# Supplementary material for: Single-cell trajectories reconstruction, exploration and mapping of omics data with STREAM
Source: Nat Commun. 2019 Apr 23;10:1903. doi: 10.1038/s41467-019-09670-4 (PMC6478907; doi:10.1038/s41467-019-09670-4)
Supplement: Supplementary file 4 — Supplementary Data 1 [file 41467_2019_9670_MOESM4_ESM.zip]

Archive with 115 entries (92 files):
- Sup_data1/
- Sup_data1/Nestorowa_2016/
- Sup_data1/Nestorowa_2016/cell_label_color.tsv.gz
- __MACOSX/
- __MACOSX/Sup_data1/
- __MACOSX/Sup_data1/Nestorowa_2016/
- __MACOSX/Sup_data1/Nestorowa_2016/._cell_label_color.tsv.gz
- Sup_data1/Nestorowa_2016/.DS_Store
- __MACOSX/Sup_data1/Nestorowa_2016/._.DS_Store
- Sup_data1/Nestorowa_2016/data_Nestorowa.tsv.gz
- __MACOSX/Sup_data1/Nestorowa_2016/._data_Nestorowa.tsv.gz
- Sup_data1/Nestorowa_2016/STREAM_nestorowa_2016.ipynb
- Sup_data1/Nestorowa_2016/cell_label.tsv.gz
- __MACOSX/Sup_data1/Nestorowa_2016/._cell_label.tsv.gz
- Sup_data1/Tang_2017/
- Sup_data1/Tang_2017/cell_label_color.tsv.gz
- Sup_data1/Tang_2017/.DS_Store
- __MACOSX/Sup_data1/Tang_2017/
- __MACOSX/Sup_data1/Tang_2017/._.DS_Store
- Sup_data1/Tang_2017/monocle2/
- Sup_data1/Tang_2017/monocle2/.DS_Store
- __MACOSX/Sup_data1/Tang_2017/monocle2/
- __MACOSX/Sup_data1/Tang_2017/monocle2/._.DS_Store
- Sup_data1/Tang_2017/monocle2/monocle2.ipynb
- Sup_data1/Tang_2017/data_Tang.tsv.gz
- __MACOSX/Sup_data1/Tang_2017/._data_Tang.tsv.gz
- Sup_data1/Tang_2017/cell_label.tsv.gz
- Sup_data1/Tang_2017/STREAM_tang_2017_high_dim.ipynb
- Sup_data1/Tang_2017/STREAM_tang_2017.ipynb
- Sup_data1/.DS_Store
- __MACOSX/Sup_data1/._.DS_Store
- Sup_data1/Paul_2015/
- Sup_data1/Paul_2015/.DS_Store
- __MACOSX/Sup_data1/Paul_2015/
- __MACOSX/Sup_data1/Paul_2015/._.DS_Store
- Sup_data1/Paul_2015/cell_label2.tsv.gz
- Sup_data1/Paul_2015/cell_label1_color.tsv.gz
- Sup_data1/Paul_2015/cell_label1.tsv.gz
- Sup_data1/Paul_2015/cell_label2_color.tsv.gz
- Sup_data1/Paul_2015/STREAM_paul_2015.ipynb
- Sup_data1/Paul_2015/data_paul.tsv.gz
- Sup_data1/Paul_2015/STREAM_paul_2015_high_dim.ipynb
- Sup_data1/Buenrostro_2018/
- Sup_data1/Buenrostro_2018/cell_label_color.tsv.gz
- __MACOSX/Sup_data1/Buenrostro_2018/
- __MACOSX/Sup_data1/Buenrostro_2018/._cell_label_color.tsv.gz
- Sup_data1/Buenrostro_2018/.DS_Store
- __MACOSX/Sup_data1/Buenrostro_2018/._.DS_Store
- Sup_data1/Buenrostro_2018/count_file.tsv.gz
- __MACOSX/Sup_data1/Buenrostro_2018/._count_file.tsv.gz
- Sup_data1/Buenrostro_2018/sample_file.tsv.gz
- __MACOSX/Sup_data1/Buenrostro_2018/._sample_file.tsv.gz
- Sup_data1/Buenrostro_2018/STREAM_buenrostro_2018.ipynb
- Sup_data1/Buenrostro_2018/cell_label.tsv.gz
- __MACOSX/Sup_data1/Buenrostro_2018/._cell_label.tsv.gz
- Sup_data1/Buenrostro_2018/region_file.bed.gz
- __MACOSX/Sup_data1/Buenrostro_2018/._region_file.bed.gz
- Sup_data1/Guo_2013/
- Sup_data1/Guo_2013/cell_label_color.tsv.gz
- __MACOSX/Sup_data1/Guo_2013/
- __MACOSX/Sup_data1/Guo_2013/._cell_label_color.tsv.gz
- Sup_data1/Guo_2013/.DS_Store
- __MACOSX/Sup_data1/Guo_2013/._.DS_Store
- Sup_data1/Guo_2013/STREAM_guo_2013.ipynb
- Sup_data1/Guo_2013/data_Guo.tsv.gz
- __MACOSX/Sup_data1/Guo_2013/._data_Guo.tsv.gz
- Sup_data1/Guo_2013/cell_label.tsv.gz
- __MACOSX/Sup_data1/Guo_2013/._cell_label.tsv.gz
- Sup_data1/Synthetic/
- Sup_data1/Synthetic/data_synthetic.tsv.gz
- Sup_data1/Synthetic/cell_label_color.tsv.gz
- Sup_data1/Synthetic/.DS_Store
- __MACOSX/Sup_data1/Synthetic/
- __MACOSX/Sup_data1/Synthetic/._.DS_Store
- Sup_data1/Synthetic/cell_label.tsv.gz
- Sup_data1/Synthetic/STREAM_synthetic.ipynb
- Sup_data1/Moore_2016/
- Sup_data1/Moore_2016/.DS_Store
- __MACOSX/Sup_data1/Moore_2016/
- __MACOSX/Sup_data1/Moore_2016/._.DS_Store
- Sup_data1/Moore_2016/data_mapping.tsv.gz
- Sup_data1/Moore_2016/STREAM_moore_2016.ipynb
- Sup_data1/Moore_2016/cell_labels_mapping.tsv.gz
- Sup_data1/Moore_2016/cell_labels_mapping_color.tsv.gz
- Sup_data1/Moore_2016/data_Moore_qPCR_WT.tsv.gz
- Sup_data1/Trapnell_2014/
- Sup_data1/Trapnell_2014/cell_label_color.tsv.gz
- __MACOSX/Sup_data1/Trapnell_2014/
- __MACOSX/Sup_data1/Trapnell_2014/._cell_label_color.tsv.gz
- Sup_data1/Trapnell_2014/data_Trapnell.tsv.gz
- Sup_data1/Trapnell_2014/.DS_Store
- __MACOSX/Sup_data1/Trapnell_2014/._.DS_Store
- Sup_data1/Trapnell_2014/STREAM_trapnell_2014.ipynb
- Sup_data1/Trapnell_2014/cell_label.tsv.gz
- __MACOSX/Sup_data1/Trapnell_2014/._cell_label.tsv.gz
- Sup_data1/Olsson_2016/
- Sup_data1/Olsson_2016/cell_KO_Irf8_Gfi1_label.tsv.gz
- Sup_data1/Olsson_2016/cell_perturbation_label.tsv.gz
- Sup_data1/Olsson_2016/cell_label_color.tsv.gz
- __MACOSX/Sup_data1/Olsson_2016/
- __MACOSX/Sup_data1/Olsson_2016/._cell_label_color.tsv.gz
- Sup_data1/Olsson_2016/.DS_Store
- __MACOSX/Sup_data1/Olsson_2016/._.DS_Store
- Sup_data1/Olsson_2016/data_perturbation.tsv.gz
- Sup_data1/Olsson_2016/data_KO_Gfi1.tsv.gz
- Sup_data1/Olsson_2016/cell_KO_Irf8_label.tsv.gz
- Sup_data1/Olsson_2016/data_KO_Irf8_Gfi1.tsv.gz
- Sup_data1/Olsson_2016/cell_perturbation_label_color.tsv.gz
- Sup_data1/Olsson_2016/data_Olsson.tsv.gz
- __MACOSX/Sup_data1/Olsson_2016/._data_Olsson.tsv.gz
- Sup_data1/Olsson_2016/cell_label.tsv.gz
- __MACOSX/Sup_data1/Olsson_2016/._cell_label.tsv.gz
- Sup_data1/Olsson_2016/STREAM_olsson_2016.ipynb
- Sup_data1/Olsson_2016/cell_KO_Gfi1_label.tsv.gz
- Sup_data1/Olsson_2016/data_KO_Irf8.tsv.gz
