# Supplementary material for: Single-cell trajectories reconstruction, exploration and mapping of omics data with STREAM
Source: Nat Commun. 2019 Apr 23;10:1903. doi: 10.1038/s41467-019-09670-4 (PMC6478907; doi:10.1038/s41467-019-09670-4)
Supplement: Supplementary file 4 — Supplementary Data 1 [file 41467_2019_9670_MOESM4_ESM.zip › Sup_data1/Nestorowa_2016/STREAM_nestorowa_2016.ipynb]

# %% [code]
%matplotlib inline

# %% [code]
import stream as st

# %% [code]
st.__version__

# %% [code]
adata=st.read(file_name='./data_Nestorowa.tsv.gz')

# %% [code]
st.add_cell_labels(adata,file_name='./cell_label.tsv.gz')
st.add_cell_colors(adata,file_name='./cell_label_color.tsv.gz')

# %% [code]
st.filter_genes(adata,min_num_cells = max(5,int(round(adata.shape[0]*0.001))),
                min_pct_cells = None,expr_cutoff = 1)

# %% [code]
st.select_variable_genes(adata)

# %% [code]
st.dimension_reduction(adata)

# %% [code]
st.plot_dimension_reduction(adata)

# %% [code]
st.seed_elastic_principal_graph(adata)

# %% [code]
st.plot_branches(adata)

# %% [code]
st.elastic_principal_graph(adata)

# %% [code]
st.plot_branches(adata)
st.plot_branches_with_cells(adata)

# %% [code]
st.optimize_branching(adata,reset=True)
st.plot_branches(adata)
st.plot_branches_with_cells(adata)

# %% [code]
st.extend_elastic_principal_graph(adata)
st.plot_branches(adata)
st.plot_branches_with_cells(adata)

# %% [code]
st.plot_flat_tree(adata)

# %% [code]
st.plot_visualization_2D(adata,use_precomputed=False)

# %% [code]
st.plot_visualization_2D(adata,color_by='branch',fig_legend_ncol=6)

# %% [code]
st.subwaymap_plot(adata,percentile_dist=100,root='S1',fig_legend_ncol=6) 

# %% [code]
st.stream_plot(adata,root='S1',fig_legend_ncol=6,fig_size=(8,8),factor_min_win=1.2)

# %% [code]


# %% [markdown]
#### The order between horizontal branches from the same parent node has no meaning

#### Users can specify the order preference of nodes themselves

# %% [code]
st.subwaymap_plot(adata,percentile_dist=100,root='S1',fig_legend_ncol=6,preference=['S4','S5']) 

# %% [code]
st.stream_plot(adata,root='S1',fig_legend_ncol=6,fig_size=(8,8),factor_min_win=1.2,preference=['S4','S5'])

# %% [code]
st.detect_transistion_genes(adata,root='S1',preference=['S4','S5'])

# %% [code]
st.detect_de_genes(adata,root='S1',preference=['S4','S5'])

# %% [code]
st.detect_leaf_genes(adata,root='S1',preference=['S4','S5'])

# %% [code]
st.plot_de_genes(adata)

# %% [code]
st.plot_transition_genes(adata)

# %% [code]
adata.uns['leaf_genes_all']

# %% [code]
st.subwaymap_plot_gene(adata,percentile_dist=100,root='S1',preference=['S4','S5'],genes=['Gata1','Car2','Epx']) 

# %% [code]
st.stream_plot_gene(adata,root='S1',fig_size=(8,8),factor_min_win=1.2,preference=['S4','S5'],genes=['Gata1','Car2','Epx'])

# %% [code]
st.write(adata)

# %% [code]
