# Supplementary material for: Single-cell trajectories reconstruction, exploration and mapping of omics data with STREAM
Source: Nat Commun. 2019 Apr 23;10:1903. doi: 10.1038/s41467-019-09670-4 (PMC6478907; doi:10.1038/s41467-019-09670-4)
Supplement: Supplementary file 4 — Supplementary Data 1 [file 41467_2019_9670_MOESM4_ESM.zip › Sup_data1/Tang_2017/monocle2/monocle2.ipynb]

# %% [code]
version

# %% [code]
library("monocle")
library(data.table)
library(Matrix)

# %% [code]
tang_umi <- fread('gunzip -c ../data_Tang.tsv.gz',sep='\t',header = TRUE)
tang_umi = as.data.frame(tang_umi)
row.names(tang_umi) = tang_umi$V1
tang_umi = tang_umi[,2:ncol(tang_umi)]

# %% [code]
df_cell_info = read.csv('../cell_label.tsv.gz',header = FALSE,sep='\t',col.names = 'label')
rownames(df_cell_info) = colnames(tang_umi)

# %% [code]
df_gene_info = data.frame(rownames(tang_umi))
colnames(df_gene_info) = 'gene_name'
rownames(df_gene_info) = rownames(tang_umi)
pd <- new("AnnotatedDataFrame", data = df_cell_info)
fd <- new("AnnotatedDataFrame", data = df_gene_info)

# %% [code]
tang <- newCellDataSet(as(as.matrix(tang_umi), "sparseMatrix"),
                       phenoData = pd,
                       featureData = fd,
                       lowerDetectionLimit=0.5,
                       expressionFamily=negbinomial.size())

# %% [code]
tang <- estimateSizeFactors(tang)
tang <- estimateDispersions(tang)

# %% [code]
tang <- detectGenes(tang, min_expr = 0.1)
print(head(fData(tang)))
expressed_genes <- row.names(subset(fData(tang),
    num_cells_expressed >= 10))

# %% [code]
# L <- log(exprs(tang[expressed_genes,]))
# melted_dens_df <- melt(Matrix::t(scale(Matrix::t(L))))

# %% [code]
# pdf('monocle2_standardized_gene_expression.pdf',width=5,height=5)
# qplot(value, geom = "density", data = melted_dens_df) +
# stat_function(fun = dnorm, size = 0.5, color = 'red') +
# xlab("Standardized log(FPKM)") +
# ylab("Density")
# dev.off()

# %% [markdown]
Clustering cells without marker genes

# %% [code]
disp_table <- dispersionTable(tang)
unsup_clustering_genes <- subset(disp_table, mean_expression >= 0.01)
tang <- setOrderingFilter(tang, unsup_clustering_genes$gene_id)
plot_ordering_genes(tang)

# %% [code]
# pdf('monocle2_PC_variance_explained.pdf',width=5,height=5)
plot_pc_variance_explained(tang, return_all = F) 
# dev.off()

# %% [code]
tang <- reduceDimension(tang, max_components=2, norm_method = 'log' , num_dim = 20, reduction_method ='tSNE' , verbose = T)
tang <- clusterCells(tang, verbose = F)

# pdf('monocle2_clustering_by_cluster.pdf',width=20,height=20)
plot_cell_clusters(tang, color_by = 'as.factor(Cluster)' )
# dev.off()

# pdf('monocle2_clustering_by_labels.pdf',width=20,height=20)
plot_cell_clusters(tang, color_by = 'as.factor(label)' )
# dev.off()

# pdf('plot_rho_delta.pdf',width=5,height=5)
plot_rho_delta(tang, rho_threshold = 5, delta_threshold = 10 )
# dev.off()

# %% [code]
pdf('monocle2_clustering_by_cluster.pdf',width=20,height=20)
plot_cell_clusters(tang, color_by = 'as.factor(Cluster)' )
dev.off()

pdf('monocle2_clustering_by_labels.pdf',width=20,height=20)
plot_cell_clusters(tang, color_by = 'as.factor(label)' )
dev.off()

pdf('plot_rho_delta.pdf',width=5,height=5)
plot_rho_delta(tang, rho_threshold = 5, delta_threshold = 10 )
dev.off()

# %% [code]
tang <- clusterCells(tang,
                     rho_threshold = 100,
                     delta_threshold = 8,
                     skip_rho_sigma = T,
                     verbose = F)

# pdf('monocle2_clustering_label_by_cluster_updated.pdf',width=20,height=20)
plot_cell_clusters(tang, color_by = 'as.factor(Cluster)' )
# dev.off()

# pdf('monocle2_clustering_label_by_time_points_updated.pdf',width=20,height=20)
plot_cell_clusters(tang, color_by = 'as.factor(label)' )
# dev.off()

# %% [code]
pdf('monocle2_clustering_label_by_cluster_updated.pdf',width=20,height=20)
plot_cell_clusters(tang, color_by = 'as.factor(Cluster)' )
dev.off()

pdf('monocle2_clustering_label_by_time_points_updated.pdf',width=20,height=20)
plot_cell_clusters(tang, color_by = 'as.factor(label)' )
dev.off()

# %% [code]
diff_test_res <- differentialGeneTest(tang[expressed_genes,], fullModelFormulaStr = "~Cluster",
                                             cores = 10)

# %% [code]
ordering_genes <- row.names (subset(diff_test_res, qval < 1e-20))

# %% [code]
tang <- setOrderingFilter(tang, ordering_genes)
plot_ordering_genes(tang)

# %% [code]
save.image("./tang.RData")

# %% [code]


# %% [markdown]
### two dimensions

# %% [code]
tang_2d <- tang

# %% [code]
tang_2d <- reduceDimension(tang_2d, max_components = 2,
    method = 'DDRTree')

# %% [code]
tang_2d <- orderCells(tang_2d)

# %% [code]
plot_cell_trajectory(tang_2d, color_by = "State")

# %% [code]
plot_cell_trajectory(tang_2d, color_by = "label")

# %% [code]
plot_complex_cell_trajectory(tang_2d, color_by = 'label', show_branch_points = T, 
                             cell_size = 0.5, cell_link_size = 0.3, root_states = c(4))  

# %% [code]
save.image("./tang_2d.RData")

# %% [code]


# %% [markdown]
### increase the dimension to 3

# %% [code]
tang_3d <- tang

# %% [code]
tang_3d <- reduceDimension(tang_3d, max_components = 3,
    method = 'DDRTree')

# %% [code]
tang_3d <- orderCells(tang_3d)

# %% [code]
plot_cell_trajectory(tang_3d, color_by = "State")

# %% [code]
plot_cell_trajectory(tang_3d, color_by = "label")

# %% [code]
plot_complex_cell_trajectory(tang_3d, color_by = 'label', show_branch_points = T, 
                             cell_size = 1., cell_link_size = 0.2, root_states = c(1)) 

# %% [code]
save.image("./tang_3d.RData")

# %% [code]


# %% [markdown]
### increase the dimension to 4

# %% [code]
tang_4d <- tang

# %% [code]
tang_4d <- reduceDimension(tang_4d, max_components = 4,
    method = 'DDRTree')

# %% [code]
tang_4d <- orderCells(tang_4d)

# %% [code]
plot_cell_trajectory(tang_4d, color_by = "State")

# %% [code]
plot_cell_trajectory(tang_4d, color_by = "label")

# %% [code]
plot_complex_cell_trajectory(tang_4d, color_by = 'label', show_branch_points = T, 
                             cell_size = 1., cell_link_size = 0.2, root_states = c(1)) 

# %% [code]
save.image("./tang_4d.RData")

# %% [code]
pdf('monocle2_4d.pdf',width=5,height=5)
plot_complex_cell_trajectory(tang_4d, color_by = 'label', show_branch_points = T, 
                             cell_size = 1., cell_link_size = 0.2, root_states = c(1)) 
dev.off()

# %% [code]


# %% [markdown]
### increase the dimension to 10

# %% [code]
tang_10d <- tang

# %% [code]
tang_10d <- reduceDimension(tang_10d, max_components = 10,
    method = 'DDRTree')

# %% [code]
tang_10d <- orderCells(tang_10d)

# %% [code]
plot_cell_trajectory(tang_10d, color_by = "State")

# %% [code]
plot_cell_trajectory(tang_10d, color_by = "label")

# %% [code]
plot_complex_cell_trajectory(tang_10d, color_by = 'label', show_branch_points = T, 
                             cell_size = 1., cell_link_size = 0.2, root_states = c(9))  

# %% [code]
save.image("./tang_10d.RData")

# %% [code]


# %% [markdown]
### increase the dimension to 20

# %% [code]
tang_20d <- tang

# %% [code]
tang_20d <- reduceDimension(tang_20d, max_components = 20,
    method = 'DDRTree')

# %% [code]
tang_20d <- orderCells(tang_20d)

# %% [code]
plot_cell_trajectory(tang_20d, color_by = "State")

# %% [code]
plot_cell_trajectory(tang_20d, color_by = "label")

# %% [code]
plot_complex_cell_trajectory(tang_20d, color_by = 'label', show_branch_points = T, 
                             cell_size = 1., cell_link_size = 0.2, root_states = c(16))  

# %% [code]
save.image("./tang_20d.RData")

# %% [code]
pdf('monocle2_20d.pdf',width=5,height=5)
plot_complex_cell_trajectory(tang_20d, color_by = 'label', show_branch_points = T, 
                             cell_size = 1., cell_link_size = 0.2, root_states = c(16)) 
dev.off()

# %% [code]
