# Supplementary material for: Single-cell trajectories reconstruction, exploration and mapping of omics data with STREAM
Source: Nat Commun. 2019 Apr 23;10:1903. doi: 10.1038/s41467-019-09670-4 (PMC6478907; doi:10.1038/s41467-019-09670-4)
Supplement: Supplementary file 4 — Supplementary Data 1 [file 41467_2019_9670_MOESM4_ESM.zip › Sup_data1/Paul_2015/STREAM_paul_2015.ipynb]

# %% [code]
%matplotlib inline

# %% [code]
import stream as st
st.__version__

# %% [code]
adata=st.read(file_name='data_paul.tsv.gz',file_path='./')

# %% [code]
st.add_cell_labels(adata,file_name='cell_label1.tsv.gz',file_path='./')
st.add_cell_colors(adata,file_name='cell_label1_color.tsv.gz',file_path='./')

# %% [code]
adata

# %% [code]
st.normalize_per_cell(adata)
st.log_transform(adata)
st.remove_mt_genes(adata)

# %% [code]
st.select_variable_genes(adata,loess_frac=0.01,n_genes=500)

# %% [code]
st.dimension_reduction(adata,n_components=2)

# %% [code]
st.plot_dimension_reduction(adata,n_components=2)

# %% [code]
st.plot_visualization_2D(adata,use_precomputed=False)

# %% [code]
st.seed_elastic_principal_graph(adata)
st.plot_branches(adata,n_components=2)
st.plot_branches_with_cells(adata,n_components=2)

# %% [code]
st.elastic_principal_graph(adata)

# %% [code]
st.plot_branches(adata,n_components=2)
st.plot_branches_with_cells(adata,n_components=2)

# %% [code]
st.extend_elastic_principal_graph(adata)
st.plot_branches(adata,n_components=2)
st.plot_branches_with_cells(adata,n_components=2)

# %% [code]
st.plot_flat_tree(adata)

# %% [code]
st.plot_visualization_2D(adata)

# %% [code]
st.plot_visualization_2D(adata,color_by='branch',fig_legend_ncol=3)

# %% [code]
st.subwaymap_plot(adata,percentile_dist=100,root='S3',fig_legend_ncol=6)

# %% [code]
st.stream_plot(adata,root='S3',fig_legend_ncol=3,fig_size=(8,8))

# %% [code]
st.write(adata)

# %% [code]
