# Supplementary material for: Single-cell trajectories reconstruction, exploration and mapping of omics data with STREAM
Source: Nat Commun. 2019 Apr 23;10:1903. doi: 10.1038/s41467-019-09670-4 (PMC6478907; doi:10.1038/s41467-019-09670-4)
Supplement: Supplementary file 4 — Supplementary Data 1 [file 41467_2019_9670_MOESM4_ESM.zip › Sup_data1/Paul_2015/STREAM_paul_2015_high_dim.ipynb]

# %% [code]
%matplotlib inline

# %% [code]
import stream as st
st.__version__

# %% [code]
adata=st.read(file_name='data_paul.tsv.gz',file_path='./',workdir='./stream_result_high_dim/')

# %% [code]
st.add_cell_labels(adata,file_name='cell_label2.tsv.gz',file_path='./')
st.add_cell_colors(adata,file_name='cell_label2_color.tsv.gz',file_path='./')

# %% [code]
adata

# %% [code]
st.normalize_per_cell(adata)
st.log_transform(adata)
st.remove_mt_genes(adata)

# %% [code]
st.select_variable_genes(adata,loess_frac=0.01,n_genes=500)

# %% [code]
st.dimension_reduction(adata,n_components=10,nb_pct=0.025)

# %% [code]
st.plot_dimension_reduction(adata,n_components=2)

# %% [code]
st.plot_visualization_2D(adata,use_precomputed=False)

# %% [code]


# %% [markdown]
#### switch to low dimensional space

# %% [code]
adata_low = st.switch_to_low_dimension(adata,n_components=2)

# %% [code]
st.plot_dimension_reduction(adata_low,n_components=2)

# %% [code]
st.plot_visualization_2D(adata_low,use_precomputed=False)

# %% [code]
st.seed_elastic_principal_graph(adata_low,damping=0.9)

# %% [code]
st.plot_branches(adata_low,n_components=2)
st.plot_branches_with_cells(adata_low,n_components=2)

# %% [code]
st.elastic_principal_graph(adata_low)

# %% [code]
st.plot_branches(adata_low,n_components=2)
st.plot_branches_with_cells(adata_low,n_components=2)

# %% [code]
st.subwaymap_plot(adata_low,root='S0',percentile_dist=100)

# %% [code]


# %% [markdown]
#### switch back to high dimensional space

# %% [code]
init_nodes_pos,init_edges = st.infer_initial_structure(adata_low)

# %% [code]
st.seed_elastic_principal_graph(adata,init_nodes_pos=init_nodes_pos,init_edges=init_edges)

# %% [code]
st.plot_branches(adata,n_components=2)
st.plot_branches_with_cells(adata,n_components=2)

# %% [code]
st.plot_visualization_2D(adata,color_by='branch')

# %% [code]
st.elastic_principal_graph(adata,incr_n_nodes=10)

# %% [code]
st.optimize_branching(adata)

# %% [code]
st.extend_elastic_principal_graph(adata)
st.plot_branches(adata,n_components=2)
st.plot_branches_with_cells(adata,n_components=2)

# %% [code]
st.plot_visualization_2D(adata)

# %% [code]
st.plot_visualization_2D(adata,color_by='branch')

# %% [code]
st.subwaymap_plot(adata,root='S8')

# %% [code]
st.stream_plot(adata,root='S8')

# %% [code]
st.subwaymap_plot(adata,root='S8',preference=['S11','S10','S4',])

# %% [code]
st.stream_plot(adata,root='S8',preference=['S11','S10','S4',])

# %% [code]
st.stream_plot(adata,root='S8',preference=['S11','S10','S4',],factor_min_win=1.5)

# %% [code]
st.write(adata)
st.write(adata_low,file_name='stream_result_low.pkl')

# %% [code]
