# Supplementary material for: Single-cell trajectories reconstruction, exploration and mapping of omics data with STREAM
Source: Nat Commun. 2019 Apr 23;10:1903. doi: 10.1038/s41467-019-09670-4 (PMC6478907; doi:10.1038/s41467-019-09670-4)
Supplement: Supplementary file 4 — Supplementary Data 1 [file 41467_2019_9670_MOESM4_ESM.zip › Sup_data1/Guo_2013/STREAM_guo_2013.ipynb]

# %% [code]
%matplotlib inline

# %% [code]
import stream as st
st.__version__

# %% [code]
adata=st.read(file_name='./data_Guo.tsv.gz')

# %% [code]
adata.var_names_make_unique()
adata.obs_names_make_unique()

# %% [code]
st.add_cell_labels(adata,file_name='./cell_label.tsv.gz')
st.add_cell_colors(adata,file_name='./cell_label_color.tsv.gz')

# %% [code]
st.dimension_reduction(adata,feature='all')

# %% [code]
st.plot_dimension_reduction(adata)

# %% [code]
st.seed_elastic_principal_graph(adata)

# %% [code]
st.elastic_principal_graph(adata,epg_trimmingradius=0.2)

# %% [code]
st.plot_branches(adata)
st.plot_branches_with_cells(adata)

# %% [code]
st.optimize_branching(adata,epg_trimmingradius=0.2)
st.plot_branches(adata)
st.plot_branches_with_cells(adata)

# %% [code]
st.extend_elastic_principal_graph(adata,epg_trimmingradius=0.2)
st.plot_branches(adata)
st.plot_branches_with_cells(adata)

# %% [code]
st.plot_flat_tree(adata)

# %% [code]
st.plot_visualization_2D(adata,use_precomputed=False,nb_pct=0.9)

# %% [code]
st.plot_visualization_2D(adata,color_by='branch',fig_legend_ncol=6)

# %% [code]
st.subwaymap_plot(adata,percentile_dist=100,root='S2',fig_legend_ncol=6) 

# %% [code]
st.stream_plot(adata,root='S2',fig_legend_ncol=6,fig_size=(8,8))

# %% [code]
st.subwaymap_plot(adata,percentile_dist=100,root='S2',fig_legend_ncol=6,preference=['S1','S5']) 

# %% [code]
st.stream_plot(adata,root='S2',fig_legend_ncol=6,fig_size=(8,8),preference=['S1','S5'])

# %% [code]
st.write(adata)
