# Supplementary material for: Single-cell trajectories reconstruction, exploration and mapping of omics data with STREAM
Source: Nat Commun. 2019 Apr 23;10:1903. doi: 10.1038/s41467-019-09670-4 (PMC6478907; doi:10.1038/s41467-019-09670-4)
Supplement: Supplementary file 4 — Supplementary Data 1 [file 41467_2019_9670_MOESM4_ESM.zip › Sup_data1/Olsson_2016/STREAM_olsson_2016.ipynb]

# %% [code]
%matplotlib inline

# %% [code]
import stream as st
st.__version__

# %% [code]
adata=st.read(file_name='./data_Olsson.tsv.gz')

# %% [code]
st.add_cell_labels(adata,file_name='./cell_label.tsv.gz')
st.add_cell_colors(adata,file_name='./cell_label_color.tsv.gz')

# %% [code]
st.filter_genes(adata,min_num_cells = max(5,int(round(adata.shape[0]*0.001))),
                min_pct_cells = None,expr_cutoff = 1)

# %% [code]
st.select_variable_genes(adata)

# %% [code]
st.dimension_reduction(adata,n_components=4)

# %% [code]
st.plot_dimension_reduction(adata)

# %% [code]
st.seed_elastic_principal_graph(adata)

# %% [code]
st.elastic_principal_graph(adata)

# %% [code]
st.plot_branches(adata)
st.plot_branches_with_cells(adata)

# %% [code]
st.optimize_branching(adata)
st.plot_branches(adata)
st.plot_branches_with_cells(adata)

# %% [code]
st.shift_branching(adata)
st.plot_branches(adata)
st.plot_branches_with_cells(adata)

# %% [code]
st.extend_elastic_principal_graph(adata)
st.plot_branches(adata)
st.plot_branches_with_cells(adata)

# %% [code]
st.plot_flat_tree(adata)

# %% [code]
st.plot_visualization_2D(adata,use_precomputed=False,nb_pct=0.9)

# %% [code]
st.plot_visualization_2D(adata,color_by='branch',fig_legend_ncol=6)

# %% [code]
st.subwaymap_plot(adata,percentile_dist=100,root='S5',fig_legend_ncol=6) 

# %% [code]
st.stream_plot(adata,root='S5',fig_legend_ncol=6,fig_size=(8,8))

# %% [code]
st.subwaymap_plot(adata,percentile_dist=100,root='S5',fig_legend_ncol=6,preference=['S2','S1','S4']) 

# %% [code]
st.stream_plot(adata,root='S5',fig_legend_ncol=6,fig_size=(8,8),preference=['S2','S1','S4'])

# %% [code]
st.write(adata)

# %% [code]


# %% [markdown]
## mapping

# %% [code]
adata_new=st.read(file_name='./data_perturbation.tsv.gz',workdir='./result_mapping/')
st.add_cell_labels(adata_new,file_name='./cell_perturbation_label.tsv.gz')
st.add_cell_colors(adata_new,file_name='./cell_perturbation_label_color.tsv.gz')

# %% [code]
st.map_new_data(adata,adata_new)

# %% [code]
st.plot_visualization_2D(adata,adata_new=adata_new,nb_pct=0.8,use_precomputed=False)

# %% [code]
st.plot_visualization_2D(adata,adata_new=adata_new,show_all_colors=True)

# %% [code]
st.plot_visualization_2D(adata,adata_new=adata_new,color_by='branch')

# %% [code]
st.subwaymap_plot(adata,adata_new=adata_new,percentile_dist=100,root='S5',fig_legend_ncol=6,preference=['S2','S1','S4']) 

# %% [code]
df_Gfi1_Null = adata_new.obs[adata_new.obs.label == 'Gfi1--' ]

# %% [code]
df_Irf8_Null = adata_new.obs[adata_new.obs.label == 'Irf8--' ]

# %% [code]
df_Gfi1_Irf8_Null = adata_new.obs[adata_new.obs.label == 'Gfi1--Irf8--' ]

# %% [code]


# %% [code]
adata_new_Gfi1_Null = adata_new[adata_new.obs.label == 'Gfi1--' ].copy()

# %% [code]
st.subwaymap_plot(adata,adata_new=adata_new_Gfi1_Null,show_all_cells=False,
               percentile_dist=100,root='S5',fig_legend_ncol=6,preference=['S2','S1','S4']) 

# %% [code]
st.stream_plot(adata,adata_new=adata_new_Gfi1_Null,show_all_colors=False,
            root='S5',fig_legend_ncol=6,fig_size=(8,8),preference=['S2','S1','S4']) 

# %% [code]
adata_new_Irf8_Null = adata_new[adata_new.obs.label == 'Irf8--' ].copy()

# %% [code]
st.subwaymap_plot(adata,adata_new=adata_new_Irf8_Null,show_all_cells=False,
               percentile_dist=100,root='S5',fig_legend_ncol=6,preference=['S2','S1','S4']) 

# %% [code]
st.stream_plot(adata,adata_new=adata_new_Irf8_Null,show_all_colors=False,
            root='S5',fig_legend_ncol=6,fig_size=(8,8),preference=['S2','S1','S4']) 

# %% [code]
adata_new_Gfi1_Irf8_Null = adata_new[adata_new.obs.label == 'Gfi1--Irf8--' ].copy()

# %% [code]
st.subwaymap_plot(adata,adata_new=adata_new_Gfi1_Irf8_Null,show_all_cells=False,
               percentile_dist=100,root='S5',fig_legend_ncol=6,preference=['S2','S1','S4']) 

# %% [code]
st.stream_plot(adata,adata_new=adata_new_Gfi1_Irf8_Null,show_all_colors=False,
            root='S5',fig_legend_ncol=6,fig_size=(8,8),preference=['S2','S1','S4']) 

# %% [code]
st.write(adata)
st.write(adata_new)

# %% [code]
