# Supplementary material for: Single-cell trajectories reconstruction, exploration and mapping of omics data with STREAM
Source: Nat Commun. 2019 Apr 23;10:1903. doi: 10.1038/s41467-019-09670-4 (PMC6478907; doi:10.1038/s41467-019-09670-4)
Supplement: Supplementary file 5 — Supplementary Data 2 [file 41467_2019_9670_MOESM5_ESM.zip]

Archive with 1,037 entries (905 files):
- Sup_data2/
- Sup_data2/.DS_Store
- __MACOSX/
- __MACOSX/Sup_data2/
- __MACOSX/Sup_data2/._.DS_Store
- Sup_data2/Guo_2013/
- Sup_data2/Guo_2013/wishbone/
- Sup_data2/Guo_2013/wishbone/data_guoji_wishbone.csv
- Sup_data2/Guo_2013/wishbone/tSNE_by_gene.png
- Sup_data2/Guo_2013/wishbone/.DS_Store
- __MACOSX/Sup_data2/Guo_2013/
- __MACOSX/Sup_data2/Guo_2013/wishbone/
- __MACOSX/Sup_data2/Guo_2013/wishbone/._.DS_Store
- Sup_data2/Guo_2013/wishbone/gene_component_correlations.png
- Sup_data2/Guo_2013/wishbone/wishbone_guoji2013.ipynb
- Sup_data2/Guo_2013/wishbone/tSNE.png
- Sup_data2/Guo_2013/wishbone/diffusion_components.png
- Sup_data2/Guo_2013/wishbone/marker_trajectory_CD55_Gata1.png
- Sup_data2/Guo_2013/wishbone/wishbone_on_tsne.pdf
- Sup_data2/Guo_2013/wishbone/wishbone_ouput_guoji2013.csv
- Sup_data2/Guo_2013/wishbone/tSNE_by_cell_sizes.png
- Sup_data2/Guo_2013/wishbone/tSNE_by_labels.pdf
- Sup_data2/Guo_2013/.DS_Store
- __MACOSX/Sup_data2/Guo_2013/._.DS_Store
- Sup_data2/Guo_2013/mpath/
- Sup_data2/Guo_2013/mpath/qPCR_rpkm_landmark_cluster.pdf
- Sup_data2/Guo_2013/mpath/qPCR_rpkm_ncluster_vs_nlm.pdf
- Sup_data2/Guo_2013/mpath/qPCR_rpkm_state_transition.pdf
- Sup_data2/Guo_2013/mpath/.DS_Store
- __MACOSX/Sup_data2/Guo_2013/mpath/
- __MACOSX/Sup_data2/Guo_2013/mpath/._.DS_Store
- Sup_data2/Guo_2013/mpath/qPCR_rpkm.txt
- Sup_data2/Guo_2013/mpath/Marker_CD55.pdf
- Sup_data2/Guo_2013/mpath/qPCR_rpkm_landmark_cluster.txt
- Sup_data2/Guo_2013/mpath/CMP_5_MPP_8_MPP_9_order.txt
- Sup_data2/Guo_2013/mpath/qPCR_rpkm_NearestNeighbor_landMarks.txt
- Sup_data2/Guo_2013/mpath/qPCR_rpkm_hc.pdf
- Sup_data2/Guo_2013/mpath/mpath_guo2013.ipynb
- Sup_data2/Guo_2013/mpath/MPP_9_GMP_14_CLP_12_order.txt
- Sup_data2/Guo_2013/mpath/qPCR_rpkm_neighbors_in_order.txt
- Sup_data2/Guo_2013/mpath/qPCR_rpkm_state_transition_mst.txt
- Sup_data2/Guo_2013/mpath/HSC_4_HSC_2_CMP_5_order.txt
- Sup_data2/Guo_2013/mpath/CMP_5_CMP_13_MEP_16_order.txt
- Sup_data2/Guo_2013/mpath/qPCR_rpkm_hc_cell_cluster.txt
- Sup_data2/Guo_2013/mpath/Marker_Gata1.pdf
- Sup_data2/Guo_2013/mpath/MPP_9_MPP_6_order.txt
- Sup_data2/Guo_2013/mpath/qPCR_sample.txt
- Sup_data2/Guo_2013/mpath/qPCR_rpkm_state_transition_mst.pdf
- Sup_data2/Guo_2013/sctda/
- Sup_data2/Guo_2013/sctda/qPCR_pca_25_0.40.posgl
- Sup_data2/Guo_2013/sctda/qPCR.mapper.tsv
- Sup_data2/Guo_2013/sctda/.DS_Store
- __MACOSX/Sup_data2/Guo_2013/sctda/
- __MACOSX/Sup_data2/Guo_2013/sctda/._.DS_Store
- Sup_data2/Guo_2013/sctda/sctda_ouput_guo2013.csv
- Sup_data2/Guo_2013/sctda/qPCR_pca_25_0.40.gexf
- Sup_data2/Guo_2013/sctda/qPCR_pca_25_0.40.json
- Sup_data2/Guo_2013/sctda/sctda_guo2013.ipynb
- Sup_data2/Guo_2013/sctda/dist_root.pdf
- Sup_data2/Guo_2013/sctda/qPCR_pca_25_0.40.posg
- Sup_data2/Guo_2013/sctda/qPCR.no_subsampling.tsv
- Sup_data2/Guo_2013/sctda/tSNE_by_labels.pdf
- Sup_data2/Guo_2013/sctda/qPCR.all.tsv
- Sup_data2/Guo_2013/monocle2/
- Sup_data2/Guo_2013/monocle2/.DS_Store
- __MACOSX/Sup_data2/Guo_2013/monocle2/
- __MACOSX/Sup_data2/Guo_2013/monocle2/._.DS_Store
- Sup_data2/Guo_2013/monocle2/monocle2_ouput_guo2013.csv
- Sup_data2/Guo_2013/monocle2/monocle2_guo2013.ipynb
- Sup_data2/Guo_2013/monocle2/monocle2_trajectory_by_state.pdf
- Sup_data2/Guo_2013/monocle2/monocle2_trajectory_by_time.pdf
- Sup_data2/Guo_2013/slicer/
- Sup_data2/Guo_2013/slicer/slicer_trajectory_by_branch.pdf
- Sup_data2/Guo_2013/slicer/slicer_guo2013.ipynb
- Sup_data2/Guo_2013/slicer/slicer_ouput_guo2013.csv
- Sup_data2/Guo_2013/slicer/.DS_Store
- __MACOSX/Sup_data2/Guo_2013/slicer/
- __MACOSX/Sup_data2/Guo_2013/slicer/._.DS_Store
- Sup_data2/Guo_2013/slicer/slicer_trajectory.pdf
- Sup_data2/Guo_2013/slicer/slicer_trajectory_by_label.pdf
- Sup_data2/Guo_2013/scuba/
- Sup_data2/Guo_2013/scuba/initialization.m
- __MACOSX/Sup_data2/Guo_2013/scuba/
- __MACOSX/Sup_data2/Guo_2013/scuba/._initialization.m
- Sup_data2/Guo_2013/scuba/plotTree.m
- __MACOSX/Sup_data2/Guo_2013/scuba/._plotTree.m
- Sup_data2/Guo_2013/scuba/.DS_Store
- __MACOSX/Sup_data2/Guo_2013/scuba/._.DS_Store
- Sup_data2/Guo_2013/scuba/Result_run1/
- Sup_data2/Guo_2013/scuba/Result_run1/.DS_Store
- __MACOSX/Sup_data2/Guo_2013/scuba/Result_run1/
- __MACOSX/Sup_data2/Guo_2013/scuba/Result_run1/._.DS_Store
- Sup_data2/Guo_2013/scuba/Result_run1/intermediate_files/
- Sup_data2/Guo_2013/scuba/Result_run1/intermediate_files/qPCR_tsne_d3_lambda.csv
- Sup_data2/Guo_2013/scuba/Result_run1/intermediate_files/qPCR_tsne_d3_pcv.csv
- Sup_data2/Guo_2013/scuba/Result_run1/intermediate_files/initial_tree.mat
- Sup_data2/Guo_2013/scuba/Result_run1/intermediate_files/bifurcation_direction.mat
- Sup_data2/Guo_2013/scuba/Result_run1/intermediate_files/qPCRPData.txt
- Sup_data2/Guo_2013/scuba/Result_run1/intermediate_files/bifurcation_direction.txt
- Sup_data2/Guo_2013/scuba/Result_run1/intermediate_files/qPCRPData.mat
- Sup_data2/Guo_2013/scuba/Result_run1/intermediate_files/final_tree.mat
- Sup_data2/Guo_2013/scuba/Result_run1/intermediate_files/qPCR_tsne_d3.csv
- Sup_data2/Guo_2013/scuba/Result_run1/intermediate_files/final_tree.txt
- Sup_data2/Guo_2013/scuba/Result_run1/intermediate_files/qPCRPDataPCA.mat
- Sup_data2/Guo_2013/scuba/Result_run1/intermediate_files/projection_all_data.txt
- Sup_data2/Guo_2013/scuba/Result_run1/intermediate_files/cluster_id.txt
- Sup_data2/Guo_2013/scuba/Result_run1/intermediate_files/results_fit_5.mat
- Sup_data2/Guo_2013/scuba/Result_run1/intermediate_files/results_fit_2.mat
- Sup_data2/Guo_2013/scuba/Result_run1/results/
- Sup_data2/Guo_2013/scuba/Result_run1/figures/
- Sup_data2/Guo_2013/scuba/Result_run1/figures/results_fit_2.jpg
- Sup_data2/Guo_2013/scuba/Result_run1/figures/results_fit_5.jpg
- Sup_data2/Guo_2013/scuba/Result_run1/figures/tree.jpg
- __MACOSX/Sup_data2/Guo_2013/scuba/Result_run1/figures/
- __MACOSX/Sup_data2/Guo_2013/scuba/Result_run1/figures/._tree.jpg
- Sup_data2/Guo_2013/scuba/Result_run1/Rplots.pdf
- Sup_data2/Guo_2013/scuba/PCR_preprocess.m
- __MACOSX/Sup_data2/Guo_2013/scuba/._PCR_preprocess.m
- Sup_data2/Guo_2013/scuba/makeFitsFigure.m
- __MACOSX/Sup_data2/Guo_2013/scuba/._makeFitsFigure.m
- Sup_data2/Guo_2013/scuba/estimateInitialBifurcationParameters.m
- __MACOSX/Sup_data2/Guo_2013/scuba/._estimateInitialBifurcationParameters.m
- Sup_data2/Guo_2013/scuba/fca_readfcs.m
- __MACOSX/Sup_data2/Guo_2013/scuba/._fca_readfcs.m
- Sup_data2/Guo_2013/scuba/bifurcation_direction.m
- __MACOSX/Sup_data2/Guo_2013/scuba/._bifurcation_direction.m
- Sup_data2/Guo_2013/scuba/README.md
- __MACOSX/Sup_data2/Guo_2013/scuba/._README.md
- Sup_data2/Guo_2013/scuba/MassCytometry_preprocess.m
- __MACOSX/Sup_data2/Guo_2013/scuba/._MassCytometry_preprocess.m
- Sup_data2/Guo_2013/scuba/sample_data/
- Sup_data2/Guo_2013/scuba/sample_data/.DS_Store
- __MACOSX/Sup_data2/Guo_2013/scuba/sample_data/
- __MACOSX/Sup_data2/Guo_2013/scuba/sample_data/._.DS_Store
- Sup_data2/Guo_2013/scuba/sample_data/qPCR/
- Sup_data2/Guo_2013/scuba/sample_data/qPCR/.DS_Store
- __MACOSX/Sup_data2/Guo_2013/scuba/sample_data/qPCR/
- __MACOSX/Sup_data2/Guo_2013/scuba/sample_data/qPCR/._.DS_Store
- Sup_data2/Guo_2013/scuba/sample_data/qPCR/intermediate_files/
- Sup_data2/Guo_2013/scuba/sample_data/qPCR/intermediate_files/qPCR_tsne_d3_lambda.csv
- Sup_data2/Guo_2013/scuba/sample_data/qPCR/intermediate_files/qPCR_tsne_d3_pcv.csv
- Sup_data2/Guo_2013/scuba/sample_data/qPCR/intermediate_files/initial_tree.mat
- Sup_data2/Guo_2013/scuba/sample_data/qPCR/intermediate_files/bifurcation_direction.mat
- Sup_data2/Guo_2013/scuba/sample_data/qPCR/intermediate_files/qPCRPData.txt
- Sup_data2/Guo_2013/scuba/sample_data/qPCR/intermediate_files/bifurcation_direction.txt
- Sup_data2/Guo_2013/scuba/sample_data/qPCR/intermediate_files/qPCRPData.mat
- Sup_data2/Guo_2013/scuba/sample_data/qPCR/intermediate_files/final_tree.mat
- Sup_data2/Guo_2013/scuba/sample_data/qPCR/intermediate_files/qPCR_tsne_d3.csv
- Sup_data2/Guo_2013/scuba/sample_data/qPCR/intermediate_files/final_tree.txt
- Sup_data2/Guo_2013/scuba/sample_data/qPCR/intermediate_files/qPCRPDataPCA.mat
- Sup_data2/Guo_2013/scuba/sample_data/qPCR/intermediate_files/projection_all_data.txt
- Sup_data2/Guo_2013/scuba/sample_data/qPCR/intermediate_files/cluster_id.txt
- Sup_data2/Guo_2013/scuba/sample_data/qPCR/qPCRData.txt
- __MACOSX/Sup_data2/Guo_2013/scuba/sample_data/qPCR/._qPCRData.txt
- Sup_data2/Guo_2013/scuba/sample_data/qPCR/results/
- Sup_data2/Guo_2013/scuba/sample_data/qPCR/figures/
- Sup_data2/Guo_2013/scuba/sample_data/qPCR/figures/tree.pdf
- __MACOSX/Sup_data2/Guo_2013/scuba/._sample_data
- Sup_data2/Guo_2013/scuba/Result_run2/
- Sup_data2/Guo_2013/scuba/Result_run2/.DS_Store
- __MACOSX/Sup_data2/Guo_2013/scuba/Result_run2/
- __MACOSX/Sup_data2/Guo_2013/scuba/Result_run2/._.DS_Store
- Sup_data2/Guo_2013/scuba/Result_run2/intermediate_files/
- Sup_data2/Guo_2013/scuba/Result_run2/intermediate_files/qPCR_tsne_d3_lambda.csv
- Sup_data2/Guo_2013/scuba/Result_run2/intermediate_files/qPCR_tsne_d3_pcv.csv
- Sup_data2/Guo_2013/scuba/Result_run2/intermediate_files/initial_tree.mat
- Sup_data2/Guo_2013/scuba/Result_run2/intermediate_files/bifurcation_direction.mat
- Sup_data2/Guo_2013/scuba/Result_run2/intermediate_files/qPCRPData.txt
- Sup_data2/Guo_2013/scuba/Result_run2/intermediate_files/bifurcation_direction.txt
- Sup_data2/Guo_2013/scuba/Result_run2/intermediate_files/qPCRPData.mat
- Sup_data2/Guo_2013/scuba/Result_run2/intermediate_files/final_tree.mat
- Sup_data2/Guo_2013/scuba/Result_run2/intermediate_files/qPCR_tsne_d3.csv
- Sup_data2/Guo_2013/scuba/Result_run2/intermediate_files/final_tree.txt
- Sup_data2/Guo_2013/scuba/Result_run2/intermediate_files/qPCRPDataPCA.mat
- Sup_data2/Guo_2013/scuba/Result_run2/intermediate_files/projection_all_data.txt
- Sup_data2/Guo_2013/scuba/Result_run2/intermediate_files/cluster_id.txt
- Sup_data2/Guo_2013/scuba/Result_run2/intermediate_files/results_fit_7.mat
- Sup_data2/Guo_2013/scuba/Result_run2/intermediate_files/results_fit_3.mat
- Sup_data2/Guo_2013/scuba/Result_run2/results/
- Sup_data2/Guo_2013/scuba/Result_run2/results/fit_parameters.txt
- Sup_data2/Guo_2013/scuba/Result_run2/results/results_perturbation.txt
- Sup_data2/Guo_2013/scuba/Result_run2/figures/
- Sup_data2/Guo_2013/scuba/Result_run2/figures/results_fit_3.jpg
- Sup_data2/Guo_2013/scuba/Result_run2/figures/tree.jpg
- Sup_data2/Guo_2013/scuba/Result_run2/figures/results_fit_7.jpg
- Sup_data2/Guo_2013/scuba/Result_run2/Rplots.pdf
- Sup_data2/Guo_2013/scuba/qPCR_command_line.txt
- __MACOSX/Sup_data2/Guo_2013/scuba/._qPCR_command_line.txt
- Sup_data2/Guo_2013/scuba/initialize_tree.m
- __MACOSX/Sup_data2/Guo_2013/scuba/._initialize_tree.m
- Sup_data2/Guo_2013/scuba/RNAseq_preprocess.m
- __MACOSX/Sup_data2/Guo_2013/scuba/._RNAseq_preprocess.m
- Sup_data2/Guo_2013/scuba/pca_analysis.m
- __MACOSX/Sup_data2/Guo_2013/scuba/._pca_analysis.m
- Sup_data2/Guo_2013/scuba/plotGeneProfiles.m
- __MACOSX/Sup_data2/Guo_2013/scuba/._plotGeneProfiles.m
- Sup_data2/Guo_2013/scuba/reductionSimulations.m
- __MACOSX/Sup_data2/Guo_2013/scuba/._reductionSimulations.m
- Sup_data2/Guo_2013/scuba/SCUBA.m
- __MACOSX/Sup_data2/Guo_2013/scuba/._SCUBA.m
- Sup_data2/Guo_2013/scuba/EstimatePseudotime.m
- __MACOSX/Sup_data2/Guo_2013/scuba/._EstimatePseudotime.m
- Sup_data2/Guo_2013/scuba/refine_tree.m
- __MACOSX/Sup_data2/Guo_2013/scuba/._refine_tree.m
- Sup_data2/Guo_2013/scuba/Rplots.pdf
- Sup_data2/Guo_2013/scuba/principal_curve_analysis_tsne_d3.R
- __MACOSX/Sup_data2/Guo_2013/scuba/._principal_curve_analysis_tsne_d3.R
- Sup_data2/Guo_2013/scuba/bifurcation_analysis.m
- __MACOSX/Sup_data2/Guo_2013/scuba/._bifurcation_analysis.m
- Sup_data2/Guo_2013/phate/
- Sup_data2/Guo_2013/phate/.DS_Store
- __MACOSX/Sup_data2/Guo_2013/phate/
- __MACOSX/Sup_data2/Guo_2013/phate/._.DS_Store
- Sup_data2/Guo_2013/phate/phate_guo2013.ipynb
- Sup_data2/Guo_2013/phate/phate_guo2013.pdf
- Sup_data2/Guo_2013/dpt/
- Sup_data2/Guo_2013/dpt/write/
- Sup_data2/Guo_2013/dpt/write/guo2013.h5ad
- Sup_data2/Guo_2013/dpt/.DS_Store
- __MACOSX/Sup_data2/Guo_2013/dpt/
- __MACOSX/Sup_data2/Guo_2013/dpt/._.DS_Store
- Sup_data2/Guo_2013/dpt/dpt_guo2013.ipynb
- Sup_data2/Guo_2013/dpt/figures/
- Sup_data2/Guo_2013/dpt/figures/diffmap_components12.pdf
- Sup_data2/Guo_2013/dpt/dpt_ouput_guo2013.tsv
- Sup_data2/Guo_2013/dpt/dpt_guo2013_labels.pdf
- Sup_data2/Guo_2013/data_guoji.tsv
- __MACOSX/Sup_data2/Guo_2013/._data_guoji.tsv
- Sup_data2/Guo_2013/cell_label_color.tsv
- __MACOSX/Sup_data2/Guo_2013/._cell_label_color.tsv
- Sup_data2/Guo_2013/data_guoji_without_log2.tsv
- Sup_data2/Guo_2013/cell_label.tsv
- Sup_data2/Guo_2013/tscan/
- Sup_data2/Guo_2013/tscan/Pseudotime_time.txt
- __MACOSX/Sup_data2/Guo_2013/tscan/
- __MACOSX/Sup_data2/Guo_2013/tscan/._Pseudotime_time.txt
- Sup_data2/Guo_2013/tscan/CD55_single_cell.pdf
- __MACOSX/Sup_data2/Guo_2013/tscan/._CD55_single_cell.pdf
- Sup_data2/Guo_2013/tscan/Cell_ordering.pdf
- __MACOSX/Sup_data2/Guo_2013/tscan/._Cell_ordering.pdf
- Sup_data2/Guo_2013/tscan/Gata1.png
- __MACOSX/Sup_data2/Guo_2013/tscan/._Gata1.png
- Sup_data2/Guo_2013/tscan/Gata1_single_cell.pdf
- __MACOSX/Sup_data2/Guo_2013/tscan/._Gata1_single_cell.pdf
- Sup_data2/Guo_2013/tscan/CD55.png
- __MACOSX/Sup_data2/Guo_2013/tscan/._CD55.png
- Sup_data2/Guo_2013/gpfates/
- Sup_data2/Guo_2013/gpfates/.DS_Store
- __MACOSX/Sup_data2/Guo_2013/gpfates/
- __MACOSX/Sup_data2/Guo_2013/gpfates/._.DS_Store
- Sup_data2/Guo_2013/gpfates/gpfates_guo2013.ipynb
- __MACOSX/Sup_data2/Guo_2013/gpfates/._gpfates_guo2013.ipynb
- Sup_data2/Guo_2013/gpfates/gpfates_guo2013_fig2.pdf
- Sup_data2/Guo_2013/gpfates/gpfates_guo2013.pdf
- Sup_data2/Synthetic/
- Sup_data2/Synthetic/wishbone/
- Sup_data2/Synthetic/wishbone/.DS_Store
- __MACOSX/Sup_data2/Synthetic/
- __MACOSX/Sup_data2/Synthetic/wishbone/
- __MACOSX/Sup_data2/Synthetic/wishbone/._.DS_Store
- Sup_data2/Synthetic/wishbone/gene_component_correlations.png
- Sup_data2/Synthetic/wishbone/data_synthetic_wishbone.csv
- Sup_data2/Synthetic/wishbone/wishbone_synthetic.ipynb
- Sup_data2/Synthetic/wishbone/tSNE.png
- Sup_data2/Synthetic/wishbone/diffusion_components.png
- Sup_data2/Synthetic/wishbone/marker_trajectory_g0.png
- Sup_data2/Synthetic/wishbone/wishbone_on_tsne.pdf
- __MACOSX/Sup_data2/Synthetic/wishbone/._wishbone_on_tsne.pdf
- Sup_data2/Synthetic/wishbone/wishbone_ouput_synthetic.csv
- Sup_data2/Synthetic/wishbone/tSNE_by_cell_sizes.png
- Sup_data2/Synthetic/wishbone/tSNE_by_labels.pdf
- __MACOSX/Sup_data2/Synthetic/wishbone/._tSNE_by_labels.pdf
- Sup_data2/Synthetic/.DS_Store
- __MACOSX/Sup_data2/Synthetic/._.DS_Store
- Sup_data2/Synthetic/mpath/
- Sup_data2/Synthetic/mpath/.DS_Store
- __MACOSX/Sup_data2/Synthetic/mpath/
- __MACOSX/Sup_data2/Synthetic/mpath/._.DS_Store
- Sup_data2/Synthetic/mpath/mpath_synthetic.ipynb
- Sup_data2/Synthetic/mpath/simulation_rpkm_hc.pdf
- Sup_data2/Synthetic/mpath/simulation_rpkm.txt
- Sup_data2/Synthetic/mpath/simulation_rpkm_ncluster_vs_nlm.pdf
- Sup_data2/Synthetic/mpath/t1_1_t1_3_t1_2_t2_8_t3_7_order.txt
- Sup_data2/Synthetic/mpath/simulation_rpkm_neighbors_in_order.txt
- Sup_data2/Synthetic/mpath/simulation_rpkm_state_transition_mst.pdf
- __MACOSX/Sup_data2/Synthetic/mpath/._simulation_rpkm_state_transition_mst.pdf
- Sup_data2/Synthetic/mpath/t1_1_t1_3_t1_2_t2_4_t3_5_t3_6_order.txt
- Sup_data2/Synthetic/mpath/simulation_rpkm_landmark_cluster.txt
- Sup_data2/Synthetic/mpath/simulation_sample.txt
- Sup_data2/Synthetic/mpath/simulation_rpkm_state_transition.pdf
- Sup_data2/Synthetic/mpath/simulation_rpkm_NearestNeighbor_landMarks.txt
- Sup_data2/Synthetic/mpath/t1_1_t1_3_t1_2_t2_4_t3_9_order.txt
- Sup_data2/Synthetic/mpath/simulation_rpkm_landmark_cluster.pdf
- Sup_data2/Synthetic/mpath/simulation_rpkm_hc_cell_cluster.txt
- Sup_data2/Synthetic/mpath/simulation_rpkm_state_transition_mst.txt
- Sup_data2/Synthetic/sctda/
- Sup_data2/Synthetic/sctda/scTDA_synthetic_k2_2.json
- __MACOSX/Sup_data2/Synthetic/sctda/
- __MACOSX/Sup_data2/Synthetic/sctda/._scTDA_synthetic_k2_2.json
- Sup_data2/Synthetic/sctda/.DS_Store
[truncated: 737 more entries]
