# Supplementary material for: Single-cell trajectories reconstruction, exploration and mapping of omics data with STREAM
Source: Nat Commun. 2019 Apr 23;10:1903. doi: 10.1038/s41467-019-09670-4 (PMC6478907; doi:10.1038/s41467-019-09670-4)
Supplement: Supplementary file 5 — Supplementary Data 2 [file 41467_2019_9670_MOESM5_ESM.zip › Sup_data2/Guo_2013/wishbone/data_guoji_wishbone.csv]

	CD52	Ifitm1	Cdkn3	Ly6a	Bax	Aebp2	CD63	Cdkn2a	Cdkn2c	CD48	Pax5	Gapdh	Cdkn2d	Hes5	Id2	CD9	Sfpi1	Fcgr3	Cdk4	Pax4	Cdkn2b	Cbx8	Fcgr2b	Bad	Fas	Klf1	Ccnb2	Ccna1	Ifi205	Lmo2	Ndn	Rora	Tnfsf12	Fosl1	Gfi1b	Trp53	Gata1	Lyl1	Epor	Mbd2	Actb	Cdkn1a	Cdkn1c	Ccnd3	Max	Ccne1	Prf1	Cdk5	Eed
HSC1	6.479619558	11.68853271	0.0	10.41702615	6.911607732999999	6.552134119	9.254820096	0.0	0.0	0.0	0.0	7.76066055	6.319808816	0.0	0.0	7.9405088479999995	7.76226979	0.0	7.75005689	0.0	0.0	0.0	0.0	0.0	0.0	0.0	0.0	6.23144693	0.0	11.18374883	10.38196336	11.33245361	6.198526079	5.783987288	0.0	10.10782351	0.0	9.719533398	4.322451247	8.554013186	14.56042713	0.0	0.0	9.269463555	6.383587993	0.0	0.0	0.0	11.64755439
HSC1.1	0.0	11.39068225	0.0	11.45214498	10.20115689	6.141924801	8.906508965	0.0	9.663323289	0.0	0.0	11.09112293	9.524511928999999	0.0	0.0	9.845776768	10.01804601	0.0	10.81420499	0.0	0.0	0.0	0.0	0.0	0.0	0.0	9.751333571	0.0	0.0	11.21833273	10.64477572	0.0	0.0	0.0	10.00886592	10.83494441	4.977227327	7.38862409	1.593632334	9.231691934	14.88774035	11.20101722	0.0	12.19407744	8.181653913	0.0	0.0	0.0	11.49789589
HSC1.2	0.0	10.56184433	0.0	0.0	0.0	3.0554247510000003	8.476436888	5.299092803	8.65661659	0.0	0.0	6.8984077479999995	9.935714807	0.0	8.697253271000001	0.0	0.0	10.19670102	0.0	0.0	9.525574664	7.332871906	10.60033812	10.65288292	0.0	9.528670799	0.0	0.0	0.0	7.973862992999999	10.29609172	0.0	0.0	10.28891433	7.263042059	9.89332201	9.288264696	8.241277744	4.628450351000001	0.0	12.31739225	9.076223391000001	0.0	10.45724826	9.87219824	10.41839578	8.633494686	9.950696398	10.42694544
HSC1.3	5.550050917	11.87429508	0.0	8.158839505	9.396073241	6.16147017	8.68190515	0.0	8.246513254	0.0	0.0	11.16030091	5.896501198999999	0.0	0.0	6.6903441589999995	0.0	1.57609214	4.090641593	0.0	0.0	0.0	0.0	0.0	0.0	7.680422225	0.0	0.0	0.0	11.70354816	8.600620973	0.0	0.0	0.0	0.0	9.935311472999999	3.4068640869999998	1.339127061	3.38567187	9.220946865	14.91284256	9.579549647	0.0	10.92755899	8.415384668	5.403729691000001	3.00908927	6.926488579	10.76486229
HSC1.4	0.0	8.976571064	8.293615527	8.945881692	0.0	5.465362101	7.522325424	0.0	0.0	0.0	0.0	9.71580063	7.869819047000001	6.041168726	8.801910326	9.17663204	10.39529621	0.0	7.142625787999999	0.0	0.0	0.0	0.0	0.0	0.0	0.0	12.49713875	9.299364509	0.0	10.58710905	9.458517487	9.201415915	0.0	8.610935468	9.616645894	11.06115743	0.0	8.119141238	4.864827116	9.068805324	14.99362773	0.0	0.0	9.931149385	9.364466559	0.0	0.0	8.983826703	10.70814565
HSC1.5	0.0	13.01407563	0.0	10.7854681	9.91166541	6.149248857000001	9.72740394	0.0	0.0	0.0	0.0	9.541487888999999	6.520957703	0.0	0.0	8.875731972	9.270703593	0.0	8.124655847	0.0	0.0	0.0	0.0	0.0	0.0	0.0	0.0	0.0	0.0	11.9491893	9.19116945	8.426851897	0.0	0.0	0.0	10.51615655	3.622521552	3.686749491	4.734729895	8.125836353	14.67967223	11.50288446	5.635165045	11.09190791	8.48332708	0.0	0.0	6.2953033089999995	10.32200605
HSC1.6	0.0	11.61925727	0.0	9.430297919	9.844794558	5.388675233	9.754491116	4.4082486560000005	0.0	0.0	0.0	11.54787159	8.800484165	0.0	7.01301663	8.365362409	9.805274169	1.71719772	0.0	3.2695858010000003	0.0	0.0	0.0	0.0	0.0	0.0	0.0	0.0	0.0	11.72841673	0.0	0.0	0.0	0.0	0.0	10.35535428	8.170873196	6.873616995	0.516968801	8.576704984	14.94164975	0.0	0.0	9.860436222	7.669389862999999	0.0	0.0	0.0	11.59780369
HSC1.7	0.0	12.98507483	0.0	11.39378244	7.836565206	5.297342416	9.632728773	5.189251259	0.0	0.0	0.0	9.826588613	1.381527439	0.0	7.097998277	0.0	0.0	0.0	7.537472107	0.0	0.0	0.0	0.0	0.0	0.0	0.0	0.0	0.0	0.0	11.078854	0.0	9.247819524	8.382931614	0.0	0.0	9.589199846	3.56605119	0.0	0.0	7.063515288	14.01118514	9.613330804	6.407536089	9.509622042	7.9308714579999995	0.0	0.0	7.384171686	11.54859308
HSC1.8	7.455897877000001	12.17704254	0.0	11.09250022	7.393461272000001	5.424629176	9.655238037	0.0	0.0	0.0	0.0	11.3412961	7.57356935	0.0	8.079449619	8.309905014	7.895582011	3.0495666939999997	8.185026246	0.0	0.0	0.0	6.287470742999999	0.0	0.0	0.0	0.0	0.0	0.0	10.20905738	8.564252763999999	0.0	0.0	8.535667562999999	8.828939279	10.97254811	0.0	6.562988067999999	4.316013204	7.500521426000001	13.92770832	0.0	0.0	10.53562844	8.51840601	0.0	0.0	0.0	10.76805604
HSC1.9	0.0	12.40112631	0.0	10.51712555	9.388012174	6.402203504	9.137756526	0.0	0.0	0.0	0.0	10.18835741	7.36473394	0.0	0.0	6.422293006	0.0	5.486429629	6.658284081000001	0.0	0.0	0.0	0.0	0.0	6.9759524310000005	0.0	0.0	0.0	0.0	11.51309971	10.42667563	10.51292977	0.0	0.0	12.16698598	10.65330053	0.0	8.882820492999999	4.543894037	0.0	14.30708943	6.29070836	7.441266778999999	10.50550027	9.312174721	0.0	0.0	3.2235754869999997	9.453292217000001
HSC1.10	0.0	11.36106148	0.0	8.489427792	10.02179976	5.501912622000001	9.621195099	0.0	0.0	0.0	0.0	11.82394707	7.42351693	0.0	0.0	8.033778309	10.684709	0.0	10.79241926	0.0	0.0	0.0	0.0	0.0	0.0	0.0	0.0	0.0	0.0	11.60020642	10.33745322	0.0	0.0	8.701682686	0.0	10.81931491	0.0	8.42719691	5.480114866	9.819087876000001	15.21328859	8.268526795	0.0	10.94216325	6.979476957999999	0.0	0.0	5.931248223	11.77265002
HSC2	0.0	13.31099689	0.0	11.46633281	8.247331427	4.295650118	9.301824281	4.242738476	0.0	0.0	0.0	6.788615311	0.0	0.0	0.0	9.477076262	8.761790666	0.0	9.192645953	0.0	0.0	0.0	0.0	0.0	6.7312764529999995	0.0	8.082749123	0.0	7.6213667460000005	9.98419387	10.05869109	0.0	0.0	0.0	8.654839152000001	10.43054852	0.0	0.0	5.695757102000001	8.379839044	13.61458665	0.0	0.0	11.49324146	0.0	0.0	0.0	0.0	11.31585579
HSC2.1	0.0	12.15097077	0.0	9.087110157	7.587380727	6.579648203	9.242435625	0.049492614000000004	8.096251293	0.0	0.0	10.90335376	9.265289852	0.0	0.0	8.616165702	4.955660174	0.0	10.3660415	0.0	0.0	0.0	0.0	0.0	0.0	0.0	0.0	0.0	0.0	11.13909572	10.39851448	9.457376123	0.0	2.102359252	10.53735854	10.51995127	0.0	9.092661274	4.966395979	8.029954547	15.34807029	0.0	0.0	11.52166079	9.237328882	0.0	4.9126198610000005	0.0	10.83123616
HSC2.2	0.0	12.43800347	0.0	10.48906303	7.321682714	3.62090578	9.556481865	0.0	0.0	7.961243532999999	0.0	10.40260332	9.255985229	0.0	7.900222599999999	0.0	0.0	0.0	8.821359751000001	0.0	0.0	0.0	0.0	0.0	0.0	0.0	0.0	0.0	0.0	11.16497929	9.204332183	9.844744044	0.0	0.0	10.673599900000001	10.01640425	0.0	2.100552541	3.917775132	9.715245295	14.27048009	0.0	0.0	11.18844704	8.774208207000001	0.0	0.0	0.0	11.25380811
HSC2.3	0.0	12.62699981	0.0	9.033453899	8.694783982	4.814681923999999	8.811591774	5.55091804	0.0	0.0	0.0	11.12977901	7.396086285	0.0	0.0	0.0	8.493437006	0.0	9.579071973	0.0	0.0	0.0	0.0	0.0	0.0	0.0	0.508243035	0.0	0.0	9.985302483	0.0	0.0	0.0	0.0	10.67020467	10.63231429	0.0	7.382485034	2.785251727	7.869373196000001	14.02933481	0.0	0.0	10.93739521	0.0	0.0	0.0	7.045812012000001	12.17842769
HSC2.4	0.0	11.60667252	0.0	10.20117446	7.901355411	5.015566295	7.672475427999999	0.0	9.048578571	0.0	0.0	10.87625604	9.091513263	0.5285021560000001	0.0	7.5473506839999995	8.863274342	0.0	9.645285105	0.0	0.0	0.0	8.455374066000001	0.0	0.0	0.0	0.0	0.0	0.0	10.08751096	0.0	0.0	0.0	8.151281476	0.0	10.8219826	0.0	5.044359774	5.004169427	8.34970404	14.38945839	0.0	0.0	8.763062404	6.75992464	0.0	0.0	0.0	10.92153624
HSC2.5	0.0	13.56437641	0.0	11.53783849	10.43008515	6.227257162999999	10.34295046	0.0	0.0	0.0	0.0	12.042444900000001	0.0	0.0	0.0	7.44050419	8.823013186	0.0	10.03379493	0.0	0.0	0.0	0.0	0.0	0.0	0.0	0.0	6.822525653	0.0	10.64644501	0.0	7.940604958	0.0	0.0	9.123555595	10.43286708	5.27807804	7.915668387999999	3.903798512	9.036803417	14.224825599999999	0.0	5.970550731	10.50477898	8.797695526	0.0	0.0	0.0	11.15940606
HSC2.6	0.0	13.12528339	0.0	11.31951521	7.343904492999999	2.42975426	9.193755821	0.0	0.0	0.0	0.0	9.719641822	8.270587768	5.257480628	0.0	7.838774298	9.760053501	0.0	9.620207873	0.0	0.0	4.018922287	0.0	0.0	0.0	0.0	0.0	0.0	0.0	10.88032188	9.241261093	0.0	0.0	0.0	0.251265435	10.29647671	0.0	0.0	0.0	0.0	14.21672364	0.0	0.0	10.51898318	7.662807624	0.0	0.0	0.0	10.34080619
HSC2.7	0.0	12.47183039	0.0	10.58701031	8.347465345	4.9760575430000005	7.653681153	0.0	0.0	0.0	0.0	8.263908604	8.77528687	0.0	0.0	0.0	0.0	2.577196867	8.494477536	0.0	0.0	0.0	7.5507536989999995	0.0	0.0	0.0	0.0	0.0	0.0	11.44750835	0.0	9.92254216	0.0	0.0	0.0	9.972622258	0.0	7.650038577999999	2.7151266030000003	10.14283579	14.61941482	0.0	0.0	9.48790243	7.464339494	0.0	0.0	0.0	11.11524933
HSC2.8	0.0	13.190112300000003	0.0	11.68077429	10.45878715	6.105595277000001	8.848691875	3.203529485	0.0	0.0	0.0	10.39381418	8.33581624	0.0	7.391491792999999	7.966922342999999	10.13397225	0.0	6.807158076	0.0	0.0	0.0	0.0	0.0	0.0	0.0	0.0	0.0	0.0	11.12608417	11.41371701	0.0	0.0	0.0	10.69824788	11.00343053	3.66598041	7.711141625	4.041692648	4.928400014	13.57797397	0.0	0.0	10.56937325	7.207404603	0.0	0.0	0.0	11.931516499999999
HSC2.9	8.300901939	12.70927126	0.0	13.00599558	7.84637341	5.889120845	9.808180541	0.0	0.0	0.0	0.0	10.02078803	0.0	0.0	0.0	7.159282141	10.37800482	0.0	7.172649439	0.0	0.0	0.0	0.0	0.0	0.0	0.0	0.0	0.0	0.0	11.20555553	0.0	8.262363545	0.0	5.637790613	8.358582468	10.30669315	1.260433196	0.0	5.054575138	0.0	14.02964832	0.0	0.0	10.67074822	8.850478427	0.0	0.0	0.0	10.89808888
HSC2.10	0.0	11.58351945	0.0	0.0	8.217049438	4.6132596	8.852519872	0.0	0.0	0.0	0.0	9.781995688	0.0	0.0	0.0	7.134580095	10.48666793	0.0	2.0264340830000003	0.0	0.0	0.0	0.0	0.0	0.0	0.0	0.0	0.0	0.0	11.23042779	0.0	10.29507686	0.0	0.0	0.0	9.614111697	0.0	9.392999727000001	6.159806057999999	9.405927557	14.11034691	0.0	0.0	8.063307049	7.694397355	2.600828491	0.0	0.0	11.36646168
HSC2.11	0.0	13.44497736	0.0	11.89727176	10.59109722	6.72522268	10.377284	0.0	7.99745592	0.0	0.34067988899999996	11.73241634	0.0	0.0	0.0	8.532047300000002	0.0	0.0	11.14521631	0.0	0.0	0.0	3.0009606669999997	0.0	0.0	0.0	0.0	0.0	0.0	11.17188544	11.10111594	9.736451321	0.0	9.842415041	9.768141809	10.84842297	0.0	5.872159452999999	4.8903880619999995	8.956435351	15.58198949	0.0	4.651535271	12.249015199999999	9.805737568	0.0	0.0	0.0	9.319657512000001
HSC2.12	0.0	11.41366858	0.0	9.815055501	9.054193775	6.541837372000001	8.919023357999999	0.0	0.0	0.0	0.0	11.25831976	8.900289391	0.0	0.0	3.518815403	10.03553717	0.0	9.412682817	0.0	0.0	0.0	0.0	0.0	0.0	0.0	0.0	0.0	0.0	10.09199776	8.477707145	0.0	0.0	0.0	0.0	10.58071993	0.0	0.0	5.632866239	8.355252075	15.40174666	0.0	0.0	8.490649947	7.64316533	0.0	3.4240177810000003	0.0	11.92652416
HSC2.13	0.0	13.25541036	0.0	8.158463708	8.143320803	6.538211907000001	8.990374389	3.38124937	0.0	0.0	0.0	10.28403238	8.138227633	0.0	7.989727546	8.276540095	9.317667435	0.0	6.451099782999999	0.0	0.0	0.0	0.0	0.0	0.0	0.0	0.0	0.0	0.0	9.956048823	0.0	0.0	0.0	0.0	9.064558653999999	10.68335551	8.038960802	7.147236771	5.8905055410000005	10.47782571	14.51860846	0.0	0.0	12.29104664	0.0	0.0	0.0	0.0	11.4965739
HSC2.14	0.0	13.00464319	0.0	7.068840745	9.573341732000001	5.342726662	9.955255393	6.7179515929999996	0.0	0.0	0.0	11.72856934	8.091848287000001	0.0	0.0	8.190068681	6.836828606	0.0	9.361743452	6.151681102	0.0	0.0	0.0	0.0	0.0	0.0	0.0	0.0	0.0	11.56374231	11.28376857	0.0	0.0	0.0	9.561010948	11.81193477	5.942837125	8.880146222	5.620148362999999	9.134399869	14.97255613	0.0	6.077660648999999	11.9396406	9.12534631	0.0	0.0	0.0	11.13842057
HSC2.15	0.0	12.40257147	0.0	8.445082528	9.018707005	2.467595368	9.132874961	0.0	8.379483347999999	0.0	0.0	11.17576824	0.0	0.0	0.0	8.934843539	11.05454183	0.0	9.556975045	0.0	0.0	0.0	0.0	0.0	0.0	0.0	0.0	0.0	0.0	9.920193041000001	10.43694152	0.0	0.0	0.0	9.497676689	10.658031699999999	0.0	8.357843467	3.3243884789999996	8.569071054	15.543005599999999	9.534879449	6.360310823	11.26833194	0.0	0.0	0.0	8.38372401	10.68648644
HSC2.16	0.0	12.31847752	0.0	0.0	8.43113602	6.845097342000001	7.876198026	6.493252007000001	8.09973789	0.0	0.0	9.780345928	8.210838322	0.0	7.695869897000001	9.137053546	10.01687629	0.0	8.153167314	0.0	0.0	0.0	0.0	0.0	6.917822642999999	0.0	0.0	0.0	0.0	10.44123543	0.0	8.88742887	4.54706195	0.0	0.0	9.594732197999999	0.0	3.056173051	5.108144788	10.16316314	13.47535518	0.0	5.337506622	8.608958251	8.558730469	0.0	0.0	0.0	11.32658807
HSC2.17	0.0	13.662143300000002	0.0	9.656315122	11.10194365	7.31705585	10.72626105	0.0	0.0	0.0	0.0	12.02217514	7.570451041	0.0	0.0	0.0	9.827789368	0.0	8.375808134	0.0	0.0	0.0	0.0	0.0	0.0	0.0	6.670632513999999	0.0	0.0	11.64756768	12.30423162	0.0	0.0	8.614412595	0.0	10.78949895	7.886932744	6.240951282	6.054166974	10.60105274	15.46655935	0.0	0.0	12.02098865	8.780938985	0.0	0.0	0.0	12.11863527
HSC2.18	0.0	12.76173871	0.0	11.95613098	9.038490617	5.259023657	8.914300956	0.0	0.0	0.0	0.0	10.26114595	0.0	0.0	0.0	0.0	10.61467547	0.0	8.521669183	0.0	0.0	0.0	0.0	0.0	0.0	0.0	0.0	0.0	0.0	11.22266188	0.0	0.0	0.0	0.0	10.16511165	9.285028261	0.0	8.783421095	0.2465475	10.11714589	14.78750394	0.0	0.0	11.21283942	7.9040973260000005	0.0	0.0	0.0	11.99252484
HSC2.19	0.0	12.5571499	0.0	9.967967185	9.812205407	6.416909337000001	9.136451362	0.0	0.0	0.0	0.0	9.066912926	9.046190731	0.0	8.105180345	0.0	3.374863731	0.0	10.17745791	0.0	5.559014762	0.0	0.0	0.0	0.0	0.0	0.0	0.0	0.0	11.91903665	0.0	10.0116314	0.0	0.0	0.0	10.11539534	2.2050872669999997	7.659047496	1.9829786740000002	11.064655199999999	13.95789691	0.0	0.671865728	11.92261176	8.352896299	0.0	0.0	0.0	11.56690323
HSC2.20	0.0	11.81880931	0.0	9.366567118999999	0.0	2.6552912280000003	0.0	5.663169356	9.181869966	0.0	0.0	10.13832764	9.565752032	0.0	6.299783634	9.736713481	11.07756931	0.0	8.565802615	0.0	0.0	0.0	0.0	0.0	0.0	0.0	0.0	0.0	0.0	11.40363361	0.0	0.0	0.0	0.0	8.099406091	10.93136562	0.0	9.876611694	4.832784128999999	0.0	13.86098332	0.0	0.0	9.439813382999999	9.648472516	0.0	0.0	0.0	16.38912019
HSC2.21	0.0	11.81052477	0.0	9.580774294	9.311078037	6.007377561	9.331952535	0.0	9.638623549	8.453784606000001	0.0	8.830913608	0.0	0.0	0.0	0.0	10.58470417	0.0	10.53296845	0.0	0.0	0.0	6.059274002	0.0	0.0	0.0	5.7792919220000005	0.0	0.0	10.82396631	10.15254405	0.0	0.0	0.0	0.0	10.27115293	7.769384648	3.845394577	1.3532230459999999	9.785466061000001	15.34098696	0.0	0.0	11.26203226	6.9665054710000005	0.0	0.0	0.0	10.77768594
HSC2.22	0.0	11.5925505	0.0	8.492250895	8.230400282	7.060877015	8.444195201	0.0	0.0	0.0	0.0	8.929270387	8.264310065	0.0	0.0	9.592607432000001	10.4302122	0.0	9.279535128	0.0	0.0	0.0	0.0	0.0	0.0	0.0	9.447403177	0.0	0.0	10.75544966	8.71553462	10.16967543	0.0	0.0	0.0	10.15053504	5.8332653489999995	8.560062032000001	0.0	9.295192353	14.50934906	8.526137582	0.0	12.15427096	9.695475578	0.0	0.0	0.0	9.475393386
HSC2.23	6.82462496	11.14648731	0.0	12.08561875	9.724381596	5.391996535	9.970012688999999	0.0	0.0	0.0	0.0	9.059906162	0.0	0.0	0.0	0.0	0.0	0.0	8.782515399	0.0	0.0	0.0	0.0	0.0	0.0	0.0	0.0	0.0	0.0	9.673822388	11.05538888	9.352678844	0.0	0.0	0.0	10.55257504	0.0	0.0	0.27631358100000003	0.0	13.94653058	0.0	0.0	8.300030349	8.139228285	0.0	0.0	0.0	10.29113214
HSC2.24	6.830961641	12.97553051	0.0	9.104673952	8.532722139	6.042140749	7.906335564	0.0	0.0	0.0	0.0	11.52958587	8.092812283999999	0.0	0.0	9.618107677000001	9.148922228	0.0	10.43719283	0.0	0.0	0.0	0.0	0.0	7.705114789	0.0	0.324834191	0.0	0.0	10.37190976	0.0	8.813054239	0.0	0.0	8.039976298	10.06226496	0.0	0.0	5.430854046	8.927049073	14.83630255	0.0	5.690779413	11.46886142	9.101133707	0.0	0.0	0.0	10.56865527
HSC2.25	0.0	14.02751068	0.0	13.09322254	9.333091697999999	3.658499172	9.920717251000001	7.0360594579999995	0.0	0.0	0.0	11.40708244	7.495134873	0.0	7.9609631279999995	8.195607738	10.65175135	0.0	10.20357163	0.0	0.0	0.0	0.0	0.0	0.0	0.0	8.378754251	0.0	0.0	10.64271498	8.665746254	0.0	0.0	6.051130013	8.138145217	11.4628672	0.0	7.27585237	0.7979034290000001	9.604025923	15.15227826	0.0	0.0	11.49135907	7.595334307000001	0.0	0.0	0.0	11.77197895
HSC2.26	0.0	12.56457953	0.0	10.19916207	9.072077737999999	5.5727542329999995	8.242931206	0.0	0.0	0.0	0.0	10.7378674	7.772769394	0.0	0.0	0.0	8.277299797000001	0.0	10.19942801	0.0	0.0	0.0	0.0	0.0	0.0	0.0	0.0	0.0	0.0	10.36664551	0.0	9.872050556	0.0	0.0	9.636685169	10.72606457	0.0	7.653986382	4.981902137	8.331723511	15.03830164	0.0	0.0	10.15184322	9.309330613	0.0	0.0	0.0	11.58789856
HSC2.27	0.0	11.00976474	0.0	10.11658009	9.073557697	6.227242937000001	9.650123426	0.0	0.0	0.0	0.0	9.566650748999999	0.0	0.0	6.239681759	0.0	10.00589097	0.0	6.203523091	0.0	0.0	0.0	0.0	0.0	0.0	2.76040979	0.0	0.0	0.0	9.822937714	10.87848589	9.79250157	0.0	0.0	0.0	10.39950146	0.0	0.0	4.796414639	0.0	14.20241745	0.0	0.0	9.935632177	7.718786734	0.0	0.0	0.0	9.158608466
HSC2.28	0.0	11.46213358	0.0	10.55779105	10.49164154	6.904953692	9.265294971	0.0	0.0	0.0	0.0	12.16925839	0.0	0.0	0.0	0.0	8.976701285	0.0	11.4425114	0.0	0.0	0.0	0.0	0.0	0.0	0.0	0.0	0.0	0.0	11.39754789	0.0	10.15595928	0.0	8.294126763	10.98544988	9.883150074	0.0	0.0	5.081717449	10.57596871	15.91716483	10.85600714	8.024719343	13.17041053	8.781084312	9.492350806000001	0.0	0.0	10.1025441
HSC2.29	0.0	11.21298563	0.0	8.008448623	10.17994408	5.757494057000001	8.502967123	7.256964207999999	0.0	0.0	0.0	11.18783701	8.086313352000001	0.0	0.0	0.0	9.586377215	0.0	8.999245092999999	0.0	0.0	0.0	0.0	0.0	0.0	0.0	0.0	0.0	0.0	10.42844569	9.347038245	8.963470491	0.0	0.0	7.959686452000001	11.04717332	0.0	0.0	0.540963248	10.0557598	15.06627617	0.0	0.0	10.5469975	8.700980482	8.510711472	0.0	0.0	11.23509109
HSC2.30	0.0	13.12956492	0.0	11.2088852	7.871977745	5.72525241	9.096083021	2.748890322	0.0	0.0	0.0	10.94086788	7.943460142	3.388744506	0.0	7.585510079	8.416946012	0.0	8.304405232999999	0.0	4.594745468999999	0.0	0.0	0.0	0.0	0.0	0.0	0.0	0.0	10.40368666	0.0	0.0	0.0	0.0	0.0	10.26574581	0.0	7.714554382	4.926645135	8.310525182000001	13.7220321	6.153531932000001	0.0	9.853382169	9.381464043	0.0	0.0	0.0	9.636406796000001
HSC2.31	0.0	12.97288591	0.0	9.769678165	9.273863602999999	4.843493221	9.496577215	7.080062561	8.679299614	0.0	0.0	11.57419672	0.0	0.0	0.0	8.508582503	0.0	0.0	10.37533103	0.437532934	0.0	0.0	3.258015008	0.0	0.0	0.0	1.018620826	0.0	0.0	10.95917276	11.14852654	0.0	0.0	0.0	10.83654376	10.8117219	4.009999594	8.960695763	5.791002095	1.880680064	14.87747978	0.0	0.0	10.80657091	7.0886991770000005	0.0	0.0	6.79180469	10.16009096
HSC2.32	0.0	13.12112604	0.0	11.53928224	7.9932207470000005	6.298550497000001	9.329376709	6.89410577	0.0	0.0	0.0	9.781401712000001	8.224192871	0.0	0.0	0.0	0.0	0.0	7.673320485	0.0	0.0	0.0	0.0	0.0	7.107881036	0.0	0.0	0.0	0.0	9.610868285	11.16896897	0.0	0.0	0.0	10.16321915	9.76855044	0.0	0.0	4.2059498280000005	8.075858343	13.99768171	0.0	6.6346914329999995	11.50662422	9.425946715	0.0	0.0	0.0	12.10292362
HSC2.33	0.0	11.82257645	0.0	9.782031175	9.110350601	4.740532495	9.804436658	0.0	7.9908008210000006	0.0	0.0	12.27749307	9.523052279	0.0	0.0	8.545353409	10.74544968	0.0	11.792396	0.0	0.0	2.034139193	1.709053449	0.0	0.0	0.0	0.0	0.0	0.0	10.96917839	10.96536826	0.0	0.0	0.0	8.371999094	10.97923329	7.608373997999999	6.756330361	4.8945231080000005	8.352640114	15.579956400000002	0.0	0.0	10.67011936	8.041489576	0.0	0.0	0.0	11.71521158
HSC2.34	0.0	8.692080289	0.0	0.0	10.71997449	8.345897766	9.35075614	2.557935068	8.292165199	0.0	0.0	10.53409052	10.46876148	0.0	0.0	10.95295749	0.0	0.0	10.96042954	0.0	0.0	0.0	0.0	0.0	0.0	7.947406268	0.0	0.0	0.0	12.71781125	0.0	0.0	4.784892359	0.0	12.90213031	11.03353829	10.99916385	8.287814739	0.0	10.42201167	15.29530433	0.0	0.0	12.60337532	6.3224681060000005	0.0	0.0	7.977628896000001	12.05513438
HSC2.35	7.98898574	11.59148983	0.0	11.15682642	7.334238592	4.3824253330000005	8.856556486	0.0	0.0	0.0	0.0	9.881183001	0.0	2.9762833810000004	0.0	0.0	9.386318563	0.0	9.830724753	0.0	0.0	0.0	0.0	0.0	0.0	0.0	2.248281596	0.0	0.0	10.65835793	8.433118551	6.717870586	0.0	0.0	10.36042482	10.30391683	6.326709125	9.118286892	4.089330681	8.163309532000001	14.92768594	0.0	0.0	10.5654902	7.83821816	0.0	0.0	0.0	11.03210541
HSC2.36	0.0	12.05372742	0.0	13.26400479	7.759676947000001	0.0	6.76753419	0.0	0.0	0.0	0.0	9.521054731	9.105237549	0.0	0.0	0.0	8.519101848	0.0	6.770451901	4.218289372	0.0	0.0	0.0	0.0	0.0	0.0	0.0	0.0	0.0	10.2097336	0.0	0.0	0.0	0.0	7.63375592	8.154375818	0.0	9.106663114	0.0	8.060768078999999	13.98414006	0.0	0.0	9.197696786	8.101045246	0.0	0.0	0.0	10.78452024
HSC2.37	0.0	11.60848952	0.0	10.39605513	0.0	4.829549645	9.440681289	2.63538324	9.736119536	0.0	0.0	9.164090171	0.0	0.0	0.0	8.410385264	0.0	0.0	0.0	0.0	0.0	0.0	0.0	0.0	0.0	0.0	0.0	0.0	0.0	10.36903883	8.913744719	9.749417454	0.0	0.0	10.01938023	10.15234774	0.0	0.0	5.769439112000001	8.219590686	14.33993154	0.0	0.0	10.55960074	9.554899573	0.0	3.613580034	5.4803872479999995	11.95658576
HSC2.38	0.0	11.80106601	0.0	10.32774672	8.574846122	5.47803291	9.599767221	0.0	0.0	0.0	0.0	9.256677929	0.0	0.0	0.0	8.157968222000001	8.171314297	0.0	9.946756972000001	6.000603258	0.0	0.0	0.0	0.0	0.0	0.0	8.106604889	0.0	0.0	11.00986231	10.49657342	0.0	0.0	0.0	8.092242029	9.960031638	0.0	7.7083763670000005	5.595873706	9.301383971	14.52010797	0.0	0.0	10.63089094	2.803342492	0.0	0.0	0.0	10.68740953
HSC2.39	0.0	13.54977723	0.0	11.84016272	0.0	2.703072227	8.174556757000001	2.184148528	0.0	0.0	0.0	9.763364297	8.024785082000001	7.18356005	0.0	0.0	10.08857555	0.0	0.0	0.0	0.0	0.0	0.0	0.0	0.0	0.0	0.0	0.0	0.0	9.860980507	9.47651966	0.0	0.0	0.0	0.0	9.893756301	5.034669905	0.0	4.344828111	7.836518475	13.08624009	0.0	6.187087505	10.26481299	9.098520257999999	5.771162317999999	0.0	0.0	11.11053775
HSC2.40	0.0	13.76947615	0.0	9.159096528	8.36176373	4.150860646	9.006689251000001	0.0	0.0	0.0	0.0	9.35306868	7.765682431	0.0	0.0	8.107630191	8.3388128	0.0	9.652443157	0.0	0.0	0.0	7.690679642	0.0	0.0	0.0	0.0	0.0	0.0	10.89313838	10.39762599	0.0	0.0	0.0	0.0	11.18122216	0.0	9.119152185	0.0	8.160622171	14.11045825	0.0	6.548835425	10.64849782	0.0	0.0	0.0	0.0	10.46255696
HSC2.41	0.0	12.93179952	0.0	10.12012318	0.0	5.785432986	9.080042659	0.0	0.0	0.0	0.0	10.3852854	0.0	7.004615137	0.0	4.418821128	8.39971896	0.0	0.0	0.0	0.0	0.0	0.0	0.0	0.0	0.0	0.0	0.0	0.0	10.60907207	0.0	0.0	0.0	0.0	9.145112677	9.415692818	0.0	4.86281558	5.007567009	9.367584256	14.93372769	0.0	0.0	10.80796921	7.714668542999999	0.0	0.0	0.0	11.22813381
HSC2.42	0.0	11.83086341	0.0	7.683704391	7.829589691	5.723814207999999	8.475181499	8.13892876	0.0	0.0	0.0	8.244861726	7.30670282	1.47270543	0.0	8.574830955	7.575356986	0.0	8.640679014	0.0	0.0	0.0	0.0	0.0	0.0	0.0	0.0	0.0	0.0	11.01642773	0.0	0.0	0.0	0.0	0.0	9.086194626000001	0.0	0.0	2.620118989	8.309682673	13.39857326	0.0	0.0	10.1682442	8.045377867000001	0.0	0.0	0.0	11.35733146
HSC2.43	0.0	12.02862768	0.0	10.02229806	8.81685031	6.477783986	9.499503843	0.373986539	0.0	0.0	0.0	11.35543997	7.361864151	0.0	0.0	6.590799822999999	8.148607471	0.0	10.10958574	0.0	0.0	0.0	0.0	0.0	0.0	1.384207489	0.0	0.0	0.0	10.0675689	4.941274969	8.40858506	3.9138515660000004	0.0	8.560782977999999	10.37855576	0.0	0.0	3.544020058	1.8825276309999999	15.35579389	0.0	0.0	11.0254791	9.085552304	0.0	0.0	0.0	10.86929286
HSC2.44	0.0	12.09340412	0.0	9.062482024	7.654760307999999	5.599017953	8.729369758999999	0.0	0.0	0.0	0.0	10.23388459	8.818282972999999	0.0	0.0	8.639689538999999	9.604232699999999	0.0	9.14022468	0.0	0.0	0.0	0.0	0.0	0.0	0.0	0.611403323	0.0	0.0	11.00700966	9.783069475	0.0	3.497753805	0.0	9.050304518999999	9.388298584	0.0	8.313788516	3.374261573	0.0	13.546406099999999	0.0	7.051713034	10.87016238	7.744073152	1.9530863459999999	0.0	0.0	11.16083122
HSC2.45	0.0	12.852941900000001	0.0	10.54179788	8.052072218	4.233328112	8.66779269	6.425283707	0.0	0.0	0.0	9.457515691000001	0.0	5.028436392	0.0	0.0	10.24995956	0.0	4.723212446000001	0.0	5.995867279	0.0	0.0	0.0	0.0	0.0	0.0	0.0	0.0	10.044566900000001	0.0	0.0	0.0	0.0	11.0551013	8.937779052	0.0	0.0	1.0309356729999999	0.0	14.12370037	0.0	6.539968807	11.25958146	0.0	0.0	0.0	0.0	10.75495319
HSC2.46	0.0	12.5662799	0.0	9.229019009	10.555041000000001	5.309920905	11.16072881	0.0	0.0	0.0	0.0	10.69962999	7.798353549	0.0	0.0	7.9835044260000005	10.64417347	0.0	10.95749397	0.0	0.0	0.0	0.0	0.0	8.660996818	0.0	0.0	0.0	0.0	12.06184022	10.67458689	0.0	0.0	0.0	9.732294585	10.15596832	7.798930900000001	9.048719225	4.48280113	9.65957232	15.95093756	0.0	0.0	12.00951057	9.428167209	0.0	0.0	0.0	11.53910093
MPP1	0.0	10.62720284	0.0	9.307337472999999	0.0	3.779917338	9.495858702	0.0	0.0	0.0	2.978178505	10.76581693	0.0	0.0	0.0	9.314540292	7.582164593	0.0	7.001411159	0.0	0.0	0.0	0.0	0.0	0.0	0.0	0.0	0.0	0.0	10.62746082	3.657469608	9.147379871	0.0	0.0	8.890888625	10.36546989	0.0	0.0	0.0	9.265958102	13.15906376	0.0	0.0	9.875631254	7.3140574229999995	0.0	0.0	0.0	11.44672743
MPP1.1	0.0	11.81662306	0.0	10.71842923	9.634580992	5.368032857	10.66870285	0.0	0.0	0.0	0.0	11.037514300000002	0.0	0.0	0.0	9.139475726	9.294194417	0.0	9.47993995	0.0	0.0	0.0	0.0	0.0	0.0	0.0	0.0	0.0	0.0	11.19521328	10.77892206	8.843830817999999	0.0	0.0	0.0	10.47689213	0.0	8.434422562	1.093197405	10.43677777	14.94872949	0.0	0.0	11.52993195	9.167350019	9.593766356	0.0	0.0	10.66648254
MPP1.2	8.201639163	12.3228454	0.0	9.263882894	9.712146297	4.599711605	7.828748964	0.0	7.148744002000001	0.0	0.0	10.10178449	8.176288807999999	0.0	0.0	0.0	8.352938115	0.0	8.753382891000001	0.0	0.0	0.0	0.0	0.0	0.0	0.0	1.3796400219999998	0.0	0.0	10.97548423	0.0	0.0	0.0	0.0	0.0	10.5787425	3.3963882219999997	7.426475593999999	0.0	7.2023466229999995	14.00905145	0.0	0.0	9.837360313	7.727794609	0.0	0.0	0.0	11.07527144
MPP1.3	8.075746672000001	12.41342696	0.0	9.665174909	10.82626734	6.802159965	10.96961873	0.0	8.774398317000001	0.0	7.4466777	12.35134778	0.0	0.0	0.0	9.091452528	9.385573076	7.353076907	9.541688397	0.0	0.0	0.0	0.0	0.0	0.0	0.0	0.0	0.0	0.0	11.56680485	0.0	0.0	0.0	0.0	11.80041338	11.288431800000001	0.0	0.0	0.0	8.948699258	15.24580541	0.0	0.0	10.98306148	10.43986259	0.0	0.0	6.007204301	12.09043764
MPP1.4	4.418682513	7.895977009	0.0	0.0	7.270959936000001	6.093895355	8.418420136	0.0	0.0	7.701965834	0.0	11.4903982	8.865477966	0.0	0.0	8.236500272999999	8.96121123	0.0	11.05370763	0.0	0.0	0.0	0.0	0.0	0.0	0.0	0.0	0.0	0.0	10.65674011	0.0	1.7851021280000001	0.0	0.0	11.21076773	11.0038573	10.27877444	0.0	0.0	10.14299891	15.301826199999999	0.0	0.0	10.80687487	9.298268905	8.313913441	0.0	0.0	12.24475322
MPP1.5	0.0	11.2570844	7.308034832000001	9.680447158	10.31195772	7.111476002000001	9.435276736	0.0	4.793679361000001	0.0	0.0	12.17543443	9.391101531	0.0	0.0	8.119550674	8.747063772	0.0	10.79797774	0.0	0.0	0.0	0.0	0.0	0.0	0.0	9.098289799	0.0	0.0	11.452681	10.37504028	8.788132538	0.0	0.0	10.44179028	11.93841357	0.0	0.0	3.524479162	8.684484142	14.99364395	0.0	0.0	11.56856288	9.740162053999999	0.0	0.0	0.0	11.5907754
MPP1.6	0.0	12.0387291	0.0	7.469522117	8.30316421	4.891003635	8.474865072	0.0	7.800245208	0.0	0.0	10.59924117	0.0	0.0	0.0	0.0	9.853674243	0.0	6.153705405	0.0	0.0	0.0	0.0	0.0	0.0	0.0	0.0	0.0	0.0	10.83977026	0.0	9.612541903	0.0	0.0	8.783557564	8.600663135	6.4322635770000005	0.0	0.0	8.098615872	13.00100197	0.0	0.0	10.38274303	4.336338468	0.0	0.0	0.0	11.77725324
MPP1.7	0.0	12.68535778	0.0	10.41821541	8.721097375	3.417311425	7.366518312999999	0.0	7.393621986	0.0	0.0	10.60375465	7.064373027999999	0.0	0.0	7.675653761	7.8731477420000004	0.0	8.09195535	0.0	0.0	0.0	0.0	0.0	0.0	0.0	0.0	0.0	0.0	10.89619465	0.0	8.679219094	0.0	0.0	0.0	10.43427688	2.211505244	5.566144238	0.0	9.498250401	13.82396716	0.0	0.0	11.14030383	8.470241012999999	2.639628832	0.0	0.0	11.37152885
MPP1.8	6.152691888	10.47756653	0.0	9.207305461	6.947582827000001	0.0	6.035280319	4.751516133	0.0	0.0	0.0	9.017092582	0.0	0.0	0.0	0.0	8.826845468	2.245749542	5.912443969	0.0	0.0	0.0	3.643021475	0.0	0.0	0.0	0.0	0.0	0.0	10.33388786	0.0	8.032672416	0.0	9.09024702	0.0	10.59452592	0.0	6.872804554	0.0	2.248389267	13.73305326	0.0	0.0	9.527795925	8.685356957	0.0	0.0	0.0	10.46795716
MPP1.9	0.0	10.44409122	0.0	8.620849191	9.185189803	4.878807435	8.111866946000001	0.0	7.094976406000001	0.0	0.0	9.411063399	9.425262597	0.0	6.693108696	7.498398353	9.638736583	0.0	0.0	0.0	0.0	0.0	0.0	0.0	0.0	0.0	0.0	0.0	0.0	10.44515873	8.251526551	7.932479301	0.0	0.0	0.0	9.897143066	0.0	0.0	1.790644016	0.0	12.80744231	0.0	0.0	9.323612537	7.766400235	0.0	0.0	0.0	11.37507406
MPP1.10	0.0	10.78028298	5.35128891	11.92262966	9.172895812	6.676749902	9.295135607999999	5.815231333	0.0	0.0	0.0	10.0060995	7.300867779	0.0	0.0	7.6001666	7.697574136	0.0	8.559791331	0.0	0.0	0.0	0.0	0.0	0.0	0.0	0.0	0.0	0.0	10.03075717	9.448469137	0.0	7.2175588710000005	0.0	7.68722315	10.11853834	4.525554338	0.0	0.0	8.014434692	14.27142897	0.0	0.0	10.22405875	7.64006262	8.750058634	0.0	0.0	11.1570469
MPP1.11	0.0	11.65367306	0.0	10.13589523	8.563916698	4.565522397	9.17428768	0.0	0.0	0.0	0.0	11.1061636	7.212882385	0.0	0.0	8.034213298	9.224001519	0.0	8.493832149	0.0	0.0	0.0	0.0	0.0	0.0	0.0	0.0	0.0	0.0	11.59814331	0.0	0.0	8.021532367	0.0	0.0	8.40555431	0.0	7.724720906	5.241578863	7.752176891	13.94800495	0.0	0.0	11.32302256	9.387143029	0.0	0.0	0.0	11.03846059
MPP1.12	7.390877719	9.164878831000001	0.0	8.952585868	7.266747496	5.173535205	7.928815042999999	0.0	7.182314288	0.0	0.0	8.147737994	0.0	0.0	0.0	0.0	10.13819599	0.0	8.472501069	0.0	0.0	0.0	0.0	0.0	0.0	0.0	0.0	0.0	0.0	11.09132836	0.0	7.640913377	0.0	0.0	0.0	10.00308674	0.0	6.9626227720000005	0.0	7.809229843	13.93840704	0.0	0.0	10.94882088	8.020600189	0.0	0.0	0.0	11.68588387
MPP1.13	7.368280542999999	10.4567011	0.0	7.46434089	8.985269833	6.227057845	8.413249047999999	0.0	6.939561113	0.0	0.0	10.2499511	3.873509935	0.0	0.0	0.0	8.51528563	0.0	10.0280866	0.0	0.0	0.0	0.0	0.0	0.0	0.0	0.0	0.0	0.0	10.80311315	0.0	8.867059526	0.0	0.0	8.565260708	9.951589612000001	3.14439147	0.0	4.558831949	8.08440439	14.41392556	0.0	0.0	9.973651469	9.638440652	0.0	0.0	0.0	9.248489219
MPP1.14	7.987791106	12.15150342	0.0	10.79738622	0.0	4.731092945	9.601383358	0.0	9.060804747999999	6.67820881	0.0	10.57079803	7.749963392000001	0.0	0.0	7.30180984	9.574333412	0.0	8.729106498	0.0	0.0	0.0	0.0	0.0	0.0	0.0	6.777226807000001	0.0	0.0	11.52703762	8.461210993	0.0	6.691789326	0.0	0.0	10.06654884	0.0	0.41461944799999995	0.0	9.095568199999999	13.60364725	0.0	0.0	10.0611407	6.85323902	7.651647941	0.0	0.0	11.28846874
MPP1.15	0.0	10.55933217	0.0	8.702788673999999	0.0	3.51409594	9.564638939	2.992473263	0.0	0.0	0.0	9.271377264	0.0	0.0	0.0	7.897257084	0.0	0.0	8.684802744	0.0	0.0	0.0	0.0	0.0	6.918408618	0.0	0.0	0.0	0.0	11.019173599999998	0.0	9.351182784	0.0	0.0	0.0	10.06427046	0.0	8.045782133	4.32810454	9.312723033	14.65836789	0.0	0.0	0.0	8.654404606	0.0	0.0	0.0	10.64031337
MPP1.16	0.0	11.26287293	0.0	0.0	7.595223954	6.214632345	9.973327037	0.0	0.0	0.0	0.0	9.779895787000001	7.84917182	0.0	0.0	7.563552023	10.40559417	0.0	8.604410343	0.0	0.0	0.0	0.0	0.0	0.0	0.0	0.0	0.0	0.0	10.37017188	9.135777898999999	0.0	0.0	0.0	0.0	9.744986119	0.0	0.0	0.0	9.692686191	13.70941306	0.0	0.0	10.16328122	0.0	0.0	0.0	0.0	11.22282948
MPP1.17	0.0	12.39656428	11.13794985	9.28792197	7.934465400000001	5.789384288	9.163779689	0.0	0.0	0.0	0.0	12.26478971	7.4631338220000005	0.0	0.0	11.24299115	11.24540066	0.0	10.23748459	4.0584260919999995	0.0	0.0	0.0	0.0	0.0	0.0	13.67448248	0.0	0.0	12.02615716	0.0	9.517317034	0.0	0.0	9.603318553	11.847060800000001	0.0	0.0	3.6278464130000003	9.602940087	16.03661287	5.632282435	0.0	12.23692489	9.562933712000001	0.0	0.0	5.117354869	11.74060934
MPP1.18	9.152406577999999	10.78502873	0.0	0.0	10.02506642	6.081892604	9.371334704	3.1128798719999997	0.0	0.0	0.0	11.57149061	0.0	0.0	0.0	0.0	8.325948886	0.0	9.453989154	0.0	0.0	0.0	0.0	0.0	0.0	0.0	0.0	0.0	0.0	10.40896606	0.0	0.0	0.0	0.0	10.71414131	10.16715179	0.0	6.741396604	0.0	0.0	14.24457539	0.0	0.0	9.364152733	7.985555483	0.0	0.0	0.0	11.49471115
MPP1.19	8.35376487	0.0	0.0	9.616178968	9.153430382	4.843373526000001	0.0	0.0	0.0	9.934325361	0.0	10.54030696	7.493667212999999	0.0	0.0	0.0	9.761290499	0.0	8.836586911	0.0	0.0	5.495031279	0.0	0.0	0.0	0.0	0.0	0.0	0.0	10.54437441	0.0	0.0	6.51925648	0.0	9.476458058	11.26053042	0.0	0.0	0.0	7.586616543	14.22683882	0.0	0.0	10.04735281	7.995030900000001	0.0	0.0	0.0	12.44476225
MPP1.20	0.0	11.67242791	0.0	12.44789333	7.8557930129999995	5.436575396	8.149954818	0.0	0.0	7.86705856	0.0	9.801033752999999	0.0	0.0	0.0	8.79084529	10.40531632	0.0	8.108881217999999	0.0	0.0	0.0	0.0	0.0	0.0	0.0	0.0	0.0	0.0	11.31103742	0.0	0.0	8.065407072000001	0.0	0.0	10.36712205	0.0	0.0	0.0	8.835537412	14.10179305	0.0	0.0	9.355996413	0.0	0.0	0.0	0.0	11.16508234
MPP1.21	7.276886802999999	11.52762089	7.615772239	9.568640918	10.15631328	6.099972204	10.18213786	0.0	7.307532972000001	0.0	0.0	12.15386396	2.119465098	0.0	7.022172277999999	8.555275376	10.65721238	0.0	11.01705636	0.0	0.0	0.0	0.0	0.0	0.0	0.0	9.961729253	0.0	0.0	11.26196669	9.98885879	0.0	0.0	0.0	9.436825257999999	11.21931382	6.692681272000001	7.07215805	6.478035846	9.665777841	15.00972919	9.435008128	0.0	12.64829605	6.718187309	9.148305752	0.0	0.0	12.09443824
MPP1.22	5.675309174	9.170139568	0.0	8.611623638	0.0	5.340391118	8.764173026	0.0	4.241024236	0.0	0.0	9.485210203	7.79134314	0.0	0.0	7.2474110089999995	10.79921441	1.081618631	8.397539716	0.0	0.0	0.0	0.0	0.0	0.0	0.0	0.0	0.0	0.0	11.40676489	0.0	0.0	0.0	0.0	8.986910048	10.46169973	0.0	0.0	3.858813173	7.667366463	14.2789695	10.30456016	0.0	10.9699615	8.159976184	0.0	0.0	4.25777738	11.66809082
MPP1.23	7.436290315	10.11902341	0.0	7.39411264	8.819964392000001	3.5170662960000003	0.0	0.0	0.0	0.0	0.0	9.586662276	0.0	0.0	0.0	0.0	10.0252857	0.0	7.13816361	0.0	0.0	0.0	0.0	0.0	0.0	0.0	0.0	0.0	0.0	9.977761353	7.675627725	0.0	0.0	0.0	0.0	9.355396339	0.0	0.0	0.0	8.597710797000001	13.67646951	0.0	0.0	9.337908393	7.422241504	0.0	0.0	0.0	9.98429434
MPP1.24	7.2982295839999995	10.37691121	0.0	7.808900232999999	7.925929184	4.89324595	9.748913064	0.0	8.040271085	0.0	0.0	9.989079115	8.911596121	0.0	0.0	7.696401024	9.24354965	0.0	6.773632087	0.0	0.0	0.0	0.0	0.0	0.0	0.0	0.0	0.0	0.0	10.64918588	0.0	0.0	0.0	0.0	7.848163254	10.70722241	0.0	7.085750339	0.0	6.409630546	14.1188386	0.0	0.0	11.02379057	7.647060176	0.0	0.0	0.0	11.097107300000001
MPP1.25	9.076731822000001	11.80934048	0.0	11.30215808	9.663110083	6.3130809260000005	8.19548328	4.999823636	0.0	8.17827901	0.0	11.10679793	0.0	0.0	0.0	7.5817134379999995	10.01054958	0.0	10.04613152	0.0	0.0	0.0	0.0	0.0	0.0	0.0	0.0	0.0	0.0	11.55295109	0.0	0.0	0.0	0.0	7.391143951	10.88553297	0.0	8.580670424	3.4764320110000004	9.475159954	14.96048663	0.0	0.0	11.03317563	8.883652861	0.0	0.0	0.0	11.39059763
MPP1.26	0.0	11.12371283	0.0	7.661856439	8.875886917999999	5.162827847	9.438139575	3.898172715	0.0	0.0	0.0	11.29103545	9.127412395	0.0	0.0	7.763966624	9.076074021	0.0	7.672940798	0.0	6.188540846	0.0	0.0	0.0	0.0	0.0	0.0	0.0	0.0	10.81033451	0.0	9.151567781	0.0	0.0	0.0	10.17292799	0.0	6.7497003310000006	4.76592549	9.359016143	14.09158474	0.0	0.0	9.744974315	8.680256615	0.0	0.0	0.0	11.73157122
MPP1.27	8.552908425	11.05260211	0.0	9.096941756	9.40841055	4.077247966	6.773157987	0.0	0.0	0.0	0.0	11.43455233	7.434792975	0.0	0.0	0.0	7.929273812999999	0.0	9.393166586	0.0	0.0	0.0	0.0	0.0	0.0	0.0	0.0	0.0	0.0	11.69770987	9.375317106	8.666036273	0.0	0.0	8.170284608	10.62866286	0.0	7.116904066	0.0	8.510407142	15.40799665	0.0	0.0	10.37444993	9.22562878	3.414858372	0.0	0.0	10.86617077
MPP1.28	0.0	10.98938596	0.0	7.800577906	9.854404352000001	4.810027443	10.58398522	0.0	8.845648658	0.0	0.0	9.316719688	0.0	0.0	0.0	0.0	10.074811	0.0	9.08400211	0.0	0.0	0.0	0.0	0.0	0.0	0.0	0.0	0.0	0.0	11.38610961	0.0	0.0	0.0	0.0	8.02018046	10.42665879	4.253242219	0.0	0.0	8.172579618	15.036282199999999	0.0	0.0	9.254872871	9.322718266	0.0	0.0	0.0	11.93425987
MPP1.29	0.0	11.18977921	0.0	0.0	8.085209022999999	4.814213228	9.608398914	0.0	7.777519311	0.0	0.0	10.37554315	0.0	0.0	0.0	6.92812811	8.84978145	0.0	9.598251439	0.0	0.0	0.0	0.0	0.0	0.0	0.0	0.0	5.363493248999999	0.0	10.77435343	0.0	8.811867138	0.0	8.068090462	9.531002649	9.984637325	6.358159252	6.632427635	0.0	8.654461031	14.68176874	7.953027112999999	0.0	9.672017123	8.661127075	0.0	0.0	0.0	12.21209277
MPP1.30	9.155024702999999	11.91628899	0.0	10.25040925	10.50623189	6.607304178	8.089601347999999	6.366479534	0.0	8.558314982	0.0	12.2953699	8.454990318	0.0	0.0	7.775788046000001	10.07682009	0.0	9.842122081	0.0	0.0	0.0	0.0	9.70212955	6.676737214	0.0	0.0	0.0	0.0	11.66580341	0.0	0.0	0.0	6.865890736	0.0	11.44986407	0.0	9.29751568	5.302484475	10.0919277	14.85117865	0.0	0.0	9.833090053	9.668344032	0.0	0.0	0.0	11.36550135
MPP1.31	6.223189969	10.45562953	9.53879922	11.25006645	10.00644635	2.674669288	0.0	4.1792824060000004	8.58570667	8.546058259	0.0	9.954374985	9.938721961	3.9832605080000003	0.0	7.238631232	9.900971103	1.15140529	10.618120800000002	0.0	0.0	0.0	6.06170545	8.951516814	0.0	0.0	12.33873803	0.0	0.0	11.93249046	0.0	0.0	0.0	0.0	0.0	10.47184679	0.0	6.222738135	2.6342627309999997	10.2762946	14.70352012	0.0	0.0	10.94086353	7.141533191000001	0.0	0.0	0.0	11.69225033
MPP1.32	8.494656522	10.32715791	10.76158637	0.0	9.552888278	6.951145427	5.8962210420000005	4.3760006360000006	8.486141206000001	10.21418369	0.0	12.11807425	7.8115882270000006	0.0	7.581653297000001	0.0	8.493903759	0.0	10.31001105	0.0	6.543508534	0.0	0.0	0.0	0.0	0.0	12.91002878	0.0	0.0	11.66103097	0.0	0.0	0.0	3.0434012839999998	0.0	11.86649756	0.0	0.0	0.0	10.13878859	15.50575027	10.39743007	0.0	10.04959315	9.442282223	0.0	0.0	0.0	10.8796523
MPP1.33	5.533646843	10.2051602	0.0	9.763988937	9.92571086	6.862992492999999	8.776395264	0.0	7.957481866	8.352130427999999	0.0	9.932778593	8.601627338	0.0	0.0	7.299561831	8.642108749	0.0	10.25654533	0.0	0.0	0.0	0.0	0.0	0.0	0.0	8.855786956000001	0.0	0.0	10.32500365	0.0	8.493030025	0.0	2.134671528	8.944767038	11.17236057	0.0	8.525206542000001	3.993698445	10.03720867	15.03019989	0.0	0.0	11.77368968	8.254284753	5.6175169270000005	5.994068513999999	0.0	11.08086986
MPP1.34	7.346729776	10.63933403	0.0	11.59408432	8.973115492	5.899159861	8.184993209	0.0	0.0	6.752254525	0.0	11.88137489	0.0	0.0	0.0	7.895914778	11.39517893	0.0	10.48653343	0.0	0.0	0.0	0.0	0.0	0.0	0.0	0.0	0.0	0.0	10.57334586	0.0	0.0	0.0	0.0	11.40248246	11.3415284	0.0	0.0	4.235324979	9.0631016	14.87951034	0.0	0.0	10.05962581	9.021769622999999	0.0	0.0	3.8114950380000003	11.56484361
MPP1.35	10.70964185	9.459896011	0.0	9.619949435	9.442954877	6.599691097000001	8.512859375	0.0	0.0	9.184264707999999	0.0	10.64718748	7.234920002999999	0.0	0.0	0.0	9.338797214	0.0	9.273784261	0.0	0.0	0.0	0.0	0.0	0.0	0.0	0.748591328	0.0	0.0	11.21617548	0.0	0.0	0.0	0.0	6.178335017	10.66041861	0.0	0.0	5.003491503999999	9.460959837	15.43707744	11.02529233	0.0	10.79271606	10.18181736	0.0	0.0	0.0	10.20280907
MPP1.36	6.8003062729999995	11.01401378	0.0	7.509234042	9.390446887000001	6.5840048410000005	9.005585845	0.0	8.263490971	10.54227312	0.0	11.33617575	8.665240651	0.0	0.0	7.603185314	10.67533712	0.0	11.58238618	0.0	0.0	0.0	0.0	0.0	0.0	0.0	12.06229852	0.0	0.0	11.31463112	8.127476352999999	0.0	5.603425391	6.4313975160000005	0.0	12.20112646	0.0	6.818650367999999	0.0	10.73136142	16.04086636	7.42583863	0.0	11.84772561	10.093241	0.0	0.0	0.0	11.69043185
MPP1.37	6.591157114	12.08853896	10.92568806	8.782600158	7.881292459	7.389057948	10.53747344	0.0	6.8716325629999995	11.00273714	0.0	11.60508889	9.345703834	0.0	2.530636448	10.32677038	12.18298382	0.23208831	10.64424616	0.0	0.0	0.0	5.42482197	0.0	0.0	0.0	14.02870838	0.0	0.0	13.61086407	0.0	0.0	0.0	4.807179819	11.80850571	11.64930373	3.8368114999999996	8.412212176	0.0	9.956135149	16.82289471	4.362845500000001	0.0	10.95744623	9.920365809	5.682891883	0.0	0.0	11.73322316
MPP2	0.0	10.7796001	0.0	9.494517634	7.41365271	6.167642183	8.710859428	3.138917465	0.0	0.0	0.0	10.28918231	7.897425022999999	0.0	0.0	7.8983675579999995	9.719909873999999	0.0	9.11784375	0.0	0.0	0.0	0.0	0.0	0.0	0.0	0.0	0.0	0.0	11.10217157	8.882944509	0.0	0.0	0.0	8.285011631	10.29468903	0.0	9.048428634	4.8680072999999995	9.427826766	15.13161477	8.599379821	0.0	11.24122068	6.654065685	0.0	0.0	0.0	12.0238567
MPP2.1	9.350598742	10.00955587	0.0	10.07990778	7.8989151070000005	6.824132766	9.566802509	0.0	8.031719005	0.0	0.0	12.43084161	8.205127634	0.0	0.0	0.0	11.29814965	0.0	12.250427	0.0	0.0	0.0	0.0	0.0	0.0	0.0	11.38706176	0.0	0.0	11.44091603	0.0	0.0	0.0	0.0	7.889379984	12.49675303	0.0	8.813849936	5.503901293999999	11.061083	15.96569496	8.384450264	0.0	12.07062509	9.875483603	0.0	0.0	0.0	10.76408348
MPP2.2	8.789501599	10.18803488	0.0	11.15466575	8.029657912000001	5.656407258	6.973975117	0.864077155	0.0	7.741652995	0.0	10.57383846	0.0	0.0	0.0	0.0	9.291128021	0.0	10.11449651	5.830456798999999	0.0	0.0	0.0	0.0	0.0	0.0	0.0	0.0	0.0	11.1569425	8.687226182	0.0	0.0	0.0	0.0	10.78507366	0.0	8.586107927999999	3.476565036	9.239562671	15.51571386	0.0	0.0	10.28233915	9.263463387	0.0	0.0	0.0	9.974986183
MPP2.3	8.463640191	9.461615976000001	0.0	0.0	9.290877542999999	4.136757451	8.870082932	0.0	0.0	8.858158012999999	0.0	10.27818319	0.0	0.0	0.0	0.0	8.988485256	0.0	9.102456872000001	0.0	0.0	3.944529193	0.0	0.0	0.0	0.0	0.0	0.0	0.0	10.6014899	0.0	0.0	0.0	0.0	0.0	10.85244432	8.494854808	0.0	4.58999951	7.67372291	14.84977419	0.0	0.0	10.54807207	6.783990934	0.0	0.0	2.970265242	10.58716388
MPP2.4	7.88688133	9.146496493999999	0.0	9.430933857000001	7.254310615	4.1521447689999995	7.407863132999999	0.0	8.59285862	0.0	2.230673871	8.774124497	0.0	0.0	0.0	7.72102932	1.863543144	0.0	8.941510506	4.336088075	0.0	0.0	0.0	0.0	0.0	0.0	1.55490625	2.054833505	0.0	10.10512235	0.0	9.439934463	0.0	0.0	10.15130939	11.09396396	0.0	7.237815979	5.331569324	7.785472511	13.63627546	0.0	0.0	8.975851424	8.801925209	0.0	0.0	0.0	11.52203476
MPP2.5	8.000318828	9.525760648	0.0	8.737648882	10.55189738	6.240056441	8.482117828	0.0	0.0	0.0	0.0	6.699214813999999	8.676842101	0.0	0.0	0.0	10.33417029	0.0	8.743559195	0.0	0.0	0.0	0.0	0.0	0.0	0.0	0.0	0.0	0.0	10.304782099999999	11.18970796	0.0	0.0	0.0	0.0	9.440285276000001	2.635017847	7.669181755	0.017239188	9.689827981	13.54579434	0.0	0.0	8.794241234	8.17191469	0.0	0.0	3.396507034	10.07156037
MPP2.6	9.670709732999999	10.31586705	7.516017538	11.54746205	8.983294449	7.211004762000001	6.936679175	0.0	7.9692573939999996	9.48857003	0.0	11.63453433	8.438241295	0.0	0.0	0.0	10.47515921	0.0	11.80743791	0.0	0.0	0.0	0.0	0.0	0.0	0.0	10.06940126	0.0	1.4682529880000001	10.68378517	0.0	0.0	0.0	9.533554259	0.0	11.57368909	0.0	8.112422782000001	4.912523173	10.07531611	15.93384566	7.810153442000001	0.0	11.79887806	7.57308234	0.0	0.0	5.569652894	12.09561881
MPP2.7	9.665971814	12.25480191	7.400209145	10.23949894	10.49802199	5.286740104	10.683036099999999	2.99870728	8.056487982	11.09781063	0.0	12.83102519	9.709175372	0.0	0.0	0.0	10.28587217	0.0	10.31642724	0.0	0.0	0.0	0.0	0.0	0.0	0.0	0.0	0.0	0.0	10.8046961	8.737232561	0.0	0.0	0.0	10.94586981	11.51319736	0.0	0.0	3.1681373039999996	10.35069854	15.42322075	9.444489362	0.0	12.8751382	9.344113298	8.393854767999999	0.0	0.0	11.37683137
MPP2.8	10.89368426	1.806124743	0.0	7.73593565	9.021576446000001	6.930257926	7.9105971760000005	5.7079797910000005	5.619287733999999	11.38929764	0.0	11.770259	0.0	0.0	0.0	0.0	10.79566077	0.0	12.50180242	0.0	2.7734699239999996	0.0	7.5952374670000005	0.0	0.0	0.0	10.6042592	0.0	0.0	10.62663793	0.0	0.0	0.0	0.0	7.949615832	11.90277814	0.0	10.10201579	2.661496895	11.42983845	16.27118734	10.16866794	0.0	12.71096795	10.30796683	10.11805238	0.0	0.0	11.74328279
MPP2.9	7.052647941	9.534910362	0.0	8.325862982	9.451195862	5.909256732	7.484712377999999	0.0	0.0	8.80517983	0.0	9.91293629	7.047452324	0.0	3.016342836	9.13917551	10.76123194	0.0	9.48804452	0.0	0.0	0.0	0.0	0.0	0.0	0.0	8.451401053	0.0	0.0	10.93031758	0.0	0.0	0.0	0.0	0.0	10.60896937	5.3087210339999995	0.0	0.0	9.115253086000001	14.68230002	0.0	0.0	10.22452508	8.940105534	0.0	0.0	0.0	10.78351783
MPP2.10	7.443439366000001	11.60970059	0.0	10.64916937	0.0	5.254624768999999	4.0814482960000005	0.0	8.240236737	0.0	0.0	9.88727626	7.416898221	0.0	0.0	0.0	8.287924291	0.0	6.815834775	0.0	0.0	0.0	0.0	0.0	0.0	0.0	0.0	0.0	0.0	10.71954201	0.0	8.953795486	0.0	0.0	0.0	9.934760473999999	0.0	0.0	3.6021664860000002	10.55297141	14.29181522	8.072860114	0.0	9.775655111	7.078155979	0.0	0.0	0.0	11.24792926
MPP2.11	10.21051261	10.82541474	0.0	9.604048771	9.145669341	9.184270918	0.0	0.0	7.845838817000001	9.561849616	0.0	10.81149688	0.0	0.0	0.0	0.0	9.65907002	0.0	11.7800185	0.0	0.0	0.0	0.0	8.891316654	0.0	0.0	9.349241159	0.0	0.0	11.33142711	9.055658464	0.0	0.0	0.0	9.253923495	11.68208245	0.0	8.833356855	0.0	10.67477691	15.86591175	11.13349579	0.0	11.78750517	9.380701503	7.938980165	0.0	7.5983627479999996	11.13530587
MPP2.12	9.619364316	0.0	0.0	10.55121357	7.569568629	4.740416185	0.0	0.0	6.89264005	9.328137875	0.0	11.04770444	0.0	4.641076806	0.0	0.0	9.55284835	0.0	10.99025692	0.0	0.0	0.0	0.0	0.0	0.0	0.0	0.0	0.0	0.0	9.881124900000001	0.0	0.0	0.0	0.0	0.0	10.08774089	0.945641728	9.230269174	4.288499045	11.66827375	15.579956099999999	9.183483535	0.0	10.76889102	7.485249375	0.0	0.0	0.393744169	10.99315847
MPP2.13	8.73437329	11.83269333	0.0	8.037143437000001	10.03392975	5.797684778	7.409968875	5.462661695	9.555098302000001	11.65760968	0.0	13.1655109	9.202975224	0.0	8.219971933	0.0	10.83570528	0.0	12.20748991	0.0	0.0	0.0	6.765994831	0.0	0.0	6.379923304	10.43120078	0.0	0.0	11.19751033	0.0	0.0	0.0	0.0	8.828115971	11.55363136	0.0	7.591932141	5.02706212	11.33887419	16.42313424	8.377261141	0.0	12.49453949	10.01926421	0.0	0.0	0.0	12.10364757
MPP2.14	8.147421489	9.994926076	0.0	10.43506325	9.184375561	4.605442105	7.370620151000001	5.084786407	0.0	3.448068409	0.0	11.40085515	7.62272854	6.957973002999999	0.0	0.0	8.894912048	0.0	10.51139984	0.0	0.0	0.0	0.0	0.0	0.0	0.0	0.0	0.0	0.0	11.57264404	10.07753585	8.657267071	0.0	0.0	10.28321636	11.180632199999998	0.0	0.0	5.933788058999999	10.00989621	14.941352900000002	0.0	0.0	11.55210768	8.963315667	0.0	0.0	0.0	10.63718119
MPP2.15	10.74526843	8.924907756	0.0	10.34566294	10.05840787	5.708331629	0.0	0.0	8.062103638	10.543773	0.0	13.1404894	0.0	0.0	4.79088829	0.0	10.36857305	0.0	11.52850605	0.0	0.0	0.0	5.22192452	0.0	0.0	0.0	0.0	1.130854544	0.0	10.62414387	0.0	0.0	0.0	0.0	9.209829166	11.539413099999999	0.0	9.496192257999999	2.5202453559999998	10.69433948	16.48065667	7.516781712999999	0.0	13.01675604	7.144457422	10.6321145	0.0	6.604857381	12.33875387
MPP2.16	9.01854269	11.44835251	0.0	10.66406272	10.28781676	7.183732542	7.332740737000001	6.61500913	3.893713342	10.91091043	6.052861715	11.5955043	0.0	0.0	0.0	0.0	9.216266989	0.0	10.62119555	0.0	0.0	0.0	0.0	0.0	0.0	0.0	8.655625085	0.0	0.0	11.36698403	0.0	7.7070888239999995	0.0	0.0	0.0	11.24888214	4.5262180260000004	6.673757267999999	4.617542365	10.45640448	16.15542553	7.023250933	0.0	11.90432144	8.490063951	10.02512374	0.0	0.0	12.23080091
MPP2.17	8.92855611	9.171078606	9.278167555	0.0	9.606254226	6.001282801	0.0	0.0	7.97059277	11.39542778	0.0	11.58919393	7.759787532000001	0.0	0.0	8.170333595	12.21171429	0.0	11.78031539	5.784094849	0.0	0.0	0.0	0.0	0.0	0.0	12.9695766	0.0	0.0	11.31296382	0.0	0.0	0.0	0.0	10.18503868	11.83068171	0.0	9.923643515	4.680998641	11.19528357	16.49545671	10.11868865	0.0	11.37860946	8.706142442	0.0	0.0	3.136701871	11.96165061
MPP2.18	9.351327208999999	10.91168679	0.0	11.71379105	7.742075592999999	6.7297619410000005	7.777806933	0.0	0.0	7.831385956	0.0	11.2611284	0.0	0.0	0.0	0.0	9.307992302999999	0.301877145	10.61219995	0.0	0.0	0.0	0.0	0.0	0.0	7.306904912	2.00629297	0.0	0.0	11.36874429	0.0	0.0	0.0	0.0	0.0	10.43576623	0.0	6.625752553	0.0	9.488570842	15.66722011	0.0	0.0	10.84307712	9.309568826	5.879990703	0.0	0.0	10.92347788
MPP2.19	7.413279851	10.15642799	8.18811904	8.678126315	10.40987532	7.110910033	8.465454351	0.0	8.078683532000001	9.963563419	0.0	11.96433115	9.435090021	0.0	0.0	0.0	11.604784800000001	0.0	12.75907085	0.48188005799999994	7.330646700000001	0.0	0.0	0.0	0.0	0.0	11.03321707	0.0	0.0	10.49645677	10.00641379	0.0	0.0	0.0	0.0	11.95986836	6.637391747000001	11.02554091	4.6849063189999995	11.10802269	17.06791633	9.372579546	0.0	12.27415498	10.28872752	0.0	0.0	0.0	11.01170368
MPP2.20	10.33064887	12.06672014	0.0	9.316213195	8.529719111	5.917839579	8.648398022	1.605678277	0.0	9.152678782999999	0.0	12.44354293	0.0	0.0	0.0	7.168353744	10.27293674	0.0	10.71868671	0.0	0.0	0.0	7.177108805	0.0	0.0	0.0	5.639047628999999	0.0	7.992396662999999	11.0932491	0.0	10.6191186	0.0	0.0	7.870589547000001	10.08755106	0.0	2.896718211	3.8473557819999997	8.683296223	15.48736312	0.0	0.0	10.50752696	7.5060505410000005	0.0	0.0	6.025028596	11.22168566
MPP2.21	9.53421412	11.94475114	0.0	10.28587603	8.263031583	6.173996159	0.0	3.607185835	9.249527147	7.537175207000001	0.0	11.17117699	8.25872029	3.945669084	0.0	0.0	10.98846148	0.0	10.53800429	0.0	0.0	8.293467547	0.0	0.0	0.0	0.0	6.63898949	0.0	0.0	12.14734974	0.0	0.0	0.0	0.0	0.0	11.104736	3.521662985	9.765169125	5.252706026	11.09077842	15.09181057	0.0	0.0	9.137229878	8.41556506	0.0	0.0	0.0	9.55322863
MPP2.22	8.161414985	8.740577276	0.0	9.164656741	8.34845979	5.383569955	8.756976697999999	0.0	9.159824695	10.34123532	0.0	10.2478291	7.365572395	0.0	0.0	0.0	11.3617729	0.0	10.81969094	0.0	0.0	0.0	0.0	0.0	0.0	0.0	0.0	0.0	0.0	10.51353873	0.0	0.0	3.77680756	0.0	0.0	10.49393289	3.578814267	6.511492369	5.317978771	7.637877874	15.4593907	0.0	0.0	10.52025403	8.495083275	0.0	0.0	3.063193125	11.67460636
MPP2.23	9.946834307	13.330998699999999	10.513574	11.134544	8.383726505	7.405240375	7.602558396	0.0	9.026257356	9.363161409	0.0	10.12808284	6.305991958	0.0	0.0	10.08231791	12.64196537	0.9432930759999999	10.22091555	0.0	0.0	0.0	2.013696562	0.5262923970000001	0.0	0.0	12.93896701	0.0	0.0	13.44543875	0.0	0.0	0.0	0.0	0.0	11.02859808	0.0	8.28773236	0.0	11.628107	15.78663942	0.0	0.0	10.69130388	10.15378782	0.0	0.0	0.0	10.885166499999999
MPP2.24	11.21509148	10.18775103	0.0	8.367063016	10.57987544	5.6356550379999995	8.618756444	0.0	0.0	10.34051974	0.0	11.6110138	0.0	0.0	0.0	0.0	11.41209721	0.0	10.16305942	0.0	4.1708402410000005	0.0	0.0	0.0	0.0	0.0	0.0	0.0	0.0	10.2475805	0.0	0.0	0.0	0.0	0.0	11.13379532	0.0	0.0	5.213301269	8.557702274	16.01839695	8.836392722000001	0.0	10.32598825	10.18783656	2.582590241	0.0	8.562039967999999	12.62871111
MPP2.25	7.068951693	10.66092193	0.0	11.37978392	8.059133889	5.504085304	8.466143995	3.080006335	11.07974043	8.878940242	0.0	10.63454167	10.19759418	0.0	0.0	0.0	10.52694815	0.0	10.71796462	0.0	0.0	0.0	5.2448767169999995	0.0	0.0	0.0	11.06168025	0.0	0.0	11.32091665	8.857838479	9.733367116	0.0	8.94745088	0.0	10.62846557	0.0	10.11478533	0.14758750199999998	11.44510958	15.44033435	0.0	0.0	11.19987505	8.305180571000001	0.0	6.833065749	0.0	12.871944099999999
MPP2.26	10.34784729	11.80667998	0.0	9.309319485	8.917217042999999	4.375706375	9.98994613	6.123207361	8.126185216	11.71492724	0.0	11.18885471	10.23588833	0.0	0.0	0.0	11.09770241	0.0	11.35814843	4.46552912	0.0	0.0	0.0	0.0	0.0	0.0	0.0	0.0	0.0	11.318662	0.0	0.0	0.0	0.0	8.843635856	12.02786109	0.0	7.82410646	5.225065821	11.01667898	15.11521414	0.0	0.0	10.63999633	9.060335094	0.0	0.0	0.0	11.76562951
MPP2.27	8.406226011000001	10.32000951	0.0	10.31532989	8.498258352	4.268226053999999	8.201797638	0.0	0.0	9.570243745	0.0	11.87783352	0.0	0.0	0.0	0.0	10.31608716	0.0	12.19627819	0.0	0.0	0.0	0.0	0.0	0.0	0.0	0.0	0.0	0.0	10.75037156	0.0	0.0	0.0	0.0	4.059718554	11.38418462	0.0	7.888758234	5.540399202000001	10.06097738	16.22024203	0.0	0.0	11.92279516	9.508240902999999	0.0	0.0	0.0	11.16761452
MPP2.28	9.490209075	11.54977036	0.0	0.0	9.2127571	6.157137152000001	8.265906057	0.0	8.319095255	0.0	0.0	9.394539089	8.214649869	0.0	0.0	0.0	11.07496028	0.0	8.728769827	0.0	4.840102591	0.0	7.849011516	0.0	0.0	0.0	0.0	0.0	0.0	10.74468552	10.18273289	0.0	0.0	8.426974003	0.0	9.484645865	0.0	6.077365676	4.300253248	10.16819352	14.54228172	8.488279172999999	0.0	10.67312588	0.0	0.0	0.0	0.0	12.16427578
MPP2.29	9.51362105	12.2194634	0.0	11.48462086	9.927594783	7.338678935	9.031830081	0.0	0.0	10.74925509	0.0	12.76441222	8.132075807	0.0	0.0	0.0	10.99047562	0.0	11.76612095	0.0	0.0	0.0	0.0	0.0	0.0	0.0	0.0	0.0	0.0	11.45643777	0.0	0.0	0.0	0.0	0.0	11.94813012	0.0	8.87522112	0.831946922	9.490800217	16.866762899999998	0.0	0.0	10.9363797	6.128596347	8.446184854	3.941939993	2.072968674	11.79619353
MPP2.30	8.805644459	11.677186099999998	0.0	9.693458649	8.900947281	6.547352624	9.159212562999999	0.0	7.5799249810000005	9.349567746	0.0	11.84054524	9.025746679	0.0	0.0	0.0	10.90716963	0.0	11.26730687	0.0	0.0	0.0	3.7867446360000003	0.0	6.361392631	0.0	0.0	0.0	0.0	11.70865623	0.0	0.0	0.0	0.0	0.0	10.90923308	6.218405897	9.089073137	5.3006728039999995	10.56355606	16.24968655	0.0	0.0	11.71563721	10.10906353	0.0	0.0	0.0	12.14190187
MPP2.31	10.40697195	10.75790297	0.0	9.121488101	8.271751416	6.797089215	0.0	6.46701293	8.078726957999999	9.865304473	0.0	9.588772876	0.0	0.0	0.0	0.0	9.92205879	0.0	10.97672937	0.0	0.0	0.0	0.0	0.0	0.0	0.0	0.0	4.053714842	0.0	10.17315801	0.0	0.0	0.0	0.0	0.0	10.8025433	4.1822927110000006	9.232072666	4.232753944	9.466575821000001	15.48688858	0.0	0.0	11.43428123	9.727493509	0.0	0.0	0.0	12.02526425
MPP2.32	8.74333601	11.34859417	7.722009757	0.0	11.03052871	7.515335342999999	9.611244096	0.0	9.33812313	12.51643959	0.0	12.76952381	8.344987945	0.0	0.0	7.715528621	12.08725556	0.0	12.18419634	0.0	0.0	0.0	0.0	0.0	0.0	0.0	11.98513853	3.432983248	0.053544982000000005	11.64275544	0.0	0.0	0.0	7.885143072999999	9.93725843	12.1487185	8.389233978	7.132954698	5.018793388	11.848997500000001	16.90519329	9.569548639	0.0	12.19671328	9.589241451	8.538416064	0.0	0.0	12.34788197
MPP2.33	7.334194579	12.54179472	0.0	10.59693272	6.935831816	2.846270705	8.150456516	6.61662353	0.0	9.597198273	0.0	6.6450421120000005	0.0	0.0	0.0	8.172714183	10.83407242	0.0	9.226673874	0.0	0.0	0.0	0.0	0.0	0.0	0.0	0.0	0.0	0.0	10.60086253	0.0	0.0	5.060718396	0.0	0.0	10.67225355	0.0	7.696496503	5.323172167	10.07965526	14.788428	0.0	0.0	10.52399092	7.8318906329999995	0.0	0.0	0.0	12.45297073
MPP2.34	8.948676447	0.0	10.48568601	0.0	9.243490162999999	6.520330597999999	0.0	5.685356033	4.442686255	10.4111525	0.0	13.26645416	0.0	0.0	8.731237011000001	0.0	12.17710944	0.0	11.93415824	0.0	0.0	0.0	8.19448289	0.0	0.0	0.0	13.34326903	0.0	1.092386756	10.44859917	0.0	0.0	0.0	0.0	10.74335679	12.12791182	0.0	9.972244517	5.840980828999999	10.19951134	16.47439944	9.44330476	0.0	12.64267256	9.715810836000001	0.0	0.0	0.0	11.45169136
MPP2.35	9.499347892000001	12.55333841	0.0	0.0	9.84290344	6.358773514	10.94961278	0.0	7.181391406	9.926956047000001	0.0	11.86053032	0.0	0.0	0.0	0.0	8.067930113	7.1328657060000005	11.10354136	0.0	0.0	0.0	5.654461491	7.589533805	0.0	0.0	0.23156683100000003	0.0	0.0	12.67449508	9.535186971	8.453897585	0.0	0.0	0.0	10.74663706	0.0	0.0	3.817411205	10.27148685	15.67042052	0.0	0.0	11.66627089	8.359851586	0.0	0.0	0.0	11.81405204
MPP2.36	8.631868568	12.93542519	0.0	10.15393945	6.810008346	7.430123845	8.834123352	0.005191523	0.0	9.583053072	0.0	10.11986884	0.0	0.0	0.0	0.0	0.0	0.0	10.3888444	0.0	0.0	0.0	0.0	0.0	0.0	0.0	0.0	0.0	0.0	12.37717625	0.0	0.0	0.0	0.0	0.0	8.507232284	7.798141724	8.165458145	0.0	10.01846214	15.21332052	0.0	0.0	10.90310918	9.436338069	0.0	0.0	0.0	10.30295069
MPP2.37	9.671182348	12.30818535	0.0	11.27991465	8.028357586	7.476657453	9.137168169	0.0	0.0	8.263667103	0.0	12.74419093	8.34711385	8.021776896	0.0	0.0	9.139112476000001	0.0	11.76132481	0.0	0.0	0.0	0.0	0.0	0.0	0.0	0.0	0.0	0.0	12.34574141	9.949523473	0.0	0.0	8.574385611	0.0	10.67015824	0.0	7.895497955	0.0	10.21382883	16.7000029	0.0	0.0	11.76403461	10.21358347	7.975357181000001	0.0	0.0	10.71613859
MPP2.38	9.464993276	10.57232399	0.0	10.36379039	8.949521805	3.0289123460000003	9.218439018	0.0	8.290107068	7.167678136	0.0	11.57141359	0.0	0.0	0.0	0.0	8.540731237000001	0.0	10.23263368	0.0	0.0	0.0	7.661487076	0.0	0.0	0.0	0.0	1.005394189	0.0	13.07001294	0.0	8.050035682999999	0.0	0.0	0.0	10.59749672	5.942678546000001	8.109354276	5.8675937320000005	6.189197696	15.23011557	0.0	0.0	9.595218796000001	9.014143341	0.0	0.0	0.0	14.91041806
MPP2.39	9.41866852	11.17427737	0.0	8.149178157	8.510068593	4.231137917	8.92318354	0.0	0.0	8.77221272	0.0	11.23653371	8.690420922000001	1.253205781	0.0	0.0	9.424898997	0.0	11.82077259	0.0	0.0	0.0	0.0	0.0	0.0	0.0	9.597242414	0.0	0.0	10.77510477	0.0	0.0	0.0	0.0	0.0	12.121424699999999	0.0	8.606535151000001	2.008262009	10.57682791	16.18538204	9.694552167000001	0.0	12.50407702	10.17134957	8.121968712000001	0.0	0.0	12.02135465
MPP2.40	7.3819956520000005	10.14648001	8.021613589	11.02437964	10.62515566	6.328310957999999	9.557170762	0.0	9.070165004	10.5761619	0.0	13.15690144	7.358110627	0.0	0.0	0.0	8.534318503	0.0	12.14276864	0.0	0.0	0.0	0.0	0.0	0.0	0.0	8.665077561	0.0	0.0	11.6180804	0.0	0.0	0.0	0.0	0.0	11.86028409	0.0	7.386916875	0.0	10.77566055	16.44230134	9.718973119	0.0	12.66003804	9.695153032	7.5814408779999996	0.0	0.0	12.08354187
MPP2.41	0.0	12.22002884	0.0	7.61458524	9.068923123	3.405940732	8.429361238	0.0	8.266321451	0.0	0.0	9.507669486000001	7.7343172760000005	0.0	0.0	8.222947987000001	9.884640682999999	0.0	7.120926795	0.0	0.0	0.0	0.0	7.5482349410000005	0.0	0.0	0.0	0.0	0.0	11.39584451	9.583063909	0.0	0.0	0.0	9.377397079	10.06877103	0.0	8.261395247000001	6.2383765879999995	9.154690662	14.1897541	0.0	0.0	8.825658937	7.933850833999999	0.0	0.0	0.0	10.35298835
MPP2.42	6.423474346	13.26171245	11.148632000000001	9.599318255	8.682404695	7.491060292999999	8.247225904	0.0	9.277901522999999	0.0	0.0	11.4491425	10.65310932	0.0	0.0	9.751427715	8.332434415	0.0	10.62854511	0.0	0.0	0.0	0.0	0.0	0.0	0.0	12.82665257	0.0	0.0	13.41160241	9.649339031	0.0	0.0	0.0	8.531502953	10.48348978	3.6707876010000002	8.099303725	0.0	10.99617144	15.62648499	0.0	0.0	11.24339846	7.189545687000001	0.0	0.0	8.267732354	11.22616784
MPP2.43	9.865509315	11.3517276	0.0	9.440663535	8.518506192	8.050117926	9.001730203	0.0	9.810637614	9.607208953999999	0.0	11.63102848	9.029253982	0.0	0.0	7.883714136	9.816208645	0.0	11.56813596	0.0	0.0	0.0	0.0	0.0	0.0	0.0	8.489028244	0.0	0.0	12.26371529	9.450361293	0.0	0.0	0.0	8.126988583	10.61510722	0.0	7.719896449	0.0	9.827087069	15.88535082	0.0	0.0	11.84258218	10.015259	9.431531611	0.0	0.0	11.44466914
MPP2.44	8.900692609	12.469586999999999	6.551142464	9.064630147	9.838337979	6.593328187000001	9.245788787	0.0	9.514263761	11.02022754	0.0	13.11010975	7.455266295	0.0	0.0	6.740684456	10.59513592	0.0	11.71422902	0.0	0.0	0.0	8.5512507	0.0	0.0	0.0	8.539684231	0.0	0.0	11.69216638	0.0	8.349272285	0.0	0.0	0.0	11.50234929	0.0	9.223248907	0.0	10.10565147	16.33406753	0.0	0.0	11.46044279	8.208216834	10.18401472	0.0	0.0	11.9097996
MPP2.45	10.495057000000001	9.771794383	0.0	7.682509327000001	9.096450174	7.028270482000001	0.0	0.0	0.0	9.982453316	0.0	10.94129036	7.764327292000001	0.0	8.588188301	0.0	10.14220427	4.39016399	9.392606204	5.470007177	0.0	0.0	0.0	0.0	0.0	0.0	0.0	0.0	0.0	10.21751036	0.0	0.0	0.0	0.0	9.444255451	9.732134872	5.492897622999999	8.87724287	5.09149086	9.178321831	15.11357589	0.0	0.0	10.40205155	7.629825556	0.0	0.0	0.0	11.9093866
MPP2.46	8.321460289	12.99480156	10.19136404	8.197568752	10.17635932	9.155468295	7.537942422	0.0	10.31851226	10.220709900000001	0.0	11.66741693	9.625946153	0.0	8.725489478	10.04210085	10.99323342	0.0	10.48678951	0.0	0.0	0.0	9.237038242	0.0	0.0	0.0	13.48004619	0.0	0.0	13.25573958	0.0	0.0	0.0	8.301112952	9.458406392	11.43427462	3.16433557	9.853106623	0.0	10.28821473	16.56717148	0.0	0.0	11.44656283	8.635816709	0.0	0.0	0.0	11.88480339
MPP2.47	9.716970916000001	11.06839864	0.0	11.8312978	0.0	7.020461323999999	0.0	0.0	0.0	8.365967993	0.0	9.333095606	0.0	0.0	0.0	0.0	9.188542992999999	0.0	9.704126146	0.0	0.0	0.0	0.0	0.0	0.0	0.0	0.0	0.0	0.0	11.63065545	0.0	0.0	0.0	0.0	0.0	9.65694478	0.0	0.0	4.509335468	8.384512585	14.66926068	8.484448294	0.0	10.84030932	8.383250481000001	0.0	0.0	0.0	9.718675159
CLP	12.1008653	0.0	9.575302101	10.59133933	11.97837654	5.611686695	0.0	5.298617949	9.521068026	9.603655142000001	10.83311071	13.19224304	10.98598262	0.0	0.0	7.604281153	8.590328552999999	0.0	12.2210916	0.0	0.0	0.0	0.0	0.0	0.0	0.0	11.56365824	0.0	8.093187035	3.9775212019999997	0.0	0.0	0.0	0.0	0.0	11.20975712	0.0	7.647860478999999	5.265719593	12.25958208	17.05167885	10.24949926	0.0	16.28214395	10.33590312	11.04260296	0.0	5.457670423	12.03019336
CLP.1	11.6911789	0.0	0.0	9.717212867	9.76649555	4.40332549	0.0	6.562988645	0.0	10.73927414	8.132101363	11.27629816	0.0	0.0	0.0	0.0	9.355047486	0.0	9.630396164	3.915019903	0.0	8.03817066	0.0	0.0	0.0	0.0	0.0	0.0	0.0	5.426355882	0.0	0.0	0.0	0.0	7.502781664	11.10477879	0.0	0.0	3.939152783	9.885272307000001	14.98209881	12.11935659	0.0	11.48721335	7.505236492000001	0.0	0.0	6.418504108	11.02614047
CLP.2	10.631492399999999	0.0	0.0	7.977885212	10.22507661	5.990942382999999	0.0	5.102892674	0.0	11.2250385	0.0	9.837068318	0.0	0.0	3.4730179110000003	0.0	9.726959811	0.0	10.61022385	0.0	5.090169437	0.0	2.033966214	0.0	0.0	0.0	0.0	0.0	0.0	8.855226329	0.0	0.0	4.257846	0.0	4.077685022	10.92637284	0.0	9.254127039	4.146769842	6.933222455	15.52889778	11.66373471	0.0	11.1210907	9.744496508	0.0	6.9249255629999995	0.0	11.59440018
CLP.3	10.15591794	0.0	9.215525563	0.0	8.382250699	3.312063202	0.0	0.0	10.23000412	9.618408844	0.0	10.66491305	10.53651565	0.0	0.0	0.0	10.84017195	0.0	11.076971	4.303414373	0.0	4.8985443019999995	0.0	0.0	0.0	0.0	12.14955963	0.0	0.0	8.387320657	0.0	0.0	0.0	0.0	8.534676021000001	10.57514993	5.187774878	9.758102709	5.653752885	11.20143665	16.83526122	11.69995288	0.0	14.89318326	7.987967941	0.0	0.0	0.0	11.52072142
CLP.4	9.88219355	10.996761300000001	5.879719712999999	8.41256764	8.934648284	4.526481281000001	0.0	0.476748558	0.0	10.01096297	0.0	10.28739766	1.8809964959999999	1.661414458	0.0	0.0	9.073982453	0.0	9.55327877	0.0	0.0	0.0	0.0	0.0	0.0	0.0	0.0	2.064281374	0.0	8.068101427	0.0	0.0	0.0	0.0	0.0	11.659452400000001	0.0	7.393773229	5.0103092039999995	9.067838734	15.8925353	0.0	0.0	11.11851291	10.01017211	0.0	0.0	0.0	11.62672665
CLP.5	10.03437105	0.0	0.0	7.607119332999999	9.383664487999999	3.37419204	0.0	0.0	8.414461442	9.612581388999999	0.0	9.035459148	7.98042531	0.0	0.0	0.0	10.0385859	0.0	10.46036746	5.177068246	0.0	0.0	0.0	0.0	0.0	0.0	0.0	0.0	0.0	7.194616573999999	0.0	0.0	0.0	0.0	0.0	9.835218872	0.0	1.210862798	4.979154908	5.46835288	15.37547956	8.451959431	0.0	12.09998918	7.98587691	0.0	0.0	0.0	11.24435439
CLP.6	10.97396943	6.1743720810000005	0.0	11.68386249	11.00014554	6.250859998999999	0.0	2.302430878	8.175372377999999	11.75250981	0.0	11.51601284	8.836811077	0.0	0.0	0.0	8.431767621	2.6755300109999998	11.29143349	4.373378859	0.0	0.0	4.316709458	0.0	0.0	0.0	11.09963836	3.964189451	0.0	7.939238231	0.0	0.0	0.0	0.0	0.0	11.56119892	0.0	0.0	5.201612695	10.88173988	16.77751343	9.625505213	0.0	14.48608605	8.5519648	11.18182242	0.0	0.0	12.32768372
CLP.7	9.638524125	9.073768785	0.0	10.12935882	10.47441661	5.890097182000001	7.618792732	7.00262808	0.0	10.21261995	0.0	10.97135283	0.0	3.1205693610000003	0.0	0.0	8.57777233	0.0	10.43349142	0.0	0.0	0.0	0.0	0.0	0.0	0.0	7.683492971000001	0.0	0.0	8.110446192000001	0.0	0.0	0.0	0.0	0.0	11.330215800000001	1.795095707	7.982057994	2.562212674	9.638856774	16.17293401	9.635577986	0.0	10.93462983	9.003847178	0.0	0.0	0.0	10.72360209
CLP.8	9.296882433	4.470617765	9.849158513999999	0.0	9.931884712	7.502895668	0.0	0.0	9.626063891	10.76463902	0.0	11.84969162	11.2616563	0.0	0.0	0.0	10.79085828	0.0	11.7360918	0.0	0.0	0.0	0.0	0.0	0.0	2.843832523	12.05486637	0.0	0.0	8.179910065	0.0	0.0	0.0	0.0	7.567927717999999	12.37938053	0.0	5.2302434710000005	5.519372172000001	12.29109703	17.56207099	9.391757484	0.0	15.75421812	9.57436792	8.192008104	0.0	2.01482666	12.00296254
CLP.9	9.204177989	0.0	0.0	6.427386512000001	9.615815554	6.69194631	0.0	3.4633039080000003	0.0	9.947413774	8.346790807	11.12522112	7.9427262810000006	0.0	0.0	0.0	0.0	0.0	11.49097709	0.0	0.0	0.0	0.0	0.0	0.0	0.0	0.0	0.0	0.0	8.469074251	0.0	0.0	5.106561065	0.49673957700000004	0.0	11.31208037	7.683732171	8.126670969	0.0	11.38940787	15.61705415	10.16529141	0.0	11.22082979	9.316738608	0.0	0.0	0.0	11.70125379
CLP.10	12.10493597	0.0	7.21522387	7.446011495	11.98752588	7.153114402999999	0.0	0.0	8.957784781	12.22535696	10.38724076	13.35725935	10.32275285	6.336044711	0.0	0.0	9.91399926	0.0	12.71598625	3.4322185839999997	0.0	0.0	0.0	0.0	0.0	0.0	11.136880900000001	0.0	0.0	6.562461045	0.0	0.0	0.0	0.0	0.0	12.79248919	3.521267243	11.38763749	3.809751507	11.54070227	16.91969502	13.25824186	0.0	16.05237655	10.26181263	9.430386241	0.0	2.027550401	12.75459687
CLP.11	11.72269511	9.577061627	10.30093693	8.851425175	9.29238441	5.1055704539999995	0.0	3.57525028	8.70298984	10.15319527	0.0	12.04145459	10.82446525	0.0	8.214054041	7.175380486	10.75591796	0.0	8.415704048	0.0	0.0	0.0	0.0	0.0	0.0	5.843975615	14.49332568	0.0	0.0	3.897744507	0.0	0.0	0.0	0.0	0.0	11.80342963	2.472379683	0.0	6.060717297	11.5068886	16.74720846	5.722507618	0.0	9.59165485	9.095508933	0.0	0.0	4.8413497560000005	11.06098041
CLP.12	7.4335285639999995	0.0	0.0	0.0	7.961705107	7.106168191	0.0	0.0	9.664425543	9.204898058	9.773039999	12.18503411	0.0	0.0	0.0	0.0	9.296579797	0.0	9.316459412	0.0	0.0	0.0	0.0	0.0	0.0	0.0	6.64132452	0.0	0.0	5.145992661	0.0	0.0	0.0	0.0	0.0	11.6604985	0.0	7.347069553	3.846851871	10.20609837	15.27195474	11.33052236	0.0	13.69167658	8.889962214	9.221893177	0.0	0.0	12.087444099999999
CLP.13	9.890226972	0.0	0.0	0.0	5.2002924230000005	7.180065582	0.0	0.0	8.346578921	9.958555066	0.0	9.015737636	8.447297815	0.0	8.022587447000001	0.0	9.963544261000001	0.0	8.093020385	3.742747281	0.0	0.0	0.0	0.0	7.724264231	2.912441468	0.0	0.0	0.0	9.051970275	0.0	0.0	0.0	0.0	7.802268662	11.19032943	0.0	0.0	5.749377202000001	10.82294814	15.45969964	0.0	0.0	10.79321879	9.099937229	0.0	0.0	9.691741495	12.37612257
CLP.14	9.621178599	0.0	8.003127473	7.766655911	8.24920537	6.393190727	0.0	2.7091729460000002	0.0	9.669030302000001	0.0	12.35176183	9.106617684	0.0	6.894967402000001	0.0	10.11157685	0.0	12.37820705	0.0	3.946307224	0.0	0.0	0.0	0.0	0.0	10.94183008	0.0	0.0	6.842133985	0.0	0.0	0.0	0.0	11.46291823	11.43573723	7.41732266	10.64668528	1.134756151	11.85374303	15.46606973	0.0	0.0	13.03885671	10.6031707	9.264095811	0.0	0.0	12.23762722
CLP.15	0.0	2.840274022	8.857858757	0.37013501299999996	9.721707696000001	6.4937833320000005	0.0	7.232264001	10.11454833	9.113013249	11.01221437	12.40400608	11.48782278	0.0	0.0	0.0	0.0	6.102596342999999	10.22020898	4.363976033999999	0.0	7.106849526	0.0	0.0	0.0	1.002471801	11.14494616	0.0	0.0	5.602581943	0.0	0.0	0.0	0.0	0.0	11.1587326	2.627041689	9.10668449	4.155706317	9.522434774	16.31176997	9.494875038	0.0	14.70897468	9.391094845	11.06482159	0.0	6.667979307	11.81743908
CLP.16	10.37615782	0.0	0.0	10.92472148	7.887978246	5.013597573999999	0.0	0.0	8.435489119	10.93429886	0.0	10.28067887	0.0	0.0	0.0	0.0	9.572688982	0.0	11.17071359	5.569100172000001	0.0	0.0	0.0	0.0	1.431871862	0.0	0.0	0.0	0.0	9.398297142	0.0	0.0	0.0	0.0	4.316344603	10.38165406	0.0	0.0	3.1776787	10.24851432	15.80084405	11.27211078	0.0	10.828525599999999	7.4620917360000005	0.0	8.390936779	0.0	11.81017814
CLP.17	10.67949097	0.0	0.0	4.985466467	10.64753615	5.677583362000001	0.0	5.957509244	0.0	9.876689547	0.0	10.03247233	8.864215448	0.0	0.0	0.0	9.376988808	0.0	10.72410681	0.0	0.0	0.0	0.0	0.0	0.0	0.0	0.0	0.0	0.0	9.174331178	0.0	0.0	0.0	0.0	0.0	10.21073364	0.0	6.176994604	4.47417013	10.45019106	15.82842537	8.92403139	0.0	13.81653995	6.717049864	0.0	0.0	0.0	11.91183854
CLP.18	10.35255036	8.182976402000001	0.0	0.0	9.756882233999999	6.204178105	0.0	0.0	8.192612182000001	11.316037300000001	0.0	10.58970036	7.371076757999999	0.0	5.364403023	0.0	11.0230104	6.28331812	10.88664275	0.0	0.0	0.0	0.0	0.0	0.0	0.0	2.940032654	0.0	1.659575692	8.8243984	0.0	0.0	0.0	0.0	11.0178334	11.30401847	1.930163092	9.43626735	0.0	9.96400953	15.80081338	10.11189351	0.0	10.006523699999999	10.12046256	0.0	0.0	0.0	11.94618313
CLP.19	9.102583382999999	9.972070053	0.0	0.0	10.85549991	7.283431623999999	0.0	0.0	0.0	9.000489701000001	0.0	10.92255654	0.0	0.0	0.0	0.0	10.5586933	0.0	12.0821876	0.0	0.0	0.0	0.0	0.0	0.0	0.0	0.0	2.5287100259999997	0.0	9.588641207	0.0	0.0	0.0	0.0	8.667834607	12.67802069	0.0	0.0	5.271110404	9.751266011	16.10144693	0.0	0.0	10.74760367	9.501655621	10.70023311	0.0	7.8375753779999995	12.890551
CLP.20	8.132424001	0.0	0.0	0.0	10.46166789	5.7381650010000005	0.0	0.0	7.185983995	10.88188665	0.0	10.08047109	4.567350456000001	0.0	7.8025184020000005	0.0	10.59251674	0.0	10.14263865	0.0	0.0	0.0	0.0	0.0	0.0	0.0	0.0	0.0	0.0	8.996583811	8.68763329	0.0	0.0	0.0	12.26773124	11.43542061	0.0	7.879990307999999	5.992488439	11.63839373	15.90260819	7.031189515	0.0	10.29235148	7.924016237999999	4.951705578	0.0	0.0	10.91112574
CLP.21	7.147086648999999	0.0	10.86972147	0.618119803	11.228309300000001	8.170323739	0.0	7.514828354	0.0	12.37151909	0.0	13.20593327	9.369497998	0.0	9.20014783	8.19085497	11.95913884	6.012057776	12.97065833	0.0	0.0	0.975920179	0.0	0.0	0.0	0.0	13.82552445	0.0	0.0	10.70085661	6.818731004	0.0	0.0	0.0	11.98875415	11.32054146	3.940722837	10.3677131	5.113940368	11.03024559	17.43793171	13.4863316	0.0	14.81791198	11.44496665	0.0	0.0	0.0	11.02872725
CMP1	3.817674072	8.727469511	0.0	0.0	4.7072999289999995	5.86194162	7.048571862999999	0.0	0.0	0.0	0.0	7.5287096060000005	6.788040757999999	0.0	0.0	7.5240903789999996	6.705004137	0.0	7.335772131000001	0.0	0.0	0.0	0.0	0.0	0.0	7.8772044910000005	0.0	0.0	0.0	9.787886105	0.0	0.0	0.0	0.0	6.654240575	9.772409136	8.935694785	0.0	2.6533988230000003	9.129534228999999	12.97595318	0.0	0.0	9.016113929	7.558198761	0.0	0.0	0.0	8.999786222000001
CMP1.1	8.971491967	10.04697274	0.0	10.33092068	9.522665943	7.470939722000001	7.200999223999999	0.0	4.46624372	0.0	0.0	11.02252468	5.791717417	0.0	0.0	0.0	11.33092316	0.0	10.13236423	0.0	0.0	0.0	7.245882384	0.0	0.0	0.0	0.0	0.0	0.0	12.24880895	0.0	0.0	0.0	0.0	8.969700808999999	10.39650547	1.919848576	7.606836273	3.408397673	9.53298393	15.32704832	10.87875122	0.0	11.12779025	9.029150768	0.0	0.0	0.0	9.673355519
CMP1.2	7.636288512	9.23698912	0.0	4.801182741	7.521619386	6.77999831	0.0	0.0	0.0	9.451664902000001	0.0	10.53346642	0.0	0.0	0.0	0.0	9.658199574	0.0	10.51218369	0.0	7.521264086	0.0	8.782473772000001	0.0	0.0	0.0	11.75325374	0.0	0.0	10.03287446	7.03047637	0.0	0.0	0.0	0.0	10.73049701	0.0	0.0	3.214289907	9.835958915	14.88906226	8.724334187	0.0	10.65005024	9.355835554	0.0	5.553286847000001	0.0	11.46507801
CMP1.3	9.387435672999999	0.0	0.0	0.0	10.05905479	6.4120663989999995	6.275737887000001	0.0	0.0	9.432675682000001	0.0	10.72210309	7.4647228089999995	0.0	0.0	0.0	11.928158	0.0	7.284823889	0.0	0.0	0.0	0.0	0.0	0.0	5.6134479939999995	7.53541126	0.0	0.0	10.62004056	0.0	0.0	0.0	0.0	7.518407257000001	10.63094283	0.0	7.919343164	4.015498452	8.853956836	15.24955521	9.898331675	0.0	10.93719536	10.05681681	0.0	0.0	0.0	11.09379257
CMP1.4	0.0	14.41123429	0.0	0.0	9.317743457999999	2.88970109	10.94839229	0.0	7.60815777	9.492086237	0.0	10.45488569	11.51798564	0.0	0.0	8.338737057000001	7.6147287829999994	7.548778276	7.643000969	0.0	0.0	0.0	0.0	0.0	0.0	7.181545842	0.0	0.0	0.0	4.775262372	0.0	0.0	0.0	0.0	7.560897791	11.27008667	9.74969066	0.0	4.909727298	7.054231477	15.13171628	0.0	0.0	10.075804699999999	8.991367299	0.0	0.0	2.285861671	10.01691337
CMP1.5	0.0	9.517437537000001	0.0	0.0	10.95228217	6.068903197000001	8.685212517	6.523276753999999	7.721752895	9.047216366	0.0	11.81986169	10.22710146	0.0	0.0	10.88815633	4.1066157819999995	5.857138746	9.85211964	2.396232803	0.0	0.0	0.0	0.0	0.0	2.926653934	0.0	0.0	0.0	11.72540652	0.0	0.0	0.0	0.0	12.85689187	10.77000353	10.95088645	0.0	2.1345501590000002	9.788516584	16.38966963	11.41774887	0.0	12.63452154	9.572596278999999	0.0	0.0	3.584648164	11.06836847
CMP1.6	9.487590943999999	9.692943736	0.0	7.47926733	9.354819681	6.45212202	7.665985451	0.0	7.554832587999999	11.49070032	0.0	13.57384358	9.115161582999999	0.0	0.0	6.619219877999999	12.17920201	8.53135767	11.85273968	0.0	0.0	0.0	7.257050298999999	0.0	0.0	0.0	8.688516649	0.0	0.0	11.27608459	0.0	0.0	0.0	0.0	0.0	11.8984498	4.707790903999999	7.653135315	4.397996005	10.26882327	16.28447351	8.384666199	0.0	12.28116492	10.68693164	10.52317237	0.0	0.0	10.88534231
CMP1.7	0.0	0.0	0.0	0.0	10.69079497	6.63622399	10.13429635	0.0	7.975584365	8.779670601	0.0	10.72163696	0.0	0.0	0.0	0.0	0.0	0.0	9.427693061	0.0	0.0	0.0	2.172067389	0.0	0.0	9.866407373	5.162799574	0.0	1.365746715	11.13166185	0.0	0.0	0.0	3.7636963010000004	11.63836074	12.32152827	11.67435967	6.642257093	2.772332343	10.53994627	14.81971798	0.0	0.0	7.97618909	8.554128185	0.0	0.0	0.0	11.27095005
CMP1.8	10.71109684	11.14938782	11.54483431	0.0	11.97927413	8.298360846	0.0	0.0	0.0	12.39910238	0.0	14.36418641	7.585632111000001	5.954397794	0.0	10.42820929	13.43415298	0.0	12.00620485	0.0	0.0	0.0	7.5885508260000005	0.0	0.0	0.0	13.26513389	0.0	0.810030923	11.75427781	0.0	0.0	0.0	8.897821497	0.0	12.98537019	0.0	7.432394564	3.91037631	11.96823315	17.29310569	12.59948403	0.0	12.26102804	10.58209356	0.0	0.0	5.139149726	12.24862543
CMP1.9	0.0	8.100274508	0.0	0.0	10.03500074	6.441385322	8.096457922	0.0	0.0	8.652784802000001	0.0	11.72700492	9.607236334	0.0	7.1907642460000005	11.04633886	10.07863022	0.0	9.714041124	0.0	0.0	0.0	7.30698864	0.0	7.0339110279999995	0.0	0.0	5.342599752	0.0	11.14530211	0.0	0.0	0.0	0.0	11.8578117	10.64944465	10.20114213	6.727559468	3.921297502	9.673053252	15.24438416	0.0	0.0	11.8051183	5.897217068	0.0	3.2871199110000004	0.0	11.45688171
CMP1.10	6.609373115	10.0617195	0.0	0.0	10.94069767	7.044768078	11.20037402	0.0	0.0	11.129402800000001	0.0	13.68254422	8.751041708999999	0.0	0.0	7.883271385	11.03030012	8.038926461	10.55776809	0.0	0.0	0.0	7.637824729	0.0	0.0	0.0	0.0	0.0	0.0	11.12372446	0.0	0.0	0.0	0.0	0.0	11.81123162	0.0	0.0	2.0863420880000003	7.606241791	15.49687797	9.359362951	0.0	11.83008968	9.882442069	0.0	0.0	0.0	11.16427461
CMP1.11	8.79210213	8.620608541000001	0.0	7.029627965	10.84890432	6.660122372999999	11.16996217	0.0	7.585776845	11.95817048	0.0	14.06911584	7.280481466	0.0	0.0	9.268152567000001	13.13756991	11.49557484	11.38297262	0.0	0.0	7.027050093	7.795610797	0.0	0.0	0.0	0.0	0.0	0.0	10.02313315	0.0	0.0	0.0	0.0	0.0	12.027877499999999	2.185734224	8.408099802	4.3564787439999995	12.10369936	15.90075356	10.07707065	0.0	11.39857927	11.3620179	6.830906602000001	0.0	8.082008717	12.80776425
CMP1.12	0.0	9.604287972	0.0	0.0	10.44957028	6.0153198770000005	9.431147662999999	1.4779066459999999	0.0	8.668836595	0.0	12.12455371	9.853300456	0.0	8.452784604	11.66590862	0.0	8.312243281	10.52615204	0.0	0.0	0.0	7.3882907410000005	0.0	0.0	0.0	7.491411589	0.0	0.0	11.07365843	1.5193230880000002	0.0	7.448045611	0.0	10.19929713	11.2276138	8.109610242	5.994885687999999	5.570758736	8.616240372	15.99933528	0.0	0.0	12.6315924	9.783095607	0.0	0.0	0.0	10.59589466
CMP1.13	0.0	11.41702292	0.0	0.0	9.920795078	5.72944004	9.080128809	2.321662893	7.618991767000001	6.150199046	0.0	7.607821395	9.612327808	0.0	0.0	7.2718575670000005	10.43495129	1.87717343	9.636236993999999	0.0	0.0	0.0	0.0	0.0	0.0	0.0	0.0	0.0	0.0	8.39330486	3.837177866	0.0	0.0	7.826178064	11.12057885	10.69127231	10.96459473	7.526520607999999	5.178295245	9.556411832	14.785036199999999	7.988077942	0.0	9.917599416	7.678323374	0.0	0.0	0.512163164	10.59234053
CMP1.14	8.530509708	1.648673471	7.585829615	0.0	11.53030283	7.7357187220000005	10.90634352	1.313674113	10.17284137	9.784330994	0.0	12.81512284	11.253967900000001	0.0	0.0	11.09903856	0.0	0.0	11.65751267	0.0	0.0	0.0	0.0	0.0	0.0	0.0	10.01296842	0.0	0.0	12.23386131	0.0	0.0	0.0	0.0	11.18443228	11.85167389	11.1070723	2.304340503	5.023674441	11.31148813	16.35908123	11.89769835	0.0	13.38921163	9.857641035	9.512103272000001	0.0	7.6649689389999995	11.88398571
CMP1.15	8.442716671	1.733171012	0.0	0.0	10.94882778	4.8995464239999995	9.901353978	0.0	0.0	0.0	0.0	12.02342028	10.7455113	0.0	0.0	10.73686025	9.450515057999999	0.0	10.52301493	0.0	0.0	0.0	8.908808992	0.0	0.0	7.988972285	10.08011611	0.0	0.0	11.76287845	0.0	0.0	0.0	2.628241498	11.20622305	10.48716987	10.58801627	5.349391687	3.564693028	10.0746242	15.58203727	0.0	0.0	12.48322538	8.915829407	8.205630717	0.0	0.0	11.30803664
CMP1.16	0.0	0.0	0.0	0.0	10.57914727	4.717742987	7.165926102999999	0.0	0.0	0.0	0.0	10.30845213	8.753497207	0.0	0.0	7.969189083	8.373424101	0.0	8.576480536	0.0	0.0	0.0	0.0	0.0	0.0	8.607563446	0.0	3.474110255	0.0	7.764238235	0.0	0.0	0.0	0.0	10.58806629	11.12252376	9.461454319	6.79344098	3.033775102	9.190616512	14.55785257	9.843981548	0.0	11.2794632	0.0	0.0	0.0	0.0	11.27040454
CMP1.17	8.936374322999999	7.024769424	6.508134082000001	0.0	7.953574279	8.238603026	9.026778045	0.0	0.0	11.15006695	0.0	11.50675531	9.853379415	0.0	0.0	6.950494693	12.39059021	1.6349874169999998	9.653067642	0.0	0.0	0.0	7.731343599	0.0	0.0	0.0	0.0	0.0	0.0	11.91442918	0.0	0.0	0.0	0.0	0.0	10.79424364	1.925696534	0.0	3.956835106	8.279729008	15.77661063	0.0	0.0	11.91521396	9.877672331	2.146146019	0.0	1.876206127	11.49739132
CMP1.18	8.967462235	10.29883818	0.0	7.7444554210000005	11.73175359	7.643185527000001	8.155713652000001	0.0	7.8958728979999995	8.527969413	0.0	13.30898689	7.724030008	0.0	0.0	0.0	12.11897311	1.482240849	11.56981758	0.0	0.0	0.0	7.781173285	0.0	0.0	0.0	0.0	6.3743737760000005	0.11086409900000001	10.76759158	7.810881587999999	0.0	0.0	0.0	0.0	12.03445008	0.0	0.21046908600000003	4.537771638	9.955909306	16.01173933	9.374750928	0.0	11.62980382	8.875766141	0.0	0.0	0.0	12.13216948
CMP1.19	6.8040262039999995	9.317263973	0.0	9.608765858	9.980699926	7.0940391389999995	6.88604238	0.0	0.0	9.861452551000001	0.0	13.02967575	9.643933572	0.0	7.314448519	0.0	11.47802882	0.0	11.14316349	0.0	0.0	0.0	0.0	0.0	0.0	0.0	7.636662887000001	0.0	0.0	9.97364575	3.8443411789999997	0.0	0.0	0.0	9.901580167	11.96122291	0.0	0.0	4.471547509	9.68214523	15.84136261	10.6176329	0.0	10.31321911	9.607527209	0.0	0.0	0.0	10.59400916
CMP1.20	6.325546137999999	13.02506511	0.0	0.0	8.930571899	4.520064435	9.795338895	0.0	0.0	10.80790635	0.0	11.10107137	9.88984244	0.0	0.0	8.917576018	7.453490528	8.178837216	7.814743911	0.0	0.0	0.0	7.942614654	0.0	0.0	6.187796908999999	0.0	0.0	0.0	0.24558438	0.0	0.0	0.0	11.37606391	10.59308497	10.19005094	10.32822939	0.0	5.224716664	8.154928446	15.73674069	10.57489614	0.0	9.335511491	7.885328607000001	0.0	0.0	7.9803713720000005	11.63419175
CMP1.21	6.7381211279999995	11.04318137	0.0	9.824730571	7.80124612	4.9061475119999995	0.0	3.7822229430000003	8.075381706	0.0	0.0	11.46798492	0.0	0.0	4.427877004	0.0	10.49301753	0.10320845199999999	8.200519328	0.0	0.0	6.659719759	0.0	0.0	0.0	0.0	4.573255944	0.0	4.120773819	10.71390437	0.0	0.0	0.0	0.0	0.0	11.06613453	5.264337505	7.190439932	0.0	9.25814178	15.15775595	6.568525233	0.0	10.42020899	8.647694733	0.0	0.0	7.917924646	11.018495199999998
CMP1.22	7.961693437	11.61306721	0.0	0.0	11.60384041	5.973493116	10.55039107	0.0	7.993853511	8.044121266	0.0	10.29513089	8.610715577	0.0	7.772165209	8.517944466	10.95994962	0.0	11.263380999999999	0.0	0.0	0.0	0.0	0.0	0.0	0.0	0.0	0.0	0.0	10.19752886	0.0	9.418554438	0.0	0.0	0.0	9.885007182	5.66465733	7.235246207	1.62395537	9.350667565	15.65954594	11.03849985	0.0	11.97062838	9.475681536	8.088258535	0.0	0.0	11.26448188
CMP1.23	9.481393418	11.48924209	0.0	8.168701632000001	9.724040648999999	7.337080039	7.736098617000001	0.0	0.0	8.893791979	0.0	10.74534192	6.398032781	0.0	0.0	9.242625387999999	12.29276114	0.0	11.73805378	0.0	0.0	0.0	0.0	0.0	0.0	0.0	0.0	0.0	0.0	11.62461729	0.0	0.0	0.0	8.292629886	8.025105082	10.55749299	0.0	5.160979252	0.0	9.243475785	15.9628477	12.36089792	6.525046067999999	10.84009876	8.525751455	0.0	0.0	0.0	11.01771248
CMP1.24	10.15646125	10.21129637	0.0	0.0	9.96810964	5.765836507	0.0	0.0	8.004172951000001	9.709552858	0.0	9.153203013999999	0.0	0.0	6.92972287	0.0	9.763851246	0.0	10.25000094	0.0	0.0	0.0	0.0	0.0	0.0	0.0	0.0	0.0	0.0	10.59549751	0.0	0.0	0.0	10.47632243	7.718184292999999	10.47064382	4.518005746	7.386865021	0.0	9.913913798	14.79677335	9.450921725	0.0	11.003844	8.382971197	1.6747619009999999	0.0	0.0	9.430486932
CMP1.25	0.0	8.743647011	0.0	0.0	8.901732247	7.452769705	9.461349038	0.0	0.0	6.740154659	0.0	9.75727462	3.2481295969999997	0.0	0.0	0.0	5.845413647999999	0.0	9.022496966	0.0	0.0	0.0	2.456612048	0.0	0.0	9.543604148	0.0	0.0	0.0	10.65720249	0.0	0.0	0.0	3.84058637	11.67517742	11.67704263	11.13361939	0.0	5.36975371	10.180933300000001	14.91873597	0.0	0.0	9.345076783	9.100538838	0.0	0.0	0.0	10.88370319
CMP1.26	0.0	8.924059865	10.08877246	0.0	9.269155236	7.165454571000001	7.190874831	0.0	0.0	0.0	0.0	9.405367189	11.98752947	0.0	0.0	9.877656017	10.10688037	0.0	6.2499109420000005	0.0	0.0	0.0	7.995349185	9.35953059	0.0	7.860633255	13.37235298	0.0	0.0	12.17192684	0.0	0.0	7.083597414	9.199923305	8.031092721	10.69991656	11.93986189	0.0	3.871160132	10.53349409	16.17704286	11.99003585	0.0	12.00564246	10.19490909	0.0	0.0	8.057722322	11.331078100000001
CMP1.27	10.1927237	0.0	0.0	7.847186536000001	11.07312815	7.277405832	0.0	0.0	0.0	11.27605574	0.0	13.28140973	7.446951787000001	0.0	0.0	0.0	10.87226631	0.0	11.89582712	0.0	0.0	0.0	7.146851205	0.0	0.0	0.0	0.0	0.0	0.0	8.760883365	9.021410069	0.0	0.0	0.0	0.0	11.51068642	0.0	9.10195063	2.67924657	10.61644768	15.61345912	12.71380202	0.0	12.10042021	9.725314373	7.567814543	0.0	2.556952354	12.21899741
CMP1.28	6.981338439	9.473867262999999	0.0	0.0	9.326742916	5.404879694	9.416805027999999	2.228194936	6.41035152	9.434100385	0.0	11.07656846	9.625939127999999	0.0	8.529136807999999	0.0	10.70851815	0.0	10.72780311	0.0	0.0	0.0	0.0	0.0	0.0	0.0	0.0	0.0	0.0	9.35396785	0.0	0.0	0.0	9.133491411	10.83702846	10.16516839	9.164821641	0.0	2.091385349	9.042475302	15.42556106	8.545726065	0.0	11.44071428	7.077082511	1.554375206	0.0	0.0	10.33129983
CMP1.29	7.790276887999999	10.77633517	0.0	7.782247634	0.0	4.814756019	10.15925243	0.9755991409999999	3.421310104	8.508097652	0.0	11.15769437	7.726225887000001	0.0	0.0	7.715098101000001	9.300256937	0.0	10.15195065	0.0	0.0	0.0	0.0	0.0	0.0	0.0	0.0	0.0	0.0	12.26944577	0.0	0.0	0.0	0.0	8.949752532	11.36952205	3.3857963160000004	9.116159904	0.0	8.648623915	15.10849354	8.925201637999999	0.0	9.536541827999999	8.518364638	0.0	0.0	0.0	12.28623624
CMP1.30	0.0	0.0	0.0	0.0	9.02328441	3.277178855	5.955395232000001	0.0	0.0	9.760311125	0.0	10.28330839	9.745670718	0.0	0.0	10.08287403	0.0	0.0	7.984366833999999	0.0	0.0	0.0	0.0	0.0	0.0	9.044969542	2.1184976680000003	0.0	0.0	9.078862699	0.0	0.0	0.0	0.0	0.0	9.77519572	9.312768399	0.0	1.881400149	9.055634107000001	14.40793075	0.0	0.0	10.43705175	6.824409684	0.0	0.0	4.349340465	11.85613744
CMP1.31	0.0	8.501094973999999	0.0	0.0	9.292620668	5.840231567999999	6.989262908	0.0	0.0	0.0	0.0	10.77610944	9.824230696	0.0	0.0	0.0	0.0	0.0	9.816587972	4.041174412	0.0	0.0	0.0	0.0	0.0	8.109936357999999	0.041075626000000004	0.0	0.0	10.126121099999999	0.0	0.0	0.0	0.0	0.0	11.48236699	9.241192848999999	7.411716093	4.3502658180000005	9.221724045	14.27618483	10.64253572	0.0	9.481156895	7.674085519	0.0	0.0	0.0	11.36822057
CMP1.32	8.88134086	14.37631692	0.0	0.0	10.08852755	6.2516573929999995	10.11431042	0.0	8.777835762	9.492243555	0.0	12.93667281	0.0	0.0	0.0	7.64442934	10.66645171	5.292024486	11.52266354	0.0	0.0	0.0	0.0	0.0	0.0	10.91500369	10.69943538	0.0	0.0	10.51460471	0.0	0.0	0.0	0.0	10.52001289	11.80361993	11.27721422	7.298649307000001	5.173607617	10.59449335	15.90128629	6.799556314	0.0	11.55778962	9.676435492000001	9.131795947	0.0	3.552731594	11.88785854
CMP1.33	3.755122664	9.068726476	5.9878473439999995	7.193215195	9.50106947	7.087522735	6.067426648	0.0	6.786063114	10.04077144	0.0	10.22189309	8.349706641000001	0.0	0.0	0.0	10.75332103	0.0	10.02660535	0.0	0.0	0.0	6.261505292000001	0.0	0.0	0.0	9.432329904	0.0	0.0	10.5236936	0.0	0.0	0.0	0.0	0.0	10.27720164	0.0	8.960366313	4.508170238	8.872414156	14.11248874	8.964657295	0.0	9.509029378	8.460201352	7.29833692	0.0	0.31099869399999996	9.74790735
CMP2	12.06587961	0.0	0.0	0.0	9.02204677	5.902176356	6.943983941	0.0	0.0	11.759934900000001	0.0	8.59496634	0.0	0.0	9.702254907999999	8.118342587999999	10.23415703	2.162802524	6.872631644	0.0	0.0	0.0	7.773027055	0.0	0.0	0.0	0.0	0.0	12.6181685	8.204690781	0.0	0.0	4.394445234	0.0	0.0	10.320088400000001	0.0	0.0	6.319489288	11.5257283	16.860262600000002	0.0	0.0	12.04396374	9.122993623	8.153645304	0.0	0.0	11.87321166
CMP2.1	10.39065917	9.634343788999999	0.0	0.0	9.893242805	5.99828664	9.24084619	0.0	0.0	12.64563916	0.0	13.23226273	8.906611808	0.0	5.8485414360000005	0.0	11.62859648	7.433455515	10.95981361	0.0	0.0	0.0	7.68233416	0.0	4.307985272	0.0	0.0	3.51053032	0.0	10.31692414	0.0	10.35251231	0.0	0.0	10.06112234	12.35454757	0.0	0.0	5.151949805	11.00582015	16.11109311	5.681959784	0.0	12.02136545	10.54388526	8.354040569	0.0	0.0	11.49894072
CMP2.2	0.0	11.57617442	0.0	4.094119471	0.0	4.162964488	0.0	0.0	0.0	7.700036572	0.0	9.24678558	7.731516517999999	0.0	0.0	0.0	4.198030293	0.0	9.608866797000001	4.672805075	0.0	0.0	0.0	0.0	7.179655273	8.464820832000001	0.0	0.0	0.0	5.112434513999999	0.0	0.0	0.0	0.0	11.69263506	10.95728841	9.925867159	0.0	4.40969335	9.543154448	14.48279859	7.371822259	0.0	10.19413213	9.348247828	0.0	0.0	3.534183485	11.44409726
CMP2.3	7.668591867000001	11.18389709	0.0	0.0	8.056909845	5.95408203	6.925198883999999	5.037352311999999	0.0	10.45266146	0.0	10.54258926	8.532556985	0.0	4.38699582	7.638594455	10.18077903	0.0	10.58277667	3.1827517839999997	0.0	0.0	0.0	0.0	0.0	0.0	0.0	0.0	0.0	9.845864042	0.0	0.0	0.0	0.0	8.753726387999999	11.75344093	0.0	9.507899011000001	2.82619662	10.06594524	15.06033572	0.0	0.0	9.580753486	8.597204545	0.0	0.0	0.0	11.62870731
CMP2.4	11.08380011	10.02695904	0.0	0.0	10.77099375	7.480105755	9.145193865	2.939819042	9.467951385	12.09924522	0.0	13.896505900000001	0.0	0.0	0.0	0.0	12.1814824	0.0	12.29119318	0.0	0.0	0.0	9.852674412999999	0.0	0.0	0.0	0.0	0.0	0.0	10.53794357	0.0	0.0	0.0	8.406400452	0.0	12.66835791	0.0	8.511658483	3.122215378	10.78429497	17.339405300000003	8.474146512999999	0.0	11.9590962	11.43673054	8.695188417999999	0.0	8.342370597	13.17173945
CMP2.5	0.0	13.44551449	0.0	0.0	7.602687965	4.5221750080000005	0.0	4.794257423	7.9609982960000005	10.56817704	0.0	9.817287391	0.0	1.4544647240000002	0.0	0.0	0.0	0.0	9.86090165	0.46975860399999997	0.0	0.0	0.0	0.0	0.0	10.87665225	0.0	0.0	0.0	9.344078407000001	0.0	0.0	0.0	0.0	9.242827383	12.18186858	11.22371707	0.0	5.075670601000001	10.41087847	14.67068879	10.30584436	0.0	9.220188387	1.603486217	2.820421048	0.0	0.0	11.09612084
CMP2.6	5.494477391	10.11425146	0.0	0.0	9.746614529	4.857183914	7.742591278	0.0	6.766786773	7.883923955	0.0	8.954955899	0.0	0.0	0.0	0.0	10.30512363	8.119838999	7.802563104	0.0	0.0	0.0	0.0	0.0	0.0	0.0	0.0	0.0	0.0	10.24033243	0.0	9.408036847	4.92147767	0.0	8.392894907	10.88107789	8.021138473999999	7.374160839	5.300435091000001	10.19558212	15.30068585	0.0	0.0	10.94469569	6.991558154	0.0	0.0	0.0	11.86802141
CMP2.7	8.001302132000001	9.629494472000001	0.0	0.0	9.469946063	6.224896481	9.322907793999999	1.5660996919999999	0.0	10.82109247	0.0	10.51298081	0.0	0.0	0.0	0.0	11.13586198	6.617881978	11.05778147	0.0	0.0	0.0	8.230132472000001	0.0	0.0	0.0	1.023131436	0.0	0.0	11.03439224	0.0	0.0	0.0	0.0	9.646482091000001	11.67783987	0.0	9.522380283	0.655330339	10.68514271	15.67061363	0.0	0.0	11.6305279	9.990858136	0.0	0.0	0.0	11.66312018
CMP2.8	7.2008291	7.525841635	0.0	0.0	10.09563019	6.1554234889999995	9.531621019	0.7612003079999999	7.805934687000001	8.896203578	0.0	11.60061966	7.322022625	0.0	0.0	9.687770681	10.67591757	0.0	11.37687418	1.828573315	0.0	0.0	0.0	0.0	6.628844879	7.0739353529999995	1.415059883	0.0	0.0	11.00992301	0.0	0.0	0.0	0.0	0.0	12.5733499	9.99443513	0.0	5.102607054	10.63494004	16.21612964	0.0	0.0	13.19699917	9.146833617999999	0.0	0.0	0.0	12.21045462
CMP2.9	7.9539541179999995	9.356473836000001	8.044791085	0.0	9.668350812	6.657500542999999	7.281967	0.0	9.267748792999999	11.27346122	0.0	11.78634778	9.555663617999999	0.0	0.0	0.0	8.614017418	0.0	11.03852946	0.0	0.0	6.5352377	0.0	0.0	0.0	0.0	10.8128744	0.0	0.0	9.209286471	0.0	0.0	6.452769389	0.0	0.0	11.93552937	10.56890665	8.2113635	2.3381524519999997	9.772921297	16.20315284	8.044148051	0.0	12.53868663	9.062222524	0.0	0.0	0.0	12.40294326
CMP2.10	7.422733739	7.48253806	7.242094635	0.0	10.43234943	7.241465365	9.050850619	0.0	8.471086488	8.424461268	0.0	10.20284074	9.702454759	0.0	0.0	8.606281131	7.965044647999999	0.0	10.77730723	0.0	0.0	0.0	0.0	0.0	0.0	9.288120593	10.64590637	0.0	0.0	11.06446508	0.0	0.0	0.0	0.0	7.684425431	11.7292503	10.928339300000001	6.288681164	5.241362775	11.35511061	15.72615903	0.0	0.0	12.34764124	9.164132002999999	0.0	0.0	0.0	12.05443083
CMP2.11	11.48518119	0.0	2.570508638	0.0	10.15330911	6.318049846	0.0	0.0	10.14017702	11.07607782	0.0	10.70049	10.45348121	0.0	12.36198858	0.0	10.43752559	0.0	8.941537857	0.0	0.0	0.0	6.976181867999999	0.0	0.0	0.0	7.4610600289999995	0.0	13.10852896	6.846698265	0.0	0.0	0.0	0.0	0.0	10.69519022	0.0	0.0	0.0	10.97610582	16.65718419	0.0	4.576939846	13.01579011	9.680015728999999	0.0	0.0	0.0	11.69222813
CMP2.12	0.0	12.24317408	0.0	0.0	10.73922106	6.2328504229999995	8.647401705	0.0	0.0	11.18935387	0.0	12.18101769	8.107600002	0.0	0.0	0.0	9.42359809	0.0	10.88180527	0.0	0.0	0.0	0.0	0.0	0.0	10.3974843	0.0	0.0	0.0	10.32354393	0.0	0.0	5.125790197	0.0	9.893077257	12.10253252	12.35574892	7.641249271	5.641170471000001	10.38465834	16.30977549	11.34385369	0.0	12.20484741	10.44072096	0.0	0.0	0.0	10.94600455
CMP2.13	7.955548087	9.781688655	0.0	0.0	10.01480914	4.944437582	9.211983137	0.0	0.0	9.860580536	0.0	12.40313604	8.985903587000001	0.0	0.0	0.0	10.36333582	7.621648286	11.6526301	0.0	0.0	0.0	6.624622506000001	0.0	0.0	0.0	0.0	0.0	0.0	10.26227033	0.0	0.0	1.6282464140000001	0.0	7.483249584	11.69015893	0.0	9.182664075	5.185168292	9.715081102000001	16.0448129	0.0	0.0	11.31890472	9.704956531	7.5909284139999995	0.0	0.0	11.60800435
CMP2.14	8.728343939	9.870126329	0.0	0.0	10.81641948	4.870969995	10.09995548	3.03161521	0.0	7.906555882	0.0	11.45238994	8.0579429	0.0	0.0	0.0	9.963314537999999	0.0	10.25081134	0.0	6.102060572	0.0	0.0	0.0	0.0	7.2577636629999995	0.0	0.0	0.0	9.018634452999999	0.0	0.0	0.0	7.524002777000001	7.753940912000001	11.41183943	11.05091827	8.09023413	5.346784253	10.16579509	14.93576894	0.0	0.0	11.76895412	9.469563118	0.0	6.084326796	0.0	11.56500478
CMP2.15	8.09374383	11.71325274	8.34050601	0.0	10.07515857	5.936867769	0.0	0.0	0.0	11.03791276	0.0	11.27454212	7.60977405	0.0	0.0	9.21960282	12.35046125	0.0	10.11575475	0.0	0.0	0.0	0.0	0.0	0.0	0.0	12.22451567	0.0	0.0	10.07028994	0.0	0.0	0.0	0.0	3.2104640260000004	11.30809071	2.659440544	0.0	5.184979707	9.319027287	15.72965286	0.0	0.0	10.9914607	9.267847757	0.0	0.0	8.473491844	12.35365782
CMP2.16	6.230167804	8.709701128999999	0.0	0.0	8.644983449	6.856761917999999	0.0	0.623146115	0.0	7.719178781	0.0	10.13478715	9.222542626000001	0.0	0.0	0.0	9.209207507999999	0.0	8.794994864	0.0	0.0	0.0	0.0	0.0	0.0	7.2678709779999995	0.0	0.0	0.0	10.14773839	0.0	0.0	0.0	0.0	10.55621557	10.69235362	10.46904389	5.9538525810000005	5.364691326	8.373589471	15.80305383	10.27482929	0.0	11.43705748	8.281601397000001	0.0	0.0	4.554946228	12.43657338
CMP2.17	10.58336194	12.167715	0.0	8.079558039	11.29550849	6.674572914	10.191814599999999	5.800813273999999	9.323036542999999	12.117958300000002	0.0	13.53788506	2.578533375	0.0	0.0	0.0	11.57260851	7.002144757999999	11.65835044	3.854833952	0.0	0.0	8.790161122999999	0.0	0.0	0.0	2.7669379960000002	0.0	0.0	11.49872542	0.0	0.0	0.0	0.0	0.0	12.248043800000001	0.0	8.4419489	4.945443561	10.15052144	16.75687506	0.0	0.0	12.09359502	8.605043477	1.920735315	0.0	0.0	12.08175284
CMP2.18	10.39458241	10.67293701	0.0	0.0	9.951419772000001	6.75277816	0.0	0.0	7.990669648	10.07982316	0.0	11.00554572	0.0	0.0	8.798901583	0.0	11.06420987	0.0	10.57966302	0.0	0.0	0.0	0.0	0.0	0.0	2.306510542	0.0	0.0	1.10224054	8.899007083999999	0.0	0.0	0.0	0.0	0.0	10.974905900000001	0.0	7.5713525	5.828885668	10.04439419	16.11946084	9.395295824	0.0	11.50618917	9.714748092	8.208980549	0.0	0.0	10.79172619
CMP2.19	10.13960095	10.89525623	0.0	0.0	7.5287189560000005	3.9127569589999998	6.545619104	6.864173064	8.098282414	9.546631989	0.0	11.668274400000001	9.02643615	0.0	0.0	7.8886892060000005	9.40118517	0.0	8.611847906	0.0	0.0	0.0	0.0	0.0	0.0	0.0	8.695700697000001	0.0	0.0	11.65723044	0.0	8.715417948999999	4.738840809	0.0	10.00240936	9.790953677000001	0.0	0.0	4.570367561	9.158406985	14.75422889	8.426324235	0.0	10.2653329	9.053218091	0.0	0.0	2.119516893	10.23168734
CMP2.20	7.311753016	13.18947893	10.0527048	0.0	8.989866967000001	5.818441138	7.839108395	5.815794392000001	0.0	11.47587548	0.0	10.32832695	10.14854001	4.503091285	0.0	0.0	11.584582699999999	3.491118901	9.020567306	1.7467681830000001	0.0	0.0	0.0	0.0	0.0	11.11090381	12.48096411	1.363380738	0.0	10.20017526	4.875058151	0.0	0.0	0.0	9.708664329	11.76628634	12.24878868	8.230094019	4.400126936	10.59711375	16.19342383	0.0	0.0	11.81656905	7.158049194	0.0	0.0	8.865394825	9.464656395
CMP2.21	11.59726133	9.525695135	0.0	0.0	11.42919986	7.285373529	7.727652222000001	0.0	9.063873934	12.10895276	0.0	13.29162257	9.510093503	0.0	0.0	7.588104692000001	11.68651297	2.921659822	10.68778372	5.106474963	0.0	0.0	6.870888895	0.0	0.0	0.0	0.958170704	0.0	0.0	9.786723162000001	0.0	0.0	4.576597663	0.0	0.0	11.77141359	0.0	7.482801573	6.242479577999999	10.21625788	16.2847457	0.0	0.0	10.09389819	9.426780095	0.0	0.0	9.123595612	12.25939405
CMP2.22	9.055366746	0.0	0.0	0.0	9.49115079	3.494393198	4.848289683	0.0	8.955378422999999	10.06834101	0.0	10.32723992	7.741786092000001	0.0	9.223535024	0.0	10.30044726	0.0	11.43681191	0.0	0.0	5.557345613	0.0	0.0	0.0	0.0	0.0	0.0	0.0	8.446024448	0.0	0.0	4.063927748999999	0.0	9.44464577	10.71381113	0.0	0.0	6.336594824	9.771243308999999	15.338057500000001	11.45254985	0.0	12.201054800000001	9.790247056	9.57944943	0.0	0.0	11.60955125
GMP	9.874886973999999	11.76450201	0.0	0.0	10.75147135	7.269342612999999	8.266253089	0.0	8.799469785	11.31613533	6.397816859	12.94688754	8.097233707000001	0.0	2.299212484	7.195614891	11.91422626	7.153184066000001	13.10502511	0.0	0.0	0.0	9.64898268	0.0	0.0	0.0	0.0	0.0	0.0	10.185445199999998	0.0	0.0	0.0	0.0	0.0	12.56327189	0.0	9.549091936	4.316732417	10.91756424	17.04582394	0.0	0.0	12.85445985	10.13637351	8.555808866	0.0	6.088184655	12.49016759
GMP.1	11.91672998	11.48830577	0.0	0.0	10.85032908	7.042435881	0.0	0.0	7.37535943	12.43266526	0.0	13.89105398	8.777618351000001	0.0	0.0	8.047853043	12.43115559	7.152714842999999	12.23927674	0.0	0.0	0.0	8.581014909	0.0	0.0	0.0	0.0	0.0	0.0	9.957716043	0.0	0.0	0.0	0.0	0.0	12.20338579	0.0	0.0	4.576539641	11.31281994	17.49020594	0.0	0.0	12.56499029	10.76827815	7.057569328	0.0	8.726923768999999	11.94721721
GMP.2	9.267222004	11.65289016	10.27800423	8.690112413	10.50628693	7.657346373999999	11.07956564	0.0	7.5199896289999995	12.22894649	0.0	14.22651099	9.535024833	0.0	0.0	9.627876418	12.23120363	10.15440085	12.49721957	4.901561796	0.0	0.0	7.846237512	0.0	6.601996021000001	0.0	13.40752522	0.0	0.0	11.35306408	0.0	0.0	0.0	0.0	0.0	12.67456201	0.0	10.70305248	4.560439724	11.51216783	17.15508753	0.0	0.0	11.79395011	11.14091802	0.0	5.02247253	8.423686781	12.3087886
GMP.3	7.826047489	0.0	0.0	0.0	10.32937152	6.606661442	12.75218192	0.0	3.8778718910000003	9.260165882999999	0.0	10.90911879	0.0	5.552026215	0.0	8.036649269	11.94512762	7.290326509	10.5781291	0.0	0.0	0.0	7.866455137000001	0.0	0.0	0.0	0.0	0.0	0.0	9.074660432	0.0	0.0	0.0	0.0	0.0	11.6551435	8.793190907	0.0	5.6836510570000005	11.94735785	15.79794289	9.843814729	0.0	11.62422773	9.544678433	9.587327406	0.0	0.0	9.636736233999999
GMP.4	7.949597269	7.718573277000001	0.0	0.0	8.289829236000001	5.512898154	11.62948707	0.0	0.0	9.422482245	0.0	12.48136107	0.0	0.0	0.0	7.385765149	10.878844699999998	6.740693218	11.74402208	0.0	1.574515774	0.0	0.0	0.0	0.0	0.0	0.0	0.0	0.0	9.201083944	0.0	0.0	0.0	0.0	8.151888827	11.06299296	10.65227843	0.0	3.453043676	11.14702954	15.92781143	0.0	0.0	12.41780402	9.678952461	0.0	0.0	0.0	11.84465622
GMP.5	10.21263004	7.622055051	10.53696852	0.0	11.04006475	7.314764134	10.5705397	0.0	0.0	11.65934292	0.0	14.0518112	9.713760675	0.0	5.696387917000001	8.548180461	12.51612378	11.33793765	12.43256088	0.0	0.0	7.1224288410000005	10.50548666	0.0	8.076320635	0.0	11.57585964	0.0	0.0	11.60314973	0.0	0.0	0.0	0.0	0.0	12.28085269	2.619370866	10.46598872	5.2371082719999995	12.37246497	16.99252461	0.0	0.0	12.39711548	11.18008229	0.0	0.0	4.052517497	10.7964814
GMP.6	12.21488702	0.0	7.267454442000001	7.860191663999999	12.39829351	7.384124717000001	5.836690834	0.0	6.693327531	11.17557026	0.0	14.56974885	9.545399692	0.0	0.0	7.33502006	12.96750545	10.51549284	12.14925319	0.0	0.0	0.0	9.191367708	0.0	0.0	0.0	9.82525135	0.0	0.0	9.877929813	0.0	0.0	0.0	9.148187951	0.0	12.37882204	2.681174131	0.0	4.194860503999999	12.05989142	17.14892154	0.0	0.0	13.27464947	10.03848922	11.44520579	0.0	1.0510742990000002	11.942899699999998
GMP.7	11.48438359	7.59695531	0.0	0.0	11.54893303	7.37000886	10.67910607	0.0	9.073651319	12.37203244	0.0	14.836481400000002	7.363574875	0.0	0.0	0.0	11.9210703	11.14834147	12.20490959	2.699562283	1.844805395	0.0	8.721069184	0.0	0.0	0.0	7.8689914729999995	0.0	4.025594525	9.91993508	0.0	0.0	0.0	0.0	0.0	12.64346301	5.3286228	8.217673996	5.825876935	12.25884264	17.19879521	8.387656584	0.0	12.67190914	11.45739739	10.3037401	0.0	6.4206070539999995	12.82544309
GMP.8	6.927506143	9.855328228	9.765082384	0.0	11.74572606	7.670684916	11.16606191	0.0	9.033667621000001	11.22167694	0.0	14.48415854	8.402710005	0.0	0.0	10.04782653	12.445288900000001	9.971803242	11.34815515	4.565178598999999	0.0	0.0	9.14865833	0.0	0.0	1.537866744	12.10482323	0.0	0.0	11.28484577	0.0	0.0	0.0	0.0	0.0	12.91876126	2.404052547	9.1254904	4.046247148	11.11299104	17.02619348	0.0	0.0	11.74949912	10.29339651	9.063763353999999	0.0	0.0	11.65364168
GMP.9	10.05546901	0.0	10.37182699	7.738911861	12.53049076	8.316571302	9.500293597	3.965727551	9.230163683999999	13.11721308	0.0	15.2948511	9.863988842000001	0.0	0.0	0.0	13.24086276	10.36915723	12.58056252	0.0	0.0	0.0	8.706354422	0.0	0.0	0.0	12.81450196	0.0	0.0	11.99240483	0.0	0.0	0.0	0.0	0.0	12.549704400000001	0.0	9.448262144	4.162630461	11.59013709	17.38684095	0.0	0.0	12.59749588	11.02881469	0.0	0.0	8.080797166	12.30186561
GMP.10	9.880500057	7.570136343	10.31884217	7.841631942	9.638190133	5.413684295	11.84179859	0.0	7.725529079	8.984679461	0.0	12.49519422	8.490612042	0.0	8.925035271	9.853539597000001	11.66457212	10.05589652	10.3340466	0.0	0.0	0.0	10.0101786	0.0	0.0	1.350013334	12.52905701	0.0	0.0	10.02901514	0.0	0.0	0.0	0.0	0.0	11.03781791	6.200744374	8.82368626	4.313091972	9.150355663	16.83042686	0.0	0.0	12.56788882	9.674173227	5.721858348	0.0	0.0	11.28780158
GMP.11	9.667693092999999	0.0	9.290964191	0.0	9.587570223	7.577131294	11.56746315	0.633762074	0.0	11.17122681	0.0	11.7288864	0.0	0.0	6.476036651	9.371922937999999	12.63545781	10.00656697	10.19964843	0.0	0.0	0.0	7.273724435	0.0	8.723581725	0.0	12.42088005	0.0	0.0	10.148339199999999	0.0	7.953419134	0.0	8.955843842	0.0	10.9481542	0.0	8.222257262000001	5.777758097	11.33829146	16.74892089	0.0	0.0	11.75795369	10.15231027	0.0	0.0	4.090915179	12.06824505
GMP.12	9.609855469	9.619174059	0.0	0.0	11.01098094	7.355054547000001	8.938419539	0.0	7.785711837000001	11.46590033	0.0	14.34106562	0.0	0.0	0.0	0.0	12.26854315	8.9878976	12.78490296	0.0	0.0	7.599239325	9.440381939	0.0	0.0	0.0	9.462494099	7.883144917	0.0	10.48812073	0.0	0.0	6.10886882	0.0	0.0	12.41537391	0.0	8.610350992	5.167935459	11.25055786	16.95147961	0.0	0.0	13.0630261	10.75828032	11.0730649	6.25999009	7.080480555	12.06541705
GMP.13	9.931963106	0.0	7.358446637999999	0.0	11.04530658	4.385923548	12.14655401	3.834623135	0.0	9.713555165	0.0	13.32162138	5.141163885	0.0	9.732845351	10.13247722	12.38349812	11.27053764	10.87534021	0.0	0.007015529	0.0	9.264441911	0.0	0.0	0.0	10.67099747	0.0	7.490139786	9.563554697	0.0	0.0	0.0	0.0	0.0	12.25343844	1.6059748980000002	7.734685423999999	5.091661757	10.59195271	17.39973903	8.63240915	0.0	13.19928775	9.476649428	8.364470708999999	0.0	0.0	11.90366742
GMP.14	12.50224366	0.0	0.0	0.0	9.341165435	5.180759599	0.0	5.501997502	7.43785372	10.41337479	0.0	6.176052348	0.0	0.0	11.89276114	7.67704046	11.82756513	0.0	6.804008344	0.0	0.0	0.0	8.49671511	0.0	0.0	0.0	0.0	0.0	11.89719311	7.590103251	0.0	0.0	0.0	0.0	0.0	10.78206276	0.0	0.0	6.073402514	10.31455031	17.26374543	0.0	0.0	10.77594833	9.203394342000001	0.0	0.0	0.0	9.582427469
GMP.15	10.70282685	11.94131928	10.43401243	0.0	11.96344363	7.515627811	5.483066787	7.2335425010000005	7.977979413	11.49109273	0.0	13.09589869	9.322787246	0.0	0.0	0.0	12.59998672	7.101053938	12.6121689	0.0	0.0	5.955632662999999	0.0	0.0	0.0	0.0	12.598684800000001	0.0	0.0	11.81184363	0.0	9.219470196	5.703018695	8.071292147000001	0.0	12.92087733	0.0	10.64473462	5.105463478	11.30201337	16.98506378	2.149258428	0.0	12.63941763	11.3456627	0.0	0.0	7.050616497999999	12.79904975
GMP.16	11.5913599	0.0	9.078650054	0.0	11.33576336	6.610807488	0.0	0.0	0.0	11.3245766	0.0	13.99989707	7.473345414	0.0	0.0	0.0	13.01264543	9.739806935	12.10899063	0.0	0.0	0.0	8.459048884	0.0	0.0	0.0	11.44191803	0.0	0.0	10.36230245	0.0	0.0	0.0	0.0	0.0	12.10337831	0.0	9.089447407	2.41276162	11.76645927	17.43352227	0.0	0.0	13.3998259	10.76973362	10.12522177	0.0	3.4153462999999995	12.62363196
GMP.17	10.16240234	8.417717437	9.579521892999999	0.0	10.39426817	7.344357597	0.0	0.0	8.531207105	10.10572041	0.0	13.406907	9.120671684	0.0	0.0	0.0	12.69233363	7.7702117379999995	11.50572168	4.5195326	0.0	2.397664491	8.943897348	0.0	0.0	0.0	12.53504701	0.0	0.221940269	11.1077743	0.0	0.0	0.0	0.0	0.0	12.21701536	2.453294803	9.400989446	3.9956469080000003	9.364780032	16.94216079	9.109295951	0.0	11.88177097	10.64562414	0.0	0.0	0.0	12.42280825
GMP.18	7.179192200000001	9.179099061	0.0	0.0	10.11690307	7.248104736	13.77773727	0.0	3.451585667	11.10585666	0.0	13.69483837	0.0	0.0	0.0	9.871060766	12.98169953	9.829620671	10.54139942	3.213003085	0.0	0.0	9.366497815	0.0	0.0	0.0	0.0	0.0	0.0	10.74916457	0.0	0.0	0.0	0.0	8.299403672999999	10.79450187	8.804267779	7.766478064	0.0	11.27437797	16.20971012	0.0	0.0	12.12664315	10.69733189	9.308287486000001	0.0	1.628233925	11.36316176
GMP.19	0.0	6.662537637000001	0.0	0.0	0.0	2.652503073	0.0	6.711936078	0.0	0.0	0.0	5.85795656	0.0	0.0	0.0	0.0	7.127648436	7.59968317	0.0	0.0	0.0	0.0	7.554389037000001	0.0	0.0	0.0	6.184986706	0.0	0.0	5.662396267	0.0	0.0	0.0	0.0	0.0	9.50630751	8.356857132	4.493836138	5.2345341869999995	0.0	9.686367948	0.0	0.0	8.19367453	5.644135092999999	4.247609723	0.0	9.461398704	11.98286374
GMP.20	11.19437306	0.0	0.0	0.0	11.15793944	7.512430485	12.04172263	0.0	7.590877017	11.20520809	0.0	14.12806267	0.0	0.399858055	6.448018444	7.420981342	12.02133524	10.34812568	10.71757823	0.0	0.0	0.0	6.9008270000000005	0.0	0.0	0.0	0.0	0.0	0.0	10.449465199999999	0.0	0.0	0.0	9.217320298999999	0.0	12.01199226	4.247932916	7.763091826	4.281648682	12.21654205	16.46133236	0.0	0.0	11.19086853	9.406131272	0.0	0.0	0.0	12.22330759
GMP.21	11.18188494	8.275915408	11.33778284	0.0	11.90686698	7.216272697000001	0.0	0.9787598359999999	10.63970298	12.46173673	0.0	14.34113901	11.08703471	0.0	0.0	0.0	12.93136657	9.618513766	11.21802762	0.0	0.0	0.0	9.401464916	0.0	0.0	0.0	12.72679756	0.0	0.0	9.420859294	0.0	0.0	4.312621828999999	0.0	0.0	11.83418449	0.0	9.041343588	4.9096212260000005	12.08164187	17.53490684	10.58549437	0.0	13.08000374	10.03381185	8.127187675	0.0	8.797650775	11.36677936
GMP.22	7.98096119	1.5799267559999999	0.0	0.0	11.18143922	6.769452821000001	10.41356622	0.0	0.0	11.40309327	0.0	13.39565967	0.0	0.0	0.0	7.720723153	11.76773706	9.446278507	12.04700175	0.0	0.0	0.0	9.107752958999999	0.0	0.0	0.0	0.0	0.0	0.0	10.61015064	0.0	0.0	0.0	0.0	0.0	12.13893721	0.0	9.251173302	4.691720074	12.05308802	17.11994876	0.0	0.0	11.81390926	10.47346332	9.838767599999999	0.0	0.0	11.90700237
GMP.23	11.53137425	8.699182872	10.33682636	0.0	8.809396778	8.346403862	0.0	0.0	0.0	11.46876877	0.0	13.62210505	9.484688497	0.0	0.0	0.0	12.24166993	9.925059789	10.62016018	3.898698065	0.0	0.0	7.146745589	0.0	0.0	0.0	12.25486127	0.0	0.0	12.22106752	0.0	0.0	3.6398141739999996	0.0	0.0	10.96489599	0.0	8.488891824	3.2060815039999997	10.82583685	16.68990416	0.0	0.0	12.07622122	9.068180781	0.0	5.47344758	0.0	10.80551689
MEP	0.0	0.0	0.0	5.775052252999999	11.16338578	7.553626937000001	0.0	0.0	8.463140107000001	10.98456485	0.0	11.87596157	0.0	0.0	0.0	0.0	10.22711069	0.0	12.43979646	0.0	0.0	0.0	0.0	0.0	0.0	11.85123113	0.0	0.0	0.0	11.30672631	0.0	0.0	0.0	0.0	12.33787837	12.28757193	12.86744058	10.60229377	4.524237708999999	12.62760313	16.41617824	0.0	0.0	12.06565658	10.17607623	11.33694408	6.628754375	0.0	12.38909756
MEP.1	0.0	0.0	9.752301247	0.0	13.282572699999998	8.269539815	0.0	5.098855428999999	9.954433414	8.417936413	0.0	13.31417431	0.0	0.0	0.0	0.0	0.0	0.0	12.34333013	0.0	0.0	0.0	0.0	0.0	0.0	13.43562683	13.30160502	0.0	0.0	11.46652893	0.0	0.0	0.0	8.016293963999999	13.61123265	13.35464565	13.13394469	7.5217829179999995	5.487442005	13.32057455	16.66826503	0.0	0.0	12.42034066	11.30270313	13.161816	4.2785893360000005	0.0	12.53636415
MEP.2	0.0	0.0	0.0	0.0	8.571808319	6.024971962	7.83187662	0.264996871	0.0	7.399714652	0.0	11.12511801	8.408542327000001	0.0	0.0	7.97237748	0.0	0.0	10.01414766	0.0	0.0	0.0	0.0	0.0	0.0	10.641637800000002	0.0	0.0	0.0	10.62532031	0.0	0.0	0.0	4.746493173999999	10.50352175	12.54851465	10.53371628	0.0	3.312681698	11.38991726	15.39225766	0.0	0.0	9.068253939	7.819502419	0.0	0.0	0.0	11.63540212
MEP.3	0.0	0.0	6.369492725	0.0	12.122617800000002	5.768438488999999	0.0	0.0	9.413569795	0.0	0.0	11.66274359	9.85071407	0.0	0.0	0.0	0.0	0.0	12.40559728	0.606753984	0.0	0.0	3.399601912	0.0	0.0	13.60371377	12.576558	0.0	0.0	11.05843835	0.0	0.0	0.0	0.0	13.89250645	12.97879834	13.48068415	8.440097275	6.598376309	13.27865821	16.75821818	0.0	0.0	15.31469295	10.50388744	13.53773843	0.0	0.0	12.106198800000001
MEP.4	0.0	0.0	7.311448405	0.0	12.54956527	6.496229821	6.098300774	0.0	8.943789534	0.0	0.0	13.81759257	1.105679732	6.642852222	0.0	0.0	0.0	0.29724617600000003	12.93595167	3.52753903	7.261066091	0.0	0.0	0.0	0.0	13.53663493	12.62514492	0.0	0.0	12.32045152	5.181679967	0.0	0.0	0.0	13.06080993	13.29561335	13.43049444	7.080388905	5.855546546	13.76404946	16.74422798	0.0	0.0	12.76873612	11.32786847	13.32134765	0.0	0.0	12.5080051
MEP.5	0.0	0.0	10.62034058	0.0	11.45884801	6.810052914	0.0	0.0	9.081992256	0.0	0.0	12.339134199999998	7.970811789	0.0	0.0	0.0	6.920011172000001	0.0	12.53199717	0.0	0.0	0.0	0.0	0.0	0.0	13.33571258	13.70165755	0.0	0.0	11.70464264	7.097154053	0.0	0.0	0.9971337290000001	14.34361844	12.46572701	13.34147643	7.810303032	6.237991181	13.31057093	16.67290295	0.0	0.0	15.15408371	9.695260866	13.03298019	0.0	0.0	11.68849182
MEP.6	0.0	0.0	10.68378208	0.0	13.37732206	9.453909614	0.0	6.418952474	0.0	11.31291087	0.0	14.60136186	10.21398295	1.4054109890000002	0.0	0.0	5.035558689	0.0	13.09061611	0.0	0.0	0.0	0.0	0.0	0.0	13.69514954	13.63566021	0.0	0.0	12.84919749	0.0	0.0	0.0	0.0	14.5922245	13.90962557	13.55786646	0.43682330700000005	5.496935004	14.41700215	17.491308899999996	0.0	0.0	13.0644655	12.44347855	12.77177262	0.0	0.0	12.9690568
MEP.7	5.6553503670000005	0.0	9.739777386	0.0	10.29214758	6.913104577	0.0	1.544373447	10.91958838	10.54310657	9.676899016	12.37800056	12.37068197	0.0	0.0	0.0	0.0	0.0	10.37621789	0.0	0.0	2.0948663830000003	3.362118745	0.0	0.0	0.0	11.64581839	0.0	0.0	4.468260147	0.0	0.0	0.0	0.0	0.0	10.11121928	0.0	7.999166765	0.10277376	11.08895866	15.57202963	9.463086637	0.0	12.47195042	8.848568067	9.988146014	0.0	0.0	10.64910723
MEP.8	0.0	0.312257894	8.813672207	0.0	13.16545532	7.6029161489999995	0.0	5.781044905	9.569313572	8.851955098	0.0	13.63523001	6.775804883999999	0.0	0.0	0.0	0.0	0.0	12.43113465	4.856650834	0.0	0.0	0.0	0.0	0.0	13.16925627	12.97559662	0.0	0.0	11.50305293	0.0	0.0	0.0	0.299314822	13.52830462	13.14357361	12.32451119	6.951173722	6.077289899	13.05098091	16.67390179	13.09486088	0.0	13.63963782	11.25918596	13.03286315	0.0	0.0	12.31259313
MEP.9	0.0	0.0	9.960210754	0.0	12.61475967	5.68775766	0.0	0.0	10.53383648	0.0	0.0	13.48305983	0.0	2.294716946	0.0	0.0	5.452181541	0.0	12.95556615	0.0	7.131927719	0.0	0.0	0.0	0.0	13.88738868	12.98894953	4.046768927	0.0	11.93847723	0.0	0.0	0.0	9.047363958	14.18186342	12.76177988	13.76499489	9.774355827	6.710110311	13.95435186	17.1798405	0.0	0.0	13.92078497	11.18030081	12.94810491	6.843265819	3.528704205	12.68360993
MEP.10	8.476998898	0.0	8.017674554	0.0	8.600304681	6.133975192	0.0	0.0	7.926812567000001	4.182703045	11.62039327	11.36416184	9.582532509	0.0	0.0	0.0	9.268826077	0.0	10.46005183	0.0	0.0	0.0	0.0	0.0	0.0	0.0	11.3010765	0.0	0.0	6.290071404	0.0	0.0	0.0	8.473375072	0.0	10.9403716	0.0	8.457707602000001	4.784021285	11.13782845	15.60204175	11.82805713	0.0	14.11360102	6.831434058999999	9.718851046000001	0.0	5.227685798	11.10990557
MEP.11	0.0	0.0	8.735093651	0.0	11.67631892	8.406479473	0.0	0.0	8.785490547	0.0	0.0	13.19438015	0.0	0.0	0.0	0.0	2.042521393	0.0	12.06000589	0.0	0.0	0.0	0.0	0.0	0.0	13.16927219	11.70524463	0.0	0.0	12.64340785	0.0	0.0	0.0	0.0	13.77336612	11.00999016	12.79753103	0.0	7.010662602000001	12.66652477	16.77547552	0.0	0.0	12.35015198	10.59419413	11.55587553	0.0	0.815169593	11.40596242
MEP.12	0.0	0.0	9.05643798	0.0	11.84997845	8.150324714	0.0	0.0	9.865402892999999	10.28398157	0.0	11.97203837	0.0	0.0	0.0	0.0	0.0	0.0	13.24622073	3.3619616000000003	0.0	0.0	0.0	0.0	0.0	13.13084692	12.36639245	0.0	0.0	10.69479738	0.0	0.0	0.0	0.0	14.91740406	11.8658689	13.222780199999999	9.20859202	6.128302376000001	13.12433106	16.91209653	0.0	0.0	12.75257975	10.83312451	13.01606348	0.0	0.0	12.49571857
MEP.13	0.0	0.0	11.45024214	0.0	13.67602472	8.891417500000001	0.0	2.108100306	8.039266893999999	7.986709899	0.0	13.993162699999997	3.000910787	0.0	0.0	0.0	0.0	0.0	13.74942255	0.0	0.0	0.0	0.0	0.0	0.0	14.29791363	13.37205849	0.0	0.0	12.98306753	0.0	0.0	0.0	3.9014791239999997	13.61149091	13.85513299	13.61903576	8.761482447	7.160215184	14.30886857	17.25763964	0.0	0.0	14.24293049	12.2200602	13.72526373	0.0	0.0	12.28359106
MEP.14	0.0	0.0	10.87818137	0.0	13.3176728	8.241095387	0.0	0.0	8.143027101	4.183999356	0.0	13.38570992	0.0	0.0	0.0	0.0	0.0	0.0	13.525850199999997	0.0	7.453183183999999	0.0	0.0	0.0	0.0	13.63082323	13.14453852	0.0	0.48785466	12.51776525	0.0	0.0	0.0	9.287971258999999	13.59754173	12.98176172	13.98352061	9.874619724	6.620839758	14.17887928	17.19788075	0.0	0.0	13.34984563	10.8485965	13.55202367	0.0	1.076093121	12.20341968
MEP.15	7.650188707000001	0.0	1.493741814	0.0	5.643681666	4.451411465	0.0	0.0	4.397745825	0.0	9.343676932000001	5.851686722	4.288249665	2.853546905	0.0	0.0	0.0	0.0	5.986075165	0.0	0.0	0.0	7.679734900000001	0.0	0.0	6.820132135	6.2354864999999995	0.0	0.0	6.468687119	0.0	0.0	0.0	0.0	7.355692824	10.57498229	6.472747428	9.398348496	2.1206130869999997	8.941829528	13.47210846	0.0	0.0	10.14592619	6.727426916000001	7.098158862999999	0.0	0.0	9.30494914
MEP.16	11.240447	0.0	1.535517209	0.0	10.1228648	5.927731	0.0	0.0	7.854977102	9.744234071000001	0.0	10.53465886	7.602739998	0.0	11.49645045	9.115411644	0.0	8.079188347	5.393471578	0.0	2.0331138230000003	0.0	0.0	0.0	0.0	5.96653235	5.6303838960000006	0.0	0.0	4.670720216	0.0	0.0	0.0	0.0	5.17245225	9.68138201	5.623590223	0.0	4.266093935	10.68509092	15.50724224	0.0	0.0	11.19107924	6.459773287999999	5.297385595	7.958612972999999	0.0	10.96891533
MEP.17	0.0	3.3987776760000004	9.39919433	0.0	12.45375056	8.129263344	0.0	0.0	0.0	0.0	0.0	14.10824726	7.391095386	0.0	0.0	0.0	0.46212457799999995	1.521301955	13.21320594	0.0	0.0	0.0	0.0	0.0	0.0	13.59358744	13.2591689	0.0	0.0	12.03906675	3.307588206	0.0	0.0	8.527707328	13.98894817	13.46068452	13.971349100000001	8.978019042	6.518068671	13.76045384	17.10166234	0.0	0.0	13.46885683	11.30550026	12.85113984	0.0	0.0	12.9272358
MEP.18	0.0	0.0	9.116143839	0.0	12.06545901	6.584360405	0.0	0.0	7.97990589	4.6772961639999995	0.0	12.92779002	0.0	0.0	0.0	0.0	0.0	0.0	11.55904896	0.0	0.0	0.0	0.0	0.0	0.0	12.771304400000002	12.46417461	0.0	0.0	11.54256641	0.0	0.0	0.0	0.0	13.03968899	12.77154601	12.50410926	1.614258976	5.527000287000001	13.67867714	17.08834689	0.0	0.0	13.71758385	11.454203	13.36923368	5.644295875	4.306372245	12.00301708
MEP.19	0.0	0.0	7.644552731	0.0	11.73069703	7.219282302000001	8.481275446	0.0	4.159036614	10.331168199999999	0.9792416509999999	11.11337901	9.585780871	0.0	0.0	0.0	8.147902335	0.0	12.300494300000002	0.0	0.0	0.0	0.234251045	0.0	0.0	12.12798301	8.241234962	0.0	0.044460135	10.15282811	4.503213093	0.0	0.0	8.71529532	12.86061785	12.89631207	12.51195203	0.0	6.097480727000001	12.44840228	16.13730678	8.484852706	0.0	11.11618325	10.43298851	8.992556402	0.0	0.0	11.85857844
MEP.20	0.0	0.0	9.160770844	0.0	10.62829514	7.912351434	7.699327439	0.0	0.0	0.0	0.0	10.67095603	7.700618621	0.0	0.0	7.973242292999999	0.0	0.0	11.89680831	0.0	0.0	0.0	0.0	0.0	0.0	11.58705923	11.70743883	0.0	0.0	11.13658942	0.0	0.0	0.0	0.0	12.70360942	12.4542304	12.71988554	7.852335602999999	5.8932832379999995	12.18932142	16.16944466	4.085017551	0.0	12.11048106	10.4151174	8.214128277	0.0	0.0	10.59736236
MEP.21	0.0	0.0	9.184986291	0.0	11.91917344	8.040518814	0.0	5.778107851000001	9.19020595	8.580880439	0.0	12.80081627	0.0	0.0	0.0	0.0	0.0	0.0	12.02266621	2.7733265439999997	0.0	0.0	0.0	0.0	0.0	13.59233885	11.88712154	0.57995183	0.0	11.20743856	0.0	0.0	0.0	3.359511153	13.69140624	13.3521277	13.0503976	9.089740797000001	6.519427443	13.53429765	17.11899342	7.8148719710000005	0.0	12.37556987	10.57333023	12.56585508	0.0	8.2786353	11.83333924
MEP.22	7.480170233	0.0	7.349000297999999	3.5319488089999997	7.779344298	4.38441532	0.0	5.409104876000001	0.0	7.572000046	9.924044517	10.65058928	7.967727059	0.0	0.0	0.0	6.010151209	0.0	6.974940462	0.0	0.0	0.0	0.0	0.0	0.0	0.0	8.369684825	0.0	0.0	4.612142574	0.0	0.0	0.0	0.0	0.0	10.87643492	0.0	8.544807386	0.0	9.364492531	15.23517236	0.0	0.0	10.1045407	7.314708658	0.0	0.0	7.269931466	11.58179818
MEP.23	0.0	0.0	3.571576177	0.0	5.714283644	3.381370925	0.0	0.0	1.96863227	0.0	0.0	7.623981792	0.0	0.0	0.0	0.0	0.0	0.0	6.08498099	0.0	0.0	0.0	0.0	0.0	0.0	7.607761022999999	5.966163837000001	0.0	0.0	7.389163267000001	0.0	0.0	0.0	0.0	8.03848571	5.0560895519999995	6.857221326	0.0	0.267121575	7.0330118939999995	10.97224769	0.0	0.0	7.076805609	5.530221812000001	6.070072375	0.0	0.0	5.554386269
[truncated: 126 more columns]
