# Supplementary material for: Single-cell trajectories reconstruction, exploration and mapping of omics data with STREAM
Source: Nat Commun. 2019 Apr 23;10:1903. doi: 10.1038/s41467-019-09670-4 (PMC6478907; doi:10.1038/s41467-019-09670-4)
Supplement: Supplementary file 5 — Supplementary Data 2 [file 41467_2019_9670_MOESM5_ESM.zip › Sup_data2/Guo_2013/wishbone/wishbone_ouput_guoji2013.csv]

	branch_id	trajectory
HSC1	1	0.08956574013766218
HSC1.1	1	0.08669875106392787
HSC1.2	2	0.16496634312884162
HSC1.3	1	0.14506017517589748
HSC1.4	1	0.05361383006817291
HSC1.5	1	0.019403142426007682
HSC1.6	1	0.02566965944039846
HSC1.7	1	0.011459031234911194
HSC1.8	1	0.020013539036166993
HSC1.9	1	0.006014261539915007
HSC1.10	1	0.04418052307944941
HSC2	1	0.0
HSC2.1	1	0.02093008351681235
HSC2.2	1	0.007729699176034597
HSC2.3	1	0.008465857523056224
HSC2.4	1	0.07444301754497536
HSC2.5	1	0.007974511142556229
HSC2.6	1	0.022734413885576128
HSC2.7	1	0.039237472765122884
HSC2.8	1	0.019092862651232032
HSC2.9	1	0.021760719504206476
HSC2.10	1	0.02912096424984109
HSC2.11	1	0.02582029610223539
HSC2.12	1	0.019159688080639187
HSC2.13	1	0.0036278094446376367
HSC2.14	1	0.008108054652629168
HSC2.15	1	0.010908065266165744
HSC2.16	1	0.001678866013548115
HSC2.17	1	0.014031508483520774
HSC2.18	1	0.02489222380329385
HSC2.19	1	0.01387178337480652
HSC2.20	1	0.05836590255300322
HSC2.21	1	0.03694001332628843
HSC2.22	1	0.0027564091114364
HSC2.23	1	0.007301940185344434
HSC2.24	1	0.017883156126773235
HSC2.25	1	0.014624348317287143
HSC2.26	1	0.03946948068035557
HSC2.27	1	0.02426332387393814
HSC2.28	1	0.015770725921390224
HSC2.29	1	0.01421039165680911
HSC2.30	1	0.012021331245947451
HSC2.31	1	0.006680642333792505
HSC2.32	1	0.005100182900052278
HSC2.33	1	0.029492661114755705
HSC2.34	1	0.0204563813807236
HSC2.35	1	0.07738656349869424
HSC2.36	1	0.03064797582564371
HSC2.37	1	0.01107614242407025
HSC2.38	1	0.002221857081230464
HSC2.39	1	0.011657546669513798
HSC2.40	1	0.003718927787887086
HSC2.41	1	0.025458520380364776
HSC2.42	1	0.016652622752884847
HSC2.43	1	0.019642616507300918
HSC2.44	1	0.00821267648642148
HSC2.45	1	0.013243926674197944
HSC2.46	1	0.008658461316186283
MPP1	1	0.1105378355786298
MPP1.1	1	0.01272659885942851
MPP1.2	1	0.15686795672343756
MPP1.3	1	0.1028789936673552
MPP1.4	1	0.13242937908843727
MPP1.5	1	0.06805349882895247
MPP1.6	1	0.07388813347552665
MPP1.7	1	0.05162392997445142
MPP1.8	1	0.11412153430039698
MPP1.9	1	0.05208331238958368
MPP1.10	1	0.012693274375406903
MPP1.11	1	0.07512330485002819
MPP1.12	3	0.2502217772938821
MPP1.13	1	0.1991446334943105
MPP1.14	3	0.2176115617654003
MPP1.15	1	0.07185683023016558
MPP1.16	1	0.05200173024827156
MPP1.17	1	0.08329482500438759
MPP1.18	3	0.2573763907276939
MPP1.19	3	0.2580546858996925
MPP1.20	3	0.23850669225169008
MPP1.21	1	0.08796384108402239
MPP1.22	1	0.08801930139849665
MPP1.23	3	0.21828170338702055
MPP1.24	1	0.13893123539664873
MPP1.25	3	0.2419705006962072
MPP1.26	1	0.08647180333719513
MPP1.27	3	0.24257271167607444
MPP1.28	1	0.0953551888453958
MPP1.29	1	0.09654903660752259
MPP1.30	3	0.24171301634058362
MPP1.31	3	0.27204159121230864
MPP1.32	3	0.3171289796756237
MPP1.33	3	0.26898750967267315
MPP1.34	3	0.28353662089514975
MPP1.35	3	0.3113462929557663
MPP1.36	3	0.2612762324242242
MPP1.37	3	0.2626920787604874
MPP2	1	0.06745960526553568
MPP2.1	3	0.33096363758307834
MPP2.2	3	0.28999484076716
MPP2.3	3	0.2466977478542391
MPP2.4	3	0.20933411759512607
MPP2.5	1	0.15600916427976025
MPP2.6	3	0.3345173596452723
MPP2.7	3	0.29515372449756483
MPP2.8	3	0.37612595230147783
MPP2.9	3	0.22740383465954575
MPP2.10	1	0.15406725838832727
MPP2.11	3	0.33572572568659037
MPP2.12	3	0.3529007522450309
MPP2.13	3	0.33205011676455254
MPP2.14	3	0.22508618997956795
MPP2.15	3	0.36157639611637205
MPP2.16	3	0.3240326105523757
MPP2.17	3	0.3291298748458807
MPP2.18	3	0.2876273191734753
MPP2.19	3	0.34116105085539267
MPP2.20	3	0.2354885724548169
MPP2.21	3	0.27097552990856244
MPP2.22	3	0.2893657416824525
MPP2.23	3	0.27664092705985066
MPP2.24	3	0.3264105207000891
MPP2.25	3	0.2384441351138151
MPP2.26	3	0.2757778357535256
MPP2.27	3	0.29456248945919294
MPP2.28	3	0.24762170193772587
MPP2.29	3	0.3060998475979357
MPP2.30	3	0.2893525360882913
MPP2.31	3	0.2909789419791146
MPP2.32	3	0.22558238379021875
MPP2.33	3	0.24089185976037994
MPP2.34	3	0.35610036562730973
MPP2.35	3	0.24820310907029736
MPP2.36	3	0.24895690131782822
MPP2.37	3	0.3010600653157289
MPP2.38	3	0.2457041324341879
MPP2.39	3	0.3079868186345106
MPP2.40	3	0.2981866805867492
MPP2.41	1	0.012110291735409588
MPP2.42	1	0.12295550609834449
MPP2.43	3	0.28446281758436837
MPP2.44	3	0.30445997496455246
MPP2.45	3	0.3201123214057436
MPP2.46	3	0.26212499910484377
MPP2.47	3	0.256287286532326
CLP	2	0.656880677001733
CLP.1	3	0.3708842956735284
CLP.2	3	0.3641098355361347
CLP.3	2	0.586927810487177
CLP.4	3	0.37703810301037755
CLP.5	3	0.4021620419495901
CLP.6	3	0.40079214420933035
CLP.7	3	0.32705966909132234
CLP.8	3	0.3854729136265967
CLP.9	3	0.34653566393670315
CLP.10	2	0.4826443205082821
CLP.11	2	0.4597188776789959
CLP.12	2	0.680313434298974
CLP.13	3	0.36498063063214314
CLP.14	3	0.355434903961336
CLP.15	2	0.6993717415424718
CLP.16	3	0.3699023016529211
CLP.17	3	0.374154573447224
CLP.18	3	0.3533468019692906
CLP.19	3	0.3360029249350761
CLP.20	3	0.30657818308185986
CLP.21	3	0.37278692863345814
CMP1	2	0.5050552685480406
CMP1.1	3	0.27905145197513126
CMP1.2	3	0.3187103749895143
CMP1.3	3	0.31301454378877086
CMP1.4	2	0.47699429283949785
CMP1.5	2	0.4235840695989878
CMP1.6	3	0.44369729582229417
CMP1.7	2	0.6424595130979404
CMP1.8	3	0.51484106535967
CMP1.9	2	0.274701199854827
CMP1.10	3	0.38837066855250535
CMP1.11	3	0.5212611681398376
CMP1.12	2	0.17550672073852494
CMP1.13	2	0.5130159015209862
CMP1.14	2	0.17351461431554505
CMP1.15	2	0.17179300781331933
CMP1.16	2	0.6332300594984578
CMP1.17	3	0.24870642931487316
CMP1.18	3	0.4137512680918877
CMP1.19	3	0.32813041582295116
CMP1.20	2	0.6321195861751887
CMP1.21	1	0.11118626629262829
CMP1.22	1	0.15640555127113606
CMP1.23	3	0.27773857553869363
CMP1.24	3	0.33397660601457074
CMP1.25	2	0.6477636393237404
CMP1.26	2	0.2440187690144573
CMP1.27	3	0.35426926347648363
CMP1.28	1	0.1329566803005821
CMP1.29	1	0.16792349417523633
CMP1.30	2	0.6266626313409144
CMP1.31	2	0.6465183543779556
CMP1.32	2	0.19435231958777457
CMP1.33	3	0.343883652858118
CMP2	3	0.3092443580787869
CMP2.1	3	0.44992702485668945
CMP2.2	2	0.6610297301369836
CMP2.3	3	0.29687757074524906
CMP2.4	3	0.4413798326618547
CMP2.5	2	0.654275632214636
CMP2.6	3	0.24626203387219667
CMP2.7	3	0.3928026074707519
CMP2.8	1	0.17006419431749126
CMP2.9	1	0.20919823563286935
CMP2.10	2	0.1940633936827746
CMP2.11	3	0.3728108648476455
CMP2.12	1	0.13782958706070306
CMP2.13	3	0.36085636238971125
CMP2.14	2	0.30060052312240804
CMP2.15	3	0.3254714748330881
CMP2.16	2	0.6137656880561135
CMP2.17	3	0.349227366244644
CMP2.18	3	0.32985969084647204
CMP2.19	3	0.22903647052139783
CMP2.20	2	0.19100923424632568
CMP2.21	3	0.40530262034503095
CMP2.22	3	0.3847337894089783
GMP	3	0.5211875690566057
GMP.1	3	0.4869953559117783
GMP.2	3	0.5314717805811131
GMP.3	3	0.4377369109752617
GMP.4	3	0.4750754759278103
GMP.5	3	0.555448176880576
GMP.6	3	0.5540751932299052
GMP.7	3	0.5514188422425493
GMP.8	3	0.5992470227439735
GMP.9	3	0.5392096660420386
GMP.10	3	0.5652529631251691
GMP.11	3	0.5692386880873646
GMP.12	3	0.5183235363111413
GMP.13	3	0.5546763482239537
GMP.14	3	0.33956837623507324
GMP.15	3	0.5380525237525671
GMP.16	3	0.4789951315761756
GMP.17	3	0.4186549813223427
GMP.18	3	0.4738329822972238
GMP.19	2	0.1731458244562324
GMP.20	3	0.5525182695575105
GMP.21	3	0.5161870186836772
GMP.22	3	0.537067894541865
GMP.23	3	0.457374720038945
MEP	2	0.6535047686039835
MEP.1	2	0.9682178292831238
MEP.2	2	0.6432396160009995
MEP.3	2	0.9971800146113557
MEP.4	2	0.9873410571252503
MEP.5	2	1.0
MEP.6	2	0.9865519105522257
MEP.7	2	0.6951594696972577
MEP.8	2	0.9946753903596433
MEP.9	2	0.9983563128865234
MEP.10	2	0.6460091587237602
MEP.11	2	0.9770238678003113
MEP.12	2	0.9911479100033239
MEP.13	2	0.9965319354100614
MEP.14	2	0.9989872845034359
MEP.15	2	0.5244019157999706
MEP.16	2	0.44154769545760963
MEP.17	2	0.978388378636835
MEP.18	2	0.9856960010186939
MEP.19	2	0.8814898509527119
MEP.20	2	0.9336299098074002
MEP.21	2	0.9926186470677587
MEP.22	2	0.592129202158893
MEP.23	2	0.5360498866530647
