# Supplementary material for: Single-cell trajectories reconstruction, exploration and mapping of omics data with STREAM
Source: Nat Commun. 2019 Apr 23;10:1903. doi: 10.1038/s41467-019-09670-4 (PMC6478907; doi:10.1038/s41467-019-09670-4)
Supplement: Supplementary file 5 — Supplementary Data 2 [file 41467_2019_9670_MOESM5_ESM.zip › Sup_data2/Guo_2013/mpath/qPCR_rpkm.txt]

HSC1	HSC1.1	HSC1.2	HSC1.3	HSC1.4	HSC1.5	HSC1.6	HSC1.7	HSC1.8	HSC1.9	HSC1.10	HSC2	HSC2.1	HSC2.2	HSC2.3	HSC2.4	HSC2.5	HSC2.6	HSC2.7	HSC2.8	HSC2.9	HSC2.10	HSC2.11	HSC2.12	HSC2.13	HSC2.14	HSC2.15	HSC2.16	HSC2.17	HSC2.18	HSC2.19	HSC2.20	HSC2.21	HSC2.22	HSC2.23	HSC2.24	HSC2.25	HSC2.26	HSC2.27	HSC2.28	HSC2.29	HSC2.30	HSC2.31	HSC2.32	HSC2.33	HSC2.34	HSC2.35	HSC2.36	HSC2.37	HSC2.38
CD52	88.2400587346146	0	0	45.8523958015142	0	0	0	0	174.569432594548	0	0	0	0	0	0	0	0	0	0	0	314.370070147373	0	0	0	0	0	0	0	0	0	0	0	0	0	112.348772703794	112.847724100058	0	0	0	0	0	0	0	0	0	0	253.053008776392	0	0
Ifitm1	3299.6460229292	2683.95510529248	1510.5828394728	3753.21375393656	502.752423469852	8271.31627587586	3144.90037808544	8106.68784965094	4629.78974662339	5407.92549517747	2629.39086770985	10161.7053952415	4546.85571890508	5547.96685425405	6324.65785721158	3117.57776686198	12112.9052338139	8934.19432259506	5679.61097101692	9344.8638181241	6695.87005890414	3067.9287788781	11150.7102388503	2727.07686823708	9777.58743158638	8217.40772065244	5413.3463768702	5106.7688407835	12962.281095344	6943.9024282328	6025.6889881286	3611.56870455629	3590.88331878097	3087.20005770926	2265.87214835588	8053.22751151523	16698.4235211351	6056.80544774931	2060.90870404804	2820.27890680742	2372.8048650399	8960.75095782106	8038.4768547781	8908.48323438784	3621.01410709647	412.596535008881	3084.93044614169	4250.41512213799	3121.50792912401
Cdkn3	0	0	0	0	312.781291453181	0	0	0	0	0	0	0	0	0	0	0	0	0	0	0	0	0	0	0	0	0	0	0	0	0	0	0	0	0	0	0	0	0	0	0	0	0	0	0	0	0	0	0	0
Ly6a	1366.21664424419	2800.81304938228	0	284.795522702583	492.149647413968	1764.01912417307	688.926047557966	2689.73097661276	2182.61109914903	1464.44748097714	358.395314979321	2828.50272206779	542.867028874862	1436.21783679846	523.011222360435	1176.22507343782	2972.27767957641	2554.72201847266	1537.18179752977	3281.94369167833	8225.1153117389	0	3813.48284725883	899.795306999257	284.721087627841	133.255812994451	347.516349800531	0	805.938616380831	3972.32470024768	1000.51421648447	659.112047836387	764.773695546556	359.09927757606	4345.44071138778	549.528694780625	8737.8186013682	1174.58412756703	1109.1816907729	1506.34197803345	256.503569898613	2366.06761215747	871.903381015797	2975.25462075189	879.409666359466	0	2282.17609569956	9836.01433851364	1346.48652442342
Bax	119.393002602367	1176.21073657659	0	672.751720160524	0	962.182526786279	918.556594231273	227.581558770879	167.133252603005	668.997626251511	1038.59058647814	302.874420551098	191.322097724161	158.972788702945	413.372365313069	238.080956747636	1378.64860921363	161.455918406502	324.714772923104	1406.37117050376	229.140871626226	296.562608168942	1541.54538302245	530.598703187605	281.737768499108	760.838682160307	517.682183715497	344.163480452315	2196.95121542436	524.843840610432	898.017511311013	0	634.204814445029	299.329063046517	844.922447647076	369.343996189998	643.971542957105	537.22953056458	537.781945538711	1438.78885435178	1159.02813406418	233.261773292987	618.029178263102	253.799872772863	551.699156666961	1685.68457883226	160.371119370364	215.71826626692	0
Aebp2	92.8401958339855	69.6160784760579	7.31332003188546	70.5792821350685	43.1812429358694	69.9754830171784	40.8941016401446	38.3241156365734	41.9512786618945	83.5775874849972	44.3148694077838	18.6390075184118	94.6470258190082	11.3027231536539	27.1425650561556	31.3471408827259	73.918866287618	4.38801646696222	30.4733216814186	67.8600477876371	58.2655095127051	23.4753841752081	104.801969999063	92.1728276239394	91.938980043344	39.580835464368	4.53121096233352	113.96870067389	158.460562153749	37.2933947450062	84.4441216941232	5.29973537315237	63.3281173163918	132.516757622892	40.9906592955465	64.8969939219217	11.6275178147964	46.5955316797745	73.9181275379122	118.839000986511	53.097651399444	51.9020751554166	27.7102347357681	77.7141171487987	25.732678563361	324.361055516885	19.8565023635259	0	27.4340883614233
CD63	609.911715021637	478.873044225755	355.173627663297	409.689755482757	182.842361403115	846.696452861316	862.762645194378	792.853384650271	805.336398244229	562.298775803675	786.532198217235	630.143513225313	604.689933948466	751.987374552665	448.317603162744	203.007082388785	1297.78819369086	584.593537023571	200.366677465993	460.022027937583	895.512905543782	461.246912115809	1329.06773231249	483.053720800119	507.595324423888	991.728494687555	560.395994815959	233.948056902197	1693.05036259863	481.471848652	561.789406320091	0	643.462469521622	347.302061349647	1001.93520585094	238.907685296034	968.24478071138	301.94901529216	802.482853179445	614.363460674053	361.784026071898	546.260159102306	721.361511151919	642.31285571215	893.189415123408	651.917156055625	462.542075072226	107.950891405408	693.909497760128
Cdkn2a	0	0	38.3718555899889	0	0	0	20.2331815835645	35.485498467875	0	0	0	17.931784184923	0.0349008922504428	0	45.8805646109581	0	0	0	0	8.21209625125543	0	0	0	0	9.41975441662712	104.270076590575	0	89.0873109125445	0	0	0	49.6738435999052	0	0	0	0	130.239615135581	0	0	0	151.95507949308	5.72199897193677	134.304176392345	117.941286067005	0	4.88864241003127	0	0	5.21340131944935
Cdkn2c	0	809.868011160434	402.553626629979	302.702137875922	0	0	0	0	0	0	0	0	272.661996875872	0	0	528.533655836636	0	0	0	0	0	0	254.548961801141	0	0	0	332.024232370828	273.324162446233	0	0	0	579.788857859836	796.103663507253	0	0	0	0	0	0	0	0	0	408.948710970388	0	253.372838659946	312.466008521002	0	0	851.833048824741
CD48	0	0	0	0	0	0	0	0	0	0	0	0	0	248.214384671948	0	0	0	0	0	0	0	0	0	0	0	0	0	0	0	0	0	0	349.62489075684	0	0	0	0	0	0	0	0	0	0	0	0	0	0	0	0
Pax5	0	0	0	0	0	0	0	0	0	0	0	0	0	0	0	0	0	0	0	0	0	0	0.266353238978948	0	0	0	0	0	0	0	0	0	0	0	0	0	0	0	0	0	0	0	0	0	0	0	0	0	0
Gapdh	215.86607118288	2180.52747749538	118.296486878511	2287.68137052197	839.90594243273	744.202079021313	2993.0271530002	907.025254575287	2593.59941484925	1165.81280603277	3624.45680550242	109.554605102845	1914.29879352047	1352.61647732361	2239.77023585488	1878.66003903948	4217.29682454347	842.147847319078	306.386203632966	1344.39508733398	1037.86180025255	879.388010560635	3401.58701222708	2448.5818107658	1245.81558645768	3392.5259735378	2312.35064017261	878.381838948382	4158.44446590842	1226.19258030203	535.306127289609	1126.04362162621	454.375734896119	486.504047616476	532.707754177266	2955.31825047234	2714.65113325616	1706.73381047796	757.313580034132	4604.87132007576	2331.78399292106	1964.75509725384	3048.1612253998	879.025618162682	4963.7077157543	1481.78172078397	942.045128445283	733.722034074023	572.675132260624
Cdkn2d	78.8825684980743	735.484794299335	978.373131559428	58.569469210706	232.911510585222	90.8340777796168	444.871496708406	1.60544073555914	189.489722261422	163.818450163605	170.672712507974	0	614.361277232732	610.405291891123	167.439452963708	544.52944688404	0	307.812591518699	437.15176795781	322.095364062425	0	0	0	476.808725972671	280.741374538666	271.828072477976	0	295.284290101097	189.078433454907	0	527.657936587727	756.8413408847	0	306.471752373791	0	272.010434879276	179.409921823269	217.693933982766	0	0	270.783366171248	245.161297341406	0	298.039628355591	734.740030949507	1416.13499569639	0	549.74380395165	0
Hes5	0	0	0	0	64.8526104461308	0	0	0	0	0	0	0	0	0	0	0.442430848137097	0	37.2524600847955	0	0	0	0	0	0	0	0	0	0	0	0	0	0	0	0	0	0	0	0	0	0	0	9.47402832293471	0	0	0	0	6.86956221712718	0	0
Id2	0	0	414.082204359726	0	445.312476211116	0	128.160097956846	135.996789784259	269.493406805001	0	0	0	0	237.893302927559	0	0	0	0	0	166.903883969246	0	0	0	0	253.183671529045	0	0	206.34219017856	0	0	274.36098347847	77.7814264431435	0	0	0	0	248.165951588799	0	74.5668593616703	0	0	0	0	0	0	0	0	0	0
CD9	244.658244542403	919.182856318794	0	102.274778733934	577.684037927779	468.744341192583	328.780528534766	0	316.344276778462	84.7635670483756	261.064533402194	711.663023552489	391.395776184946	0	0	186.059144446639	172.706049728237	227.93183688098	0	249.197288286465	141.941610810726	139.514976490062	369.170803573512	10.4622264841458	309.089334459571	291.049414247918	488.390925038889	562.024364856346	0	0	0	852.184225056275	0	771.080481863228	0	784.848651570711	292.172858722952	0	0	0	0	191.07288788081	363.198836463938	0	372.600715811553	1981.29710047262	0	0	339.234414060092
Sfpi1	216.10810727323	1035.88919036045	0	0	1345.7778746282	616.67477030739	893.708659222336	0	237.126110599375	0	1644.95479687899	433.072033786465	30.0314708246179	0	359.395454749717	464.705574787553	451.88884220181	866.099354833842	0	1122.64629072311	1329.73244588334	1433.83380929345	0	1048.5368963766	637.112699012635	113.311647925734	2125.9078744917	1035.04883364476	907.781318535074	1566.96264077368	9.37373654511127	2160.12875227586	1534.72498660272	1378.77011242062	0	566.675326774869	1607.78001532038	309.252665944792	1027.18985708767	502.797895383966	767.75347417408	340.785175246073	0	0	1715.73266441466	0	668.211562984695	365.864080591072	0
Fcgr3	0	0	1172.58044352368	1.98161119283047	0	0	2.28797133168483	0	7.27963227248744	43.8311508239383	0	0	0	0	0	0	0	0	4.96779040279108	0	0	0	0	0	0	0	0	0	0	0	0	0	0	0	0	0	0	0	0	0	0	0	0	0	0	0	0	0	0
Cdk4	214.277971224623	1799.52883654713	0	16.0374981232606	140.300796518325	278.103391874249	0	184.782668109201	290.03043962523	100.005082576257	1772.54381889562	584.143212057685	1318.74318428573	451.370095479401	763.870646866326	799.792751372648	1047.2702104499	785.993479852527	359.655480283749	110.984719394031	143.272191741968	3.07396640356107	2263.87593596193	680.553366927843	86.4932481247189	656.908641433368	752.244824522219	283.674076981506	331.176944729474	366.51751150119	1157.03080025794	377.93395618864	1480.62892134013	620.467496356104	439.352607667808	1385.46245134199	1178.18276675573	1174.80084950108	72.6964433879301	2782.16630009763	510.732160112062	315.136813334964	1327.26844352956	203.126614312614	3546.03044996496	1991.59050681031	909.632256301738	108.171456992837	0
Pax4	0	0	0	0	0	0	8.64369351125028	0	0	0	0	0	0	0	0	0	0	0	0	0	0	0	0	0	0	70.0952417736653	0	0	0	0	0	0	0	0	0	0	0	0	0	0	0	0	0.354286462383332	0	0	0	0	17.6136537683805	0
Cdkn2b	0	0	736.027512263257	0	0	0	0	0	0	0	0	0	0	0	0	0	0	0	0	0	0	0	0	0	0	0	0	0	0	0	46.1444083364979	0	0	0	0	0	0	0	0	0	0	23.163297924006	0	0	0	0	0	0	0
Cbx8	0	0	160.218322546174	0	0	0	0	0	0	0	0	0	0	0	0	0	0	15.2112371356611	0	0	0	0	0	0	0	0	0	0	0	0	0	0	0	0	0	0	0	0	0	0	0	0	0	0	3.09578274883128	0	0	0	0
Fcgr2b	0	0	1551.45756617889	0	0	0	0	0	77.1119159634879	0	0	0	0	0	0	350.011397492605	0	0	186.500898531021	0	0	0	7.00532884297779	0	0	0	0	0	0	0	0	0	65.6842431730313	0	0	0	0	0	0	0	0	0	8.56665789326936	0	2.26946243883117	0	0	0	0
Bad	0	0	1609.04234815298	0	0	0	0	0	0	0	0	0	0	0	0	0	0	0	0	0	0	0	0	0	0	0	0	0	0	0	0	0	0	0	0	0	0	0	0	0	0	0	0	0	0	0	0	0	0
Fas	0	0	0	0	0	0	0	0	0	124.884114715839	0	105.246864307231	0	0	0	0	0	0	0	0	0	0	0	0	0	0	0	119.912755984189	0	0	0	0	0	0	0	207.675119810637	0	0	0	0	0	0	0	136.938467751093	0	0	0	0	0
Klf1	0	0	737.610928696182	204.133915204881	0	0	0	0	0	0	0	0	0	0	0	0	0	0	0	0	0	0	0	0	0	0	0	0	0	0	0	0	0	0	0	0	0	0	5.77588688090149	0	0	0	0	0	0	245.83553074944	0	0	0
Ccnb2	0	860.874244041691	0	0	5780.14182439075	0	0	0	0	0	0	270.112744514331	0	0	0.42231699254068	0	0	0	0	0	0	0	0	0	0	0	0	0	100.873323973375	0	0	0	53.9212258537502	697.154814712023	0	0.252520478121863	331.855973925115	0	0	0	0	0	1.02598125507897	0	0	0	3.75116594187038	0	0
Ccna1	74.1367562906879	0	0	0	629.068340453417	0	0	0	0	0	0	0	0	0	0	0	112.183955592468	0	0	0	0	0	0	0	0	0	0	0	0	0	0	0	0	0	0	0	0	0	0	0	0	0	0	0	0	0	0	0	0
Ifi205	0	0	0	0	0	0	0	0	0	0	0	195.906475430395	0	0	0	0	0	0	0	0	0	0	0	0	0	0	0	0	0	0	0	0	0	0	0	0	0	0	0	0	0	0	0	0	0	0	0	0	0
Lmo2	2325.18291575242	2381.61928726698	250.40386043077	3334.17826485574	1537.28707637523	3953.25254823209	3392.1670213034	2162.05404968082	1182.67506463003	2921.72770127111	3103.63170540518	1011.84231542942	2254.28762187245	2295.11516665324	1012.62091496259	1087.0362890779	1601.87367103881	1883.96481647267	2791.82284924174	2234.03881348217	2360.61083462352	2401.67831602543	2306.1329703168	1090.42536313101	992.274609548498	3026.14551101358	967.89266505614	1389.35292929974	3207.24294714679	2388.77964158107	3871.4654444702	2708.16699556001	1811.75257773348	1727.6734604315	815.790563261424	1324.12226172864	1597.73485830572	1319.29583397917	904.730301510212	2696.76298701759	1377.08168484874	1353.63330870591	1989.85545028364	780.915168499112	2003.71076822916	6735.62954168271	1615.16404767352	1183.23000683636	1321.48792086736
Ndn	1333.38879116204	1600.02011671419	1256.28127002255	387.190492230719	702.55406734457	583.544663003	0	0	377.527095548546	1375.39193655526	1292.84871249146	1065.51688415701	1348.78553226575	588.902283256368	0	0	0	604.197028183026	0	2727.16844890839	0	0	2195.69055785665	355.487367758717	0	2492.17523130729	1385.22095780176	0	5056.58035074718	0	0	0	1137.20448178415	419.375453528186	2127.1570132589	0	405.115492488976	0	1881.56751470234	0	650.236723127737	0	2269.07860720083	2301.4737129394	1998.423350504	0	344.638125246889	0	481.285865504214
Rora	2577.74536911692	0	0	0	587.711057424845	343.140028245899	0	606.954491335604	0	1460.19172171041	0	0	701.997682453057	918.524397774438	0	0	244.674610440717	0	969.471583770474	0	306.057183580994	1255.39714985034	852.029202373647	0	0	0	0	472.568355151566	0	0	1031.28913638371	0	0	1150.80073305376	652.78788984742	448.773308922061	0	936.094385950857	885.822503839548	1139.90209607628	498.198742922982	0	0	0	0	0	104.264165865547	0	859.730304650039
Tnfsf12	72.4416251698254	0	0	0	0	0	0	332.821164206177	0	0	0	0	0	0	0	0	0	0	0	0	0	0	0	0	0	0	0	22.3777138851494	0	0	0	0	0	0	0	0	0	0	0	0	0	0	0	0	0	26.5674201997283	0	0	0
Fosl1	54.100262547326	0	1250.04184464247	0	389.975790671713	0	0	0	370.100867419015	0	415.358563261084	0	3.29411030822798	0	0	283.302204579622	0	0	0	0	48.7902244206748	0	917.041168586698	0	0	0	0	0	390.91924166454	0	0	0	0	0	0	0	65.3088722311146	0	0	312.89250325736	0	0	0	0	0	0	0	0	0
Gfi1b	0	1029.31225250297	152.600814814922	0	784.052808794553	0	0	0	453.752979156851	4597.6222555372	0	402.056744162702	1485.14435299793	1632.32922008138	1628.48987224973	0	556.781237129969	0.190250665052287	0	1660.47386008991	327.234361882435	0	870.974302808176	0	534.431666074029	754.354958072667	721.912230735803	0	0	1147.16291665645	0	273.26107910963	0	0	0	262.192815600384	280.72528012284	795.033408018524	0	2026.44895937417	247.945556097145	0	1827.6252870214	1145.6577657425	330.301079493334	7653.70099772536	1313.61516735967	197.604695241457	1036.84856026396
Trp53	1102.46374163516	1825.59922380049	950.013499595744	978.099366654489	2135.68338633589	1463.46352955913	1309.00289076207	769.259011672685	2008.39866772131	1609.50846683307	1805.9174849841	1379.09180090231	1467.32057757526	1034.70990096784	1586.25069027955	1809.26175035252	1381.31153421969	1256.61682625061	1003.75097218928	2051.87565630219	1265.55424330138	782.675017848713	1842.744422829	1530.48968002369	1643.41133924979	3594.39551715442	1614.79863324046	772.218420887711	1768.95743427586	622.838275270236	1108.27037701115	1951.85026590281	1234.73435839868	1135.62059002274	1500.9020792494	1068.16215399039	2821.71391067316	1692.81966633803	1349.70926672703	943.331820211783	2115.07246775929	1230.11158088045	1796.43252740884	871.221317033417	2017.73145322822	2095.16750197793	1263.11923208426	283.912640144972	1137.04961487591
Gata1	0	30.4988516217912	624.239318676098	9.6064068299934	0	11.3165095262206	287.189346870874	10.843726618071	0	0	0	0	0	0	0	0	37.8025091053243	0	0	11.6931691324763	1.39567664768968	0	0	0	262.007622471257	60.5137543466935	0	0	235.702764257815	0	3.61102429443218	0	217.181451616873	56.0148311792941	0	0	0	0	0	0	0	0	15.1112842669054	0	194.141119263707	2045.81337427176	79.2655563816715	0	0
Lyl1	842.08448394393	166.57046614489	301.602006580772	1.52998189539552	277.038573507038	11.8772220120279	116.264051261931	0	93.548854087257	471.058057001414	343.222337381575	0	544.963719568107	3.28873608826819	165.85892365121	31.9992143985348	240.464683762262	0	199.858900003329	208.548680236485	0	671.317888994991	57.5728201280959	0	140.753129024766	470.18383076764	327.066271329722	7.31763312010297	74.6333849162365	439.629139296281	201.117088927715	939.061735509573	13.3740487299809	376.429147714159	0	0	153.970775880424	200.409284843247	0	0	0	209.044963385761	497.239559223841	0	107.108066291998	311.522172712992	554.747942551842	550.288277382164	0
Epor	19.0072537433394	2.01808269075831	23.7344574802748	9.45174459107983	28.1379427478247	25.625374174472	0.430945574776377	0	18.9181700626546	22.326436719078	43.6353510057183	50.8314950166529	30.263252628248	14.1135967671107	5.89357198981834	31.0926146151147	13.9678853918865	0	5.56650908600453	15.4691323743848	32.2337028080809	70.496764855407	28.6587946512733	48.6205643697016	58.3224197446082	48.1850636049677	9.01706863346548	33.4909219557321	65.4486034687805	0.186364637095919	2.95308417085639	27.4979083476613	1.55482247288185	0	0.211096296553548	42.1370031275947	0.738572739848288	30.6010838826065	26.7884727053736	32.864867571507	0.454943619135699	29.4136093719769	54.3688286008567	17.4551278635634	28.7439244954459	0	16.022023947548	0	53.5474221160663
Mbd2	374.849998017398	600.196139088725	0	595.735115061836	536.010067162886	278.331865708538	380.808387040176	132.761144640431	180.084772714865	0	902.316578203798	332.106349511158	260.370869400345	839.582315732751	232.83923365576	325.220591584228	524.229237300421	0	1129.57092866784	29.4506266741411	0	677.369528454236	495.77038206127	326.477522343385	1425.06666464937	560.989696055325	378.793407762174	1145.61324971316	1552.22674608697	1109.61717018601	2140.869994699	0	881.508314812733	627.248866525322	0	485.75401639424	777.215509681817	321.180085469481	0	1525.45432910345	1063.35211867524	316.480722157672	2.68248606007822	268.820909575894	325.885169380585	1370.94950657864	285.682400960274	266.013352658429	297.087214369817
Actb	24160.5791699677	30313.9190592158	5102.92795710846	30845.9998373122	32622.5855016857	26242.4947371063	31468.1316624182	16510.5179856457	15582.2477439889	20269.4350186808	37987.8545056212	12541.9288928295	41707.9765058153	19761.5307920268	16719.551468875	21460.4270650937	19145.9317262034	19038.7067771295	25168.9515676788	12227.6198776231	16723.1853828734	17685.3277644735	49049.815095868	43289.0144000542	23470.2728327433	32149.5574092913	47742.1322847486	11388.0135960426	45278.1529793455	28279.185051339	15911.7648951611	14877.9316492855	41503.6960783326	23320.1136087008	15786.8881161661	29252.1132375173	36414.833852115	33648.5977874241	18850.8364513004	61878.1101556259	34307.4462354852	13511.7351157701	30099.0816496003	16356.6934272418	48980.7398691082	40210.0483790203	31165.0120172933	16203.872622212	20736.1719742258
Cdkn1a	0	2353.19354824845	538.77838307303	764.123936232789	0	2901.10592003342	0	782.250949887304	0	77.287407276915	307.37174989545	0	0	0	0	0	0	0	0	0	0	0	0	0	0	0	740.796396342739	0	0	0	0	0	0	367.657572736343	0	0	0	0	0	1852.46240887831	0	70.1865082186717	0	0	0	0	0	0	0
Cdkn1c	0	0	0	0	0	48.6996933434535	0	83.8907872460545	0	172.797892657699	0	0	0	0	0	0	61.7068320352778	0	0	0	0	0	24.1334231103382	0	0	66.5395493946863	81.1569559320241	39.4342689301456	0	0	0.593131912472554	0	0	0	0	50.652970463686	0	0	0	259.424134222379	0	0	0	98.3667609312234	0	0	0	0	0
Ccnd3	616.144089126979	4684.79278028	1404.87076004233	1946.70435522788	975.278794702144	2181.7147841364	928.580646183078	727.922711576623	1483.36321617281	1452.68631070234	1966.52090612189	2881.77287425781	2939.12298754647	2332.77059721841	1960.02907456043	433.454837679054	1451.95970715719	1466.3356226043	717.031053980638	1518.49188006648	1629.10391476453	266.483677826525	4866.66848300544	358.699899709511	5010.56902978784	3927.1671372639	2465.64082427643	389.440324429289	4155.02509430085	2372.56430385895	3881.07361361166	693.491575241121	2454.89345888714	4557.27092590855	314.179599966676	2833.46633694482	2878.0139619179	1136.6517009774	978.317039812999	9218.10209995711	1495.10685107291	924.046558188017	1790.02642770188	2908.63852971077	1628.39351947448	6221.91713525535	1514.40762834043	586.195371449982	1508.23394633376
Max	82.4932691148138	289.350943724726	936.190318165967	340.415481335856	658.151625871127	356.878751928042	202.571228360256	243.022684563914	365.687178052298	634.687857483372	125.192027581179	0	602.549748510494	436.824296489894	0	107.377738661424	444.010487485529	201.64455824666	175.599750435854	146.789975244843	460.593285194159	206.130666391871	893.996089122641	198.904249426746	0	557.474001257495	0	376.080952969809	438.871702920457	238.53577428074	325.943220812438	801.56393464919	124.062501655219	828.142107705627	280.93685789171	548.179402647019	192.385297766374	633.435906140636	209.662065027357	438.916014748637	415.15595806774	665.96351944222	135.116596871364	686.848348270202	262.469029799651	79.0299501793496	227.843603987761	273.57286496226	751.161979900252
Ccne1	0	0	1367.51523475217	41.3335535533553	0	0	0	0	0	0	0	0	0	0	0	0	0	0	0	0	0	5.06634896512044	0	0	0	0	0	0	0	0	0	0	0	0	0	0	0	0	0	719.248432809864	363.736677374996	0	0	0	0	0	0	0	0
Prf1	0	0	396.137472855817	7.05056071911927	0	0	0	0	0	0	0	0	29.1193735973571	0	0	0	0	0	0	0	0	0	0	9.73327008418688	0	0	0	0	0	0	0	0	0	0	0	0	0	0	0	0	0	0	0	0	0	0	0	0	11.2404104778608
Cdk5	0	0	988.596369959327	120.641236708653	505.292289538921	77.5371482842577	0	166.054112173244	0	8.34099016622531	60.0216050719751	0	0	0	131.129794464951	0	0	0	0	0	0	0	0	0	0	0	333.004564858465	0	0	0	0	0	0	0	0	0	0	0	0	0	0	0	109.799279522476	0	0	251.06096347765	0	0	43.6437789919612
Eed	3207.2133931862	2891.08830928151	1375.64937075026	1738.9887826407	1671.91177723321	1279.06916585782	3098.46541370703	2994.52483672841	1742.84493001091	700.010487170397	3497.81342679771	2548.24760171031	1820.91022947122	2440.93335223011	4634.23796226538	1938.59031542307	2286.26222687733	1295.85924552367	2217.31623481691	3905.10901932052	1907.32196143591	2639.25522191294	637.993529422642	3891.61557656433	2888.43940529558	2253.23244308206	1646.98390819685	2567.28229334781	4446.05727383376	4073.8319299531	3032.78520579123	85824.586464027	1754.52392177002	710.832200514726	1251.96651115914	1517.73586904112	3496.18633120928	3077.25825835763	570.499515839967	1098.43309680383	2409.45718633746	794.879825435718	1143.17416576847	4397.88942102871	3361.25068803936	4254.56325358908	2093.08662879435	1762.85987601805	3973.57740674069
Tgfb1	13.1322500805173	3.88602749478415	100.489993194553	0	93.8161613266165	0	0	43.8347903028502	0	1.51299351635451	0	0	256.389502509025	190.585827381259	138.701246288184	3.30107087242779	0	0	0	0	0	0	0	128.181059529895	0	0	42.6102879450172	367.61493169582	0	155.195666975288	0	0.131264773599598	74.5732762132891	0	208.206086389609	0	572.072739860251	205.552003672046	485.002780998725	110.200877086269	0	0	0	0	0	436.284470815227	0	0	0
Cdc42	1540.08433566799	6221.73347350153	2636.96205980446	3374.47972969201	6044.85368686176	4019.24352634812	3201.09281346352	1240.48670798377	4427.26372818273	3870.70307577871	5195.33068914786	4297.69053993333	4255.46095160655	3296.59729221604	4457.08494239464	3945.30202581073	6532.38295220667	3992.57897877415	4227.6980408256	3650.42147513982	2476.25205192251	2992.76727427517	8004.60367405902	2378.21835962719	8186.94161631876	7373.90960052301	5240.47027181871	4573.42362283039	7650.66528303698	3651.56043850437	9320.94748390861	3003.8251333609	6293.51309994859	5026.40447845298	3239.01177300063	7328.02535476048	5192.57652973645	7695.77596965949	4619.24534961766	9739.59819989083	6377.37940234016	5735.14262218837	6345.90819703249	3164.17293336392	7769.14620683915	11009.7662461441	5123.99907893857	2640.45178323678	6534.30227190134
Tnfrsf1a	744.45416631604	1644.81627597468	0	458.327303473309	359.378556445451	397.607614596205	508.443986433874	380.263491007347	1298.50224423255	1353.72451298598	760.595879522653	391.984501375489	289.886255325477	470.463702055517	876.43010107027	193.150800044359	1729.16974422149	835.312513193012	1072.79641643779	590.786320532636	254.423830062189	359.062823830587	544.315624412596	422.432927773696	496.268671732174	2094.0739029305	1343.70273020356	625.542266622854	1359.28488314002	1000.5222657282	1750.16651741931	847.888086022027	1518.1993942323	948.226044524591	741.152783483053	194.948384576261	996.59343235002	844.589931309979	676.788942240311	2246.09231630025	637.935200416545	557.93243763946	1129.42472432237	1792.97730004122	791.00184450627	1437.25902724467	509.952963248074	109.198802851383	1441.10763289902
Erg	1239.0442520403	2534.20442920368	0	1327.02962996818	2879.25923385811	1320.03767828724	1253.44657978459	6124.58629800183	3077.63395938269	2836.40208023375	6247.00204351531	2842.51651879148	2675.35658266019	3574.68070592033	1900.0329069905	814.146711946178	3622.81673152374	1107.7138189659	3452.36786970418	3583.89567512656	2417.03494673408	2535.10308048793	2069.0751391832	1870.21052990749	1086.13803719654	2750.16362325318	2360.29443456623	3259.52496322889	1170.86068349149	4481.46952709034	2993.11029073173	2887.79825782152	1197.70905352406	1850.17188089302	358.623710577788	3583.78674050484	1856.35125168198	5596.21938326211	2641.44562595747	1372.20618017768	3855.14436938529	1886.02358596214	2297.41092468011	8463.43425910567	1146.50840861617	782.923160353135	1088.17971235821	2968.19903554385	3787.19694013173
Hey1	6.56347844104563	0	37.6581512490551	0	0	0	0	0	0	0	0	0	0	0	0.359952446882075	0	0	0	0	3.43698464667397	0	0	41.5688842853147	8.86606750168045	0	0	0	0	0	0	0	0	0	0	0	0	20.5990170928305	0	0	0	0	0	0	0	0	0	0	0	0
Tcf7	0	0	252.329051673821	62.4294196006339	0	0	0	0	0	39.2347002363504	23.6144295198183	0	0	0	0	0	0	0	0	0	0	16.7170943695898	0	0	0	0	25.6669296356895	0	0	0.881541165618513	0	0	0	0	0	0	0	0	0	0	0	0	14.0951087561349	0	25.9306036289711	0	22.2555726112092	0	0.613340962487604
Ebf1	0	0	0	0	0	0	0	0	0	0	0	0	0	0	0	0	0	0	0	0	0	0	0	0	0	0	0	0	0	58.5452963108239	0	564.893781586729	78.6349790757939	0	0	0	0	0	0	0	0	0	0	0	0	0	0	0	0
Cdk2	292.206715177363	1429.25177551788	0	231.339550388129	435.924665308697	502.974806656653	649.412124911013	0	121.801354371527	0	1405.79809389829	576.169912983986	803.667098906029	0	0	139.475603394776	1890.63175443498	411.570549540955	592.59889042422	343.342953653362	559.939051908213	1109.93646860913	1576.55220181614	319.35227640012	1033.55246159563	549.392044919012	0	303.629489139641	438.044396706667	1160.24471068402	1375.93082780879	1309.53005072205	735.557822320169	0	0	1111.2319728177	1522.74888519123	0	324.768058368746	1467.83984008139	685.596706643844	370.409770026611	0	376.628841267656	522.848252670466	829.103620628191	310.640756125312	679.730302470987	140.977420449544
Tob1	11.6744476841529	0	105.148046090623	106.747339241076	619.613349244543	75.5232000230935	0	157.190982312241	0	176.360907017054	0	0	299.817922080962	154.1763805603	0	0	1091.45977916396	1.11093743497828	0	51.3901967533545	246.417124859312	0	67.6511029588765	170.449521307073	0	36.5604416308025	0	0	333.453542729806	81.1685755650234	0	78.6603008405732	0	481.006825906105	0	139.98766122375	37.6919172655205	0	18.5102223130606	0	56.800763398218	932.064414268764	32.9464512403271	49.2583171604744	497.423579848295	165.450742291033	66.4973317629598	270.755447311713	170.984959016768
Ldb1	2786.85163501667	3072.31540800551	19.63557474583	2794.46353357503	3385.49476444437	1984.71026604648	3430.51236996327	810.927453639399	1177.33310547768	4625.04732612527	3661.45254225538	3017.61299317299	5176.98481841966	2157.86560604965	2304.8318744602	1618.20827191245	2605.3608262258	1866.37247791517	1612.17434286869	1664.64542071642	1498.32859945867	1294.75198635376	3591.57549822421	2322.26471463773	3900.62944503203	5471.04815152755	2062.31733899523	2812.97918175661	4491.01300746391	2935.75184906104	3920.83903901952	3261.54259056837	2871.67402928768	2832.37087348006	3625.9381299593	4580.07662868555	4370.26910191216	3133.34395309934	2268.04554154895	3376.71769646929	5025.62361083147	3649.82031742376	3272.87503651805	2685.39551232115	3488.01201411468	4182.08503361655	2494.27471298203	1866.00243003952	2321.94477336963
Ccnb1	0	288.091017190417	2601.08125797028	66.1479450519212	1194.68027582931	0	0	2.15670559866654	97.6946284745128	16.1325084922201	589.424355180244	0	0	0	0	0	0	0	0	0	0	344.4789972248	0	0	0	167.477843848815	0	0	0	8.7569478079143	0	901.296546693132	0	350.372755558982	0	8.86676651035491	0	0	0	0	475.900576993817	0	0	0	0	3.61382031042943	0	0	25.0966124603662
Sell	0	0	0	869.619660811233	802.407418627562	0	0	0	71.8887884914174	0	0	256.321771025168	0	0	0	0	0	0	0	0	0	0	0	0	0	0	0	0	0	0	0	0	281.120113497746	0	0	0	0	0	0	0	0	122.096519533668	0	0	247.307690563029	0	0.504369086870779	0	0
Bcl2l1	829.606326965931	747.440404374932	801.382332136282	394.8988331416	559.253697934946	210.03090052196	632.73123639406	0	0	9.95513459269044	1128.22685594325	0	0	596.622815975695	0	254.811981096184	973.5723266399	403.765763559165	986.969329305511	0	283.964494915785	0	450.164535297061	732.158715435337	613.590373692217	1519.8134384653	6.02532721717852	325.871618619299	0	334.857539407292	702.921870345194	397.180164718669	944.301188033827	399.17408025696	1040.25935360342	0	390.064307539556	0	988.075491419594	1611.38181294177	0	354.214867831614	164.821477821609	1685.10969159447	1435.50896383817	1328.64929601665	0	299.986961127133	0
Myc	409.486130260953	4341.22419239672	0	636.624172903026	322.857946345561	2492.58175692182	116.358721147185	0	741.927947882479	4079.73366854461	3684.58462679199	321.894207275741	3794.69930142086	0	0	301.66358135367	0	1261.50394448861	629.081763495829	0	537.154932843538	1444.47728261857	4437.01534344217	2322.57932062	0	0	1931.26206622932	606.622445255627	1764.22295738572	1220.17670590707	3084.40795309527	411.016839603868	1930.29431261552	1087.24137457448	0	188.861737661083	2365.55464546674	2434.5948800834	1731.72136345286	1060.77636691722	2914.775058671	0	2148.2281589877	417.768781328167	2667.79247370365	10690.3536782947	835.146704759386	1254.68153494858	3130.08335336303
Cdkn1b	10.8443910681973	43.4661508466596	20.2626790123118	37.1854768047934	21.5196978876173	3.30685712608809	10.8626951112209	7.62161104917858	1.72429229799653	5.66230408087329	0	3.72797148020353	7.10255428356272	0	1.15698831942103	4.30725747866357	0	15.2724050052513	24.7400621344402	49.8152078951512	0	0	5.11456232667564	17.262343642699	24.0002240300763	28.0933163974043	22.4558750951713	21.1909226073645	0	15.00555666686	4.37273095714703	8.57119852341567	16.2166789911051	0	14.6293918489553	16.4686141823378	22.6502728544973	27.7610776285278	6.17106250209021	0.270271674600567	11.7792261148166	0	4.55868577196012	6.13428108519008	11.2060491693618	10.1115593527689	1.46298089483672	1.26719423515406	0
Cdk2.1	0	474.493332786563	0	65.0353148147197	0	71.2077953651876	150.624629831076	0	0	0	0	0	281.190431558085	0	0	295.686251424675	227.673281990881	49.204114096084	24.4160231302636	48.0579301179624	0	0	0	0	0	0	0	0	0	0	136.579773462335	0	0	0	0	0	0	0	0	266.616526633107	0	0	0	0	60.9313653840284	0	150.041023734362	0	0
CD34	624.888955353325	171.282791779386	0	1001.77594680562	180.736778312639	210.197504389687	0	0	343.385891105782	0	847.634503963524	60.4309535365655	253.793627255124	310.119232569087	191.94368107238	369.882778925383	551.593367083739	724.982925783654	534.744190324512	288.519708894218	31.0806342109438	213.757331132355	210.625305125054	158.621311991755	0	423.633328411607	187.834101903818	0	0	755.212578793504	0	347.846747403456	1151.38955973828	0	267.105672773128	25.2366558276222	0	0	357.734098235154	0	0	0	0	0	255.991552404924	1.97416080458744	830.200518519997	122.871358390216	652.296381641268
CD55	63.2344365514412	2.19275627876908	649.221670702957	62.0246679041949	0	386.397817240945	24.7784848574425	41.5238387237067	0	269.360765680428	11.2821652167349	311.574574518909	8.82701332434024	96.5890965486426	243.274859596089	152.403139642818	141.473973586229	117.991570685715	163.744540949842	205.757187722141	26.7318583599064	126.43764504131	529.810571445491	0	296.465996424775	0	0	9.98889211519134	350.045457610628	309.485943032786	265.574920661688	398.443331999124	0	423.382158267251	0	179.242373432313	125.732980194001	0	472.55168645116	106.896291004343	0	383.820772181734	10.3085938293525	343.938393443831	87.1023851565092	301.901680917951	0	0	89.1772897018727
Pax9	0	0	381.442828298966	0	2.28698565215244	0	0	0	0	0	0	0	0	0	0	0	0	0	0	0	0	0	0	0	0	0	0	0	0	0	0	0	0	0	0	0	0	0	0	0	0	0	0	0	0	0	0	0	0
Casp8	867.790442486835	2307.59766273734	466.699190986954	459.094670539734	1043.22146153884	620.442713018687	706.904316414723	982.643795284037	743.769311446515	887.259603349145	1299.15621544603	290.888692901428	294.088362988423	0	0	405.791571380553	1548.27048616014	0	391.214455930889	389.483679474018	408.348689944822	271.428874835345	455.720520378459	312.752271569047	1435.94048066403	895.498801389557	1690.39673090834	560.342103279868	505.605423225728	1079.83689311321	639.099712325299	385.609466094078	0	1000.71401513046	12.104069167424	1093.40687275998	1380.81078320821	740.509614639911	1497.14062983912	2105.74394003687	794.555583839147	1078.68325655846	0	358.106536718181	827.453232445415	984.657859146493	1050.09566049799	251.806067102706	1414.72896599801
Mycn	863.683839444402	5382.34600626859	343.524977610396	22.7849388320475	926.157577186776	1761.34951822374	1406.13465717035	2107.80991023236	979.850781324153	638.684039330757	828.397727427459	7880.1222786604	108.268285614441	1300.07778419659	8432.6922352928	4325.82246190047	12753.2508411926	243.258428980276	446.270236969495	1025.87490046714	2.38856537879533	420.947208891641	3842.34925921731	576.156194562757	10899.9597581635	22781.6683861094	3108.79499003695	1972.26074524876	13499.6770608624	7345.69343838587	5764.56984668781	4310.72287444719	287.337166064263	960.522663713819	8.0772475791469	11495.7694049255	10013.5832834132	5518.42341955605	729.022595277154	3218.01215698812	5855.77095626323	4335.97929389779	23745.7786723804	1734.1236718785	753.022890486045	5274.68448237028	1243.66041916663	0	827.816865882058
Cebpa	333.764609148494	0	627.897102722183	163.885233499386	73.1162598008194	0	0	0	0	0	0	0	0	0	0	303.487064012825	0	0	266.892639565555	404.601825979028	0	381.875030360748	98.1779924046161	0	0	0	0	0	0	0	0	111.555150227035	0	0	0	0	0	383.323832062326	508.876229617488	0	0	0	0	0	0	4.71427019640592	295.044221339325	0	0
Ezh2	0	1175.65295039116	0	404.688120375779	536.87653271136	521.089310734523	196.987783804927	0	98.1114470149345	0	321.210183918169	0	94.9788191344298	180.128168494886	0	251.853861190384	0	0	610.670370943687	0	86.9751917895208	350.773969189233	932.317054518373	97.4948770193722	0	0	3.21735133716987	0	415.964959002534	95.2855862031178	678.44619123177	346.776995444067	183.134160049151	0	0	259.46648222978	0	196.093373916931	110.426761432023	918.793740812378	232.285381746494	0	106.637977789751	93.8506733940708	650.09633796619	916.041414115103	39.6948155725291	310.307371541728	0
Akt1	211.670955282241	637.188850075611	0	530.238593724696	522.044095674934	587.37091164045	343.801297230744	221.657480377201	0	0	457.27897125195	517.451868286087	521.970991461612	348.668508964292	581.314251761629	678.668376184315	599.579781415573	497.318799942558	486.348797697341	51.3518059239063	335.242228009463	275.323348402324	1182.4513214414	436.641610700084	602.397073856546	419.372346241379	526.71411967602	385.031146972931	518.217489440675	487.620968164309	1123.0064429821	220.759826249429	616.630322033049	1178.88526517282	375.219114172116	607.412336076448	1011.36831878364	287.682499901578	580.247343787677	1798.29812421199	490.469807883334	1008.12040842235	591.6583815601	330.379320788229	1370.88055398922	2107.05493772369	274.310194413108	454.76455602859	105.193162459761
CD53	339.029216295109	0	0	319.593733535883	0	570.620645236227	0	0	0	0	0	0	0	0	0	0	0	0	0	0	0	0	0	0	0	0	0	0	0	0	0	0	0	0	0	0	0	0	0	0	0	391.375075994302	0	0	0	0	331.147836732847	366.109324797814	0
Ccna2	9.20584018860417	0	534.070855708518	243.095907848145	176.80203350461	0	0	0	0	0	0	0	0	48.4276333781851	0	0	0	0	0	0	0	0	0	0	0	247.523328419361	0	0	0	18.3970951250921	329.749879804716	0	0	0	0	0	0.1513773182222	21.3358292242216	0	0	0	0	0	0	0	0	6.93761029222004	0	0
Irf8	0	0	1314.66338987529	0	335.590260838845	3.6072828707635	36.3946571691416	0	0	1.45739667240658	0	0	0	0	0	0	318.075599908406	0	0	0	244.684328836673	0	0	244.78585284767	3.62654845933173	0	0	0	0	0	287.561363499842	0	0	0	0	0	314.634476904291	0	0	0	0	0	0	0	0	0	0	0	0
Cdk1	0	2017.03589403335	396.688579400855	107.064086039154	1228.84508035581	0	0	20.1692868704739	0	372.681210114557	625.129568588825	62.6884268638776	0	111.631735022036	200.742734577818	0	0	0	0	0	0	2.25958980387653	584.692401706598	0	383.051277934658	337.533334497452	0	0	802.358019358167	0	485.175907835985	0	0	0	0	285.624483135797	397.411679602487	0	9.6702571279091	679.546426633379	0	0	0	0	0	0	130.947763762969	0	0
Gfi1	0	0	243.11807873431	123.511292100419	0	220.660734462348	0	0	46.4880140236508	0	14.5132869995988	1473.96562846114	0	0	0	53.9139611146794	111.434035946164	15.2278734837021	0	0	0	0	0	0	0	9.1449028749098	0	0	0	0	0	0	0	0	53.3600079129678	0	0	0	0	0	7.92545046254849	0	161.203636502622	0	0	0	0	0	0
Foxo3	271.873044842342	274.485894267473	605.68091101212	131.138727823141	197.726318962844	97.2850739913678	371.474918949645	472.499243333915	1018.8960968213	140.657664032717	279.044701839972	721.989010490288	656.469431126018	461.790893474613	493.504178360233	426.711776111735	966.616657318563	1355.13261509652	764.30522115867	500.051970747586	647.999184868133	0	1523.86731716915	247.785050626548	1509.99427609565	442.028818128009	411.491525284975	1301.24121565594	859.033422205402	879.947728264484	439.596483077128	807.493556732261	1037.49753036655	972.800825926415	539.77519970549	974.213468719415	276.353245058206	1073.74279254926	886.792530942725	1306.84732633754	547.141422270273	235.186399155814	899.173123159563	278.643401404883	758.746170690975	651.834190735667	577.614825570599	707.685711730548	646.157215482752
Mpl	2058.01994560233	3204.89971199154	319.177942987947	1823.40330058827	1599.40935324409	1703.60512549495	1433.03375701261	2418.02063387527	2134.76609625923	2492.43769734595	4314.31365807523	1251.21047544531	2066.40362167932	2659.14418612261	1789.25646289851	1335.24934923217	5210.72714636029	1240.51905584109	1315.72303528099	331.999848105335	3178.14530058458	1208.60561805824	566.473493522888	968.684992655714	3505.77506630635	2041.69063575896	695.541480662918	1899.43130286126	1761.90053133266	4585.40458161371	3080.63912549723	1649.75712775949	745.770850401857	2202.11909465837	1166.60463690741	633.562620832936	1661.70766165383	606.888036510518	1095.80684153775	3160.62233823414	1424.89026259012	769.464733760222	1182.74380485135	1431.79056807038	1097.37025795533	1733.25049376584	1768.88169073293	592.842203921117	786.455958353856
Akt2	10.4185956472202	76.9496569152738	149.748537443886	20.8851254392285	24.8704608867237	0	59.9766954315676	0	24.6462943176569	115.081720074345	7.97346659369806	137.820188130392	81.187405479851	40.6623866754865	22.9545337985237	73.6497390455133	0	0	42.6599639202115	0	0	0	52.2218032069463	30.0232542553132	45.7950848399847	2.21770910052962	0	147.188705735559	0	91.3893846268042	137.55358000213	0	25.7496124555677	0	0	5.45182376925346	2.74850635757425	0	8.62792099257641	66.6077670275968	6.12307304118382	0	142.69423062416	0	0	0	45.257612154308	4.1347863904727	0
Foxl1	0	0	0	0	0	0	0	0	0	0	0	0	0	0	0	0	0	0	0	0	0	0	0	0	0	0	0	0	0	0	0	0	0	0	0	0	0	0	0	0	0	0	0	0	0	0	0	0	0
Muc13	419.337135328545	1186.62975583602	0	2099.67956997751	505.16168203712	0	931.102902881798	729.231609110797	172.462964927846	50.7152692904509	6.30688749920371	0	1284.67274444883	963.476003006047	139.162081794852	465.742422351899	977.349741292667	34.4843441885669	434.282840250408	57.0585212141629	412.491778728993	54.5141437771692	465.607554531995	270.422066349411	57.6485936990518	112.317153429188	139.259848928809	330.50341495667	715.867699632167	262.773411085586	218.694181816284	1619.72988242116	750.376218328662	125.264614144116	0	352.969896556485	1494.19592816222	1012.61545235188	668.105750951929	775.969799754068	80.7599028555092	742.899065957907	385.654290301142	0	574.259878603453	1170.59474335171	118.879364350583	0	204.416846705011
Stat4	930.184101184643	900.15956617347	0	606.998860679414	527.343542233167	579.556049951891	372.248567709603	392.349884838691	106.036991837201	615.335248652858	737.915731701773	83.9015157861803	250.44551634855	309.580846212236	270.225600296189	179.846784434033	552.024519286056	140.629500062991	366.295197429453	342.166686192745	226.744459694205	450.697899907274	1165.0884916416	819.611770189024	206.184956226337	650.290774096713	109.685885094101	261.141674314627	147.96212918059	523.018513627239	479.169432646927	616.891078145518	181.441325904054	393.036621008504	382.629936766551	767.665785987172	493.275689721116	540.962659114742	263.520926024325	0	566.501317690836	741.930710639498	1432.75759175276	1029.54560863799	663.486357610984	0	233.294830404602	108.504344079176	237.821488343495
Ar	0	0	0	0	0	0	0	0	0	0	0	0	0	0	0	0	0	0	0	0	211.214177337441	0	0	0	0	0	0	0	0	0	0	0	0	0	0	0	0	0	0	0	0	0	0	0	0	0	0	0	0
Ccne2	0	1080.7017241177	758.295534330393	0	0	125.856203823264	1.90340795928563	0	47.9637356021721	0	1.70512362654588	0	0	0	147.034686816563	0	0	0	20.0922019930841	0	0	0	0	0	0	3.33593411215353	0	0	0	0	364.579726843286	15.543367541604	0	0	0	0	0	0	0	2325.7761563631	0	287.633281031155	0	0	0	278.668467207299	0	323.650524739463	0
Cycs	545.663025334923	2404.40763958919	6894.06998577128	702.572030282408	421.88547903767	1136.77536180219	1149.74487340623	176.33844338525	417.059992282574	268.340857317998	1406.22438260804	0	1242.32106598448	596.950633107826	284.369893221111	999.004182693058	1.62045366247252	825.430407980808	516.899619392952	217.170346792917	287.786507321465	550.112444742814	3090.07209901565	1256.51224240686	1509.75824472296	590.590294963799	1005.6706038373	280.157124324903	2473.86219481674	1095.92177433545	1875.17058362466	684.8705594399	2240.31045161391	954.19409123985	366.579845953485	681.62094055151	1152.27828447334	1139.24850237918	645.466963307798	5556.09993653022	331.95699467156	323.001975659437	996.521297786581	0	1638.94272015677	4283.41635166113	1979.17553494195	227.345795881692	306.110603846199
Sdpr	0	5.33272548981878	0	0	0	0	0	2.07351150609657	0	4.18226983502665	0	0	0	5.2609340128224	20.93741114738	0	12.774175835475	0	0	0	0	0	0	0	7.2375202805451	19.0766273525531	2.26207488659392	3.66625432591769	0	0	17.2756535657183	0	0.0521122454980942	4.3692921913027	0	18.1781289713608	0	0	2.76028122335308	16.5224080798749	0	0	4.50557754104543	1.98559758224582	0	124.770313572986	0	0	0
Fli1	1277.4100858143	5323.49125565766	0	2365.01655024166	1896.9844536693	1394.66382055314	2081.54610486466	2374.7848880293	5998.82697057043	1439.96817760956	2659.7523275506	2829.71170594867	1653.58621233372	2677.07626443914	1518.75712797458	1702.40351903187	4756.74956869467	1312.67353833435	998.11658642991	1813.42029845492	1264.62492319839	1147.60251463996	6667.22504905629	898.951009139435	1759.17434582281	4880.78333158009	1943.40843170906	640.460980542429	6237.52507881359	1823.38587475903	2056.92504338385	410.540153674908	2386.71549643106	2265.32639990334	1216.22719809121	2875.40394869536	2418.36324910763	1912.39127571607	1695.72491662923	2570.39225742275	1456.17442075118	3392.62763770478	2214.46137601516	1143.78007355496	2086.71485015672	15644.1332971604	1672.13365325452	1393.21307777623	1575.52714986736
Zbtb20	302.832860256399	0	332.749131888435	453.507553290208	184.163151682739	589.355730644533	876.33659286006	0	1416.11146038811	1938.72093037519	1308.43800323199	521.717016047376	719.092080400094	239.712205930741	389.989170627632	539.295248742578	584.849141298991	463.235381490462	846.860088673975	286.001217339599	154.893316334865	199.053598163379	11.1270416854313	313.110860860255	325.302304448007	104.382894285518	872.387914653111	353.564000964784	128.635815616571	251.487687905059	2151.02630910142	853.730777349639	523.521752869174	0	111.239907353666	928.740256162817	0	0	0	808.644048815877	391.678806953653	302.268229426806	325.857541892994	364.491802863622	406.298799831587	575.564201746898	119.963179837137	185.882453401901	677.697407933455
PIk3R2	1606.42805304637	792.76662373032	0	1243.99744824398	473.647986862534	0	560.444453716019	0	0	1287.71954597204	1068.13239977211	0	514.613592497498	130.038363810623	150.440718110357	246.811477006997	0	0	313.005784295817	0	0	707.420493801654	494.19386061924	0	0	631.72885418061	0	437.976774177039	418.963553518434	276.687536183999	349.480220937031	244.114291428493	0	371.473345346235	0	425.356743187228	1535.86586579651	254.704728329193	292.984047340002	323.64223629333	2056.68532900943	0	470.522878310735	0	374.861178111768	0	136.230382299597	0	32.9401892209021
Il7R	0	0	1.26735728092505	0	0.735387655679255	0	0	0	0	0	0	0	0	0	0	0	0	0	0	0	0	0	0	0	0	0	0	0	0	0	0	0	0	0	0	0	0	0	0	0	0	0	0	0	0	0	0	0	0
Gata3	184.60000254206	139.214470431248	54.0182443343686	82.7843827933922	403.134571993783	133.016546557461	217.983674661597	0	213.163687113635	0	53.7799848903354	0	174.384123534618	707.734121986472	133.118484121138	175.313859403416	195.5113025859	280.502872179107	151.305641188346	82.9655576998978	0	390.853610309475	249.655741929389	198.401309368847	394.59224218951	603.923609770888	565.213139703826	351.044977234328	295.872341543282	161.065487319868	304.318503933324	121.822577751641	475.703213977653	170.637495784361	177.118292921051	268.129932217132	0	283.723880036055	202.623931341833	128.92580225131	135.049117012762	448.118919850195	133.128921113738	103.713452901472	67.3600257813226	223.899180511144	77.5030295642679	0	104.252548519036
Gata2	0	188.158160103593	384.196945273471	283.727959996668	204.62724574335	0	112.045161601435	0	0	131.661178587443	125.241035930195	29.0664743781922	37.5498130608305	97.3724104785506	115.581482615096	0	39.5084096169193	45.9666069709084	91.1186811303881	16.231896778971	36.4816960646177	69.8646554875479	53.1323392407447	65.4836000386815	53.3593514649226	113.012479710624	116.24674971179	76.171614637223	159.52280510026	16.5009503451186	44.349411943618	50.448530514971	15.2085082228168	284.193210855059	60.309227006907	95.496624703372	77.3710593445632	38.70861043791	70.1559541126741	192.494623695606	68.6881794523646	42.7795069289085	128.397636236376	79.6736714383952	123.827740060051	631.017631132115	0	11.1322476724194	66.254605143392
Tcf3	3.91119362072289	77.0748873744252	0	213.613061505432	0	0	0	0	2.56018517334412	0	90.0250212905277	0	275.036230342605	0	53.6228112310706	0	0	0	60.4708303899919	0	0	0	0	8.06220835404194	21.4940420297221	293.006275871538	222.758548017797	0	143.418583889155	153.399074757488	154.225397293596	0	312.502875174215	0	0	0	0	3.84463812116259	0	0	257.022388870337	0	271.188376451904	0	86.6013583881617	0	126.08424005452	0	166.984659654525
Pecam1	0	0	0	0	2.46323513961356	169.337277822772	68.022187724989	0	0	4.19087705442831	86.4373744728907	0	0	0.489262551332886	0	44.3448295332693	62.9775340865161	0	0	3.77783283098856	0	16.596496028215	0	5.83072648898645	92.7152261415227	43.8362523181788	0	34.1258811892155	16.3991745453852	3.37799042124354	0	0	192.349929613315	94.4905298690509	0	0	0	0	0	0	0.569266912066489	0	0	0	0	0	0	44.0624390219069	0
Meis1	588.930024989953	718.209696299011	0	850.657086188031	595.075739473553	534.32425761219	847.862148376264	195.088311880302	542.95844061003	938.604522425477	985.439476400991	563.075606269105	178.664964146782	369.108692129938	811.697265062366	241.246077637802	480.736567007773	408.768174342274	520.715522860683	645.922434795479	150.922989750449	276.540928736843	607.067035454254	521.285859817956	294.307473347869	892.495203918843	284.454778705919	124.966405193619	682.402302387243	530.136952673658	579.709055022663	762.858349329244	269.428565121718	793.666841970411	124.740218587931	354.375345430307	207.9224604339	663.362896802704	130.64834275337	414.338882307627	108.638876847281	142.623891812573	390.10632163745	519.511407618058	379.350059628728	823.632792717771	0	189.450952496444	250.719254662142
Zfpm1	0	427.61764091009	0	0	0	0	0	0	0	121.679579459319	0	0	0	0	0	0	0	0	0	0	0	0	0	171.807858039106	0	111.925736592616	78.6073379056419	0	6.74355968345844	74.9903550297878	134.357510359989	0	0	85.357452253321	0	0	57.0006619334115	0	0	0	0	0	0	0	0	1525.05740811884	0	0	79.8024988789715
Tgfb3	285.378754592085	0	1910.44679755868	341.619370160293	364.819519084216	0	0	0	65.3427426430499	0	0	0	597.117039381363	0	0	0	318.829365638726	405.007862554686	0	0	0	0	0	48.483598557043	0	384.213700574447	2.56550811860798	0	0	0	124.504970187709	0	0	0	0	0	0	1.79446476232051	556.950215303727	306.009161359251	0	0	26.9392486925577	0	0	0	0	192.698726830009	223.415150678791
Ccnc	0	1764.1960148152	370.962122851707	395.297010766542	32.9805709939545	0	1655.31818349863	0	0	0	941.124323892837	0	376.194310573616	447.029711540081	309.92635035311	195.757526296111	368.617622377253	0	223.191566262702	266.095506931251	215.144489401136	0	262.658683884551	250.097475883502	21.6403297711002	140.587900413764	745.816458443348	105.246871598058	485.897720108833	0	0	929.651195956308	0	195.77462319503	154.782043727274	261.830477812659	168.301211053478	578.763964670146	0	562.32816449203	592.310905239016	206.692619110124	248.55939744993	289.34681740355	0	533.930134928288	0	0	435.743134116702
Myb	3405.72179191547	4804.41805275314	0	3662.65543572423	3440.96344467761	1430.65062502409	4356.59158213297	1136.34052254058	1609.34363954521	8931.85036445976	7399.34225766169	6291.32337375494	1933.61668342995	5471.39407811035	1971.34844136491	1352.01048122984	2123.44367661763	1449.641819812	2051.7739182577	2805.12678848252	3242.79605167904	3598.64270841322	5517.8702787885	3114.97205589661	2011.39608120417	2944.80155371414	5579.54032643	3339.52099314663	3135.39547896937	1127.55712422685	3831.41391341228	2622.55720129819	6493.78651758899	3281.32434181479	1854.04664703668	4711.31406704647	3012.67868230564	2808.97564336121	2953.34404895671	2869.10322520554	4891.91854389296	2430.80374896807	2824.08496071806	99.6895662816276	5030.42317741959	6154.73137032467	4529.56025022989	940.565429397307	5284.83179085168
Bcl11a	510.753309167266	0	1249.1681518767	18.9641198949304	69.159737651181	165.645115117537	312.550345052433	0	159.9058264257	1142.80943040306	0	0	787.049332984555	0	310.105614480034	139.631623492026	0	430.366423854469	0	0	0	0	0	0	419.761811557448	0	82.3037521207351	0	285.155076728514	409.885717022277	0	0.00964394748110653	0	0	1127.51001774232	318.80100801834	0	0	0	0	0	174.119720403714	389.714150676165	0	0	0	0	0	0.732498069755644
Lin28a	0	1.30251931402138	81.9509684162513	3.4338078198459	291.872359141395	11.3709343417444	25.1735641733446	46.8734609337709	11.6500157495906	10.5532127657875	89.1507999933516	189.16140229761	2.49303537159783	0.41897228959625	0	104.406700719395	4.99077127045152	0.0405656092027114	15.4905258492514	0	0.569408094186954	319.406530341273	0	0	484.309814489788	13.1555898880972	111.592710190743	219.075065050379	51.8993271842696	1.06380241191545	96.6825424698479	97.0056579818362	81.5312664086519	0	14.1455419854618	6.00090749979689	280.910399931641	178.029351551028	17.1047998539985	0	0	0	0	0	114.791418703254	0	2.25568630642501	2.74897765560156	14.0278339602726
ETS2	0	532.981316485579	588.341161913187	351.885809656566	229.073653981096	0	298.650716013935	361.186712486029	292.640170150671	357.581398063804	0	187.015177142613	0	403.446527472361	237.050404974011	479.066824391393	0	0	353.609875730752	0	45.7340675799803	0	602.281276415664	0	1180.07865485588	488.670656855417	278.098752748498	305.409923834438	0	325.99017957453	319.282750808797	0	863.029323320201	364.184131139769	844.941710595844	0	238.589436189652	0	297.075987148787	0.109108625351805	51.9619447344528	0	0	0	318.894293134956	341.555853149356	273.730517512423	0	0
Bmi1	12.4182074368583	409.512994216299	0	53.0460783905966	134.022881083213	272.442506619507	86.9830249269211	5.32179559152101	110.723875665294	56.774111189839	130.569585006325	193.187368209738	183.069137375018	27.1151986447419	145.06601653084	72.9146210002634	209.502854543635	112.502055700446	175.174286012653	81.884630848458	107.203820571851	83.8730551182552	440.232721838332	105.497149603067	0	261.396105624342	51.5215947738779	48.1636692909067	326.029157937259	79.6398029843562	296.895162144377	55.6712160502809	150.243361020341	98.1515538045067	61.1024462493615	93.4419768422709	47.7780181317876	239.138347241477	94.749049939713	184.024926495844	77.4008513799322	110.2300840661	157.119796138408	356.777916762892	215.25698774984	432.159033597315	50.0432065363777	80.9031871306203	92.921715454034
Ifi203	3906.24934462283	4073.38583119085	1714.95955057738	6142.53066393914	7593.25780427549	2720.42169529257	3413.89851651154	3470.39962164866	2652.38465585854	4039.07704400063	2591.33812607933	3296.67023035636	3873.08297893157	4626.06814189727	2084.99320061415	1179.48266427861	5686.1493263239	3579.619869123	4951.19321991223	6109.02043577766	4495.38610541233	4306.33578457781	2625.70059751562	5016.33092204702	2244.0669456616	4965.46624240125	2339.38958858664	819.042370177341	2103.16359406349	3936.68961176177	3927.96518872231	4440.9710038463	1428.62140989445	1846.35683688811	2714.75679138838	2809.23702096198	3489.6474525645	2325.71391930783	5790.72384649793	3276.0706709449	2697.36813226686	1603.75864764705	6290.92125573223	3900.29679054565	3026.55337677442	761.035806305753	3452.55496575476	7475.78109948002	2307.124916658
Tnfrsf21	0	329.653624565698	0	330.756692493079	0	877.657227558224	0	67.1882487919465	0	0	422.675881545968	22.0153159239048	97.6426777842648	16.3778115050809	8.70213940488505	56.59932404686	29.8933122330177	38.7509343393792	0	29.3516102713549	119.63973998043	35.2937274892179	116.020443842547	0	52.2210476571015	124.403348322724	67.5029156090515	70.9670909063663	0	0	38.3767403450075	106.926663323738	250.08096053653	23.1546617833649	13.5109875126275	0	104.191422046322	24.8805710434079	28.9256375449362	0.526235789914997	34.2349259748512	19.1242043296876	47.4423678435755	18.3629277889774	32.106283425121	105.174300154528	28.3510350691259	0	17.0242704120147
Ctnnb1	158.921843528665	126.37419302077	4.099598235815	38.6383549860157	8.81481424820347	199.667278525897	132.412310609446	82.179956304178	47.6331758971889	188.714185736326	179.808823500197	203.102597692704	162.709583283665	99.6512169902474	120.215117215795	29.7364863019284	318.263039903837	229.706569989739	98.2241360814838	86.4835349211412	110.876600158112	129.784976299219	405.145950286455	23.8679171259055	84.9199082129294	119.915918943825	157.501695412347	82.1562483271732	156.741951835129	107.500934110146	171.999537054443	38.3654802561606	69.7433584674356	159.563265489172	62.8677815412402	164.854378722001	101.530969311085	63.5654446202012	107.544262058114	119.33496905883	61.1452718541084	212.575339577652	106.856258502808	37.3103491756139	192.992933272575	366.456295313878	60.3808074870776	42.4565443699918	11.7270234473286
Flt3	775.121270615901	0	0	1197.18272240009	0	0	0	202.470464107186	0	0	168.7364474101	0	314.812919286112	0	0	240.980986517573	0	0	248.428711717003	0	0	0	0	457.123739011697	0	0	0	0	0	1216.99636304144	0	398.963730146755	4.09221836375075	0	0	0	248.964890114043	699.913499778675	0	0	0	293.660382313723	0	0	0	0	1503.93614619035	0	0
Dtx1	0	0	97.5372617451645	0	0	0	0	0	0	0	2.64720094722039	0.698568494694896	15.555815877655	6.97826687091811	0	0	0	0	0	11.4587367152882	0.174050444564865	8.73251734700624	0	0	2.58025397352409	0	0	0	0	0	23.1326764443875	21.7116508902839	0	0	1.53636061897626	30.4013569787872	18.2157195057751	0	0	0.169239597959186	11.5510051392222	0	18.1742615128064	0	0	0	0	0	4.57849004447283
Cbx2	0	0	50.5300581709377	0	0	0	56.1754575173684	0	7.60646474956203	10.0555133693445	49.3835903670805	21.2425130386241	75.4182797777538	53.5488478512464	25.0645218676016	0	14.1371888496777	0	0	3.36445240648889	0	1.60013175144483	0	82.6483408595898	14.4969480203177	3.60686251026041	35.6459660090968	0	0	32.0706460181236	0	215.569826974043	98.3468006659796	0	5.24293721615072	28.72977583227	4.11583185461804	23.9719071567996	0	266.592579217195	100.917436906622	0	18.7409407825541	31.8036041696581	0	17.8229841703613	61.005329385787	0.0377638260586937	0.347630965677674
Ccnd1	235.890340851877	1062.1399735502	664.432659340009	4.98330812502113	0	340.420810288676	46.1640588446591	655.162324314621	425.677417299366	1158.0171831375	1363.33842043896	1141.94213568106	1464.82230769543	309.055693829614	0	222.947730549266	9.28705624482653	0	392.851370033922	0	694.47617315176	0	1790.28970786047	0	921.019586509614	1272.65808406113	345.04849641438	337.104127684263	1080.23324402377	0	2202.28788991654	1164.7131748595	203.465251732634	0	444.942700221876	0	1237.88877016682	0	411.74721316823	224.767150405881	759.568723124543	0	775.14890858717	1094.07336361983	835.293670078199	755.345960033223	0	0	0
Stat6	0	1176.90388735569	0	825.993960343954	1270.38375992794	368.799228071262	134.319313877244	0	305.737444096053	407.994069581649	2021.25922943726	0	387.392157335814	639.801744465514	1081.49323982095	375.267815792194	732.922403015309	0	0	0	1496.95084765263	677.720466804262	847.774164456561	937.252965652952	919.803552987894	2089.83920344064	209.989300074955	595.826977962093	1430.66944992481	364.95534298978	586.596377272261	988.776219495919	394.116649793786	362.100852468994	1004.46647589762	641.134487392994	538.824864092477	1177.21433030913	0	486.581346396154	0	586.182691509615	543.755819056495	334.274946684852	358.236611446935	0	0	397.04147890164	694.643629278603
Csf1r	179.99607138904	0	0	1.19050580665057	0	0	226.680684802746	249.629735940255	74.2398384451751	0	9.458974474657	53.7777721608021	0	0	44.1968802245839	0	0	0.127230432055648	0	0	0	426.762679003169	2.26124439380315	176.749542580217	0	0.727939778357893	53.3225119019013	0	0	81.6541502973886	26.4108264561337	168.40241539396	208.981664832622	0	1.92945460087335	0	0.872761142866086	0.577869554590392	0	0	1092.66237007689	0	447.159778730652	0	0	151.925206609087	0	0	0
Casp9	0	0	2133.96104352624	205.780628778333	0	117.59725852998	544.685953668008	396.086819481963	0	469.949840651666	376.467370662677	447.221156835139	356.104059225	0	0	0	354.700489117381	295.241058642711	0	361.537531788955	0	0	271.593735764448	488.133990662693	0	0	0	0	0	389.36386142588	416.221481024253	359.952427418328	567.473744031191	397.797608218733	0	0	0	0	0	683.566648988975	0	0	379.820525756764	67.6346009265344	0	0	205.342509732544	0	450.96655042362
Pbx1	0	0	88.300584428761	0	0	0	20.9372204059681	0	1.70335664225207	0	2.02414502987875	20.7235459891695	20.168568955664	6.99938707065699	0	0	0	0	0	0	0	0	0	0	0	0	0	0	0	0	11.2484274295939	0	0	0	0	0.652588061835804	0	0	0	0	0	0	0	0	11.492126892175	0	0	0	17.4263321365854
Dnmt3b	726.716205403846	387.537790868205	105.060000855274	1164.28404660821	452.440312055623	527.166042961423	532.993036706046	246.581988224957	250.331208743891	289.33501274174	1742.98507709652	285.810950648296	882.899354633115	255.345601629136	0	904.286461548552	376.047023105557	269.818605755972	517.462021840449	0	0	0	478.343319261124	0	556.380980112706	347.231646363497	232.954707851555	0	0	814.706139783366	224.150987023941	813.009294892861	0	589.751478223434	574.622975123368	21.3428134178017	1602.04316722454	375.939690034606	234.538597804394	682.312383297849	0	0	644.801106228046	327.600010463052	488.414160121007	621.010871603068	236.554998462364	0	240.174381941605
Zbtb38	673.104554299747	209.874630008573	540.535507648604	312.631160320757	605.020726544344	652.829974042004	627.060075568899	107.694112607553	136.608261062876	682.034860052091	998.529221548077	129.617728477483	272.250169198597	329.134576893488	280.839370811742	364.046566684674	311.006605171277	467.501265946778	457.345751916046	0	203.891301935424	585.707752885475	364.132994591241	1014.94903224727	202.23689865217	812.613231955324	313.631589800525	417.235754982358	1048.31902312379	438.118364232101	1143.9685058929	512.814808469114	157.578135275667	283.78520876072	622.482261610016	860.884686159216	709.981863375882	435.971438930601	375.419859797122	975.08520050873	129.266359905909	599.9748228811	606.355705393778	118.254547918492	604.197701885327	485.84640381289	1437.7392465067	374.905988841419	674.831540858833
Nfkb1	20.2866460678906	10.3918875622709	0	0	0	0	0	0	6.87882224228122	21.0096340515234	98.4594768795467	44.4409773902561	0	0	0	21.7984128164618	17.797134771721	38.9710875326182	18.301380867931	18.4513871411002	1.05423766514756	0	18.7848201812229	18.3461372360029	0	0	3.76326264267127	0	0	15.6252183903931	8.97289594856005	23.9243447639104	3.33514207961833	0	16.3794105427523	20.9260321219902	16.5911169537359	0	0	0	0	0	91.1137697166983	42.4634833256164	0	48.7246751193846	0.0593005147603796	18.63650780989	0
Irf6	17.2880038846148	1.69398044567521	71.757076390969	0	0	17.5328497895415	0	6.86705601546043	0	20.3809020227101	0	18.8031824823758	8.93359222356564	22.7298909076818	8.46903916442306	0	7.41346744850124	53.8274493924771	0	8.14470147145435	0	8.06595636209971	13.8564151527433	8.20523483067609	20.5804691108681	16.2153740077541	0	19.4855030141821	19.9359657467459	17.3688785864205	19.0422158590196	7.75801484385943	0	154.560435115136	15.7461877035551	14.2185150995164	0	7.1965676779835	4.20305138374435	25.3691270964552	21.0330121292991	0	37.1868662758999	22.4459087002117	0	0	0	15.4480841668851	33.7295730051747
Tal1	0	9.65786672109197	0	9.884893101162	0	0	0.190672260828548	0	6.09826099188433	3.92516319165969	8.86360952995559	0	146.078253392047	57.1372360643376	76.66040678574	3.45101237847932	3.15147639717587	8.41859931694048	150.224088324502	0	12.4908422572521	0	137.221517966747	44.2245649060076	13.4314660371143	10.9169967983426	5.22643694243903	0	6.11243872804131	5.22241361246306	3.24944694712168	12.7629555569465	0	8.38376449238869	0	6.79303889046405	16.231550626409	72.1922165183446	1.65065011413453	152.63273062717	155.670893073867	0	2.48709662805642	2.85266758479306	4.37699698998346	9.59952232452718	2.98959808603765	0	8.21134557036117
Esr1	1380.96140519133	0	1575.3218435553	1680.47331718872	255.62029156952	0	0	178.579830658242	269.392534999157	780.544784794541	0	0	1178.82171299304	92.302722287598	0	419.714281147501	0	1068.96778149396	0	333.383168135703	0	702.674370328928	0	293.366462974563	771.174174674491	560.029603341011	653.93990916037	0	715.527819200288	307.510581819297	358.814100942363	1167.07796759474	290.686176928833	0	1059.91798008361	0	511.246563691915	294.861864041522	352.704958075668	0	373.553637850744	557.403214362875	0	1455.92925505587	542.543176706451	60.7242258082238	0	944.990822403581	1101.07392879922
Zhx2	200.038302426939	0	1497.58949697566	39.5191303717477	5.31177372001918	736.933803696184	649.213526166594	0	434.36639075807	796.254610865036	673.626279407052	0	0	0	0	1190.76762815379	19.7370588757352	0	0	0	8.02752521621324	0	0	0	1195.12989192382	360.910812927552	0	0	304.779912904442	0	378.523434366018	0	0	0	335.796513604523	345.819534989822	0	0	477.248854230796	250.408221496278	0	0	0	0	0	341.220685543707	0	0	12.5505805552784
Stat3	1325.68686555782	959.767436453629	0	2698.37755195614	1245.02261688527	1490.03015496282	337.235381690877	969.810178944338	848.825984901402	1729.39845865407	561.81971134513	2382.19665759346	2977.32839274357	358.344423876052	860.729751481977	1350.15549638264	2588.06246949864	1122.11012438458	2862.88121511056	312.817459310005	1702.82417505442	749.894445661695	1904.96692702406	1320.68874520952	502.269675262894	2110.34098535503	2969.7338837143	908.993602129622	3028.9217496624	432.28505849398	1293.90078693282	946.689817791725	1712.04457876621	1266.47962460232	715.455250530881	934.534581744891	1623.03303069223	694.000011267417	947.360367606998	314.816215572313	560.251250484654	278.13686609033	1467.67214456714	241.351337951125	2055.43848317691	905.111165026427	1049.63487922989	974.439545542218	939.269333139755
Suz12	315.081980315896	2311.48855483543	1098.55690187517	331.4570358964	377.535561172231	1168.26350771432	1071.48250615798	952.991682674016	358.820549593323	1085.22571696134	1980.97739095467	322.958292648285	488.074410060458	570.659640682037	800.410132421535	189.498706959133	1061.80540162055	0	1158.75260388267	532.351905545189	0	347.418214391432	1031.23922233598	295.408955358114	512.120586259139	594.942211026656	871.401583259353	704.580969645114	552.764212095288	256.618862455717	1409.33894494473	801.186479976964	929.717383983638	384.490178641815	0	369.407097340252	911.551099800772	573.66178701572	348.252753590532	1199.20723798882	275.055696175105	350.222057294977	353.667729718064	670.856648381259	1352.4840959541	1719.91314425049	603.532585308795	958.344160912284	482.940110462463
Ccnb3	0	0	0	0	0	0	0	1.49167501096958	2.46447132913169	0	0	0	0	0	0	0	0	0	0	0	0	0	0	0	0	0	0	0	0	0	0	0	0	0	0	0	27.9114262486678	0	0	0	7.87906333713121	0	0	0	0	0	0	0	0
Plag1	0	118.602426659448	2036.29204563889	261.292242833692	53.94872652549	629.343047649132	0	159.407417647177	0	1097.56401125945	288.543225705387	2574.58673592384	141.700679766301	0	350.51236840353	22.3800616832233	1209.51898460054	392.765048845128	340.618537289736	348.022691449757	0	395.10707590534	83.7132987345336	1249.63848263747	833.274089893873	398.829454849534	0	0	333.344591584571	347.727384551284	281.622675892067	0	0	0	915.956235964507	498.502058049498	0	364.566973415715	717.300092459546	231.204230580607	221.348655070282	0	639.513030673407	0	1087.00870945665	0	0	560.817208981005	301.332175339084
Rb1	392.926738056932	606.26820367767	1174.47560232908	313.021842216879	0	2186.88249228503	1404.96500471255	0	627.066381472508	1453.83359434497	559.75709346297	0	1681.74436477167	373.026139295366	312.828133063188	529.34125088428	1197.73293330487	0	0	852.997566731153	0	702.577828321563	1314.44254363735	35.1087885609759	28.6458815040549	1257.07558814499	389.006488249595	263.842028999743	726.347701923588	2244.96896928233	527.741965610907	0	0	821.240552248246	405.255076328854	1543.40042385834	0	802.830014784324	551.243302984281	662.651589266019	1573.47158981888	664.157237724935	520.824411024532	329.371762746149	666.774825075206	2156.91786731302	674.037536292041	338.973623150023	356.192512090498
Tek	0	0	0	0	141.547157115816	541.960181773144	134.420425857693	139.565306437802	0	239.018881804329	137.861401766785	0	207.080412474127	0	0	25.1616104767579	133.644983240062	277.574373885246	0	282.601545223168	0	149.085614289666	102.475601521346	147.360988484289	0	658.411096725589	0	0	0	0	634.349453546617	0	0	0	0	59.3781023770816	0	0	347.676163379096	0	0	851.676496531264	296.151597760378	258.233735681589	233.241740615304	820.878689219971	0	0	3.07513840271815
Irf4	263.681665760877	0	0	0	0	0	0	0	0	0	0	0	0	0	0	0	0	0	0	0	0	0	0	0	0	0	0	0	0	0	0	0	0	0	0	0	0	0	0	0	0	0	0	0	0	0	0	0	0
Tgfb2	0	0	1562.50783117441	731.990358728482	0	0	0	0	0	65.0345842488	0	0	362.300685322703	0	0	0	0	0	0	0	0	0	0	0	0	0	0	0	0	0	0	0	0	0	0	0	0	17.1579206865921	0	0	0	0	0	0	0	0	0	0	0
Akt3	264.399494937995	668.022583954246	555.064771338102	627.686582474175	432.075601712037	340.473094192639	227.967345057985	616.808064093836	636.089785241535	136.100202900498	73.6564680418036	197.862220186515	507.227324225593	0	393.49518982716	147.460762861851	1178.82305416955	0	633.825155443353	443.338352535308	1.93770459099417	302.539724641101	561.352594799275	597.184962735236	300.170653633334	617.997413980273	572.681096115849	607.517689411769	372.239593211501	449.512283707645	559.576594806315	532.146851661666	317.080757824629	533.235805813158	808.608138826143	397.06028091765	420.484603677305	247.010990979359	0	522.738779921643	286.300813165272	372.162851167028	0	96.504085966029	554.501781833242	998.88205641384	0	331.672880901269	0
Bcl2l11	0	208.978109993502	2002.25944025921	74.9250388241425	9.82528905539267	0	0	229.604800075002	189.661417069373	200.783727183698	202.383740863957	0	386.667454054557	0	0	0	0	0	412.570146655534	0	134.311737232256	0	0	447.111807503759	0	0	0	249.397269670897	0	0	0	0	379.711820824595	0	0	0	0	0	0	450.418536315479	0	0	866.084701907859	0	0	0	0	0	382.599520297699
Zfp612	81.3614628909211	0	63.4921254170619	0	188.10447203193	0	131.788079472488	0	76.8768585662083	542.906673902766	47.4036276696285	0	0	80.6857964028495	70.5476514408125	70.0427300533875	0	0	54.2933584597524	32.0231589737013	1.45856644357806	85.5600214764548	2.52939244709378	0	51.366735970636	126.5860932319	0	50.2342273588685	189.051309561849	0	0	0	154.866399820004	0	79.5279062354445	70.8682737824539	312.643203229915	0	43.1923096679033	108.622351269166	88.2282065801467	147.632048547258	0	147.89132510322	60.4346701343884	0	52.6253592680251	58.491780560785	0
Ikzf1	275.074627570819	880.595875422632	0	101.294246619127	266.122182174372	829.055286328444	513.555847925854	306.713641471477	302.178210053078	790.78919290635	7.53646159137467	255.975529487528	1392.03277843306	1078.38559227104	0	358.263404512687	0	451.787376549238	622.054150889033	851.983541809073	925.888355993935	0	1216.94142888432	960.339739253936	421.125785908052	741.589026030905	0	276.642835727009	1256.79167799287	852.629044449589	1103.27938666095	730.531384175229	607.883644773812	364.957622393854	723.125209467568	610.754730918441	4.21095064322367	1231.91040648319	653.222089529577	1548.3673095274	958.568318112266	1359.46359847638	991.272718165785	447.558434936909	1825.38009999307	284.089538179474	1458.54971779488	564.74131309915	515.255979742828
Tnfrsf1b	307.129053855593	124.314705712675	1598.50065732442	651.545962861276	0	317.190105098156	13.5623173141293	708.728995178567	0	0	426.872762304194	0	0	0	0	622.55389274693	661.816614445537	0	257.470059688281	1391.85409060662	0	333.484908340102	12.3372282232353	314.44702970419	0	398.326085180067	262.916193545945	154.41484928374	323.572079776356	274.913975459691	368.598428159438	39.3997627898421	1311.83058548348	0	0	541.156612451762	850.531230209206	0	198.801059193646	0	476.391141598273	0	32.4545729932656	746.305741890225	696.905069900116	0	0	456.157235311546	265.277265749343
Tfrc	0	1017.85534230846	960.542897493556	1884.83743333276	0	0	0	134.027234526169	0	0	264.750632643192	0	0	0	0	500.34211399942	472.79755748193	0	4.59874833872168	50.7112525466914	461.292924904812	0	330.906599625228	0	0	0	449.972795596918	0	513.869187507601	0	1012.1858461335	193.291952493736	419.088363406739	993.503326160921	43.2807944837597	0	683.682140543122	1007.59624295037	4.83751682503691	0	0	0	607.237674055247	608.647983870897	543.787016928025	0	548.227782750484	0	515.053798886989
Tnfsf10	0	0	558.838101474703	97.3381424065342	0	104.405121196125	0	0	74.6100181129763	0	133.399600545	0	22.3882006433074	0	124.089145142503	87.2779144197601	171.139362397882	0	85.1846766737134	0	0	128.550608261491	15.3671509629036	0	31.1797062616674	106.587561776913	55.9175929365093	0	258.43780128398	0	174.455640302206	0	0	0	8.25450870091167	0	105.830860577019	0	0.125745469776598	199.335747161074	0	93.0389793692757	111.615612927139	0	0	0	118.860797593589	0	179.067082430683
ETS1	0	752.345136272689	270.262852087558	537.476211731493	0	238.443364223896	38.92613714997	342.541292190719	1118.47171373591	1583.74518581301	279.055401314465	98.1425934952373	0	0	641.834439300329	0	120.359093230492	1455.07304914159	0	219.965137970461	332.465244786138	319.275386163105	0	0	0	271.454079960347	15.0040043742036	0	368.173209310553	331.1642030765	0	0	0	955.535692124252	895.912698983088	1656.93995168162	1233.53877951082	635.612394272128	203.739038439888	628.429402710801	1873.93908599714	0	0	1842.21422424318	2.84620557758573	0	0	1217.70114477208	352.154772536259
Etv3	0	0	113.219491445928	29.7866355474752	22.3353494192084	19.8090591763897	0	0	43.697967910469	35.8625261599191	0	0	0	0	0	7.36249094738582	15.528570716392	17.8166803593818	32.27109140061	1.92814103857682	73.1649899933178	17.839908851263	93.0368076320431	0	11.7824022293541	25.5712200989853	82.1528130827946	30.2608318973059	42.4925563478789	20.637261001446	85.4575719229986	75.648828457391	5.63782640503856	187.769594973396	14.3469446840826	5.75989442081894	99.9778550372361	0	0	33.7109613430179	21.4662492352143	10.8198644688762	66.4683514622	47.6212756514585	53.4524921587429	0	8.68879752421888	0	59.434806714254
Stat1	1.88313621862624	8.47548955741666	0	4.66761450270422	2.14414658750775	0	8.03609425198259	29.4322491363546	4.53604532986826	0	0.368243218449345	3.74273009130008	4.46004399919704	13.9638042053885	0	0	9.55280169418603	4.43810879401909	3.73030543453967	4.68277356062835	64.2805694478145	4.16680834088765	12.1449226548134	3.83689061504527	4.76328317377769	22.0488933520806	0.996111522337292	2.38218117408878	0.734172885707361	2.03408804039697	4.28780225796765	1.43218128252402	0.205225990615754	1.79660564147181	2.19260570197097	9.50948583025961	2.38398035684441	4.22913952140928	3.74908525001501	2.33308589321128	0	51.5412190556259	12.979215245864	197.019009625661	25.8011806535567	6.24310762801657	222.886749792563	11.3763762128175	0.41289842374193
Kit	2014.89315390536	4302.19818439341	0	4405.64047261808	2967.36346490381	4202.01182464884	2943.73041802944	2293.16186625135	3224.39185539074	3337.79937357619	4698.28893827921	4144.50288999363	3698.39490773898	6476.17429093	5813.84008064233	2178.50235920219	3804.88105893987	4207.75346948255	7508.1945261599	3119.56524361561	2670.02336354537	8311.29954894335	4609.67784289178	6291.21071705815	3853.83643247524	5098.12249301106	951.296996965385	5305.37471062055	4696.4822990963	2805.65017482633	4122.68094974542	2982.30341874253	4268.93283072057	7348.74840789717	4031.43809412569	3566.06636018196	487.777334475707	6178.45337569483	4865.19180134063	7527.92164745124	7863.15035746656	6807.25302663072	2390.37479018284	2706.67132431367	8729.27540228808	1772.42299247081	5874.61218586832	3034.34582378066	5210.99422488311
Dach1	48.4596611605918	870.686018338816	0	0	534.652592899851	1205.61327954404	0	806.932732101534	283.241677521925	564.944403806056	1265.32139947669	0	1469.50117329872	1108.61999147966	838.827613217318	2496.73505994357	926.308160013416	0	649.102122432714	320.104589453084	830.385858873935	0	1463.32117027939	3008.98601789689	4634.45461331863	3662.74317485648	2820.17258493104	731.489308135971	2439.39913654475	2007.91077025106	2583.97519248684	1413.40233871202	3691.05013912221	66.974987413374	724.098822608118	1163.86505603444	3207.72058490673	4145.15923647437	471.695332157153	1053.18852647894	1720.06657495436	1637.69049709981	4055.36067148869	443.579315542339	675.640619913804	3834.49857510777	2381.88458341907	3193.73805430973	0
Dnmt1	461.494437189976	2630.70065042316	1234.67596048688	1447.40563561969	0	762.960351460707	0	494.764519092173	0	485.157285370601	1395.77315362317	0	2487.24698486513	0	0	0	978.799000029582	279.21742739419	424.375939985128	0	0	0	2913.21434816659	0	1870.64874196118	0	0	0	3091.30811496408	1505.62299649768	2611.0307758889	0	1695.59317725191	0	0	2781.58078936341	0	0	464.768007362714	5846.63569695345	1789.12610992077	649.221088399699	2372.18239458067	408.441446183343	871.115241249849	5617.76625893882	0	0	0
Brd3	138.586920209203	539.587297805195	0	137.758996593152	152.493551839674	967.817259044285	28.9204815602694	183.108845584655	546.870363354815	154.182560547218	1247.64582231693	750.875587835689	891.505441571689	236.165889621765	39.8260169575358	373.646410551259	343.029443034732	644.395742247437	396.093376018827	274.609580233301	556.163196337785	0	1271.27690045519	525.511485205269	340.867009788167	2821.75163332854	353.175666138265	227.219513068768	495.808228672924	122.922775977919	470.386751352376	793.359692453755	785.042290524555	1062.27392319943	882.475107971586	1776.45124214126	1107.52972426141	1454.45485944087	463.305906976228	1648.75729291054	591.413570583837	392.05827479724	456.228596250086	248.610141683373	677.236161818198	474.32904959756	840.423190145292	1309.0710216352	829.777751713411
Kdr	0	0	0	0	0	0	0	0	0	0	0	0	0	0	0	0	562.307045963769	0	0	0	0	0	0	0	1382.5047002897	0	0	0	0	0	0	0	0	0	0	0	0	0	288.245147290893	0	0	0	0	0	348.241768979594	389.918521743311	0	0	0
Ahr	0	881.974538733447	0	118.81676294166	0	0	0	244.628501279293	0	0	417.107437861845	0	112.438871934243	267.749684906292	0	0	356.487086956345	0	0	0	357.079634100174	0	400.135719845529	0	0	0	0	384.479568486232	421.321185588301	0	0	0	0	0	722.427418427338	0	0	0	0	1332.03117948783	0	0	0	1353.16314024151	0	0	208.192582132478	97.9792813305374	0
Zfp532	0	0	0	10.610578206047	3.04383923706011	0	0	0	0	0	7.92910764597487	6.38882991374263	14.1992631882279	17.2806224946546	0	9.2683682173846	0	0	0	0	15.9819246477593	12.6560648456411	19.6576213848731	0	5.27634286839344	0	0	0	0	27.4274412506236	0	0	0	0	0	21.4006609079712	0	67.6169882916008	0	16.5535284384332	0	28.2885062144405	0	0	0	0	7.29315099499804	0	4.14508246958759
Etv6	2078.8632793413	3501.82886527121	551.733525803577	1671.73041808231	1308.88702284051	2235.78813847288	2178.18076661933	645.953820841836	2787.61022119312	1063.46786360713	2859.53537434981	1626.33539860112	1559.79380339575	1031.19740257599	1893.52553535604	3974.53561714364	904.403822343952	14.8731038021461	1673.10728444051	1216.09812457941	3232.05873093313	2332.8240448711	5588.1636414447	1223.00253447047	2922.20637498337	1868.17248492236	3514.58867686233	560.442702093207	509.111443029305	1917.39255546544	1170.03062450452	401.945604901289	1603.99551439058	2421.72666163339	1958.68884594692	2038.17441199983	3287.55093406099	1710.20961670556	1772.55078919282	4268.5937522832	2640.17902762482	3643.4118499774	4671.72147404877	5052.02106875535	1026.62359090998	3622.2955625463	1587.74731310115	355.533812151923	2204.05334075992
Foxo1	34.9146433048986	0	1121.09841540972	0	0	113.67891087403	316.476447724158	1.47199175785681	657.742205005243	339.639279221902	0	1833.92010229271	1353.91926167128	794.980798096742	3079.9977853136	1056.96383759316	2327.8347229599	678.228174433096	1495.35854717126	2209.06676802525	1868.84996638968	1308.21247579064	2401.76953224617	807.422072385488	3123.29074305388	515.94182675315	1393.94782805102	640.087323173081	124.804902624626	519.272501913646	1189.75208539874	128.417351504852	543.209670877075	878.790620227209	2227.75288499347	2947.85669826545	2570.86722714245	2156.66165974623	683.835435527924	1746.43169723633	949.097105727897	1704.92807975428	2621.71018457906	2533.37485245169	851.189683905355	2519.44460251298	421.749909041202	1184.07959122807	765.327189179787
Hlf	3236.32773348729	4434.68917877031	0	3917.88298386154	3131.12722537134	2218.27460946063	4487.90475399291	2087.13392712452	5286.72520940281	8988.59141433228	4283.91262247006	4286.15796361856	6187.64885429118	1367.41667109659	2734.59165848295	3285.76357909029	7232.71729010616	4091.87542287437	10560.3664866452	4996.24311048447	5127.82361069764	6663.84782477952	2799.64884628167	5635.16506973374	6500.74234578135	4411.76829150702	3863.83964073963	5170.54476699883	3740.19671354829	4111.36342156023	3927.62854247729	2771.54359515985	1422.25757217503	10527.7871784803	6587.16512628207	6371.78613204068	6293.02816851067	7487.05019239694	4608.44161919452	7322.68471987747	5747.72060365792	4282.00907876867	4757.819502016	5839.39293534157	4606.58693101627	338.243779295652	3728.90419742012	4088.77006804145	9739.47066171389
Klf12	0	258.357311530237	501.871555957803	25.0703632750386	0	576.319271683724	0	139.729255873326	0	0	0	0	914.028577458029	707.695604549723	0	0	106.553064149305	0	166.12953388359	0	285.146945386466	0	431.718992993522	5.8662626419899	411.663397115812	844.980289411551	0	1085.31169564706	193.831799487783	8.37347196572261	1251.60460277369	845.795296068839	375.603970237848	16.9913787737035	28.8212521417655	736.977042293445	427.676250492347	318.056796678015	0	191.276841280888	0	900.750927075687	0	93.0093305389975	397.587288459999	71.2245813442225	410.594853229488	556.388024423071	949.14357267958
Ccnd2	0	0	0	0	0	0	0	0	0	0	0	0	0	0	0	0	0	1.13754445593543	0	0	0	0	0	0	0	0	0	0	0	0	0	0	0	0	0	0	0	0	0	0	0	0	0	0	0	0	0	0	0
Dtx4	0	0	2425.99005251423	602.067679087758	0	116.122524646153	164.565722311957	0	0	0	0	0	0	0	0	0	373.507229873662	0	0	0	0	0	0	1.29155265475727	0	0	436.705689594754	0	0	0	0	0	0	0	5.60092181917732	0	0.78407352420995	24.9033791560656	0	0	0	0	846.069857088717	0	0	0	0	60.3333828467516	0
Runx2	191.145747057116	65.4144969882736	40.9074254722639	103.402041013134	36.733364791673	39.2561690884918	93.6673260121591	0	157.032128928759	72.8939216885601	205.546648575663	0	66.312935570154	0	15.6451183933598	24.7516032560384	0	43.8822698591752	19.0957120903243	26.0763832218153	40.7200932394327	0	76.0184027537802	131.513629645223	0	18.4842253885072	18.2132057947286	14.2275621652192	0	10.7731389714246	49.9340009974798	145.978581096066	191.504522880362	122.763187112245	5.37353134253546	86.2079866916712	35.1389637552273	2.73889106251485	19.1337142385761	62.6972256605007	92.2768441289623	17.7822088164899	19.7624515860774	0	25.8110608062627	0	67.0034423190852	36.1229558762741	37.5560677871636
Mllt3	128.459757558162	0	1.45440224404268	2.04038279597432	0	302.667949352167	95.7658747984509	10.3033740784356	4.01853313831544	273.268249139178	23.473001296372	128.150449907448	0	120.544381265172	186.72936242122	0	98.4574011161225	139.033779353634	6.35846846458002	20.0531025984305	0	0	27.7566916792262	3.86315376511858	1.3381944598445	16.8689809974813	0	117.199898137284	3.83158579914022	0	0	0	1.39202927971275	0	13.4979979802695	23.7903244484076	0	173.031514021845	0	0	9.82736831497643	0	526.436826201605	0	157.462202216683	6.63319882353534	0	4.41087853635266	0
Satb1	0	0	0	87.4839246665941	0	1.65853433322488	562.404510714025	0	0	0	360.681340846821	0	391.319870853485	0	0	871.756919044822	0	0	0	895.04052814285	0	0	379.710758407655	0	0	0	0	0	0	0	382.602854850295	367.608027776064	0	0	0	0	0	0	835.864972716814	0	0	0	0	293.011885438165	0	0	405.035626465968	0	0
Smarca4	566.958911600285	1307.36864909623	0	2227.24402191325	1728.08562711304	3071.34701663531	1615.05994716468	707.622766199113	997.341645606209	379.592171362843	2050.98744704198	1585.65425282423	2528.59805817757	4904.46114457667	1747.87984689102	2275.87111030065	2344.86505511567	1739.2047425741	1378.80745971202	763.1968702716	928.155281250514	1359.95666070124	3381.49121053632	704.734105731457	2246.23211217044	5032.52547312054	2435.7601695636	753.82365487365	1092.91415376636	3320.49274992065	669.000652798541	2886.38381505705	1586.91994996253	828.803895668503	2016.26530466053	1564.54943552896	4790.72995541329	1601.05498635567	1572.88148163943	1165.44740300158	1870.58644530507	1481.22236130149	4789.03605516587	636.513552314626	3581.27716669465	2854.35436963266	3054.56672406611	178.3985494521	1456.67161514047
Runx1	198.363357080176	1313.88979272899	347.459766614426	0	0	505.416421715683	441.819873602275	0	0	282.678818416444	471.854856530718	19.1428731943592	626.661325438239	9.21351900899706	13.3941547330971	0	794.305484668979	281.049396149696	0	828.353750298919	338.164806518884	1551.90604490264	0	1941.75275195734	414.811654255406	1141.89075298516	642.763137570612	340.720347885948	0	763.094780949552	406.844658174303	543.880628439102	412.285061176253	127.945696101467	13.8355903936609	0	0	238.016328059336	12.2475090973617	41.5983121694395	0	764.95091362388	1383.82043148809	772.157993344665	0	0	869.073408062234	276.643151725735	120.956980298839
Foxp1	8.52681307401887	0	0	0	0	0	1.90082596164216	0	0	0	0.864881431038111	0	0	0	0	0	0	0	0	0	0	0	0	0	0	0	0.918505808666561	0	0	0	0	5.01514375265955	0	0	0	0	0	0	0	0	0	0	0	0	0	0	0	0	0
Bcl2	0	99.0802800900074	81.7043871647287	0	0	0	0	0	0	88.7767449462028	8.72201847689137	0	0	0	0	0	0	57.5399917371761	0	0	0	0	96.1988356701022	0	0	91.8572699202339	61.7763693742629	0	0	0	0	0	0	0	0	104.172631821804	204.591572879987	0	0	16.9383718252797	0	15.6476206650242	182.971941366279	0	0	432.605123342342	0	0	24.0942834776817
Mll5	0	0	0	0	0	0	0	0	0	0	0	0	0	0	0	0	0	0	0	0	0	0	0	0	0	0	0	0	0	0	0	0	0	0	0	0	0	0	0	0	0	0	0	318.096943838765	0	0	0	0	0
Tcf4	1077.66832522826	247.254937271364	5.81774383163972	397.398792624838	1392.27458949031	1207.18343820374	666.759850594598	950.579498214466	146.964910115179	0	956.164746181831	227.391801422496	475.96151475599	790.46366855082	1237.96813674422	1603.06841495146	1331.39586824355	1191.24106875168	1225.0690534297	1593.31410980855	897.005695561623	1121.4235042616	1693.43348548135	585.261685170063	2487.36264736914	3574.76899021845	908.932906797969	870.150528264584	1050.01693482121	1906.59917689182	1422.51486193215	1116.08863101294	2230.45744715866	746.771400884593	1324.7658305424	3037.65493798089	2477.34572555694	1347.45343712149	773.884004764818	873.938575016481	288.527147386126	2586.04221396604	3579.41630975301	1597.62225119884	2234.55714657523	2419.01168799248	2795.1067775984	738.548959846926	1028.92447340948
Bcl11b	0	8.74294013316783	0	0	0	0	0	0	0	0	0	0	0	0	0	0	0	0	0	0	0	0	0	0	0	0	0	0	0	0	0	0	0	0	0	0	0	0	0	0	0	0	0	0	0	0	0	0	0
Pten	593.65911940568	1170.67450931034	1471.73542496994	699.144184274314	408.001683709832	350.331617232292	323.908560449369	344.54585352196	115.820382303287	298.869362272739	181.528852133502	536.062354948055	880.948105024991	602.581976034496	334.414717875921	547.087675554141	729.629770886609	331.581036857758	878.783515191955	651.714529051847	48.4249119261234	386.748889443261	341.140758901634	594.117061496103	463.113976567801	777.623337134124	815.383432660217	626.012476801198	1141.82288003264	386.373645491172	1570.16286367837	461.773657847023	730.839673500535	1830.44299313235	664.840864423939	767.69815311325	1108.83236089271	619.994869029055	170.324421223553	402.831927673471	299.008705397259	323.991346278271	983.826116648713	559.28714883885	1609.26501597362	1104.87241081713	757.150014363039	320.640135814081	278.221383520742
Ep300	286.432121585503	530.462856761639	364.861620690133	793.992438405674	419.920642253655	224.543940550928	22.1211426232034	158.679965626401	223.063575576281	378.568936130163	138.217123188451	1491.16815582106	1227.5578012937	1228.14505748981	896.318473703894	425.278315208379	870.720656384832	1388.50136841241	385.531707449609	2170.54166731284	504.804208975185	1674.53634981702	790.653534631318	995.16477423913	680.89485436663	1244.60758555056	655.085039983204	905.022123748195	997.911284102595	428.743950553116	298.689333844016	312.963173275969	498.444879963799	445.38225631964	894.149141667991	997.602940756998	938.041214565304	309.254298399412	681.00615018647	603.90215032151	978.956577036168	607.348184145859	1036.60276222539	1080.3215482732	1336.33731940626	766.367483968669	1066.79452386419	365.673535574663	719.645554914892
vWF	0	35.7605396082094	0	30.0490966323116	0	0	0	19.3021246703332	20.6108772414538	1.76667557876804	0	70.8953363010387	0	85.046024304975	217.233284628126	0	440.788904582838	0	70.7817804706579	13.5889603668441	0	0	0	21.1355646791285	481.726272587634	307.428208640777	45.3809093882317	37.8968908881265	42.6272318973364	0	149.232061645485	161.965636769504	0	0	0	25.6696021463485	21.5817816223138	0	0	36.0373538708695	0	37.2483390918382	0	247.671592918846	0	1040.81725387223	0	26.5099557127022	0
PIk3ca	396.360233656783	354.622612356694	0	994.226387179496	740.457448496127	145.710749097534	87.7088479438535	597.272675481218	212.079017413644	737.956594853274	636.667425741482	0	75.5360603552185	2088.12971872207	510.046793164667	251.368869488799	716.802346442877	292.931743152789	141.211375633411	713.733962896971	310.298691191418	1267.99108626644	268.241570891921	0	371.428748136484	610.999814328146	497.601512153035	275.799990838658	627.248023893507	258.712120415474	623.88999485638	657.973420271868	684.900066824781	0	97.1943070756797	1829.1407623236	0	0	327.180643227274	388.820500471573	1166.10373368334	1245.27982918542	541.958134049478	936.315965219373	642.156300429973	793.707713394816	415.883083594156	556.890574425636	1061.26343135844
Sos1	104.36977102679	135.595342824031	0	140.032173966421	88.5724767944596	0	98.4074024437923	0	0	0	2.14598951385207	127.66992815238	241.608943750766	241.849243836302	59.0722677898352	6.03965027723405	32.0170832917435	0	223.128323326768	0	310.781193559383	0	148.251335650151	184.900019066559	155.594845151192	266.752997715357	76.5582212290367	510.614939757478	1.40156544340599	45.5162728710877	156.597045132899	0	370.493257433111	179.679855643068	0	0	40.6475807567792	45.010332971986	44.300140319895	49.6241813514818	79.4170924459211	0	380.279281040669	285.80346882502	96.481449144864	84.7284706732031	63.1941359519172	60.9576269003656	114.609233287341
Ikzf2	355.504883745916	726.341699431197	857.252843026497	1233.51652251035	166.412375746821	1323.15049115656	195.829903171981	397.366724179905	340.886658235608	639.849619776429	153.927327274075	1326.14561758622	286.070345709111	631.707656050727	0	0	1687.23286572953	439.467198889831	1648.50527933563	1245.43007132461	598.001102847058	0	438.141671045822	0	147.405025795007	0	378.457245204926	513.360701505423	0	738.827777737042	363.996460370911	771.864863106412	0	1835.52515302526	1164.27758491931	798.49525493433	363.509730944742	557.116375731577	0	2077.7060850807	748.402913859829	190.432682246894	1479.4756430567	408.600835525082	695.165409905006	0	593.511014998301	632.588142658252	1137.54298086369
Notch1	0	0	0	0	109.756063873703	0	0	419.255393294638	116.795176631212	0	0	551.076305358665	574.0780804093	0	267.187291288556	247.512912912813	0	0	563.232505139871	0	0	230.906661716745	0	0	0	279.121760617321	0	125.897267368452	0	0	271.64411478864	266.937713055057	0	564.110279816283	0	0	0	0	0	602.989892218441	0	0	0	0	0	0	321.602120433785	0	268.761730318486
Nfia	0	1998.30603796288	0	1132.8272165461	0	1629.1724560567	0	324.83417768233	650.026564896264	338.381134163388	571.872043151495	0	1152.48689658042	511.043121470478	559.619811570194	1267.51916437845	2534.9792751271	326.516732240233	697.014539226604	612.278510038818	331.167320983349	372.320270027076	893.120812793463	1416.22414069386	989.235202315678	680.842126708685	1569.64315835601	881.493562982279	957.464721543834	803.300873702657	419.878602326988	967.315937009204	766.988108895816	0	1069.81873477244	481.846654384928	0	0	532.489500236823	1214.4163591136	837.555498926449	1519.35885258187	1512.67329684812	1755.18607865905	1248.91070023043	360.138451917765	2048.05654267822	0	960.838217565081
Dnmt3a	0	395.669148228155	623.786436455849	902.545606004385	85.5969607989049	189.744250351991	268.073276687296	821.222341357743	0.890065523920386	26.0999200266384	1550.50634333427	1475.89807535791	981.889992944289	1508.58311922699	1460.90297607351	231.500442215201	1849.26172073685	0	523.940269730778	1038.56541659915	2280.96003509803	603.850367754882	1223.14319260912	1229.35620439767	4457.20320243491	1620.12900971916	2026.27005591125	1681.85176934545	1449.73455075001	817.961040166866	3060.86417365244	337.955410630541	1885.43673201122	3446.07654528228	1058.20983666817	1493.33017071952	3290.44932289185	1371.73817654387	330.109357690329	1367.47970131391	1201.85978095388	1932.86931522422	173.183280864023	1976.02456271248	1822.31105584279	3265.05583629375	2634.2707356101	203.457320132398	362.256472301867
APC	66.4658604504263	0	354.034417029371	0	309.806549248703	183.68965949981	0	0	0	0	0	0	0	0	0	0	0	0	0	0	0	0	568.852368957442	306.346205409582	0	0	0	0	0	0	0	0	0	0	0	0	0	297.860254671255	0	130.736775698365	694.776575610178	0	397.634821340764	353.205882321629	296.087460128683	515.424118133307	0	406.254885655709	0
Nfat5	743.896654730177	307.731256900852	117.21788804075	213.01577208071	501.837054533749	661.075944048176	611.126638744238	96.5532402556713	125.492060744952	536.120343292405	56.6187579706115	85.2938687338774	400.784440183966	526.987962135591	611.313651485744	180.030295005523	385.54789839754	225.688856493039	640.655788699761	445.155627822117	308.9204466483	491.808877544486	1438.65528017768	234.029543420439	493.179206271062	785.091619433111	111.997361521065	233.380510865824	323.101645012104	156.353669765513	398.854495292186	454.466503127501	377.388590835876	590.67863444953	482.551805694638	726.44614159764	283.439794726447	255.976020035609	529.061185568379	165.769649201311	665.996483448268	641.834245027967	70.7796557003643	538.868016781997	502.899217591654	138.995103227956	304.482904570386	933.385896302823	745.408791654586
[truncated: 222 more columns]
