# Supplementary material for: Single-cell trajectories reconstruction, exploration and mapping of omics data with STREAM
Source: Nat Commun. 2019 Apr 23;10:1903. doi: 10.1038/s41467-019-09670-4 (PMC6478907; doi:10.1038/s41467-019-09670-4)
Supplement: Supplementary file 5 — Supplementary Data 2 [file 41467_2019_9670_MOESM5_ESM.zip › Sup_data2/Guo_2013/mpath/qPCR_rpkm_landmark_cluster.txt]

cell	landmark_cluster
HSC1.1	HSC_2
HSC1.3	HSC_2
HSC1.4	HSC_2
HSC1.5	HSC_2
HSC1.6	HSC_4
HSC1.7	HSC_4
HSC1.10	HSC_2
HSC2	HSC_4
HSC2.1	HSC_2
HSC2.2	HSC_4
HSC2.3	HSC_4
HSC2.5	HSC_4
HSC2.7	HSC_2
HSC2.8	HSC_4
HSC2.9	HSC_4
HSC2.11	HSC_2
HSC2.13	HSC_4
HSC2.14	HSC_4
HSC2.15	HSC_2
HSC2.16	HSC_4
HSC2.17	HSC_2
HSC2.19	HSC_2
HSC2.22	HSC_4
HSC2.23	HSC_4
HSC2.24	HSC_2
HSC2.25	HSC_4
HSC2.26	HSC_4
HSC2.28	HSC_2
HSC2.29	HSC_2
HSC2.30	HSC_4
HSC2.31	HSC_2
HSC2.32	HSC_4
HSC2.33	HSC_2
HSC2.34	CMP_5
HSC2.36	HSC_4
HSC2.37	HSC_2
HSC2.38	HSC_4
HSC2.39	HSC_4
HSC2.40	HSC_4
HSC2.41	HSC_4
HSC2.42	HSC_4
HSC2.44	HSC_4
HSC2.45	HSC_4
HSC2.46	HSC_2
MPP1	MPP_6
MPP1.1	HSC_2
MPP1.4	CMP_5
MPP1.5	HSC_2
MPP1.8	MPP_6
MPP1.12	MPP_6
MPP1.14	MPP_6
MPP1.17	HSC_2
MPP1.18	MPP_6
MPP1.19	MPP_6
MPP1.20	MPP_6
MPP1.21	HSC_2
MPP1.23	MPP_6
MPP1.24	MPP_6
MPP1.25	MPP_6
MPP1.29	CMP_5
MPP1.30	MPP_8
MPP1.31	MPP_8
MPP1.32	MPP_9
MPP1.33	MPP_8
MPP1.34	MPP_6
MPP1.36	MPP_8
MPP1.37	MPP_8
MPP2.1	MPP_9
MPP2.2	MPP_6
MPP2.3	MPP_6
MPP2.4	MPP_6
MPP2.5	MPP_6
MPP2.6	MPP_9
MPP2.9	MPP_6
MPP2.11	MPP_9
MPP2.13	MPP_9
MPP2.14	MPP_6
MPP2.16	MPP_9
MPP2.17	MPP_9
MPP2.18	MPP_6
MPP2.19	MPP_9
MPP2.20	MPP_8
MPP2.21	MPP_6
MPP2.22	MPP_6
MPP2.23	MPP_8
MPP2.24	MPP_6
MPP2.25	MPP_8
MPP2.26	MPP_8
MPP2.27	MPP_6
MPP2.28	MPP_6
MPP2.31	MPP_6
MPP2.32	CMP_5
MPP2.33	MPP_6
MPP2.35	MPP_8
MPP2.36	MPP_6
MPP2.38	MPP_6
MPP2.39	MPP_9
MPP2.40	MPP_9
MPP2.41	HSC_2
MPP2.42	HSC_2
MPP2.44	MPP_9
MPP2.46	MPP_8
MPP2.47	MPP_6
CLP	CLP_12
CLP.3	CLP_12
CLP.6	CLP_12
CLP.8	CLP_12
CLP.10	CLP_12
CLP.11	CLP_12
CLP.12	CLP_12
CLP.15	CLP_12
CMP1	CMP_13
CMP1.4	CMP_13
CMP1.5	CMP_5
CMP1.7	CMP_13
CMP1.9	CMP_5
CMP1.10	GMP_14
CMP1.11	GMP_14
CMP1.12	CMP_5
CMP1.13	CMP_13
CMP1.14	CMP_5
CMP1.15	CMP_5
CMP1.16	CMP_13
CMP1.17	MPP_6
CMP1.20	CMP_13
CMP1.22	CMP_5
CMP1.25	CMP_13
CMP1.26	CMP_5
CMP1.28	CMP_5
CMP1.30	CMP_13
CMP1.31	CMP_13
CMP1.32	CMP_5
CMP2.2	CMP_13
CMP2.5	CMP_13
CMP2.6	MPP_6
CMP2.8	CMP_5
CMP2.9	CMP_5
CMP2.10	CMP_5
CMP2.12	CMP_5
CMP2.14	CMP_5
CMP2.16	CMP_13
CMP2.19	MPP_8
CMP2.20	CMP_5
GMP	GMP_14
GMP.3	GMP_14
GMP.4	GMP_14
GMP.10	GMP_14
GMP.11	GMP_14
GMP.13	GMP_14
GMP.18	GMP_14
GMP.20	GMP_14
GMP.22	GMP_14
MEP	CMP_13
MEP.1	MEP_16
MEP.2	CMP_13
MEP.3	MEP_16
MEP.4	MEP_16
MEP.5	MEP_16
MEP.6	MEP_16
MEP.7	CLP_12
MEP.8	MEP_16
MEP.9	MEP_16
MEP.10	CLP_12
MEP.11	MEP_16
MEP.12	MEP_16
MEP.13	MEP_16
MEP.14	MEP_16
MEP.17	MEP_16
MEP.18	MEP_16
MEP.19	CMP_13
MEP.20	CMP_13
MEP.21	MEP_16
