# Supplementary material for: Single-cell trajectories reconstruction, exploration and mapping of omics data with STREAM
Source: Nat Commun. 2019 Apr 23;10:1903. doi: 10.1038/s41467-019-09670-4 (PMC6478907; doi:10.1038/s41467-019-09670-4)
Supplement: Supplementary file 5 — Supplementary Data 2 [file 41467_2019_9670_MOESM5_ESM.zip › Sup_data2/Guo_2013/mpath/CMP_5_MPP_8_MPP_9_order.txt]

"CMP2.9"
"MPP2.32"
"CMP1.22"
"MPP1.33"
"MPP1.31"
"MPP1.37"
"MPP2.46"
"MPP2.25"
"MPP2.23"
"MPP1.36"
"MPP2.43"
"MPP2.29"
"MPP2.7"
"MPP2.37"
"CMP1.33"
"MPP2.44"
"MPP2.40"
"MPP2.13"
"MPP2.16"
"MPP2.39"
"MPP1.32"
"MPP2.6"
"MPP2.17"
"MPP2.19"
