# Supplementary material for: Single-cell trajectories reconstruction, exploration and mapping of omics data with STREAM
Source: Nat Commun. 2019 Apr 23;10:1903. doi: 10.1038/s41467-019-09670-4 (PMC6478907; doi:10.1038/s41467-019-09670-4)
Supplement: Supplementary file 5 — Supplementary Data 2 [file 41467_2019_9670_MOESM5_ESM.zip › Sup_data2/Guo_2013/mpath/qPCR_rpkm_NearestNeighbor_landMarks.txt]

	CLP_12	CMP_13	CMP_5	GMP_14	HSC_2	HSC_4	MEP_16	MPP_6	MPP_8	MPP_9
CLP_12	0	3	0	0	0	0	0	4	0	9
CMP_13	0	0	13	0	0	0	3	1	0	0
CMP_5	0	10	0	0	6	0	0	0	3	0
GMP_14	3	1	2	0	0	0	0	0	7	13
HSC_2	0	0	4	0	0	23	0	1	3	0
HSC_4	0	1	0	0	40	0	0	1	0	0
MEP_16	0	14	1	0	0	0	0	0	0	0
MPP_6	3	0	0	1	4	8	0	0	26	16
MPP_8	0	0	0	0	0	0	0	5	0	10
MPP_9	3	0	0	9	0	0	0	9	11	0
