# Supplementary material for: Single-cell trajectories reconstruction, exploration and mapping of omics data with STREAM
Source: Nat Commun. 2019 Apr 23;10:1903. doi: 10.1038/s41467-019-09670-4 (PMC6478907; doi:10.1038/s41467-019-09670-4)
Supplement: Supplementary file 5 — Supplementary Data 2 [file 41467_2019_9670_MOESM5_ESM.zip › Sup_data2/Guo_2013/mpath/mpath_guo2013.ipynb]

# %% [code]
library(Mpath)

# %% [code]
df_rpkmFile = read.csv('../data_guoji_without_log2.tsv',row.names = 1,sep='\t')
df_sampleFile = read.csv('../cell_label.tsv',header = FALSE,sep='\t')
df_sampleFile = cbind(colnames(df_rpkmFile),df_sampleFile)
colnames(df_sampleFile) = c('CellID','GroupID')
write.table(file='qPCR_rpkm.txt',df_rpkmFile, sep="\t", quote=FALSE)
write.table(file='qPCR_sample.txt',df_sampleFile, sep="\t", quote=FALSE,row.names = FALSE)
rpkmFile = 'qPCR_rpkm.txt'
sampleFile = 'qPCR_sample.txt'
#rpkmQCFile = 'qPCR_rpkm_geneQC0.05anyGroup.txt'

# QC_gene(rpkmFile = rpkmFile,
#         rpkmQCFile = rpkmQCFile,
#         sampleFile = sampleFile,threshold=0.05,method="any")

find_optimal_cluster_number(rpkmFile = rpkmFile,
                            sampleFile = sampleFile,
                            min_cluster_num = 7, max_cluster_num = 18,
                            diversity_cut = 0.9, size_cut = 0.05)

baseName = "qPCR_rpkm";
landmark_cluster <- landmark_designation(rpkmFile = rpkmFile,
                                         baseName = baseName,
                                         sampleFile = sampleFile,
                                         method = "diversity_size",
                                         numcluster = 16, diversity_cut=0.7,
                                         size_cut=0.02)

SC_hc_colorCode(dataFile = rpkmFile,
                cuttree_k = 16,
                sampleFile= sampleFile,
                width = 22, height = 10, iflog2 = TRUE)

### Construct weighted neighborhood network

exprs = rpkmFile
neighbor_network <- build_network(exprs = exprs,
                                  landmark_cluster = landmark_cluster)

### TrimNet: trim edges of lower weights

trimmed_net <- trim_net(neighbor_network,textSize=30,
                       baseName = baseName,
                       method = "mst")

### Color code the landmarks with marker expression
lmFile = "qPCR_rpkm_landmark_cluster.txt";
geneName=c('CD55','Gata1');
color_code_node_2(networkFile = trimmed_net,
                  rpkmFile = rpkmFile,
                  lmFile = lmFile,
                  geneName = geneName,
                  baseName = "Marker",
                  seed=3)
#'ENSG00000125414.13' %in% rownames(df_rpkmFile)

### path 1:"T1_2","T1_1","T2_7","T3_10","T4_14"

ccFile = "qPCR_rpkm_landmark_cluster.txt";
order <- nbor_order(exprs = exprs,
                    ccFile = ccFile,
                    lm_order = c("HSC_4","HSC_2","CMP_5"),
                    if_bb_only=TRUE,
                    method=1)

order <- nbor_order(exprs = exprs,
                    ccFile = ccFile,
                    lm_order = c("CMP_5","CMP_13","MEP_16"),
                    if_bb_only=TRUE,
                    method=1)

order <- nbor_order(exprs = exprs,
                    ccFile = ccFile,
                    lm_order = c("CMP_5","MPP_8","MPP_9"),
                    if_bb_only=TRUE,
                    method=1)

order <- nbor_order(exprs = exprs,
                    ccFile = ccFile,
                    lm_order = c("MPP_9","MPP_6"),
                    if_bb_only=TRUE,
                    method=1)

order <- nbor_order(exprs = exprs,
                    ccFile = ccFile,
                    lm_order = c("MPP_9","GMP_14","CLP_12"),
                    if_bb_only=TRUE,
                    method=1)

# %% [code]
