# Supplementary material for: Single-cell trajectories reconstruction, exploration and mapping of omics data with STREAM
Source: Nat Commun. 2019 Apr 23;10:1903. doi: 10.1038/s41467-019-09670-4 (PMC6478907; doi:10.1038/s41467-019-09670-4)
Supplement: Supplementary file 5 — Supplementary Data 2 [file 41467_2019_9670_MOESM5_ESM.zip › Sup_data2/Guo_2013/mpath/MPP_9_GMP_14_CLP_12_order.txt]

"MPP2.8"
"CMP1.27"
"GMP.15"
"MPP2.34"
"CMP1.6"
"CMP1.8"
"GMP.17"
"CMP2.4"
"CMP2.17"
"GMP.12"
"GMP.9"
"CMP2.21"
"GMP.23"
"GMP.1"
"GMP.7"
"GMP.6"
"CMP1.11"
"GMP.5"
"GMP.8"
"GMP.22"
"GMP.13"
"GMP.11"
"GMP.10"
"GMP.16"
"GMP.21"
