# Supplementary material for: Single-cell trajectories reconstruction, exploration and mapping of omics data with STREAM
Source: Nat Commun. 2019 Apr 23;10:1903. doi: 10.1038/s41467-019-09670-4 (PMC6478907; doi:10.1038/s41467-019-09670-4)
Supplement: Supplementary file 5 — Supplementary Data 2 [file 41467_2019_9670_MOESM5_ESM.zip › Sup_data2/Guo_2013/mpath/qPCR_rpkm_neighbors_in_order.txt]

V1	V2	V3	V4	V5	V6	V7	V8	V9	V10
HSC1	MPP_6	HSC_2	HSC_4	MPP_8	CMP_5	CMP_13	MPP_9	GMP_14	CLP_12	MEP_16
HSC1.1	HSC_2	CMP_5	HSC_4	MPP_8	CMP_13	MPP_9	MPP_6	GMP_14	CLP_12	MEP_16
HSC1.2	HSC_4	HSC_2	CMP_13	CMP_5	CLP_12	MPP_6	MPP_9	MPP_8	MEP_16	GMP_14
HSC1.3	HSC_2	MPP_8	MPP_6	MPP_9	CMP_5	HSC_4	CMP_13	GMP_14	CLP_12	MEP_16
HSC1.4	HSC_2	HSC_4	MPP_8	CMP_5	MPP_6	CMP_13	MPP_9	GMP_14	CLP_12	MEP_16
HSC1.5	HSC_2	HSC_4	MPP_6	CMP_5	MPP_8	CMP_13	MPP_9	GMP_14	CLP_12	MEP_16
HSC1.6	HSC_4	HSC_2	MPP_6	CMP_13	CMP_5	MPP_8	MPP_9	GMP_14	CLP_12	MEP_16
HSC1.7	HSC_4	HSC_2	MPP_6	CMP_5	CMP_13	MPP_8	MPP_9	GMP_14	CLP_12	MEP_16
HSC1.8	HSC_4	HSC_2	MPP_6	MPP_8	CMP_5	CMP_13	MPP_9	GMP_14	CLP_12	MEP_16
HSC1.9	HSC_2	HSC_4	CMP_5	CMP_13	MPP_6	MPP_8	MPP_9	GMP_14	CLP_12	MEP_16
HSC1.10	HSC_2	HSC_4	CMP_5	MPP_6	MPP_8	CMP_13	MPP_9	GMP_14	CLP_12	MEP_16
HSC2	HSC_4	HSC_2	MPP_6	CMP_13	CMP_5	MPP_8	MPP_9	GMP_14	CLP_12	MEP_16
HSC2.1	HSC_2	HSC_4	MPP_6	MPP_8	CMP_5	CMP_13	MPP_9	GMP_14	CLP_12	MEP_16
HSC2.2	HSC_4	HSC_2	CMP_13	CMP_5	MPP_6	MPP_8	MPP_9	GMP_14	CLP_12	MEP_16
HSC2.3	HSC_4	HSC_2	CMP_13	MPP_6	CMP_5	MPP_8	MPP_9	GMP_14	CLP_12	MEP_16
HSC2.4	HSC_2	HSC_4	MPP_6	MPP_8	CMP_5	CMP_13	MPP_9	GMP_14	CLP_12	MEP_16
HSC2.5	HSC_4	HSC_2	CMP_5	MPP_6	MPP_8	CMP_13	MPP_9	GMP_14	CLP_12	MEP_16
HSC2.6	HSC_4	HSC_2	MPP_6	CMP_13	CMP_5	MPP_8	MPP_9	GMP_14	CLP_12	MEP_16
HSC2.7	HSC_2	HSC_4	MPP_6	CMP_5	MPP_8	CMP_13	MPP_9	GMP_14	CLP_12	MEP_16
HSC2.8	HSC_4	HSC_2	MPP_6	CMP_5	CMP_13	MPP_8	MPP_9	GMP_14	CLP_12	MEP_16
HSC2.9	HSC_4	HSC_2	MPP_6	CMP_13	CMP_5	MPP_8	MPP_9	GMP_14	CLP_12	MEP_16
HSC2.10	HSC_4	HSC_2	MPP_6	CMP_13	CMP_5	MPP_8	GMP_14	MPP_9	CLP_12	MEP_16
HSC2.11	HSC_2	HSC_4	CMP_5	MPP_8	MPP_6	CMP_13	MPP_9	GMP_14	MEP_16	CLP_12
HSC2.12	HSC_4	HSC_2	MPP_6	CMP_5	CMP_13	MPP_8	MPP_9	GMP_14	CLP_12	MEP_16
HSC2.13	HSC_4	HSC_2	CMP_5	CMP_13	MPP_6	MPP_8	MPP_9	GMP_14	CLP_12	MEP_16
HSC2.14	HSC_2	HSC_4	CMP_5	MPP_6	MPP_8	CMP_13	MPP_9	GMP_14	CLP_12	MEP_16
HSC2.15	HSC_4	HSC_2	CMP_5	MPP_6	CMP_13	MPP_8	MPP_9	GMP_14	CLP_12	MEP_16
HSC2.16	HSC_4	HSC_2	CMP_5	CMP_13	MPP_6	MPP_8	GMP_14	MPP_9	CLP_12	MEP_16
HSC2.17	HSC_2	HSC_4	CMP_5	CMP_13	MPP_6	MPP_8	MPP_9	GMP_14	CLP_12	MEP_16
HSC2.18	HSC_2	HSC_4	MPP_6	CMP_5	MPP_8	CMP_13	MPP_9	GMP_14	CLP_12	MEP_16
HSC2.19	HSC_2	HSC_4	CMP_5	MPP_6	MPP_8	CMP_13	MPP_9	GMP_14	CLP_12	MEP_16
HSC2.20	HSC_4	HSC_2	MPP_6	MPP_8	CMP_5	CMP_13	MPP_9	GMP_14	CLP_12	MEP_16
HSC2.21	HSC_2	HSC_4	CMP_5	MPP_6	CMP_13	MPP_8	MPP_9	GMP_14	CLP_12	MEP_16
HSC2.22	HSC_4	HSC_2	MPP_6	CMP_5	CMP_13	MPP_8	MPP_9	GMP_14	CLP_12	MEP_16
HSC2.23	HSC_4	HSC_2	MPP_6	CMP_13	CMP_5	MPP_8	MPP_9	GMP_14	CLP_12	MEP_16
HSC2.24	HSC_2	HSC_4	CMP_5	MPP_8	MPP_6	CMP_13	MPP_9	GMP_14	CLP_12	MEP_16
HSC2.25	HSC_4	HSC_2	CMP_5	MPP_6	MPP_8	CMP_13	MPP_9	GMP_14	CLP_12	MEP_16
HSC2.26	HSC_4	HSC_2	MPP_6	CMP_5	CMP_13	MPP_8	MPP_9	GMP_14	CLP_12	MEP_16
HSC2.27	HSC_4	HSC_2	MPP_6	CMP_5	CMP_13	MPP_8	MPP_9	GMP_14	CLP_12	MEP_16
HSC2.28	HSC_2	HSC_4	CMP_5	CMP_13	MPP_6	MPP_8	MPP_9	GMP_14	CLP_12	MEP_16
HSC2.29	HSC_2	HSC_4	MPP_6	CMP_5	MPP_8	CMP_13	MPP_9	GMP_14	CLP_12	MEP_16
HSC2.30	HSC_4	HSC_2	MPP_6	MPP_8	CMP_5	CMP_13	MPP_9	GMP_14	CLP_12	MEP_16
HSC2.31	HSC_2	HSC_4	CMP_5	CMP_13	MPP_6	MPP_8	MPP_9	GMP_14	MEP_16	CLP_12
HSC2.32	HSC_4	HSC_2	MPP_6	CMP_5	CMP_13	MPP_8	MPP_9	GMP_14	CLP_12	MEP_16
HSC2.33	HSC_2	HSC_4	CMP_5	MPP_6	MPP_8	CMP_13	MPP_9	GMP_14	CLP_12	MEP_16
HSC2.34	CMP_5	HSC_2	CMP_13	HSC_4	MPP_6	MPP_8	MPP_9	MEP_16	GMP_14	CLP_12
HSC2.35	MPP_6	HSC_2	HSC_4	MPP_8	CMP_13	CMP_5	MPP_9	GMP_14	CLP_12	MEP_16
HSC2.36	HSC_4	HSC_2	MPP_6	CMP_13	CMP_5	MPP_8	MPP_9	GMP_14	CLP_12	MEP_16
HSC2.37	HSC_2	HSC_4	MPP_6	CMP_13	CMP_5	MPP_8	MPP_9	GMP_14	CLP_12	MEP_16
HSC2.38	HSC_4	HSC_2	MPP_6	CMP_5	CMP_13	MPP_8	MPP_9	GMP_14	CLP_12	MEP_16
HSC2.39	HSC_4	HSC_2	MPP_6	CMP_13	CMP_5	MPP_8	MPP_9	GMP_14	CLP_12	MEP_16
HSC2.40	HSC_4	HSC_2	MPP_6	CMP_13	CMP_5	MPP_8	MPP_9	GMP_14	CLP_12	MEP_16
HSC2.41	HSC_4	HSC_2	MPP_6	MPP_8	CMP_5	CMP_13	MPP_9	GMP_14	CLP_12	MEP_16
HSC2.42	HSC_4	HSC_2	MPP_6	CMP_13	CMP_5	MPP_8	MPP_9	GMP_14	CLP_12	MEP_16
HSC2.43	HSC_4	HSC_2	MPP_6	CMP_5	CMP_13	MPP_8	MPP_9	GMP_14	CLP_12	MEP_16
HSC2.44	HSC_4	HSC_2	MPP_6	CMP_5	MPP_8	CMP_13	MPP_9	GMP_14	CLP_12	MEP_16
HSC2.45	HSC_4	HSC_2	MPP_6	CMP_13	CMP_5	MPP_8	MPP_9	GMP_14	CLP_12	MEP_16
HSC2.46	HSC_2	HSC_4	CMP_5	CMP_13	MPP_6	MPP_8	MPP_9	GMP_14	MEP_16	CLP_12
MPP1	MPP_6	HSC_2	HSC_4	MPP_8	CMP_5	CMP_13	MPP_9	GMP_14	CLP_12	MEP_16
MPP1.1	HSC_2	HSC_4	CMP_5	MPP_6	CMP_13	MPP_8	MPP_9	GMP_14	CLP_12	MEP_16
MPP1.2	MPP_6	MPP_8	HSC_4	HSC_2	MPP_9	CMP_5	CMP_13	GMP_14	CLP_12	MEP_16
MPP1.3	HSC_2	CMP_5	HSC_4	MPP_6	MPP_8	CMP_13	MPP_9	GMP_14	CLP_12	MEP_16
MPP1.4	CMP_5	HSC_2	CMP_13	MPP_8	HSC_4	MPP_6	GMP_14	MPP_9	CLP_12	MEP_16
MPP1.5	HSC_2	CMP_5	MPP_8	HSC_4	MPP_6	MPP_9	CMP_13	GMP_14	CLP_12	MEP_16
MPP1.6	HSC_4	HSC_2	MPP_6	CMP_13	CMP_5	MPP_8	MPP_9	GMP_14	CLP_12	MEP_16
MPP1.7	HSC_2	HSC_4	MPP_6	MPP_8	CMP_5	CMP_13	MPP_9	GMP_14	CLP_12	MEP_16
MPP1.8	MPP_6	HSC_4	HSC_2	MPP_8	CMP_13	CMP_5	MPP_9	GMP_14	CLP_12	MEP_16
MPP1.9	HSC_4	HSC_2	MPP_6	CMP_13	MPP_8	CMP_5	MPP_9	GMP_14	CLP_12	MEP_16
MPP1.10	HSC_4	HSC_2	CMP_5	MPP_6	CMP_13	MPP_8	MPP_9	GMP_14	CLP_12	MEP_16
MPP1.11	HSC_4	HSC_2	MPP_6	MPP_8	CMP_5	CMP_13	MPP_9	GMP_14	CLP_12	MEP_16
MPP1.12	MPP_6	MPP_8	MPP_9	HSC_2	HSC_4	CMP_13	CMP_5	GMP_14	CLP_12	MEP_16
MPP1.13	MPP_6	MPP_8	HSC_2	HSC_4	CMP_5	CMP_13	MPP_9	GMP_14	CLP_12	MEP_16
MPP1.14	MPP_6	MPP_8	HSC_2	HSC_4	MPP_9	CMP_5	GMP_14	CMP_13	CLP_12	MEP_16
MPP1.15	HSC_4	MPP_6	HSC_2	MPP_8	CMP_13	CMP_5	MPP_9	GMP_14	CLP_12	MEP_16
MPP1.16	HSC_4	HSC_2	MPP_6	MPP_8	CMP_5	CMP_13	MPP_9	GMP_14	CLP_12	MEP_16
MPP1.17	HSC_2	MPP_8	CMP_5	HSC_4	MPP_6	MPP_9	CMP_13	GMP_14	CLP_12	MEP_16
MPP1.18	MPP_6	MPP_8	MPP_9	HSC_4	HSC_2	CMP_13	CMP_5	GMP_14	CLP_12	MEP_16
MPP1.19	MPP_6	MPP_8	MPP_9	CMP_13	HSC_4	CMP_5	GMP_14	HSC_2	CLP_12	MEP_16
MPP1.20	MPP_6	HSC_4	MPP_8	HSC_2	MPP_9	CMP_5	GMP_14	CMP_13	CLP_12	MEP_16
MPP1.21	HSC_2	CMP_5	MPP_8	HSC_4	MPP_9	MPP_6	CMP_13	GMP_14	CLP_12	MEP_16
MPP1.22	HSC_4	HSC_2	CMP_5	MPP_6	CMP_13	MPP_8	MPP_9	GMP_14	CLP_12	MEP_16
MPP1.23	MPP_6	HSC_4	MPP_8	HSC_2	CMP_13	MPP_9	CMP_5	GMP_14	CLP_12	MEP_16
MPP1.24	MPP_6	HSC_4	HSC_2	MPP_8	CMP_13	CMP_5	MPP_9	GMP_14	CLP_12	MEP_16
MPP1.25	MPP_6	MPP_8	MPP_9	HSC_4	HSC_2	CMP_5	GMP_14	CMP_13	CLP_12	MEP_16
MPP1.26	MPP_6	HSC_4	HSC_2	MPP_8	CMP_5	CMP_13	MPP_9	GMP_14	CLP_12	MEP_16
MPP1.27	MPP_6	MPP_8	HSC_2	MPP_9	HSC_4	CMP_5	GMP_14	CMP_13	CLP_12	MEP_16
MPP1.28	HSC_2	MPP_6	HSC_4	CMP_5	MPP_8	CMP_13	MPP_9	GMP_14	CLP_12	MEP_16
MPP1.29	CMP_5	HSC_2	HSC_4	CMP_13	MPP_6	MPP_8	GMP_14	MPP_9	CLP_12	MEP_16
MPP1.30	MPP_8	MPP_6	MPP_9	HSC_2	CMP_5	HSC_4	GMP_14	CMP_13	CLP_12	MEP_16
MPP1.31	MPP_8	MPP_9	MPP_6	CMP_5	HSC_2	GMP_14	CLP_12	HSC_4	CMP_13	MEP_16
MPP1.32	MPP_9	MPP_8	MPP_6	GMP_14	CLP_12	CMP_5	HSC_2	HSC_4	CMP_13	MEP_16
MPP1.33	MPP_8	MPP_9	MPP_6	CMP_5	HSC_2	CMP_13	HSC_4	GMP_14	CLP_12	MEP_16
MPP1.34	MPP_6	MPP_9	MPP_8	HSC_2	HSC_4	GMP_14	CMP_5	CMP_13	CLP_12	MEP_16
MPP1.35	MPP_6	MPP_9	MPP_8	GMP_14	HSC_2	HSC_4	CMP_5	CMP_13	CLP_12	MEP_16
MPP1.36	MPP_8	MPP_9	MPP_6	CMP_5	HSC_2	GMP_14	HSC_4	CLP_12	CMP_13	MEP_16
MPP1.37	MPP_8	MPP_9	CMP_5	HSC_2	GMP_14	MPP_6	HSC_4	CMP_13	CLP_12	MEP_16
MPP2	HSC_4	HSC_2	MPP_6	CMP_13	CMP_5	MPP_8	MPP_9	GMP_14	CLP_12	MEP_16
MPP2.1	MPP_9	MPP_6	MPP_8	CLP_12	GMP_14	HSC_2	CMP_5	HSC_4	CMP_13	MEP_16
MPP2.2	MPP_6	MPP_9	MPP_8	HSC_4	HSC_2	GMP_14	CMP_13	CLP_12	CMP_5	MEP_16
MPP2.3	MPP_6	MPP_8	HSC_4	MPP_9	CMP_13	HSC_2	CMP_5	GMP_14	CLP_12	MEP_16
MPP2.4	MPP_6	HSC_4	MPP_8	HSC_2	CMP_13	CMP_5	MPP_9	GMP_14	CLP_12	MEP_16
MPP2.5	MPP_6	HSC_4	HSC_2	MPP_8	MPP_9	CMP_5	CMP_13	GMP_14	CLP_12	MEP_16
MPP2.6	MPP_9	MPP_8	MPP_6	CLP_12	GMP_14	HSC_2	CMP_5	HSC_4	CMP_13	MEP_16
MPP2.7	MPP_8	MPP_9	CMP_5	HSC_2	MPP_6	GMP_14	HSC_4	CMP_13	CLP_12	MEP_16
MPP2.8	MPP_9	GMP_14	CLP_12	MPP_8	MPP_6	CMP_5	CMP_13	HSC_2	HSC_4	MEP_16
MPP2.9	MPP_6	MPP_8	MPP_9	GMP_14	CMP_5	HSC_2	HSC_4	CMP_13	CLP_12	MEP_16
MPP2.10	MPP_6	HSC_4	HSC_2	MPP_8	CMP_13	CMP_5	MPP_9	GMP_14	CLP_12	MEP_16
MPP2.11	MPP_9	MPP_6	MPP_8	CLP_12	GMP_14	HSC_2	CMP_5	HSC_4	CMP_13	MEP_16
MPP2.12	MPP_6	MPP_9	MPP_8	GMP_14	CLP_12	CMP_5	CMP_13	HSC_2	HSC_4	MEP_16
MPP2.13	MPP_9	MPP_8	MPP_6	GMP_14	CMP_5	CLP_12	HSC_2	CMP_13	HSC_4	MEP_16
MPP2.14	MPP_6	MPP_8	HSC_2	MPP_9	HSC_4	CMP_5	CMP_13	GMP_14	CLP_12	MEP_16
MPP2.15	MPP_9	MPP_6	CLP_12	MPP_8	GMP_14	CMP_5	HSC_2	CMP_13	HSC_4	MEP_16
MPP2.16	MPP_9	MPP_8	MPP_6	GMP_14	CMP_5	CLP_12	HSC_2	HSC_4	CMP_13	MEP_16
MPP2.17	MPP_9	MPP_8	GMP_14	MPP_6	CLP_12	CMP_5	HSC_2	CMP_13	HSC_4	MEP_16
MPP2.18	MPP_6	MPP_8	MPP_9	HSC_2	CMP_5	HSC_4	GMP_14	CMP_13	CLP_12	MEP_16
MPP2.19	MPP_9	MPP_8	GMP_14	MPP_6	CLP_12	CMP_5	HSC_2	HSC_4	CMP_13	MEP_16
MPP2.20	MPP_8	MPP_6	MPP_9	HSC_2	GMP_14	CMP_5	HSC_4	CMP_13	CLP_12	MEP_16
MPP2.21	MPP_6	MPP_9	MPP_8	HSC_4	HSC_2	CMP_5	CMP_13	GMP_14	CLP_12	MEP_16
MPP2.22	MPP_6	MPP_9	MPP_8	HSC_4	HSC_2	GMP_14	CMP_5	CMP_13	CLP_12	MEP_16
MPP2.23	MPP_8	MPP_9	MPP_6	GMP_14	HSC_2	CMP_5	CLP_12	HSC_4	CMP_13	MEP_16
MPP2.24	MPP_6	MPP_9	MPP_8	GMP_14	CMP_5	HSC_2	CMP_13	HSC_4	CLP_12	MEP_16
MPP2.25	MPP_8	MPP_9	HSC_2	CMP_5	MPP_6	HSC_4	GMP_14	CMP_13	CLP_12	MEP_16
MPP2.26	MPP_8	MPP_6	MPP_9	HSC_2	CMP_5	HSC_4	GMP_14	CMP_13	CLP_12	MEP_16
MPP2.27	MPP_6	MPP_9	MPP_8	GMP_14	HSC_2	CMP_5	HSC_4	CMP_13	CLP_12	MEP_16
MPP2.28	MPP_6	MPP_8	MPP_9	HSC_2	HSC_4	CMP_5	GMP_14	CMP_13	CLP_12	MEP_16
MPP2.29	MPP_8	MPP_9	MPP_6	CMP_5	GMP_14	HSC_2	CMP_13	HSC_4	CLP_12	MEP_16
MPP2.30	MPP_6	MPP_8	MPP_9	CMP_5	GMP_14	HSC_2	HSC_4	CMP_13	CLP_12	MEP_16
MPP2.31	MPP_6	MPP_9	MPP_8	HSC_2	HSC_4	GMP_14	CLP_12	CMP_5	CMP_13	MEP_16
MPP2.32	CMP_5	MPP_8	MPP_9	GMP_14	HSC_2	CMP_13	MPP_6	HSC_4	CLP_12	MEP_16
MPP2.33	MPP_6	MPP_8	HSC_2	HSC_4	MPP_9	CMP_5	CMP_13	GMP_14	CLP_12	MEP_16
MPP2.34	MPP_9	GMP_14	CLP_12	MPP_8	MPP_6	CMP_5	CMP_13	HSC_2	HSC_4	MEP_16
MPP2.35	MPP_8	MPP_6	MPP_9	HSC_2	CMP_5	HSC_4	GMP_14	CMP_13	CLP_12	MEP_16
MPP2.36	MPP_6	MPP_8	HSC_4	HSC_2	MPP_9	CMP_5	CMP_13	GMP_14	CLP_12	MEP_16
MPP2.37	MPP_9	MPP_8	MPP_6	GMP_14	HSC_2	CMP_5	HSC_4	CMP_13	CLP_12	MEP_16
MPP2.38	MPP_6	MPP_8	HSC_2	MPP_9	HSC_4	CMP_5	CMP_13	GMP_14	CLP_12	MEP_16
MPP2.39	MPP_9	MPP_8	MPP_6	CMP_5	HSC_2	GMP_14	CLP_12	HSC_4	CMP_13	MEP_16
MPP2.40	MPP_9	MPP_8	MPP_6	CMP_5	HSC_2	GMP_14	CLP_12	HSC_4	CMP_13	MEP_16
MPP2.41	HSC_2	HSC_4	MPP_6	CMP_5	CMP_13	MPP_8	MPP_9	GMP_14	CLP_12	MEP_16
MPP2.42	HSC_2	MPP_8	CMP_5	MPP_9	HSC_4	MPP_6	CMP_13	GMP_14	CLP_12	MEP_16
MPP2.43	MPP_8	MPP_9	HSC_2	MPP_6	CMP_5	HSC_4	GMP_14	CMP_13	CLP_12	MEP_16
MPP2.44	MPP_9	MPP_8	GMP_14	MPP_6	CMP_5	HSC_2	CLP_12	CMP_13	HSC_4	MEP_16
MPP2.45	MPP_6	MPP_8	MPP_9	GMP_14	HSC_4	CMP_5	HSC_2	CLP_12	CMP_13	MEP_16
MPP2.46	MPP_8	MPP_9	CMP_5	MPP_6	GMP_14	HSC_2	HSC_4	CLP_12	CMP_13	MEP_16
MPP2.47	MPP_6	MPP_8	MPP_9	HSC_4	HSC_2	CMP_13	CMP_5	GMP_14	CLP_12	MEP_16
CLP	CLP_12	MPP_9	GMP_14	MPP_8	MEP_16	MPP_6	CMP_5	CMP_13	HSC_2	HSC_4
CLP.1	MPP_6	CLP_12	MPP_9	MPP_8	CMP_13	GMP_14	HSC_4	HSC_2	CMP_5	MEP_16
CLP.2	MPP_6	MPP_9	GMP_14	CLP_12	MPP_8	CMP_13	CMP_5	HSC_4	HSC_2	MEP_16
CLP.3	CLP_12	MPP_9	MPP_8	MPP_6	GMP_14	CMP_13	CMP_5	MEP_16	HSC_2	HSC_4
CLP.4	MPP_6	CLP_12	MPP_9	MPP_8	GMP_14	CMP_13	HSC_2	HSC_4	CMP_5	MEP_16
CLP.5	CLP_12	MPP_6	MPP_9	MPP_8	GMP_14	CMP_13	HSC_4	CMP_5	HSC_2	MEP_16
CLP.6	CLP_12	MPP_9	GMP_14	MPP_8	MPP_6	CMP_5	CMP_13	HSC_2	HSC_4	MEP_16
CLP.7	MPP_6	MPP_9	MPP_8	CLP_12	GMP_14	CMP_13	HSC_4	CMP_5	HSC_2	MEP_16
CLP.8	CLP_12	MPP_9	GMP_14	MPP_8	MPP_6	CMP_5	CMP_13	MEP_16	HSC_2	HSC_4
CLP.9	CLP_12	MPP_6	MPP_9	MPP_8	GMP_14	CMP_13	CMP_5	HSC_4	HSC_2	MEP_16
CLP.10	CLP_12	MPP_9	GMP_14	MPP_8	CMP_5	MPP_6	MEP_16	CMP_13	HSC_2	HSC_4
CLP.11	CLP_12	MPP_9	MPP_8	MPP_6	GMP_14	CMP_5	HSC_2	CMP_13	HSC_4	MEP_16
CLP.12	CLP_12	MPP_9	CMP_13	GMP_14	MPP_6	MPP_8	CMP_5	HSC_2	HSC_4	MEP_16
CLP.13	MPP_6	MPP_9	MPP_8	CLP_12	GMP_14	CMP_5	HSC_2	CMP_13	HSC_4	MEP_16
CLP.14	MPP_9	CLP_12	MPP_8	GMP_14	MPP_6	CMP_5	CMP_13	HSC_2	HSC_4	MEP_16
CLP.15	CLP_12	MPP_9	CMP_13	GMP_14	CMP_5	MPP_8	MEP_16	MPP_6	HSC_2	HSC_4
CLP.16	MPP_6	MPP_9	CLP_12	GMP_14	MPP_8	CMP_13	CMP_5	HSC_2	HSC_4	MEP_16
CLP.17	CLP_12	MPP_6	MPP_9	GMP_14	MPP_8	CMP_13	CMP_5	HSC_4	HSC_2	MEP_16
CLP.18	MPP_9	MPP_6	GMP_14	MPP_8	CLP_12	CMP_5	CMP_13	HSC_2	HSC_4	MEP_16
CLP.19	MPP_9	MPP_6	GMP_14	MPP_8	CLP_12	CMP_5	HSC_2	CMP_13	HSC_4	MEP_16
CLP.20	MPP_9	MPP_6	MPP_8	GMP_14	CMP_5	HSC_2	CLP_12	CMP_13	HSC_4	MEP_16
CLP.21	MPP_9	CLP_12	GMP_14	MPP_8	MPP_6	CMP_5	HSC_2	CMP_13	MEP_16	HSC_4
CMP1	CMP_13	CMP_5	HSC_4	HSC_2	MPP_6	MPP_8	GMP_14	MPP_9	MEP_16	CLP_12
CMP1.1	MPP_6	MPP_8	MPP_9	HSC_2	CMP_5	HSC_4	GMP_14	CMP_13	CLP_12	MEP_16
CMP1.2	MPP_9	MPP_6	MPP_8	GMP_14	CMP_5	HSC_2	CLP_12	CMP_13	HSC_4	MEP_16
CMP1.3	MPP_6	MPP_9	GMP_14	MPP_8	CMP_5	CMP_13	CLP_12	HSC_2	HSC_4	MEP_16
CMP1.4	CMP_13	CMP_5	MPP_6	HSC_4	HSC_2	MPP_8	GMP_14	MPP_9	CLP_12	MEP_16
CMP1.5	CMP_5	CMP_13	HSC_2	HSC_4	MPP_8	MPP_6	GMP_14	MPP_9	CLP_12	MEP_16
CMP1.6	MPP_9	GMP_14	MPP_8	MPP_6	CLP_12	CMP_5	HSC_2	CMP_13	HSC_4	MEP_16
CMP1.7	CMP_13	CMP_5	MEP_16	HSC_2	HSC_4	MPP_6	GMP_14	MPP_8	CLP_12	MPP_9
CMP1.8	MPP_9	GMP_14	MPP_8	CLP_12	MPP_6	CMP_5	HSC_2	CMP_13	HSC_4	MEP_16
CMP1.9	CMP_5	CMP_13	HSC_2	HSC_4	MPP_8	MPP_6	GMP_14	MPP_9	MEP_16	CLP_12
CMP1.10	GMP_14	MPP_8	MPP_6	CMP_5	MPP_9	CMP_13	HSC_2	HSC_4	CLP_12	MEP_16
CMP1.11	GMP_14	MPP_9	MPP_8	MPP_6	CMP_5	CLP_12	HSC_2	CMP_13	HSC_4	MEP_16
CMP1.12	CMP_5	HSC_2	CMP_13	HSC_4	MPP_8	MPP_6	GMP_14	MPP_9	MEP_16	CLP_12
CMP1.13	CMP_13	CMP_5	HSC_2	HSC_4	MPP_6	MPP_8	GMP_14	MPP_9	CLP_12	MEP_16
CMP1.14	CMP_5	HSC_2	CMP_13	MPP_8	GMP_14	MPP_9	HSC_4	CLP_12	MEP_16	MPP_6
CMP1.15	CMP_5	HSC_2	CMP_13	MPP_8	GMP_14	HSC_4	MPP_9	MPP_6	MEP_16	CLP_12
CMP1.16	CMP_13	CMP_5	HSC_4	HSC_2	MPP_6	MPP_8	GMP_14	MPP_9	MEP_16	CLP_12
CMP1.17	MPP_6	MPP_8	CMP_5	GMP_14	CMP_13	MPP_9	HSC_4	HSC_2	CLP_12	MEP_16
CMP1.18	MPP_9	MPP_6	GMP_14	MPP_8	CMP_5	CLP_12	HSC_2	CMP_13	HSC_4	MEP_16
CMP1.19	MPP_9	MPP_6	MPP_8	HSC_2	CMP_5	GMP_14	CLP_12	HSC_4	CMP_13	MEP_16
CMP1.20	CMP_13	CMP_5	MPP_6	HSC_4	HSC_2	GMP_14	MPP_8	MPP_9	CLP_12	MEP_16
CMP1.21	MPP_6	HSC_2	HSC_4	CMP_5	MPP_8	CMP_13	MPP_9	GMP_14	CLP_12	MEP_16
CMP1.22	CMP_5	MPP_8	HSC_2	MPP_6	MPP_9	GMP_14	HSC_4	CMP_13	CLP_12	MEP_16
CMP1.23	MPP_6	MPP_8	MPP_9	CMP_5	HSC_2	GMP_14	HSC_4	CMP_13	CLP_12	MEP_16
CMP1.24	MPP_6	MPP_9	MPP_8	GMP_14	CMP_13	CMP_5	CLP_12	HSC_2	HSC_4	MEP_16
CMP1.25	CMP_13	CMP_5	HSC_4	MEP_16	MPP_6	HSC_2	GMP_14	MPP_8	CLP_12	MPP_9
CMP1.26	CMP_5	CMP_13	HSC_2	MPP_8	HSC_4	GMP_14	MEP_16	MPP_6	MPP_9	CLP_12
CMP1.27	MPP_9	GMP_14	CLP_12	MPP_6	MPP_8	CMP_5	CMP_13	HSC_2	HSC_4	MEP_16
CMP1.28	CMP_5	CMP_13	HSC_2	MPP_6	MPP_8	HSC_4	MPP_9	GMP_14	CLP_12	MEP_16
CMP1.29	MPP_6	MPP_8	HSC_2	CMP_5	HSC_4	MPP_9	CMP_13	GMP_14	CLP_12	MEP_16
CMP1.30	CMP_13	CMP_5	HSC_4	MPP_6	HSC_2	MPP_8	GMP_14	MEP_16	CLP_12	MPP_9
CMP1.31	CMP_13	CMP_5	MPP_6	HSC_2	HSC_4	MPP_8	MPP_9	GMP_14	CLP_12	MEP_16
CMP1.32	CMP_5	CMP_13	GMP_14	MPP_9	MPP_8	HSC_2	MEP_16	MPP_6	CLP_12	HSC_4
CMP1.33	MPP_9	MPP_8	MPP_6	CLP_12	GMP_14	CMP_5	CMP_13	HSC_2	HSC_4	MEP_16
CMP2	MPP_6	GMP_14	CMP_13	CLP_12	MPP_8	MPP_9	CMP_5	HSC_4	HSC_2	MEP_16
CMP2.1	GMP_14	MPP_8	MPP_9	CMP_5	MPP_6	HSC_2	CMP_13	CLP_12	HSC_4	MEP_16
CMP2.2	CMP_13	CMP_5	HSC_4	MPP_6	HSC_2	MPP_8	GMP_14	MPP_9	CLP_12	MEP_16
CMP2.3	MPP_6	MPP_8	MPP_9	GMP_14	CMP_5	CMP_13	HSC_2	HSC_4	CLP_12	MEP_16
CMP2.4	MPP_9	GMP_14	MPP_8	MPP_6	CLP_12	CMP_5	HSC_2	CMP_13	HSC_4	MEP_16
CMP2.5	CMP_13	CMP_5	MEP_16	HSC_2	HSC_4	MPP_6	GMP_14	CLP_12	MPP_8	MPP_9
CMP2.6	MPP_6	MPP_8	CMP_5	GMP_14	HSC_2	MPP_9	HSC_4	CMP_13	CLP_12	MEP_16
CMP2.7	GMP_14	MPP_8	MPP_9	MPP_6	CMP_5	HSC_2	CMP_13	HSC_4	CLP_12	MEP_16
CMP2.8	CMP_5	CMP_13	HSC_2	GMP_14	MPP_8	HSC_4	MPP_9	MPP_6	CLP_12	MEP_16
CMP2.9	CMP_5	MPP_8	MPP_9	HSC_2	MPP_6	GMP_14	CMP_13	HSC_4	CLP_12	MEP_16
CMP2.10	CMP_5	CMP_13	HSC_2	MPP_8	GMP_14	MPP_9	HSC_4	MPP_6	MEP_16	CLP_12
CMP2.11	CLP_12	MPP_6	MPP_9	GMP_14	MPP_8	CMP_13	CMP_5	HSC_2	HSC_4	MEP_16
CMP2.12	CMP_5	CMP_13	HSC_2	HSC_4	MPP_8	MPP_9	MPP_6	GMP_14	MEP_16	CLP_12
CMP2.13	GMP_14	MPP_8	MPP_6	MPP_9	CMP_5	CMP_13	HSC_2	HSC_4	CLP_12	MEP_16
CMP2.14	CMP_5	CMP_13	MPP_6	HSC_2	MPP_8	HSC_4	GMP_14	MPP_9	CLP_12	MEP_16
CMP2.15	MPP_6	MPP_8	MPP_9	GMP_14	CLP_12	CMP_5	CMP_13	HSC_2	HSC_4	MEP_16
CMP2.16	CMP_13	CMP_5	HSC_4	HSC_2	MPP_6	MPP_8	MPP_9	GMP_14	CLP_12	MEP_16
CMP2.17	MPP_9	GMP_14	MPP_8	MPP_6	CMP_5	HSC_2	HSC_4	CMP_13	CLP_12	MEP_16
CMP2.18	MPP_6	MPP_9	MPP_8	GMP_14	CMP_5	CLP_12	HSC_2	HSC_4	CMP_13	MEP_16
CMP2.19	MPP_8	MPP_6	MPP_9	CMP_5	HSC_2	GMP_14	HSC_4	CMP_13	CLP_12	MEP_16
CMP2.20	CMP_5	CMP_13	MPP_8	HSC_2	GMP_14	MPP_9	MPP_6	HSC_4	MEP_16	CLP_12
CMP2.21	GMP_14	MPP_9	MPP_8	MPP_6	CMP_5	CLP_12	CMP_13	HSC_2	HSC_4	MEP_16
CMP2.22	MPP_9	CLP_12	GMP_14	MPP_6	MPP_8	CMP_5	CMP_13	HSC_2	HSC_4	MEP_16
GMP	GMP_14	MPP_8	MPP_9	CMP_5	MPP_6	HSC_2	CLP_12	CMP_13	HSC_4	MEP_16
GMP.1	GMP_14	MPP_9	MPP_8	MPP_6	CLP_12	CMP_5	CMP_13	HSC_2	HSC_4	MEP_16
GMP.2	GMP_14	MPP_8	MPP_9	CMP_5	MPP_6	HSC_2	CLP_12	CMP_13	HSC_4	MEP_16
GMP.3	GMP_14	CMP_13	CMP_5	MPP_6	MPP_9	CLP_12	MPP_8	HSC_2	HSC_4	MEP_16
GMP.4	GMP_14	CMP_5	MPP_6	MPP_8	CMP_13	MPP_9	HSC_2	CLP_12	HSC_4	MEP_16
GMP.5	GMP_14	MPP_9	MPP_8	CMP_5	CLP_12	MPP_6	HSC_2	CMP_13	HSC_4	MEP_16
GMP.6	GMP_14	MPP_9	CLP_12	MPP_8	CMP_5	MPP_6	CMP_13	HSC_2	MEP_16	HSC_4
GMP.7	GMP_14	MPP_9	CLP_12	CMP_5	MPP_8	MPP_6	CMP_13	HSC_2	MEP_16	HSC_4
GMP.8	GMP_14	MPP_9	MPP_8	CMP_5	CLP_12	MPP_6	CMP_13	HSC_2	MEP_16	HSC_4
GMP.9	GMP_14	MPP_9	MPP_8	CLP_12	CMP_5	MPP_6	HSC_2	CMP_13	MEP_16	HSC_4
GMP.10	GMP_14	CLP_12	MPP_9	MPP_8	CMP_5	MPP_6	CMP_13	HSC_2	HSC_4	MEP_16
GMP.11	GMP_14	MPP_9	CLP_12	MPP_8	CMP_5	MPP_6	CMP_13	HSC_2	MEP_16	HSC_4
GMP.12	GMP_14	MPP_9	MPP_8	MPP_6	CMP_5	CLP_12	HSC_2	CMP_13	HSC_4	MEP_16
GMP.13	GMP_14	MPP_9	CMP_5	MPP_8	CLP_12	MPP_6	CMP_13	HSC_2	HSC_4	MEP_16
GMP.14	MPP_6	CLP_12	GMP_14	CMP_13	MPP_8	MPP_9	CMP_5	HSC_4	HSC_2	MEP_16
GMP.15	MPP_9	GMP_14	MPP_8	CLP_12	MPP_6	CMP_5	HSC_2	CMP_13	HSC_4	MEP_16
GMP.16	GMP_14	CLP_12	MPP_9	MPP_8	MPP_6	CMP_5	CMP_13	MEP_16	HSC_2	HSC_4
GMP.17	MPP_9	GMP_14	MPP_8	CLP_12	MPP_6	CMP_5	CMP_13	HSC_2	HSC_4	MEP_16
GMP.18	GMP_14	CMP_5	MPP_8	MPP_6	MPP_9	CMP_13	HSC_2	HSC_4	CLP_12	MEP_16
GMP.19	HSC_4	CMP_13	MPP_6	HSC_2	CMP_5	CLP_12	MPP_8	MEP_16	GMP_14	MPP_9
GMP.20	GMP_14	MPP_8	MPP_9	CMP_5	MPP_6	CLP_12	CMP_13	HSC_2	HSC_4	MEP_16
GMP.21	GMP_14	CLP_12	MPP_9	MPP_8	CMP_5	MPP_6	CMP_13	HSC_2	MEP_16	HSC_4
GMP.22	GMP_14	MPP_9	MPP_8	MPP_6	CMP_5	CLP_12	CMP_13	HSC_2	HSC_4	MEP_16
GMP.23	GMP_14	MPP_9	MPP_8	CLP_12	MPP_6	CMP_5	CMP_13	HSC_2	HSC_4	MEP_16
MEP	CMP_13	MEP_16	CMP_5	HSC_2	GMP_14	HSC_4	MPP_6	MPP_8	CLP_12	MPP_9
MEP.1	MEP_16	CMP_13	CMP_5	CLP_12	HSC_2	GMP_14	MPP_9	MPP_8	HSC_4	MPP_6
MEP.2	CMP_13	CMP_5	HSC_4	HSC_2	MPP_6	MEP_16	GMP_14	MPP_8	CLP_12	MPP_9
MEP.3	MEP_16	CMP_13	CLP_12	CMP_5	HSC_2	GMP_14	MPP_9	MPP_6	MPP_8	HSC_4
MEP.4	MEP_16	CMP_13	CMP_5	CLP_12	HSC_2	GMP_14	MPP_9	MPP_8	HSC_4	MPP_6
MEP.5	MEP_16	CMP_13	CMP_5	CLP_12	HSC_2	GMP_14	MPP_9	MPP_8	HSC_4	MPP_6
MEP.6	MEP_16	CMP_5	CMP_13	CLP_12	GMP_14	MPP_9	HSC_2	MPP_8	MPP_6	HSC_4
MEP.7	CLP_12	MPP_9	CMP_13	GMP_14	MEP_16	CMP_5	MPP_8	MPP_6	HSC_2	HSC_4
MEP.8	MEP_16	CMP_13	CLP_12	CMP_5	MPP_9	HSC_2	GMP_14	MPP_6	MPP_8	HSC_4
MEP.9	MEP_16	CMP_13	CMP_5	CLP_12	MPP_9	HSC_2	GMP_14	MPP_8	MPP_6	HSC_4
MEP.10	CLP_12	CMP_13	MPP_9	MPP_6	CMP_5	GMP_14	MPP_8	HSC_4	HSC_2	MEP_16
MEP.11	MEP_16	CMP_13	CMP_5	CLP_12	HSC_2	GMP_14	MPP_6	MPP_9	MPP_8	HSC_4
MEP.12	MEP_16	CMP_13	CMP_5	CLP_12	GMP_14	MPP_9	HSC_2	MPP_8	MPP_6	HSC_4
MEP.13	MEP_16	CMP_13	CMP_5	CLP_12	HSC_2	GMP_14	MPP_9	MPP_8	MPP_6	HSC_4
MEP.14	MEP_16	CMP_13	CMP_5	CLP_12	GMP_14	MPP_9	HSC_2	MPP_8	MPP_6	HSC_4
MEP.15	CLP_12	CMP_13	MPP_6	HSC_4	CMP_5	MPP_9	GMP_14	MPP_8	HSC_2	MEP_16
MEP.16	CMP_13	MPP_6	CLP_12	HSC_4	CMP_5	GMP_14	MPP_8	HSC_2	MPP_9	MEP_16
MEP.17	MEP_16	CMP_13	CMP_5	CLP_12	HSC_2	GMP_14	MPP_9	MPP_8	HSC_4	MPP_6
MEP.18	MEP_16	CMP_13	CMP_5	CLP_12	HSC_2	GMP_14	MPP_9	MPP_8	HSC_4	MPP_6
MEP.19	CMP_13	MEP_16	CMP_5	GMP_14	HSC_2	MPP_9	CLP_12	MPP_8	MPP_6	HSC_4
MEP.20	MEP_16	CMP_13	CMP_5	HSC_2	GMP_14	HSC_4	CLP_12	MPP_6	MPP_9	MPP_8
MEP.21	MEP_16	CMP_13	CMP_5	CLP_12	GMP_14	MPP_9	HSC_2	MPP_8	MPP_6	HSC_4
MEP.22	CLP_12	CMP_13	MPP_6	HSC_4	CMP_5	MPP_8	GMP_14	MPP_9	HSC_2	MEP_16
MEP.23	CMP_13	MEP_16	HSC_4	MPP_6	CMP_5	CLP_12	HSC_2	MPP_8	GMP_14	MPP_9
