# Supplementary material for: Single-cell trajectories reconstruction, exploration and mapping of omics data with STREAM
Source: Nat Commun. 2019 Apr 23;10:1903. doi: 10.1038/s41467-019-09670-4 (PMC6478907; doi:10.1038/s41467-019-09670-4)
Supplement: Supplementary file 5 — Supplementary Data 2 [file 41467_2019_9670_MOESM5_ESM.zip › Sup_data2/Guo_2013/mpath/HSC_4_HSC_2_CMP_5_order.txt]

"HSC2.39"
"HSC2"
"HSC2.45"
"HSC2.3"
"HSC2.23"
"HSC2.36"
"HSC1.7"
"HSC2.8"
"HSC2.9"
"HSC2.42"
"HSC2.32"
"HSC2.40"
"HSC1.6"
"HSC2.30"
"HSC2.16"
"HSC2.38"
"HSC2.13"
"HSC2.26"
"HSC2.2"
"HSC2.6"
"HSC2.5"
"HSC2.10"
"HSC2.25"
"MPP1.9"
"MPP1.6"
"HSC2.22"
"HSC2.41"
"HSC2.12"
"HSC1.2"
"HSC1.8"
"HSC2.44"
"MPP1.11"
"HSC2.43"
"MPP1.16"
"MPP1.22"
"HSC2.27"
"HSC2.20"
"MPP2"
"HSC2.15"
"MPP1.10"
"HSC2.14"
"MPP1.7"
"HSC2.4"
"HSC2.18"
"HSC2.24"
"HSC2.29"
"HSC1.9"
"MPP2.41"
"HSC2.7"
"HSC2.37"
"HSC1.5"
"HSC2.21"
"HSC2.17"
"MPP1.1"
"HSC2.31"
"HSC1.4"
"HSC2.46"
"HSC2.19"
"HSC2.33"
"HSC2.28"
"HSC1.10"
"HSC2.11"
"HSC2.1"
"MPP1.5"
"HSC1.1"
"MPP1.3"
"MPP1.21"
"MPP1.29"
"HSC2.34"
"CMP1.12"
"MPP1.4"
"CMP1.15"
"CMP1.14"
