# Supplementary material for: Single-cell trajectories reconstruction, exploration and mapping of omics data with STREAM
Source: Nat Commun. 2019 Apr 23;10:1903. doi: 10.1038/s41467-019-09670-4 (PMC6478907; doi:10.1038/s41467-019-09670-4)
Supplement: Supplementary file 5 — Supplementary Data 2 [file 41467_2019_9670_MOESM5_ESM.zip › Sup_data2/Guo_2013/mpath/CMP_5_CMP_13_MEP_16_order.txt]

"CMP2.8"
"CMP1.5"
"CMP2.10"
"CMP2.12"
"CMP1.28"
"CMP2.20"
"CMP1.32"
"CMP1.9"
"CMP1.26"
"CMP2.14"
"CMP1.4"
"CMP2.16"
"CMP1.13"
"CMP1"
"CMP1.31"
"CMP1.30"
"CMP1.20"
"CMP1.16"
"CMP2.2"
"MEP.2"
"CMP1.7"
"CMP2.5"
"CMP1.25"
"MEP.23"
"MEP"
"MEP.19"
"MEP.20"
"MEP.11"
"MEP.18"
"MEP.17"
"MEP.21"
"MEP.3"
"MEP.1"
"MEP.8"
"MEP.5"
"MEP.12"
"MEP.4"
"MEP.14"
"MEP.13"
"MEP.9"
