# Supplementary material for: Single-cell trajectories reconstruction, exploration and mapping of omics data with STREAM
Source: Nat Commun. 2019 Apr 23;10:1903. doi: 10.1038/s41467-019-09670-4 (PMC6478907; doi:10.1038/s41467-019-09670-4)
Supplement: Supplementary file 5 — Supplementary Data 2 [file 41467_2019_9670_MOESM5_ESM.zip › Sup_data2/Guo_2013/mpath/qPCR_rpkm_hc_cell_cluster.txt]

SampleID	GroupID
HSC1	1
HSC1.1	2
HSC1.2	3
HSC1.3	2
HSC1.4	2
HSC1.5	2
HSC1.6	4
HSC1.7	4
HSC1.8	1
HSC1.9	1
HSC1.10	2
HSC2	4
HSC2.1	2
HSC2.2	4
HSC2.3	4
HSC2.4	1
HSC2.5	4
HSC2.6	1
HSC2.7	2
HSC2.8	4
HSC2.9	4
HSC2.10	1
HSC2.11	2
HSC2.12	1
HSC2.13	4
HSC2.14	4
HSC2.15	2
HSC2.16	4
HSC2.17	2
HSC2.18	1
HSC2.19	2
HSC2.20	1
HSC2.21	1
HSC2.22	4
HSC2.23	4
HSC2.24	2
HSC2.25	4
HSC2.26	4
HSC2.27	1
HSC2.28	2
HSC2.29	2
HSC2.30	4
HSC2.31	2
HSC2.32	4
HSC2.33	2
HSC2.34	5
HSC2.35	1
HSC2.36	4
HSC2.37	2
HSC2.38	4
HSC2.39	4
HSC2.40	4
HSC2.41	4
HSC2.42	4
HSC2.43	1
HSC2.44	4
HSC2.45	4
HSC2.46	2
MPP1	6
MPP1.1	2
MPP1.2	1
MPP1.3	1
MPP1.4	5
MPP1.5	2
MPP1.6	1
MPP1.7	1
MPP1.8	6
MPP1.9	1
MPP1.10	1
MPP1.11	1
MPP1.12	6
MPP1.13	1
MPP1.14	6
MPP1.15	1
MPP1.16	1
MPP1.17	2
MPP1.18	6
MPP1.19	6
MPP1.20	6
MPP1.21	2
MPP1.22	1
MPP1.23	6
MPP1.24	6
MPP1.25	6
MPP1.26	1
MPP1.27	7
MPP1.28	1
MPP1.29	5
MPP1.30	8
MPP1.31	8
MPP1.32	9
MPP1.33	8
MPP1.34	6
MPP1.35	10
MPP1.36	8
MPP1.37	8
MPP2	1
MPP2.1	9
MPP2.2	6
MPP2.3	6
MPP2.4	6
MPP2.5	6
MPP2.6	9
MPP2.7	7
MPP2.8	10
MPP2.9	6
MPP2.10	1
MPP2.11	9
MPP2.12	10
MPP2.13	9
MPP2.14	6
MPP2.15	10
MPP2.16	9
MPP2.17	9
MPP2.18	6
MPP2.19	9
MPP2.20	8
MPP2.21	6
MPP2.22	6
MPP2.23	8
MPP2.24	6
MPP2.25	8
MPP2.26	8
MPP2.27	6
MPP2.28	6
MPP2.29	7
MPP2.30	7
MPP2.31	6
MPP2.32	5
MPP2.33	6
MPP2.34	11
MPP2.35	8
MPP2.36	6
MPP2.37	7
MPP2.38	6
MPP2.39	9
MPP2.40	9
MPP2.41	2
MPP2.42	2
MPP2.43	7
MPP2.44	9
MPP2.45	10
MPP2.46	8
MPP2.47	6
CLP	12
CLP.1	10
CLP.2	10
CLP.3	12
CLP.4	10
CLP.5	10
CLP.6	12
CLP.7	10
CLP.8	12
CLP.9	10
CLP.10	12
CLP.11	12
CLP.12	12
CLP.13	10
CLP.14	10
CLP.15	12
CLP.16	10
CLP.17	10
CLP.18	10
CLP.19	10
CLP.20	7
CLP.21	11
CMP1	13
CMP1.1	7
CMP1.2	10
CMP1.3	7
CMP1.4	13
CMP1.5	5
CMP1.6	11
CMP1.7	13
CMP1.8	11
CMP1.9	5
CMP1.10	14
CMP1.11	14
CMP1.12	5
CMP1.13	13
CMP1.14	5
CMP1.15	5
CMP1.16	13
CMP1.17	6
CMP1.18	11
CMP1.19	10
CMP1.20	13
CMP1.21	1
CMP1.22	5
CMP1.23	7
CMP1.24	10
CMP1.25	13
CMP1.26	5
CMP1.27	10
CMP1.28	5
CMP1.29	1
CMP1.30	13
CMP1.31	13
CMP1.32	5
CMP1.33	7
CMP2	15
CMP2.1	7
CMP2.2	13
CMP2.3	7
CMP2.4	11
CMP2.5	13
CMP2.6	6
CMP2.7	7
CMP2.8	5
CMP2.9	5
CMP2.10	5
CMP2.11	15
CMP2.12	5
CMP2.13	7
CMP2.14	5
CMP2.15	11
CMP2.16	13
CMP2.17	7
CMP2.18	10
CMP2.19	8
CMP2.20	5
CMP2.21	11
CMP2.22	10
GMP	14
GMP.1	11
GMP.2	11
GMP.3	14
GMP.4	14
GMP.5	11
GMP.6	11
GMP.7	11
GMP.8	11
GMP.9	11
GMP.10	14
GMP.11	14
GMP.12	11
GMP.13	14
GMP.14	15
GMP.15	11
GMP.16	11
GMP.17	11
GMP.18	14
GMP.19	3
GMP.20	14
GMP.21	11
GMP.22	14
GMP.23	11
MEP	13
MEP.1	16
MEP.2	13
MEP.3	16
MEP.4	16
MEP.5	16
MEP.6	16
MEP.7	12
MEP.8	16
MEP.9	16
MEP.10	12
MEP.11	16
MEP.12	16
MEP.13	16
MEP.14	16
MEP.15	15
MEP.16	15
MEP.17	16
MEP.18	16
MEP.19	13
MEP.20	13
MEP.21	16
MEP.22	15
MEP.23	15
