# Supplementary material for: Single-cell trajectories reconstruction, exploration and mapping of omics data with STREAM
Source: Nat Commun. 2019 Apr 23;10:1903. doi: 10.1038/s41467-019-09670-4 (PMC6478907; doi:10.1038/s41467-019-09670-4)
Supplement: Supplementary file 5 — Supplementary Data 2 [file 41467_2019_9670_MOESM5_ESM.zip › Sup_data2/Guo_2013/mpath/MPP_9_MPP_6_order.txt]

"MPP2.11"
"MPP2.1"
"MPP2.15"
"CMP1.19"
"CLP.19"
"CLP.18"
"CMP1.18"
"CLP.20"
"CMP1.2"
"CLP.16"
"CMP1.24"
"CMP1.3"
"MPP2.12"
"MPP1.35"
"MPP2.24"
"CLP.13"
"CLP.2"
"CLP.7"
"MPP2.27"
"CMP2.18"
"MPP2.31"
"MPP2.21"
"MPP2.22"
"MPP1.34"
"MPP2.2"
