# Supplementary material for: Single-cell trajectories reconstruction, exploration and mapping of omics data with STREAM
Source: Nat Commun. 2019 Apr 23;10:1903. doi: 10.1038/s41467-019-09670-4 (PMC6478907; doi:10.1038/s41467-019-09670-4)
Supplement: Supplementary file 5 — Supplementary Data 2 [file 41467_2019_9670_MOESM5_ESM.zip › Sup_data2/Guo_2013/mpath/qPCR_sample.txt]

CellID	GroupID
HSC1	HSC
HSC1.1	HSC
HSC1.2	HSC
HSC1.3	HSC
HSC1.4	HSC
HSC1.5	HSC
HSC1.6	HSC
HSC1.7	HSC
HSC1.8	HSC
HSC1.9	HSC
HSC1.10	HSC
HSC2	HSC
HSC2.1	HSC
HSC2.2	HSC
HSC2.3	HSC
HSC2.4	HSC
HSC2.5	HSC
HSC2.6	HSC
HSC2.7	HSC
HSC2.8	HSC
HSC2.9	HSC
HSC2.10	HSC
HSC2.11	HSC
HSC2.12	HSC
HSC2.13	HSC
HSC2.14	HSC
HSC2.15	HSC
HSC2.16	HSC
HSC2.17	HSC
HSC2.18	HSC
HSC2.19	HSC
HSC2.20	HSC
HSC2.21	HSC
HSC2.22	HSC
HSC2.23	HSC
HSC2.24	HSC
HSC2.25	HSC
HSC2.26	HSC
HSC2.27	HSC
HSC2.28	HSC
HSC2.29	HSC
HSC2.30	HSC
HSC2.31	HSC
HSC2.32	HSC
HSC2.33	HSC
HSC2.34	HSC
HSC2.35	HSC
HSC2.36	HSC
HSC2.37	HSC
HSC2.38	HSC
HSC2.39	HSC
HSC2.40	HSC
HSC2.41	HSC
HSC2.42	HSC
HSC2.43	HSC
HSC2.44	HSC
HSC2.45	HSC
HSC2.46	HSC
MPP1	MPP
MPP1.1	MPP
MPP1.2	MPP
MPP1.3	MPP
MPP1.4	MPP
MPP1.5	MPP
MPP1.6	MPP
MPP1.7	MPP
MPP1.8	MPP
MPP1.9	MPP
MPP1.10	MPP
MPP1.11	MPP
MPP1.12	MPP
MPP1.13	MPP
MPP1.14	MPP
MPP1.15	MPP
MPP1.16	MPP
MPP1.17	MPP
MPP1.18	MPP
MPP1.19	MPP
MPP1.20	MPP
MPP1.21	MPP
MPP1.22	MPP
MPP1.23	MPP
MPP1.24	MPP
MPP1.25	MPP
MPP1.26	MPP
MPP1.27	MPP
MPP1.28	MPP
MPP1.29	MPP
MPP1.30	MPP
MPP1.31	MPP
MPP1.32	MPP
MPP1.33	MPP
MPP1.34	MPP
MPP1.35	MPP
MPP1.36	MPP
MPP1.37	MPP
MPP2	MPP
MPP2.1	MPP
MPP2.2	MPP
MPP2.3	MPP
MPP2.4	MPP
MPP2.5	MPP
MPP2.6	MPP
MPP2.7	MPP
MPP2.8	MPP
MPP2.9	MPP
MPP2.10	MPP
MPP2.11	MPP
MPP2.12	MPP
MPP2.13	MPP
MPP2.14	MPP
MPP2.15	MPP
MPP2.16	MPP
MPP2.17	MPP
MPP2.18	MPP
MPP2.19	MPP
MPP2.20	MPP
MPP2.21	MPP
MPP2.22	MPP
MPP2.23	MPP
MPP2.24	MPP
MPP2.25	MPP
MPP2.26	MPP
MPP2.27	MPP
MPP2.28	MPP
MPP2.29	MPP
MPP2.30	MPP
MPP2.31	MPP
MPP2.32	MPP
MPP2.33	MPP
MPP2.34	MPP
MPP2.35	MPP
MPP2.36	MPP
MPP2.37	MPP
MPP2.38	MPP
MPP2.39	MPP
MPP2.40	MPP
MPP2.41	MPP
MPP2.42	MPP
MPP2.43	MPP
MPP2.44	MPP
MPP2.45	MPP
MPP2.46	MPP
MPP2.47	MPP
CLP	CLP
CLP.1	CLP
CLP.2	CLP
CLP.3	CLP
CLP.4	CLP
CLP.5	CLP
CLP.6	CLP
CLP.7	CLP
CLP.8	CLP
CLP.9	CLP
CLP.10	CLP
CLP.11	CLP
CLP.12	CLP
CLP.13	CLP
CLP.14	CLP
CLP.15	CLP
CLP.16	CLP
CLP.17	CLP
CLP.18	CLP
CLP.19	CLP
CLP.20	CLP
CLP.21	CLP
CMP1	CMP
CMP1.1	CMP
CMP1.2	CMP
CMP1.3	CMP
CMP1.4	CMP
CMP1.5	CMP
CMP1.6	CMP
CMP1.7	CMP
CMP1.8	CMP
CMP1.9	CMP
CMP1.10	CMP
CMP1.11	CMP
CMP1.12	CMP
CMP1.13	CMP
CMP1.14	CMP
CMP1.15	CMP
CMP1.16	CMP
CMP1.17	CMP
CMP1.18	CMP
CMP1.19	CMP
CMP1.20	CMP
CMP1.21	CMP
CMP1.22	CMP
CMP1.23	CMP
CMP1.24	CMP
CMP1.25	CMP
CMP1.26	CMP
CMP1.27	CMP
CMP1.28	CMP
CMP1.29	CMP
CMP1.30	CMP
CMP1.31	CMP
CMP1.32	CMP
CMP1.33	CMP
CMP2	CMP
CMP2.1	CMP
CMP2.2	CMP
CMP2.3	CMP
CMP2.4	CMP
CMP2.5	CMP
CMP2.6	CMP
CMP2.7	CMP
CMP2.8	CMP
CMP2.9	CMP
CMP2.10	CMP
CMP2.11	CMP
CMP2.12	CMP
CMP2.13	CMP
CMP2.14	CMP
CMP2.15	CMP
CMP2.16	CMP
CMP2.17	CMP
CMP2.18	CMP
CMP2.19	CMP
CMP2.20	CMP
CMP2.21	CMP
CMP2.22	CMP
GMP	GMP
GMP.1	GMP
GMP.2	GMP
GMP.3	GMP
GMP.4	GMP
GMP.5	GMP
GMP.6	GMP
GMP.7	GMP
GMP.8	GMP
GMP.9	GMP
GMP.10	GMP
GMP.11	GMP
GMP.12	GMP
GMP.13	GMP
GMP.14	GMP
GMP.15	GMP
GMP.16	GMP
GMP.17	GMP
GMP.18	GMP
GMP.19	GMP
GMP.20	GMP
GMP.21	GMP
GMP.22	GMP
GMP.23	GMP
MEP	MEP
MEP.1	MEP
MEP.2	MEP
MEP.3	MEP
MEP.4	MEP
MEP.5	MEP
MEP.6	MEP
MEP.7	MEP
MEP.8	MEP
MEP.9	MEP
MEP.10	MEP
MEP.11	MEP
MEP.12	MEP
MEP.13	MEP
MEP.14	MEP
MEP.15	MEP
MEP.16	MEP
MEP.17	MEP
MEP.18	MEP
MEP.19	MEP
MEP.20	MEP
MEP.21	MEP
MEP.22	MEP
MEP.23	MEP
