# Supplementary material for: Single-cell trajectories reconstruction, exploration and mapping of omics data with STREAM
Source: Nat Commun. 2019 Apr 23;10:1903. doi: 10.1038/s41467-019-09670-4 (PMC6478907; doi:10.1038/s41467-019-09670-4)
Supplement: Supplementary file 5 — Supplementary Data 2 [file 41467_2019_9670_MOESM5_ESM.zip › Sup_data2/Guo_2013/sctda/qPCR_pca_25_0.40.posgl]

(dp0
S'603'
p1
cnumpy.core.multiarray
_reconstruct
p2
(cnumpy
ndarray
p3
(I0
tp4
S'b'
p5
tp6
Rp7
(I1
(I2
tp8
cnumpy
dtype
p9
(S'f8'
p10
I0
I1
tp11
Rp12
(I3
S'<'
p13
NNNI-1
I-1
I0
tp14
bI00
S'\x95J\x8a\x14yN\xe3?\x17o_\x89\x9d\xcb\x8a\xbf'
p15
tp16
bsS'211'
p17
g2
(g3
(I0
tp18
g5
tp19
Rp20
(I1
(I2
tp21
g12
I00
S'\x86\xa2\xa2\x01\x13\x96\xcf?\xcdJ\x1b\xb2\x0eP\xcd\xbf'
p22
tp23
bsS'353'
p24
g2
(g3
(I0
tp25
g5
tp26
Rp27
(I1
(I2
tp28
g12
I00
S'\xa60\x16\xc0Vm\xc3?\xef\xa9i\x84\xdaa\xd0\xbf'
p29
tp30
bsS'362'
p31
g2
(g3
(I0
tp32
g5
tp33
Rp34
(I1
(I2
tp35
g12
I00
S'\xcb9\xe8G\xdd0\xcc?\xa8\xe1~\xc6\xc8\xf8\xd6\xbf'
p36
tp37
bsS'317'
p38
g2
(g3
(I0
tp39
g5
tp40
Rp41
(I1
(I2
tp42
g12
I00
S'\x8b\xe6\xd6\x1d\xb6\x8f\xa7?\xbaoq4*\xef\xcb\xbf'
p43
tp44
bsS'316'
p45
g2
(g3
(I0
tp46
g5
tp47
Rp48
(I1
(I2
tp49
g12
I00
S'\x9a\xd7\x0c\x02\x1b\xf8\xdc?hXK\x1fL#\xe4\xbf'
p50
tp51
bsS'270'
p52
g2
(g3
(I0
tp53
g5
tp54
Rp55
(I1
(I2
tp56
g12
I00
S'g\x00>\xde\xeam\x96?\x8e\x11m\xd5V\xa2\xe6\xbf'
p57
tp58
bsS'388'
p59
g2
(g3
(I0
tp60
g5
tp61
Rp62
(I1
(I2
tp63
g12
I00
S';\xdc"4\xc6?\xd1?t\x17\x98\xe8\x02\x0f\xd5\xbf'
p64
tp65
bsS'63'
p66
g2
(g3
(I0
tp67
g5
tp68
Rp69
(I1
(I2
tp70
g12
I00
S'O\xe3\xb7zp\x8e\xd3\xbf\x0f\x9b\xf8\xaf\xd0\x94\xe0?'
p71
tp72
bsS'397'
p73
g2
(g3
(I0
tp74
g5
tp75
Rp76
(I1
(I2
tp77
g12
I00
S'\xb7\xe0\xe4\xc0\xfeB\xcc\xbf\xb9\xdb|k<\xee\xcd?'
p78
tp79
bsS'136'
p80
g2
(g3
(I0
tp81
g5
tp82
Rp83
(I1
(I2
tp84
g12
I00
S'1\x1f\x08\x7f\x8b\xd0\xd1\xbf\x1f\x86]\x06\xb6*\xc6?'
p85
tp86
bsS'178'
p87
g2
(g3
(I0
tp88
g5
tp89
Rp90
(I1
(I2
tp91
g12
I00
S'\xceh\xfb>\t\xbe\xcf?\xa8i\x03\xa3l]\xbf\xbf'
p92
tp93
bsS'398'
p94
g2
(g3
(I0
tp95
g5
tp96
Rp97
(I1
(I2
tp98
g12
I00
S'\x81\x8a\x96\x15\xa7\xa1\xdd\xbf\xa0\xb2.\xed\\\xfe\xa5\xbf'
p99
tp100
bsS'492'
p101
g2
(g3
(I0
tp102
g5
tp103
Rp104
(I1
(I2
tp105
g12
I00
S'\x9f\xe7g\xd7;\x01\xd6\xbf\xdc\xd2\xf3\x13^\x99\xde?'
p106
tp107
bsS'493'
p108
g2
(g3
(I0
tp109
g5
tp110
Rp111
(I1
(I2
tp112
g12
I00
S"\xdd\xd9'OH|\xdb\xbf\xbc\xbb=\x15@r\xe1?"
p113
tp114
bsS'24'
p115
g2
(g3
(I0
tp116
g5
tp117
Rp118
(I1
(I2
tp119
g12
I00
S'}6\x9f\x8er%\xdd\xbf\x1eu\x81\x85\x065d?'
p120
tp121
bsS'25'
p122
g2
(g3
(I0
tp123
g5
tp124
Rp125
(I1
(I2
tp126
g12
I00
S'\xae\x9b\xf4\xcf\xb7#\xd8?\x1eX\x0b\xd3\xdc\x03\xc4\xbf'
p127
tp128
bsS'690'
p129
g2
(g3
(I0
tp130
g5
tp131
Rp132
(I1
(I2
tp133
g12
I00
S'[\xa6\x9b\x0fO\xbb\xd4\xbf\xfb\xc0\x8a\x047\xdc\xef?'
p134
tp135
bsS'23'
p136
g2
(g3
(I0
tp137
g5
tp138
Rp139
(I1
(I2
tp140
g12
I00
S'<\xa5\xad\xdag%j?\xf3\x02\x04\x04\xfc\xb2\xb9\xbf'
p141
tp142
bsS'106'
p143
g2
(g3
(I0
tp144
g5
tp145
Rp146
(I1
(I2
tp147
g12
I00
S'\xe9\x94\xae\xd3\xa7^\xcd?q\x9a7\xcf\xb3c\xd3\xbf'
p148
tp149
bsS'602'
p150
g2
(g3
(I0
tp151
g5
tp152
Rp153
(I1
(I2
tp154
g12
I00
S'\x0eu9J\xf5\xb3\xea?\xea\x83\x1a1\xb5X\x91?'
p155
tp156
bsS'346'
p157
g2
(g3
(I0
tp158
g5
tp159
Rp160
(I1
(I2
tp161
g12
I00
S'\xact\xc6\xaf\x9e\x97\xd2?\x06\x02c\xd6m\x04\xe4\xbf'
p162
tp163
bsS'105'
p164
g2
(g3
(I0
tp165
g5
tp166
Rp167
(I1
(I2
tp168
g12
I00
S'\xaaf\t\x80\xbd\x90\xd3?+\xd6;\xda\x1d\x8c\xdd\xbf'
p169
tp170
bsS'656'
p171
g2
(g3
(I0
tp172
g5
tp173
Rp174
(I1
(I2
tp175
g12
I00
S'Pp\x8f\x12\x02l\xb3\xbf\xa4P>\xa0"\x03\xeb\xbf'
p176
tp177
bsS'525'
p178
g2
(g3
(I0
tp179
g5
tp180
Rp181
(I1
(I2
tp182
g12
I00
S'\xb96\xe0\xf9g\xcb\xd3\xbf\\n|)n\xf9\xd4?'
p183
tp184
bsS'320'
p185
g2
(g3
(I0
tp186
g5
tp187
Rp188
(I1
(I2
tp189
g12
I00
S"\xad\x03\xd5\x0f\x02\xf5\xd4\xbfz'\x06\xe6\x0c\xdb\xd8?"
p190
tp191
bsS'321'
p192
g2
(g3
(I0
tp193
g5
tp194
Rp195
(I1
(I2
tp196
g12
I00
S'}\xea\x11,\xd3\xd7\xdc\xbf#\x01\x9e\xc2\x98y\xe0?'
p197
tp198
bsS'5'
p199
g2
(g3
(I0
tp200
g5
tp201
Rp202
(I1
(I2
tp203
g12
I00
S'!(\xab\x81<\xcd\xd1\xbf\xb2\x06\x93\xf9\x8c^\xa4?'
p204
tp205
bsS'4'
p206
g2
(g3
(I0
tp207
g5
tp208
Rp209
(I1
(I2
tp210
g12
I00
S"\xf4\x9d~\xdf'\xa3\xa4?\xe7-C\x10\xa2\x1e\xd0\xbf"
p211
tp212
bsS'410'
p213
g2
(g3
(I0
tp214
g5
tp215
Rp216
(I1
(I2
tp217
g12
I00
S'\xaf\xdb\xc5\xdci\xf3\xd3\xbf\xfe\xbe\xe6\x80\xc03\xec?'
p218
tp219
bsS'504'
p220
g2
(g3
(I0
tp221
g5
tp222
Rp223
(I1
(I2
tp224
g12
I00
S'\x90R\xde\xb2T>\xd9?&\xc1\xba{\xb7C\xe3\xbf'
p225
tp226
bsS'505'
p227
g2
(g3
(I0
tp228
g5
tp229
Rp230
(I1
(I2
tp231
g12
I00
S'\x9b~]`\xfe<\xe2?\xf2\xaaT\xf0\xc5\xf1\xe5\xbf'
p232
tp233
bsS'348'
p234
g2
(g3
(I0
tp235
g5
tp236
Rp237
(I1
(I2
tp238
g12
I00
S'RD\xef\xa9\xbc\x9e\xc3?\x1d\xcf\xa0\rj\xfd\xdb\xbf'
p239
tp240
bsS'427'
p241
g2
(g3
(I0
tp242
g5
tp243
Rp244
(I1
(I2
tp245
g12
I00
S'h\xfb\xc6\xf84\xd8\xc3\xbf\x02\x03\x02&p\xebv?'
p246
tp247
bsS'426'
p248
g2
(g3
(I0
tp249
g5
tp250
Rp251
(I1
(I2
tp252
g12
I00
S']\x05\xaf\x93O\x0c\xdb\xbf\x04\xbc\x1b_\x9b\x81\xb0\xbf'
p253
tp254
bsS'584'
p255
g2
(g3
(I0
tp256
g5
tp257
Rp258
(I1
(I2
tp259
g12
I00
S'\x1f~\xa9\x8f[\xba\xd5\xbf\xfaB\x14\xfd\t\x0bb?'
p260
tp261
bsS'283'
p262
g2
(g3
(I0
tp263
g5
tp264
Rp265
(I1
(I2
tp266
g12
I00
S'\x1a&\x85$|\xad\xdc?)\x8cD\x8d\xa1p\xe1\xbf'
p267
tp268
bsS'583'
p269
g2
(g3
(I0
tp270
g5
tp271
Rp272
(I1
(I2
tp273
g12
I00
S'\x0c\x02\xa4\x0e -\xd0\xbf\x87\x02\x00\x02\x85\x93\xd5?'
p274
tp275
bsS'454'
p276
g2
(g3
(I0
tp277
g5
tp278
Rp279
(I1
(I2
tp280
g12
I00
S'\xd8v,f<\xb6\xcb\xbfY\xe1o\xfb\xbf\xf8\xb2?'
p281
tp282
bsS'646'
p283
g2
(g3
(I0
tp284
g5
tp285
Rp286
(I1
(I2
tp287
g12
I00
S'`\x18\xc3\xb6\x18C\xdd?cvU\xeeT\xb3\xb8\xbf'
p288
tp289
bsS'304'
p290
g2
(g3
(I0
tp291
g5
tp292
Rp293
(I1
(I2
tp294
g12
I00
S't=\t\x94\x91\x7f\x97\xbf\x14`b10\xa6\xb3\xbf'
p295
tp296
bsS'617'
p297
g2
(g3
(I0
tp298
g5
tp299
Rp300
(I1
(I2
tp301
g12
I00
S'A[\x05\xe8\x19c\xd1\xbf\x00\x00\x00\x00\x00\x00\xf0?'
p302
tp303
bsS'679'
p304
g2
(g3
(I0
tp305
g5
tp306
Rp307
(I1
(I2
tp308
g12
I00
S'\x8e\x0c\xa2\xeb\xa0Y\xc5\xbf\xbbNs\x96\xaf`\x9d\xbf'
p309
tp310
bsS'444'
p311
g2
(g3
(I0
tp312
g5
tp313
Rp314
(I1
(I2
tp315
g12
I00
S'\x1b^\xf7\x93y\x05\xd9\xbf\xb7\x9e]a\x00\xdf\xde?'
p316
tp317
bsS'244'
p318
g2
(g3
(I0
tp319
g5
tp320
Rp321
(I1
(I2
tp322
g12
I00
S'\xeb\xf6`\x8d\xa1\xda\xe3?\xb1K\xbcU\xe75\xb1\xbf'
p323
tp324
bsS'524'
p325
g2
(g3
(I0
tp326
g5
tp327
Rp328
(I1
(I2
tp329
g12
I00
S"\xbc\x06'\x898f\xda?K\xd6\xd5>\xde\x19\xe2\xbf"
p330
tp331
bsS'109'
p332
g2
(g3
(I0
tp333
g5
tp334
Rp335
(I1
(I2
tp336
g12
I00
S'\xf4D\x95xz\x94\xb4?\x01\xa2h\x0c\xa1\x8b\xc9\xbf'
p337
tp338
bsS'445'
p339
g2
(g3
(I0
tp340
g5
tp341
Rp342
(I1
(I2
tp343
g12
I00
S'{\x03\xc0\x1a\xe1\xb2\xcc\xbf\xe0\xfb\xd0\xe1\xe9Z\xe4?'
p344
tp345
bsS'243'
p346
g2
(g3
(I0
tp347
g5
tp348
Rp349
(I1
(I2
tp350
g12
I00
S'\xde>\x90\xad\xeco\xd6?\xc5\xfe}^\xc8!\xc1\xbf'
p351
tp352
bsS'387'
p353
g2
(g3
(I0
tp354
g5
tp355
Rp356
(I1
(I2
tp357
g12
I00
S'A\x8b+v\xd0"\xc1?\x88\x17 \xa3a\x10\xd3\xbf'
p358
tp359
bsS'128'
p360
g2
(g3
(I0
tp361
g5
tp362
Rp363
(I1
(I2
tp364
g12
I00
S']l\xaf[\xf6\xe8\xc8\xbf\x01Y\xf3\x8c\x10\xe4\xa6\xbf'
p365
tp366
bsS'673'
p367
g2
(g3
(I0
tp368
g5
tp369
Rp370
(I1
(I2
tp371
g12
I00
S'-:\x13\x1aOo\xd1\xbf\x82\x1c\x9e\x0e*U\xec?'
p372
tp373
bsS'95'
p374
g2
(g3
(I0
tp375
g5
tp376
Rp377
(I1
(I2
tp378
g12
I00
S'4\xf7z\xcf]\xa2\xd6?\x9a|u\xf5\xb2R\xb9\xbf'
p379
tp380
bsS'107'
p381
g2
(g3
(I0
tp382
g5
tp383
Rp384
(I1
(I2
tp385
g12
I00
S'\xc73\xd9Z\xda\x16\xe1?Pk\xc6\x8fY+\xe7\xbf'
p386
tp387
bsS'480'
p388
g2
(g3
(I0
tp389
g5
tp390
Rp391
(I1
(I2
tp392
g12
I00
S'O\xc2\xe0\x1d~+\xc7\xbf\xd6\x13*\x88\xfc\x9e\xe3?'
p393
tp394
bsS'564'
p395
g2
(g3
(I0
tp396
g5
tp397
Rp398
(I1
(I2
tp399
g12
I00
S'\t\xe8\xfa\xce:\xb3\x9f\xbf\xb0\xfa_\x17~\x96\xea\xbf'
p400
tp401
bsS'32'
p402
g2
(g3
(I0
tp403
g5
tp404
Rp405
(I1
(I2
tp406
g12
I00
S'\x9c$=iu\x8a\xd9\xbfo\xd9{g9\x00\xe2?'
p407
tp408
bsS'31'
p409
g2
(g3
(I0
tp410
g5
tp411
Rp412
(I1
(I2
tp413
g12
I00
S'\n?\xd4O\x15\xe3\xd2\xbf+\x8c\xbb\x83\x82\x9a\xd9?'
p414
tp415
bsS'30'
p416
g2
(g3
(I0
tp417
g5
tp418
Rp419
(I1
(I2
tp420
g12
I00
S'\x19C>\x8fa\x9d\xcc\xbf\xf2\r|\x9a&U\xe1?'
p421
tp422
bsS'538'
p423
g2
(g3
(I0
tp424
g5
tp425
Rp426
(I1
(I2
tp427
g12
I00
S'\xad\xf0\xf2\x1d\xcds\xd6\xbf\xf8Y\x87y,\x8c\xd4?'
p428
tp429
bsS'345'
p430
g2
(g3
(I0
tp431
g5
tp432
Rp433
(I1
(I2
tp434
g12
I00
S'\xa4K\xe7\xe6\xb5~\xde?\xb8\xd0_\xbb![\xe3\xbf'
p435
tp436
bsS'689'
p437
g2
(g3
(I0
tp438
g5
tp439
Rp440
(I1
(I2
tp441
g12
I00
S'u\x16\x1c\xf9\x90\xa6\xd2\xbf\x90\x1b\xd2\xfaC;\xea?'
p442
tp443
bsS'350'
p444
g2
(g3
(I0
tp445
g5
tp446
Rp447
(I1
(I2
tp448
g12
I00
S'\x113\n\x88s\x00\xd2?|\x00U#\x05\x84\xd2\xbf'
p449
tp450
bsS'137'
p451
g2
(g3
(I0
tp452
g5
tp453
Rp454
(I1
(I2
tp455
g12
I00
S"'\x8a\x98\xd6~\xd3\xd6\xbf\xbd\xbc\xc4\xfa\x98X\xad?"
p456
tp457
bsS'479'
p458
g2
(g3
(I0
tp459
g5
tp460
Rp461
(I1
(I2
tp462
g12
I00
S'\xa7\x10\xd0\xe3Y\xdd\xd6\xbf<v\x9d\x91;\x13\xdb?'
p463
tp464
bsS'616'
p465
g2
(g3
(I0
tp466
g5
tp467
Rp468
(I1
(I2
tp469
g12
I00
S'\xbd\x15\xc8\xffX\xdc\xd1\xbf\x06{\xde\xfdEN\xe5?'
p470
tp471
bsS'430'
p472
g2
(g3
(I0
tp473
g5
tp474
Rp475
(I1
(I2
tp476
g12
I00
S'\xb1O\x82\x15\xf5d\x8a\xbf\x9a\x1e\xe7\x1b*\xf1\xeb\xbf'
p477
tp478
bsS'266'
p479
g2
(g3
(I0
tp480
g5
tp481
Rp482
(I1
(I2
tp483
g12
I00
S'\x1f\x08\x15b\xc5\x92\xe5?7\x0b\xe8\x91c\x83\x9b\xbf'
p484
tp485
bs.
