# Supplementary material for: Single-cell trajectories reconstruction, exploration and mapping of omics data with STREAM
Source: Nat Commun. 2019 Apr 23;10:1903. doi: 10.1038/s41467-019-09670-4 (PMC6478907; doi:10.1038/s41467-019-09670-4)
Supplement: Supplementary file 5 — Supplementary Data 2 [file 41467_2019_9670_MOESM5_ESM.zip › Sup_data2/Guo_2013/sctda/sctda_ouput_guo2013.csv]

	node_id	pseudotime	Gata1	CD55
0	504	3	0.0	0.018094478838331946
1	679	4	0.025744061597390632	0.016919338915170133
2	603	4	0.021982558781645317	0.01584144724060654
3	211	2	0.0	0.018184658224256443
4	525	5	0.03711018430877487	0.015279455134363821
5	317	3	0.0	0.0
6	316	3	0.03500062963615675	0.01614121975151968
7	270	0	0.013340787491133385	0.017976033831276394
8	388	3	0.0	0.01959707644731784
9	63	6	0.028495802517072857	0.017121391995695994
10	137	5	0.0	0.01596125676333623
11	136	5	0.022073593599197788	0.0
12	178	3	0.0	0.019701417984130422
13	656	1	0.017669010815263186	0.020332073072293212
14	398	5	0.006147819261349902	0.01133576981933337
15	492	6	0.03319361697467654	0.020031338518449807
16	493	6	0.0	0.0
17	24	5	0.006147819261349902	0.01133576981933337
18	25	3	0.0	0.020309301726660296
19	690	8	0.0	0.01875872387541214
20	23	3	0.0	0.0
21	95	3	0.0	0.020309301726660296
22	602	5	0.0	0.013968580153296844
23	346	3	0.0	0.0077962759017025296
24	524	3	0.0	0.018094478838331946
25	345	3	0.03500062963615675	0.01614121975151968
26	320	5	0.03475388392162259	0.019047382349474846
27	321	6	0.0	0.0
28	5	4	0.017003462864232686	0.01671003906119152
29	4	3	0.0	0.0
30	362	2	0.0	0.016326980991583258
31	283	3	0.0	0.018094478838331946
32	480	7	0.02845201251677218	0.020643162769979833
33	348	1	0.0	0.012746747527260297
34	427	4	0.025744061597390632	0.016919338915170133
35	426	5	0.006147819261349902	0.01133576981933337
36	410	7	0.03153297312058096	0.018293070882264
37	584	5	0.0	0.01596125676333623
38	583	5	0.01749512814956389	0.006109849446033588
39	454	4	0.01803109818774532	0.017212312373032446
40	646	3	0.01353706185534187	0.019411567028766608
41	304	3	0.02104556879958817	0.016474995934512026
42	617	8	0.0	0.01875872387541214
43	445	7	0.02845201251677218	0.020643162769979833
44	444	6	0.03319361697467654	0.0153448086679314
45	244	4	0.01788098333799312	0.018189820542575168
46	109	3	0.0	0.0
47	266	4	0.017407905009199066	0.015031945228118014
48	243	3	0.0	0.020309301726660296
49	387	2	0.0	0.012746747527260297
50	128	4	0.025744061597390632	0.016919338915170133
51	673	7	0.03153297312058096	0.018293070882264
52	106	3	0.0	0.01959707644731784
53	107	4	0.03985379929363305	0.01108657104522099
54	105	2	0.0	0.016179128050222348
55	505	4	0.03985379929363305	0.01108657104522099
56	564	1	0.017669010815263186	0.020332073072293212
57	32	6	0.0	0.0
58	31	5	0.03369380747468304	0.01685183412704735
59	30	6	0.023696818632987927	0.018365546668983285
60	689	7	0.039210390694734185	0.01943085570477842
61	353	2	0.0	0.015641184040921845
62	350	3	0.0	0.01959707644731784
63	397	4	0.03226860762969313	0.012953126982372545
64	479	5	0.03475388392162259	0.015323162957095285
65	616	6	0.03435955040874301	0.017189784039910696
66	430	1	0.017669010815263186	0.020332073072293212
67	538	5	0.03711018430877487	0.015279455134363821
