# Supplementary material for: Single-cell trajectories reconstruction, exploration and mapping of omics data with STREAM
Source: Nat Commun. 2019 Apr 23;10:1903. doi: 10.1038/s41467-019-09670-4 (PMC6478907; doi:10.1038/s41467-019-09670-4)
Supplement: Supplementary file 5 — Supplementary Data 2 [file 41467_2019_9670_MOESM5_ESM.zip › Sup_data2/Guo_2013/sctda/qPCR_pca_25_0.40.gexf]

<?xml version='1.0' encoding='utf-8'?>
<gexf version="1.2" xmlns="http://www.gexf.net/1.2draft" xmlns:xsi="http://www.w3.org/2001/XMLSchema-instance" xsi:schemaLocation="http://www.w3.org/2001/XMLSchema-instance">
  <graph defaultedgetype="undirected" mode="static" name="">
    <meta>
      <creator>NetworkX 2.2</creator>
      <lastmodified>14/11/2018</lastmodified>
    </meta>
    <nodes>
      <node id="0" label="0" />
      <node id="1" label="1" />
      <node id="2" label="2" />
      <node id="3" label="3" />
      <node id="4" label="4" />
      <node id="5" label="5" />
      <node id="6" label="6" />
      <node id="7" label="7" />
      <node id="8" label="8" />
      <node id="9" label="9" />
      <node id="10" label="10" />
      <node id="11" label="11" />
      <node id="12" label="12" />
      <node id="13" label="13" />
      <node id="14" label="14" />
      <node id="15" label="15" />
      <node id="16" label="16" />
      <node id="17" label="17" />
      <node id="18" label="18" />
      <node id="19" label="19" />
      <node id="20" label="20" />
      <node id="21" label="21" />
      <node id="22" label="22" />
      <node id="23" label="23" />
      <node id="24" label="24" />
      <node id="25" label="25" />
      <node id="26" label="26" />
      <node id="27" label="27" />
      <node id="28" label="28" />
      <node id="29" label="29" />
      <node id="30" label="30" />
      <node id="31" label="31" />
      <node id="32" label="32" />
      <node id="33" label="33" />
      <node id="34" label="34" />
      <node id="35" label="35" />
      <node id="36" label="36" />
      <node id="37" label="37" />
      <node id="38" label="38" />
      <node id="39" label="39" />
      <node id="40" label="40" />
      <node id="41" label="41" />
      <node id="42" label="42" />
      <node id="43" label="43" />
      <node id="44" label="44" />
      <node id="45" label="45" />
      <node id="46" label="46" />
      <node id="47" label="47" />
      <node id="48" label="48" />
      <node id="49" label="49" />
      <node id="50" label="50" />
      <node id="51" label="51" />
      <node id="52" label="52" />
      <node id="53" label="53" />
      <node id="54" label="54" />
      <node id="55" label="55" />
      <node id="56" label="56" />
      <node id="57" label="57" />
      <node id="58" label="58" />
      <node id="59" label="59" />
      <node id="60" label="60" />
      <node id="61" label="61" />
      <node id="62" label="62" />
      <node id="63" label="63" />
      <node id="64" label="64" />
      <node id="65" label="65" />
      <node id="66" label="66" />
      <node id="67" label="67" />
      <node id="68" label="68" />
      <node id="69" label="69" />
      <node id="70" label="70" />
      <node id="71" label="71" />
      <node id="72" label="72" />
      <node id="73" label="73" />
      <node id="74" label="74" />
      <node id="75" label="75" />
      <node id="76" label="76" />
      <node id="77" label="77" />
      <node id="78" label="78" />
      <node id="79" label="79" />
      <node id="80" label="80" />
      <node id="81" label="81" />
      <node id="82" label="82" />
      <node id="83" label="83" />
      <node id="84" label="84" />
      <node id="85" label="85" />
      <node id="86" label="86" />
      <node id="87" label="87" />
      <node id="88" label="88" />
      <node id="89" label="89" />
      <node id="90" label="90" />
      <node id="91" label="91" />
      <node id="92" label="92" />
      <node id="93" label="93" />
      <node id="94" label="94" />
      <node id="95" label="95" />
      <node id="96" label="96" />
      <node id="97" label="97" />
      <node id="98" label="98" />
      <node id="99" label="99" />
      <node id="100" label="100" />
      <node id="101" label="101" />
      <node id="102" label="102" />
      <node id="103" label="103" />
      <node id="104" label="104" />
      <node id="105" label="105" />
      <node id="106" label="106" />
      <node id="107" label="107" />
      <node id="108" label="108" />
      <node id="109" label="109" />
      <node id="110" label="110" />
      <node id="111" label="111" />
      <node id="112" label="112" />
      <node id="113" label="113" />
      <node id="114" label="114" />
      <node id="115" label="115" />
      <node id="116" label="116" />
      <node id="117" label="117" />
      <node id="118" label="118" />
      <node id="119" label="119" />
      <node id="120" label="120" />
      <node id="121" label="121" />
      <node id="122" label="122" />
      <node id="123" label="123" />
      <node id="124" label="124" />
      <node id="125" label="125" />
      <node id="126" label="126" />
      <node id="127" label="127" />
      <node id="128" label="128" />
      <node id="129" label="129" />
      <node id="130" label="130" />
      <node id="131" label="131" />
      <node id="132" label="132" />
      <node id="133" label="133" />
      <node id="134" label="134" />
      <node id="135" label="135" />
      <node id="136" label="136" />
      <node id="137" label="137" />
      <node id="138" label="138" />
      <node id="139" label="139" />
      <node id="140" label="140" />
      <node id="141" label="141" />
      <node id="142" label="142" />
      <node id="143" label="143" />
      <node id="144" label="144" />
      <node id="145" label="145" />
      <node id="146" label="146" />
      <node id="147" label="147" />
      <node id="148" label="148" />
      <node id="149" label="149" />
      <node id="150" label="150" />
      <node id="151" label="151" />
      <node id="152" label="152" />
      <node id="153" label="153" />
      <node id="154" label="154" />
      <node id="155" label="155" />
      <node id="156" label="156" />
      <node id="157" label="157" />
      <node id="158" label="158" />
      <node id="159" label="159" />
      <node id="160" label="160" />
      <node id="161" label="161" />
      <node id="162" label="162" />
      <node id="163" label="163" />
      <node id="164" label="164" />
      <node id="165" label="165" />
      <node id="166" label="166" />
      <node id="167" label="167" />
      <node id="168" label="168" />
      <node id="169" label="169" />
      <node id="170" label="170" />
      <node id="171" label="171" />
      <node id="172" label="172" />
      <node id="173" label="173" />
      <node id="174" label="174" />
      <node id="175" label="175" />
      <node id="176" label="176" />
      <node id="177" label="177" />
      <node id="178" label="178" />
      <node id="179" label="179" />
      <node id="180" label="180" />
      <node id="181" label="181" />
      <node id="182" label="182" />
      <node id="183" label="183" />
      <node id="184" label="184" />
      <node id="185" label="185" />
      <node id="186" label="186" />
      <node id="187" label="187" />
      <node id="188" label="188" />
      <node id="189" label="189" />
      <node id="190" label="190" />
      <node id="191" label="191" />
      <node id="192" label="192" />
      <node id="193" label="193" />
      <node id="194" label="194" />
      <node id="195" label="195" />
      <node id="196" label="196" />
      <node id="197" label="197" />
      <node id="198" label="198" />
      <node id="199" label="199" />
      <node id="200" label="200" />
      <node id="201" label="201" />
      <node id="202" label="202" />
      <node id="203" label="203" />
      <node id="204" label="204" />
      <node id="205" label="205" />
      <node id="206" label="206" />
      <node id="207" label="207" />
      <node id="208" label="208" />
      <node id="209" label="209" />
      <node id="210" label="210" />
      <node id="211" label="211" />
      <node id="212" label="212" />
      <node id="213" label="213" />
      <node id="214" label="214" />
      <node id="215" label="215" />
      <node id="216" label="216" />
      <node id="217" label="217" />
      <node id="218" label="218" />
      <node id="219" label="219" />
      <node id="220" label="220" />
      <node id="221" label="221" />
      <node id="222" label="222" />
      <node id="223" label="223" />
      <node id="224" label="224" />
      <node id="225" label="225" />
      <node id="226" label="226" />
      <node id="227" label="227" />
      <node id="228" label="228" />
      <node id="229" label="229" />
      <node id="230" label="230" />
      <node id="231" label="231" />
      <node id="232" label="232" />
      <node id="233" label="233" />
      <node id="234" label="234" />
      <node id="235" label="235" />
      <node id="236" label="236" />
      <node id="237" label="237" />
      <node id="238" label="238" />
      <node id="239" label="239" />
      <node id="240" label="240" />
      <node id="241" label="241" />
      <node id="242" label="242" />
      <node id="243" label="243" />
      <node id="244" label="244" />
      <node id="245" label="245" />
      <node id="246" label="246" />
      <node id="247" label="247" />
      <node id="248" label="248" />
      <node id="249" label="249" />
      <node id="250" label="250" />
      <node id="251" label="251" />
      <node id="252" label="252" />
      <node id="253" label="253" />
      <node id="254" label="254" />
      <node id="255" label="255" />
      <node id="256" label="256" />
      <node id="257" label="257" />
      <node id="258" label="258" />
      <node id="259" label="259" />
      <node id="260" label="260" />
      <node id="261" label="261" />
      <node id="262" label="262" />
      <node id="263" label="263" />
      <node id="264" label="264" />
      <node id="265" label="265" />
      <node id="266" label="266" />
      <node id="267" label="267" />
      <node id="268" label="268" />
      <node id="269" label="269" />
      <node id="270" label="270" />
      <node id="271" label="271" />
      <node id="272" label="272" />
      <node id="273" label="273" />
      <node id="274" label="274" />
      <node id="275" label="275" />
      <node id="276" label="276" />
      <node id="277" label="277" />
      <node id="278" label="278" />
      <node id="279" label="279" />
      <node id="280" label="280" />
      <node id="281" label="281" />
      <node id="282" label="282" />
      <node id="283" label="283" />
      <node id="284" label="284" />
      <node id="285" label="285" />
      <node id="286" label="286" />
      <node id="287" label="287" />
      <node id="288" label="288" />
      <node id="289" label="289" />
      <node id="290" label="290" />
      <node id="291" label="291" />
      <node id="292" label="292" />
      <node id="293" label="293" />
      <node id="294" label="294" />
      <node id="295" label="295" />
      <node id="296" label="296" />
      <node id="297" label="297" />
      <node id="298" label="298" />
      <node id="299" label="299" />
      <node id="300" label="300" />
      <node id="301" label="301" />
      <node id="302" label="302" />
      <node id="303" label="303" />
      <node id="304" label="304" />
      <node id="305" label="305" />
      <node id="306" label="306" />
      <node id="307" label="307" />
      <node id="308" label="308" />
      <node id="309" label="309" />
      <node id="310" label="310" />
      <node id="311" label="311" />
      <node id="312" label="312" />
      <node id="313" label="313" />
      <node id="314" label="314" />
      <node id="315" label="315" />
      <node id="316" label="316" />
      <node id="317" label="317" />
      <node id="318" label="318" />
      <node id="319" label="319" />
      <node id="320" label="320" />
      <node id="321" label="321" />
      <node id="322" label="322" />
      <node id="323" label="323" />
      <node id="324" label="324" />
      <node id="325" label="325" />
      <node id="326" label="326" />
      <node id="327" label="327" />
      <node id="328" label="328" />
      <node id="329" label="329" />
      <node id="330" label="330" />
      <node id="331" label="331" />
      <node id="332" label="332" />
      <node id="333" label="333" />
      <node id="334" label="334" />
      <node id="335" label="335" />
      <node id="336" label="336" />
      <node id="337" label="337" />
      <node id="338" label="338" />
      <node id="339" label="339" />
      <node id="340" label="340" />
      <node id="341" label="341" />
      <node id="342" label="342" />
      <node id="343" label="343" />
      <node id="344" label="344" />
      <node id="345" label="345" />
      <node id="346" label="346" />
      <node id="347" label="347" />
      <node id="348" label="348" />
      <node id="349" label="349" />
      <node id="350" label="350" />
      <node id="351" label="351" />
      <node id="352" label="352" />
      <node id="353" label="353" />
      <node id="354" label="354" />
      <node id="355" label="355" />
      <node id="356" label="356" />
      <node id="357" label="357" />
      <node id="358" label="358" />
      <node id="359" label="359" />
      <node id="360" label="360" />
      <node id="361" label="361" />
      <node id="362" label="362" />
      <node id="363" label="363" />
      <node id="364" label="364" />
      <node id="365" label="365" />
      <node id="366" label="366" />
      <node id="367" label="367" />
      <node id="368" label="368" />
      <node id="369" label="369" />
      <node id="370" label="370" />
      <node id="371" label="371" />
      <node id="372" label="372" />
      <node id="373" label="373" />
      <node id="374" label="374" />
      <node id="375" label="375" />
      <node id="376" label="376" />
      <node id="377" label="377" />
      <node id="378" label="378" />
      <node id="379" label="379" />
      <node id="380" label="380" />
      <node id="381" label="381" />
      <node id="382" label="382" />
      <node id="383" label="383" />
      <node id="384" label="384" />
      <node id="385" label="385" />
      <node id="386" label="386" />
      <node id="387" label="387" />
      <node id="388" label="388" />
      <node id="389" label="389" />
      <node id="390" label="390" />
      <node id="391" label="391" />
      <node id="392" label="392" />
      <node id="393" label="393" />
      <node id="394" label="394" />
      <node id="395" label="395" />
      <node id="396" label="396" />
      <node id="397" label="397" />
      <node id="398" label="398" />
      <node id="399" label="399" />
      <node id="400" label="400" />
      <node id="401" label="401" />
      <node id="402" label="402" />
      <node id="403" label="403" />
      <node id="404" label="404" />
      <node id="405" label="405" />
      <node id="406" label="406" />
      <node id="407" label="407" />
      <node id="408" label="408" />
      <node id="409" label="409" />
      <node id="410" label="410" />
      <node id="411" label="411" />
      <node id="412" label="412" />
      <node id="413" label="413" />
      <node id="414" label="414" />
      <node id="415" label="415" />
      <node id="416" label="416" />
      <node id="417" label="417" />
      <node id="418" label="418" />
      <node id="419" label="419" />
      <node id="420" label="420" />
      <node id="421" label="421" />
      <node id="422" label="422" />
      <node id="423" label="423" />
      <node id="424" label="424" />
      <node id="425" label="425" />
      <node id="426" label="426" />
      <node id="427" label="427" />
      <node id="428" label="428" />
      <node id="429" label="429" />
      <node id="430" label="430" />
      <node id="431" label="431" />
      <node id="432" label="432" />
      <node id="433" label="433" />
      <node id="434" label="434" />
      <node id="435" label="435" />
      <node id="436" label="436" />
      <node id="437" label="437" />
      <node id="438" label="438" />
      <node id="439" label="439" />
      <node id="440" label="440" />
      <node id="441" label="441" />
      <node id="442" label="442" />
      <node id="443" label="443" />
      <node id="444" label="444" />
      <node id="445" label="445" />
      <node id="446" label="446" />
      <node id="447" label="447" />
      <node id="448" label="448" />
      <node id="449" label="449" />
      <node id="450" label="450" />
      <node id="451" label="451" />
      <node id="452" label="452" />
      <node id="453" label="453" />
      <node id="454" label="454" />
      <node id="455" label="455" />
      <node id="456" label="456" />
      <node id="457" label="457" />
      <node id="458" label="458" />
      <node id="459" label="459" />
      <node id="460" label="460" />
      <node id="461" label="461" />
      <node id="462" label="462" />
      <node id="463" label="463" />
      <node id="464" label="464" />
      <node id="465" label="465" />
      <node id="466" label="466" />
      <node id="467" label="467" />
      <node id="468" label="468" />
      <node id="469" label="469" />
      <node id="470" label="470" />
      <node id="471" label="471" />
      <node id="472" label="472" />
      <node id="473" label="473" />
      <node id="474" label="474" />
      <node id="475" label="475" />
      <node id="476" label="476" />
      <node id="477" label="477" />
      <node id="478" label="478" />
      <node id="479" label="479" />
      <node id="480" label="480" />
      <node id="481" label="481" />
      <node id="482" label="482" />
      <node id="483" label="483" />
      <node id="484" label="484" />
      <node id="485" label="485" />
      <node id="486" label="486" />
      <node id="487" label="487" />
      <node id="488" label="488" />
      <node id="489" label="489" />
      <node id="490" label="490" />
      <node id="491" label="491" />
      <node id="492" label="492" />
      <node id="493" label="493" />
      <node id="494" label="494" />
      <node id="495" label="495" />
      <node id="496" label="496" />
      <node id="497" label="497" />
      <node id="498" label="498" />
      <node id="499" label="499" />
      <node id="500" label="500" />
      <node id="501" label="501" />
      <node id="502" label="502" />
      <node id="503" label="503" />
      <node id="504" label="504" />
      <node id="505" label="505" />
      <node id="506" label="506" />
      <node id="507" label="507" />
      <node id="508" label="508" />
      <node id="509" label="509" />
      <node id="510" label="510" />
      <node id="511" label="511" />
      <node id="512" label="512" />
      <node id="513" label="513" />
      <node id="514" label="514" />
      <node id="515" label="515" />
      <node id="516" label="516" />
      <node id="517" label="517" />
      <node id="518" label="518" />
      <node id="519" label="519" />
      <node id="520" label="520" />
      <node id="521" label="521" />
      <node id="522" label="522" />
      <node id="523" label="523" />
      <node id="524" label="524" />
      <node id="525" label="525" />
      <node id="526" label="526" />
      <node id="527" label="527" />
      <node id="528" label="528" />
      <node id="529" label="529" />
      <node id="530" label="530" />
      <node id="531" label="531" />
      <node id="532" label="532" />
      <node id="533" label="533" />
      <node id="534" label="534" />
      <node id="535" label="535" />
      <node id="536" label="536" />
      <node id="537" label="537" />
      <node id="538" label="538" />
      <node id="539" label="539" />
      <node id="540" label="540" />
      <node id="541" label="541" />
      <node id="542" label="542" />
      <node id="543" label="543" />
      <node id="544" label="544" />
      <node id="545" label="545" />
      <node id="546" label="546" />
      <node id="547" label="547" />
      <node id="548" label="548" />
      <node id="549" label="549" />
      <node id="550" label="550" />
      <node id="551" label="551" />
      <node id="552" label="552" />
      <node id="553" label="553" />
      <node id="554" label="554" />
      <node id="555" label="555" />
      <node id="556" label="556" />
      <node id="557" label="557" />
      <node id="558" label="558" />
      <node id="559" label="559" />
      <node id="560" label="560" />
      <node id="561" label="561" />
      <node id="562" label="562" />
      <node id="563" label="563" />
      <node id="564" label="564" />
      <node id="565" label="565" />
      <node id="566" label="566" />
      <node id="567" label="567" />
      <node id="568" label="568" />
      <node id="569" label="569" />
      <node id="570" label="570" />
      <node id="571" label="571" />
      <node id="572" label="572" />
      <node id="573" label="573" />
      <node id="574" label="574" />
      <node id="575" label="575" />
      <node id="576" label="576" />
      <node id="577" label="577" />
      <node id="578" label="578" />
      <node id="579" label="579" />
      <node id="580" label="580" />
      <node id="581" label="581" />
      <node id="582" label="582" />
      <node id="583" label="583" />
      <node id="584" label="584" />
      <node id="585" label="585" />
      <node id="586" label="586" />
      <node id="587" label="587" />
      <node id="588" label="588" />
      <node id="589" label="589" />
      <node id="590" label="590" />
      <node id="591" label="591" />
      <node id="592" label="592" />
      <node id="593" label="593" />
      <node id="594" label="594" />
      <node id="595" label="595" />
      <node id="596" label="596" />
      <node id="597" label="597" />
      <node id="598" label="598" />
      <node id="599" label="599" />
      <node id="600" label="600" />
      <node id="601" label="601" />
      <node id="602" label="602" />
      <node id="603" label="603" />
      <node id="604" label="604" />
      <node id="605" label="605" />
      <node id="606" label="606" />
      <node id="607" label="607" />
      <node id="608" label="608" />
      <node id="609" label="609" />
      <node id="610" label="610" />
      <node id="611" label="611" />
      <node id="612" label="612" />
      <node id="613" label="613" />
      <node id="614" label="614" />
      <node id="615" label="615" />
      <node id="616" label="616" />
      <node id="617" label="617" />
      <node id="618" label="618" />
      <node id="619" label="619" />
      <node id="620" label="620" />
      <node id="621" label="621" />
      <node id="622" label="622" />
      <node id="623" label="623" />
      <node id="624" label="624" />
      <node id="625" label="625" />
      <node id="626" label="626" />
      <node id="627" label="627" />
      <node id="628" label="628" />
      <node id="629" label="629" />
      <node id="630" label="630" />
      <node id="631" label="631" />
      <node id="632" label="632" />
      <node id="633" label="633" />
      <node id="634" label="634" />
      <node id="635" label="635" />
      <node id="636" label="636" />
      <node id="637" label="637" />
      <node id="638" label="638" />
      <node id="639" label="639" />
      <node id="640" label="640" />
      <node id="641" label="641" />
      <node id="642" label="642" />
      <node id="643" label="643" />
      <node id="644" label="644" />
      <node id="645" label="645" />
      <node id="646" label="646" />
      <node id="647" label="647" />
      <node id="648" label="648" />
      <node id="649" label="649" />
      <node id="650" label="650" />
      <node id="651" label="651" />
      <node id="652" label="652" />
      <node id="653" label="653" />
      <node id="654" label="654" />
      <node id="655" label="655" />
      <node id="656" label="656" />
      <node id="657" label="657" />
      <node id="658" label="658" />
      <node id="659" label="659" />
      <node id="660" label="660" />
      <node id="661" label="661" />
      <node id="662" label="662" />
      <node id="663" label="663" />
      <node id="664" label="664" />
      <node id="665" label="665" />
      <node id="666" label="666" />
      <node id="667" label="667" />
      <node id="668" label="668" />
      <node id="669" label="669" />
      <node id="670" label="670" />
      <node id="671" label="671" />
      <node id="672" label="672" />
      <node id="673" label="673" />
      <node id="674" label="674" />
      <node id="675" label="675" />
      <node id="676" label="676" />
      <node id="677" label="677" />
      <node id="678" label="678" />
      <node id="679" label="679" />
      <node id="680" label="680" />
      <node id="681" label="681" />
      <node id="682" label="682" />
      <node id="683" label="683" />
      <node id="684" label="684" />
      <node id="685" label="685" />
      <node id="686" label="686" />
      <node id="687" label="687" />
      <node id="688" label="688" />
      <node id="689" label="689" />
      <node id="690" label="690" />
      <node id="691" label="691" />
      <node id="692" label="692" />
    </nodes>
    <edges>
      <edge id="0" source="0" target="65" weight="1.0" />
      <edge id="1" source="0" target="66" weight="1.0" />
      <edge id="2" source="0" target="422" weight="1.0" />
      <edge id="3" source="0" target="423" weight="1.0" />
      <edge id="4" source="0" target="360" weight="1.0" />
      <edge id="5" source="0" target="177" weight="1.0" />
      <edge id="6" source="0" target="359" weight="1.0" />
      <edge id="7" source="0" target="303" weight="1.0" />
      <edge id="8" source="0" target="176" weight="1.0" />
      <edge id="9" source="0" target="273" weight="1.0" />
      <edge id="10" source="0" target="253" weight="1.0" />
      <edge id="11" source="0" target="254" weight="1.0" />
      <edge id="12" source="1" target="272" weight="1.0" />
      <edge id="13" source="1" target="302" weight="1.0" />
      <edge id="14" source="1" target="359" weight="1.0" />
      <edge id="15" source="2" target="39" weight="1.0" />
      <edge id="16" source="2" target="232" weight="1.0" />
      <edge id="17" source="2" target="587" weight="1.0" />
      <edge id="18" source="2" target="338" weight="1.0" />
      <edge id="19" source="2" target="83" weight="1.0" />
      <edge id="20" source="2" target="663" weight="1.0" />
      <edge id="21" source="3" target="481" weight="1.0" />
      <edge id="22" source="3" target="231" weight="1.0" />
      <edge id="23" source="3" target="40" weight="1.0" />
      <edge id="24" source="3" target="682" weight="1.0" />
      <edge id="25" source="3" target="587" weight="1.0" />
      <edge id="26" source="3" target="339" weight="1.0" />
      <edge id="27" source="3" target="84" weight="1.0" />
      <edge id="28" source="3" target="666" weight="1.0" />
      <edge id="29" source="3" target="125" weight="1.0" />
      <edge id="30" source="4" target="23" weight="1.0" />
      <edge id="31" source="4" target="353" weight="1.0" />
      <edge id="32" source="4" target="387" weight="1.0" />
      <edge id="33" source="4" target="317" weight="1.0" />
      <edge id="34" source="4" target="109" weight="1.0" />
      <edge id="35" source="5" target="128" weight="1.0" />
      <edge id="36" source="5" target="454" weight="1.0" />
      <edge id="37" source="5" target="583" weight="1.0" />
      <edge id="38" source="5" target="136" weight="1.0" />
      <edge id="39" source="5" target="137" weight="1.0" />
      <edge id="40" source="5" target="426" weight="1.0" />
      <edge id="41" source="5" target="427" weight="1.0" />
      <edge id="42" source="5" target="679" weight="1.0" />
      <edge id="43" source="5" target="398" weight="1.0" />
      <edge id="44" source="5" target="304" weight="1.0" />
      <edge id="45" source="5" target="584" weight="1.0" />
      <edge id="46" source="5" target="24" weight="1.0" />
      <edge id="47" source="6" target="456" weight="1.0" />
      <edge id="48" source="7" target="434" weight="1.0" />
      <edge id="49" source="8" target="568" weight="1.0" />
      <edge id="50" source="8" target="433" weight="1.0" />
      <edge id="51" source="8" target="476" weight="1.0" />
      <edge id="52" source="9" target="191" weight="1.0" />
      <edge id="53" source="9" target="551" weight="1.0" />
      <edge id="54" source="10" target="194" weight="1.0" />
      <edge id="55" source="11" target="186" weight="1.0" />
      <edge id="56" source="11" target="195" weight="1.0" />
      <edge id="57" source="11" target="207" weight="1.0" />
      <edge id="58" source="12" target="308" weight="1.0" />
      <edge id="59" source="12" target="286" weight="1.0" />
      <edge id="60" source="12" target="159" weight="1.0" />
      <edge id="61" source="13" target="308" weight="1.0" />
      <edge id="62" source="13" target="158" weight="1.0" />
      <edge id="63" source="13" target="286" weight="1.0" />
      <edge id="64" source="14" target="201" weight="1.0" />
      <edge id="65" source="14" target="571" weight="1.0" />
      <edge id="66" source="14" target="148" weight="1.0" />
      <edge id="67" source="15" target="585" weight="1.0" />
      <edge id="68" source="15" target="202" weight="1.0" />
      <edge id="69" source="15" target="112" weight="1.0" />
      <edge id="70" source="15" target="149" weight="1.0" />
      <edge id="71" source="15" target="122" weight="1.0" />
      <edge id="72" source="15" target="604" weight="1.0" />
      <edge id="73" source="15" target="572" weight="1.0" />
      <edge id="74" source="16" target="481" weight="1.0" />
      <edge id="75" source="16" target="103" weight="1.0" />
      <edge id="76" source="16" target="41" weight="1.0" />
      <edge id="77" source="16" target="205" weight="1.0" />
      <edge id="78" source="16" target="78" weight="1.0" />
      <edge id="79" source="16" target="77" weight="1.0" />
      <edge id="80" source="16" target="312" weight="1.0" />
      <edge id="81" source="16" target="311" weight="1.0" />
      <edge id="82" source="16" target="344" weight="1.0" />
      <edge id="83" source="16" target="248" weight="1.0" />
      <edge id="84" source="17" target="249" weight="1.0" />
      <edge id="85" source="17" target="358" weight="1.0" />
      <edge id="86" source="17" target="590" weight="1.0" />
      <edge id="87" source="18" target="619" weight="1.0" />
      <edge id="88" source="18" target="500" weight="1.0" />
      <edge id="89" source="18" target="404" weight="1.0" />
      <edge id="90" source="18" target="533" weight="1.0" />
      <edge id="91" source="18" target="534" weight="1.0" />
      <edge id="92" source="18" target="601" weight="1.0" />
      <edge id="93" source="19" target="403" weight="1.0" />
      <edge id="94" source="20" target="192" weight="1.0" />
      <edge id="95" source="20" target="545" weight="1.0" />
      <edge id="96" source="20" target="515" weight="1.0" />
      <edge id="97" source="20" target="330" weight="1.0" />
      <edge id="98" source="20" target="559" weight="1.0" />
      <edge id="99" source="20" target="433" weight="1.0" />
      <edge id="100" source="20" target="55" weight="1.0" />
      <edge id="101" source="20" target="255" weight="1.0" />
      <edge id="102" source="21" target="546" weight="1.0" />
      <edge id="103" source="21" target="62" weight="1.0" />
      <edge id="104" source="21" target="199" weight="1.0" />
      <edge id="105" source="22" target="579" weight="1.0" />
      <edge id="106" source="22" target="470" weight="1.0" />
      <edge id="107" source="22" target="119" weight="1.0" />
      <edge id="108" source="23" target="353" weight="1.0" />
      <edge id="109" source="23" target="387" weight="1.0" />
      <edge id="110" source="23" target="397" weight="1.0" />
      <edge id="111" source="23" target="109" weight="1.0" />
      <edge id="112" source="23" target="317" weight="1.0" />
      <edge id="113" source="24" target="426" weight="1.0" />
      <edge id="114" source="24" target="398" weight="1.0" />
      <edge id="115" source="25" target="95" weight="1.0" />
      <edge id="116" source="25" target="178" weight="1.0" />
      <edge id="117" source="25" target="211" weight="1.0" />
      <edge id="118" source="25" target="646" weight="1.0" />
      <edge id="119" source="25" target="243" weight="1.0" />
      <edge id="120" source="26" target="130" weight="1.0" />
      <edge id="121" source="27" target="155" weight="1.0" />
      <edge id="122" source="27" target="420" weight="1.0" />
      <edge id="123" source="27" target="111" weight="1.0" />
      <edge id="124" source="28" target="208" weight="1.0" />
      <edge id="125" source="28" target="600" weight="1.0" />
      <edge id="126" source="28" target="620" weight="1.0" />
      <edge id="127" source="28" target="189" weight="1.0" />
      <edge id="128" source="28" target="405" weight="1.0" />
      <edge id="129" source="29" target="425" weight="1.0" />
      <edge id="130" source="29" target="418" weight="1.0" />
      <edge id="131" source="29" target="268" weight="1.0" />
      <edge id="132" source="30" target="480" weight="1.0" />
      <edge id="133" source="30" target="616" weight="1.0" />
      <edge id="134" source="30" target="63" weight="1.0" />
      <edge id="135" source="30" target="445" weight="1.0" />
      <edge id="136" source="30" target="583" weight="1.0" />
      <edge id="137" source="31" target="320" weight="1.0" />
      <edge id="138" source="31" target="492" weight="1.0" />
      <edge id="139" source="31" target="397" weight="1.0" />
      <edge id="140" source="31" target="525" weight="1.0" />
      <edge id="141" source="31" target="538" weight="1.0" />
      <edge id="142" source="31" target="479" weight="1.0" />
      <edge id="143" source="31" target="444" weight="1.0" />
      <edge id="144" source="31" target="63" weight="1.0" />
      <edge id="145" source="32" target="321" weight="1.0" />
      <edge id="146" source="32" target="63" weight="1.0" />
      <edge id="147" source="32" target="444" weight="1.0" />
      <edge id="148" source="32" target="493" weight="1.0" />
      <edge id="149" source="32" target="479" weight="1.0" />
      <edge id="150" source="33" target="513" weight="1.0" />
      <edge id="151" source="33" target="548" weight="1.0" />
      <edge id="152" source="33" target="46" weight="1.0" />
      <edge id="153" source="34" target="185" weight="1.0" />
      <edge id="154" source="34" target="282" weight="1.0" />
      <edge id="155" source="34" target="474" weight="1.0" />
      <edge id="156" source="34" target="102" weight="1.0" />
      <edge id="157" source="34" target="686" weight="1.0" />
      <edge id="158" source="35" target="552" weight="1.0" />
      <edge id="159" source="35" target="553" weight="1.0" />
      <edge id="160" source="35" target="370" weight="1.0" />
      <edge id="161" source="35" target="371" weight="1.0" />
      <edge id="162" source="35" target="452" weight="1.0" />
      <edge id="163" source="36" target="263" weight="1.0" />
      <edge id="164" source="36" target="436" weight="1.0" />
      <edge id="165" source="36" target="573" weight="1.0" />
      <edge id="166" source="36" target="662" weight="1.0" />
      <edge id="167" source="36" target="158" weight="1.0" />
      <edge id="168" source="37" target="59" weight="1.0" />
      <edge id="169" source="38" target="200" weight="1.0" />
      <edge id="170" source="38" target="392" weight="1.0" />
      <edge id="171" source="38" target="547" weight="1.0" />
      <edge id="172" source="39" target="232" weight="1.0" />
      <edge id="173" source="39" target="682" weight="1.0" />
      <edge id="174" source="39" target="663" weight="1.0" />
      <edge id="175" source="40" target="481" weight="1.0" />
      <edge id="176" source="40" target="339" weight="1.0" />
      <edge id="177" source="40" target="125" weight="1.0" />
      <edge id="178" source="40" target="682" weight="1.0" />
      <edge id="179" source="41" target="481" weight="1.0" />
      <edge id="180" source="41" target="103" weight="1.0" />
      <edge id="181" source="41" target="683" weight="1.0" />
      <edge id="182" source="41" target="236" weight="1.0" />
      <edge id="183" source="41" target="205" weight="1.0" />
      <edge id="184" source="41" target="77" weight="1.0" />
      <edge id="185" source="41" target="248" weight="1.0" />
      <edge id="186" source="41" target="237" weight="1.0" />
      <edge id="187" source="41" target="213" weight="1.0" />
      <edge id="188" source="41" target="311" weight="1.0" />
      <edge id="189" source="41" target="344" weight="1.0" />
      <edge id="190" source="42" target="313" weight="1.0" />
      <edge id="191" source="42" target="482" weight="1.0" />
      <edge id="192" source="42" target="77" weight="1.0" />
      <edge id="193" source="43" target="184" weight="1.0" />
      <edge id="194" source="43" target="281" weight="1.0" />
      <edge id="195" source="43" target="664" weight="1.0" />
      <edge id="196" source="44" target="494" weight="1.0" />
      <edge id="197" source="45" target="319" weight="1.0" />
      <edge id="198" source="45" target="566" weight="1.0" />
      <edge id="199" source="45" target="495" weight="1.0" />
      <edge id="200" source="46" target="548" weight="1.0" />
      <edge id="201" source="46" target="513" weight="1.0" />
      <edge id="202" source="47" target="379" weight="1.0" />
      <edge id="203" source="47" target="245" weight="1.0" />
      <edge id="204" source="47" target="645" weight="1.0" />
      <edge id="205" source="48" target="560" weight="1.0" />
      <edge id="206" source="48" target="292" weight="1.0" />
      <edge id="207" source="49" target="290" weight="1.0" />
      <edge id="208" source="49" target="100" weight="1.0" />
      <edge id="209" source="49" target="296" weight="1.0" />
      <edge id="210" source="49" target="233" weight="1.0" />
      <edge id="211" source="49" target="124" weight="1.0" />
      <edge id="212" source="49" target="484" weight="1.0" />
      <edge id="213" source="49" target="506" weight="1.0" />
      <edge id="214" source="49" target="668" weight="1.0" />
      <edge id="215" source="50" target="483" weight="1.0" />
      <edge id="216" source="50" target="101" weight="1.0" />
      <edge id="217" source="50" target="233" weight="1.0" />
      <edge id="218" source="50" target="241" weight="1.0" />
      <edge id="219" source="50" target="114" weight="1.0" />
      <edge id="220" source="50" target="597" weight="1.0" />
      <edge id="221" source="50" target="123" weight="1.0" />
      <edge id="222" source="50" target="669" weight="1.0" />
      <edge id="223" source="51" target="80" weight="1.0" />
      <edge id="224" source="51" target="440" weight="1.0" />
      <edge id="225" source="51" target="275" weight="1.0" />
      <edge id="226" source="51" target="485" weight="1.0" />
      <edge id="227" source="51" target="680" weight="1.0" />
      <edge id="228" source="52" target="440" weight="1.0" />
      <edge id="229" source="52" target="81" weight="1.0" />
      <edge id="230" source="52" target="275" weight="1.0" />
      <edge id="231" source="52" target="485" weight="1.0" />
      <edge id="232" source="52" target="680" weight="1.0" />
      <edge id="233" source="53" target="272" weight="1.0" />
      <edge id="234" source="53" target="141" weight="1.0" />
      <edge id="235" source="53" target="190" weight="1.0" />
      <edge id="236" source="54" target="384" weight="1.0" />
      <edge id="237" source="54" target="284" weight="1.0" />
      <edge id="238" source="54" target="141" weight="1.0" />
      <edge id="239" source="55" target="192" weight="1.0" />
      <edge id="240" source="55" target="545" weight="1.0" />
      <edge id="241" source="55" target="515" weight="1.0" />
      <edge id="242" source="55" target="330" weight="1.0" />
      <edge id="243" source="55" target="559" weight="1.0" />
      <edge id="244" source="55" target="433" weight="1.0" />
      <edge id="245" source="55" target="255" weight="1.0" />
      <edge id="246" source="56" target="160" weight="1.0" />
      <edge id="247" source="56" target="97" weight="1.0" />
      <edge id="248" source="56" target="355" weight="1.0" />
      <edge id="249" source="56" target="295" weight="1.0" />
      <edge id="250" source="56" target="458" weight="1.0" />
      <edge id="251" source="56" target="499" weight="1.0" />
      <edge id="252" source="56" target="502" weight="1.0" />
      <edge id="253" source="56" target="503" weight="1.0" />
      <edge id="254" source="56" target="120" weight="1.0" />
      <edge id="255" source="56" target="415" weight="1.0" />
      <edge id="256" source="57" target="414" weight="1.0" />
      <edge id="257" source="58" target="544" weight="1.0" />
      <edge id="258" source="58" target="227" weight="1.0" />
      <edge id="259" source="58" target="301" weight="1.0" />
      <edge id="260" source="58" target="558" weight="1.0" />
      <edge id="261" source="58" target="557" weight="1.0" />
      <edge id="262" source="60" target="416" weight="1.0" />
      <edge id="263" source="60" target="608" weight="1.0" />
      <edge id="264" source="60" target="643" weight="1.0" />
      <edge id="265" source="60" target="614" weight="1.0" />
      <edge id="266" source="60" target="615" weight="1.0" />
      <edge id="267" source="60" target="235" weight="1.0" />
      <edge id="268" source="60" target="652" weight="1.0" />
      <edge id="269" source="60" target="653" weight="1.0" />
      <edge id="270" source="60" target="90" weight="1.0" />
      <edge id="271" source="60" target="638" weight="1.0" />
      <edge id="272" source="61" target="644" weight="1.0" />
      <edge id="273" source="61" target="90" weight="1.0" />
      <edge id="274" source="61" target="652" weight="1.0" />
      <edge id="275" source="61" target="614" weight="1.0" />
      <edge id="276" source="61" target="607" weight="1.0" />
      <edge id="277" source="62" target="546" weight="1.0" />
      <edge id="278" source="62" target="199" weight="1.0" />
      <edge id="279" source="63" target="320" weight="1.0" />
      <edge id="280" source="63" target="321" weight="1.0" />
      <edge id="281" source="63" target="616" weight="1.0" />
      <edge id="282" source="63" target="583" weight="1.0" />
      <edge id="283" source="63" target="492" weight="1.0" />
      <edge id="284" source="63" target="493" weight="1.0" />
      <edge id="285" source="63" target="480" weight="1.0" />
      <edge id="286" source="63" target="479" weight="1.0" />
      <edge id="287" source="63" target="444" weight="1.0" />
      <edge id="288" source="63" target="445" weight="1.0" />
      <edge id="289" source="64" target="292" weight="1.0" />
      <edge id="290" source="65" target="176" weight="1.0" />
      <edge id="291" source="65" target="253" weight="1.0" />
      <edge id="292" source="65" target="360" weight="1.0" />
      <edge id="293" source="65" target="422" weight="1.0" />
      <edge id="294" source="66" target="177" weight="1.0" />
      <edge id="295" source="66" target="359" weight="1.0" />
      <edge id="296" source="66" target="254" weight="1.0" />
      <edge id="297" source="66" target="423" weight="1.0" />
      <edge id="298" source="67" target="578" weight="1.0" />
      <edge id="299" source="67" target="229" weight="1.0" />
      <edge id="300" source="67" target="573" weight="1.0" />
      <edge id="301" source="68" target="225" weight="1.0" />
      <edge id="302" source="68" target="74" weight="1.0" />
      <edge id="303" source="68" target="260" weight="1.0" />
      <edge id="304" source="68" target="570" weight="1.0" />
      <edge id="305" source="68" target="521" weight="1.0" />
      <edge id="306" source="69" target="466" weight="1.0" />
      <edge id="307" source="69" target="326" weight="1.0" />
      <edge id="308" source="69" target="82" weight="1.0" />
      <edge id="309" source="69" target="526" weight="1.0" />
      <edge id="310" source="69" target="85" weight="1.0" />
      <edge id="311" source="70" target="169" weight="1.0" />
      <edge id="312" source="70" target="114" weight="1.0" />
      <edge id="313" source="70" target="242" weight="1.0" />
      <edge id="314" source="70" target="597" weight="1.0" />
      <edge id="315" source="70" target="153" weight="1.0" />
      <edge id="316" source="70" target="380" weight="1.0" />
      <edge id="317" source="70" target="157" weight="1.0" />
      <edge id="318" source="71" target="170" weight="1.0" />
      <edge id="319" source="71" target="115" weight="1.0" />
      <edge id="320" source="71" target="598" weight="1.0" />
      <edge id="321" source="72" target="289" weight="1.0" />
      <edge id="322" source="72" target="658" weight="1.0" />
      <edge id="323" source="72" target="167" weight="1.0" />
      <edge id="324" source="73" target="280" weight="1.0" />
      <edge id="325" source="73" target="417" weight="1.0" />
      <edge id="326" source="73" target="659" weight="1.0" />
      <edge id="327" source="74" target="225" weight="1.0" />
      <edge id="328" source="74" target="570" weight="1.0" />
      <edge id="329" source="74" target="260" weight="1.0" />
      <edge id="330" source="74" target="521" weight="1.0" />
      <edge id="331" source="75" target="592" weight="1.0" />
      <edge id="332" source="75" target="171" weight="1.0" />
      <edge id="333" source="75" target="173" weight="1.0" />
      <edge id="334" source="76" target="592" weight="1.0" />
      <edge id="335" source="76" target="171" weight="1.0" />
      <edge id="336" source="76" target="174" weight="1.0" />
      <edge id="337" source="77" target="481" weight="1.0" />
      <edge id="338" source="77" target="482" weight="1.0" />
      <edge id="339" source="77" target="103" weight="1.0" />
      <edge id="340" source="77" target="205" weight="1.0" />
      <edge id="341" source="77" target="248" weight="1.0" />
      <edge id="342" source="77" target="311" weight="1.0" />
      <edge id="343" source="77" target="344" weight="1.0" />
      <edge id="344" source="77" target="313" weight="1.0" />
      <edge id="345" source="78" target="248" weight="1.0" />
      <edge id="346" source="78" target="312" weight="1.0" />
      <edge id="347" source="79" target="145" weight="1.0" />
      <edge id="348" source="79" target="294" weight="1.0" />
      <edge id="349" source="79" target="582" weight="1.0" />
      <edge id="350" source="80" target="275" weight="1.0" />
      <edge id="351" source="80" target="440" weight="1.0" />
      <edge id="352" source="80" target="485" weight="1.0" />
      <edge id="353" source="80" target="680" weight="1.0" />
      <edge id="354" source="81" target="440" weight="1.0" />
      <edge id="355" source="81" target="680" weight="1.0" />
      <edge id="356" source="81" target="275" weight="1.0" />
      <edge id="357" source="81" target="485" weight="1.0" />
      <edge id="358" source="82" target="466" weight="1.0" />
      <edge id="359" source="82" target="326" weight="1.0" />
      <edge id="360" source="82" target="526" weight="1.0" />
      <edge id="361" source="82" target="85" weight="1.0" />
      <edge id="362" source="83" target="587" weight="1.0" />
      <edge id="363" source="83" target="338" weight="1.0" />
      <edge id="364" source="84" target="339" weight="1.0" />
      <edge id="365" source="84" target="587" weight="1.0" />
      <edge id="366" source="84" target="666" weight="1.0" />
      <edge id="367" source="84" target="231" weight="1.0" />
      <edge id="368" source="85" target="466" weight="1.0" />
      <edge id="369" source="85" target="326" weight="1.0" />
      <edge id="370" source="85" target="526" weight="1.0" />
      <edge id="371" source="86" target="373" weight="1.0" />
      <edge id="372" source="86" target="438" weight="1.0" />
      <edge id="373" source="86" target="517" weight="1.0" />
      <edge id="374" source="87" target="464" weight="1.0" />
      <edge id="375" source="87" target="209" weight="1.0" />
      <edge id="376" source="87" target="518" weight="1.0" />
      <edge id="377" source="88" target="672" weight="1.0" />
      <edge id="378" source="88" target="575" weight="1.0" />
      <edge id="379" source="88" target="214" weight="1.0" />
      <edge id="380" source="88" target="671" weight="1.0" />
      <edge id="381" source="89" target="214" weight="1.0" />
      <edge id="382" source="89" target="670" weight="1.0" />
      <edge id="383" source="89" target="575" weight="1.0" />
      <edge id="384" source="90" target="416" weight="1.0" />
      <edge id="385" source="90" target="608" weight="1.0" />
      <edge id="386" source="90" target="643" weight="1.0" />
      <edge id="387" source="90" target="644" weight="1.0" />
      <edge id="388" source="90" target="614" weight="1.0" />
      <edge id="389" source="90" target="235" weight="1.0" />
      <edge id="390" source="90" target="652" weight="1.0" />
      <edge id="391" source="90" target="638" weight="1.0" />
      <edge id="392" source="90" target="607" weight="1.0" />
      <edge id="393" source="91" target="606" weight="1.0" />
      <edge id="394" source="92" target="264" weight="1.0" />
      <edge id="395" source="92" target="577" weight="1.0" />
      <edge id="396" source="92" target="574" weight="1.0" />
      <edge id="397" source="93" target="381" weight="1.0" />
      <edge id="398" source="93" target="382" weight="1.0" />
      <edge id="399" source="94" target="144" weight="1.0" />
      <edge id="400" source="94" target="687" weight="1.0" />
      <edge id="401" source="95" target="178" weight="1.0" />
      <edge id="402" source="95" target="211" weight="1.0" />
      <edge id="403" source="95" target="646" weight="1.0" />
      <edge id="404" source="95" target="243" weight="1.0" />
      <edge id="405" source="96" target="152" weight="1.0" />
      <edge id="406" source="96" target="563" weight="1.0" />
      <edge id="407" source="96" target="655" weight="1.0" />
      <edge id="408" source="96" target="443" weight="1.0" />
      <edge id="409" source="96" target="677" weight="1.0" />
      <edge id="410" source="97" target="120" weight="1.0" />
      <edge id="411" source="97" target="499" weight="1.0" />
      <edge id="412" source="97" target="295" weight="1.0" />
      <edge id="413" source="97" target="503" weight="1.0" />
      <edge id="414" source="98" target="658" weight="1.0" />
      <edge id="415" source="98" target="635" weight="1.0" />
      <edge id="416" source="98" target="167" weight="1.0" />
      <edge id="417" source="99" target="168" weight="1.0" />
      <edge id="418" source="99" target="154" weight="1.0" />
      <edge id="419" source="99" target="343" weight="1.0" />
      <edge id="420" source="100" target="290" weight="1.0" />
      <edge id="421" source="100" target="483" weight="1.0" />
      <edge id="422" source="100" target="484" weight="1.0" />
      <edge id="423" source="100" target="296" weight="1.0" />
      <edge id="424" source="100" target="233" weight="1.0" />
      <edge id="425" source="100" target="555" weight="1.0" />
      <edge id="426" source="100" target="364" weight="1.0" />
      <edge id="427" source="100" target="124" weight="1.0" />
      <edge id="428" source="100" target="506" weight="1.0" />
      <edge id="429" source="100" target="123" weight="1.0" />
      <edge id="430" source="100" target="668" weight="1.0" />
      <edge id="431" source="101" target="483" weight="1.0" />
      <edge id="432" source="101" target="233" weight="1.0" />
      <edge id="433" source="101" target="114" weight="1.0" />
      <edge id="434" source="101" target="241" weight="1.0" />
      <edge id="435" source="101" target="597" weight="1.0" />
      <edge id="436" source="101" target="123" weight="1.0" />
      <edge id="437" source="101" target="669" weight="1.0" />
      <edge id="438" source="102" target="185" weight="1.0" />
      <edge id="439" source="102" target="282" weight="1.0" />
      <edge id="440" source="102" target="474" weight="1.0" />
      <edge id="441" source="102" target="686" weight="1.0" />
      <edge id="442" source="103" target="481" weight="1.0" />
      <edge id="443" source="103" target="683" weight="1.0" />
      <edge id="444" source="103" target="237" weight="1.0" />
      <edge id="445" source="103" target="248" weight="1.0" />
      <edge id="446" source="103" target="205" weight="1.0" />
      <edge id="447" source="103" target="213" weight="1.0" />
      <edge id="448" source="103" target="311" weight="1.0" />
      <edge id="449" source="103" target="344" weight="1.0" />
      <edge id="450" source="104" target="205" weight="1.0" />
      <edge id="451" source="105" target="353" weight="1.0" />
      <edge id="452" source="105" target="387" weight="1.0" />
      <edge id="453" source="105" target="316" weight="1.0" />
      <edge id="454" source="105" target="362" weight="1.0" />
      <edge id="455" source="105" target="524" weight="1.0" />
      <edge id="456" source="105" target="211" weight="1.0" />
      <edge id="457" source="105" target="504" weight="1.0" />
      <edge id="458" source="105" target="345" weight="1.0" />
      <edge id="459" source="105" target="346" weight="1.0" />
      <edge id="460" source="105" target="283" weight="1.0" />
      <edge id="461" source="105" target="348" weight="1.0" />
      <edge id="462" source="106" target="353" weight="1.0" />
      <edge id="463" source="106" target="362" weight="1.0" />
      <edge id="464" source="106" target="211" weight="1.0" />
      <edge id="465" source="106" target="388" weight="1.0" />
      <edge id="466" source="106" target="350" weight="1.0" />
      <edge id="467" source="107" target="345" weight="1.0" />
      <edge id="468" source="107" target="316" weight="1.0" />
      <edge id="469" source="107" target="505" weight="1.0" />
      <edge id="470" source="109" target="353" weight="1.0" />
      <edge id="471" source="109" target="387" weight="1.0" />
      <edge id="472" source="109" target="317" weight="1.0" />
      <edge id="473" source="110" target="154" weight="1.0" />
      <edge id="474" source="110" target="206" weight="1.0" />
      <edge id="475" source="110" target="343" weight="1.0" />
      <edge id="476" source="111" target="420" weight="1.0" />
      <edge id="477" source="111" target="155" weight="1.0" />
      <edge id="478" source="112" target="585" weight="1.0" />
      <edge id="479" source="112" target="122" weight="1.0" />
      <edge id="480" source="112" target="604" weight="1.0" />
      <edge id="481" source="112" target="149" weight="1.0" />
      <edge id="482" source="113" target="149" weight="1.0" />
      <edge id="483" source="114" target="483" weight="1.0" />
      <edge id="484" source="114" target="169" weight="1.0" />
      <edge id="485" source="114" target="234" weight="1.0" />
      <edge id="486" source="114" target="242" weight="1.0" />
      <edge id="487" source="114" target="157" weight="1.0" />
      <edge id="488" source="114" target="241" weight="1.0" />
      <edge id="489" source="114" target="597" weight="1.0" />
      <edge id="490" source="114" target="233" weight="1.0" />
      <edge id="491" source="114" target="123" weight="1.0" />
      <edge id="492" source="114" target="669" weight="1.0" />
      <edge id="493" source="115" target="170" weight="1.0" />
      <edge id="494" source="115" target="598" weight="1.0" />
      <edge id="495" source="116" target="240" weight="1.0" />
      <edge id="496" source="116" target="131" weight="1.0" />
      <edge id="497" source="116" target="581" weight="1.0" />
      <edge id="498" source="116" target="490" weight="1.0" />
      <edge id="499" source="116" target="368" weight="1.0" />
      <edge id="500" source="116" target="579" weight="1.0" />
      <edge id="501" source="116" target="438" weight="1.0" />
      <edge id="502" source="116" target="471" weight="1.0" />
      <edge id="503" source="117" target="369" weight="1.0" />
      <edge id="504" source="117" target="374" weight="1.0" />
      <edge id="505" source="117" target="439" weight="1.0" />
      <edge id="506" source="118" target="210" weight="1.0" />
      <edge id="507" source="118" target="451" weight="1.0" />
      <edge id="508" source="118" target="580" weight="1.0" />
      <edge id="509" source="119" target="579" weight="1.0" />
      <edge id="510" source="119" target="470" weight="1.0" />
      <edge id="511" source="120" target="499" weight="1.0" />
      <edge id="512" source="120" target="295" weight="1.0" />
      <edge id="513" source="120" target="503" weight="1.0" />
      <edge id="514" source="121" target="288" weight="1.0" />
      <edge id="515" source="121" target="193" weight="1.0" />
      <edge id="516" source="121" target="218" weight="1.0" />
      <edge id="517" source="121" target="613" weight="1.0" />
      <edge id="518" source="121" target="390" weight="1.0" />
      <edge id="519" source="122" target="585" weight="1.0" />
      <edge id="520" source="122" target="604" weight="1.0" />
      <edge id="521" source="122" target="149" weight="1.0" />
      <edge id="522" source="123" target="483" weight="1.0" />
      <edge id="523" source="123" target="233" weight="1.0" />
      <edge id="524" source="123" target="555" weight="1.0" />
      <edge id="525" source="123" target="364" weight="1.0" />
      <edge id="526" source="123" target="241" weight="1.0" />
      <edge id="527" source="123" target="597" weight="1.0" />
      <edge id="528" source="123" target="668" weight="1.0" />
      <edge id="529" source="123" target="669" weight="1.0" />
      <edge id="530" source="124" target="668" weight="1.0" />
      <edge id="531" source="124" target="484" weight="1.0" />
      <edge id="532" source="124" target="233" weight="1.0" />
      <edge id="533" source="125" target="481" weight="1.0" />
      <edge id="534" source="125" target="357" weight="1.0" />
      <edge id="535" source="125" target="682" weight="1.0" />
      <edge id="536" source="125" target="588" weight="1.0" />
      <edge id="537" source="125" target="339" weight="1.0" />
      <edge id="538" source="125" target="340" weight="1.0" />
      <edge id="539" source="125" target="311" weight="1.0" />
      <edge id="540" source="125" target="223" weight="1.0" />
      <edge id="541" source="126" target="481" weight="1.0" />
      <edge id="542" source="126" target="338" weight="1.0" />
      <edge id="543" source="126" target="683" weight="1.0" />
      <edge id="544" source="127" target="481" weight="1.0" />
      <edge id="545" source="127" target="338" weight="1.0" />
      <edge id="546" source="127" target="684" weight="1.0" />
      <edge id="547" source="128" target="304" weight="1.0" />
      <edge id="548" source="128" target="427" weight="1.0" />
      <edge id="549" source="128" target="454" weight="1.0" />
      <edge id="550" source="128" target="679" weight="1.0" />
      <edge id="551" source="129" target="448" weight="1.0" />
      <edge id="552" source="129" target="576" weight="1.0" />
      <edge id="553" source="129" target="648" weight="1.0" />
      <edge id="554" source="129" target="361" weight="1.0" />
      <edge id="555" source="129" target="140" weight="1.0" />
      <edge id="556" source="129" target="599" weight="1.0" />
      <edge id="557" source="129" target="633" weight="1.0" />
      <edge id="558" source="129" target="220" weight="1.0" />
      <edge id="559" source="131" target="240" weight="1.0" />
      <edge id="560" source="131" target="368" weight="1.0" />
      <edge id="561" source="131" target="490" weight="1.0" />
      <edge id="562" source="131" target="581" weight="1.0" />
      <edge id="563" source="132" target="491" weight="1.0" />
      <edge id="564" source="133" target="261" weight="1.0" />
      <edge id="565" source="133" target="310" weight="1.0" />
      <edge id="566" source="133" target="589" weight="1.0" />
      <edge id="567" source="134" target="487" weight="1.0" />
      <edge id="568" source="134" target="488" weight="1.0" />
      <edge id="569" source="134" target="238" weight="1.0" />
      <edge id="570" source="134" target="239" weight="1.0" />
      <edge id="571" source="134" target="594" weight="1.0" />
      <edge id="572" source="134" target="595" weight="1.0" />
      <edge id="573" source="135" target="322" weight="1.0" />
      <edge id="574" source="136" target="454" weight="1.0" />
      <edge id="575" source="136" target="583" weight="1.0" />
      <edge id="576" source="137" target="584" weight="1.0" />
      <edge id="577" source="137" target="454" weight="1.0" />
      <edge id="578" source="138" target="465" weight="1.0" />
      <edge id="579" source="138" target="540" weight="1.0" />
      <edge id="580" source="138" target="537" weight="1.0" />
      <edge id="581" source="139" target="306" weight="1.0" />
      <edge id="582" source="140" target="448" weight="1.0" />
      <edge id="583" source="140" target="648" weight="1.0" />
      <edge id="584" source="140" target="361" weight="1.0" />
      <edge id="585" source="140" target="599" weight="1.0" />
      <edge id="586" source="140" target="576" weight="1.0" />
      <edge id="587" source="140" target="633" weight="1.0" />
      <edge id="588" source="140" target="220" weight="1.0" />
      <edge id="589" source="141" target="384" weight="1.0" />
      <edge id="590" source="141" target="333" weight="1.0" />
      <edge id="591" source="141" target="272" weight="1.0" />
      <edge id="592" source="141" target="217" weight="1.0" />
      <edge id="593" source="141" target="284" weight="1.0" />
      <edge id="594" source="141" target="190" weight="1.0" />
      <edge id="595" source="142" target="216" weight="1.0" />
      <edge id="596" source="142" target="385" weight="1.0" />
      <edge id="597" source="142" target="332" weight="1.0" />
      <edge id="598" source="142" target="383" weight="1.0" />
      <edge id="599" source="143" target="688" weight="1.0" />
      <edge id="600" source="144" target="687" weight="1.0" />
      <edge id="601" source="145" target="294" weight="1.0" />
      <edge id="602" source="145" target="582" weight="1.0" />
      <edge id="603" source="146" target="649" weight="1.0" />
      <edge id="604" source="146" target="650" weight="1.0" />
      <edge id="605" source="146" target="203" weight="1.0" />
      <edge id="606" source="146" target="204" weight="1.0" />
      <edge id="607" source="146" target="246" weight="1.0" />
      <edge id="608" source="147" target="215" weight="1.0" />
      <edge id="609" source="147" target="300" weight="1.0" />
      <edge id="610" source="147" target="437" weight="1.0" />
      <edge id="611" source="147" target="654" weight="1.0" />
      <edge id="612" source="147" target="431" weight="1.0" />
      <edge id="613" source="148" target="201" weight="1.0" />
      <edge id="614" source="148" target="571" weight="1.0" />
      <edge id="615" source="149" target="585" weight="1.0" />
      <edge id="616" source="149" target="202" weight="1.0" />
      <edge id="617" source="149" target="604" weight="1.0" />
      <edge id="618" source="149" target="572" weight="1.0" />
      <edge id="619" source="150" target="401" weight="1.0" />
      <edge id="620" source="150" target="550" weight="1.0" />
      <edge id="621" source="150" target="543" weight="1.0" />
      <edge id="622" source="151" target="457" weight="1.0" />
      <edge id="623" source="151" target="356" weight="1.0" />
      <edge id="624" source="151" target="631" weight="1.0" />
      <edge id="625" source="152" target="563" weight="1.0" />
      <edge id="626" source="152" target="655" weight="1.0" />
      <edge id="627" source="152" target="443" weight="1.0" />
      <edge id="628" source="152" target="677" weight="1.0" />
      <edge id="629" source="153" target="169" weight="1.0" />
      <edge id="630" source="153" target="380" weight="1.0" />
      <edge id="631" source="154" target="168" weight="1.0" />
      <edge id="632" source="154" target="206" weight="1.0" />
      <edge id="633" source="154" target="343" weight="1.0" />
      <edge id="634" source="155" target="420" weight="1.0" />
      <edge id="635" source="156" target="473" weight="1.0" />
      <edge id="636" source="156" target="372" weight="1.0" />
      <edge id="637" source="156" target="166" weight="1.0" />
      <edge id="638" source="157" target="169" weight="1.0" />
      <edge id="639" source="157" target="242" weight="1.0" />
      <edge id="640" source="157" target="597" weight="1.0" />
      <edge id="641" source="158" target="263" weight="1.0" />
      <edge id="642" source="158" target="308" weight="1.0" />
      <edge id="643" source="158" target="662" weight="1.0" />
      <edge id="644" source="158" target="436" weight="1.0" />
      <edge id="645" source="158" target="573" weight="1.0" />
      <edge id="646" source="158" target="286" weight="1.0" />
      <edge id="647" source="159" target="308" weight="1.0" />
      <edge id="648" source="159" target="286" weight="1.0" />
      <edge id="649" source="160" target="355" weight="1.0" />
      <edge id="650" source="160" target="502" weight="1.0" />
      <edge id="651" source="160" target="503" weight="1.0" />
      <edge id="652" source="161" target="271" weight="1.0" />
      <edge id="653" source="161" target="655" weight="1.0" />
      <edge id="654" source="161" target="407" weight="1.0" />
      <edge id="655" source="162" target="409" weight="1.0" />
      <edge id="656" source="162" target="198" weight="1.0" />
      <edge id="657" source="162" target="247" weight="1.0" />
      <edge id="658" source="163" target="496" weight="1.0" />
      <edge id="659" source="163" target="366" weight="1.0" />
      <edge id="660" source="163" target="519" weight="1.0" />
      <edge id="661" source="164" target="641" weight="1.0" />
      <edge id="662" source="164" target="675" weight="1.0" />
      <edge id="663" source="164" target="520" weight="1.0" />
      <edge id="664" source="164" target="428" weight="1.0" />
      <edge id="665" source="164" target="366" weight="1.0" />
      <edge id="666" source="164" target="496" weight="1.0" />
      <edge id="667" source="164" target="660" weight="1.0" />
      <edge id="668" source="164" target="629" weight="1.0" />
      <edge id="669" source="165" target="585" weight="1.0" />
      <edge id="670" source="165" target="419" weight="1.0" />
      <edge id="671" source="166" target="372" weight="1.0" />
      <edge id="672" source="166" target="473" weight="1.0" />
      <edge id="673" source="167" target="289" weight="1.0" />
      <edge id="674" source="167" target="635" weight="1.0" />
      <edge id="675" source="167" target="658" weight="1.0" />
      <edge id="676" source="168" target="343" weight="1.0" />
      <edge id="677" source="169" target="242" weight="1.0" />
      <edge id="678" source="169" target="597" weight="1.0" />
      <edge id="679" source="169" target="380" weight="1.0" />
      <edge id="680" source="170" target="598" weight="1.0" />
      <edge id="681" source="171" target="592" weight="1.0" />
      <edge id="682" source="171" target="173" weight="1.0" />
      <edge id="683" source="171" target="174" weight="1.0" />
      <edge id="684" source="172" target="442" weight="1.0" />
      <edge id="685" source="172" target="556" weight="1.0" />
      <edge id="686" source="172" target="591" weight="1.0" />
      <edge id="687" source="173" target="592" weight="1.0" />
      <edge id="688" source="174" target="592" weight="1.0" />
      <edge id="689" source="175" target="315" weight="1.0" />
      <edge id="690" source="175" target="475" weight="1.0" />
      <edge id="691" source="175" target="567" weight="1.0" />
      <edge id="692" source="176" target="253" weight="1.0" />
      <edge id="693" source="176" target="360" weight="1.0" />
      <edge id="694" source="176" target="422" weight="1.0" />
      <edge id="695" source="177" target="359" weight="1.0" />
      <edge id="696" source="177" target="254" weight="1.0" />
      <edge id="697" source="177" target="423" weight="1.0" />
      <edge id="698" source="178" target="353" weight="1.0" />
      <edge id="699" source="178" target="646" weight="1.0" />
      <edge id="700" source="178" target="304" weight="1.0" />
      <edge id="701" source="178" target="243" weight="1.0" />
      <edge id="702" source="178" target="211" weight="1.0" />
      <edge id="703" source="179" target="274" weight="1.0" />
      <edge id="704" source="180" target="687" weight="1.0" />
      <edge id="705" source="181" target="688" weight="1.0" />
      <edge id="706" source="181" target="226" weight="1.0" />
      <edge id="707" source="181" target="527" weight="1.0" />
      <edge id="708" source="182" target="643" weight="1.0" />
      <edge id="709" source="182" target="391" weight="1.0" />
      <edge id="710" source="182" target="489" weight="1.0" />
      <edge id="711" source="182" target="402" weight="1.0" />
      <edge id="712" source="182" target="307" weight="1.0" />
      <edge id="713" source="182" target="279" weight="1.0" />
      <edge id="714" source="183" target="643" weight="1.0" />
      <edge id="715" source="184" target="664" weight="1.0" />
      <edge id="716" source="184" target="281" weight="1.0" />
      <edge id="717" source="185" target="282" weight="1.0" />
      <edge id="718" source="185" target="474" weight="1.0" />
      <edge id="719" source="185" target="686" weight="1.0" />
      <edge id="720" source="186" target="195" weight="1.0" />
      <edge id="721" source="186" target="207" weight="1.0" />
      <edge id="722" source="187" target="334" weight="1.0" />
      <edge id="723" source="188" target="600" weight="1.0" />
      <edge id="724" source="189" target="208" weight="1.0" />
      <edge id="725" source="189" target="600" weight="1.0" />
      <edge id="726" source="189" target="405" weight="1.0" />
      <edge id="727" source="189" target="620" weight="1.0" />
      <edge id="728" source="190" target="272" weight="1.0" />
      <edge id="729" source="191" target="551" weight="1.0" />
      <edge id="730" source="192" target="545" weight="1.0" />
      <edge id="731" source="192" target="515" weight="1.0" />
      <edge id="732" source="192" target="330" weight="1.0" />
      <edge id="733" source="192" target="559" weight="1.0" />
      <edge id="734" source="192" target="433" weight="1.0" />
      <edge id="735" source="192" target="255" weight="1.0" />
      <edge id="736" source="193" target="288" weight="1.0" />
      <edge id="737" source="193" target="218" weight="1.0" />
      <edge id="738" source="193" target="613" weight="1.0" />
      <edge id="739" source="193" target="390" weight="1.0" />
      <edge id="740" source="195" target="207" weight="1.0" />
      <edge id="741" source="196" target="606" weight="1.0" />
      <edge id="742" source="196" target="341" weight="1.0" />
      <edge id="743" source="196" target="614" weight="1.0" />
      <edge id="744" source="197" target="336" weight="1.0" />
      <edge id="745" source="197" target="337" weight="1.0" />
      <edge id="746" source="197" target="485" weight="1.0" />
      <edge id="747" source="197" target="246" weight="1.0" />
      <edge id="748" source="197" target="649" weight="1.0" />
      <edge id="749" source="198" target="409" weight="1.0" />
      <edge id="750" source="198" target="247" weight="1.0" />
      <edge id="751" source="199" target="546" weight="1.0" />
      <edge id="752" source="200" target="392" weight="1.0" />
      <edge id="753" source="200" target="547" weight="1.0" />
      <edge id="754" source="201" target="571" weight="1.0" />
      <edge id="755" source="202" target="572" weight="1.0" />
      <edge id="756" source="203" target="649" weight="1.0" />
      <edge id="757" source="203" target="246" weight="1.0" />
      <edge id="758" source="204" target="650" weight="1.0" />
      <edge id="759" source="204" target="246" weight="1.0" />
      <edge id="760" source="205" target="481" weight="1.0" />
      <edge id="761" source="205" target="248" weight="1.0" />
      <edge id="762" source="205" target="311" weight="1.0" />
      <edge id="763" source="205" target="344" weight="1.0" />
      <edge id="764" source="206" target="343" weight="1.0" />
      <edge id="765" source="208" target="600" weight="1.0" />
      <edge id="766" source="208" target="620" weight="1.0" />
      <edge id="767" source="208" target="405" weight="1.0" />
      <edge id="768" source="209" target="464" weight="1.0" />
      <edge id="769" source="209" target="518" weight="1.0" />
      <edge id="770" source="210" target="451" weight="1.0" />
      <edge id="771" source="210" target="580" weight="1.0" />
      <edge id="772" source="211" target="353" weight="1.0" />
      <edge id="773" source="211" target="387" weight="1.0" />
      <edge id="774" source="211" target="388" weight="1.0" />
      <edge id="775" source="211" target="646" weight="1.0" />
      <edge id="776" source="211" target="304" weight="1.0" />
      <edge id="777" source="211" target="243" weight="1.0" />
      <edge id="778" source="211" target="348" weight="1.0" />
      <edge id="779" source="211" target="362" weight="1.0" />
      <edge id="780" source="211" target="350" weight="1.0" />
      <edge id="781" source="212" target="363" weight="1.0" />
      <edge id="782" source="212" target="349" weight="1.0" />
      <edge id="783" source="213" target="481" weight="1.0" />
      <edge id="784" source="213" target="683" weight="1.0" />
      <edge id="785" source="213" target="237" weight="1.0" />
      <edge id="786" source="214" target="672" weight="1.0" />
      <edge id="787" source="214" target="575" weight="1.0" />
      <edge id="788" source="214" target="670" weight="1.0" />
      <edge id="789" source="214" target="671" weight="1.0" />
      <edge id="790" source="215" target="300" weight="1.0" />
      <edge id="791" source="215" target="437" weight="1.0" />
      <edge id="792" source="215" target="654" weight="1.0" />
      <edge id="793" source="215" target="431" weight="1.0" />
      <edge id="794" source="216" target="385" weight="1.0" />
      <edge id="795" source="216" target="332" weight="1.0" />
      <edge id="796" source="216" target="383" weight="1.0" />
      <edge id="797" source="217" target="384" weight="1.0" />
      <edge id="798" source="217" target="333" weight="1.0" />
      <edge id="799" source="218" target="288" weight="1.0" />
      <edge id="800" source="218" target="613" weight="1.0" />
      <edge id="801" source="218" target="390" weight="1.0" />
      <edge id="802" source="219" target="324" weight="1.0" />
      <edge id="803" source="219" target="325" weight="1.0" />
      <edge id="804" source="219" target="623" weight="1.0" />
      <edge id="805" source="219" target="624" weight="1.0" />
      <edge id="806" source="219" target="575" weight="1.0" />
      <edge id="807" source="219" target="447" weight="1.0" />
      <edge id="808" source="219" target="670" weight="1.0" />
      <edge id="809" source="219" target="671" weight="1.0" />
      <edge id="810" source="220" target="448" weight="1.0" />
      <edge id="811" source="220" target="633" weight="1.0" />
      <edge id="812" source="220" target="648" weight="1.0" />
      <edge id="813" source="220" target="361" weight="1.0" />
      <edge id="814" source="220" target="599" weight="1.0" />
      <edge id="815" source="220" target="632" weight="1.0" />
      <edge id="816" source="220" target="576" weight="1.0" />
      <edge id="817" source="221" target="447" weight="1.0" />
      <edge id="818" source="223" target="340" weight="1.0" />
      <edge id="819" source="223" target="588" weight="1.0" />
      <edge id="820" source="224" target="393" weight="1.0" />
      <edge id="821" source="224" target="394" weight="1.0" />
      <edge id="822" source="224" target="461" weight="1.0" />
      <edge id="823" source="224" target="462" weight="1.0" />
      <edge id="824" source="224" target="626" weight="1.0" />
      <edge id="825" source="224" target="627" weight="1.0" />
      <edge id="826" source="224" target="536" weight="1.0" />
      <edge id="827" source="224" target="569" weight="1.0" />
      <edge id="828" source="225" target="260" weight="1.0" />
      <edge id="829" source="225" target="570" weight="1.0" />
      <edge id="830" source="225" target="521" weight="1.0" />
      <edge id="831" source="226" target="688" weight="1.0" />
      <edge id="832" source="226" target="527" weight="1.0" />
      <edge id="833" source="227" target="544" weight="1.0" />
      <edge id="834" source="227" target="301" weight="1.0" />
      <edge id="835" source="227" target="558" weight="1.0" />
      <edge id="836" source="227" target="557" weight="1.0" />
      <edge id="837" source="228" target="523" weight="1.0" />
      <edge id="838" source="228" target="286" weight="1.0" />
      <edge id="839" source="228" target="318" weight="1.0" />
      <edge id="840" source="229" target="578" weight="1.0" />
      <edge id="841" source="229" target="573" weight="1.0" />
      <edge id="842" source="230" target="262" weight="1.0" />
      <edge id="843" source="231" target="587" weight="1.0" />
      <edge id="844" source="231" target="339" weight="1.0" />
      <edge id="845" source="231" target="665" weight="1.0" />
      <edge id="846" source="231" target="666" weight="1.0" />
      <edge id="847" source="232" target="611" weight="1.0" />
      <edge id="848" source="232" target="452" weight="1.0" />
      <edge id="849" source="232" target="453" weight="1.0" />
      <edge id="850" source="232" target="663" weight="1.0" />
      <edge id="851" source="232" target="665" weight="1.0" />
      <edge id="852" source="233" target="483" weight="1.0" />
      <edge id="853" source="233" target="241" weight="1.0" />
      <edge id="854" source="233" target="668" weight="1.0" />
      <edge id="855" source="233" target="597" weight="1.0" />
      <edge id="856" source="233" target="484" weight="1.0" />
      <edge id="857" source="233" target="669" weight="1.0" />
      <edge id="858" source="235" target="416" weight="1.0" />
      <edge id="859" source="235" target="608" weight="1.0" />
      <edge id="860" source="235" target="643" weight="1.0" />
      <edge id="861" source="235" target="614" weight="1.0" />
      <edge id="862" source="235" target="652" weight="1.0" />
      <edge id="863" source="235" target="638" weight="1.0" />
      <edge id="864" source="236" target="683" weight="1.0" />
      <edge id="865" source="236" target="481" weight="1.0" />
      <edge id="866" source="237" target="481" weight="1.0" />
      <edge id="867" source="237" target="683" weight="1.0" />
      <edge id="868" source="238" target="594" weight="1.0" />
      <edge id="869" source="238" target="487" weight="1.0" />
      <edge id="870" source="239" target="488" weight="1.0" />
      <edge id="871" source="239" target="595" weight="1.0" />
      <edge id="872" source="240" target="368" weight="1.0" />
      <edge id="873" source="240" target="490" weight="1.0" />
      <edge id="874" source="240" target="581" weight="1.0" />
      <edge id="875" source="241" target="483" weight="1.0" />
      <edge id="876" source="241" target="597" weight="1.0" />
      <edge id="877" source="241" target="669" weight="1.0" />
      <edge id="878" source="242" target="597" weight="1.0" />
      <edge id="879" source="243" target="646" weight="1.0" />
      <edge id="880" source="244" target="266" weight="1.0" />
      <edge id="881" source="244" target="603" weight="1.0" />
      <edge id="882" source="244" target="646" weight="1.0" />
      <edge id="883" source="245" target="379" weight="1.0" />
      <edge id="884" source="245" target="645" weight="1.0" />
      <edge id="885" source="246" target="649" weight="1.0" />
      <edge id="886" source="246" target="650" weight="1.0" />
      <edge id="887" source="246" target="336" weight="1.0" />
      <edge id="888" source="246" target="337" weight="1.0" />
      <edge id="889" source="247" target="409" weight="1.0" />
      <edge id="890" source="248" target="481" weight="1.0" />
      <edge id="891" source="248" target="312" weight="1.0" />
      <edge id="892" source="248" target="311" weight="1.0" />
      <edge id="893" source="248" target="344" weight="1.0" />
      <edge id="894" source="249" target="358" weight="1.0" />
      <edge id="895" source="249" target="590" weight="1.0" />
      <edge id="896" source="250" target="609" weight="1.0" />
      <edge id="897" source="250" target="514" weight="1.0" />
      <edge id="898" source="250" target="531" weight="1.0" />
      <edge id="899" source="250" target="532" weight="1.0" />
      <edge id="900" source="250" target="459" weight="1.0" />
      <edge id="901" source="251" target="459" weight="1.0" />
      <edge id="902" source="251" target="276" weight="1.0" />
      <edge id="903" source="252" target="498" weight="1.0" />
      <edge id="904" source="252" target="389" weight="1.0" />
      <edge id="905" source="253" target="422" weight="1.0" />
      <edge id="906" source="253" target="360" weight="1.0" />
      <edge id="907" source="254" target="359" weight="1.0" />
      <edge id="908" source="254" target="423" weight="1.0" />
      <edge id="909" source="255" target="545" weight="1.0" />
      <edge id="910" source="255" target="515" weight="1.0" />
      <edge id="911" source="255" target="330" weight="1.0" />
      <edge id="912" source="255" target="559" weight="1.0" />
      <edge id="913" source="255" target="433" weight="1.0" />
      <edge id="914" source="256" target="593" weight="1.0" />
      <edge id="915" source="256" target="386" weight="1.0" />
      <edge id="916" source="256" target="516" weight="1.0" />
      <edge id="917" source="257" target="539" weight="1.0" />
      <edge id="918" source="257" target="651" weight="1.0" />
      <edge id="919" source="257" target="467" weight="1.0" />
      <edge id="920" source="258" target="331" weight="1.0" />
      <edge id="921" source="259" target="293" weight="1.0" />
      <edge id="922" source="260" target="570" weight="1.0" />
      <edge id="923" source="260" target="521" weight="1.0" />
      <edge id="924" source="261" target="310" weight="1.0" />
      <edge id="925" source="261" target="589" weight="1.0" />
      <edge id="926" source="263" target="436" weight="1.0" />
      <edge id="927" source="263" target="573" weight="1.0" />
      <edge id="928" source="263" target="662" weight="1.0" />
      <edge id="929" source="264" target="577" weight="1.0" />
      <edge id="930" source="264" target="574" weight="1.0" />
      <edge id="931" source="265" target="408" weight="1.0" />
      <edge id="932" source="265" target="640" weight="1.0" />
      <edge id="933" source="265" target="378" weight="1.0" />
      <edge id="934" source="266" target="602" weight="1.0" />
      <edge id="935" source="266" target="603" weight="1.0" />
      <edge id="936" source="266" target="646" weight="1.0" />
      <edge id="937" source="267" target="647" weight="1.0" />
      <edge id="938" source="268" target="425" weight="1.0" />
      <edge id="939" source="268" target="418" weight="1.0" />
      <edge id="940" source="269" target="449" weight="1.0" />
      <edge id="941" source="269" target="351" weight="1.0" />
      <edge id="942" source="269" target="691" weight="1.0" />
      <edge id="943" source="269" target="469" weight="1.0" />
      <edge id="944" source="269" target="375" weight="1.0" />
      <edge id="945" source="270" target="656" weight="1.0" />
      <edge id="946" source="270" target="348" weight="1.0" />
      <edge id="947" source="270" target="564" weight="1.0" />
      <edge id="948" source="270" target="430" weight="1.0" />
      <edge id="949" source="271" target="407" weight="1.0" />
      <edge id="950" source="271" target="655" weight="1.0" />
      <edge id="951" source="272" target="359" weight="1.0" />
      <edge id="952" source="272" target="302" weight="1.0" />
      <edge id="953" source="273" target="303" weight="1.0" />
      <edge id="954" source="273" target="359" weight="1.0" />
      <edge id="955" source="275" target="485" weight="1.0" />
      <edge id="956" source="275" target="680" weight="1.0" />
      <edge id="957" source="275" target="440" weight="1.0" />
      <edge id="958" source="277" target="612" weight="1.0" />
      <edge id="959" source="278" target="370" weight="1.0" />
      <edge id="960" source="278" target="323" weight="1.0" />
      <edge id="961" source="278" target="510" weight="1.0" />
      <edge id="962" source="279" target="416" weight="1.0" />
      <edge id="963" source="279" target="489" weight="1.0" />
      <edge id="964" source="280" target="659" weight="1.0" />
      <edge id="965" source="280" target="417" weight="1.0" />
      <edge id="966" source="281" target="664" weight="1.0" />
      <edge id="967" source="282" target="474" weight="1.0" />
      <edge id="968" source="282" target="686" weight="1.0" />
      <edge id="969" source="283" target="504" weight="1.0" />
      <edge id="970" source="283" target="316" weight="1.0" />
      <edge id="971" source="283" target="524" weight="1.0" />
      <edge id="972" source="283" target="345" weight="1.0" />
      <edge id="973" source="284" target="384" weight="1.0" />
      <edge id="974" source="284" target="424" weight="1.0" />
      <edge id="975" source="284" target="461" weight="1.0" />
      <edge id="976" source="284" target="529" weight="1.0" />
      <edge id="977" source="284" target="508" weight="1.0" />
      <edge id="978" source="285" target="530" weight="1.0" />
      <edge id="979" source="285" target="509" weight="1.0" />
      <edge id="980" source="285" target="383" weight="1.0" />
      <edge id="981" source="286" target="523" weight="1.0" />
      <edge id="982" source="286" target="308" weight="1.0" />
      <edge id="983" source="286" target="318" weight="1.0" />
      <edge id="984" source="287" target="522" weight="1.0" />
      <edge id="985" source="287" target="435" weight="1.0" />
      <edge id="986" source="287" target="309" weight="1.0" />
      <edge id="987" source="288" target="613" weight="1.0" />
      <edge id="988" source="288" target="390" weight="1.0" />
      <edge id="989" source="289" target="658" weight="1.0" />
      <edge id="990" source="290" target="296" weight="1.0" />
      <edge id="991" source="290" target="459" weight="1.0" />
      <edge id="992" source="290" target="506" weight="1.0" />
      <edge id="993" source="290" target="668" weight="1.0" />
      <edge id="994" source="291" target="610" weight="1.0" />
      <edge id="995" source="291" target="507" weight="1.0" />
      <edge id="996" source="291" target="460" weight="1.0" />
      <edge id="997" source="292" target="560" weight="1.0" />
      <edge id="998" source="294" target="582" weight="1.0" />
      <edge id="999" source="295" target="499" weight="1.0" />
      <edge id="1000" source="295" target="503" weight="1.0" />
      <edge id="1001" source="296" target="668" weight="1.0" />
      <edge id="1002" source="296" target="506" weight="1.0" />
      <edge id="1003" source="297" target="554" weight="1.0" />
      <edge id="1004" source="297" target="668" weight="1.0" />
      <edge id="1005" source="297" target="327" weight="1.0" />
      <edge id="1006" source="298" target="376" weight="1.0" />
      <edge id="1007" source="298" target="528" weight="1.0" />
      <edge id="1008" source="298" target="468" weight="1.0" />
      <edge id="1009" source="298" target="413" weight="1.0" />
      <edge id="1010" source="298" target="661" weight="1.0" />
      <edge id="1011" source="299" target="412" weight="1.0" />
      <edge id="1012" source="299" target="469" weight="1.0" />
      <edge id="1013" source="299" target="375" weight="1.0" />
      <edge id="1014" source="300" target="431" weight="1.0" />
      <edge id="1015" source="300" target="437" weight="1.0" />
      <edge id="1016" source="300" target="654" weight="1.0" />
      <edge id="1017" source="301" target="544" weight="1.0" />
      <edge id="1018" source="301" target="557" weight="1.0" />
      <edge id="1019" source="301" target="558" weight="1.0" />
      <edge id="1020" source="302" target="359" weight="1.0" />
      <edge id="1021" source="303" target="359" weight="1.0" />
      <edge id="1022" source="304" target="353" weight="1.0" />
      <edge id="1023" source="304" target="454" weight="1.0" />
      <edge id="1024" source="304" target="679" weight="1.0" />
      <edge id="1025" source="304" target="427" weight="1.0" />
      <edge id="1026" source="305" target="354" weight="1.0" />
      <edge id="1027" source="309" target="522" weight="1.0" />
      <edge id="1028" source="309" target="435" weight="1.0" />
      <edge id="1029" source="310" target="589" weight="1.0" />
      <edge id="1030" source="311" target="481" weight="1.0" />
      <edge id="1031" source="311" target="357" weight="1.0" />
      <edge id="1032" source="311" target="344" weight="1.0" />
      <edge id="1033" source="313" target="482" weight="1.0" />
      <edge id="1034" source="314" target="396" weight="1.0" />
      <edge id="1035" source="315" target="567" weight="1.0" />
      <edge id="1036" source="315" target="475" weight="1.0" />
      <edge id="1037" source="316" target="524" weight="1.0" />
      <edge id="1038" source="316" target="505" weight="1.0" />
      <edge id="1039" source="316" target="504" weight="1.0" />
      <edge id="1040" source="316" target="345" weight="1.0" />
      <edge id="1041" source="317" target="353" weight="1.0" />
      <edge id="1042" source="317" target="387" weight="1.0" />
      <edge id="1043" source="318" target="523" weight="1.0" />
      <edge id="1044" source="319" target="566" weight="1.0" />
      <edge id="1045" source="319" target="495" weight="1.0" />
      <edge id="1046" source="320" target="492" weight="1.0" />
      <edge id="1047" source="320" target="525" weight="1.0" />
      <edge id="1048" source="320" target="397" weight="1.0" />
      <edge id="1049" source="320" target="479" weight="1.0" />
      <edge id="1050" source="320" target="538" weight="1.0" />
      <edge id="1051" source="320" target="444" weight="1.0" />
      <edge id="1052" source="321" target="479" weight="1.0" />
      <edge id="1053" source="321" target="444" weight="1.0" />
      <edge id="1054" source="321" target="493" weight="1.0" />
      <edge id="1055" source="323" target="370" weight="1.0" />
      <edge id="1056" source="323" target="510" weight="1.0" />
      <edge id="1057" source="324" target="624" weight="1.0" />
      <edge id="1058" source="324" target="447" weight="1.0" />
      <edge id="1059" source="324" target="670" weight="1.0" />
      <edge id="1060" source="324" target="575" weight="1.0" />
      <edge id="1061" source="325" target="575" weight="1.0" />
      <edge id="1062" source="325" target="671" weight="1.0" />
      <edge id="1063" source="325" target="447" weight="1.0" />
      <edge id="1064" source="325" target="623" weight="1.0" />
      <edge id="1065" source="326" target="466" weight="1.0" />
      <edge id="1066" source="326" target="526" weight="1.0" />
      <edge id="1067" source="327" target="554" weight="1.0" />
      <edge id="1068" source="327" target="668" weight="1.0" />
      <edge id="1069" source="328" target="412" weight="1.0" />
      <edge id="1070" source="328" target="399" weight="1.0" />
      <edge id="1071" source="329" target="400" weight="1.0" />
      <edge id="1072" source="330" target="545" weight="1.0" />
      <edge id="1073" source="330" target="515" weight="1.0" />
      <edge id="1074" source="330" target="559" weight="1.0" />
      <edge id="1075" source="330" target="433" weight="1.0" />
      <edge id="1076" source="332" target="385" weight="1.0" />
      <edge id="1077" source="332" target="383" weight="1.0" />
      <edge id="1078" source="333" target="384" weight="1.0" />
      <edge id="1079" source="335" target="421" weight="1.0" />
      <edge id="1080" source="336" target="649" weight="1.0" />
      <edge id="1081" source="337" target="649" weight="1.0" />
      <edge id="1082" source="338" target="481" weight="1.0" />
      <edge id="1083" source="338" target="587" weight="1.0" />
      <edge id="1084" source="338" target="683" weight="1.0" />
      <edge id="1085" source="338" target="684" weight="1.0" />
      <edge id="1086" source="339" target="481" weight="1.0" />
      <edge id="1087" source="339" target="682" weight="1.0" />
      <edge id="1088" source="339" target="587" weight="1.0" />
      <edge id="1089" source="339" target="666" weight="1.0" />
      <edge id="1090" source="340" target="588" weight="1.0" />
      <edge id="1091" source="341" target="606" weight="1.0" />
      <edge id="1092" source="341" target="614" weight="1.0" />
      <edge id="1093" source="342" target="607" weight="1.0" />
      <edge id="1094" source="344" target="481" weight="1.0" />
      <edge id="1095" source="345" target="524" weight="1.0" />
      <edge id="1096" source="345" target="504" weight="1.0" />
      <edge id="1097" source="345" target="505" weight="1.0" />
      <edge id="1098" source="347" target="667" weight="1.0" />
      <edge id="1099" source="347" target="591" weight="1.0" />
      <edge id="1100" source="348" target="353" weight="1.0" />
      <edge id="1101" source="348" target="387" weight="1.0" />
      <edge id="1102" source="348" target="362" weight="1.0" />
      <edge id="1103" source="349" target="363" weight="1.0" />
      <edge id="1104" source="350" target="353" weight="1.0" />
      <edge id="1105" source="350" target="388" weight="1.0" />
      <edge id="1106" source="350" target="362" weight="1.0" />
      <edge id="1107" source="351" target="375" weight="1.0" />
      <edge id="1108" source="351" target="449" weight="1.0" />
      <edge id="1109" source="351" target="691" weight="1.0" />
      <edge id="1110" source="351" target="469" weight="1.0" />
      <edge id="1111" source="352" target="562" weight="1.0" />
      <edge id="1112" source="352" target="691" weight="1.0" />
      <edge id="1113" source="352" target="365" weight="1.0" />
      <edge id="1114" source="353" target="387" weight="1.0" />
      <edge id="1115" source="353" target="388" weight="1.0" />
      <edge id="1116" source="353" target="362" weight="1.0" />
      <edge id="1117" source="355" target="458" weight="1.0" />
      <edge id="1118" source="355" target="502" weight="1.0" />
      <edge id="1119" source="355" target="503" weight="1.0" />
      <edge id="1120" source="355" target="415" weight="1.0" />
      <edge id="1121" source="356" target="457" weight="1.0" />
      <edge id="1122" source="356" target="631" weight="1.0" />
      <edge id="1123" source="357" target="481" weight="1.0" />
      <edge id="1124" source="358" target="590" weight="1.0" />
      <edge id="1125" source="359" target="423" weight="1.0" />
      <edge id="1126" source="360" target="422" weight="1.0" />
      <edge id="1127" source="361" target="448" weight="1.0" />
      <edge id="1128" source="361" target="648" weight="1.0" />
      <edge id="1129" source="361" target="599" weight="1.0" />
      <edge id="1130" source="361" target="576" weight="1.0" />
      <edge id="1131" source="361" target="633" weight="1.0" />
      <edge id="1132" source="362" target="387" weight="1.0" />
      <edge id="1133" source="362" target="388" weight="1.0" />
      <edge id="1134" source="364" target="555" weight="1.0" />
      <edge id="1135" source="364" target="668" weight="1.0" />
      <edge id="1136" source="364" target="483" weight="1.0" />
      <edge id="1137" source="365" target="562" weight="1.0" />
      <edge id="1138" source="365" target="691" weight="1.0" />
      <edge id="1139" source="366" target="641" weight="1.0" />
      <edge id="1140" source="366" target="519" weight="1.0" />
      <edge id="1141" source="366" target="520" weight="1.0" />
      <edge id="1142" source="366" target="428" weight="1.0" />
      <edge id="1143" source="366" target="496" weight="1.0" />
      <edge id="1144" source="366" target="675" weight="1.0" />
      <edge id="1145" source="366" target="660" weight="1.0" />
      <edge id="1146" source="366" target="629" weight="1.0" />
      <edge id="1147" source="367" target="497" weight="1.0" />
      <edge id="1148" source="367" target="675" weight="1.0" />
      <edge id="1149" source="367" target="428" weight="1.0" />
      <edge id="1150" source="368" target="490" weight="1.0" />
      <edge id="1151" source="368" target="581" weight="1.0" />
      <edge id="1152" source="369" target="374" weight="1.0" />
      <edge id="1153" source="369" target="439" weight="1.0" />
      <edge id="1154" source="370" target="452" weight="1.0" />
      <edge id="1155" source="370" target="553" weight="1.0" />
      <edge id="1156" source="370" target="510" weight="1.0" />
      <edge id="1157" source="371" target="552" weight="1.0" />
      <edge id="1158" source="371" target="452" weight="1.0" />
      <edge id="1159" source="372" target="473" weight="1.0" />
      <edge id="1160" source="373" target="438" weight="1.0" />
      <edge id="1161" source="373" target="517" weight="1.0" />
      <edge id="1162" source="374" target="439" weight="1.0" />
      <edge id="1163" source="375" target="449" weight="1.0" />
      <edge id="1164" source="375" target="691" weight="1.0" />
      <edge id="1165" source="375" target="469" weight="1.0" />
      <edge id="1166" source="375" target="412" weight="1.0" />
      <edge id="1167" source="376" target="468" weight="1.0" />
      <edge id="1168" source="376" target="413" weight="1.0" />
      <edge id="1169" source="377" target="639" weight="1.0" />
      <edge id="1170" source="378" target="408" weight="1.0" />
      <edge id="1171" source="378" target="640" weight="1.0" />
      <edge id="1172" source="379" target="645" weight="1.0" />
      <edge id="1173" source="383" target="509" weight="1.0" />
      <edge id="1174" source="383" target="530" weight="1.0" />
      <edge id="1175" source="384" target="424" weight="1.0" />
      <edge id="1176" source="384" target="508" weight="1.0" />
      <edge id="1177" source="384" target="529" weight="1.0" />
      <edge id="1178" source="384" target="461" weight="1.0" />
      <edge id="1179" source="386" target="593" weight="1.0" />
      <edge id="1180" source="386" target="516" weight="1.0" />
      <edge id="1181" source="389" target="498" weight="1.0" />
      <edge id="1182" source="390" target="613" weight="1.0" />
      <edge id="1183" source="391" target="402" weight="1.0" />
      <edge id="1184" source="391" target="643" weight="1.0" />
      <edge id="1185" source="392" target="547" weight="1.0" />
      <edge id="1186" source="393" target="626" weight="1.0" />
      <edge id="1187" source="393" target="462" weight="1.0" />
      <edge id="1188" source="394" target="536" weight="1.0" />
      <edge id="1189" source="394" target="627" weight="1.0" />
      <edge id="1190" source="394" target="461" weight="1.0" />
      <edge id="1191" source="394" target="569" weight="1.0" />
      <edge id="1192" source="395" target="634" weight="1.0" />
      <edge id="1193" source="395" target="685" weight="1.0" />
      <edge id="1194" source="395" target="446" weight="1.0" />
      <edge id="1195" source="397" target="525" weight="1.0" />
      <edge id="1196" source="397" target="538" weight="1.0" />
      <edge id="1197" source="397" target="479" weight="1.0" />
      <edge id="1198" source="398" target="426" weight="1.0" />
      <edge id="1199" source="399" target="618" weight="1.0" />
      <edge id="1200" source="401" target="550" weight="1.0" />
      <edge id="1201" source="401" target="543" weight="1.0" />
      <edge id="1202" source="402" target="643" weight="1.0" />
      <edge id="1203" source="403" target="501" weight="1.0" />
      <edge id="1204" source="403" target="542" weight="1.0" />
      <edge id="1205" source="403" target="549" weight="1.0" />
      <edge id="1206" source="404" target="619" weight="1.0" />
      <edge id="1207" source="404" target="500" weight="1.0" />
      <edge id="1208" source="404" target="533" weight="1.0" />
      <edge id="1209" source="404" target="534" weight="1.0" />
      <edge id="1210" source="404" target="601" weight="1.0" />
      <edge id="1211" source="405" target="600" weight="1.0" />
      <edge id="1212" source="405" target="620" weight="1.0" />
      <edge id="1213" source="406" target="463" weight="1.0" />
      <edge id="1214" source="406" target="477" weight="1.0" />
      <edge id="1215" source="406" target="511" weight="1.0" />
      <edge id="1216" source="407" target="655" weight="1.0" />
      <edge id="1217" source="408" target="640" weight="1.0" />
      <edge id="1218" source="410" target="616" weight="1.0" />
      <edge id="1219" source="410" target="617" weight="1.0" />
      <edge id="1220" source="410" target="690" weight="1.0" />
      <edge id="1221" source="410" target="673" weight="1.0" />
      <edge id="1222" source="410" target="689" weight="1.0" />
      <edge id="1223" source="411" target="674" weight="1.0" />
      <edge id="1224" source="412" target="469" weight="1.0" />
      <edge id="1225" source="413" target="468" weight="1.0" />
      <edge id="1226" source="415" target="458" weight="1.0" />
      <edge id="1227" source="416" target="608" weight="1.0" />
      <edge id="1228" source="416" target="643" weight="1.0" />
      <edge id="1229" source="416" target="614" weight="1.0" />
      <edge id="1230" source="416" target="652" weight="1.0" />
      <edge id="1231" source="416" target="638" weight="1.0" />
      <edge id="1232" source="417" target="659" weight="1.0" />
      <edge id="1233" source="418" target="425" weight="1.0" />
      <edge id="1234" source="419" target="585" weight="1.0" />
      <edge id="1235" source="424" target="508" weight="1.0" />
      <edge id="1236" source="424" target="461" weight="1.0" />
      <edge id="1237" source="424" target="529" weight="1.0" />
      <edge id="1238" source="427" target="454" weight="1.0" />
      <edge id="1239" source="427" target="679" weight="1.0" />
      <edge id="1240" source="428" target="641" weight="1.0" />
      <edge id="1241" source="428" target="675" weight="1.0" />
      <edge id="1242" source="428" target="520" weight="1.0" />
      <edge id="1243" source="428" target="496" weight="1.0" />
      <edge id="1244" source="428" target="497" weight="1.0" />
      <edge id="1245" source="428" target="660" weight="1.0" />
      <edge id="1246" source="428" target="629" weight="1.0" />
      <edge id="1247" source="429" target="676" weight="1.0" />
      <edge id="1248" source="429" target="630" weight="1.0" />
      <edge id="1249" source="430" target="656" weight="1.0" />
      <edge id="1250" source="430" target="564" weight="1.0" />
      <edge id="1251" source="431" target="437" weight="1.0" />
      <edge id="1252" source="431" target="654" weight="1.0" />
      <edge id="1253" source="432" target="450" weight="1.0" />
      <edge id="1254" source="433" target="545" weight="1.0" />
      <edge id="1255" source="433" target="515" weight="1.0" />
      <edge id="1256" source="433" target="559" weight="1.0" />
      <edge id="1257" source="433" target="568" weight="1.0" />
      <edge id="1258" source="433" target="476" weight="1.0" />
      <edge id="1259" source="435" target="522" weight="1.0" />
      <edge id="1260" source="436" target="573" weight="1.0" />
      <edge id="1261" source="436" target="662" weight="1.0" />
      <edge id="1262" source="437" target="654" weight="1.0" />
      <edge id="1263" source="438" target="579" weight="1.0" />
      <edge id="1264" source="438" target="517" weight="1.0" />
      <edge id="1265" source="438" target="471" weight="1.0" />
      <edge id="1266" source="440" target="485" weight="1.0" />
      <edge id="1267" source="440" target="680" weight="1.0" />
      <edge id="1268" source="440" target="622" weight="1.0" />
      <edge id="1269" source="441" target="565" weight="1.0" />
      <edge id="1270" source="441" target="486" weight="1.0" />
      <edge id="1271" source="441" target="621" weight="1.0" />
      <edge id="1272" source="442" target="556" weight="1.0" />
      <edge id="1273" source="442" target="591" weight="1.0" />
      <edge id="1274" source="443" target="563" weight="1.0" />
      <edge id="1275" source="443" target="677" weight="1.0" />
      <edge id="1276" source="443" target="655" weight="1.0" />
      <edge id="1277" source="444" target="492" weight="1.0" />
      <edge id="1278" source="444" target="493" weight="1.0" />
      <edge id="1279" source="444" target="479" weight="1.0" />
      <edge id="1280" source="445" target="480" weight="1.0" />
      <edge id="1281" source="446" target="634" weight="1.0" />
      <edge id="1282" source="446" target="685" weight="1.0" />
      <edge id="1283" source="447" target="623" weight="1.0" />
      <edge id="1284" source="447" target="624" weight="1.0" />
      <edge id="1285" source="447" target="575" weight="1.0" />
      <edge id="1286" source="447" target="670" weight="1.0" />
      <edge id="1287" source="447" target="671" weight="1.0" />
      <edge id="1288" source="448" target="576" weight="1.0" />
      <edge id="1289" source="448" target="648" weight="1.0" />
      <edge id="1290" source="448" target="599" weight="1.0" />
      <edge id="1291" source="448" target="633" weight="1.0" />
      <edge id="1292" source="449" target="469" weight="1.0" />
      <edge id="1293" source="449" target="691" weight="1.0" />
      <edge id="1294" source="451" target="580" weight="1.0" />
      <edge id="1295" source="452" target="611" weight="1.0" />
      <edge id="1296" source="452" target="553" weight="1.0" />
      <edge id="1297" source="452" target="552" weight="1.0" />
      <edge id="1298" source="452" target="665" weight="1.0" />
      <edge id="1299" source="453" target="665" weight="1.0" />
      <edge id="1300" source="453" target="611" weight="1.0" />
      <edge id="1301" source="454" target="583" weight="1.0" />
      <edge id="1302" source="454" target="679" weight="1.0" />
      <edge id="1303" source="454" target="584" weight="1.0" />
      <edge id="1304" source="457" target="631" weight="1.0" />
      <edge id="1305" source="459" target="531" weight="1.0" />
      <edge id="1306" source="459" target="609" weight="1.0" />
      <edge id="1307" source="460" target="610" weight="1.0" />
      <edge id="1308" source="460" target="507" weight="1.0" />
      <edge id="1309" source="461" target="508" weight="1.0" />
      <edge id="1310" source="461" target="529" weight="1.0" />
      <edge id="1311" source="461" target="627" weight="1.0" />
      <edge id="1312" source="461" target="536" weight="1.0" />
      <edge id="1313" source="461" target="569" weight="1.0" />
      <edge id="1314" source="462" target="626" weight="1.0" />
      <edge id="1315" source="463" target="477" weight="1.0" />
      <edge id="1316" source="463" target="511" weight="1.0" />
      <edge id="1317" source="464" target="518" weight="1.0" />
      <edge id="1318" source="465" target="537" weight="1.0" />
      <edge id="1319" source="465" target="540" weight="1.0" />
      <edge id="1320" source="466" target="526" weight="1.0" />
      <edge id="1321" source="467" target="539" weight="1.0" />
      <edge id="1322" source="467" target="651" weight="1.0" />
      <edge id="1323" source="468" target="528" weight="1.0" />
      <edge id="1324" source="468" target="661" weight="1.0" />
      <edge id="1325" source="469" target="691" weight="1.0" />
      <edge id="1326" source="470" target="579" weight="1.0" />
      <edge id="1327" source="471" target="579" weight="1.0" />
      <edge id="1328" source="474" target="686" weight="1.0" />
      <edge id="1329" source="475" target="567" weight="1.0" />
      <edge id="1330" source="476" target="568" weight="1.0" />
      <edge id="1331" source="477" target="511" weight="1.0" />
      <edge id="1332" source="478" target="502" weight="1.0" />
      <edge id="1333" source="479" target="493" weight="1.0" />
      <edge id="1334" source="479" target="492" weight="1.0" />
      <edge id="1335" source="479" target="525" weight="1.0" />
      <edge id="1336" source="479" target="538" weight="1.0" />
      <edge id="1337" source="481" target="682" weight="1.0" />
      <edge id="1338" source="481" target="683" weight="1.0" />
      <edge id="1339" source="481" target="684" weight="1.0" />
      <edge id="1340" source="483" target="555" weight="1.0" />
      <edge id="1341" source="483" target="597" weight="1.0" />
      <edge id="1342" source="483" target="668" weight="1.0" />
      <edge id="1343" source="483" target="669" weight="1.0" />
      <edge id="1344" source="484" target="668" weight="1.0" />
      <edge id="1345" source="485" target="681" weight="1.0" />
      <edge id="1346" source="485" target="680" weight="1.0" />
      <edge id="1347" source="485" target="622" weight="1.0" />
      <edge id="1348" source="486" target="621" weight="1.0" />
      <edge id="1349" source="487" target="594" weight="1.0" />
      <edge id="1350" source="488" target="595" weight="1.0" />
      <edge id="1351" source="490" target="581" weight="1.0" />
      <edge id="1352" source="495" target="566" weight="1.0" />
      <edge id="1353" source="496" target="641" weight="1.0" />
      <edge id="1354" source="496" target="519" weight="1.0" />
      <edge id="1355" source="496" target="520" weight="1.0" />
      <edge id="1356" source="496" target="675" weight="1.0" />
      <edge id="1357" source="496" target="660" weight="1.0" />
      <edge id="1358" source="496" target="629" weight="1.0" />
      <edge id="1359" source="497" target="675" weight="1.0" />
      <edge id="1360" source="499" target="503" weight="1.0" />
      <edge id="1361" source="500" target="619" weight="1.0" />
      <edge id="1362" source="500" target="533" weight="1.0" />
      <edge id="1363" source="500" target="534" weight="1.0" />
      <edge id="1364" source="500" target="601" weight="1.0" />
      <edge id="1365" source="501" target="549" weight="1.0" />
      <edge id="1366" source="501" target="542" weight="1.0" />
      <edge id="1367" source="504" target="524" weight="1.0" />
      <edge id="1368" source="506" target="668" weight="1.0" />
      <edge id="1369" source="507" target="610" weight="1.0" />
      <edge id="1370" source="508" target="529" weight="1.0" />
      <edge id="1371" source="509" target="530" weight="1.0" />
      <edge id="1372" source="512" target="642" weight="1.0" />
      <edge id="1373" source="512" target="541" weight="1.0" />
      <edge id="1374" source="512" target="629" weight="1.0" />
      <edge id="1375" source="513" target="548" weight="1.0" />
      <edge id="1376" source="514" target="532" weight="1.0" />
      <edge id="1377" source="515" target="545" weight="1.0" />
      <edge id="1378" source="515" target="559" weight="1.0" />
      <edge id="1379" source="516" target="593" weight="1.0" />
      <edge id="1380" source="520" target="641" weight="1.0" />
      <edge id="1381" source="520" target="675" weight="1.0" />
      <edge id="1382" source="520" target="660" weight="1.0" />
      <edge id="1383" source="520" target="629" weight="1.0" />
      <edge id="1384" source="521" target="570" weight="1.0" />
      <edge id="1385" source="525" target="538" weight="1.0" />
      <edge id="1386" source="527" target="688" weight="1.0" />
      <edge id="1387" source="528" target="661" weight="1.0" />
      <edge id="1388" source="531" target="609" weight="1.0" />
      <edge id="1389" source="533" target="619" weight="1.0" />
      <edge id="1390" source="533" target="601" weight="1.0" />
      <edge id="1391" source="535" target="625" weight="1.0" />
      <edge id="1392" source="535" target="596" weight="1.0" />
      <edge id="1393" source="535" target="657" weight="1.0" />
      <edge id="1394" source="536" target="569" weight="1.0" />
      <edge id="1395" source="536" target="627" weight="1.0" />
      <edge id="1396" source="537" target="540" weight="1.0" />
      <edge id="1397" source="539" target="651" weight="1.0" />
      <edge id="1398" source="541" target="642" weight="1.0" />
      <edge id="1399" source="541" target="629" weight="1.0" />
      <edge id="1400" source="542" target="549" weight="1.0" />
      <edge id="1401" source="543" target="550" weight="1.0" />
      <edge id="1402" source="544" target="558" weight="1.0" />
      <edge id="1403" source="544" target="557" weight="1.0" />
      <edge id="1404" source="545" target="559" weight="1.0" />
      <edge id="1405" source="554" target="668" weight="1.0" />
      <edge id="1406" source="555" target="668" weight="1.0" />
      <edge id="1407" source="556" target="591" weight="1.0" />
      <edge id="1408" source="557" target="558" weight="1.0" />
      <edge id="1409" source="561" target="628" weight="1.0" />
      <edge id="1410" source="561" target="692" weight="1.0" />
      <edge id="1411" source="561" target="637" weight="1.0" />
      <edge id="1412" source="562" target="691" weight="1.0" />
      <edge id="1413" source="563" target="677" weight="1.0" />
      <edge id="1414" source="563" target="655" weight="1.0" />
      <edge id="1415" source="564" target="656" weight="1.0" />
      <edge id="1416" source="565" target="621" weight="1.0" />
      <edge id="1417" source="569" target="627" weight="1.0" />
      <edge id="1418" source="573" target="578" weight="1.0" />
      <edge id="1419" source="573" target="662" weight="1.0" />
      <edge id="1420" source="574" target="577" weight="1.0" />
      <edge id="1421" source="575" target="672" weight="1.0" />
      <edge id="1422" source="575" target="623" weight="1.0" />
      <edge id="1423" source="575" target="624" weight="1.0" />
      <edge id="1424" source="575" target="671" weight="1.0" />
      <edge id="1425" source="575" target="670" weight="1.0" />
      <edge id="1426" source="576" target="648" weight="1.0" />
      <edge id="1427" source="576" target="599" weight="1.0" />
      <edge id="1428" source="576" target="633" weight="1.0" />
      <edge id="1429" source="583" target="616" weight="1.0" />
      <edge id="1430" source="585" target="604" weight="1.0" />
      <edge id="1431" source="585" target="605" weight="1.0" />
      <edge id="1432" source="587" target="666" weight="1.0" />
      <edge id="1433" source="591" target="667" weight="1.0" />
      <edge id="1434" source="596" target="657" weight="1.0" />
      <edge id="1435" source="596" target="625" weight="1.0" />
      <edge id="1436" source="597" target="669" weight="1.0" />
      <edge id="1437" source="599" target="648" weight="1.0" />
      <edge id="1438" source="599" target="633" weight="1.0" />
      <edge id="1439" source="600" target="620" weight="1.0" />
      <edge id="1440" source="601" target="619" weight="1.0" />
      <edge id="1441" source="603" target="646" weight="1.0" />
      <edge id="1442" source="606" target="643" weight="1.0" />
      <edge id="1443" source="606" target="614" weight="1.0" />
      <edge id="1444" source="607" target="644" weight="1.0" />
      <edge id="1445" source="607" target="614" weight="1.0" />
      <edge id="1446" source="607" target="652" weight="1.0" />
      <edge id="1447" source="608" target="643" weight="1.0" />
      <edge id="1448" source="608" target="614" weight="1.0" />
      <edge id="1449" source="608" target="652" weight="1.0" />
      <edge id="1450" source="608" target="638" weight="1.0" />
      <edge id="1451" source="611" target="665" weight="1.0" />
      <edge id="1452" source="614" target="643" weight="1.0" />
      <edge id="1453" source="614" target="652" weight="1.0" />
      <edge id="1454" source="614" target="638" weight="1.0" />
      <edge id="1455" source="614" target="644" weight="1.0" />
      <edge id="1456" source="615" target="643" weight="1.0" />
      <edge id="1457" source="615" target="653" weight="1.0" />
      <edge id="1458" source="616" target="673" weight="1.0" />
      <edge id="1459" source="616" target="689" weight="1.0" />
      <edge id="1460" source="617" target="673" weight="1.0" />
      <edge id="1461" source="617" target="690" weight="1.0" />
      <edge id="1462" source="623" target="671" weight="1.0" />
      <edge id="1463" source="624" target="670" weight="1.0" />
      <edge id="1464" source="625" target="657" weight="1.0" />
      <edge id="1465" source="628" target="692" weight="1.0" />
      <edge id="1466" source="628" target="637" weight="1.0" />
      <edge id="1467" source="629" target="641" weight="1.0" />
      <edge id="1468" source="629" target="642" weight="1.0" />
      <edge id="1469" source="629" target="675" weight="1.0" />
      <edge id="1470" source="629" target="660" weight="1.0" />
      <edge id="1471" source="630" target="676" weight="1.0" />
      <edge id="1472" source="633" target="648" weight="1.0" />
      <edge id="1473" source="634" target="685" weight="1.0" />
      <edge id="1474" source="635" target="658" weight="1.0" />
      <edge id="1475" source="636" target="678" weight="1.0" />
      <edge id="1476" source="637" target="692" weight="1.0" />
      <edge id="1477" source="638" target="643" weight="1.0" />
      <edge id="1478" source="638" target="652" weight="1.0" />
      <edge id="1479" source="641" target="675" weight="1.0" />
      <edge id="1480" source="641" target="660" weight="1.0" />
      <edge id="1481" source="643" target="652" weight="1.0" />
      <edge id="1482" source="643" target="653" weight="1.0" />
      <edge id="1483" source="644" target="652" weight="1.0" />
      <edge id="1484" source="655" target="677" weight="1.0" />
      <edge id="1485" source="660" target="675" weight="1.0" />
      <edge id="1486" source="673" target="690" weight="1.0" />
      <edge id="1487" source="673" target="689" weight="1.0" />
    </edges>
  </graph>
</gexf>
