# Supplementary material for: Single-cell trajectories reconstruction, exploration and mapping of omics data with STREAM
Source: Nat Commun. 2019 Apr 23;10:1903. doi: 10.1038/s41467-019-09670-4 (PMC6478907; doi:10.1038/s41467-019-09670-4)
Supplement: Supplementary file 5 — Supplementary Data 2 [file 41467_2019_9670_MOESM5_ESM.zip › Sup_data2/Guo_2013/sctda/qPCR_pca_25_0.40.json]

{"344": [125, 203], "0": [172, 224, 235], "346": [12], "347": [211], "340": [92], "341": [221], "342": [130], "343": [97, 185], "348": [18, 23, 37, 47], "349": [21], "595": [60], "606": [109, 140, 221], "594": [81], "619": [183], "298": [170, 194], "299": [79], "296": [216], "297": [202], "294": [214], "295": [187], "292": [42, 56], "293": [28], "290": [173, 216, 249], "291": [2], "591": [147, 211], "590": [151], "593": [58], "592": [233, 234], "199": [188], "198": [198], "597": [166, 175, 182], "596": [128], "195": [100], "194": [101], "197": [258, 265, 266], "196": [221], "191": [158], "190": [246], "193": [71], "192": [69], "270": [5, 47], "271": [80], "272": [240, 246], "273": [224], "274": [11], "275": [180, 210], "276": [247], "277": [143], "278": [72], "279": [102, 107], "524": [53], "525": [44], "526": [84], "527": [229], "520": [61], "521": [199], "522": [131], "523": [76], "599": [159], "528": [194], "529": [243], "449": [63], "448": [159], "443": [8], "442": [147], "441": [262, 269], "440": [180, 210, 220], "447": [253, 255, 256, 261, 268], "446": [241], "445": [33], "444": [40, 57], "108": [36], "109": [26], "102": [200], "103": [125, 126], "100": [179, 196, 216, 249], "101": [175], "106": [55], "107": [6], "104": [89], "105": [12, 18, 23, 29, 37, 53], "39": [77, 116], "38": [3], "33": [263], "32": [40], "31": [25, 44, 57, 59], "30": [27, 33], "37": [195], "36": [134], "35": [129, 132], "34": [200], "641": [61], "640": [193], "643": [90, 109, 111, 113, 163], "642": [10], "645": [208], "644": [161], "438": [112, 120], "439": [108], "436": [134], "437": [257], "434": [73], "435": [131], "432": [30], "433": [67, 69], "430": [5], "431": [257], "339": [98, 117], "338": [114, 118, 122, 127], "335": [165], "334": [244], "337": [258], "336": [265], "331": [226], "330": [69], "333": [228], "332": [104, 150], "345": [6, 53], "6": [48], "99": [97], "98": [207], "91": [140], "90": [161, 162, 163], "93": [152, 154], "92": [110], "95": [41], "94": [230], "97": [187], "96": [8], "559": [69], "558": [144], "555": [179], "554": [202], "557": [144], "556": [147], "551": [158], "550": [99], "553": [129], "552": [132], "238": [81], "239": [60], "234": [191, 270], "235": [163], "236": [189], "237": [126], "230": [155], "231": [117, 124], "232": [83, 85, 116], "233": [175, 196], "1": [240], "614": [109, 161, 162, 163, 221], "146": [248, 251, 252], "147": [257], "144": [230], "145": [214], "142": [104, 150], "143": [239], "140": [159], "141": [228, 245, 246], "612": [143], "613": [71], "610": [2], "611": [83, 85, 88], "616": [24, 27], "617": [14], "148": [149, 153], "149": [136, 169, 213], "689": [24], "688": [229, 239], "685": [241], "684": [127], "687": [230, 231], "686": [200], "681": [267], "680": [180, 210], "683": [114, 126, 189], "682": [77, 98], "623": [256, 261], "622": [220], "133": [236], "132": [184], "131": [217], "130": [156], "137": [49], "136": [68], "135": [78], "134": [60, 81], "494": [225], "495": [177], "139": [160], "138": [138], "490": [217], "491": [184], "492": [22, 57], "493": [40], "24": [20], "25": [41], "26": [156], "27": [148], "20": [69], "21": [188], "22": [146], "23": [26, 137], "28": [94], "29": [121], "407": [80], "406": [86], "405": [94], "404": [105, 183], "403": [139, 167], "402": [113], "401": [99], "400": [186], "629": [10, 61], "409": [198], "408": [193], "628": [39], "379": [208], "378": [193], "371": [132], "370": [72, 129], "373": [120], "372": [91], "375": [63, 79], "374": [108], "377": [174, 238], "376": [170], "618": [212], "393": [223], "392": [3], "88": [250, 264], "89": [259], "397": [44, 137], "396": [227], "395": [241], "394": [201], "82": [84], "83": [118, 122], "80": [210], "81": [180], "86": [120], "87": [119], "84": [117], "85": [84], "7": [73], "601": [183], "607": [130, 161], "586": [145], "587": [117, 118, 122], "584": [49], "585": [135, 168, 213], "582": [214], "583": [27, 68], "580": [215], "581": [217], "588": [92], "589": [236], "245": [208], "244": [19], "247": [198], "246": [248, 251, 252, 258, 265], "241": [166, 175], "240": [217], "243": [41], "242": [182], "615": [90], "249": [151], "248": [125, 142, 203], "519": [75], "518": [119], "511": [86], "510": [72], "513": [263], "512": [10], "515": [69], "514": [181], "517": [120], "516": [58], "458": [15], "459": [173, 192, 205], "621": [262, 269], "620": [94], "627": [201], "626": [223], "625": [128], "624": [255], "450": [30], "451": [215], "452": [83, 129, 132], "453": [85], "454": [16, 35, 43, 49, 68], "455": [51], "456": [48], "457": [66], "179": [11], "178": [38, 41, 54], "177": [172], "176": [204, 235], "175": [74], "174": [233], "173": [234], "172": [147], "171": [233, 234], "170": [242], "656": [5], "657": [128], "654": [257], "253": [204, 235], "182": [102, 113, 115], "183": [111], "180": [231], "181": [229], "186": [100], "187": [244], "184": [237], "185": [200], "652": [161, 162, 163], "188": [103], "189": [94], "658": [164, 207], "653": [90], "650": [248], "651": [0], "11": [100], "10": [101], "13": [206], "12": [219], "15": [136, 213], "14": [149, 153], "17": [151], "16": [125, 142, 203], "19": [139], "18": [105, 183], "659": [157], "62": [188], "322": [78], "323": [72], "320": [22, 44, 57], "321": [40], "326": [84], "327": [197, 202], "324": [255, 268], "325": [256, 261], "328": [62, 171, 178], "329": [186], "201": [149, 153], "200": [3], "203": [251, 252], "202": [136], "205": [89, 125, 203], "204": [248], "207": [100], "206": [185], "209": [119], "208": [94], "77": [125, 176, 203, 218], "76": [233], "75": [234], "74": [199], "73": [157], "72": [164], "71": [242], "70": [45, 182], "655": [8, 80], "79": [214], "78": [142], "2": [116, 118, 122], "669": [175], "668": [179, 196, 202, 216], "667": [211], "666": [117], "665": [83, 85, 88, 124], "664": [237], "663": [116], "662": [134], "661": [194], "660": [61], "692": [39], "690": [14], "691": [1, 63], "542": [167], "543": [99], "540": [138], "541": [10], "546": [188], "547": [3], "544": [144], "545": [69], "8": [67], "548": [263], "549": [167], "68": [199], "598": [242], "120": [187], "121": [71], "122": [213], "123": [175, 179], "124": [196], "125": [92, 98, 123], "126": [114, 133], "127": [127], "128": [16], "129": [159], "414": [82], "415": [15], "416": [107, 163], "417": [157], "410": [13, 14, 24], "411": [9], "412": [62, 79], "413": [170], "498": [106], "418": [121], "419": [168], "499": [187], "319": [177], "318": [76], "313": [218], "312": [142], "311": [123, 125, 176, 203], "310": [236], "317": [26], "316": [6, 53], "315": [74], "314": [227], "496": [61, 75], "497": [32], "3": [98, 117], "368": [217], "369": [108], "366": [61, 75], "367": [32], "364": [179], "365": [1], "362": [18, 23, 37, 55], "363": [21], "360": [232, 235], "361": [159], "380": [45], "381": [154], "382": [152], "383": [150, 222], "384": [228, 243, 245], "385": [104], "386": [58], "387": [18, 23, 26, 37], "388": [55], "389": [106], "605": [135], "579": [112, 146], "578": [70], "604": [213], "573": [70, 134], "572": [136], "571": [149, 153], "570": [199], "577": [110], "576": [159], "575": [250, 255, 256, 259, 260, 264, 268], "574": [110], "60": [90, 163], "61": [161], "258": [226], "259": [28], "64": [56], "65": [235], "66": [172], "67": [70], "252": [106], "69": [84], "250": [181, 192], "251": [205, 247], "256": [58], "257": [0], "254": [172], "255": [69], "603": [19, 50], "602": [17, 34], "508": [243], "509": [222], "506": [216, 249], "507": [2], "504": [53], "505": [6], "502": [46, 52, 96], "503": [31, 187], "500": [105, 183], "501": [167], "630": [4], "631": [66], "632": [254], "633": [159], "469": [63, 79], "468": [170, 194], "636": [190], "637": [39], "465": [138], "464": [119], "467": [0], "466": [84], "461": [201, 243], "460": [2], "463": [86], "462": [223], "168": [97], "169": [45, 182], "164": [61], "165": [168], "166": [91], "167": [164, 207], "160": [31, 52, 96], "161": [80], "162": [198], "163": [75], "600": [94, 95, 103], "9": [158], "647": [64], "646": [19, 41], "649": [251, 252, 258, 265], "648": [159], "357": [123], "356": [66], "355": [15, 31, 52, 65, 96], "354": [7], "353": [18, 23, 26, 37, 54, 55], "352": [1], "351": [63], "350": [55], "359": [172, 224, 240], "358": [151], "216": [104, 150], "217": [228], "214": [250, 259, 264], "215": [257], "212": [21], "213": [126], "210": [215], "211": [18, 23, 37, 38, 41, 54, 55], "218": [71], "219": [255, 256, 261], "289": [164], "288": [71], "4": [26], "281": [237], "280": [157], "283": [53], "282": [200], "285": [222], "284": [243, 245], "287": [131], "286": [76, 206, 219], "678": [190], "679": [16], "674": [9], "675": [32, 61, 87], "676": [4], "677": [8], "670": [255, 259, 268], "671": [250, 256], "672": [260, 264], "673": [13, 14, 24], "263": [134], "262": [155], "261": [236], "260": [199], "267": [64], "266": [17, 19, 34, 50], "265": [193], "264": [110], "269": [63], "268": [121], "59": [195], "58": [144], "55": [69], "54": [245], "57": [82], "56": [15, 31, 52, 65, 96, 187], "51": [210], "50": [175], "53": [246], "52": [180], "537": [138], "536": [201], "535": [128], "63": [25, 27, 33, 40, 57, 59], "533": [183], "532": [181], "531": [192], "530": [222], "539": [0], "538": [44], "115": [242], "114": [166, 175, 182, 191, 270], "117": [108], "116": [112, 217], "111": [148], "110": [185], "113": [169], "112": [213], "119": [146], "118": [215], "429": [4], "428": [32, 61, 87], "534": [105], "421": [165], "420": [148], "423": [172], "422": [235], "425": [121], "424": [243], "427": [16], "426": [20], "308": [206, 219], "309": [131], "300": [257], "301": [144], "302": [240], "303": [224], "304": [16, 54], "305": [7], "306": [160], "307": [115], "568": [67], "569": [201], "560": [42], "561": [39], "562": [1], "563": [8], "564": [5], "565": [269], "566": [177], "567": [74], "229": [70], "228": [76], "227": [144], "226": [229], "225": [199], "224": [201, 223], "223": [92], "222": [93], "221": [253], "220": [159, 254], "391": [113], "390": [71], "151": [66], "150": [99], "153": [45], "152": [8], "155": [148], "154": [97, 185], "157": [182], "156": [91], "159": [219], "158": [134, 206], "609": [192], "608": [162, 163], "634": [241], "399": [178, 212], "635": [207], "398": [20], "48": [42], "49": [196, 216, 249], "46": [263], "47": [208], "44": [225], "45": [177], "42": [218], "43": [237], "40": [98], "41": [125, 126, 176, 189], "638": [163], "5": [16, 20, 35, 43, 49, 68], "639": [238], "489": [102], "488": [60], "487": [81], "486": [262], "485": [180, 210, 220, 266, 267], "484": [196], "483": [175, 179], "482": [218], "481": [98, 114, 123, 125, 126, 127, 133, 141, 176, 189], "480": [33], "472": [209], "473": [91], "470": [146], "471": [112], "476": [67], "477": [86], "474": [200], "475": [74], "478": [46], "479": [40, 44, 57]}
