# Supplementary material for: Single-cell trajectories reconstruction, exploration and mapping of omics data with STREAM
Source: Nat Commun. 2019 Apr 23;10:1903. doi: 10.1038/s41467-019-09670-4 (PMC6478907; doi:10.1038/s41467-019-09670-4)
Supplement: Supplementary file 5 — Supplementary Data 2 [file 41467_2019_9670_MOESM5_ESM.zip › Sup_data2/Guo_2013/sctda/sctda_guo2013.ipynb]

# %% [code]
import pandas as pd
df_sc = pd.read_csv('../data_guoji.tsv',sep='\t',index_col=0)
df_sc.index.name = None
labels = pd.read_csv('../cell_label.tsv',header=None,names=['label'])

# %% [code]
time_points = labels.copy()
time_points.columns = ['time']

# %% [code]
time_points.time = 3
time_points[labels.label == 'HSC'] = 1
time_points[labels.label == 'MPP'] = 2

# %% [code]
df_sc.shape

# %% [code]
df_mapper = df_sc.T
df_mapper.index = range(df_mapper.shape[0])
df_mapper.to_csv('qPCR.mapper.tsv',sep='\t',index = None)

# %% [code]
df_no_subsampling = df_mapper.copy()
df_no_subsampling.insert(0,'ID',df_sc.columns.tolist())
df_no_subsampling.insert(1,'timepoint',time_points.time)
df_no_subsampling.insert(2,'lib',labels.label)
df_no_subsampling.to_csv('qPCR.no_subsampling.tsv',sep='\t',index = None)

# %% [code]
df_all = df_no_subsampling.copy()
df_all.to_csv('qPCR.all.tsv',sep='\t',index = None)

# %% [code]
df_all.shape

# %% [code]
%matplotlib notebook

# %% [code]
import scTDA
import pylab as plt
import seaborn as sns
sns.set_style('white')

# %% [code]
import matplotlib as mpl
mpl.style.use('classic')
mpl.rc('pdf', fonttype=42)

# %% [code]


# %% [code]
t = scTDA.TopologicalRepresentation('qPCR', lens='pca', metric='euclidean')

# %% [code]
import numpy as np
labels = pd.read_csv('../cell_label.tsv',sep='\t',header=None,names = ['label'])
df_colors = pd.read_csv('../cell_label_color.tsv',sep='\t',header=None,index_col=0,names=['color'],
                                dtype=str)
uni_colors = {x: df_colors.loc[x,'color'] for x in df_colors.index}
labels_color = pd.DataFrame(index=labels.index,columns=['color'])
for i in np.unique(labels.label):
    id_cells = labels.loc[labels.label == i,:].index
    labels_color.loc[id_cells,:] = uni_colors[i]
    
def plot_tsne(mat_pos,title='tSNE projection',labels_color=labels_color):
    fig = plt.figure(figsize=(5,5))
    plt.scatter(mat_pos[0], mat_pos[1], s=15, color=labels_color.color)
    plt.title(title)
    plt.savefig('tSNE_by_labels.pdf',dpi=100)

mat_pos = t.lens_data_mds
plot_tsne(mat_pos,title='tSNE projection',labels_color=labels_color)

# %% [code]
t.save('qPCR_pca_25_0.40', 25, 0.40);

# %% [code]
scTDA.RootedGraph?

# %% [code]
c = scTDA.RootedGraph('qPCR_pca_25_0.40', 'qPCR.no_subsampling.tsv',groups=False,posgl=False)
c.draw('_dist_root', weight=100.0);
plt.tight_layout()
plt.savefig("dist_root.pdf", dpi=100)

# %% [code]
c.draw('Pax5',weight=100.0);

# %% [code]
c.draw('CD55',weight=100.0);

# %% [code]
# c.draw('CD55');
c.draw('Gata1',weight=100.0);

# %% [code]


# %% [code]
c.draw('timepoint',weight=100.0);

# %% [code]
c.draw('timepoint_1',weight=100.0);

# %% [code]


# %% [code]
c.draw('_dist_root',weight=100.0);

# %% [code]
c.draw(['lib_HSC'],weight=100.0);

# %% [code]
c.draw(['lib_MEP'],weight=100.0);

# %% [code]
c.draw('lib_CLP',weight=100.0);

# %% [code]
c.draw_skeleton('timepoint', markpath=True,weight=20.0);

# %% [code]
c.draw('lib_GMP');

# %% [code]
dicdis = {}
for m in c.pl:
    l = c.dicdis[m]
    for n in c.dic[m]:
        if n not in dicdis.keys():
            dicdis[n] = [l,]
        else:
            dicdis[n].append(l)

# %% [code]
x = []
for m in dicdis.keys():
    x.append(np.mean(dicdis[m]))

# %% [code]
c.get_gene('Gata1')[0]

# %% [code]
##c.dicdis and c.get_distroot(c.root) are the same

# %% [code]
out_info = pd.DataFrame(columns=['node_id','pseudotime','Gata1','CD55'])

# %% [code]
dict_scTDA_dist = c.get_distroot(c.root)
dict_scTDA_gene_Gata1 = c.get_gene('Gata1')[0]
dict_scTDA_gene_CD55 = c.get_gene('CD55')[0]

# %% [code]
for ix,x in enumerate(dict_scTDA_dist.keys()):
    out_info.loc[ix] = ''
    out_info.iloc[ix,0] = x
    out_info.iloc[ix,1] = dict_scTDA_dist[x]
    out_info.iloc[ix,2] = dict_scTDA_gene_Gata1[x]
    out_info.iloc[ix,3] = dict_scTDA_gene_CD55[x]

# %% [code]
out_info.to_csv('sctda_ouput_guo2013.csv',sep = ',')

# %% [code]
out_info

# %% [code]
