# Supplementary material for: Single-cell trajectories reconstruction, exploration and mapping of omics data with STREAM
Source: Nat Commun. 2019 Apr 23;10:1903. doi: 10.1038/s41467-019-09670-4 (PMC6478907; doi:10.1038/s41467-019-09670-4)
Supplement: Supplementary file 5 — Supplementary Data 2 [file 41467_2019_9670_MOESM5_ESM.zip › Sup_data2/Guo_2013/sctda/qPCR_pca_25_0.40.posg]

(dp0
S'344'
p1
cnumpy.core.multiarray
_reconstruct
p2
(cnumpy
ndarray
p3
(I0
tp4
S'b'
p5
tp6
Rp7
(I1
(I2
tp8
cnumpy
dtype
p9
(S'f8'
p10
I0
I1
tp11
Rp12
(I3
S'<'
p13
NNNI-1
I-1
I0
tp14
bI00
S'\x00\x00\x00 \x0cp\xa9\xbf\x00\x00\x00\x80\xc5\x9e\xd0\xbf'
p15
tp16
bsS'0'
p17
g2
(g3
(I0
tp18
g5
tp19
Rp20
(I1
(I2
tp21
g12
I00
S'\x00\x00\x00\x80D\xbb\xcb?\x00\x00\x00\x80\x0c\xef\xc7?'
p22
tp23
bsS'346'
p24
g2
(g3
(I0
tp25
g5
tp26
Rp27
(I1
(I2
tp28
g12
I00
S'\x00\x00\x00@\xcc\xc4\xc5?\x00\x00\x00\xa0[\xa3\xc3\xbf'
p29
tp30
bsS'347'
p31
g2
(g3
(I0
tp32
g5
tp33
Rp34
(I1
(I2
tp35
g12
I00
S'\x00\x00\x00\x80\x89\x1b\xe3?\x00\x00\x00\x00\xaaq\xe4?'
p36
tp37
bsS'340'
p38
g2
(g3
(I0
tp39
g5
tp40
Rp41
(I1
(I2
tp42
g12
I00
S'\x00\x00\x00\x80\x8e/\xbd\xbf\x00\x00\x00\x00\xb2Q\xd3\xbf'
p43
tp44
bsS'341'
p45
g2
(g3
(I0
tp46
g5
tp47
Rp48
(I1
(I2
tp49
g12
I00
S'\x00\x00\x00\xe0\t\xed\xd3\xbf\x00\x00\x00\xc0k#\xb1\xbf'
p50
tp51
bsS'342'
p52
g2
(g3
(I0
tp53
g5
tp54
Rp55
(I1
(I2
tp56
g12
I00
S'\x00\x00\x00\xe0k\xfc\xd1\xbf\x00\x00\x00\xc0N\x02\xb8\xbf'
p57
tp58
bsS'343'
p59
g2
(g3
(I0
tp60
g5
tp61
Rp62
(I1
(I2
tp63
g12
I00
S'\x00\x00\x00\xa0\xf7m\xe1?\x00\x00\x00\x00\x7f\xa7\xe1\xbf'
p64
tp65
bsS'348'
p66
g2
(g3
(I0
tp67
g5
tp68
Rp69
(I1
(I2
tp70
g12
I00
S'\x00\x00\x00`\x9f\xc1\xc2?\x00\x00\x00\xe0e\x19\xbc\xbf'
p71
tp72
bsS'349'
p73
g2
(g3
(I0
tp74
g5
tp75
Rp76
(I1
(I2
tp77
g12
I00
S'\x00\x00\x00\xc0e\xbb\xba\xbf\x00\x00\x00@\xdcw\xec?'
p78
tp79
bsS'595'
p80
g2
(g3
(I0
tp81
g5
tp82
Rp83
(I1
(I2
tp84
g12
I00
S'\x00\x00\x00\xc0\xbe\xed\xd9\xbf\x00\x00\x00@\xbc\xef\xda?'
p85
tp86
bsS'606'
p87
g2
(g3
(I0
tp88
g5
tp89
Rp90
(I1
(I2
tp91
g12
I00
S'\x00\x00\x00 \xa6+\xd4\xbf\x00\x00\x00\xe0\xef)\xaa\xbf'
p92
tp93
bsS'594'
p94
g2
(g3
(I0
tp95
g5
tp96
Rp97
(I1
(I2
tp98
g12
I00
S'\x00\x00\x00\x80O~\xdb\xbf\x00\x00\x00@\xb4\xe9\xd9?'
p99
tp100
bsS'619'
p101
g2
(g3
(I0
tp102
g5
tp103
Rp104
(I1
(I2
tp105
g12
I00
S'\x00\x00\x00\xa0\x1d\n\xe8\xbf\x00\x00\x00\xe0+\xc7\xd0?'
p106
tp107
bsS'298'
p108
g2
(g3
(I0
tp109
g5
tp110
Rp111
(I1
(I2
tp112
g12
I00
S'\x00\x00\x00\x00\x0cL\xcd\xbf\x00\x00\x00\xe0\xab\xe6\xe8?'
p113
tp114
bsS'299'
p115
g2
(g3
(I0
tp116
g5
tp117
Rp118
(I1
(I2
tp119
g12
I00
S'\x00\x00\x00 \xd8\xe4\xac?\x00\x00\x00@\x0b_\xe0\xbf'
p120
tp121
bsS'296'
p122
g2
(g3
(I0
tp123
g5
tp124
Rp125
(I1
(I2
tp126
g12
I00
S'\x00\x00\x00`\x8a\xfb\xbc\xbf\x00\x00\x00 \x85\xf9\xd0?'
p127
tp128
bsS'297'
p129
g2
(g3
(I0
tp130
g5
tp131
Rp132
(I1
(I2
tp133
g12
I00
S'\x00\x00\x00`\xfa8\xbc\xbf\x00\x00\x00\x805f\xd3?'
p134
tp135
bsS'294'
p136
g2
(g3
(I0
tp137
g5
tp138
Rp139
(I1
(I2
tp140
g12
I00
S'\x00\x00\x00@\n\x99\xdd?\x00\x00\x00\xa0\xd0\xbe\xe5?'
p141
tp142
bsS'295'
p143
g2
(g3
(I0
tp144
g5
tp145
Rp146
(I1
(I2
tp147
g12
I00
S'\x00\x00\x00\xe08\x8d\xe2\xbf\x00\x00\x00\xa0\x1c8\xd7?'
p148
tp149
bsS'292'
p150
g2
(g3
(I0
tp151
g5
tp152
Rp153
(I1
(I2
tp154
g12
I00
S'\x00\x00\x00\xe0\xff\xee\xe7\xbf\x00\x00\x00\x80}\xa7\xdb?'
p155
tp156
bsS'293'
p157
g2
(g3
(I0
tp158
g5
tp159
Rp160
(I1
(I2
tp161
g12
I00
S'\x00\x00\x00@b\xa3\xea\xbf\x00\x00\x00@-|\xab\xbf'
p162
tp163
bsS'290'
p164
g2
(g3
(I0
tp165
g5
tp166
Rp167
(I1
(I2
tp168
g12
I00
S'\x00\x00\x00`\xa6\xea\xc0\xbf\x00\x00\x00\x80T\xb5\xd0?'
p169
tp170
bsS'291'
p171
g2
(g3
(I0
tp172
g5
tp173
Rp174
(I1
(I2
tp175
g12
I00
S'\x00\x00\x00\x00\xcd\xce\xc1\xbf\x00\x00\x00\x008\xbb\xee\xbf'
p176
tp177
bsS'591'
p178
g2
(g3
(I0
tp179
g5
tp180
Rp181
(I1
(I2
tp182
g12
I00
S'\x00\x00\x00\xc0y\x1f\xe3?\x00\x00\x00@\x13\xe4\xe4?'
p183
tp184
bsS'590'
p185
g2
(g3
(I0
tp186
g5
tp187
Rp188
(I1
(I2
tp189
g12
I00
S'\x00\x00\x00\xe0Z\x8d\xc5\xbf\x00\x00\x00`\xb1*\xe8\xbf'
p190
tp191
bsS'593'
p192
g2
(g3
(I0
tp193
g5
tp194
Rp195
(I1
(I2
tp196
g12
I00
S'\x00\x00\x00`\x05\xc2\xc9?\x00\x00\x00\xc0\x8b>\xe9?'
p197
tp198
bsS'592'
p199
g2
(g3
(I0
tp200
g5
tp201
Rp202
(I1
(I2
tp203
g12
I00
S'\x00\x00\x00\x00\xd49\xe7?\x00\x00\x00\xe0G\x00\xd1\xbf'
p204
tp205
bsS'199'
p206
g2
(g3
(I0
tp207
g5
tp208
Rp209
(I1
(I2
tp210
g12
I00
S'\x00\x00\x00 \x8fZ\xc9?\x00\x00\x00\x00\x19\xe3\xea?'
p211
tp212
bsS'198'
p213
g2
(g3
(I0
tp214
g5
tp215
Rp216
(I1
(I2
tp217
g12
I00
S'\x00\x00\x00\xe0\xf0\xe6\xec?\x00\x00\x00\xc0$#\xd4\xbf'
p218
tp219
bsS'597'
p220
g2
(g3
(I0
tp221
g5
tp222
Rp223
(I1
(I2
tp224
g12
I00
S'\x00\x00\x00\x00\x1c\x82\xa0\xbf\x00\x00\x00\xe0J\x1a\xd2?'
p225
tp226
bsS'596'
p227
g2
(g3
(I0
tp228
g5
tp229
Rp230
(I1
(I2
tp231
g12
I00
S'\x00\x00\x00\x80\n?\xe5\xbf\x00\x00\x00\xe0:7\xc5?'
p232
tp233
bsS'195'
p234
g2
(g3
(I0
tp235
g5
tp236
Rp237
(I1
(I2
tp238
g12
I00
S'\x00\x00\x00\xe0$\x1d\xc5\xbf\x00\x00\x00@g\xdf\xed?'
p239
tp240
bsS'194'
p241
g2
(g3
(I0
tp242
g5
tp243
Rp244
(I1
(I2
tp245
g12
I00
S'\x00\x00\x00\x00f\xdc\x8e\xbf\x00\x00\x00`+\xf8\xed\xbf'
p246
tp247
bsS'197'
p248
g2
(g3
(I0
tp249
g5
tp250
Rp251
(I1
(I2
tp252
g12
I00
S'\x00\x00\x00 \xc2\xa2\xc6\xbf\x00\x00\x00\xc0c\x1c\xb9?'
p253
tp254
bsS'196'
p255
g2
(g3
(I0
tp256
g5
tp257
Rp258
(I1
(I2
tp259
g12
I00
S'\x00\x00\x00\xa0.b\xd4\xbf\x00\x00\x00\xa0\xf1\r\xb0\xbf'
p260
tp261
bsS'191'
p262
g2
(g3
(I0
tp263
g5
tp264
Rp265
(I1
(I2
tp266
g12
I00
S'\x00\x00\x00@\x01\x92\xd0\xbf\x00\x00\x00 \xb0\x97\xe6?'
p267
tp268
bsS'190'
p269
g2
(g3
(I0
tp270
g5
tp271
Rp272
(I1
(I2
tp273
g12
I00
S'\x00\x00\x00\x00e\xf3\xa5?\x00\x00\x00\x80\xb1\xd1\xb4?'
p274
tp275
bsS'193'
p276
g2
(g3
(I0
tp277
g5
tp278
Rp279
(I1
(I2
tp280
g12
I00
S'\x00\x00\x00\xa0\x9ch\xe0\xbf\x00\x00\x00@\x0e\x8c\xe4?'
p281
tp282
bsS'192'
p283
g2
(g3
(I0
tp284
g5
tp285
Rp286
(I1
(I2
tp287
g12
I00
S'\x00\x00\x00\x80\xaax\xce\xbf\x00\x00\x00\xc0t\x10\xe0?'
p288
tp289
bsS'270'
p290
g2
(g3
(I0
tp291
g5
tp292
Rp293
(I1
(I2
tp294
g12
I00
S'\x00\x00\x00\x80/\xc0\xbd?\x00\x00\x00 Q\x10\xc5\xbf'
p295
tp296
bsS'271'
p297
g2
(g3
(I0
tp298
g5
tp299
Rp300
(I1
(I2
tp301
g12
I00
S'\x00\x00\x00\xa0\x04M\xd8\xbf\x00\x00\x00\xc0\xbf\x97\xe5?'
p302
tp303
bsS'272'
p304
g2
(g3
(I0
tp305
g5
tp306
Rp307
(I1
(I2
tp308
g12
I00
S'\x00\x00\x00`MU\xb5?\x00\x00\x00\xc0\xbc\xf7\xba?'
p309
tp310
bsS'273'
p311
g2
(g3
(I0
tp312
g5
tp313
Rp314
(I1
(I2
tp315
g12
I00
S'\x00\x00\x00\xc0$\xd2\xc8?\x00\x00\x00`\x81\x07\xc8?'
p316
tp317
bsS'274'
p318
g2
(g3
(I0
tp319
g5
tp320
Rp321
(I1
(I2
tp322
g12
I00
S'\x00\x00\x00\x00\xda\x87\xd8\xbf\x00\x00\x00 \xf0\x96\xe6\xbf'
p323
tp324
bsS'275'
p325
g2
(g3
(I0
tp326
g5
tp327
Rp328
(I1
(I2
tp329
g12
I00
S'\x00\x00\x00\x80$\\\xb6\xbf\x00\x00\x00`\x03\xe4\xba?'
p330
tp331
bsS'276'
p332
g2
(g3
(I0
tp333
g5
tp334
Rp335
(I1
(I2
tp336
g12
I00
S'\x00\x00\x00\xa0(0\xd1\xbf\x00\x00\x00`\x84\xa7\xd1?'
p337
tp338
bsS'277'
p339
g2
(g3
(I0
tp340
g5
tp341
Rp342
(I1
(I2
tp343
g12
I00
S'\x00\x00\x00 dr\xcc?\x00\x00\x00\xc0A\xc6\xee\xbf'
p344
tp345
bsS'278'
p346
g2
(g3
(I0
tp347
g5
tp348
Rp349
(I1
(I2
tp350
g12
I00
S'\x00\x00\x00`\xe2\xa6\xd7\xbf\x00\x00\x00\xa0\x92w\xcf\xbf'
p351
tp352
bsS'279'
p353
g2
(g3
(I0
tp354
g5
tp355
Rp356
(I1
(I2
tp357
g12
I00
S'\x00\x00\x00\xe0\xf4B\xd2\xbf\x00\x00\x00`+\x85\x84?'
p358
tp359
bsS'524'
p360
g2
(g3
(I0
tp361
g5
tp362
Rp363
(I1
(I2
tp364
g12
I00
S'\x00\x00\x00 \xd7\xc0\xc7?\x00\x00\x00\x80\x16\xb5\xc3\xbf'
p365
tp366
bsS'525'
p367
g2
(g3
(I0
tp368
g5
tp369
Rp370
(I1
(I2
tp371
g12
I00
S'\x00\x00\x00@\xc6k\xcf?\x00\x00\x00@\x88[\xae\xbf'
p372
tp373
bsS'526'
p374
g2
(g3
(I0
tp375
g5
tp376
Rp377
(I1
(I2
tp378
g12
I00
S'\x00\x00\x00@"\xfb\xe4\xbf\x00\x00\x00 \xcb\xd2\xe0\xbf'
p379
tp380
bsS'527'
p381
g2
(g3
(I0
tp382
g5
tp383
Rp384
(I1
(I2
tp385
g12
I00
S'\x00\x00\x00@Zf\xe1?\x00\x00\x00@\xa5\x0b\xe0\xbf'
p386
tp387
bsS'520'
p388
g2
(g3
(I0
tp389
g5
tp390
Rp391
(I1
(I2
tp392
g12
I00
S'\x00\x00\x00 d\xb7\x84\xbf\x00\x00\x00\xe0"\xac\xe1?'
p393
tp394
bsS'521'
p395
g2
(g3
(I0
tp396
g5
tp397
Rp398
(I1
(I2
tp399
g12
I00
S'\x00\x00\x00\xa0\xcaY\xcf\xbf\x00\x00\x00`\xa4\xbb\xe6\xbf'
p400
tp401
bsS'522'
p402
g2
(g3
(I0
tp403
g5
tp404
Rp405
(I1
(I2
tp406
g12
I00
S'\x00\x00\x00`?V\xd4?\x00\x00\x00\xa0\xa1\x0c\xe9\xbf'
p407
tp408
bsS'523'
p409
g2
(g3
(I0
tp410
g5
tp411
Rp412
(I1
(I2
tp413
g12
I00
S'\x00\x00\x00\x80\xfb\xd2\xe5?\x00\x00\x00\xc0\xc8\xdc\xca?'
p414
tp415
bsS'528'
p416
g2
(g3
(I0
tp417
g5
tp418
Rp419
(I1
(I2
tp420
g12
I00
S'\x00\x00\x00 (\xc6\xce\xbf\x00\x00\x00`\\\x08\xe9?'
p421
tp422
bsS'529'
p423
g2
(g3
(I0
tp424
g5
tp425
Rp426
(I1
(I2
tp427
g12
I00
S'\x00\x00\x00\x00zX\xb2\xbf\x00\x00\x00\x80\xd0\xf4k\xbf'
p428
tp429
bsS'449'
p430
g2
(g3
(I0
tp431
g5
tp432
Rp433
(I1
(I2
tp434
g12
I00
S'\x00\x00\x00\x80\xfbv\x9b?\x00\x00\x00 \x8fS\xe0\xbf'
p435
tp436
bsS'448'
p437
g2
(g3
(I0
tp438
g5
tp439
Rp440
(I1
(I2
tp441
g12
I00
S'\x00\x00\x00\xe0R\xc2\xe7?\x00\x00\x00 \xbe~\xaf\xbf'
p442
tp443
bsS'443'
p444
g2
(g3
(I0
tp445
g5
tp446
Rp447
(I1
(I2
tp448
g12
I00
S'\x00\x00\x00\x00Z\xb2\xd6\xbf\x00\x00\x00 \x03\xa4\xe3?'
p449
tp450
bsS'442'
p451
g2
(g3
(I0
tp452
g5
tp453
Rp454
(I1
(I2
tp455
g12
I00
S'\x00\x00\x00\xa0\x9c\xb9\xe3?\x00\x00\x00\xc0\xf9\\\xe5?'
p456
tp457
bsS'441'
p458
g2
(g3
(I0
tp459
g5
tp460
Rp461
(I1
(I2
tp462
g12
I00
S'\x00\x00\x00 \rA\xe0\xbf\x00\x00\x00`\xf4&\xe2?'
p463
tp464
bsS'440'
p465
g2
(g3
(I0
tp466
g5
tp467
Rp468
(I1
(I2
tp469
g12
I00
S'\x00\x00\x00@\x8f\x87\xb9\xbf\x00\x00\x00\xe0\xde\xae\xbc?'
p470
tp471
bsS'447'
p472
g2
(g3
(I0
tp473
g5
tp474
Rp475
(I1
(I2
tp476
g12
I00
S'\x00\x00\x00`\x10\xf4\xe2\xbf\x00\x00\x00\x00\xf5\x94\xd7\xbf'
p477
tp478
bsS'446'
p479
g2
(g3
(I0
tp480
g5
tp481
Rp482
(I1
(I2
tp483
g12
I00
S'\x00\x00\x00\xa01W\xe6?\x00\x00\x00`\xaf\x88\xdb\xbf'
p484
tp485
bsS'445'
p486
g2
(g3
(I0
tp487
g5
tp488
Rp489
(I1
(I2
tp490
g12
I00
S'\x00\x00\x00`\x1c\x1c\xd0?\x00\x00\x00\x00k\x8a\x85?'
p491
tp492
bsS'444'
p493
g2
(g3
(I0
tp494
g5
tp495
Rp496
(I1
(I2
tp497
g12
I00
S'\x00\x00\x00@s\x10\xcf?\x00\x00\x00\xa0\xdb\x8e\x99\xbf'
p498
tp499
bsS'108'
p500
g2
(g3
(I0
tp501
g5
tp502
Rp503
(I1
(I2
tp504
g12
I00
S'\x00\x00\x00 wC\x93\xbf\x00\x00\x00\x00GT\xee?'
p505
tp506
bsS'109'
p507
g2
(g3
(I0
tp508
g5
tp509
Rp510
(I1
(I2
tp511
g12
I00
S'\x00\x00\x00\xc0\x0e7\xc6?\x00\x00\x00\x00f\xc4\xb9\xbf'
p512
tp513
bsS'102'
p514
g2
(g3
(I0
tp515
g5
tp516
Rp517
(I1
(I2
tp518
g12
I00
S'\x00\x00\x00\xe0\xbc\x14\xd2?\x00\x00\x00\x80\x1b\x0c\xe5\xbf'
p519
tp520
bsS'103'
p521
g2
(g3
(I0
tp522
g5
tp523
Rp524
(I1
(I2
tp525
g12
I00
S'\x00\x00\x00 \xae\x83\xa8\xbf\x00\x00\x00\x00_\x01\xd0\xbf'
p526
tp527
bsS'100'
p528
g2
(g3
(I0
tp529
g5
tp530
Rp531
(I1
(I2
tp532
g12
I00
S'\x00\x00\x00\xa0\x9c\xaa\xb6\xbf\x00\x00\x00\xe0 \x82\xd0?'
p533
tp534
bsS'101'
p535
g2
(g3
(I0
tp536
g5
tp537
Rp538
(I1
(I2
tp539
g12
I00
S'\x00\x00\x00\xa0/@\xa9\xbf\x00\x00\x00`\x1b\xef\xd1?'
p540
tp541
bsS'106'
p542
g2
(g3
(I0
tp543
g5
tp544
Rp545
(I1
(I2
tp546
g12
I00
S'\x00\x00\x00\xc0\xcdb\xc3?\x00\x00\x00\x00 P\xb3\xbf'
p547
tp548
bsS'107'
p549
g2
(g3
(I0
tp550
g5
tp551
Rp552
(I1
(I2
tp553
g12
I00
S'\x00\x00\x00@\xfe]\xcb?\x00\x00\x00\x80\xef\xfb\xc6\xbf'
p554
tp555
bsS'104'
p556
g2
(g3
(I0
tp557
g5
tp558
Rp559
(I1
(I2
tp560
g12
I00
S'\x00\x00\x00\xc0\x81\x85\xa1\xbf\x00\x00\x00\x80\xcb\xcb\xd3\xbf'
p561
tp562
bsS'105'
p563
g2
(g3
(I0
tp564
g5
tp565
Rp566
(I1
(I2
tp567
g12
I00
S'\x00\x00\x00\x00\xffI\xc6?\x00\x00\x00`\x7f(\xbf\xbf'
p568
tp569
bsS'39'
p570
g2
(g3
(I0
tp571
g5
tp572
Rp573
(I1
(I2
tp574
g12
I00
S'\x00\x00\x00\x00\xe7H\xc6\xbf\x00\x00\x00 \xf8\x1c\xcd\xbf'
p575
tp576
bsS'38'
p577
g2
(g3
(I0
tp578
g5
tp579
Rp580
(I1
(I2
tp581
g12
I00
S'\x00\x00\x00`\x18>\xd9?\x00\x00\x00\xa0\x8f\x8a\xe5\xbf'
p582
tp583
bsS'33'
p584
g2
(g3
(I0
tp585
g5
tp586
Rp587
(I1
(I2
tp588
g12
I00
S'\x00\x00\x00\x80>\xd8\xdb\xbf\x00\x00\x00 \xe5\xd1\xe5\xbf'
p589
tp590
bsS'32'
p591
g2
(g3
(I0
tp592
g5
tp593
Rp594
(I1
(I2
tp595
g12
I00
S'\x00\x00\x00\xe0\x93_\xd0?\x00\x00\x00`\xf2\xa3\x93\xbf'
p596
tp597
bsS'31'
p598
g2
(g3
(I0
tp599
g5
tp600
Rp601
(I1
(I2
tp602
g12
I00
S'\x00\x00\x00@\x15\x80\xce?\x00\x00\x00 \xdcC\xa6\xbf'
p603
tp604
bsS'30'
p605
g2
(g3
(I0
tp606
g5
tp607
Rp608
(I1
(I2
tp609
g12
I00
S'\x00\x00\x00\xe0\xbe\xf3\xcd?\x00\x00\x00\x80\xaeP\x99?'
p610
tp611
bsS'37'
p612
g2
(g3
(I0
tp613
g5
tp614
Rp615
(I1
(I2
tp616
g12
I00
S'\x00\x00\x00\x80s\xb7\xd8?\x00\x00\x00\x00GP\xe8?'
p617
tp618
bsS'36'
p619
g2
(g3
(I0
tp620
g5
tp621
Rp622
(I1
(I2
tp623
g12
I00
S'\x00\x00\x00\x80\x80\x1d\xe5?\x00\x00\x00\x80\x1c\xf9\xc2?'
p624
tp625
bsS'35'
p626
g2
(g3
(I0
tp627
g5
tp628
Rp629
(I1
(I2
tp630
g12
I00
S'\x00\x00\x00\xa0\xc1\xfd\xd3\xbf\x00\x00\x00\xe0\x16\xdd\xcc\xbf'
p631
tp632
bsS'34'
p633
g2
(g3
(I0
tp634
g5
tp635
Rp636
(I1
(I2
tp637
g12
I00
S'\x00\x00\x00\xa0\xc1\x00\xd3?\x00\x00\x00`\xa8P\xe5\xbf'
p638
tp639
bsS'641'
p640
g2
(g3
(I0
tp641
g5
tp642
Rp643
(I1
(I2
tp644
g12
I00
S'\x00\x00\x00\xc0\x08\xcfr\xbf\x00\x00\x00 V\xd5\xe1?'
p645
tp646
bsS'640'
p647
g2
(g3
(I0
tp648
g5
tp649
Rp650
(I1
(I2
tp651
g12
I00
S'\x00\x00\x00\xa0\x9dE\xeb\xbf\x00\x00\x00`\x10b\xc5?'
p652
tp653
bsS'643'
p654
g2
(g3
(I0
tp655
g5
tp656
Rp657
(I1
(I2
tp658
g12
I00
S'\x00\x00\x00 \x8e\xbd\xd2\xbf\x00\x00\x00\xa0&\x03\x99\xbf'
p659
tp660
bsS'642'
p661
g2
(g3
(I0
tp662
g5
tp663
Rp664
(I1
(I2
tp665
g12
I00
S'\x00\x00\x00@\xd8X\x8e?\x00\x00\x00 \x830\xe3?'
p666
tp667
bsS'645'
p668
g2
(g3
(I0
tp669
g5
tp670
Rp671
(I1
(I2
tp672
g12
I00
S'\x00\x00\x00`\xb1m\xeb?\x00\x00\x00\xc0\x91\xf9\x93?'
p673
tp674
bsS'644'
p675
g2
(g3
(I0
tp676
g5
tp677
Rp678
(I1
(I2
tp679
g12
I00
S'\x00\x00\x00\xe0\xf5\x88\xd1\xbf\x00\x00\x00`\x06\xe9\xae\xbf'
p680
tp681
bsS'438'
p682
g2
(g3
(I0
tp683
g5
tp684
Rp685
(I1
(I2
tp686
g12
I00
S'\x00\x00\x00\xc0\xa9\xe9\xe2\xbf\x00\x00\x00\xe0\xc7\\\xe1\xbf'
p687
tp688
bsS'439'
p689
g2
(g3
(I0
tp690
g5
tp691
Rp692
(I1
(I2
tp693
g12
I00
S'\x00\x00\x00`\x86n\xd4\xbf\x00\x00\x00\xc0\x07\xad\xe5\xbf'
p694
tp695
bsS'436'
p696
g2
(g3
(I0
tp697
g5
tp698
Rp699
(I1
(I2
tp700
g12
I00
S'\x00\x00\x00\xa0\xda\xe3\xe4?\x00\x00\x00\x80\xeb\xe9\xc1?'
p701
tp702
bsS'437'
p703
g2
(g3
(I0
tp704
g5
tp705
Rp706
(I1
(I2
tp707
g12
I00
S'\x00\x00\x00\x80)=\xbd?\x00\x00\x00\x00\xf8\x1d\xe8?'
p708
tp709
bsS'434'
p710
g2
(g3
(I0
tp711
g5
tp712
Rp713
(I1
(I2
tp714
g12
I00
S'\x00\x00\x00\x00\x92=\xe7?\x00\x00\x00\xe0\x8f_\xda?'
p715
tp716
bsS'435'
p717
g2
(g3
(I0
tp718
g5
tp719
Rp720
(I1
(I2
tp721
g12
I00
S'\x00\x00\x00\x80\xb9\x05\xd5?\x00\x00\x00\x00y\xe0\xe8\xbf'
p722
tp723
bsS'432'
p724
g2
(g3
(I0
tp725
g5
tp726
Rp727
(I1
(I2
tp728
g12
I00
S'\x00\x00\x00\x00\x01\xa6\xe7?\x00\x00\x00@\xb4\xe0\xdd?'
p729
tp730
bsS'433'
p731
g2
(g3
(I0
tp732
g5
tp733
Rp734
(I1
(I2
tp735
g12
I00
S'\x00\x00\x00\x80\xea\xd2\xcc\xbf\x00\x00\x00\x00\x06\x96\xe0?'
p736
tp737
bsS'430'
p738
g2
(g3
(I0
tp739
g5
tp740
Rp741
(I1
(I2
tp742
g12
I00
S'\x00\x00\x00\x80\xf6\xcf\xb9?\x00\x00\x00\xc0O\x89\xc8\xbf'
p743
tp744
bsS'431'
p745
g2
(g3
(I0
tp746
g5
tp747
Rp748
(I1
(I2
tp749
g12
I00
S'\x00\x00\x00 \x8f\xf4\xbb?\x00\x00\x00\xc0\xcdp\xe7?'
p750
tp751
bsS'339'
p752
g2
(g3
(I0
tp753
g5
tp754
Rp755
(I1
(I2
tp756
g12
I00
S'\x00\x00\x00\xc0D\x81\xbf\xbf\x00\x00\x00\xe0W\x87\xcf\xbf'
p757
tp758
bsS'338'
p759
g2
(g3
(I0
tp760
g5
tp761
Rp762
(I1
(I2
tp763
g12
I00
S'\x00\x00\x00\xa0\x9f\xa3\xbc\xbf\x00\x00\x00\xa0\x10\xe6\xcc\xbf'
p764
tp765
bsS'335'
p766
g2
(g3
(I0
tp767
g5
tp768
Rp769
(I1
(I2
tp770
g12
I00
S'\x00\x00\x00\xa0*G\xed\xbf\x00\x00\x00`EN{\xbf'
p771
tp772
bsS'334'
p773
g2
(g3
(I0
tp774
g5
tp775
Rp776
(I1
(I2
tp777
g12
I00
S'\x00\x00\x00@\x12\xdd\xee\xbf\x00\x00\x00 \x80\xbd\xc9?'
p778
tp779
bsS'337'
p780
g2
(g3
(I0
tp781
g5
tp782
Rp783
(I1
(I2
tp784
g12
I00
S'\x00\x00\x00\xe0P\xd7\xc9\xbf\x00\x00\x00@!\xa1\xb9?'
p785
tp786
bsS'336'
p787
g2
(g3
(I0
tp788
g5
tp789
Rp790
(I1
(I2
tp791
g12
I00
S'\x00\x00\x00\xa0A!\xca\xbf\x00\x00\x00\xc0\xef\xff\xbb?'
p792
tp793
bsS'331'
p794
g2
(g3
(I0
tp795
g5
tp796
Rp797
(I1
(I2
tp798
g12
I00
S'\x00\x00\x00\xa0\xc1\xf3\xdb?\x00\x00\x00\xa0\xc7\xfc\xe7?'
p799
tp800
bsS'330'
p801
g2
(g3
(I0
tp802
g5
tp803
Rp804
(I1
(I2
tp805
g12
I00
S'\x00\x00\x00`5\x82\xcf\xbf\x00\x00\x00 `U\xe0?'
p806
tp807
bsS'333'
p808
g2
(g3
(I0
tp809
g5
tp810
Rp811
(I1
(I2
tp812
g12
I00
S'\x00\x00\x00 \x8c.\x95\xbf\x00\x00\x00\xa0#q\xa1?'
p813
tp814
bsS'332'
p815
g2
(g3
(I0
tp816
g5
tp817
Rp818
(I1
(I2
tp819
g12
I00
S'\x00\x00\x00\x80\xd2[\xb6?\x00\x00\x00 \xf3c\xe9\xbf'
p820
tp821
bsS'345'
p822
g2
(g3
(I0
tp823
g5
tp824
Rp825
(I1
(I2
tp826
g12
I00
S'\x00\x00\x00`Fn\xc9?\x00\x00\x00\xe0Wh\xc4\xbf'
p827
tp828
bsS'6'
p829
g2
(g3
(I0
tp830
g5
tp831
Rp832
(I1
(I2
tp833
g12
I00
S'\x00\x00\x00\xa0_\x19\xe5?\x00\x00\x00\x00\xc2\xe3\xe1?'
p834
tp835
bsS'99'
p836
g2
(g3
(I0
tp837
g5
tp838
Rp839
(I1
(I2
tp840
g12
I00
S'\x00\x00\x00\x80\xc8\xfe\xe1?\x00\x00\x00@\xe5L\xe2\xbf'
p841
tp842
bsS'98'
p843
g2
(g3
(I0
tp844
g5
tp845
Rp846
(I1
(I2
tp847
g12
I00
S'\x00\x00\x00\xe0m\xc7\xb1?\x00\x00\x00`\x1d\x13\xe7\xbf'
p848
tp849
bsS'91'
p850
g2
(g3
(I0
tp851
g5
tp852
Rp853
(I1
(I2
tp854
g12
I00
S'\x00\x00\x00 \xce~\xd6\xbf\x00\x00\x00 0\xd4\xae\xbf'
p855
tp856
bsS'90'
p857
g2
(g3
(I0
tp858
g5
tp859
Rp860
(I1
(I2
tp861
g12
I00
S'\x00\x00\x00\xe0\x8c1\xd1\xbf\x00\x00\x00@\x1aF\xa6\xbf'
p862
tp863
bsS'93'
p864
g2
(g3
(I0
tp865
g5
tp866
Rp867
(I1
(I2
tp868
g12
I00
S'\x00\x00\x00 \x1ch\xe6?\x00\x00\x00`H\x89\xe0\xbf'
p869
tp870
bsS'92'
p871
g2
(g3
(I0
tp872
g5
tp873
Rp874
(I1
(I2
tp875
g12
I00
S'\x00\x00\x00\x80!\x94\xde?\x00\x00\x00\xc0\xcf,\xe4\xbf'
p876
tp877
bsS'95'
p878
g2
(g3
(I0
tp879
g5
tp880
Rp881
(I1
(I2
tp882
g12
I00
S'\x00\x00\x00\xa0,=\xc9?\x00\x00\x00\xe0\xd8\xbf\xae\xbf'
p883
tp884
bsS'94'
p885
g2
(g3
(I0
tp886
g5
tp887
Rp888
(I1
(I2
tp889
g12
I00
S'\x00\x00\x00\xc0\x83\xe5\xae\xbf\x00\x00\x00\xc0\x9a\xef\xeb\xbf'
p890
tp891
bsS'97'
p892
g2
(g3
(I0
tp893
g5
tp894
Rp895
(I1
(I2
tp896
g12
I00
S'\x00\x00\x00\x00\xba\xb1\xe2\xbf\x00\x00\x00\x00\xc3\x96\xd6?'
p897
tp898
bsS'96'
p899
g2
(g3
(I0
tp900
g5
tp901
Rp902
(I1
(I2
tp903
g12
I00
S'\x00\x00\x00\xa0\x96\xe8\xd6\xbf\x00\x00\x00\xe0$\xd8\xe3?'
p904
tp905
bsS'559'
p906
g2
(g3
(I0
tp907
g5
tp908
Rp909
(I1
(I2
tp910
g12
I00
S'\x00\x00\x00\xa0\x00\xea\xce\xbf\x00\x00\x00\x80\xa47\xe0?'
p911
tp912
bsS'558'
p913
g2
(g3
(I0
tp914
g5
tp915
Rp916
(I1
(I2
tp917
g12
I00
S'\x00\x00\x00@L\xbb\xe3\xbf\x00\x00\x00\x80\xec\xec\xde?'
p918
tp919
bsS'555'
p920
g2
(g3
(I0
tp921
g5
tp922
Rp923
(I1
(I2
tp924
g12
I00
S'\x00\x00\x00\xe0,A\xb3\xbf\x00\x00\x00\x00\x12.\xd1?'
p925
tp926
bsS'554'
p927
g2
(g3
(I0
tp928
g5
tp929
Rp930
(I1
(I2
tp931
g12
I00
S'\x00\x00\x00\x80Yw\xbd\xbf\x00\x00\x00\xe0\x95\x03\xd3?'
p932
tp933
bsS'557'
p934
g2
(g3
(I0
tp935
g5
tp936
Rp937
(I1
(I2
tp938
g12
I00
S'\x00\x00\x00`\x19\x03\xe4\xbf\x00\x00\x00 Q\xa3\xde?'
p939
tp940
bsS'556'
p941
g2
(g3
(I0
tp942
g5
tp943
Rp944
(I1
(I2
tp945
g12
I00
S'\x00\x00\x00\x005\xd4\xe3?\x00\x00\x00\x00~\xc1\xe5?'
p946
tp947
bsS'551'
p948
g2
(g3
(I0
tp949
g5
tp950
Rp951
(I1
(I2
tp952
g12
I00
S'\x00\x00\x00@\x08\x06\xd1\xbf\x00\x00\x00\xa0A-\xe7?'
p953
tp954
bsS'550'
p955
g2
(g3
(I0
tp956
g5
tp957
Rp958
(I1
(I2
tp959
g12
I00
S'\x00\x00\x00\xe0y\xfe\xea?\x00\x00\x00 |6\xd2?'
p960
tp961
bsS'553'
p962
g2
(g3
(I0
tp963
g5
tp964
Rp965
(I1
(I2
tp966
g12
I00
S'\x00\x00\x00\xc0\x0bV\xd4\xbf\x00\x00\x00\xe0j\x86\xcd\xbf'
p967
tp968
bsS'552'
p969
g2
(g3
(I0
tp970
g5
tp971
Rp972
(I1
(I2
tp973
g12
I00
S'\x00\x00\x00\x00s\x98\xd3\xbf\x00\x00\x00\xa0\x9a\xf5\xce\xbf'
p974
tp975
bsS'238'
p976
g2
(g3
(I0
tp977
g5
tp978
Rp979
(I1
(I2
tp980
g12
I00
S'\x00\x00\x00\xc0\x89\xb6\xdb\xbf\x00\x00\x00`\x9fj\xda?'
p981
tp982
bsS'239'
p983
g2
(g3
(I0
tp984
g5
tp985
Rp986
(I1
(I2
tp987
g12
I00
S'\x00\x00\x00@\xd3\x92\xd9\xbf\x00\x00\x00`\x03l\xda?'
p988
tp989
bsS'234'
p990
g2
(g3
(I0
tp991
g5
tp992
Rp993
(I1
(I2
tp994
g12
I00
S'\x00\x00\x00\xe0pi\x9f\xbf\x00\x00\x00`\x08\x0f\xd5?'
p995
tp996
bsS'235'
p997
g2
(g3
(I0
tp998
g5
tp999
Rp1000
(I1
(I2
tp1001
g12
I00
S'\x00\x00\x00\xe0\xb7\xce\xd1\xbf\x00\x00\x00\x80\x0bs\x9f\xbf'
p1002
tp1003
bsS'236'
p1004
g2
(g3
(I0
tp1005
g5
tp1006
Rp1007
(I1
(I2
tp1008
g12
I00
S'\x00\x00\x00\xc0q\xf5\xb1\xbf\x00\x00\x00\x80\xe8g\xd0\xbf'
p1009
tp1010
bsS'237'
p1011
g2
(g3
(I0
tp1012
g5
tp1013
Rp1014
(I1
(I2
tp1015
g12
I00
S'\x00\x00\x00@\xf0\xb9\xad\xbf\x00\x00\x00\x00\x03\x7f\xce\xbf'
p1016
tp1017
bsS'230'
p1018
g2
(g3
(I0
tp1019
g5
tp1020
Rp1021
(I1
(I2
tp1022
g12
I00
S'\x00\x00\x00\xa0!\xa8\xea?\x00\x00\x00\xe0uD\xdb?'
p1023
tp1024
bsS'231'
p1025
g2
(g3
(I0
tp1026
g5
tp1027
Rp1028
(I1
(I2
tp1029
g12
I00
S'\x00\x00\x00\x00\x9c\xaf\xc4\xbf\x00\x00\x00\x80\xd1\xfe\xcd\xbf'
p1030
tp1031
bsS'232'
p1032
g2
(g3
(I0
tp1033
g5
tp1034
Rp1035
(I1
(I2
tp1036
g12
I00
S'\x00\x00\x00\x80\xd2\xe4\xcb\xbf\x00\x00\x00\x00\xf5k\xcc\xbf'
p1037
tp1038
bsS'233'
p1039
g2
(g3
(I0
tp1040
g5
tp1041
Rp1042
(I1
(I2
tp1043
g12
I00
S'\x00\x00\x00\x80_/\xb0\xbf\x00\x00\x00 \x1e\xf7\xd0?'
p1044
tp1045
bsS'1'
p1046
g2
(g3
(I0
tp1047
g5
tp1048
Rp1049
(I1
(I2
tp1050
g12
I00
S'\x00\x00\x00\x007\x87\xbf?\x00\x00\x00\xe0s\x1a\xc1?'
p1051
tp1052
bsS'614'
p1053
g2
(g3
(I0
tp1054
g5
tp1055
Rp1056
(I1
(I2
tp1057
g12
I00
S'\x00\x00\x00\x80\xae \xd2\xbf\x00\x00\x00\xa0L\xd7\xa8\xbf'
p1058
tp1059
bsS'146'
p1060
g2
(g3
(I0
tp1061
g5
tp1062
Rp1063
(I1
(I2
tp1064
g12
I00
S'\x00\x00\x00\xa0Aq\xce\xbf\x00\x00\x00\xe0\xe1\xa4\xba?'
p1065
tp1066
bsS'147'
p1067
g2
(g3
(I0
tp1068
g5
tp1069
Rp1070
(I1
(I2
tp1071
g12
I00
S'\x00\x00\x00 1i\xbe?\x00\x00\x00@\xbd\xad\xe7?'
p1072
tp1073
bsS'144'
p1074
g2
(g3
(I0
tp1075
g5
tp1076
Rp1077
(I1
(I2
tp1078
g12
I00
S'\x00\x00\x00\x80\xaf\xa4\xb1\xbf\x00\x00\x00`\x9d\xca\xeb\xbf'
p1079
tp1080
bsS'145'
p1081
g2
(g3
(I0
tp1082
g5
tp1083
Rp1084
(I1
(I2
tp1085
g12
I00
S'\x00\x00\x00`\nv\xde?\x00\x00\x00 \x9d\xbb\xe5?'
p1086
tp1087
bsS'142'
p1088
g2
(g3
(I0
tp1089
g5
tp1090
Rp1091
(I1
(I2
tp1092
g12
I00
S'\x00\x00\x00@\xd1\x8a\xb5?\x00\x00\x00\x80q\xee\xe8\xbf'
p1093
tp1094
bsS'143'
p1095
g2
(g3
(I0
tp1096
g5
tp1097
Rp1098
(I1
(I2
tp1099
g12
I00
S'\x00\x00\x00\xe0\xdb\xdd\xe2?\x00\x00\x00`U\xa6\xe0\xbf'
p1100
tp1101
bsS'140'
p1102
g2
(g3
(I0
tp1103
g5
tp1104
Rp1105
(I1
(I2
tp1106
g12
I00
S'\x00\x00\x00\xa0\xb7\x1f\xe8?\x00\x00\x00\xa0\xdc\xb2\xac\xbf'
p1107
tp1108
bsS'141'
p1109
g2
(g3
(I0
tp1110
g5
tp1111
Rp1112
(I1
(I2
tp1113
g12
I00
S'\x00\x00\x00 \x14\xfdx?\x00\x00\x00\xe0D\x84\xa8?'
p1114
tp1115
bsS'612'
p1116
g2
(g3
(I0
tp1117
g5
tp1118
Rp1119
(I1
(I2
tp1120
g12
I00
S'\x00\x00\x00\x80\x0e\xbe\xcb?\x00\x00\x00@\xdd\x18\xee\xbf'
p1121
tp1122
bsS'613'
p1123
g2
(g3
(I0
tp1124
g5
tp1125
Rp1126
(I1
(I2
tp1127
g12
I00
S'\x00\x00\x00\xc0m\x00\xe0\xbf\x00\x00\x00\xa0C\xd1\xe3?'
p1128
tp1129
bsS'610'
p1130
g2
(g3
(I0
tp1131
g5
tp1132
Rp1133
(I1
(I2
tp1134
g12
I00
S'\x00\x00\x00@\xe6\xda\xc0\xbf\x00\x00\x00\xa0\xfaI\xee\xbf'
p1135
tp1136
bsS'611'
p1137
g2
(g3
(I0
tp1138
g5
tp1139
Rp1140
(I1
(I2
tp1141
g12
I00
S'\x00\x00\x00 /\xf2\xcf\xbf\x00\x00\x00\x80\xec6\xcd\xbf'
p1142
tp1143
bsS'616'
p1144
g2
(g3
(I0
tp1145
g5
tp1146
Rp1147
(I1
(I2
tp1148
g12
I00
S'\x00\x00\x00\xe0\xaa\xe1\xcb?\x00\x00\x00\x00\xbe\xcf\xad?'
p1149
tp1150
bsS'617'
p1151
g2
(g3
(I0
tp1152
g5
tp1153
Rp1154
(I1
(I2
tp1155
g12
I00
S'\x00\x00\x00\x00&\x83\xca?\x00\x00\x00\xe0\xc3\x1b\xc0?'
p1156
tp1157
bsS'148'
p1158
g2
(g3
(I0
tp1159
g5
tp1160
Rp1161
(I1
(I2
tp1162
g12
I00
S'\x00\x00\x00\xa0C\xad\xd6\xbf\x00\x00\x00 N\xbd\xea?'
p1163
tp1164
bsS'149'
p1165
g2
(g3
(I0
tp1166
g5
tp1167
Rp1168
(I1
(I2
tp1169
g12
I00
S'\x00\x00\x00 \x81\xc0\xe0?\x00\x00\x00@w\xe4\xd7\xbf'
p1170
tp1171
bsS'689'
p1172
g2
(g3
(I0
tp1173
g5
tp1174
Rp1175
(I1
(I2
tp1176
g12
I00
S'\x00\x00\x00\xa0y\x96\xcb?\x00\x00\x00 \xe0\x17\xb7?'
p1177
tp1178
bsS'688'
p1179
g2
(g3
(I0
tp1180
g5
tp1181
Rp1182
(I1
(I2
tp1183
g12
I00
S'\x00\x00\x00 \x06\xe8\xe1?\x00\x00\x00\x80\x11\xf9\xdf\xbf'
p1184
tp1185
bsS'685'
p1186
g2
(g3
(I0
tp1187
g5
tp1188
Rp1189
(I1
(I2
tp1190
g12
I00
S'\x00\x00\x00@\x87-\xe6?\x00\x00\x00 i\xf4\xda\xbf'
p1191
tp1192
bsS'684'
p1193
g2
(g3
(I0
tp1194
g5
tp1195
Rp1196
(I1
(I2
tp1197
g12
I00
S'\x00\x00\x00\xa0l\r\xb8\xbf\x00\x00\x00\xa0`s\xcd\xbf'
p1198
tp1199
bsS'687'
p1200
g2
(g3
(I0
tp1201
g5
tp1202
Rp1203
(I1
(I2
tp1204
g12
I00
S'\x00\x00\x00\x00\x93\x16\xaf\xbf\x00\x00\x00\x00p\xef\xea\xbf'
p1205
tp1206
bsS'686'
p1207
g2
(g3
(I0
tp1208
g5
tp1209
Rp1210
(I1
(I2
tp1211
g12
I00
S'\x00\x00\x00\xe0,\xef\xd1?\x00\x00\x00`Qg\xe5\xbf'
p1212
tp1213
bsS'681'
p1214
g2
(g3
(I0
tp1215
g5
tp1216
Rp1217
(I1
(I2
tp1218
g12
I00
S'\x00\x00\x00 \x9e\x99\xc0\xbf\x00\x00\x00\x00\xbd\xb1\xb8?'
p1219
tp1220
bsS'680'
p1221
g2
(g3
(I0
tp1222
g5
tp1223
Rp1224
(I1
(I2
tp1225
g12
I00
S'\x00\x00\x00 \xd7\xd1\xb6\xbf\x00\x00\x00\xe0\x8b4\xbc?'
p1226
tp1227
bsS'683'
p1228
g2
(g3
(I0
tp1229
g5
tp1230
Rp1231
(I1
(I2
tp1232
g12
I00
S'\x00\x00\x00\xa0l\x1f\xb2\xbf\x00\x00\x00\xe0\x9b\xf0\xcd\xbf'
p1233
tp1234
bsS'682'
p1235
g2
(g3
(I0
tp1236
g5
tp1237
Rp1238
(I1
(I2
tp1239
g12
I00
S'\x00\x00\x00\xa0 \xb0\xbe\xbf\x00\x00\x00\x80_g\xce\xbf'
p1240
tp1241
bsS'623'
p1242
g2
(g3
(I0
tp1243
g5
tp1244
Rp1245
(I1
(I2
tp1246
g12
I00
S'\x00\x00\x00\xa0\xdd\x86\xe3\xbf\x00\x00\x00 \xef\xcf\xd6\xbf'
p1247
tp1248
bsS'622'
p1249
g2
(g3
(I0
tp1250
g5
tp1251
Rp1252
(I1
(I2
tp1253
g12
I00
S'\x00\x00\x00\x00\xe9]\xbd\xbf\x00\x00\x00\xc00\xbc\xbf?'
p1254
tp1255
bsS'133'
p1256
g2
(g3
(I0
tp1257
g5
tp1258
Rp1259
(I1
(I2
tp1260
g12
I00
S'\x00\x00\x00`p\x05\xe7?\x00\x00\x00 (\xbc\xd6\xbf'
p1261
tp1262
bsS'132'
p1263
g2
(g3
(I0
tp1264
g5
tp1265
Rp1266
(I1
(I2
tp1267
g12
I00
S'\x00\x00\x00\xe08V\xe9\xbf\x00\x00\x00\xe0\xa7h\xc9\xbf'
p1268
tp1269
bsS'131'
p1270
g2
(g3
(I0
tp1271
g5
tp1272
Rp1273
(I1
(I2
tp1274
g12
I00
S'\x00\x00\x00 \xd3\x18\xe2\xbf\x00\x00\x00\x80[n\xe1\xbf'
p1275
tp1276
bsS'130'
p1277
g2
(g3
(I0
tp1278
g5
tp1279
Rp1280
(I1
(I2
tp1281
g12
I00
S'\x00\x00\x00\xc0d\x0c\xed\xbf\x00\x00\x00\xe0@\x14\xda?'
p1282
tp1283
bsS'137'
p1284
g2
(g3
(I0
tp1285
g5
tp1286
Rp1287
(I1
(I2
tp1288
g12
I00
S'\x00\x00\x00\xe0\x88\xd7\xcf?\x00\x00\x00 \x92"\xaa?'
p1289
tp1290
bsS'136'
p1291
g2
(g3
(I0
tp1292
g5
tp1293
Rp1294
(I1
(I2
tp1295
g12
I00
S'\x00\x00\x00\xa0\xc0\xae\xcf?\x00\x00\x00\xe0`\x9e\xa5?'
p1296
tp1297
bsS'135'
p1298
g2
(g3
(I0
tp1299
g5
tp1300
Rp1301
(I1
(I2
tp1302
g12
I00
S'\x00\x00\x00\x00\x00\x00\xf0\xbf\x00\x00\x00\xc0w\x8a\xc0?'
p1303
tp1304
bsS'134'
p1305
g2
(g3
(I0
tp1306
g5
tp1307
Rp1308
(I1
(I2
tp1309
g12
I00
S'\x00\x00\x00\xc0l\xf2\xd9\xbf\x00\x00\x00@\x84a\xd9?'
p1310
tp1311
bsS'494'
p1312
g2
(g3
(I0
tp1313
g5
tp1314
Rp1315
(I1
(I2
tp1316
g12
I00
S'\x00\x00\x00\xa0\x8a6\xd5?\x00\x00\x00` \x05\xeb?'
p1317
tp1318
bsS'495'
p1319
g2
(g3
(I0
tp1320
g5
tp1321
Rp1322
(I1
(I2
tp1323
g12
I00
S'\x00\x00\x00\xc0u\xdc\xde\xbf\x00\x00\x00\x80{\xa8\xe4\xbf'
p1324
tp1325
bsS'139'
p1326
g2
(g3
(I0
tp1327
g5
tp1328
Rp1329
(I1
(I2
tp1330
g12
I00
S'\x00\x00\x00\xc0\xa1\xd4\xca\xbf\x00\x00\x00@\x1b\x83\xea?'
p1331
tp1332
bsS'138'
p1333
g2
(g3
(I0
tp1334
g5
tp1335
Rp1336
(I1
(I2
tp1337
g12
I00
S'\x00\x00\x00`o,\xc4?\x00\x00\x00@\x7fI\xeb\xbf'
p1338
tp1339
bsS'490'
p1340
g2
(g3
(I0
tp1341
g5
tp1342
Rp1343
(I1
(I2
tp1344
g12
I00
S'\x00\x00\x00\xa0a\xa5\xe1\xbf\x00\x00\x00 7\xd7\xe0\xbf'
p1345
tp1346
bsS'491'
p1347
g2
(g3
(I0
tp1348
g5
tp1349
Rp1350
(I1
(I2
tp1351
g12
I00
S'\x00\x00\x00\xc0Jq\xea\xbf\x00\x00\x00 \xf5\x81\xca\xbf'
p1352
tp1353
bsS'492'
p1354
g2
(g3
(I0
tp1355
g5
tp1356
Rp1357
(I1
(I2
tp1358
g12
I00
S'\x00\x00\x00\xe0-\x98\xcf?\x00\x00\x00 12\x9f\xbf'
p1359
tp1360
bsS'493'
p1361
g2
(g3
(I0
tp1362
g5
tp1363
Rp1364
(I1
(I2
tp1365
g12
I00
S'\x00\x00\x00\xa0\\_\xd0?\x00\x00\x00\xe0G\x82\x99\xbf'
p1366
tp1367
bsS'24'
p1368
g2
(g3
(I0
tp1369
g5
tp1370
Rp1371
(I1
(I2
tp1372
g12
I00
S'\x00\x00\x00\xa0\xd7\xb1\xd0?\x00\x00\x00\x00r\xee\xb0?'
p1373
tp1374
bsS'25'
p1375
g2
(g3
(I0
tp1376
g5
tp1377
Rp1378
(I1
(I2
tp1379
g12
I00
S'\x00\x00\x00\xa0\x05D\xc9?\x00\x00\x00\xa0\x82\x06\xb1\xbf'
p1380
tp1381
bsS'26'
p1382
g2
(g3
(I0
tp1383
g5
tp1384
Rp1385
(I1
(I2
tp1386
g12
I00
S'\x00\x00\x00\xe0x\xaa\xec\xbf\x00\x00\x00\x80Rj\xda?'
p1387
tp1388
bsS'27'
p1389
g2
(g3
(I0
tp1390
g5
tp1391
Rp1392
(I1
(I2
tp1393
g12
I00
S'\x00\x00\x00\x00\xfc\xfd\xe8\xbf\x00\x00\x00 \x1fv\xb4?'
p1394
tp1395
bsS'20'
p1396
g2
(g3
(I0
tp1397
g5
tp1398
Rp1399
(I1
(I2
tp1400
g12
I00
S'\x00\x00\x00\xe0\xd5J\xcf\xbf\x00\x00\x00 \x06\x8b\xe0?'
p1401
tp1402
bsS'21'
p1403
g2
(g3
(I0
tp1404
g5
tp1405
Rp1406
(I1
(I2
tp1407
g12
I00
S'\x00\x00\x00@\n\xcc\xc7?\x00\x00\x00\x00\x80\xd1\xea?'
p1408
tp1409
bsS'22'
p1410
g2
(g3
(I0
tp1411
g5
tp1412
Rp1413
(I1
(I2
tp1414
g12
I00
S'\x00\x00\x00\xe0?\xaa\xe4\xbf\x00\x00\x00@\x14a\xe0\xbf'
p1415
tp1416
bsS'23'
p1417
g2
(g3
(I0
tp1418
g5
tp1419
Rp1420
(I1
(I2
tp1421
g12
I00
S'\x00\x00\x00\xc0\x93\xec\xc7?\x00\x00\x00\x00\x8e\x12\xb6\xbf'
p1422
tp1423
bsS'28'
p1424
g2
(g3
(I0
tp1425
g5
tp1426
Rp1427
(I1
(I2
tp1428
g12
I00
S'\x00\x00\x00@\xb1\xc5\xe4?\x00\x00\x00\xe0\xe18\xe0?'
p1429
tp1430
bsS'29'
p1431
g2
(g3
(I0
tp1432
g5
tp1433
Rp1434
(I1
(I2
tp1435
g12
I00
S'\x00\x00\x00\x00h!\xe6?\x00\x00\x00\xc07R\xd7?'
p1436
tp1437
bsS'407'
p1438
g2
(g3
(I0
tp1439
g5
tp1440
Rp1441
(I1
(I2
tp1442
g12
I00
S'\x00\x00\x00\x80\x01\xe0\xd8\xbf\x00\x00\x00`\xed\x93\xe5?'
p1443
tp1444
bsS'406'
p1445
g2
(g3
(I0
tp1446
g5
tp1447
Rp1448
(I1
(I2
tp1449
g12
I00
S'\x00\x00\x00\xe0BP\xe8?\x00\x00\x00\xe0\x88\x9b\xc4\xbf'
p1450
tp1451
bsS'405'
p1452
g2
(g3
(I0
tp1453
g5
tp1454
Rp1455
(I1
(I2
tp1456
g12
I00
S'\x00\x00\x00@\xbd\xc2\xe4?\x00\x00\x00\xe03\xf1\xdf?'
p1457
tp1458
bsS'404'
p1459
g2
(g3
(I0
tp1460
g5
tp1461
Rp1462
(I1
(I2
tp1463
g12
I00
S'\x00\x00\x00 \x15m\xe7\xbf\x00\x00\x00\xe0\xd0\x0e\xd0?'
p1464
tp1465
bsS'403'
p1466
g2
(g3
(I0
tp1467
g5
tp1468
Rp1469
(I1
(I2
tp1470
g12
I00
S'\x00\x00\x00\xa0\x14-\xe9?\x00\x00\x00@:u\xb5?'
p1471
tp1472
bsS'402'
p1473
g2
(g3
(I0
tp1474
g5
tp1475
Rp1476
(I1
(I2
tp1477
g12
I00
S'\x00\x00\x00\x80\x130\xd4\xbf\x00\x00\x00\x80\xb7dy\xbf'
p1478
tp1479
bsS'401'
p1480
g2
(g3
(I0
tp1481
g5
tp1482
Rp1483
(I1
(I2
tp1484
g12
I00
S'\x00\x00\x00\x00h\xca\xeb?\x00\x00\x00 =i\xd2?'
p1485
tp1486
bsS'400'
p1487
g2
(g3
(I0
tp1488
g5
tp1489
Rp1490
(I1
(I2
tp1491
g12
I00
S'\x00\x00\x00@\x1e\xf5\xed?\x00\x00\x00\x80\x1b`\xa9\xbf'
p1492
tp1493
bsS'629'
p1494
g2
(g3
(I0
tp1495
g5
tp1496
Rp1497
(I1
(I2
tp1498
g12
I00
S'\x00\x00\x00 \x9dW=?\x00\x00\x00\x00\x88\x1a\xe2?'
p1499
tp1500
bsS'409'
p1501
g2
(g3
(I0
tp1502
g5
tp1503
Rp1504
(I1
(I2
tp1505
g12
I00
S'\x00\x00\x00\xe0\x89\xe6\xec?\x00\x00\x00\xe0\x1d\x82\xd3\xbf'
p1506
tp1507
bsS'408'
p1508
g2
(g3
(I0
tp1509
g5
tp1510
Rp1511
(I1
(I2
tp1512
g12
I00
S'\x00\x00\x00\xa0\x1c=\xea\xbf\x00\x00\x00\xe0\xc8\xba\xc4?'
p1513
tp1514
bsS'628'
p1515
g2
(g3
(I0
tp1516
g5
tp1517
Rp1518
(I1
(I2
tp1519
g12
I00
S"\x00\x00\x00\xa0\x19\xf3\xe2\xbf\x00\x00\x00\xe05'\xe2?"
p1520
tp1521
bsS'379'
p1522
g2
(g3
(I0
tp1523
g5
tp1524
Rp1525
(I1
(I2
tp1526
g12
I00
S'\x00\x00\x00  \xb1\xeb?\x00\x00\x00\xc0\xee\x07\x95?'
p1527
tp1528
bsS'378'
p1529
g2
(g3
(I0
tp1530
g5
tp1531
Rp1532
(I1
(I2
tp1533
g12
I00
S'\x00\x00\x00\x80x\r\xeb\xbf\x00\x00\x00\xe0\xc8\x81\xc4?'
p1534
tp1535
bsS'371'
p1536
g2
(g3
(I0
tp1537
g5
tp1538
Rp1539
(I1
(I2
tp1540
g12
I00
S'\x00\x00\x00\xa0\xc7u\xd3\xbf\x00\x00\x00 X\xf3\xcd\xbf'
p1541
tp1542
bsS'370'
p1543
g2
(g3
(I0
tp1544
g5
tp1545
Rp1546
(I1
(I2
tp1547
g12
I00
S'\x00\x00\x00\xa0Z\x8a\xd5\xbf\x00\x00\x00\xa0\\O\xcd\xbf'
p1548
tp1549
bsS'373'
p1550
g2
(g3
(I0
tp1551
g5
tp1552
Rp1553
(I1
(I2
tp1554
g12
I00
S'\x00\x00\x00@\xd0\xe3\xe2\xbf\x00\x00\x00`\x19\x16\xe2\xbf'
p1555
tp1556
bsS'372'
p1557
g2
(g3
(I0
tp1558
g5
tp1559
Rp1560
(I1
(I2
tp1561
g12
I00
S'\x00\x00\x00 \x19\xcb\xe8?\x00\x00\x00\x80pr\xc5?'
p1562
tp1563
bsS'375'
p1564
g2
(g3
(I0
tp1565
g5
tp1566
Rp1567
(I1
(I2
tp1568
g12
I00
S'\x00\x00\x00`\x9bC\xa3?\x00\x00\x00\xc0\x89\x07\xe0\xbf'
p1569
tp1570
bsS'374'
p1571
g2
(g3
(I0
tp1572
g5
tp1573
Rp1574
(I1
(I2
tp1575
g12
I00
S'\x00\x00\x00\xc0\xecm\xd4\xbf\x00\x00\x00\xa0\x08\x04\xe5\xbf'
p1576
tp1577
bsS'377'
p1578
g2
(g3
(I0
tp1579
g5
tp1580
Rp1581
(I1
(I2
tp1582
g12
I00
S'\x00\x00\x00@$Q\xd1\xbf\x00\x00\x00\x80-\x96\xeb\xbf'
p1583
tp1584
bsS'376'
p1585
g2
(g3
(I0
tp1586
g5
tp1587
Rp1588
(I1
(I2
tp1589
g12
I00
S'\x00\x00\x00@;\xd4\xcb\xbf\x00\x00\x00\xe0\xe3\x9a\xe8?'
p1590
tp1591
bsS'618'
p1592
g2
(g3
(I0
tp1593
g5
tp1594
Rp1595
(I1
(I2
tp1596
g12
I00
S'\x00\x00\x00\xe0t\xf9\xba?\x00\x00\x00\xe0(\xa8\xe3\xbf'
p1597
tp1598
bsS'393'
p1599
g2
(g3
(I0
tp1600
g5
tp1601
Rp1602
(I1
(I2
tp1603
g12
I00
S'\x00\x00\x00\xe0\xde\x06\xc5\xbf\x00\x00\x00\xe0\xee\x87\xb2\xbf'
p1604
tp1605
bsS'392'
p1606
g2
(g3
(I0
tp1607
g5
tp1608
Rp1609
(I1
(I2
tp1610
g12
I00
S'\x00\x00\x00\xc0\xd3\x9f\xd9?\x00\x00\x00 u\xc6\xe5\xbf'
p1611
tp1612
bsS'88'
p1613
g2
(g3
(I0
tp1614
g5
tp1615
Rp1616
(I1
(I2
tp1617
g12
I00
S'\x00\x00\x00`\xc1q\xe4\xbf\x00\x00\x00@\x11\xa1\xd7\xbf'
p1618
tp1619
bsS'89'
p1620
g2
(g3
(I0
tp1621
g5
tp1622
Rp1623
(I1
(I2
tp1624
g12
I00
S'\x00\x00\x00`)=\xe4\xbf\x00\x00\x00 \xf9\xfb\xd8\xbf'
p1625
tp1626
bsS'397'
p1627
g2
(g3
(I0
tp1628
g5
tp1629
Rp1630
(I1
(I2
tp1631
g12
I00
S'\x00\x00\x00\x00?\xcf\xcc?\x00\x00\x00\xa0\xb2\xb2\xb0\xbf'
p1632
tp1633
bsS'396'
p1634
g2
(g3
(I0
tp1635
g5
tp1636
Rp1637
(I1
(I2
tp1638
g12
I00
S'\x00\x00\x00\x00;\x9d\xe4\xbf\x00\x00\x00\xa0x\x07\xec\xbf'
p1639
tp1640
bsS'395'
p1641
g2
(g3
(I0
tp1642
g5
tp1643
Rp1644
(I1
(I2
tp1645
g12
I00
S'\x00\x00\x00\x00\xa1f\xe5?\x00\x00\x00 lg\xda\xbf'
p1646
tp1647
bsS'394'
p1648
g2
(g3
(I0
tp1649
g5
tp1650
Rp1651
(I1
(I2
tp1652
g12
I00
S'\x00\x00\x00\xe0H\xc2\xbd\xbf\x00\x00\x00\x00{\x89\xa5\xbf'
p1653
tp1654
bsS'82'
p1655
g2
(g3
(I0
tp1656
g5
tp1657
Rp1658
(I1
(I2
tp1659
g12
I00
S'\x00\x00\x00@1\xaa\xe4\xbf\x00\x00\x00\x80\x9c\xed\xe0\xbf'
p1660
tp1661
bsS'83'
p1662
g2
(g3
(I0
tp1663
g5
tp1664
Rp1665
(I1
(I2
tp1666
g12
I00
S'\x00\x00\x00\x00\x85\x15\xc2\xbf\x00\x00\x00\xa0k\xc1\xcb\xbf'
p1667
tp1668
bsS'80'
p1669
g2
(g3
(I0
tp1670
g5
tp1671
Rp1672
(I1
(I2
tp1673
g12
I00
S'\x00\x00\x00 \xb0\xe1\xb6\xbf\x00\x00\x00\xc0\xcb\x9c\xbe?'
p1674
tp1675
bsS'81'
p1676
g2
(g3
(I0
tp1677
g5
tp1678
Rp1679
(I1
(I2
tp1680
g12
I00
S'\x00\x00\x00\xc0\x9eo\xb9\xbf\x00\x00\x00\xa0$\xd9\xb9?'
p1681
tp1682
bsS'86'
p1683
g2
(g3
(I0
tp1684
g5
tp1685
Rp1686
(I1
(I2
tp1687
g12
I00
S'\x00\x00\x00\x00iu\xe3\xbf\x00\x00\x00\xe0\xffY\xe2\xbf'
p1688
tp1689
bsS'87'
p1690
g2
(g3
(I0
tp1691
g5
tp1692
Rp1693
(I1
(I2
tp1694
g12
I00
S'\x00\x00\x00\xe0\x93E\xea\xbf\x00\x00\x00\xa0\xe9\x9c\x9c?'
p1695
tp1696
bsS'84'
p1697
g2
(g3
(I0
tp1698
g5
tp1699
Rp1700
(I1
(I2
tp1701
g12
I00
S'\x00\x00\x00\x80I\xba\xc2\xbf\x00\x00\x00\xe0\xf4u\xcf\xbf'
p1702
tp1703
bsS'85'
p1704
g2
(g3
(I0
tp1705
g5
tp1706
Rp1707
(I1
(I2
tp1708
g12
I00
S'\x00\x00\x00\x00\xa1/\xe5\xbf\x00\x00\x00\x80p\x14\xe1\xbf'
p1709
tp1710
bsS'7'
p1711
g2
(g3
(I0
tp1712
g5
tp1713
Rp1714
(I1
(I2
tp1715
g12
I00
S'\x00\x00\x00\xe0\xf2\xa7\xe6?\x00\x00\x00`}\xcb\xd9?'
p1716
tp1717
bsS'601'
p1718
g2
(g3
(I0
tp1719
g5
tp1720
Rp1721
(I1
(I2
tp1722
g12
I00
S'\x00\x00\x00\x80\xe7\xc0\xe7\xbf\x00\x00\x00\xe0\xb6\xe4\xd0?'
p1723
tp1724
bsS'607'
p1725
g2
(g3
(I0
tp1726
g5
tp1727
Rp1728
(I1
(I2
tp1729
g12
I00
S'\x00\x00\x00\xc0o\xfb\xd0\xbf\x00\x00\x00 ,\x14\xb1\xbf'
p1730
tp1731
bsS'586'
p1732
g2
(g3
(I0
tp1733
g5
tp1734
Rp1735
(I1
(I2
tp1736
g12
I00
S'\x00\x00\x00\xa0\xcd1\xe2?\x00\x00\x00\x00>\x1e\xeb\xbf'
p1737
tp1738
bsS'587'
p1739
g2
(g3
(I0
tp1740
g5
tp1741
Rp1742
(I1
(I2
tp1743
g12
I00
S'\x00\x00\x00\x80\x8b\x12\xc2\xbf\x00\x00\x00\xa0/\xd7\xcd\xbf'
p1744
tp1745
bsS'584'
p1746
g2
(g3
(I0
tp1747
g5
tp1748
Rp1749
(I1
(I2
tp1750
g12
I00
S'\x00\x00\x00 \\\xd3\xce?\x00\x00\x00@[\xda\xac?'
p1751
tp1752
bsS'585'
p1753
g2
(g3
(I0
tp1754
g5
tp1755
Rp1756
(I1
(I2
tp1757
g12
I00
S'\x00\x00\x00 \xcc\x9b\xe0?\x00\x00\x00\xa0_s\xd9\xbf'
p1758
tp1759
bsS'582'
p1760
g2
(g3
(I0
tp1761
g5
tp1762
Rp1763
(I1
(I2
tp1764
g12
I00
S'\x00\x00\x00`\x0b\xab\xdd?\x00\x00\x00 \xbfd\xe5?'
p1765
tp1766
bsS'583'
p1767
g2
(g3
(I0
tp1768
g5
tp1769
Rp1770
(I1
(I2
tp1771
g12
I00
S'\x00\x00\x00 \xea\xee\xcd?\x00\x00\x00`\xde*\xa1?'
p1772
tp1773
bsS'580'
p1774
g2
(g3
(I0
tp1775
g5
tp1776
Rp1777
(I1
(I2
tp1778
g12
I00
S'\x00\x00\x00\x80\x9dE\x98\xbf\x00\x00\x00\xc0G\x01\xec?'
p1779
tp1780
bsS'581'
p1781
g2
(g3
(I0
tp1782
g5
tp1783
Rp1784
(I1
(I2
tp1785
g12
I00
S'\x00\x00\x00\xa0\xb3\xc2\xe1\xbf\x00\x00\x00\xc0\x83\x12\xe1\xbf'
p1786
tp1787
bsS'588'
p1788
g2
(g3
(I0
tp1789
g5
tp1790
Rp1791
(I1
(I2
tp1792
g12
I00
S'\x00\x00\x00@\x88\x83\xbb\xbf\x00\x00\x00 \xbc\x89\xd3\xbf'
p1793
tp1794
bsS'589'
p1795
g2
(g3
(I0
tp1796
g5
tp1797
Rp1798
(I1
(I2
tp1799
g12
I00
S'\x00\x00\x00`k\xf5\xe6?\x00\x00\x00\xa0VF\xd7\xbf'
p1800
tp1801
bsS'245'
p1802
g2
(g3
(I0
tp1803
g5
tp1804
Rp1805
(I1
(I2
tp1806
g12
I00
S'\x00\x00\x00\xa0\xbd\xdc\xeb?\x00\x00\x00\xe0^\xce\x87?'
p1807
tp1808
bsS'244'
p1809
g2
(g3
(I0
tp1810
g5
tp1811
Rp1812
(I1
(I2
tp1813
g12
I00
S'\x00\x00\x00\x00\xc5e\xd0?\x00\x00\x00\x00\xa1\xdb\xb2\xbf'
p1814
tp1815
bsS'247'
p1816
g2
(g3
(I0
tp1817
g5
tp1818
Rp1819
(I1
(I2
tp1820
g12
I00
S'\x00\x00\x00@\x7fs\xec?\x00\x00\x00@2\xaf\xd3\xbf'
p1821
tp1822
bsS'246'
p1823
g2
(g3
(I0
tp1824
g5
tp1825
Rp1826
(I1
(I2
tp1827
g12
I00
S'\x00\x00\x00\x80\xbd+\xcc\xbf\x00\x00\x00 \x8e\xd8\xb9?'
p1828
tp1829
bsS'241'
p1830
g2
(g3
(I0
tp1831
g5
tp1832
Rp1833
(I1
(I2
tp1834
g12
I00
S'\x00\x00\x00 5\xf7\xa4\xbf\x00\x00\x00\xa0\x888\xd1?'
p1835
tp1836
bsS'240'
p1837
g2
(g3
(I0
tp1838
g5
tp1839
Rp1840
(I1
(I2
tp1841
g12
I00
S'\x00\x00\x00`\x03\xcf\xe1\xbf\x00\x00\x00`\xadX\xe1\xbf'
p1842
tp1843
bsS'243'
p1844
g2
(g3
(I0
tp1845
g5
tp1846
Rp1847
(I1
(I2
tp1848
g12
I00
S'\x00\x00\x00\x80O\xd9\xc8?\x00\x00\x00\x80\xbaq\xac\xbf'
p1849
tp1850
bsS'242'
p1851
g2
(g3
(I0
tp1852
g5
tp1853
Rp1854
(I1
(I2
tp1855
g12
I00
S'\x00\x00\x00 \xbf_\x94\xbf\x00\x00\x00@\xffO\xd3?'
p1856
tp1857
bsS'615'
p1858
g2
(g3
(I0
tp1859
g5
tp1860
Rp1861
(I1
(I2
tp1862
g12
I00
S'\x00\x00\x00\x80\xe2\x03\xd4\xbf\x00\x00\x00@\xa4\x90\x9a\xbf'
p1863
tp1864
bsS'249'
p1865
g2
(g3
(I0
tp1866
g5
tp1867
Rp1868
(I1
(I2
tp1869
g12
I00
S'\x00\x00\x00\x80\xee!\xc7\xbf\x00\x00\x00`4\xc8\xe8\xbf'
p1870
tp1871
bsS'248'
p1872
g2
(g3
(I0
tp1873
g5
tp1874
Rp1875
(I1
(I2
tp1876
g12
I00
S'\x00\x00\x00 \xcc\xe2\xa9\xbf\x00\x00\x00`\\:\xd1\xbf'
p1877
tp1878
bsS'519'
p1879
g2
(g3
(I0
tp1880
g5
tp1881
Rp1882
(I1
(I2
tp1883
g12
I00
S'\x00\x00\x00\xc0M\x1a\x91\xbf\x00\x00\x00\xc0?\xca\xe2?'
p1884
tp1885
bsS'518'
p1886
g2
(g3
(I0
tp1887
g5
tp1888
Rp1889
(I1
(I2
tp1890
g12
I00
S'\x00\x00\x00\xa0\x94\xd0\xea\xbf\x00\x00\x00\xc0#\xc1\x9b?'
p1891
tp1892
bsS'511'
p1893
g2
(g3
(I0
tp1894
g5
tp1895
Rp1896
(I1
(I2
tp1897
g12
I00
S'\x00\x00\x00\xc0\xfc\x9a\xe8?\x00\x00\x00\xc0gb\xc5\xbf'
p1898
tp1899
bsS'510'
p1900
g2
(g3
(I0
tp1901
g5
tp1902
Rp1903
(I1
(I2
tp1904
g12
I00
S'\x00\x00\x00\xc0\xf8\x84\xd7\xbf\x00\x00\x00@\x1d\x97\xce\xbf'
p1905
tp1906
bsS'513'
p1907
g2
(g3
(I0
tp1908
g5
tp1909
Rp1910
(I1
(I2
tp1911
g12
I00
S'\x00\x00\x00\xc0\x96\x0c\xdb\xbf\x00\x00\x00\xa08\xf2\xe4\xbf'
p1912
tp1913
bsS'512'
p1914
g2
(g3
(I0
tp1915
g5
tp1916
Rp1917
(I1
(I2
tp1918
g12
I00
S'\x00\x00\x00`\xd9\xed|?\x00\x00\x00@\xcb\x17\xe3?'
p1919
tp1920
bsS'515'
p1921
g2
(g3
(I0
tp1922
g5
tp1923
Rp1924
(I1
(I2
tp1925
g12
I00
S'\x00\x00\x00`s\xe8\xcd\xbf\x00\x00\x00@b\x8c\xe0?'
p1926
tp1927
bsS'514'
p1928
g2
(g3
(I0
tp1929
g5
tp1930
Rp1931
(I1
(I2
tp1932
g12
I00
S'\x00\x00\x00\x80\xf5\xb3\xd0\xbf\x00\x00\x00\xc0\xc5\x89\xd4?'
p1933
tp1934
bsS'517'
p1935
g2
(g3
(I0
tp1936
g5
tp1937
Rp1938
(I1
(I2
tp1939
g12
I00
S'\x00\x00\x00\x00E4\xe3\xbf\x00\x00\x00\xa0R)\xe2\xbf'
p1940
tp1941
bsS'516'
p1942
g2
(g3
(I0
tp1943
g5
tp1944
Rp1945
(I1
(I2
tp1946
g12
I00
S'\x00\x00\x00\x003\x92\xc8?\x00\x00\x00\xe0\ri\xe9?'
p1947
tp1948
bsS'458'
p1949
g2
(g3
(I0
tp1950
g5
tp1951
Rp1952
(I1
(I2
tp1953
g12
I00
S'\x00\x00\x00 ^\xa5\xe2\xbf\x00\x00\x00\x80\xa6\xc0\xd4?'
p1954
tp1955
bsS'459'
p1956
g2
(g3
(I0
tp1957
g5
tp1958
Rp1959
(I1
(I2
tp1960
g12
I00
S'\x00\x00\x00@\x1f\x8d\xc9\xbf\x00\x00\x00@\xf5\x9d\xd1?'
p1961
tp1962
bsS'621'
p1963
g2
(g3
(I0
tp1964
g5
tp1965
Rp1966
(I1
(I2
tp1967
g12
I00
S'\x00\x00\x00\xc0\xdd\xf7\xdf\xbf\x00\x00\x00\x80\x85\xa4\xe1?'
p1968
tp1969
bsS'620'
p1970
g2
(g3
(I0
tp1971
g5
tp1972
Rp1973
(I1
(I2
tp1974
g12
I00
S'\x00\x00\x00\x00\xa3%\xe5?\x00\x00\x00\xa0p\r\xe0?'
p1975
tp1976
bsS'627'
p1977
g2
(g3
(I0
tp1978
g5
tp1979
Rp1980
(I1
(I2
tp1981
g12
I00
S'\x00\x00\x00`\xa1\x81\xbf\xbf\x00\x00\x00`\xc4\xa1\xa7\xbf'
p1982
tp1983
bsS'626'
p1984
g2
(g3
(I0
tp1985
g5
tp1986
Rp1987
(I1
(I2
tp1988
g12
I00
S'\x00\x00\x00`c{\xc4\xbf\x00\x00\x00@;d\xb5\xbf'
p1989
tp1990
bsS'625'
p1991
g2
(g3
(I0
tp1992
g5
tp1993
Rp1994
(I1
(I2
tp1995
g12
I00
S'\x00\x00\x00\x00\xc3\xb3\xe4\xbf\x00\x00\x00\x80\x083\xc4?'
p1996
tp1997
bsS'624'
p1998
g2
(g3
(I0
tp1999
g5
tp2000
Rp2001
(I1
(I2
tp2002
g12
I00
S'\x00\x00\x00\x80j\x0f\xe3\xbf\x00\x00\x00`\xccU\xd8\xbf'
p2003
tp2004
bsS'450'
p2005
g2
(g3
(I0
tp2006
g5
tp2007
Rp2008
(I1
(I2
tp2009
g12
I00
S'\x00\x00\x00\xc0,\x9a\xe8?\x00\x00\x00\xc0\x97/\xdf?'
p2010
tp2011
bsS'451'
p2012
g2
(g3
(I0
tp2013
g5
tp2014
Rp2015
(I1
(I2
tp2016
g12
I00
S'\x00\x00\x00\xe0\xe0\x94\x92\xbf\x00\x00\x00\xa06p\xeb?'
p2017
tp2018
bsS'452'
p2019
g2
(g3
(I0
tp2020
g5
tp2021
Rp2022
(I1
(I2
tp2023
g12
I00
S'\x00\x00\x00 \xfc\xd9\xd1\xbf\x00\x00\x00\x00\x9d\xb1\xcc\xbf'
p2024
tp2025
bsS'453'
p2026
g2
(g3
(I0
tp2027
g5
tp2028
Rp2029
(I1
(I2
tp2030
g12
I00
S'\x00\x00\x00 \xc3\xca\xce\xbf\x00\x00\x00\x80-\x83\xce\xbf'
p2031
tp2032
bsS'454'
p2033
g2
(g3
(I0
tp2034
g5
tp2035
Rp2036
(I1
(I2
tp2037
g12
I00
S'\x00\x00\x00\x00\x1c@\xcc?\x00\x00\x00\xc0\xca\x0c\xa1?'
p2038
tp2039
bsS'455'
p2040
g2
(g3
(I0
tp2041
g5
tp2042
Rp2043
(I1
(I2
tp2044
g12
I00
S'\x00\x00\x00\x80\x15f\xd9?\x00\x00\x00@Pl\xed\xbf'
p2045
tp2046
bsS'456'
p2047
g2
(g3
(I0
tp2048
g5
tp2049
Rp2050
(I1
(I2
tp2051
g12
I00
S'\x00\x00\x00@`\xf3\xe5?\x00\x00\x00\xa0\xa0\xad\xe2?'
p2052
tp2053
bsS'457'
p2054
g2
(g3
(I0
tp2055
g5
tp2056
Rp2057
(I1
(I2
tp2058
g12
I00
S'\x00\x00\x00\x00\xba^\xe9\xbf\x00\x00\x00@@\x1f\xbc\xbf'
p2059
tp2060
bsS'179'
p2061
g2
(g3
(I0
tp2062
g5
tp2063
Rp2064
(I1
(I2
tp2065
g12
I00
S'\x00\x00\x00 \xe9\x83\xd7\xbf\x00\x00\x00\xe01\x8b\xe5\xbf'
p2066
tp2067
bsS'178'
p2068
g2
(g3
(I0
tp2069
g5
tp2070
Rp2071
(I1
(I2
tp2072
g12
I00
S'\x00\x00\x00\x80"\xfe\xc7?\x00\x00\x00\x80Q\xa3\xa8\xbf'
p2073
tp2074
bsS'177'
p2075
g2
(g3
(I0
tp2076
g5
tp2077
Rp2078
(I1
(I2
tp2079
g12
I00
S'\x00\x00\x00@\xfa\x1a\xc8?\x00\x00\x00 \xf1\xa4\xc6?'
p2080
tp2081
bsS'176'
p2082
g2
(g3
(I0
tp2083
g5
tp2084
Rp2085
(I1
(I2
tp2086
g12
I00
S'\x00\x00\x00`\x9b\xc8\xcf?\x00\x00\x00`3%\xcb?'
p2087
tp2088
bsS'175'
p2089
g2
(g3
(I0
tp2090
g5
tp2091
Rp2092
(I1
(I2
tp2093
g12
I00
S'\x00\x00\x00\xe0@\xd6\xd4?\x00\x00\x00@\xaa\xa0\xe8?'
p2094
tp2095
bsS'174'
p2096
g2
(g3
(I0
tp2097
g5
tp2098
Rp2099
(I1
(I2
tp2100
g12
I00
S'\x00\x00\x00\x00w~\xe7?\x00\x00\x00\xa0z\t\xd2\xbf'
p2101
tp2102
bsS'173'
p2103
g2
(g3
(I0
tp2104
g5
tp2105
Rp2106
(I1
(I2
tp2107
g12
I00
S'\x00\x00\x00\x00\x1f\xac\xe7?\x00\x00\x00`\xf4\x8a\xd0\xbf'
p2108
tp2109
bsS'172'
p2110
g2
(g3
(I0
tp2111
g5
tp2112
Rp2113
(I1
(I2
tp2114
g12
I00
S'\x00\x00\x00\x80\x1du\xe3?\x00\x00\x00\x80\xc8\x93\xe5?'
p2115
tp2116
bsS'171'
p2117
g2
(g3
(I0
tp2118
g5
tp2119
Rp2120
(I1
(I2
tp2121
g12
I00
S'\x00\x00\x00 \xbck\xe7?\x00\x00\x00\xc0\x97;\xd1\xbf'
p2122
tp2123
bsS'170'
p2124
g2
(g3
(I0
tp2125
g5
tp2126
Rp2127
(I1
(I2
tp2128
g12
I00
S'\x00\x00\x00 T2\xe1?\x00\x00\x00\xa0>\xdd\xe0?'
p2129
tp2130
bsS'656'
p2131
g2
(g3
(I0
tp2132
g5
tp2133
Rp2134
(I1
(I2
tp2135
g12
I00
S"\x00\x00\x00 \xb2'\xbc?\x00\x00\x00\x80\xe2\x8f\xc8\xbf"
p2136
tp2137
bsS'183'
p2138
g2
(g3
(I0
tp2139
g5
tp2140
Rp2141
(I1
(I2
tp2142
g12
I00
S'\x00\x00\x00`\x918\xd5\xbf\x00\x00\x00\xc0\x14j\x95\xbf'
p2143
tp2144
bsS'654'
p2145
g2
(g3
(I0
tp2146
g5
tp2147
Rp2148
(I1
(I2
tp2149
g12
I00
S'\x00\x00\x00\xc0\xad\xe0\xbd?\x00\x00\x00\xa0\xd1\xdf\xe7?'
p2150
tp2151
bsS'182'
p2152
g2
(g3
(I0
tp2153
g5
tp2154
Rp2155
(I1
(I2
tp2156
g12
I00
S'\x00\x00\x00\xc0\t\x8a\xd3\xbf\x00\x00\x00\x80s\xd3\x84?'
p2157
tp2158
bsS'599'
p2159
g2
(g3
(I0
tp2160
g5
tp2161
Rp2162
(I1
(I2
tp2163
g12
I00
S'\x00\x00\x00\x00\x7f\x98\xe7?\x00\x00\x00\x80~;\xa7\xbf'
p2164
tp2165
bsS'180'
p2166
g2
(g3
(I0
tp2167
g5
tp2168
Rp2169
(I1
(I2
tp2170
g12
I00
S'\x00\x00\x00 \xda4\xac\xbf\x00\x00\x00@\xad{\xe9\xbf'
p2171
tp2172
bsS'181'
p2173
g2
(g3
(I0
tp2174
g5
tp2175
Rp2176
(I1
(I2
tp2177
g12
I00
S'\x00\x00\x00\x00k\\\xe1?\x00\x00\x00@\xe0v\xdf\xbf'
p2178
tp2179
bsS'186'
p2180
g2
(g3
(I0
tp2181
g5
tp2182
Rp2183
(I1
(I2
tp2184
g12
I00
S'\x00\x00\x00\xe0\xc8h\xc6\xbf\x00\x00\x00\xc0\x8b\x8b\xee?'
p2185
tp2186
bsS'187'
p2187
g2
(g3
(I0
tp2188
g5
tp2189
Rp2190
(I1
(I2
tp2191
g12
I00
S'\x00\x00\x00\xc0(m\xef\xbf\x00\x00\x00@\xca:\xca?'
p2192
tp2193
bsS'184'
p2194
g2
(g3
(I0
tp2195
g5
tp2196
Rp2197
(I1
(I2
tp2198
g12
I00
S'\x00\x00\x00``\xb8\xb3?\x00\x00\x00\xa0H\xbe\xec?'
p2199
tp2200
bsS'651'
p2201
g2
(g3
(I0
tp2202
g5
tp2203
Rp2204
(I1
(I2
tp2205
g12
I00
S'\x00\x00\x00 \x82\x86\xe7?\x00\x00\x00\xa0\x1a\x87\xd0?'
p2206
tp2207
bsS'652'
p2208
g2
(g3
(I0
tp2209
g5
tp2210
Rp2211
(I1
(I2
tp2212
g12
I00
S'\x00\x00\x00\xe0\xb3\x01\xd1\xbf\x00\x00\x00\x802\xc6\xa4\xbf'
p2213
tp2214
bsS'188'
p2215
g2
(g3
(I0
tp2216
g5
tp2217
Rp2218
(I1
(I2
tp2219
g12
I00
S'\x00\x00\x00@S\x90\xe5?\x00\x00\x00@)\xc1\xde?'
p2220
tp2221
bsS'189'
p2222
g2
(g3
(I0
tp2223
g5
tp2224
Rp2225
(I1
(I2
tp2226
g12
I00
S'\x00\x00\x00 \xf3\x17\xe5?\x00\x00\x00\x80\xd1i\xe0?'
p2227
tp2228
bsS'658'
p2229
g2
(g3
(I0
tp2230
g5
tp2231
Rp2232
(I1
(I2
tp2233
g12
I00
S'\x00\x00\x00\xe0\xd0\xd2\xaf?\x00\x00\x00\xc09c\xe7\xbf'
p2234
tp2235
bsS'653'
p2236
g2
(g3
(I0
tp2237
g5
tp2238
Rp2239
(I1
(I2
tp2240
g12
I00
S'\x00\x00\x00\x80\xf4E\xd4\xbf\x00\x00\x00\xe0\x9c\x0b\xa1\xbf'
p2241
tp2242
bsS'650'
p2243
g2
(g3
(I0
tp2244
g5
tp2245
Rp2246
(I1
(I2
tp2247
g12
I00
S'\x00\x00\x00\xa0\xa9\x18\xd0\xbf\x00\x00\x00\xe0}\x9e\xbb?'
p2248
tp2249
bsS'185'
p2250
g2
(g3
(I0
tp2251
g5
tp2252
Rp2253
(I1
(I2
tp2254
g12
I00
S'\x00\x00\x00\xa0\rY\xd2?\x00\x00\x00@+\xb0\xe5\xbf'
p2255
tp2256
bsS'11'
p2257
g2
(g3
(I0
tp2258
g5
tp2259
Rp2260
(I1
(I2
tp2261
g12
I00
S'\x00\x00\x00@\x14\xf9\xc4\xbf\x00\x00\x00\x00\x12\xac\xee?'
p2262
tp2263
bsS'10'
p2264
g2
(g3
(I0
tp2265
g5
tp2266
Rp2267
(I1
(I2
tp2268
g12
I00
S'\x00\x00\x00@)\xc3\x9c\xbf\x00\x00\x00\x00I\xfa\xed\xbf'
p2269
tp2270
bsS'13'
p2271
g2
(g3
(I0
tp2272
g5
tp2273
Rp2274
(I1
(I2
tp2275
g12
I00
S'\x00\x00\x00\xc0\xf5\xe9\xe4?\x00\x00\x00\x80\x8bi\xc7?'
p2276
tp2277
bsS'12'
p2278
g2
(g3
(I0
tp2279
g5
tp2280
Rp2281
(I1
(I2
tp2282
g12
I00
S'\x00\x00\x00\x80t\x0f\xe5?\x00\x00\x00\x80\xbf>\xcb?'
p2283
tp2284
bsS'15'
p2285
g2
(g3
(I0
tp2286
g5
tp2287
Rp2288
(I1
(I2
tp2289
g12
I00
S'\x00\x00\x00`\xaeu\xe0?\x00\x00\x00\xc0\x9f\xd1\xd7\xbf'
p2290
tp2291
bsS'14'
p2292
g2
(g3
(I0
tp2293
g5
tp2294
Rp2295
(I1
(I2
tp2296
g12
I00
S'\x00\x00\x00@\xde\x1f\xd7\xbf\x00\x00\x00\x80W\xd2\xea?'
p2297
tp2298
bsS'17'
p2299
g2
(g3
(I0
tp2300
g5
tp2301
Rp2302
(I1
(I2
tp2303
g12
I00
S'\x00\x00\x00`vu\xc6\xbf\x00\x00\x00\x00\xd4\x00\xe9\xbf'
p2304
tp2305
bsS'16'
p2306
g2
(g3
(I0
tp2307
g5
tp2308
Rp2309
(I1
(I2
tp2310
g12
I00
S'\x00\x00\x00\xe0M\x08\xa7\xbf\x00\x00\x00\xa0a\x0b\xd1\xbf'
p2311
tp2312
bsS'19'
p2313
g2
(g3
(I0
tp2314
g5
tp2315
Rp2316
(I1
(I2
tp2317
g12
I00
S'\x00\x00\x00 V\xa0\xe9?\x00\x00\x00\x00\xcb\x83\xb9?'
p2318
tp2319
bsS'18'
p2320
g2
(g3
(I0
tp2321
g5
tp2322
Rp2323
(I1
(I2
tp2324
g12
I00
S'\x00\x00\x00`\xe4d\xe7\xbf\x00\x00\x00\xc01\x8a\xd0?'
p2325
tp2326
bsS'659'
p2327
g2
(g3
(I0
tp2328
g5
tp2329
Rp2330
(I1
(I2
tp2331
g12
I00
S'\x00\x00\x00\xc0\x19h\xe3?\x00\x00\x00\x00(J\xe5\xbf'
p2332
tp2333
bsS'657'
p2334
g2
(g3
(I0
tp2335
g5
tp2336
Rp2337
(I1
(I2
tp2338
g12
I00
S'\x00\x00\x00 \xde{\xe5\xbf\x00\x00\x00@\xd2z\xc4?'
p2339
tp2340
bsS'322'
p2341
g2
(g3
(I0
tp2342
g5
tp2343
Rp2344
(I1
(I2
tp2345
g12
I00
S'\x00\x00\x00@Ig\xef\xbf\x00\x00\x00\xc0>^\xc0?'
p2346
tp2347
bsS'323'
p2348
g2
(g3
(I0
tp2349
g5
tp2350
Rp2351
(I1
(I2
tp2352
g12
I00
S'\x00\x00\x00 \x0f\xd3\xd7\xbf\x00\x00\x00\xa0s\xc2\xcd\xbf'
p2353
tp2354
bsS'320'
p2355
g2
(g3
(I0
tp2356
g5
tp2357
Rp2358
(I1
(I2
tp2359
g12
I00
S'\x00\x00\x00\xc0F\xe5\xcd?\x00\x00\x00`\x1a\x13\xa5\xbf'
p2360
tp2361
bsS'321'
p2362
g2
(g3
(I0
tp2363
g5
tp2364
Rp2365
(I1
(I2
tp2366
g12
I00
S'\x00\x00\x00\x00\x08#\xd0?\x00\x00\x00\x00k\xc1\x8e\xbf'
p2367
tp2368
bsS'326'
p2369
g2
(g3
(I0
tp2370
g5
tp2371
Rp2372
(I1
(I2
tp2373
g12
I00
S'\x00\x00\x00\x00$\xfe\xe4\xbf\x00\x00\x00\x80\xed=\xe1\xbf'
p2374
tp2375
bsS'327'
p2376
g2
(g3
(I0
tp2377
g5
tp2378
Rp2379
(I1
(I2
tp2380
g12
I00
S'\x00\x00\x00\x00\xbc\x03\xbb\xbf\x00\x00\x00`\x16\xc6\xd3?'
p2381
tp2382
bsS'324'
p2383
g2
(g3
(I0
tp2384
g5
tp2385
Rp2386
(I1
(I2
tp2387
g12
I00
S'\x00\x00\x00\xe0VC\xe3\xbf\x00\x00\x00\xa0\x8d\x96\xd8\xbf'
p2388
tp2389
bsS'325'
p2390
g2
(g3
(I0
tp2391
g5
tp2392
Rp2393
(I1
(I2
tp2394
g12
I00
S'\x00\x00\x00\xe0\x10B\xe3\xbf\x00\x00\x00@K\xbb\xd6\xbf'
p2395
tp2396
bsS'328'
p2397
g2
(g3
(I0
tp2398
g5
tp2399
Rp2400
(I1
(I2
tp2401
g12
I00
S'\x00\x00\x00\x80R%\xb4?\x00\x00\x00\x80\xbe\xf7\xe1\xbf'
p2402
tp2403
bsS'329'
p2404
g2
(g3
(I0
tp2405
g5
tp2406
Rp2407
(I1
(I2
tp2408
g12
I00
S'\x00\x00\x00``\x7f\xed?\x00\x00\x00\x00\xdb\x01\xa9\xbf'
p2409
tp2410
bsS'201'
p2411
g2
(g3
(I0
tp2412
g5
tp2413
Rp2414
(I1
(I2
tp2415
g12
I00
S'\x00\x00\x00@\x00\xf4\xd5\xbf\x00\x00\x00\x80z\x01\xea?'
p2416
tp2417
bsS'200'
p2418
g2
(g3
(I0
tp2419
g5
tp2420
Rp2421
(I1
(I2
tp2422
g12
I00
S'\x00\x00\x00\xc0\xfdT\xda?\x00\x00\x00\xa0_(\xe6\xbf'
p2423
tp2424
bsS'203'
p2425
g2
(g3
(I0
tp2426
g5
tp2427
Rp2428
(I1
(I2
tp2429
g12
I00
S'\x00\x00\x00\xc0\x98*\xce\xbf\x00\x00\x00\x80\xe7\x1e\xb8?'
p2430
tp2431
bsS'202'
p2432
g2
(g3
(I0
tp2433
g5
tp2434
Rp2435
(I1
(I2
tp2436
g12
I00
S'\x00\x00\x00\xe0\xf0-\xe1?\x00\x00\x00\xa0\x8ch\xd7\xbf'
p2437
tp2438
bsS'205'
p2439
g2
(g3
(I0
tp2440
g5
tp2441
Rp2442
(I1
(I2
tp2443
g12
I00
S'\x00\x00\x00\xc0|\x8a\xa7\xbf\x00\x00\x00\xe0fd\xd1\xbf'
p2444
tp2445
bsS'204'
p2446
g2
(g3
(I0
tp2447
g5
tp2448
Rp2449
(I1
(I2
tp2450
g12
I00
S'\x00\x00\x00@\x1a\xb0\xcf\xbf\x00\x00\x00\x80\xd0\xdb\xbd?'
p2451
tp2452
bsS'207'
p2453
g2
(g3
(I0
tp2454
g5
tp2455
Rp2456
(I1
(I2
tp2457
g12
I00
S'\x00\x00\x00\xa0\x9f/\xc5\xbf\x00\x00\x00\xa0 f\xee?'
p2458
tp2459
bsS'206'
p2460
g2
(g3
(I0
tp2461
g5
tp2462
Rp2463
(I1
(I2
tp2464
g12
I00
S'\x00\x00\x00\x00\n\xf4\xe0?\x00\x00\x00\xa0\x16\x86\xe1\xbf'
p2465
tp2466
bsS'209'
p2467
g2
(g3
(I0
tp2468
g5
tp2469
Rp2470
(I1
(I2
tp2471
g12
I00
S'\x00\x00\x00\xa0\x7f\xcc\xea\xbf\x00\x00\x00\xe0\x871\x92?'
p2472
tp2473
bsS'208'
p2474
g2
(g3
(I0
tp2475
g5
tp2476
Rp2477
(I1
(I2
tp2478
g12
I00
S'\x00\x00\x00\xe0\xceG\xe5?\x00\x00\x00\xe0\x028\xe0?'
p2479
tp2480
bsS'77'
p2481
g2
(g3
(I0
tp2482
g5
tp2483
Rp2484
(I1
(I2
tp2485
g12
I00
S'\x00\x00\x00\xe0\xf7\xab\xa0\xbf\x00\x00\x00@\x96\xfa\xd0\xbf'
p2486
tp2487
bsS'76'
p2488
g2
(g3
(I0
tp2489
g5
tp2490
Rp2491
(I1
(I2
tp2492
g12
I00
S'\x00\x00\x00\xc0\x96"\xe7?\x00\x00\x00\x80\x07\xee\xd1\xbf'
p2493
tp2494
bsS'75'
p2495
g2
(g3
(I0
tp2496
g5
tp2497
Rp2498
(I1
(I2
tp2499
g12
I00
S'\x00\x00\x00\xe0\xcb\t\xe8?\x00\x00\x00\xc0\x16@\xd1\xbf'
p2500
tp2501
bsS'74'
p2502
g2
(g3
(I0
tp2503
g5
tp2504
Rp2505
(I1
(I2
tp2506
g12
I00
S'\x00\x00\x00\xa0\xe6\r\xd0\xbf\x00\x00\x00\xa0y&\xe7\xbf'
p2507
tp2508
bsS'73'
p2509
g2
(g3
(I0
tp2510
g5
tp2511
Rp2512
(I1
(I2
tp2513
g12
I00
S'\x00\x00\x00\x00\x143\xe4?\x00\x00\x00\x00\xb5\xf1\xe5\xbf'
p2514
tp2515
bsS'72'
p2516
g2
(g3
(I0
tp2517
g5
tp2518
Rp2519
(I1
(I2
tp2520
g12
I00
S'\x00\x00\x00 \x1e\r\xa9?\x00\x00\x00\xe0\xe8\xc3\xe7\xbf'
p2521
tp2522
bsS'71'
p2523
g2
(g3
(I0
tp2524
g5
tp2525
Rp2526
(I1
(I2
tp2527
g12
I00
S'\x00\x00\x00 \x7f\xd3\xe1?\x00\x00\x00@\x87Y\xe1?'
p2528
tp2529
bsS'70'
p2530
g2
(g3
(I0
tp2531
g5
tp2532
Rp2533
(I1
(I2
tp2534
g12
I00
S'\x00\x00\x00`\x95\xcf\x7f\xbf\x00\x00\x00\xa0Tp\xd3?'
p2535
tp2536
bsS'655'
p2537
g2
(g3
(I0
tp2538
g5
tp2539
Rp2540
(I1
(I2
tp2541
g12
I00
S'\x00\x00\x00@\xe3\xd4\xd7\xbf\x00\x00\x00\x00\xa8\xb4\xe4?'
p2542
tp2543
bsS'79'
p2544
g2
(g3
(I0
tp2545
g5
tp2546
Rp2547
(I1
(I2
tp2548
g12
I00
S'\x00\x00\x00\x00\xdeV\xde?\x00\x00\x00\x80M\x13\xe6?'
p2549
tp2550
bsS'78'
p2551
g2
(g3
(I0
tp2552
g5
tp2553
Rp2554
(I1
(I2
tp2555
g12
I00
S'\x00\x00\x00\xc0H\x16\xa2\xbf\x00\x00\x00\xe0\x9a\x8f\xd2\xbf'
p2556
tp2557
bsS'2'
p2558
g2
(g3
(I0
tp2559
g5
tp2560
Rp2561
(I1
(I2
tp2562
g12
I00
S"\x00\x00\x00\xe0\xf0'\xc5\xbf\x00\x00\x00`\x88M\xcc\xbf"
p2563
tp2564
bsS'669'
p2565
g2
(g3
(I0
tp2566
g5
tp2567
Rp2568
(I1
(I2
tp2569
g12
I00
S'\x00\x00\x00\xc0g\x16\xa6\xbf\x00\x00\x00\x00\x94\x84\xd1?'
p2570
tp2571
bsS'668'
p2572
g2
(g3
(I0
tp2573
g5
tp2574
Rp2575
(I1
(I2
tp2576
g12
I00
S'\x00\x00\x00 z%\xb8\xbf\x00\x00\x00\x80wp\xd1?'
p2577
tp2578
bsS'667'
p2579
g2
(g3
(I0
tp2580
g5
tp2581
Rp2582
(I1
(I2
tp2583
g12
I00
S'\x00\x00\x00\x00\x08\xb2\xe2?\x00\x00\x00\x80\x93t\xe4?'
p2584
tp2585
bsS'666'
p2586
g2
(g3
(I0
tp2587
g5
tp2588
Rp2589
(I1
(I2
tp2590
g12
I00
S'\x00\x00\x00`\xce\x8a\xc2\xbf\x00\x00\x00@\x02\x18\xd0\xbf'
p2591
tp2592
bsS'665'
p2593
g2
(g3
(I0
tp2594
g5
tp2595
Rp2596
(I1
(I2
tp2597
g12
I00
S'\x00\x00\x00\x00\xc7\xd0\xcc\xbf\x00\x00\x00`O\xda\xcc\xbf'
p2598
tp2599
bsS'664'
p2600
g2
(g3
(I0
tp2601
g5
tp2602
Rp2603
(I1
(I2
tp2604
g12
I00
S'\x00\x00\x00@M\n\xb2?\x00\x00\x00@\xb9\xc4\xeb?'
p2605
tp2606
bsS'663'
p2607
g2
(g3
(I0
tp2608
g5
tp2609
Rp2610
(I1
(I2
tp2611
g12
I00
S'\x00\x00\x00 D\xf4\xc8\xbf\x00\x00\x00\xe0\x9e>\xcd\xbf'
p2612
tp2613
bsS'662'
p2614
g2
(g3
(I0
tp2615
g5
tp2616
Rp2617
(I1
(I2
tp2618
g12
I00
S'\x00\x00\x00@\xaa\xa9\xe4?\x00\x00\x00\x80w3\xc2?'
p2619
tp2620
bsS'661'
p2621
g2
(g3
(I0
tp2622
g5
tp2623
Rp2624
(I1
(I2
tp2625
g12
I00
S'\x00\x00\x00\x00N\xa9\xcf\xbf\x00\x00\x00 \xa3\xfc\xe8?'
p2626
tp2627
bsS'660'
p2628
g2
(g3
(I0
tp2629
g5
tp2630
Rp2631
(I1
(I2
tp2632
g12
I00
S'\x00\x00\x00\xc0\n\x01s\xbf\x00\x00\x00\x80Y\x7f\xe1?'
p2633
tp2634
bsS'692'
p2635
g2
(g3
(I0
tp2636
g5
tp2637
Rp2638
(I1
(I2
tp2639
g12
I00
S'\x00\x00\x00 \xcfW\xe3\xbf\x00\x00\x00\x80\xac\xdf\xe2?'
p2640
tp2641
bsS'690'
p2642
g2
(g3
(I0
tp2643
g5
tp2644
Rp2645
(I1
(I2
tp2646
g12
I00
S'\x00\x00\x00`\x18r\xc9?\x00\x00\x00\xe0\xc7\xac\xbf?'
p2647
tp2648
bsS'691'
p2649
g2
(g3
(I0
tp2650
g5
tp2651
Rp2652
(I1
(I2
tp2653
g12
I00
S'\x00\x00\x00\x00r\xd2\x8e?\x00\x00\x00`\xec!\xe0\xbf'
p2654
tp2655
bsS'542'
p2656
g2
(g3
(I0
tp2657
g5
tp2658
Rp2659
(I1
(I2
tp2660
g12
I00
S'\x00\x00\x00`\xcd\x99\xe9?\x00\x00\x00 \\\xca\xb1?'
p2661
tp2662
bsS'543'
p2663
g2
(g3
(I0
tp2664
g5
tp2665
Rp2666
(I1
(I2
tp2667
g12
I00
S'\x00\x00\x00`\xb9\xb5\xeb?\x00\x00\x00\x80\x9b$\xd3?'
p2668
tp2669
bsS'540'
p2670
g2
(g3
(I0
tp2671
g5
tp2672
Rp2673
(I1
(I2
tp2674
g12
I00
S'\x00\x00\x00@\x8br\xc4?\x00\x00\x00 [,\xec\xbf'
p2675
tp2676
bsS'541'
p2677
g2
(g3
(I0
tp2678
g5
tp2679
Rp2680
(I1
(I2
tp2681
g12
I00
S'\x00\x00\x00\xc0a2\x93?\x00\x00\x00\xe0B\xed\xe2?'
p2682
tp2683
bsS'546'
p2684
g2
(g3
(I0
tp2685
g5
tp2686
Rp2687
(I1
(I2
tp2688
g12
I00
S'\x00\x00\x00\xc0\xb6J\xc9?\x00\x00\x00\x80ud\xeb?'
p2689
tp2690
bsS'547'
p2691
g2
(g3
(I0
tp2692
g5
tp2693
Rp2694
(I1
(I2
tp2695
g12
I00
S'\x00\x00\x00@\xef\xc7\xd9?\x00\x00\x00\x00\xe9F\xe6\xbf'
p2696
tp2697
bsS'544'
p2698
g2
(g3
(I0
tp2699
g5
tp2700
Rp2701
(I1
(I2
tp2702
g12
I00
S'\x00\x00\x00\xc0T\xe9\xe3\xbf\x00\x00\x00\xe0 r\xdf?'
p2703
tp2704
bsS'545'
p2705
g2
(g3
(I0
tp2706
g5
tp2707
Rp2708
(I1
(I2
tp2709
g12
I00
S'\x00\x00\x00\xa0(\x97\xce\xbf\x00\x00\x00@N\x89\xe0?'
p2710
tp2711
bsS'8'
p2712
g2
(g3
(I0
tp2713
g5
tp2714
Rp2715
(I1
(I2
tp2716
g12
I00
S'\x00\x00\x00\x00\xeb\xa3\xcb\xbf\x00\x00\x00\xc0\x17Y\xe1?'
p2717
tp2718
bsS'548'
p2719
g2
(g3
(I0
tp2720
g5
tp2721
Rp2722
(I1
(I2
tp2723
g12
I00
S'\x00\x00\x00@\xdb\x9e\xdb\xbf\x00\x00\x00\x80\xe8|\xe5\xbf'
p2724
tp2725
bsS'549'
p2726
g2
(g3
(I0
tp2727
g5
tp2728
Rp2729
(I1
(I2
tp2730
g12
I00
S'\x00\x00\x00\x00 \xbe\xe9?\x00\x00\x00 9\x86\xb4?'
p2731
tp2732
bsS'598'
p2733
g2
(g3
(I0
tp2734
g5
tp2735
Rp2736
(I1
(I2
tp2737
g12
I00
S'\x00\x00\x00\xc0\xe9\x81\xe1?\x00\x00\x00\x80\xda\xe8\xe0?'
p2738
tp2739
bsS'120'
p2740
g2
(g3
(I0
tp2741
g5
tp2742
Rp2743
(I1
(I2
tp2744
g12
I00
S'\x00\x00\x00@O\xd3\xe2\xbf\x00\x00\x00@\xc1\x01\xd7?'
p2745
tp2746
bsS'121'
p2747
g2
(g3
(I0
tp2748
g5
tp2749
Rp2750
(I1
(I2
tp2751
g12
I00
S'\x00\x00\x00\xc0\xda\x81\xe0\xbf\x00\x00\x00\x80\x99S\xe4?'
p2752
tp2753
bsS'122'
p2754
g2
(g3
(I0
tp2755
g5
tp2756
Rp2757
(I1
(I2
tp2758
g12
I00
S'\x00\x00\x00\xa0\x02c\xe0?\x00\x00\x00@\xc3\x9c\xd8\xbf'
p2759
tp2760
bsS'123'
p2761
g2
(g3
(I0
tp2762
g5
tp2763
Rp2764
(I1
(I2
tp2765
g12
I00
S'\x00\x00\x00\xc0Qm\xae\xbf\x00\x00\x00\x00Fi\xd1?'
p2766
tp2767
bsS'124'
p2768
g2
(g3
(I0
tp2769
g5
tp2770
Rp2771
(I1
(I2
tp2772
g12
I00
S'\x00\x00\x00 \x8d&\xb6\xbf\x00\x00\x00\xc0Lk\xd1?'
p2773
tp2774
bsS'125'
p2775
g2
(g3
(I0
tp2776
g5
tp2777
Rp2778
(I1
(I2
tp2779
g12
I00
S'\x00\x00\x00@\x03R\xba\xbf\x00\x00\x00@\xcc0\xd1\xbf'
p2780
tp2781
bsS'126'
p2782
g2
(g3
(I0
tp2783
g5
tp2784
Rp2785
(I1
(I2
tp2786
g12
I00
S'\x00\x00\x00 \xbb\xba\xb5\xbf\x00\x00\x00\xc0\xfc\x86\xcc\xbf'
p2787
tp2788
bsS'127'
p2789
g2
(g3
(I0
tp2790
g5
tp2791
Rp2792
(I1
(I2
tp2793
g12
I00
S'\x00\x00\x00\xc0M\xc7\xb8\xbf\x00\x00\x00\x00D\xbb\xce\xbf'
p2794
tp2795
bsS'128'
p2796
g2
(g3
(I0
tp2797
g5
tp2798
Rp2799
(I1
(I2
tp2800
g12
I00
S'\x00\x00\x00`\xf2\x11\xca?\x00\x00\x00`\x8d\x16\x9e?'
p2801
tp2802
bsS'129'
p2803
g2
(g3
(I0
tp2804
g5
tp2805
Rp2806
(I1
(I2
tp2807
g12
I00
S'\x00\x00\x00\xc0\xe8\x8c\xe7?\x00\x00\x00\xa0\x05\x07\xae\xbf'
p2808
tp2809
bsS'414'
p2810
g2
(g3
(I0
tp2811
g5
tp2812
Rp2813
(I1
(I2
tp2814
g12
I00
S'\x00\x00\x00\x80\xc5\xce\xe7\xbf\x00\x00\x00@\xedt\xcd\xbf'
p2815
tp2816
bsS'415'
p2817
g2
(g3
(I0
tp2818
g5
tp2819
Rp2820
(I1
(I2
tp2821
g12
I00
S'\x00\x00\x00\xc0\xca\xdf\xe2\xbf\x00\x00\x00\xe0\x0eI\xd5?'
p2822
tp2823
bsS'416'
p2824
g2
(g3
(I0
tp2825
g5
tp2826
Rp2827
(I1
(I2
tp2828
g12
I00
S'\x00\x00\x00\xa0\xcdx\xd1\xbf\x00\x00\x00\xe0\xee\x0e\x97\xbf'
p2829
tp2830
bsS'417'
p2831
g2
(g3
(I0
tp2832
g5
tp2833
Rp2834
(I1
(I2
tp2835
g12
I00
S'\x00\x00\x00\xa0\x9e\xe9\xe3?\x00\x00\x00`\xea\x1c\xe6\xbf'
p2836
tp2837
bsS'410'
p2838
g2
(g3
(I0
tp2839
g5
tp2840
Rp2841
(I1
(I2
tp2842
g12
I00
S'\x00\x00\x00\xc0\xc1\xf9\xca?\x00\x00\x00@\xd6<\xba?'
p2843
tp2844
bsS'411'
p2845
g2
(g3
(I0
tp2846
g5
tp2847
Rp2848
(I1
(I2
tp2849
g12
I00
S'\x00\x00\x00\xe0\xac\xad\xc8?\x00\x00\x00\x80\xa5\xf0\xe9\xbf'
p2850
tp2851
bsS'412'
p2852
g2
(g3
(I0
tp2853
g5
tp2854
Rp2855
(I1
(I2
tp2856
g12
I00
S'\x00\x00\x00@n{\xae?\x00\x00\x00\xc0)\xc9\xe0\xbf'
p2857
tp2858
bsS'413'
p2859
g2
(g3
(I0
tp2860
g5
tp2861
Rp2862
(I1
(I2
tp2863
g12
I00
S'\x00\x00\x00\xc0\x07N\xcc\xbf\x00\x00\x00@;o\xe9?'
p2864
tp2865
bsS'498'
p2866
g2
(g3
(I0
tp2867
g5
tp2868
Rp2869
(I1
(I2
tp2870
g12
I00
S'\x00\x00\x00@\x06\xe8\xe8\xbf\x00\x00\x00`\xe9\xe2\xd3\xbf'
p2871
tp2872
bsS'418'
p2873
g2
(g3
(I0
tp2874
g5
tp2875
Rp2876
(I1
(I2
tp2877
g12
I00
S'\x00\x00\x00\x00l\x93\xe5?\x00\x00\x00`\xff$\xd6?'
p2878
tp2879
bsS'419'
p2880
g2
(g3
(I0
tp2881
g5
tp2882
Rp2883
(I1
(I2
tp2884
g12
I00
S'\x00\x00\x00\xe0PE\xe1?\x00\x00\x00\x804X\xda\xbf'
p2885
tp2886
bsS'499'
p2887
g2
(g3
(I0
tp2888
g5
tp2889
Rp2890
(I1
(I2
tp2891
g12
I00
S'\x00\x00\x00 \x19S\xe2\xbf\x00\x00\x00`\xb8\x17\xd7?'
p2892
tp2893
bsS'319'
p2894
g2
(g3
(I0
tp2895
g5
tp2896
Rp2897
(I1
(I2
tp2898
g12
I00
S'\x00\x00\x00`:\xd0\xdf\xbf\x00\x00\x00`\x98\xfa\xe4\xbf'
p2899
tp2900
bsS'318'
p2901
g2
(g3
(I0
tp2902
g5
tp2903
Rp2904
(I1
(I2
tp2905
g12
I00
S'\x00\x00\x00\xc0?\xd8\xe5?\x00\x00\x00\x00!(\xcc?'
p2906
tp2907
bsS'313'
p2908
g2
(g3
(I0
tp2909
g5
tp2910
Rp2911
(I1
(I2
tp2912
g12
I00
S'\x00\x00\x00 \x06\xe7h\xbf\x00\x00\x00`\x8e(\xd2\xbf'
p2913
tp2914
bsS'312'
p2915
g2
(g3
(I0
tp2916
g5
tp2917
Rp2918
(I1
(I2
tp2919
g12
I00
S'\x00\x00\x00@\xf8\xb4\xa6\xbf\x00\x00\x00`\xa9\xde\xd2\xbf'
p2920
tp2921
bsS'311'
p2922
g2
(g3
(I0
tp2923
g5
tp2924
Rp2925
(I1
(I2
tp2926
g12
I00
S'\x00\x00\x00 ]\xd7\xaf\xbf\x00\x00\x00\x00$\xde\xd0\xbf'
p2927
tp2928
bsS'310'
p2929
g2
(g3
(I0
tp2930
g5
tp2931
Rp2932
(I1
(I2
tp2933
g12
I00
S'\x00\x00\x00 [\xa0\xe7?\x00\x00\x00@\xf9B\xd7\xbf'
p2934
tp2935
bsS'317'
p2936
g2
(g3
(I0
tp2937
g5
tp2938
Rp2939
(I1
(I2
tp2940
g12
I00
S'\x00\x00\x00\x80o\xe5\xc5?\x00\x00\x00\x80\x0fT\xb8\xbf'
p2941
tp2942
bsS'316'
p2943
g2
(g3
(I0
tp2944
g5
tp2945
Rp2946
(I1
(I2
tp2947
g12
I00
S'\x00\x00\x00\x80O\xc6\xc8?\x00\x00\x00\xe0\xb5\xc7\xc4\xbf'
p2948
tp2949
bsS'315'
p2950
g2
(g3
(I0
tp2951
g5
tp2952
Rp2953
(I1
(I2
tp2954
g12
I00
S'\x00\x00\x00\x80\xa33\xd4?\x00\x00\x00`\xb9\xc0\xe8?'
p2955
tp2956
bsS'314'
p2957
g2
(g3
(I0
tp2958
g5
tp2959
Rp2960
(I1
(I2
tp2961
g12
I00
S'\x00\x00\x00`q\x01\xe5\xbf\x00\x00\x00\xe0\xe7\xde\xeb\xbf'
p2962
tp2963
bsS'496'
p2964
g2
(g3
(I0
tp2965
g5
tp2966
Rp2967
(I1
(I2
tp2968
g12
I00
S'\x00\x00\x00\xe0\x13\xbc\x8a\xbf\x00\x00\x00\xe0A\x03\xe2?'
p2969
tp2970
bsS'497'
p2971
g2
(g3
(I0
tp2972
g5
tp2973
Rp2974
(I1
(I2
tp2975
g12
I00
S'\x00\x00\x00 \x9b\xa7\xa2\xbf\x00\x00\x00\xa0Z\x7f\xe1?'
p2976
tp2977
bsS'3'
p2978
g2
(g3
(I0
tp2979
g5
tp2980
Rp2981
(I1
(I2
tp2982
g12
I00
S'\x00\x00\x00\xa0\xa8V\xbf\xbf\x00\x00\x00@,\x02\xcf\xbf'
p2983
tp2984
bsS'368'
p2985
g2
(g3
(I0
tp2986
g5
tp2987
Rp2988
(I1
(I2
tp2989
g12
I00
S'\x00\x00\x00\x80r\x18\xe2\xbf\x00\x00\x00 S*\xe1\xbf'
p2990
tp2991
bsS'369'
p2992
g2
(g3
(I0
tp2993
g5
tp2994
Rp2995
(I1
(I2
tp2996
g12
I00
S'\x00\x00\x00\x007\xf1\xd3\xbf\x00\x00\x00\xa0\xeb,\xe5\xbf'
p2997
tp2998
bsS'366'
p2999
g2
(g3
(I0
tp3000
g5
tp3001
Rp3002
(I1
(I2
tp3003
g12
I00
S'\x00\x00\x00\xc0\x7f\xc1\x91\xbf\x00\x00\x00\x00e\xeb\xe1?'
p3004
tp3005
bsS'367'
p3006
g2
(g3
(I0
tp3007
g5
tp3008
Rp3009
(I1
(I2
tp3010
g12
I00
S'\x00\x00\x00@\x13\xa2\xa0\xbf\x00\x00\x00\xc01;\xe1?'
p3011
tp3012
bsS'364'
p3013
g2
(g3
(I0
tp3014
g5
tp3015
Rp3016
(I1
(I2
tp3017
g12
I00
S'\x00\x00\x00 \x0e\x8b\xb3\xbf\x00\x00\x00\x80\x94\xd4\xd1?'
p3018
tp3019
bsS'365'
p3020
g2
(g3
(I0
tp3021
g5
tp3022
Rp3023
(I1
(I2
tp3024
g12
I00
S'\x00\x00\x00\xc0\xd7\xe8I\xbf\x00\x00\x00\xc0\xf7\xdf\xe0\xbf'
p3025
tp3026
bsS'362'
p3027
g2
(g3
(I0
tp3028
g5
tp3029
Rp3030
(I1
(I2
tp3031
g12
I00
S'\x00\x00\x00\x007\xdb\xc3?\x00\x00\x00\x80\xfe\x1b\xb7\xbf'
p3032
tp3033
bsS'363'
p3034
g2
(g3
(I0
tp3035
g5
tp3036
Rp3037
(I1
(I2
tp3038
g12
I00
S'\x00\x00\x00\xc0Ux\xba\xbf\x00\x00\x00\xa0b\xea\xeb?'
p3039
tp3040
bsS'360'
p3041
g2
(g3
(I0
tp3042
g5
tp3043
Rp3044
(I1
(I2
tp3045
g12
I00
S'\x00\x00\x00 X8\xcf?\x00\x00\x00\xe0Zg\xca?'
p3046
tp3047
bsS'361'
p3048
g2
(g3
(I0
tp3049
g5
tp3050
Rp3051
(I1
(I2
tp3052
g12
I00
S'\x00\x00\x00\xc04\xd5\xe7?\x00\x00\x00@\xa6\x93\xa6\xbf'
p3053
tp3054
bsS'380'
p3055
g2
(g3
(I0
tp3056
g5
tp3057
Rp3058
(I1
(I2
tp3059
g12
I00
S'\x00\x00\x00@\xcc\x7f\x8b?\x00\x00\x00\x00\xe68\xd4?'
p3060
tp3061
bsS'381'
p3062
g2
(g3
(I0
tp3063
g5
tp3064
Rp3065
(I1
(I2
tp3066
g12
I00
S'\x00\x00\x00\xe0\xedh\xe6?\x00\x00\x00\x00\x03\x07\xe0\xbf'
p3067
tp3068
bsS'382'
p3069
g2
(g3
(I0
tp3070
g5
tp3071
Rp3072
(I1
(I2
tp3073
g12
I00
S'\x00\x00\x00@8\xd9\xe5?\x00\x00\x00 \xf2\x7f\xe0\xbf'
p3074
tp3075
bsS'383'
p3076
g2
(g3
(I0
tp3077
g5
tp3078
Rp3079
(I1
(I2
tp3080
g12
I00
S'\x00\x00\x00\x80\x1f\xa5\xb0?\x00\x00\x00\xa0W\xf6\xe8\xbf'
p3081
tp3082
bsS'384'
p3083
g2
(g3
(I0
tp3084
g5
tp3085
Rp3086
(I1
(I2
tp3087
g12
I00
S'\x00\x00\x00\x00\x01I\xa6\xbf\x00\x00\x00\x80\xba\x80\x86?'
p3088
tp3089
bsS'385'
p3090
g2
(g3
(I0
tp3091
g5
tp3092
Rp3093
(I1
(I2
tp3094
g12
I00
S'\x00\x00\x00@\x93\xd6\xb8?\x00\x00\x00\x80\xc4\xf1\xe8\xbf'
p3095
tp3096
bsS'386'
p3097
g2
(g3
(I0
tp3098
g5
tp3099
Rp3100
(I1
(I2
tp3101
g12
I00
S'\x00\x00\x00`\xc2z\xc8?\x00\x00\x00\xc0\x8c\x13\xe9?'
p3102
tp3103
bsS'387'
p3104
g2
(g3
(I0
tp3105
g5
tp3106
Rp3107
(I1
(I2
tp3108
g12
I00
S'\x00\x00\x00\xe0\x1d\xf8\xc4?\x00\x00\x00\xc0\x0b\x8d\xb8\xbf'
p3109
tp3110
bsS'388'
p3111
g2
(g3
(I0
tp3112
g5
tp3113
Rp3114
(I1
(I2
tp3115
g12
I00
S"\x00\x00\x00\xe0'\xb8\xc2?\x00\x00\x00\xa0\xe3+\xb3\xbf"
p3116
tp3117
bsS'389'
p3118
g2
(g3
(I0
tp3119
g5
tp3120
Rp3121
(I1
(I2
tp3122
g12
I00
S'\x00\x00\x00`K\x1b\xe9\xbf\x00\x00\x00\x00Us\xd3\xbf'
p3123
tp3124
bsS'605'
p3125
g2
(g3
(I0
tp3126
g5
tp3127
Rp3128
(I1
(I2
tp3129
g12
I00
S'\x00\x00\x00\xa0\xd5\xba\xe0?\x00\x00\x00\x8065\xdb\xbf'
p3130
tp3131
bsS'579'
p3132
g2
(g3
(I0
tp3133
g5
tp3134
Rp3135
(I1
(I2
tp3136
g12
I00
S'\x00\x00\x00\xa0\xdb\x7f\xe3\xbf\x00\x00\x00\x00<\x83\xe0\xbf'
p3137
tp3138
bsS'578'
p3139
g2
(g3
(I0
tp3140
g5
tp3141
Rp3142
(I1
(I2
tp3143
g12
I00
S'\x00\x00\x00 [\xe2\xe5?\x00\x00\x00@UB\xbe?'
p3144
tp3145
bsS'604'
p3146
g2
(g3
(I0
tp3147
g5
tp3148
Rp3149
(I1
(I2
tp3150
g12
I00
S'\x00\x00\x00\x80{\xb5\xe0?\x00\x00\x00\x00\x8c\xc6\xd8\xbf'
p3151
tp3152
bsS'573'
p3153
g2
(g3
(I0
tp3154
g5
tp3155
Rp3156
(I1
(I2
tp3157
g12
I00
S'\x00\x00\x00\xc025\xe5?\x00\x00\x00\xc0v\x16\xc1?'
p3158
tp3159
bsS'572'
p3160
g2
(g3
(I0
tp3161
g5
tp3162
Rp3163
(I1
(I2
tp3164
g12
I00
S'\x00\x00\x00 I\xe1\xe0?\x00\x00\x00\x80a\xed\xd6\xbf'
p3165
tp3166
bsS'571'
p3167
g2
(g3
(I0
tp3168
g5
tp3169
Rp3170
(I1
(I2
tp3171
g12
I00
S'\x00\x00\x00\x00\xe4R\xd6\xbf\x00\x00\x00\xc0\x80\xef\xea?'
p3172
tp3173
bsS'570'
p3174
g2
(g3
(I0
tp3175
g5
tp3176
Rp3177
(I1
(I2
tp3178
g12
I00
S'\x00\x00\x00 H\x85\xd0\xbf\x00\x00\x00\x009+\xe7\xbf'
p3179
tp3180
bsS'577'
p3181
g2
(g3
(I0
tp3182
g5
tp3183
Rp3184
(I1
(I2
tp3185
g12
I00
S'\x00\x00\x00\xe0*\xfe\xdd?\x00\x00\x00@uZ\xe4\xbf'
p3186
tp3187
bsS'576'
p3188
g2
(g3
(I0
tp3189
g5
tp3190
Rp3191
(I1
(I2
tp3192
g12
I00
S'\x00\x00\x00@\x9f\xe6\xe7?\x00\x00\x00\xe0;&\xad\xbf'
p3193
tp3194
bsS'575'
p3195
g2
(g3
(I0
tp3196
g5
tp3197
Rp3198
(I1
(I2
tp3199
g12
I00
S'\x00\x00\x00\xa0\xf0\x99\xe3\xbf\x00\x00\x00`f\xc4\xd7\xbf'
p3200
tp3201
bsS'574'
p3202
g2
(g3
(I0
tp3203
g5
tp3204
Rp3205
(I1
(I2
tp3206
g12
I00
S'\x00\x00\x00 \xf8o\xdd?\x00\x00\x00\x00\x9d\xa8\xe3\xbf'
p3207
tp3208
bsS'60'
p3209
g2
(g3
(I0
tp3210
g5
tp3211
Rp3212
(I1
(I2
tp3213
g12
I00
S'\x00\x00\x00`\xedp\xd2\xbf\x00\x00\x00\xe0\xdda\xa1\xbf'
p3214
tp3215
bsS'61'
p3216
g2
(g3
(I0
tp3217
g5
tp3218
Rp3219
(I1
(I2
tp3220
g12
I00
S"\x00\x00\x00\xe0'\xeb\xd0\xbf\x00\x00\x00\x80<O\xad\xbf"
p3221
tp3222
bsS'62'
p3223
g2
(g3
(I0
tp3224
g5
tp3225
Rp3226
(I1
(I2
tp3227
g12
I00
S'\x00\x00\x00 \xd9\x92\xc8?\x00\x00\x00`\xcd\x86\xea?'
p3228
tp3229
bsS'259'
p3230
g2
(g3
(I0
tp3231
g5
tp3232
Rp3233
(I1
(I2
tp3234
g12
I00
S'\x00\x00\x00\xe0!~\xe9\xbf\x00\x00\x00\x00\x08\x8d\xa8\xbf'
p3235
tp3236
bsS'64'
p3237
g2
(g3
(I0
tp3238
g5
tp3239
Rp3240
(I1
(I2
tp3241
g12
I00
S'\x00\x00\x00`\xe8]\xe7\xbf\x00\x00\x00`\x8f\xa1\xdb?'
p3242
tp3243
bsS'65'
p3244
g2
(g3
(I0
tp3245
g5
tp3246
Rp3247
(I1
(I2
tp3248
g12
I00
S'\x00\x00\x00\x80\x01U\xd0?\x00\x00\x00\xa0\xee5\xca?'
p3249
tp3250
bsS'66'
p3251
g2
(g3
(I0
tp3252
g5
tp3253
Rp3254
(I1
(I2
tp3255
g12
I00
S'\x00\x00\x00@&\xdd\xc8?\x00\x00\x00\xa0\x99\x07\xc6?'
p3256
tp3257
bsS'67'
p3258
g2
(g3
(I0
tp3259
g5
tp3260
Rp3261
(I1
(I2
tp3262
g12
I00
S'\x00\x00\x00@\x98\x02\xe6?\x00\x00\x00@\xe32\xc0?'
p3263
tp3264
bsS'68'
p3265
g2
(g3
(I0
tp3266
g5
tp3267
Rp3268
(I1
(I2
tp3269
g12
I00
S'\x00\x00\x00\xe06\xbe\xcf\xbf\x00\x00\x00\x00|\x80\xe7\xbf'
p3270
tp3271
bsS'253'
p3272
g2
(g3
(I0
tp3273
g5
tp3274
Rp3275
(I1
(I2
tp3276
g12
I00
S'\x00\x00\x00 J7\xd0?\x00\x00\x00\xe0\n$\xc9?'
p3277
tp3278
bsS'250'
p3279
g2
(g3
(I0
tp3280
g5
tp3281
Rp3282
(I1
(I2
tp3283
g12
I00
S'\x00\x00\x00 Wu\xce\xbf\x00\x00\x00@\xd5\x15\xd3?'
p3284
tp3285
bsS'251'
p3286
g2
(g3
(I0
tp3287
g5
tp3288
Rp3289
(I1
(I2
tp3290
g12
I00
S'\x00\x00\x00\x007\x81\xce\xbf\x00\x00\x00\x00WO\xd1?'
p3291
tp3292
bsS'256'
p3293
g2
(g3
(I0
tp3294
g5
tp3295
Rp3296
(I1
(I2
tp3297
g12
I00
S'\x00\x00\x00\xc0,\xa9\xc7?\x00\x00\x00\x00\xf3}\xe8?'
p3298
tp3299
bsS'257'
p3300
g2
(g3
(I0
tp3301
g5
tp3302
Rp3303
(I1
(I2
tp3304
g12
I00
S'\x00\x00\x00\x80\xa44\xe8?\x00\x00\x00\xe0\xc8\xff\xd0?'
p3305
tp3306
bsS'254'
p3307
g2
(g3
(I0
tp3308
g5
tp3309
Rp3310
(I1
(I2
tp3311
g12
I00
S'\x00\x00\x00\x00a\x16\xc8?\x00\x00\x00\x00=m\xc7?'
p3312
tp3313
bsS'255'
p3314
g2
(g3
(I0
tp3315
g5
tp3316
Rp3317
(I1
(I2
tp3318
g12
I00
S'\x00\x00\x00 \xeec\xcd\xbf\x00\x00\x00`\tQ\xe0?'
p3319
tp3320
bsS'603'
p3321
g2
(g3
(I0
tp3322
g5
tp3323
Rp3324
(I1
(I2
tp3325
g12
I00
S'\x00\x00\x00@2i\xd0?\x00\x00\x00`9\x1e\xb0\xbf'
p3326
tp3327
bsS'602'
p3328
g2
(g3
(I0
tp3329
g5
tp3330
Rp3331
(I1
(I2
tp3332
g12
I00
S'\x00\x00\x00 \x90\xa3\xd3?\x00\x00\x00\xc0\xc8g\xb1\xbf'
p3333
tp3334
bsS'508'
p3335
g2
(g3
(I0
tp3336
g5
tp3337
Rp3338
(I1
(I2
tp3339
g12
I00
S"\x00\x00\x00`'\xe8\xb0\xbf\x00\x00\x00\xa0G\x82w\xbf"
p3340
tp3341
bsS'509'
p3342
g2
(g3
(I0
tp3343
g5
tp3344
Rp3345
(I1
(I2
tp3346
g12
I00
S'\x00\x00\x00\xa0P?\xad?\x00\x00\x00 \xbe\xf0\xe9\xbf'
p3347
tp3348
bsS'506'
p3349
g2
(g3
(I0
tp3350
g5
tp3351
Rp3352
(I1
(I2
tp3353
g12
I00
S'\x00\x00\x00\xe0\xf6\xc2\xbc\xbf\x00\x00\x00 Tj\xd0?'
p3354
tp3355
bsS'507'
p3356
g2
(g3
(I0
tp3357
g5
tp3358
Rp3359
(I1
(I2
tp3360
g12
I00
S'\x00\x00\x00\xc0\x01\x1b\xc2\xbf\x00\x00\x00\x80\xeb\x0c\xef\xbf'
p3361
tp3362
bsS'504'
p3363
g2
(g3
(I0
tp3364
g5
tp3365
Rp3366
(I1
(I2
tp3367
g12
I00
S'\x00\x00\x00@\x0b\x0b\xc8?\x00\x00\x00\x80\x9d\xd3\xc2\xbf'
p3368
tp3369
bsS'505'
p3370
g2
(g3
(I0
tp3371
g5
tp3372
Rp3373
(I1
(I2
tp3374
g12
I00
S'\x00\x00\x00\xc0\x96\xb1\xca?\x00\x00\x00 G\xc7\xc7\xbf'
p3375
tp3376
bsS'502'
p3377
g2
(g3
(I0
tp3378
g5
tp3379
Rp3380
(I1
(I2
tp3381
g12
I00
S'\x00\x00\x00\xc0\xa3r\xe1\xbf\x00\x00\x00@\xcb\xb6\xd4?'
p3382
tp3383
bsS'503'
p3384
g2
(g3
(I0
tp3385
g5
tp3386
Rp3387
(I1
(I2
tp3388
g12
I00
S'\x00\x00\x00\x00\xc8[\xe2\xbf\x00\x00\x00\x00\xabP\xd6?'
p3389
tp3390
bsS'500'
p3391
g2
(g3
(I0
tp3392
g5
tp3393
Rp3394
(I1
(I2
tp3395
g12
I00
S'\x00\x00\x00 .\xa3\xe7\xbf\x00\x00\x00\xe0G\x19\xd0?'
p3396
tp3397
bsS'501'
p3398
g2
(g3
(I0
tp3399
g5
tp3400
Rp3401
(I1
(I2
tp3402
g12
I00
S'\x00\x00\x00`~]\xe9?\x00\x00\x00 A\xd2\xb2?'
p3403
tp3404
bsS'630'
p3405
g2
(g3
(I0
tp3406
g5
tp3407
Rp3408
(I1
(I2
tp3409
g12
I00
S'\x00\x00\x00\xc0\xfb\x06\xaa?\x00\x00\x00\xc0SR\xed\xbf'
p3410
tp3411
bsS'631'
p3412
g2
(g3
(I0
tp3413
g5
tp3414
Rp3415
(I1
(I2
tp3416
g12
I00
S'\x00\x00\x00\xa0%\n\xe9\xbf\x00\x00\x00`\x93\xf1\xba\xbf'
p3417
tp3418
bsS'632'
p3419
g2
(g3
(I0
tp3420
g5
tp3421
Rp3422
(I1
(I2
tp3423
g12
I00
S'\x00\x00\x00\xc0\xa0\xe9\xe6?\x00\x00\x00`\x86\xab\xb0\xbf'
p3424
tp3425
bsS'633'
p3426
g2
(g3
(I0
tp3427
g5
tp3428
Rp3429
(I1
(I2
tp3430
g12
I00
S'\x00\x00\x00\xc0d\x0b\xe8?\x00\x00\x00\xa0\xcb\xfb\xa8\xbf'
p3431
tp3432
bsS'469'
p3433
g2
(g3
(I0
tp3434
g5
tp3435
Rp3436
(I1
(I2
tp3437
g12
I00
S'\x00\x00\x00`\xe67\xa5?\x00\x00\x00@\x90\x1e\xe0\xbf'
p3438
tp3439
bsS'468'
p3440
g2
(g3
(I0
tp3441
g5
tp3442
Rp3443
(I1
(I2
tp3444
g12
I00
S'\x00\x00\x00\xe0\xe9\x94\xcd\xbf\x00\x00\x00\x80\xac9\xe9?'
p3445
tp3446
bsS'636'
p3447
g2
(g3
(I0
tp3448
g5
tp3449
Rp3450
(I1
(I2
tp3451
g12
I00
S'\x00\x00\x00\x80x\x85\xc2\xbf\x00\x00\x00\x00\x8d\x10\xeb\xbf'
p3452
tp3453
bsS'637'
p3454
g2
(g3
(I0
tp3455
g5
tp3456
Rp3457
(I1
(I2
tp3458
g12
I00
S'\x00\x00\x00\xe0\xdf\xc6\xe2\xbf\x00\x00\x00\xe0\xbe[\xe2?'
p3459
tp3460
bsS'465'
p3461
g2
(g3
(I0
tp3462
g5
tp3463
Rp3464
(I1
(I2
tp3465
g12
I00
S'\x00\x00\x00`$\x88\xc4?\x00\x00\x00\xe0\xb9\xc5\xeb\xbf'
p3466
tp3467
bsS'464'
p3468
g2
(g3
(I0
tp3469
g5
tp3470
Rp3471
(I1
(I2
tp3472
g12
I00
S'\x00\x00\x00 }$\xea\xbf\x00\x00\x00\xa0=\x02\x94?'
p3473
tp3474
bsS'467'
p3475
g2
(g3
(I0
tp3476
g5
tp3477
Rp3478
(I1
(I2
tp3479
g12
I00
S'\x00\x00\x00\xe0U>\xe8?\x00\x00\x00 E\xa4\xd1?'
p3480
tp3481
bsS'466'
p3482
g2
(g3
(I0
tp3483
g5
tp3484
Rp3485
(I1
(I2
tp3486
g12
I00
S'\x00\x00\x00\x00\xc9\xbe\xe4\xbf\x00\x00\x00@\xe86\xe1\xbf'
p3487
tp3488
bsS'461'
p3489
g2
(g3
(I0
tp3490
g5
tp3491
Rp3492
(I1
(I2
tp3493
g12
I00
S'\x00\x00\x00\x00\x13\xbb\xb7\xbf\x00\x00\x00\xe0us\x99\xbf'
p3494
tp3495
bsS'460'
p3496
g2
(g3
(I0
tp3497
g5
tp3498
Rp3499
(I1
(I2
tp3500
g12
I00
S'\x00\x00\x00@)\x10\xc2\xbf\x00\x00\x00\x80\x19;\xee\xbf'
p3501
tp3502
bsS'463'
p3503
g2
(g3
(I0
tp3504
g5
tp3505
Rp3506
(I1
(I2
tp3507
g12
I00
S'\x00\x00\x00`uL\xe8?\x00\x00\x00\x80\n\xf6\xc5\xbf'
p3508
tp3509
bsS'462'
p3510
g2
(g3
(I0
tp3511
g5
tp3512
Rp3513
(I1
(I2
tp3514
g12
I00
S'\x00\x00\x00@\x1cu\xc5\xbf\x00\x00\x00\xe0UD\xb4\xbf'
p3515
tp3516
bsS'168'
p3517
g2
(g3
(I0
tp3518
g5
tp3519
Rp3520
(I1
(I2
tp3521
g12
I00
S'\x00\x00\x00\xc0N\x13\xe2?\x00\x00\x00\xc0\xfe\xfc\xe1\xbf'
p3522
tp3523
bsS'169'
p3524
g2
(g3
(I0
tp3525
g5
tp3526
Rp3527
(I1
(I2
tp3528
g12
I00
S'\x00\x00\x00\xc0\xed\xc0w\xbf\x00\x00\x00@\xf5%\xd3?'
p3529
tp3530
bsS'164'
p3531
g2
(g3
(I0
tp3532
g5
tp3533
Rp3534
(I1
(I2
tp3535
g12
I00
S'\x00\x00\x00\x00K\x1e@\xbf\x00\x00\x00\xe0\xbc\xa1\xe1?'
p3536
tp3537
bsS'165'
p3538
g2
(g3
(I0
tp3539
g5
tp3540
Rp3541
(I1
(I2
tp3542
g12
I00
S'\x00\x00\x00\x00\xd4(\xe1?\x00\x00\x00\x00\x89\xe9\xda\xbf'
p3543
tp3544
bsS'166'
p3545
g2
(g3
(I0
tp3546
g5
tp3547
Rp3548
(I1
(I2
tp3549
g12
I00
S'\x00\x00\x00\xc0K\xb9\xe9?\x00\x00\x00\x80\xf4\xa2\xc5?'
p3550
tp3551
bsS'167'
p3552
g2
(g3
(I0
tp3553
g5
tp3554
Rp3555
(I1
(I2
tp3556
g12
I00
S'\x00\x00\x00\xc0\xbbm\xac?\x00\x00\x00 .=\xe7\xbf'
p3557
tp3558
bsS'160'
p3559
g2
(g3
(I0
tp3560
g5
tp3561
Rp3562
(I1
(I2
tp3563
g12
I00
S'\x00\x00\x00\xa0\x95\xef\xe1\xbf\x00\x00\x00\x00\xe1\x89\xd5?'
p3564
tp3565
bsS'161'
p3566
g2
(g3
(I0
tp3567
g5
tp3568
Rp3569
(I1
(I2
tp3570
g12
I00
S'\x00\x00\x00\xa0I\xeb\xd8\xbf\x00\x00\x00\x80\xbeP\xe5?'
p3571
tp3572
bsS'162'
p3573
g2
(g3
(I0
tp3574
g5
tp3575
Rp3576
(I1
(I2
tp3577
g12
I00
S'\x00\x00\x00\xa0,!\xec?\x00\x00\x00 ]O\xd3\xbf'
p3578
tp3579
bsS'163'
p3580
g2
(g3
(I0
tp3581
g5
tp3582
Rp3583
(I1
(I2
tp3584
g12
I00
S'\x00\x00\x00\xe0,\xc7\x99\xbf\x00\x00\x00\xc0B\xa8\xe2?'
p3585
tp3586
bsS'600'
p3587
g2
(g3
(I0
tp3588
g5
tp3589
Rp3590
(I1
(I2
tp3591
g12
I00
S'\x00\x00\x00\xc0\xc8\x02\xe5?\x00\x00\x00\x00\x18|\xdf?'
p3592
tp3593
bsS'9'
p3594
g2
(g3
(I0
tp3595
g5
tp3596
Rp3597
(I1
(I2
tp3598
g12
I00
S'\x00\x00\x00 \xefh\xd1\xbf\x00\x00\x00 B\x8e\xe7?'
p3599
tp3600
bsS'647'
p3601
g2
(g3
(I0
tp3602
g5
tp3603
Rp3604
(I1
(I2
tp3605
g12
I00
S'\x00\x00\x00\x80\xc2x\xea\xbf\x00\x00\x00\x80c\xa1\xdd?'
p3606
tp3607
bsS'646'
p3608
g2
(g3
(I0
tp3609
g5
tp3610
Rp3611
(I1
(I2
tp3612
g12
I00
S'\x00\x00\x00\x80\x96\x15\xcc?\x00\x00\x00\x001\xbb\xaf\xbf'
p3613
tp3614
bsS'649'
p3615
g2
(g3
(I0
tp3616
g5
tp3617
Rp3618
(I1
(I2
tp3619
g12
I00
S'\x00\x00\x00@")\xcb\xbf\x00\x00\x00@\xa8\x92\xb8?'
p3620
tp3621
bsS'648'
p3622
g2
(g3
(I0
tp3623
g5
tp3624
Rp3625
(I1
(I2
tp3626
g12
I00
S'\x00\x00\x00\x00\x86\xbb\xe7?\x00\x00\x00`c\xf1\xa9\xbf'
p3627
tp3628
bsS'357'
p3629
g2
(g3
(I0
tp3630
g5
tp3631
Rp3632
(I1
(I2
tp3633
g12
I00
S'\x00\x00\x00\xa0\x17#\xb5\xbf\x00\x00\x00`"\x9e\xd1\xbf'
p3634
tp3635
bsS'356'
p3636
g2
(g3
(I0
tp3637
g5
tp3638
Rp3639
(I1
(I2
tp3640
g12
I00
S'\x00\x00\x00\xc0\xf8\x1c\xe9\xbf\x00\x00\x00\x00\xea\xd7\xbd\xbf'
p3641
tp3642
bsS'355'
p3643
g2
(g3
(I0
tp3644
g5
tp3645
Rp3646
(I1
(I2
tp3647
g12
I00
S'\x00\x00\x00\xe0m-\xe2\xbf\x00\x00\x00 \xd0\xfe\xd4?'
p3648
tp3649
bsS'354'
p3650
g2
(g3
(I0
tp3651
g5
tp3652
Rp3653
(I1
(I2
tp3654
g12
I00
S'\x00\x00\x00\xe0\xc8\xdf\xec?\x00\x00\x00 Z\xbd\xb4?'
p3655
tp3656
bsS'353'
p3657
g2
(g3
(I0
tp3658
g5
tp3659
Rp3660
(I1
(I2
tp3661
g12
I00
S'\x00\x00\x00@\x87G\xc5?\x00\x00\x00\xc0\x9c\xde\xb2\xbf'
p3662
tp3663
bsS'352'
p3664
g2
(g3
(I0
tp3665
g5
tp3666
Rp3667
(I1
(I2
tp3668
g12
I00
S'\x00\x00\x00\xc0\\Dt?\x00\x00\x00\xc0c\n\xe1\xbf'
p3669
tp3670
bsS'351'
p3671
g2
(g3
(I0
tp3672
g5
tp3673
Rp3674
(I1
(I2
tp3675
g12
I00
S'\x00\x00\x00\xe0Dh\x9e?\x00\x00\x00`m\xaa\xe0\xbf'
p3676
tp3677
bsS'350'
p3678
g2
(g3
(I0
tp3679
g5
tp3680
Rp3681
(I1
(I2
tp3682
g12
I00
S'\x00\x00\x00\xc0W\x8e\xc3?\x00\x00\x00@\x94l\xb1\xbf'
p3683
tp3684
bsS'359'
p3685
g2
(g3
(I0
tp3686
g5
tp3687
Rp3688
(I1
(I2
tp3689
g12
I00
S'\x00\x00\x00\x80K\x81\xc4?\x00\x00\x00 \x17V\xc4?'
p3690
tp3691
bsS'358'
p3692
g2
(g3
(I0
tp3693
g5
tp3694
Rp3695
(I1
(I2
tp3696
g12
I00
S'\x00\x00\x00 \x82~\xc5\xbf\x00\x00\x00\x80\x90\xdc\xe8\xbf'
p3697
tp3698
bsS'216'
p3699
g2
(g3
(I0
tp3700
g5
tp3701
Rp3702
(I1
(I2
tp3703
g12
I00
S'\x00\x00\x00`\xb5\xe8\xb4?\x00\x00\x00\x80Y9\xe9\xbf'
p3704
tp3705
bsS'217'
p3706
g2
(g3
(I0
tp3707
g5
tp3708
Rp3709
(I1
(I2
tp3710
g12
I00
S'\x00\x00\x00\xa0\xad\xd4\x8e\xbf\x00\x00\x00@*x\x9c?'
p3711
tp3712
bsS'214'
p3713
g2
(g3
(I0
tp3714
g5
tp3715
Rp3716
(I1
(I2
tp3717
g12
I00
S'\x00\x00\x00`n)\xe4\xbf\x00\x00\x00@\xb7$\xd8\xbf'
p3718
tp3719
bsS'215'
p3720
g2
(g3
(I0
tp3721
g5
tp3722
Rp3723
(I1
(I2
tp3724
g12
I00
S'\x00\x00\x00\xe0\xdc\x00\xbb?\x00\x00\x00@+\x01\xe8?'
p3725
tp3726
bsS'212'
p3727
g2
(g3
(I0
tp3728
g5
tp3729
Rp3730
(I1
(I2
tp3731
g12
I00
S'\x00\x00\x00\xc0\xf0\x0b\xba\xbf\x00\x00\x00\x801^\xeb?'
p3732
tp3733
bsS'213'
p3734
g2
(g3
(I0
tp3735
g5
tp3736
Rp3737
(I1
(I2
tp3738
g12
I00
S'\x00\x00\x00`\xe0\xc5\xaa\xbf\x00\x00\x00\x00\xcd\x18\xce\xbf'
p3739
tp3740
bsS'210'
p3741
g2
(g3
(I0
tp3742
g5
tp3743
Rp3744
(I1
(I2
tp3745
g12
I00
S'\x00\x00\x00\xe00H\x9f\xbf\x00\x00\x00\x80\xdam\xeb?'
p3746
tp3747
bsS'211'
p3748
g2
(g3
(I0
tp3749
g5
tp3750
Rp3751
(I1
(I2
tp3752
g12
I00
S'\x00\x00\x00@\xdc\x15\xc6?\x00\x00\x00@\xefs\xb1\xbf'
p3753
tp3754
bsS'218'
p3755
g2
(g3
(I0
tp3756
g5
tp3757
Rp3758
(I1
(I2
tp3759
g12
I00
S'\x00\x00\x00\x80\xa0\x8e\xe0\xbf\x00\x00\x00\x80D\x1c\xe4?'
p3760
tp3761
bsS'219'
p3762
g2
(g3
(I0
tp3763
g5
tp3764
Rp3765
(I1
(I2
tp3766
g12
I00
S"\x00\x00\x00\x00\xcf'\xe3\xbf\x00\x00\x00\x00\xc4r\xd7\xbf"
p3767
tp3768
bsS'289'
p3769
g2
(g3
(I0
tp3770
g5
tp3771
Rp3772
(I1
(I2
tp3773
g12
I00
S'\x00\x00\x00\xa0\xf3,\xae?\x00\x00\x00\xc0\xe6\xe0\xe7\xbf'
p3774
tp3775
bsS'288'
p3776
g2
(g3
(I0
tp3777
g5
tp3778
Rp3779
(I1
(I2
tp3780
g12
I00
S'\x00\x00\x00\x00\xfd"\xe0\xbf\x00\x00\x00\xc0\x9db\xe4?'
p3781
tp3782
bsS'4'
p3783
g2
(g3
(I0
tp3784
g5
tp3785
Rp3786
(I1
(I2
tp3787
g12
I00
S'\x00\x00\x00\xc0\xc3k\xc6?\x00\x00\x00\xa0\xb9\x19\xb7\xbf'
p3788
tp3789
bsS'281'
p3790
g2
(g3
(I0
tp3791
g5
tp3792
Rp3793
(I1
(I2
tp3794
g12
I00
S'\x00\x00\x00 \x12\xc2\xb1?\x00\x00\x00\xe0\x03y\xec?'
p3795
tp3796
bsS'280'
p3797
g2
(g3
(I0
tp3798
g5
tp3799
Rp3800
(I1
(I2
tp3801
g12
I00
S'\x00\x00\x00\xa0\x90\xea\xe3?\x00\x00\x00\xe0\x0e\xc3\xe5\xbf'
p3802
tp3803
bsS'283'
p3804
g2
(g3
(I0
tp3805
g5
tp3806
Rp3807
(I1
(I2
tp3808
g12
I00
S"\x00\x00\x00\x00$'\xc9?\x00\x00\x00 \xfe\xf8\xc2\xbf"
p3809
tp3810
bsS'282'
p3811
g2
(g3
(I0
tp3812
g5
tp3813
Rp3814
(I1
(I2
tp3815
g12
I00
S'\x00\x00\x00 *\xb2\xd2?\x00\x00\x00 \x0c\x85\xe5\xbf'
p3816
tp3817
bsS'285'
p3818
g2
(g3
(I0
tp3819
g5
tp3820
Rp3821
(I1
(I2
tp3822
g12
I00
S'\x00\x00\x00\xc01\x1c\xaa?\x00\x00\x00 \xfe\xa7\xe9\xbf'
p3823
tp3824
bsS'284'
p3825
g2
(g3
(I0
tp3826
g5
tp3827
Rp3828
(I1
(I2
tp3829
g12
I00
S'\x00\x00\x00@\xc0S\xa9\xbf\x00\x00\x00@\xb3\n}?'
p3830
tp3831
bsS'287'
p3832
g2
(g3
(I0
tp3833
g5
tp3834
Rp3835
(I1
(I2
tp3836
g12
I00
S'\x00\x00\x00\xa0L\x13\xd4?\x00\x00\x00\xa0*L\xe8\xbf'
p3837
tp3838
bsS'286'
p3839
g2
(g3
(I0
tp3840
g5
tp3841
Rp3842
(I1
(I2
tp3843
g12
I00
S'\x00\x00\x00`d1\xe5?\x00\x00\x00\x00Za\xc9?'
p3844
tp3845
bsS'678'
p3846
g2
(g3
(I0
tp3847
g5
tp3848
Rp3849
(I1
(I2
tp3850
g12
I00
S'\x00\x00\x00@\x93^\xc1\xbf\x00\x00\x00\x80\xaf\xf1\xe9\xbf'
p3851
tp3852
bsS'679'
p3853
g2
(g3
(I0
tp3854
g5
tp3855
Rp3856
(I1
(I2
tp3857
g12
I00
S'\x00\x00\x00\x80\x85\x1f\xca?\x00\x00\x00`en\x98?'
p3858
tp3859
bsS'674'
p3860
g2
(g3
(I0
tp3861
g5
tp3862
Rp3863
(I1
(I2
tp3864
g12
I00
S'\x00\x00\x00\x80A.\xc7?\x00\x00\x00@\xec\x0c\xe9\xbf'
p3865
tp3866
bsS'675'
p3867
g2
(g3
(I0
tp3868
g5
tp3869
Rp3870
(I1
(I2
tp3871
g12
I00
S'\x00\x00\x00\x00?\xf4\x92\xbf\x00\x00\x00`cn\xe1?'
p3872
tp3873
bsS'676'
p3874
g2
(g3
(I0
tp3875
g5
tp3876
Rp3877
(I1
(I2
tp3878
g12
I00
S'\x00\x00\x00 \xd2|\xa9?\x00\x00\x00\xc0\xa5\xd7\xec\xbf'
p3879
tp3880
bsS'677'
p3881
g2
(g3
(I0
tp3882
g5
tp3883
Rp3884
(I1
(I2
tp3885
g12
I00
S'\x00\x00\x00@\x11\x0b\xd7\xbf\x00\x00\x00\xa0mW\xe4?'
p3886
tp3887
bsS'670'
p3888
g2
(g3
(I0
tp3889
g5
tp3890
Rp3891
(I1
(I2
tp3892
g12
I00
S'\x00\x00\x00\x80&\x91\xe3\xbf\x00\x00\x00 \x17k\xd8\xbf'
p3893
tp3894
bsS'671'
p3895
g2
(g3
(I0
tp3896
g5
tp3897
Rp3898
(I1
(I2
tp3899
g12
I00
S'\x00\x00\x00\x00\xfb\xb5\xe3\xbf\x00\x00\x00\xc0\x89;\xd7\xbf'
p3900
tp3901
bsS'672'
p3902
g2
(g3
(I0
tp3903
g5
tp3904
Rp3905
(I1
(I2
tp3906
g12
I00
S'\x00\x00\x00\x003\xa5\xe4\xbf\x00\x00\x00\x00NF\xd8\xbf'
p3907
tp3908
bsS'673'
p3909
g2
(g3
(I0
tp3910
g5
tp3911
Rp3912
(I1
(I2
tp3913
g12
I00
S'\x00\x00\x00`A\x1e\xca?\x00\x00\x00@\xb1\xcd\xb9?'
p3914
tp3915
bsS'263'
p3916
g2
(g3
(I0
tp3917
g5
tp3918
Rp3919
(I1
(I2
tp3920
g12
I00
S'\x00\x00\x00\xc0v\xd3\xe4?\x00\x00\x00\xc0O\x03\xc3?'
p3921
tp3922
bsS'262'
p3923
g2
(g3
(I0
tp3924
g5
tp3925
Rp3926
(I1
(I2
tp3927
g12
I00
S'\x00\x00\x00\x80\x16\x7f\xea?\x00\x00\x00\xe0_~\xda?'
p3928
tp3929
bsS'261'
p3930
g2
(g3
(I0
tp3931
g5
tp3932
Rp3933
(I1
(I2
tp3934
g12
I00
S'\x00\x00\x00\xa0\xcf\xa2\xe7?\x00\x00\x00@u\xd2\xd7\xbf'
p3935
tp3936
bsS'260'
p3937
g2
(g3
(I0
tp3938
g5
tp3939
Rp3940
(I1
(I2
tp3941
g12
I00
S'\x00\x00\x00\xe0\x11\x14\xcf\xbf\x00\x00\x00\xc0\xf7$\xe7\xbf'
p3942
tp3943
bsS'267'
p3944
g2
(g3
(I0
tp3945
g5
tp3946
Rp3947
(I1
(I2
tp3948
g12
I00
S'\x00\x00\x00@\xb1\x1d\xea\xbf\x00\x00\x00 )\x19\xde?'
p3949
tp3950
bsS'266'
p3951
g2
(g3
(I0
tp3952
g5
tp3953
Rp3954
(I1
(I2
tp3955
g12
I00
S'\x00\x00\x00\xe0b:\xd1?\x00\x00\x00\x00Z\xb6\xb0\xbf'
p3956
tp3957
bsS'265'
p3958
g2
(g3
(I0
tp3959
g5
tp3960
Rp3961
(I1
(I2
tp3962
g12
I00
S'\x00\x00\x00\xa0w\x00\xeb\xbf\x00\x00\x00`\xe8\xfe\xc5?'
p3963
tp3964
bsS'264'
p3965
g2
(g3
(I0
tp3966
g5
tp3967
Rp3968
(I1
(I2
tp3969
g12
I00
S'\x00\x00\x00\xa0,\xa2\xde?\x00\x00\x00\xc0N\x88\xe4\xbf'
p3970
tp3971
bsS'269'
p3972
g2
(g3
(I0
tp3973
g5
tp3974
Rp3975
(I1
(I2
tp3976
g12
I00
S'\x00\x00\x00\x00hk\xa1?\x00\x00\x00\xe0\x13{\xe0\xbf'
p3977
tp3978
bsS'268'
p3979
g2
(g3
(I0
tp3980
g5
tp3981
Rp3982
(I1
(I2
tp3983
g12
I00
S'\x00\x00\x00\xc0\xa5J\xe6?\x00\x00\x00\x00\xe8\xa3\xd6?'
p3984
tp3985
bsS'59'
p3986
g2
(g3
(I0
tp3987
g5
tp3988
Rp3989
(I1
(I2
tp3990
g12
I00
S'\x00\x00\x00 \x8b"\xd9?\x00\x00\x00\x00\x04\xfa\xe7?'
p3991
tp3992
bsS'58'
p3993
g2
(g3
(I0
tp3994
g5
tp3995
Rp3996
(I1
(I2
tp3997
g12
I00
S'\x00\x00\x00\x80\xd07\xe4\xbf\x00\x00\x00`N\xfb\xde?'
p3998
tp3999
bsS'55'
p4000
g2
(g3
(I0
tp4001
g5
tp4002
Rp4003
(I1
(I2
tp4004
g12
I00
S'\x00\x00\x00\xa0\xb0\xca\xcd\xbf\x00\x00\x00`r+\xe0?'
p4005
tp4006
bsS'54'
p4007
g2
(g3
(I0
tp4008
g5
tp4009
Rp4010
(I1
(I2
tp4011
g12
I00
S'\x00\x00\x00\x00\xcd\xe4\x99\xbf\x00\x00\x00\x00\xa8\x87\x98?'
p4012
tp4013
bsS'57'
p4014
g2
(g3
(I0
tp4015
g5
tp4016
Rp4017
(I1
(I2
tp4018
g12
I00
S'\x00\x00\x00`@\x15\xe8\xbf\x00\x00\x00\x00\x9b\xae\xce\xbf'
p4019
tp4020
bsS'56'
p4021
g2
(g3
(I0
tp4022
g5
tp4023
Rp4024
(I1
(I2
tp4025
g12
I00
S'\x00\x00\x00\xa0\xca&\xe2\xbf\x00\x00\x00\xe0t\xcf\xd5?'
p4026
tp4027
bsS'51'
p4028
g2
(g3
(I0
tp4029
g5
tp4030
Rp4031
(I1
(I2
tp4032
g12
I00
S'\x00\x00\x00\x80\xfc\xb0\xb8\xbf\x00\x00\x00\x80\xc1\xd1\xbe?'
p4033
tp4034
bsS'258'
p4035
g2
(g3
(I0
tp4036
g5
tp4037
Rp4038
(I1
(I2
tp4039
g12
I00
S'\x00\x00\x00\xa08\xb3\xda?\x00\x00\x00`m\x06\xe7?'
p4040
tp4041
bsS'53'
p4042
g2
(g3
(I0
tp4043
g5
tp4044
Rp4045
(I1
(I2
tp4046
g12
I00
S'\x00\x00\x00\xc0~}\xa7?\x00\x00\x00\xe0.^\xb3?'
p4047
tp4048
bsS'52'
p4049
g2
(g3
(I0
tp4050
g5
tp4051
Rp4052
(I1
(I2
tp4053
g12
I00
S'\x00\x00\x00\x80\xdf\xd8\xb7\xbf\x00\x00\x00\xa0\xa0\xd9\xb8?'
p4054
tp4055
bsS'537'
p4056
g2
(g3
(I0
tp4057
g5
tp4058
Rp4059
(I1
(I2
tp4060
g12
I00
S'\x00\x00\x00@@\xa9\xc5?\x00\x00\x00\xa0p\x0c\xec\xbf'
p4061
tp4062
bsS'536'
p4063
g2
(g3
(I0
tp4064
g5
tp4065
Rp4066
(I1
(I2
tp4067
g12
I00
S'\x00\x00\x00@\x81\xc9\xbd\xbf\x00\x00\x00`\xa5\xc2\xa9\xbf'
p4068
tp4069
bsS'535'
p4070
g2
(g3
(I0
tp4071
g5
tp4072
Rp4073
(I1
(I2
tp4074
g12
I00
S'\x00\x00\x00\xa0|L\xe5\xbf\x00\x00\x00\xa0E\x84\xc3?'
p4075
tp4076
bsS'63'
p4077
g2
(g3
(I0
tp4078
g5
tp4079
Rp4080
(I1
(I2
tp4081
g12
I00
S'\x00\x00\x00@\xaa\xff\xcd?\x00\x00\x00\x80\xdd\xa3m\xbf'
p4082
tp4083
bsS'533'
p4084
g2
(g3
(I0
tp4085
g5
tp4086
Rp4087
(I1
(I2
tp4088
g12
I00
S'\x00\x00\x00`\xa6\x07\xe8\xbf\x00\x00\x00 \t@\xd0?'
p4089
tp4090
bsS'532'
p4091
g2
(g3
(I0
tp4092
g5
tp4093
Rp4094
(I1
(I2
tp4095
g12
I00
S'\x00\x00\x00`&\x02\xd1\xbf\x00\x00\x00`S\xf2\xd3?'
p4096
tp4097
bsS'531'
p4098
g2
(g3
(I0
tp4099
g5
tp4100
Rp4101
(I1
(I2
tp4102
g12
I00
S'\x00\x00\x00`\xcbB\xcc\xbf\x00\x00\x00``$\xd3?'
p4103
tp4104
bsS'530'
p4105
g2
(g3
(I0
tp4106
g5
tp4107
Rp4108
(I1
(I2
tp4109
g12
I00
S"\x00\x00\x00\xe0\\\x00\xb0?\x00\x00\x00\xa0'\xbb\xe9\xbf"
p4110
tp4111
bsS'539'
p4112
g2
(g3
(I0
tp4113
g5
tp4114
Rp4115
(I1
(I2
tp4116
g12
I00
S'\x00\x00\x00\x00\x8bw\xe8?\x00\x00\x00\xe0\xb2\x13\xd1?'
p4117
tp4118
bsS'538'
p4119
g2
(g3
(I0
tp4120
g5
tp4121
Rp4122
(I1
(I2
tp4123
g12
I00
S'\x00\x00\x00\xe0\x13\xb8\xce?\x00\x00\x00\x00@\xa4\xaf\xbf'
p4124
tp4125
bsS'50'
p4126
g2
(g3
(I0
tp4127
g5
tp4128
Rp4129
(I1
(I2
tp4130
g12
I00
S'\x00\x00\x00@W\xa8\xa6\xbf\x00\x00\x00\xa0p\xf3\xd1?'
p4131
tp4132
bsS'115'
p4133
g2
(g3
(I0
tp4134
g5
tp4135
Rp4136
(I1
(I2
tp4137
g12
I00
S'\x00\x00\x00\x00\x96\x87\xe1?\x00\x00\x00@\xa9n\xe1?'
p4138
tp4139
bsS'252'
p4140
g2
(g3
(I0
tp4141
g5
tp4142
Rp4143
(I1
(I2
tp4144
g12
I00
S'\x00\x00\x00\xc0D\xfb\xe7\xbf\x00\x00\x00 \xca\xed\xd2\xbf'
p4145
tp4146
bsS'117'
p4147
g2
(g3
(I0
tp4148
g5
tp4149
Rp4150
(I1
(I2
tp4151
g12
I00
S'\x00\x00\x00\xe0\x18\x00\xd5\xbf\x00\x00\x00 \x11\xa2\xe5\xbf'
p4152
tp4153
bsS'116'
p4154
g2
(g3
(I0
tp4155
g5
tp4156
Rp4157
(I1
(I2
tp4158
g12
I00
S'\x00\x00\x00\x80\x97K\xe2\xbf\x00\x00\x00@A\xc3\xe0\xbf'
p4159
tp4160
bsS'111'
p4161
g2
(g3
(I0
tp4162
g5
tp4163
Rp4164
(I1
(I2
tp4165
g12
I00
S'\x00\x00\x00\xe0<\xd7\xe8\xbf\x00\x00\x00\xe0\x9d~\xb2?'
p4166
tp4167
bsS'110'
p4168
g2
(g3
(I0
tp4169
g5
tp4170
Rp4171
(I1
(I2
tp4172
g12
I00
S'\x00\x00\x00\xe0\xacd\xe1?\x00\x00\x00\xe0\xbb8\xe2\xbf'
p4173
tp4174
bsS'113'
p4175
g2
(g3
(I0
tp4176
g5
tp4177
Rp4178
(I1
(I2
tp4179
g12
I00
S'\x00\x00\x00\xc0\x86\xce\xe1?\x00\x00\x00\x80\x14o\xd8\xbf'
p4180
tp4181
bsS'69'
p4182
g2
(g3
(I0
tp4183
g5
tp4184
Rp4185
(I1
(I2
tp4186
g12
I00
S'\x00\x00\x00\xc04?\xe4\xbf\x00\x00\x00\xe0\xa7\xa1\xe0\xbf'
p4187
tp4188
bsS'119'
p4189
g2
(g3
(I0
tp4190
g5
tp4191
Rp4192
(I1
(I2
tp4193
g12
I00
S'\x00\x00\x00`\xffh\xe4\xbf\x00\x00\x00\x80\xe3\x92\xe0\xbf'
p4194
tp4195
bsS'118'
p4196
g2
(g3
(I0
tp4197
g5
tp4198
Rp4199
(I1
(I2
tp4200
g12
I00
S'\x00\x00\x00@\x12\xc2\x98\xbf\x00\x00\x00\xa0\x0b,\xeb?'
p4201
tp4202
bsS'429'
p4203
g2
(g3
(I0
tp4204
g5
tp4205
Rp4206
(I1
(I2
tp4207
g12
I00
S'\x00\x00\x00`\xbb\xb8\xa8?\x00\x00\x00@c:\xec\xbf'
p4208
tp4209
bsS'428'
p4210
g2
(g3
(I0
tp4211
g5
tp4212
Rp4213
(I1
(I2
tp4214
g12
I00
S'\x00\x00\x00\xa0\xc8/\x8d\xbf\x00\x00\x00\x00\xabo\xe1?'
p4215
tp4216
bsS'534'
p4217
g2
(g3
(I0
tp4218
g5
tp4219
Rp4220
(I1
(I2
tp4221
g12
I00
S'\x00\x00\x00\xa0\x86\xaa\xe6\xbf\x00\x00\x00`Ow\xcf?'
p4222
tp4223
bsS'421'
p4224
g2
(g3
(I0
tp4225
g5
tp4226
Rp4227
(I1
(I2
tp4228
g12
I00
S'\x00\x00\x00\xa0\xe4p\xed\xbf\x00\x00\x00\x80d\xd1v?'
p4229
tp4230
bsS'420'
p4231
g2
(g3
(I0
tp4232
g5
tp4233
Rp4234
(I1
(I2
tp4235
g12
I00
S'\x00\x00\x00\x80\x8e@\xe8\xbf\x00\x00\x00@\xf4\x06\xb4?'
p4236
tp4237
bsS'423'
p4238
g2
(g3
(I0
tp4239
g5
tp4240
Rp4241
(I1
(I2
tp4242
g12
I00
S'\x00\x00\x00`\xbc&\xc9?\x00\x00\x00\x00C\xcf\xc6?'
p4243
tp4244
bsS'422'
p4245
g2
(g3
(I0
tp4246
g5
tp4247
Rp4248
(I1
(I2
tp4249
g12
I00
S'\x00\x00\x00 \x9c\xbc\xcf?\x00\x00\x00\xe0\x9c\xbd\xc9?'
p4250
tp4251
bsS'425'
p4252
g2
(g3
(I0
tp4253
g5
tp4254
Rp4255
(I1
(I2
tp4256
g12
I00
S'\x00\x00\x00\xc0\xf5o\xe6?\x00\x00\x00\xc0(&\xd7?'
p4257
tp4258
bsS'424'
p4259
g2
(g3
(I0
tp4260
g5
tp4261
Rp4262
(I1
(I2
tp4263
g12
I00
S'\x00\x00\x00\xe03\xc4\xb0\xbf\x00\x00\x00`\xeey\x88\xbf'
p4264
tp4265
bsS'427'
p4266
g2
(g3
(I0
tp4267
g5
tp4268
Rp4269
(I1
(I2
tp4270
g12
I00
S'\x00\x00\x00\xa0d\x0b\xcb?\x00\x00\x00@&\xd8\x95?'
p4271
tp4272
bsS'426'
p4273
g2
(g3
(I0
tp4274
g5
tp4275
Rp4276
(I1
(I2
tp4277
g12
I00
S'\x00\x00\x00\xa0\xe0\xff\xcf?\x00\x00\x00\xe0\xc9\xd2\xb2?'
p4278
tp4279
bsS'308'
p4280
g2
(g3
(I0
tp4281
g5
tp4282
Rp4283
(I1
(I2
tp4284
g12
I00
S'\x00\x00\x00\xe0\xb9\xaa\xe4?\x00\x00\x00\x00\xfb\xb6\xc8?'
p4285
tp4286
bsS'309'
p4287
g2
(g3
(I0
tp4288
g5
tp4289
Rp4290
(I1
(I2
tp4291
g12
I00
S'\x00\x00\x00\x00\x1b\xe8\xd4?\x00\x00\x00\x00\xa9.\xe9\xbf'
p4292
tp4293
bsS'300'
p4294
g2
(g3
(I0
tp4295
g5
tp4296
Rp4297
(I1
(I2
tp4298
g12
I00
S'\x00\x00\x00\x80\x02\x01\xbb?\x00\x00\x00`\x94\xc2\xe7?'
p4299
tp4300
bsS'301'
p4301
g2
(g3
(I0
tp4302
g5
tp4303
Rp4304
(I1
(I2
tp4305
g12
I00
S'\x00\x00\x00\xe0h:\xe4\xbf\x00\x00\x00\xc0<\x86\xdf?'
p4306
tp4307
bsS'302'
p4308
g2
(g3
(I0
tp4309
g5
tp4310
Rp4311
(I1
(I2
tp4312
g12
I00
S"\x00\x00\x00\xc0\xe6\x88\xbe?\x00\x00\x00\xe0'\xbc\xc1?"
p4313
tp4314
bsS'303'
p4315
g2
(g3
(I0
tp4316
g5
tp4317
Rp4318
(I1
(I2
tp4319
g12
I00
S'\x00\x00\x00\xa0N\xe5\xc7?\x00\x00\x00\xc0\x0f~\xc8?'
p4320
tp4321
bsS'304'
p4322
g2
(g3
(I0
tp4323
g5
tp4324
Rp4325
(I1
(I2
tp4326
g12
I00
S'\x00\x00\x00\xe0C\xaa\xc8?\x00\x00\x00\x80\x02\xd4\x80\xbf'
p4327
tp4328
bsS'305'
p4329
g2
(g3
(I0
tp4330
g5
tp4331
Rp4332
(I1
(I2
tp4333
g12
I00
S'\x00\x00\x00\x80+\x96\xec?\x00\x00\x00\xa0\x9b<\xb7?'
p4334
tp4335
bsS'306'
p4336
g2
(g3
(I0
tp4337
g5
tp4338
Rp4339
(I1
(I2
tp4340
g12
I00
S'\x00\x00\x00\xe0\xe3\x8a\xcc\xbf\x00\x00\x00\x00\xe6\xa7\xea?'
p4341
tp4342
bsS'307'
p4343
g2
(g3
(I0
tp4344
g5
tp4345
Rp4346
(I1
(I2
tp4347
g12
I00
S'\x00\x00\x00\xa0o\xd1\xd4\xbf\x00\x00\x00@\r\xe9\xa0?'
p4348
tp4349
bsS'568'
p4350
g2
(g3
(I0
tp4351
g5
tp4352
Rp4353
(I1
(I2
tp4354
g12
I00
S'\x00\x00\x00`\xcdp\xcd\xbf\x00\x00\x00@\xd9\x97\xe1?'
p4355
tp4356
bsS'569'
p4357
g2
(g3
(I0
tp4358
g5
tp4359
Rp4360
(I1
(I2
tp4361
g12
I00
S'\x00\x00\x00\xe0\x18\xd5\xbf\xbf\x00\x00\x00\x00c\xe3\xa3\xbf'
p4362
tp4363
bsS'560'
p4364
g2
(g3
(I0
tp4365
g5
tp4366
Rp4367
(I1
(I2
tp4368
g12
I00
S'\x00\x00\x00@B\xaf\xe8\xbf\x00\x00\x00\xc0\xb1\xf8\xdb?'
p4369
tp4370
bsS'561'
p4371
g2
(g3
(I0
tp4372
g5
tp4373
Rp4374
(I1
(I2
tp4375
g12
I00
S'\x00\x00\x00`[\x84\xe3\xbf\x00\x00\x00\x80\x90\xaa\xe2?'
p4376
tp4377
bsS'562'
p4378
g2
(g3
(I0
tp4379
g5
tp4380
Rp4381
(I1
(I2
tp4382
g12
I00
S'\x00\x00\x00@\xdd\xf5w\xbf\x00\x00\x00`\xb9\xb5\xe0\xbf'
p4383
tp4384
bsS'563'
p4385
g2
(g3
(I0
tp4386
g5
tp4387
Rp4388
(I1
(I2
tp4389
g12
I00
S'\x00\x00\x00@\xf2\xa5\xd7\xbf\x00\x00\x00\xa0\xb0%\xe4?'
p4390
tp4391
bsS'564'
p4392
g2
(g3
(I0
tp4393
g5
tp4394
Rp4395
(I1
(I2
tp4396
g12
I00
S'\x00\x00\x00`\xb0\xb3\xbb?\x00\x00\x00\x80\xf4\x84\xc9\xbf'
p4397
tp4398
bsS'565'
p4399
g2
(g3
(I0
tp4400
g5
tp4401
Rp4402
(I1
(I2
tp4403
g12
I00
S'\x00\x00\x00@N/\xdf\xbf\x00\x00\x00@<\x98\xe1?'
p4404
tp4405
bsS'566'
p4406
g2
(g3
(I0
tp4407
g5
tp4408
Rp4409
(I1
(I2
tp4410
g12
I00
S'\x00\x00\x00@\x82v\xdf\xbf\x00\x00\x00\xa0\xefe\xe4\xbf'
p4411
tp4412
bsS'567'
p4413
g2
(g3
(I0
tp4414
g5
tp4415
Rp4416
(I1
(I2
tp4417
g12
I00
S'\x00\x00\x00\x00\x88\xbf\xd4?\x00\x00\x00\xc0\xda\xf6\xe8?'
p4418
tp4419
bsS'229'
p4420
g2
(g3
(I0
tp4421
g5
tp4422
Rp4423
(I1
(I2
tp4424
g12
I00
S'\x00\x00\x00\x80\x91B\xe6?\x00\x00\x00\x80J\xa3\xc0?'
p4425
tp4426
bsS'228'
p4427
g2
(g3
(I0
tp4428
g5
tp4429
Rp4430
(I1
(I2
tp4431
g12
I00
S'\x00\x00\x00`H&\xe6?\x00\x00\x00\xc0L?\xcb?'
p4432
tp4433
bsS'227'
p4434
g2
(g3
(I0
tp4435
g5
tp4436
Rp4437
(I1
(I2
tp4438
g12
I00
S'\x00\x00\x00\xe0\xa3k\xe3\xbf\x00\x00\x00@\x91I\xde?'
p4439
tp4440
bsS'226'
p4441
g2
(g3
(I0
tp4442
g5
tp4443
Rp4444
(I1
(I2
tp4445
g12
I00
S'\x00\x00\x00\x80\xc4\xb2\xe1?\x00\x00\x00\xe0Pj\xdf\xbf'
p4446
tp4447
bsS'225'
p4448
g2
(g3
(I0
tp4449
g5
tp4450
Rp4451
(I1
(I2
tp4452
g12
I00
S'\x00\x00\x00\xc0\xb0j\xd0\xbf\x00\x00\x00`\x0f\x88\xe7\xbf'
p4453
tp4454
bsS'224'
p4455
g2
(g3
(I0
tp4456
g5
tp4457
Rp4458
(I1
(I2
tp4459
g12
I00
S'\x00\x00\x00 \x80y\xc1\xbf\x00\x00\x00\x00ld\xad\xbf'
p4460
tp4461
bsS'223'
p4462
g2
(g3
(I0
tp4463
g5
tp4464
Rp4465
(I1
(I2
tp4466
g12
I00
S'\x00\x00\x00\x80\xd5\xf7\xbe\xbf\x00\x00\x00\x00\x15_\xd3\xbf'
p4467
tp4468
bsS'222'
p4469
g2
(g3
(I0
tp4470
g5
tp4471
Rp4472
(I1
(I2
tp4473
g12
I00
S'\x00\x00\x00 )]\xe1?\x00\x00\x00\xe0hh\xea\xbf'
p4474
tp4475
bsS'221'
p4476
g2
(g3
(I0
tp4477
g5
tp4478
Rp4479
(I1
(I2
tp4480
g12
I00
S'\x00\x00\x00`yK\xe2\xbf\x00\x00\x00\x80\x9cT\xd8\xbf'
p4481
tp4482
bsS'220'
p4483
g2
(g3
(I0
tp4484
g5
tp4485
Rp4486
(I1
(I2
tp4487
g12
I00
S'\x00\x00\x00`Z\x7f\xe7?\x00\x00\x00\x00\xfew\xab\xbf'
p4488
tp4489
bsS'114'
p4490
g2
(g3
(I0
tp4491
g5
tp4492
Rp4493
(I1
(I2
tp4494
g12
I00
S'\x00\x00\x00\x80#\x14\xa2\xbf\x00\x00\x00 \xb8\x9c\xd2?'
p4495
tp4496
bsS'391'
p4497
g2
(g3
(I0
tp4498
g5
tp4499
Rp4500
(I1
(I2
tp4501
g12
I00
S'\x00\x00\x00`{6\xd4\xbf\x00\x00\x00\xa0\x04\xf1??'
p4502
tp4503
bsS'390'
p4504
g2
(g3
(I0
tp4505
g5
tp4506
Rp4507
(I1
(I2
tp4508
g12
I00
S'\x00\x00\x00`\x077\xe0\xbf\x00\x00\x00\x00\x1f\x16\xe4?'
p4509
tp4510
bsS'151'
p4511
g2
(g3
(I0
tp4512
g5
tp4513
Rp4514
(I1
(I2
tp4515
g12
I00
S'\x00\x00\x00 wq\xe8\xbf\x00\x00\x00`L\x1e\xbb\xbf'
p4516
tp4517
bsS'150'
p4518
g2
(g3
(I0
tp4519
g5
tp4520
Rp4521
(I1
(I2
tp4522
g12
I00
S'\x00\x00\x00\xe0\x00\xff\xeb?\x00\x00\x00 \xe7\xdf\xd2?'
p4523
tp4524
bsS'153'
p4525
g2
(g3
(I0
tp4526
g5
tp4527
Rp4528
(I1
(I2
tp4529
g12
I00
S'\x00\x00\x00\x80\xa2\x9a~?\x00\x00\x00\xe0\xdd\xae\xd4?'
p4530
tp4531
bsS'152'
p4532
g2
(g3
(I0
tp4533
g5
tp4534
Rp4535
(I1
(I2
tp4536
g12
I00
S'\x00\x00\x00\x80\xd1\x9c\xd7\xbf\x00\x00\x00\xe0\xbfk\xe4?'
p4537
tp4538
bsS'155'
p4539
g2
(g3
(I0
tp4540
g5
tp4541
Rp4542
(I1
(I2
tp4543
g12
I00
S'\x00\x00\x00@\xe1\xcb\xe8\xbf\x00\x00\x00`)\x0b\xb6?'
p4544
tp4545
bsS'154'
p4546
g2
(g3
(I0
tp4547
g5
tp4548
Rp4549
(I1
(I2
tp4550
g12
I00
S'\x00\x00\x00`\xdc\x90\xe1?\x00\x00\x00\x80\xa3\xe5\xe1\xbf'
p4551
tp4552
bsS'157'
p4553
g2
(g3
(I0
tp4554
g5
tp4555
Rp4556
(I1
(I2
tp4557
g12
I00
S'\x00\x00\x00\xe0\x14\x11\x92\xbf\x00\x00\x00@\x1a\x97\xd3?'
p4558
tp4559
bsS'156'
p4560
g2
(g3
(I0
tp4561
g5
tp4562
Rp4563
(I1
(I2
tp4564
g12
I00
S'\x00\x00\x00\xc0\x88f\xe9?\x00\x00\x00\xa0\xc97\xc6?'
p4565
tp4566
bsS'159'
p4567
g2
(g3
(I0
tp4568
g5
tp4569
Rp4570
(I1
(I2
tp4571
g12
I00
S'\x00\x00\x00 o\xc6\xe4?\x00\x00\x00\xe0\x98(\xcb?'
p4572
tp4573
bsS'158'
p4574
g2
(g3
(I0
tp4575
g5
tp4576
Rp4577
(I1
(I2
tp4578
g12
I00
S'\x00\x00\x00`\x9e\xaf\xe4?\x00\x00\x00\x80\x9f\xd4\xc4?'
p4579
tp4580
bsS'112'
p4581
g2
(g3
(I0
tp4582
g5
tp4583
Rp4584
(I1
(I2
tp4585
g12
I00
S'\x00\x00\x00\x00\x84\xf5\xe0?\x00\x00\x00`"\xc6\xd8\xbf'
p4586
tp4587
bsS'609'
p4588
g2
(g3
(I0
tp4589
g5
tp4590
Rp4591
(I1
(I2
tp4592
g12
I00
S'\x00\x00\x00 \xc1\xc7\xcc\xbf\x00\x00\x00\x80\x16\xa6\xd2?'
p4593
tp4594
bsS'608'
p4595
g2
(g3
(I0
tp4596
g5
tp4597
Rp4598
(I1
(I2
tp4599
g12
I00
S'\x00\x00\x00@\xa3X\xd1\xbf\x00\x00\x00\xe0i,\xa0\xbf'
p4600
tp4601
bsS'634'
p4602
g2
(g3
(I0
tp4603
g5
tp4604
Rp4605
(I1
(I2
tp4606
g12
I00
S'\x00\x00\x00\x80_\x01\xe6?\x00\x00\x00\xa0n\x8f\xdb\xbf'
p4607
tp4608
bsS'399'
p4609
g2
(g3
(I0
tp4610
g5
tp4611
Rp4612
(I1
(I2
tp4613
g12
I00
S'\x00\x00\x00\x80\xdd\xf7\xb7?\x00\x00\x00\x00\x9d\xfd\xe2\xbf'
p4614
tp4615
bsS'635'
p4616
g2
(g3
(I0
tp4617
g5
tp4618
Rp4619
(I1
(I2
tp4620
g12
I00
S'\x00\x00\x00\x80Q\x8c\xaf?\x00\x00\x00\xe0r\x84\xe6\xbf'
p4621
tp4622
bsS'398'
p4623
g2
(g3
(I0
tp4624
g5
tp4625
Rp4626
(I1
(I2
tp4627
g12
I00
S'\x00\x00\x00 \xfcv\xd0?\x00\x00\x00`\xd5\xe4\xb2?'
p4628
tp4629
bsS'48'
p4630
g2
(g3
(I0
tp4631
g5
tp4632
Rp4633
(I1
(I2
tp4634
g12
I00
S"\x00\x00\x00\xc0t\x19\xe8\xbf\x00\x00\x00\xa0'\xf6\xda?"
p4635
tp4636
bsS'49'
p4637
g2
(g3
(I0
tp4638
g5
tp4639
Rp4640
(I1
(I2
tp4641
g12
I00
S'\x00\x00\x00 Ht\xb9\xbf\x00\x00\x00\xc0]\x86\xd0?'
p4642
tp4643
bsS'46'
p4644
g2
(g3
(I0
tp4645
g5
tp4646
Rp4647
(I1
(I2
tp4648
g12
I00
S'\x00\x00\x00 \xc0\xe8\xda\xbf\x00\x00\x00\xe0\xe8=\xe5\xbf'
p4649
tp4650
bsS'47'
p4651
g2
(g3
(I0
tp4652
g5
tp4653
Rp4654
(I1
(I2
tp4655
g12
I00
S'\x00\x00\x00\xa0\x9d\x1c\xeb?\x00\x00\x00 \x14\xe5\x8d?'
p4656
tp4657
bsS'44'
p4658
g2
(g3
(I0
tp4659
g5
tp4660
Rp4661
(I1
(I2
tp4662
g12
I00
S'\x00\x00\x00\x00\xca\xd5\xd5?\x00\x00\x00 \x94O\xeb?'
p4663
tp4664
bsS'45'
p4665
g2
(g3
(I0
tp4666
g5
tp4667
Rp4668
(I1
(I2
tp4669
g12
I00
S'\x00\x00\x00\x00:\xd6\xde\xbf\x00\x00\x00\x80\x11W\xe4\xbf'
p4670
tp4671
bsS'42'
p4672
g2
(g3
(I0
tp4673
g5
tp4674
Rp4675
(I1
(I2
tp4676
g12
I00
S'\x00\x00\x00\xa0\x01\xf7q\xbf\x00\x00\x00\x80P\xc7\xd2\xbf'
p4677
tp4678
bsS'43'
p4679
g2
(g3
(I0
tp4680
g5
tp4681
Rp4682
(I1
(I2
tp4683
g12
I00
S'\x00\x00\x00\x80\xd7\xa7\xb3?\x00\x00\x00\x80\x851\xec?'
p4684
tp4685
bsS'40'
p4686
g2
(g3
(I0
tp4687
g5
tp4688
Rp4689
(I1
(I2
tp4690
g12
I00
S'\x00\x00\x00``\x9b\xbb\xbf\x00\x00\x00\x80HE\xd0\xbf'
p4691
tp4692
bsS'41'
p4693
g2
(g3
(I0
tp4694
g5
tp4695
Rp4696
(I1
(I2
tp4697
g12
I00
S'\x00\x00\x00\x80\x13\xb8\xaa\xbf\x00\x00\x00@6\xde\xcf\xbf'
p4698
tp4699
bsS'638'
p4700
g2
(g3
(I0
tp4701
g5
tp4702
Rp4703
(I1
(I2
tp4704
g12
I00
S'\x00\x00\x00\xc0\x11\xdb\xd1\xbf\x00\x00\x00\x80G\t\xa3\xbf'
p4705
tp4706
bsS'5'
p4707
g2
(g3
(I0
tp4708
g5
tp4709
Rp4710
(I1
(I2
tp4711
g12
I00
S'\x00\x00\x00\xa0q*\xcd?\x00\x00\x00\xc0?5\xa6?'
p4712
tp4713
bsS'639'
p4714
g2
(g3
(I0
tp4715
g5
tp4716
Rp4717
(I1
(I2
tp4718
g12
I00
S'\x00\x00\x00\x80\x008\xd2\xbf\x00\x00\x00`\xba\xb5\xec\xbf'
p4719
tp4720
bsS'489'
p4721
g2
(g3
(I0
tp4722
g5
tp4723
Rp4724
(I1
(I2
tp4725
g12
I00
S'\x00\x00\x00\x80\x9ek\xd3\xbf\x00\x00\x00\x00\xe0\xee\x9c?'
p4726
tp4727
bsS'488'
p4728
g2
(g3
(I0
tp4729
g5
tp4730
Rp4731
(I1
(I2
tp4732
g12
I00
S'\x00\x00\x00 \xd8U\xda\xbf\x00\x00\x00\xc0<{\xda?'
p4733
tp4734
bsS'487'
p4735
g2
(g3
(I0
tp4736
g5
tp4737
Rp4738
(I1
(I2
tp4739
g12
I00
S'\x00\x00\x00\xc0!W\xdb\xbf\x00\x00\x00 \x9b`\xd9?'
p4740
tp4741
bsS'486'
p4742
g2
(g3
(I0
tp4743
g5
tp4744
Rp4745
(I1
(I2
tp4746
g12
I00
S"\x00\x00\x00\x00\x82\xa4\xe0\xbf\x00\x00\x00 '2\xe2?"
p4747
tp4748
bsS'485'
p4749
g2
(g3
(I0
tp4750
g5
tp4751
Rp4752
(I1
(I2
tp4753
g12
I00
S'\x00\x00\x00\xe0)D\xbd\xbf\x00\x00\x00\xe0\xd5\xba\xba?'
p4754
tp4755
bsS'484'
p4756
g2
(g3
(I0
tp4757
g5
tp4758
Rp4759
(I1
(I2
tp4760
g12
I00
S'\x00\x00\x00\xc0nK\xb6\xbf\x00\x00\x00 a\x04\xd1?'
p4761
tp4762
bsS'483'
p4763
g2
(g3
(I0
tp4764
g5
tp4765
Rp4766
(I1
(I2
tp4767
g12
I00
S'\x00\x00\x00\xe0!x\xad\xbf\x00\x00\x00\xa0\xf5$\xd1?'
p4768
tp4769
bsS'482'
p4770
g2
(g3
(I0
tp4771
g5
tp4772
Rp4773
(I1
(I2
tp4774
g12
I00
S'\x00\x00\x00@d_\x87\xbf\x00\x00\x00\xc0\x8a\xa9\xd2\xbf'
p4775
tp4776
bsS'481'
p4777
g2
(g3
(I0
tp4778
g5
tp4779
Rp4780
(I1
(I2
tp4781
g12
I00
S'\x00\x00\x00@\xf0\xab\xb3\xbf\x00\x00\x00 ]\x8f\xcf\xbf'
p4782
tp4783
bsS'480'
p4784
g2
(g3
(I0
tp4785
g5
tp4786
Rp4787
(I1
(I2
tp4788
g12
I00
S'\x00\x00\x00`]E\xd0?\x00\x00\x00\xa0\x1eF\x91?'
p4789
tp4790
bsS'472'
p4791
g2
(g3
(I0
tp4792
g5
tp4793
Rp4794
(I1
(I2
tp4795
g12
I00
S'\x00\x00\x00\xa0c\xdb\xe8\xbf\x00\x00\x00  \xb4\xe9?'
p4796
tp4797
bsS'473'
p4798
g2
(g3
(I0
tp4799
g5
tp4800
Rp4801
(I1
(I2
tp4802
g12
I00
S'\x00\x00\x00\xa0t\xb0\xe9?\x00\x00\x00\x00&\xf2\xc6?'
p4803
tp4804
bsS'470'
p4805
g2
(g3
(I0
tp4806
g5
tp4807
Rp4808
(I1
(I2
tp4809
g12
I00
S'\x00\x00\x00@\x02w\xe4\xbf\x00\x00\x00 oS\xe0\xbf'
p4810
tp4811
bsS'471'
p4812
g2
(g3
(I0
tp4813
g5
tp4814
Rp4815
(I1
(I2
tp4816
g12
I00
S'\x00\x00\x00 \x05\x15\xe3\xbf\x00\x00\x00`C\xf1\xe0\xbf'
p4817
tp4818
bsS'476'
p4819
g2
(g3
(I0
tp4820
g5
tp4821
Rp4822
(I1
(I2
tp4823
g12
I00
S'\x00\x00\x00@4I\xcc\xbf\x00\x00\x00\xc0\xc6\x91\xe1?'
p4824
tp4825
bsS'477'
p4826
g2
(g3
(I0
tp4827
g5
tp4828
Rp4829
(I1
(I2
tp4830
g12
I00
S'\x00\x00\x00@\x18\x82\xe7?\x00\x00\x00\xe0\x1ca\xc4\xbf'
p4831
tp4832
bsS'474'
p4833
g2
(g3
(I0
tp4834
g5
tp4835
Rp4836
(I1
(I2
tp4837
g12
I00
S'\x00\x00\x00@\xc5\x85\xd2?\x00\x00\x00@\xbe8\xe5\xbf'
p4838
tp4839
bsS'475'
p4840
g2
(g3
(I0
tp4841
g5
tp4842
Rp4843
(I1
(I2
tp4844
g12
I00
S'\x00\x00\x00\x80\x94\xc3\xd3?\x00\x00\x00\xa0\xff\xed\xe7?'
p4845
tp4846
bsS'478'
p4847
g2
(g3
(I0
tp4848
g5
tp4849
Rp4850
(I1
(I2
tp4851
g12
I00
S'\x00\x00\x00 \xa2t\xe0\xbf\x00\x00\x00@\x06\xa8\xd3?'
p4852
tp4853
bsS'479'
p4854
g2
(g3
(I0
tp4855
g5
tp4856
Rp4857
(I1
(I2
tp4858
g12
I00
S'\x00\x00\x00\xe0\x7f\r\xcf?\x00\x00\x00\x00\xe9I\xa3\xbf'
p4859
tp4860
bs.
