# Supplementary material for: Single-cell trajectories reconstruction, exploration and mapping of omics data with STREAM
Source: Nat Commun. 2019 Apr 23;10:1903. doi: 10.1038/s41467-019-09670-4 (PMC6478907; doi:10.1038/s41467-019-09670-4)
Supplement: Supplementary file 5 — Supplementary Data 2 [file 41467_2019_9670_MOESM5_ESM.zip › Sup_data2/Guo_2013/monocle2/monocle2_ouput_guo2013.csv]

label	Size_Factor	Pseudotime	State
HSC1	HSC	0.506989660366902	0.128493161740541	1
HSC1.1	HSC	0.898546753589057	2.4491707559446	9
HSC1.2	HSC	0.45895157311067	2.70389209808805	9
HSC1.3	HSC	0.669643378300195	0.581704485590763	1
HSC1.4	HSC	0.641106175840599	0.239220414460333	1
HSC1.5	HSC	0.638166316035121	2.52970113211265	9
HSC1.6	HSC	0.586960515945011	0.223432817640876	1
HSC1.7	HSC	0.450676618006028	0.0778028733010749	1
HSC1.8	HSC	0.490250798865771	0.131359750055131	1
HSC1.9	HSC	0.676317804815088	2.65245759257592	9
HSC1.10	HSC	0.8458015562095	2.27805522284131	9
HSC2	HSC	0.587332861137765	0.196441783252276	1
HSC2.1	HSC	0.799591850571419	0.795188048018739	1
HSC2.2	HSC	0.587949731531731	0.173525036602195	1
HSC2.3	HSC	0.543707342285218	0.166967032777272	1
HSC2.4	HSC	0.500920989464101	0.229204134244218	1
HSC2.5	HSC	0.843778665908566	2.7517258089549	9
HSC2.6	HSC	0.484976834866909	0.157853391258922	1
HSC2.7	HSC	0.626901484606572	0.214142347272855	1
HSC2.8	HSC	0.554955501540957	0.19067941263761	1
HSC2.9	HSC	0.53573804368209	0.141389548337947	1
HSC2.10	HSC	0.512891609541603	0.202628926762923	1
HSC2.11	HSC	1.03970448337946	2.55498253388696	9
HSC2.12	HSC	0.6784740724985	0.35862142054131	1
HSC2.13	HSC	0.784592452433454	2.61007334664336	9
HSC2.14	HSC	0.997918460926942	2.7538509993355	9
HSC2.15	HSC	0.760178834048838	0.265846303616112	1
HSC2.16	HSC	0.454616808180098	0.223771258008846	1
HSC2.17	HSC	1.00053043466716	2.61894109249684	9
HSC2.18	HSC	0.718387254205379	0.204346123391273	1
HSC2.19	HSC	0.762029445230736	2.6568992638418	9
HSC2.20	HSC	1.01285117037367	1.4491100087193	1
HSC2.21	HSC	0.72318328258369	2.51758692101765	2
HSC2.22	HSC	0.6409394541125	2.56622575366576	9
HSC2.23	HSC	0.488594696366656	0.164589206784933	1
HSC2.24	HSC	0.796074022108532	0.507558115572896	1
HSC2.25	HSC	0.957883016619458	0.760995388452115	1
HSC2.26	HSC	0.751281451159293	0.209051009494112	1
HSC2.27	HSC	0.507617645542741	0.171161292866347	1
HSC2.28	HSC	1.13025661130092	2.52079455324553	9
HSC2.29	HSC	0.753926769245129	1.11100543639674	1
HSC2.30	HSC	0.583381556181821	2.50442604947826	9
HSC2.31	HSC	0.917819785357291	2.53492754716359	9
HSC2.32	HSC	0.639377827259307	2.53402896167236	9
HSC2.33	HSC	0.906010329616951	2.46564733994426	9
HSC2.34	HSC	1.11371225848257	2.98329654045569	9
HSC2.35	HSC	0.658395219044455	1.91434081604786	2
HSC2.36	HSC	0.486038296535806	0.121038923356151	1
HSC2.37	HSC	0.605433283418369	0.210646709727576	1
HSC2.38	HSC	0.619354547714628	2.47715597186194	9
HSC2.39	HSC	0.449681845028371	0.0696705323326251	1
HSC2.40	HSC	0.627401649790869	0.188961986457477	1
HSC2.41	HSC	0.615397685367747	0.234249357809466	1
HSC2.42	HSC	0.474545612078854	0.156430989205096	1
HSC2.43	HSC	0.717820400329842	0.216784528628614	1
HSC2.44	HSC	0.570399490953852	2.65489213646855	9
HSC2.45	HSC	0.510913178368163	0.126204702946816	1
HSC2.46	HSC	1.10784365365349	2.63858566297148	9
MPP1	MPP	0.55506664935969	0.206253313645262	1
MPP1.1	MPP	0.752954225831219	2.54334651054425	9
MPP1.2	MPP	0.597030508322185	0.228841320702574	1
MPP1.3	MPP	0.920570693870923	2.04779854703981	9
MPP1.4	MPP	0.811929258450738	1.16758363792451	1
MPP1.5	MPP	0.957771868800725	2.41456905027942	9
MPP1.6	MPP	0.435421579884978	0.112119632482226	1
MPP1.7	MPP	0.596913803112515	0.218126010364157	1
MPP1.8	MPP	0.305039631120696	0.0904279391617966	1
MPP1.9	MPP	0.369622071195276	0.152539910223574	1
MPP1.10	MPP	0.575206634114038	0.113119739206061	1
MPP1.11	MPP	0.612263316879488	2.47418595586733	9
MPP1.12	MPP	0.492634919577586	2.31733045760205	2
MPP1.13	MPP	0.52346732449401	1.26398522681711	1
MPP1.14	MPP	0.605233217344651	0.272299035686913	1
MPP1.15	MPP	0.519271494336854	0.172428651268287	1
MPP1.16	MPP	0.466048361336747	0.199140603536111	1
MPP1.17	MPP	1.5728249959304	2.8312351565063	9
MPP1.18	MPP	0.54489106655472	2.18354457635755	2
MPP1.19	MPP	0.588283174987928	2.32690928985623	2
MPP1.20	MPP	0.59618022750888	0.24174694496847	1
MPP1.21	MPP	0.870270748503483	2.11526025145876	9
MPP1.22	MPP	0.553043759058756	0.235173729756754	1
MPP1.23	MPP	0.407501247819347	1.42468546943945	1
MPP1.24	MPP	0.606828188543464	1.67032678836048	2
MPP1.25	MPP	0.86453552105688	2.96935938112702	2
MPP1.26	MPP	0.564191885277637	0.186710355225802	1
MPP1.27	MPP	0.878445670571266	2.16637921844078	9
MPP1.28	MPP	0.710495759075364	0.639280429845779	1
MPP1.29	MPP	0.700586931035352	0.742780508280957	1
MPP1.30	MPP	0.908155482518491	3.11534647635603	2
MPP1.31	MPP	0.99411164813535	3.91909054547614	2
MPP1.32	MPP	1.42905529239978	7.21744972078241	4
MPP1.33	MPP	0.762424019987236	3.88479127098186	2
MPP1.34	MPP	0.903081584593347	5.86153463977105	8
MPP1.35	MPP	0.919559248720456	5.86855100619911	8
MPP1.36	MPP	1.26671834574987	5.87500803416286	4
MPP1.37	MPP	2.11363693753763	2.83837423823587	9
MPP2	MPP	0.760262194912887	2.09147272416191	2
MPP2.1	MPP	1.40105715686103	5.61965471452102	7
MPP2.2	MPP	0.834069903942273	5.95739340490211	8
MPP2.3	MPP	0.630330394814473	2.45893434795076	2
MPP2.4	MPP	0.372284061453922	1.90340394491479	2
MPP2.5	MPP	0.451593587510572	0.219862097705715	1
MPP2.6	MPP	1.38098941818886	5.68039247792938	7
MPP2.7	MPP	1.34457183538113	5.8997804607831	4
MPP2.8	MPP	1.58538469944719	5.75874598131234	7
MPP2.9	MPP	0.634531782362565	5.86925125388469	8
MPP2.10	MPP	0.507434251641832	1.78354992080491	2
MPP2.11	MPP	1.28104529958451	5.60210452169506	7
MPP2.12	MPP	1.08341336309606	6.05381348484939	8
MPP2.13	MPP	1.6306440912351	5.68249681343522	7
MPP2.14	MPP	0.766775457090618	3.40892532005175	2
MPP2.15	MPP	1.58273938136135	5.80066588042422	7
MPP2.16	MPP	1.25160779979317	5.1591654865984	7
MPP2.17	MPP	1.72235771386231	5.73743764404577	7
MPP2.18	MPP	0.92961256892482	4.07426995681524	2
MPP2.19	MPP	2.14499729459304	5.77952511489697	7
MPP2.20	MPP	0.940538399506235	2.67480039289231	2
MPP2.21	MPP	0.845851572727929	5.84854580068743	8
MPP2.22	MPP	0.930907441013055	5.80825962932199	8
MPP2.23	MPP	1.52613735467177	7.77325205820142	4
MPP2.24	MPP	1.24494448806016	5.62612744371844	7
MPP2.25	MPP	1.19607279216343	5.90950167047595	4
MPP2.26	MPP	1.09777921866725	5.52029727923383	4
MPP2.27	MPP	1.25922142537636	5.1543267972949	7
MPP2.28	MPP	0.771232484621795	5.87159192294013	8
MPP2.29	MPP	1.70589116451708	6.93749428379885	4
MPP2.30	MPP	1.25677617336424	5.14287278178384	8
MPP2.31	MPP	0.895195646854269	5.98261041901168	8
MPP2.32	MPP	1.95387862028233	8.30044612252976	4
MPP2.33	MPP	0.68822173620135	5.86249876042338	8
MPP2.34	MPP	1.68971915689148	5.7984821803139	7
MPP2.35	MPP	1.04007682857222	1.64494071822293	2
MPP2.36	MPP	0.871810145792929	3.26480647566221	2
MPP2.37	MPP	1.5414201797475	5.90171595499563	4
MPP2.38	MPP	0.999935793836939	1.78655666340023	2
MPP2.39	MPP	1.39975116999093	5.88291241568008	4
MPP2.40	MPP	1.570579809992	5.92458339810739	4
MPP2.41	MPP	0.528730173710999	0.196385549476883	1
MPP2.42	MPP	1.51104903827882	2.91012184741981	9
MPP2.43	MPP	1.33122853974228	5.8771408425687	4
MPP2.44	MPP	1.66399955163676	7.62740094236661	4
MPP2.45	MPP	0.807222148327413	5.97765988424166	8
MPP2.46	MPP	1.91742769312897	8.42916426653714	4
MPP2.47	MPP	0.673105632853716	2.66784407635156	2
CLP	CLP	2.43089171393704	5.96904212825417	7
CLP.1	CLP	0.993911582061632	6.12508176536425	8
CLP.2	CLP	0.955443321998277	5.94360574679971	8
CLP.3	CLP	1.74697695571158	5.78933775836494	7
CLP.4	CLP	1.04371691963571	6.01677136200247	8
CLP.5	CLP	0.849630598564838	6.08279484349629	8
CLP.6	CLP	2.02770855887546	6.00016555318327	7
CLP.7	CLP	1.05176957910289	5.94349019959889	8
CLP.8	CLP	2.70346506720595	5.99438066317212	7
CLP.9	CLP	1.08095699630207	5.90732911217263	8
CLP.10	CLP	2.60708879358291	6.11006681566934	7
CLP.11	CLP	1.75892534622534	6.00912658138528	7
CLP.12	CLP	1.00164191285448	5.83404665430498	8
CLP.13	CLP	1.09729572565576	6.02198481793455	8
CLP.14	CLP	1.30405845545309	5.77029833300645	7
CLP.15	CLP	1.48061676550983	5.79664766535238	7
CLP.16	CLP	1.20016303189279	5.97269796113034	8
CLP.17	CLP	1.20700418013578	5.9961160454873	8
CLP.18	CLP	1.16231719961434	5.92636771245233	8
CLP.19	CLP	1.45710900184789	5.71122950063853	7
CLP.20	CLP	1.24955712253756	5.55995684039861	7
CLP.21	CLP	3.5007561579296	8.90620587177224	4
CMP1	CMP	0.198849005103566	0.11695448353893	1
CMP1.1	CMP	0.887098528259599	1.79386569362316	2
CMP1.2	CMP	0.671088299943719	5.84584831208789	8
CMP1.3	CMP	0.743962367295751	5.82063064278097	8
CMP1.4	CMP	0.662302064872906	0.231754536963214	1
CMP1.5	CMP	1.32524878709446	2.83047673542487	9
CMP1.6	CMP	1.81101477147437	5.7756211291423	7
CMP1.7	CMP	0.75524387089711	6.11366631568322	5
CMP1.8	CMP	3.08572464539112	9.14630297810279	4
CMP1.9	CMP	0.75229289630976	2.58614021522797	9
CMP1.10	CMP	1.16451236903431	5.65076053104322	4
CMP1.11	CMP	1.80866399510818	8.54532980064738	4
CMP1.12	CMP	1.06401806872722	2.76085443817812	9
CMP1.13	CMP	0.603460409635866	0.273457962735985	1
CMP1.14	CMP	1.40476393661577	5.90947355358826	4
CMP1.15	CMP	1.08888183577771	2.67367903771726	9
CMP1.16	CMP	0.481459006404022	0.217257855096091	1
CMP1.17	CMP	0.973104710394888	1.65223702815614	9
CMP1.18	CMP	1.45450814288954	5.78662020320352	7
CMP1.19	CMP	1.17773340207255	5.18621542742854	2
CMP1.20	CMP	0.775633938243606	0.259388085622107	1
CMP1.21	CMP	0.700431324089126	0.285209251422154	1
CMP1.22	CMP	1.03329681162953	1.54367734261874	9
CMP1.23	CMP	1.06600761468254	5.47657258408403	4
CMP1.24	CMP	0.780696721386877	5.93912384071723	8
CMP1.25	CMP	0.572772496883794	0.251491564025644	1
CMP1.26	CMP	1.24142665959727	2.68338298381157	9
CMP1.27	CMP	1.45678111578263	5.99636199921834	7
CMP1.28	CMP	0.723261086056803	1.92113498480233	2
CMP1.29	CMP	0.754904870049976	1.05285960704766	1
CMP1.30	CMP	0.441495808178715	0.2340985617994	1
CMP1.31	CMP	0.54795874635174	0.298931852728023	1
CMP1.32	CMP	1.26286151643985	5.80567466288776	5
CMP1.33	CMP	0.459762952187418	2.62082063480016	2
CMP2	CMP	1.37267000395673	6.00477127069193	8
CMP2.1	CMP	1.59227030681767	5.68235194202236	7
CMP2.2	CMP	0.566948351182205	0.304371623720966	1
CMP2.3	CMP	0.834942414319324	5.79756909314254	8
CMP2.4	CMP	2.62482798545263	8.61772825710733	4
CMP2.5	CMP	0.755671789999231	5.72949097773931	5
CMP2.6	CMP	0.870693110214666	3.57102816455218	2
CMP2.7	CMP	1.29368836396534	7.10001906013824	4
CMP2.8	CMP	1.26067746180176	5.43513176667234	4
CMP2.9	CMP	1.40793720684058	6.93935676996865	4
CMP2.10	CMP	1.1759050204544	5.65472677988935	4
CMP2.11	CMP	1.37600999590964	5.97191865558182	8
CMP2.12	CMP	1.44810602853055	5.85213366226488	4
CMP2.13	CMP	1.31700717633544	6.93419322846939	4
CMP2.14	CMP	0.875566942066091	3.74924132670508	2
CMP2.15	CMP	1.15766566340038	5.67180564936841	7
CMP2.16	CMP	0.684220414726976	0.238846657676599	1
CMP2.17	CMP	2.13166511373606	8.43169774161895	4
CMP2.18	CMP	1.16092785188018	5.77681964049174	8
CMP2.19	CMP	0.589155685364979	2.17197101514083	2
CMP2.20	CMP	1.4814003576319	5.90944543670056	4
CMP2.21	CMP	1.50516376127693	5.7311918787734	7
CMP2.22	CMP	1.34142079472006	5.80532784808343	7
GMP	GMP	2.52465601381987	8.78673112421427	4
GMP.1	GMP	2.69783543018714	8.75726591104285	4
GMP.2	GMP	3.06568469367363	9.3874152308891	4
GMP.3	GMP	1.142088296605	4.8775631387268	8
GMP.4	GMP	1.35674252153235	7.0828388050481	4
GMP.5	GMP	2.98361314432148	9.44279025470819	4
GMP.6	GMP	2.73431414429518	9.05283089332151	4
GMP.7	GMP	2.64373422941904	8.57851592704346	4
GMP.8	GMP	2.41115741872107	8.82559205339749	4
GMP.9	GMP	3.93825064463394	9.89451947317006	4
GMP.10	GMP	1.66954027040058	5.58991391338566	7
GMP.11	GMP	1.79083032759253	8.31641842661068	4
GMP.12	GMP	2.77960688042872	8.95581743721087	4
GMP.13	GMP	2.36963259364257	8.6276234495513	4
GMP.14	GMP	1.40659231823392	6.0369360802504	8
GMP.15	GMP	3.30993758272947	9.41182352732508	4
GMP.16	GMP	2.46727039500823	8.51548539471132	4
GMP.17	GMP	2.15254423148498	8.55129492992195	4
GMP.18	GMP	1.9363061501407	8.5408425058254	4
GMP.19	GMP	0.134894550204825	0.0426868730348066	1
GMP.20	GMP	1.94495900782903	8.52668249202117	4
GMP.21	GMP	3.09073741201596	9.05821381582576	4
GMP.22	GMP	2.29664182108087	8.60714512341002	4
GMP.23	GMP	1.64691057450662	5.71754158706744	7
MEP	MEP	1.83051009888007	7.36553442662112	5
MEP.1	MEP	2.35506111460672	8.18171043031164	5
MEP.2	MEP	0.830179730286632	5.75862583408461	5
MEP.3	MEP	2.26222489901032	8.08060885418734	5
MEP.4	MEP	2.49602433571435	8.19367353255652	5
MEP.5	MEP	2.1639257681232	7.92800952437907	5
MEP.6	MEP	4.23358707117928	9.09334596019756	5
MEP.7	MEP	1.2477732000469	5.78888773002734	7
MEP.8	MEP	2.31892695873676	8.08933296379298	5
MEP.9	MEP	2.88183508670803	8.42892201622383	5
MEP.10	MEP	0.929601454142947	6.0576089217258	8
MEP.11	MEP	1.78019903873076	7.64703079553027	5
MEP.12	MEP	2.48047475587366	8.18218897811451	5
MEP.13	MEP	3.91741042862158	9.39114154743258	5
MEP.14	MEP	3.2307614340553	8.62203089162443	5
MEP.15	MEP	0.369455349467177	2.58322962051384	2
MEP.16	MEP	0.55910687257062	2.43900839559038	2
MEP.17	MEP	2.96927507570497	8.44294249444281	5
MEP.18	MEP	2.28198698118097	7.84156813366229	5
MEP.19	MEP	1.63665718822854	7.33959227739499	5
MEP.20	MEP	1.39542751984223	7.23497179999639	5
MEP.21	MEP	2.44495191300672	8.03386036344913	5
MEP.22	MEP	0.559195790825606	2.59320220621875	2
MEP.23	MEP	0.0346169881442696	0	1
