# Supplementary material for: Single-cell trajectories reconstruction, exploration and mapping of omics data with STREAM
Source: Nat Commun. 2019 Apr 23;10:1903. doi: 10.1038/s41467-019-09670-4 (PMC6478907; doi:10.1038/s41467-019-09670-4)
Supplement: Supplementary file 5 — Supplementary Data 2 [file 41467_2019_9670_MOESM5_ESM.zip › Sup_data2/Guo_2013/monocle2/monocle2_guo2013.ipynb]

# %% [code]
library("monocle")

# %% [code]
qPCR_data <- read.csv('../data_guoji_without_log2.tsv',row.names = 1,sep='\t')
df_cell_info = read.csv('../cell_label.tsv',header = FALSE,sep='\t',col.names = 'label')
rownames(df_cell_info) = colnames(qPCR_data)
df_gene_info = data.frame(rownames(qPCR_data))
colnames(df_gene_info) = 'gene_name'
rownames(df_gene_info) = rownames(qPCR_data)
pd <- new("AnnotatedDataFrame", data = df_cell_info)
fd <- new("AnnotatedDataFrame", data = df_gene_info)

# %% [code]
qPCR <- newCellDataSet(as.matrix(qPCR_data),phenoData = pd,expressionFamily = tobit())

# %% [code]
qPCR <- estimateSizeFactors(qPCR)

# %% [code]
qPCR <- setOrderingFilter(qPCR, ordering_genes = df_gene_info$gene_name)
qPCR <- reduceDimension(qPCR,reduction_method = "DDRTree",norm_method = 'log',max_components=3)
qPCR <- orderCells(qPCR)

# %% [code]
plot_cell_trajectory(qPCR,color_by='label')

# %% [code]
plot_cell_trajectory(qPCR,color_by='State')

# %% [code]
pdf('monocle2_trajectory_by_time.pdf',width=5,height=5)
plot_cell_trajectory(qPCR,color_by='label')
dev.off()
pdf('monocle2_trajectory_by_state.pdf',width=5,height=5)
plot_cell_trajectory(qPCR,color_by='State')
dev.off()

# %% [code]
qPCR <- orderCells(qPCR, root_state=1)

# %% [code]
plot_cell_trajectory(qPCR,color_by='Pseudotime')

# %% [code]
plot_genes_in_pseudotime(qPCR['CD55'], color_by="label")

# %% [code]
plot_genes_in_pseudotime(qPCR['Gata1'], color_by="label")

# %% [code]
write.table(file='monocle2_ouput_guo2013.csv',data.frame(pData(qPCR)), sep=",", quote=FALSE)

# %% [code]
