# Supplementary material for: Single-cell trajectories reconstruction, exploration and mapping of omics data with STREAM
Source: Nat Commun. 2019 Apr 23;10:1903. doi: 10.1038/s41467-019-09670-4 (PMC6478907; doi:10.1038/s41467-019-09670-4)
Supplement: Supplementary file 5 — Supplementary Data 2 [file 41467_2019_9670_MOESM5_ESM.zip › Sup_data2/Guo_2013/slicer/slicer_ouput_guo2013.csv]

branch_id	pseudotime
HSC1	1	0.675976293124321
HSC1.1	1	0.506827869368458
HSC1.2	9	2.64320483535041
HSC1.3	5	1.86134737216663
HSC1.4	1	0.641565756172219
HSC1.5	1	0.13253655625497
HSC1.6	1	0.358388478763479
HSC1.7	1	0.127570971552872
HSC1.8	1	0.363542688428009
HSC1.9	1	0.165048827450242
HSC1.10	1	0.327996142163868
HSC2	1	0.145371159606738
HSC2.1	1	0.0827212155183041
HSC2.2	1	0.0992812406178063
HSC2.3	1	0.0746128303561966
HSC2.4	1	0.576971180953903
HSC2.5	1	0.0886145804795788
HSC2.6	1	0.145099027365911
HSC2.7	1	0.176416196997254
HSC2.8	1	0.11431261457253
HSC2.9	1	0.122720450403022
HSC2.10	1	0.160198374748591
HSC2.11	1	0.051409226375666
HSC2.12	1	0.0892964636364895
HSC2.13	1	0.0243492662755072
HSC2.14	1	0.0304044051960151
HSC2.15	1	0.0786443750776071
HSC2.16	1	0.096784177328785
HSC2.17	1	0.0601126514378436
HSC2.18	1	0.129347936115869
HSC2.19	1	0.0611669658558989
HSC2.20	1	0.317103390998128
HSC2.21	1	0.065634182159912
HSC2.22	1	0.172518522484677
HSC2.23	1	0.183100493741788
HSC2.24	1	0.0575413383179808
HSC2.25	1	0.104112306879856
HSC2.26	1	0.211270412160957
HSC2.27	1	0.265436657298959
HSC2.28	1	0.0763200567363933
HSC2.29	1	0.0839942920132875
HSC2.30	1	0.0782072597636654
HSC2.31	1	0.0646201407865856
HSC2.32	1	0.0965017510591908
HSC2.33	1	0.00536553574703014
HSC2.34	1	0.833968672070698
HSC2.35	1	1.10734905466026
HSC2.36	1	0.13433438750579
HSC2.37	1	0.0968226183412759
HSC2.38	1	0.0664619961685879
HSC2.39	1	0.128443769892641
HSC2.40	1	0.161618514215208
HSC2.41	1	0.397278412867077
HSC2.42	1	0.12034669618853
HSC2.43	1	0.0371259643545097
HSC2.44	1	0.0799187373871852
HSC2.45	1	0.140679280371564
HSC2.46	1	0
MPP1	1	1.27545396484512
MPP1.1	1	0.0795945149400668
MPP1.2	1	1.13741778471112
MPP1.3	1	0.450832960383142
MPP1.4	1	1.19660706768158
MPP1.5	1	0.560680391990545
MPP1.6	1	0.18952128131255
MPP1.7	1	0.383739696930519
MPP1.8	5	1.36101222546126
MPP1.9	1	0.470266907537659
MPP1.10	1	0.185907397275828
MPP1.11	1	0.319053437610054
MPP1.12	6	2.13539361369685
MPP1.13	1	0.88317269773078
MPP1.14	6	2.27870380155291
MPP1.15	1	0.632622772791376
MPP1.16	1	0.13225562696618
MPP1.17	1	1.04107370411972
MPP1.18	6	2.10483915919637
MPP1.19	6	2.01428320019486
MPP1.20	6	2.07297777308585
MPP1.21	1	0.88038928521753
MPP1.22	1	0.479184271809035
MPP1.23	5	1.45720268689384
MPP1.24	1	1.23687739537246
MPP1.25	6	2.14123421741105
MPP1.26	1	0.700866514269252
MPP1.27	6	1.95116879033917
MPP1.28	1	0.592321601481566
MPP1.29	1	1.23598558860575
MPP1.30	6	2.46399373968621
MPP1.31	6	2.61347234732986
MPP1.32	4	2.78198001457372
MPP1.33	6	2.66318469008014
MPP1.34	6	2.42827749956614
MPP1.35	6	2.52423846415501
MPP1.36	4	2.73429652582533
MPP1.37	6	2.28934268183732
MPP2	1	0.510459268308547
MPP2.1	4	2.85073902490676
MPP2.2	6	2.13911743762406
MPP2.3	6	2.29234133261508
MPP2.4	5	1.48464340759314
MPP2.5	1	1.31662511501225
MPP2.6	4	2.79308375054439
MPP2.7	6	2.63026142146739
MPP2.8	4	2.97928687057994
MPP2.9	6	2.47253932591164
MPP2.10	1	1.35667660979175
MPP2.11	4	2.8935621142352
MPP2.12	5	2.81748920113816
MPP2.13	4	2.85154409500339
MPP2.14	6	1.9543554022934
MPP2.15	5	2.9466257611166
MPP2.16	4	2.87992478982446
MPP2.17	4	2.84436543337013
MPP2.18	6	2.58077852359785
MPP2.19	4	2.87581488416554
MPP2.20	6	2.51326407947656
MPP2.21	6	1.92702316892202
MPP2.22	6	2.42642080914483
MPP2.23	6	2.55180192893352
MPP2.24	6	2.63656840578473
MPP2.25	6	2.63017641633754
MPP2.26	6	2.52030617307576
MPP2.27	6	2.35909965168117
MPP2.28	6	2.0988122776825
MPP2.29	4	2.77354021356133
MPP2.30	4	2.72367755233802
MPP2.31	6	2.25373185646362
MPP2.32	6	2.03150641330551
MPP2.33	6	2.20572951257236
MPP2.34	4	2.91232548429529
MPP2.35	6	2.5479728704639
MPP2.36	6	1.91577301956983
MPP2.37	4	2.74834234413544
MPP2.38	6	2.28802469970002
MPP2.39	4	2.71817821838041
MPP2.40	4	2.75109559479461
MPP2.41	1	0.135717800395603
MPP2.42	1	1.38327240361474
MPP2.43	6	2.14102157141526
MPP2.44	4	2.77995990032309
MPP2.45	6	2.43885379060747
MPP2.46	6	2.52500892536945
MPP2.47	6	2.15838824170625
CLP	9	7.80842380200075
CLP.1	5	2.84017984346296
CLP.2	5	2.80443969707891
CLP.3	5	3.01112952919397
CLP.4	5	2.76153227143665
CLP.5	5	2.89160562336174
CLP.6	5	2.99034453051903
CLP.7	6	2.77263239794635
CLP.8	5	3.05534681632415
CLP.9	5	2.89031109874843
CLP.10	9	6.41917981274227
CLP.11	5	3.0014468783903
CLP.12	9	8.75464509189734
CLP.13	6	2.76399254514016
CLP.14	4	2.87748795337624
CLP.15	9	8.34771671322595
CLP.16	5	2.81617087930964
CLP.17	5	2.83063954918042
CLP.18	4	2.90747720062893
CLP.19	4	2.86920133933062
CLP.20	6	2.71190458635253
CLP.21	4	2.96580140547212
CMP1	8	2.2472970682216
CMP1.1	6	2.05735173539215
CMP1.2	4	2.87194248262969
CMP1.3	6	2.68807308519713
CMP1.4	7	1.74263145468205
CMP1.5	1	1.36647681114696
CMP1.6	4	3.07256772609882
CMP1.7	8	3.74461139906268
CMP1.8	4	3.12457458687738
CMP1.9	7	1.63193324970861
CMP1.10	4	2.85832346309221
CMP1.11	4	3.03680703478839
CMP1.12	1	1.24195319407467
CMP1.13	7	2.04535845412692
CMP1.14	1	1.35537063301129
CMP1.15	1	1.47973330179351
CMP1.16	7	2.32317646798592
CMP1.17	6	2.39899714363685
CMP1.18	4	2.89985455825032
CMP1.19	4	2.74109584299955
CMP1.20	7	2.14126936500278
CMP1.21	1	0.812856124328294
CMP1.22	5	1.75191845467328
CMP1.23	6	2.21387711524291
CMP1.24	4	2.89932300103598
CMP1.25	8	3.22264711071307
CMP1.26	1	1.46426282557984
CMP1.27	4	2.96611126997109
CMP1.28	5	1.40745327916844
CMP1.29	1	1.30253293712955
CMP1.30	8	2.56069196022152
CMP1.31	1	1.60991164539952
CMP1.32	6	2.14565749306898
CMP1.33	4	2.95554562157784
CMP2	5	2.91002201134626
CMP2.1	4	3.00301575494524
CMP2.2	8	2.39687844031356
CMP2.3	6	2.67207111879247
CMP2.4	4	3.10284574719437
CMP2.5	8	3.12526702714608
CMP2.6	6	2.18093039558892
CMP2.7	4	2.81537191635769
CMP2.8	1	1.53667328772048
CMP2.9	6	1.7520816680793
CMP2.10	5	1.63913363703274
CMP2.11	5	2.91565430982266
CMP2.12	5	1.80253573258418
CMP2.13	4	2.87634312882856
CMP2.14	6	2.14698899599487
CMP2.15	6	2.58148717273587
CMP2.16	7	2.04239180662412
CMP2.17	4	2.98307437781275
CMP2.18	6	2.72595270522989
CMP2.19	6	2.28615234863675
CMP2.20	6	1.81712048396507
CMP2.21	4	3.09889784143938
CMP2.22	5	2.96891128288254
GMP	4	3.01003206578118
GMP.1	4	3.1198443387893
GMP.2	4	3.07488761939664
GMP.3	4	2.94886662151026
GMP.4	4	3.01920050384011
GMP.5	4	3.13357856064469
GMP.6	4	3.13255846026366
GMP.7	4	3.1407326935786
GMP.8	4	3.13445360132329
GMP.9	4	3.11375198872447
GMP.10	4	3.14754389965471
GMP.11	4	3.14066966782141
GMP.12	4	3.12347486188736
GMP.13	4	3.1429150781611
GMP.14	5	2.81363991115038
GMP.15	4	3.13661936711117
GMP.16	4	3.13818818594582
GMP.17	4	3.11361517966545
GMP.18	4	3.04601749824794
GMP.19	9	3.35277766203599
GMP.20	4	3.12611271540486
GMP.21	4	3.1337352700641
GMP.22	4	3.11354537268731
GMP.23	4	3.10756047057973
MEP	8	4.25797331713788
MEP.1	8	5.58180685140031
MEP.2	8	2.46253199437013
MEP.3	8	5.58393129466486
MEP.4	8	5.58252007170941
MEP.5	8	5.58364060589571
MEP.6	8	5.58187687830047
MEP.7	9	8.43236368085187
MEP.8	8	5.58184412647424
MEP.9	8	5.58291156464667
MEP.10	9	8.68285369369456
MEP.11	8	5.5844037212764
MEP.12	8	5.58186580629501
MEP.13	8	5.5818117520729
MEP.14	8	5.58183723235454
MEP.15	9	8.91857671852537
MEP.16	9	4.19940622055599
MEP.17	8	5.58219984354578
MEP.18	8	5.58265082529341
MEP.19	8	4.11030755268168
MEP.20	8	5.10325679025287
MEP.21	8	5.58183830520779
MEP.22	9	8.80449914181041
MEP.23	9	4.13533532652833
