# Supplementary material for: Single-cell trajectories reconstruction, exploration and mapping of omics data with STREAM
Source: Nat Commun. 2019 Apr 23;10:1903. doi: 10.1038/s41467-019-09670-4 (PMC6478907; doi:10.1038/s41467-019-09670-4)
Supplement: Supplementary file 5 — Supplementary Data 2 [file 41467_2019_9670_MOESM5_ESM.zip › Sup_data2/Guo_2013/scuba/initialization.m]

function [dataFile processDataMat processDataTxt PCAdataFile dataFolder resultsDir intermediate_filesDir figuresDir] = initialization(dataset);

% set path of data files
dataFolder = fullfile(pwd,'sample_data',dataset);
% save('dataFolder.mat','dataFolder');

% Alternatively, uncomment the following line and select interactively
% [dataFile dataFolder] = setDataFile;

% Set the results folder variable
resultsDir = fullfile(dataFolder,'results');
intermediate_filesDir = fullfile(dataFolder,'intermediate_files');
figuresDir = fullfile(dataFolder,'figures');

% Create results folder in data folder if not previously present
createSubfolders(dataFolder)
createSubfolders(resultsDir)
createSubfolders(intermediate_filesDir)
createSubfolders(figuresDir)

dataFile = fullfile(dataFolder, [dataset, 'Data.txt']);
processDataMat = fullfile(intermediate_filesDir, [dataset 'PData.mat']);
processDataTxt = fullfile(intermediate_filesDir, [dataset 'PData.txt']);
PCAdataFile = fullfile(intermediate_filesDir, [dataset, 'PDataPCA.mat']);

end

%%%%%%%%%%%%%%%%%%%%%%%%%%%%%%%%%%%%%%%%%%%%%%%%%%%%%%%%%%%%%%%%%%%%%%%%%%%
function createSubfolders(dataFolder)

if ~exist(fullfile(dataFolder),'dir')
    mkdir(dataFolder)
end

end
