# Supplementary material for: Single-cell trajectories reconstruction, exploration and mapping of omics data with STREAM
Source: Nat Commun. 2019 Apr 23;10:1903. doi: 10.1038/s41467-019-09670-4 (PMC6478907; doi:10.1038/s41467-019-09670-4)
Supplement: Supplementary file 5 — Supplementary Data 2 [file 41467_2019_9670_MOESM5_ESM.zip › Sup_data2/Guo_2013/scuba/plotTree.m]

function plotTree(T, dataset)

adjMatrix = zeros(max(T.clu_id));

nZeros = sum(T.pa==0);

for index = nZeros+1:length(T.pa)   
    adjMatrix(T.pa(index),T.clu_id(index)) = 1;
end


clusterSizes = zeros(max(T.s),1);

for index = 1:length(clusterSizes)
    clusterSizes(index) = sum(T.s==index);    
end

plotClusterSizes = clusterSizes/max(clusterSizes)*50;

sizeScale = 3;

a = 1:max(T.clu_id);
IDS = cellstr(num2str(a(:)));

BG = biograph(adjMatrix, IDS);
BGH = view(BG);

nodeHandlers = BGH.Nodes;

 for indexNode = 1:length(nodeHandlers)
     set(BGH.Nodes(indexNode),'Size', 1+floor([plotClusterSizes(indexNode)/sizeScale plotClusterSizes(indexNode)/sizeScale]), 'Shape','circle')
 end

g = biograph.bggui(BGH);
%             adjustBGPlot
f = figure('Color', 'w','pos',[520    80   554   718]);
copyobj(g.biograph.hgAxes,f);
delete(BGH)
delete(g)

[~, ~, ~, ~, ~, ~, ~, figuresDir] = initialization(dataset);

set(gcf, 'PaperPosition', [0 0 20 30]); %Position plot at left hand corner with width 5 and height 5.
set(gcf, 'PaperSize', [20 30]); %Set the paper to have width 5 and height 5.
filenameFigure = fullfile(figuresDir, 'tree.pdf');
saveas(gcf, filenameFigure,'pdf')

end
