# Supplementary material for: Single-cell trajectories reconstruction, exploration and mapping of omics data with STREAM
Source: Nat Commun. 2019 Apr 23;10:1903. doi: 10.1038/s41467-019-09670-4 (PMC6478907; doi:10.1038/s41467-019-09670-4)
Supplement: Supplementary file 5 — Supplementary Data 2 [file 41467_2019_9670_MOESM5_ESM.zip › Sup_data2/Guo_2013/scuba/Result_run1/intermediate_files/qPCR_tsne_d3_lambda.csv]

x
1	14.377540296194
2	15.9044468625948
3	62.422817431806
4	36.6102104912262
5	22.659756747248
6	2.11298458929423
7	13.5193557785117
8	6.36130552360116
9	0
10	0
11	12.5102988130704
12	0
13	11.5159143741377
14	5.2127120997586
15	3.19098730022408
16	19.5121457533737
17	0.172257180437316
18	3.4418310669024
19	10.5455365418488
20	1.13049976474424
21	6.71506204321381
22	7.11089666636891
23	9.15610925877839
24	10.5567833974085
25	4.65172022341417
26	3.25334436978495
27	6.31767329568392
28	8.95760195954131
29	6.18977293068286
30	12.116389055655
31	3.85562499600468
32	19.1319192456422
33	13.8938237312066
34	10.4824249301057
35	1.75504960415003
36	6.45137714615929
37	9.03225020799015
38	12.4239421341869
39	9.48247365666911
40	4.01934270665134
41	9.36695776598749
42	3.21572446046844
43	7.75685273905267
44	0.329222084700503
45	9.88480958853336
46	19.664010104028
47	28.2524771580219
48	3.92785633749933
49	11.9304828326382
50	0.842829023298755
51	0
52	4.75206575449308
53	0
54	0
55	9.46908202640943
56	1.26091207864454
57	0
58	8.33324403379231
59	28.9072987864078
60	7.98375724471522
61	34.9328540054543
62	20.5304370231237
63	25.6856737590848
64	19.4287449340355
65	15.3014703730178
66	20.833030299793
67	31.0646304198951
68	9.04258769051784
69	5.9921833992253
70	13.1053596888893
71	45.0225562737392
72	27.2371186732632
73	39.8534463282791
74	17.1707634532924
75	8.99054883651498
76	26.2753751765894
77	48.8857799847053
78	52.5164965573355
79	46.672859760392
80	17.21988982632
81	18.9645391857653
82	36.9138836353033
83	35.6151303623196
84	46.672859760392
85	17.8753848345097
86	37.3450436662198
87	23.5660019220928
88	25.6856737590848
89	43.3108516467006
90	49.9439170508765
91	63.9166866587262
92	42.5216467316267
93	52.5164965573355
94	54.5149540307028
95	45.4594708881593
96	42.2334058307806
97	21.1552923881624
98	59.1460547034776
99	49.7080202459224
100	48.0340627991849
101	34.8576395891
102	40.6533213587291
103	62.0009259734387
104	64.8867111418393
105	68.1168578286337
106	48.8857799847053
107	35.2181352516238
108	62.122409074798
109	58.5018939258757
110	62.8189585672195
111	32.3151704852625
112	66.2202489585873
113	60.8475362995052
114	65.2073398371599
115	48.7968991784407
116	65.6108178637003
117	46.672859760392
118	46.2841399846449
119	46.672859760392
120	44.2060970827604
121	57.5875311807619
122	42.7750684321331
123	45.3212265048691
124	52.5164965573355
125	46.672859760392
126	57.2043433742658
127	49.1110715135813
128	46.672859760392
129	30.1785523504952
130	45.0225562737392
131	69.2729331780106
132	45.0225562737392
133	43.9736908633854
134	52.2223109222095
135	40.1671961791885
136	58.7412140139239
137	59.9404144887853
138	1.82070287919489
139	29.6433964216496
140	49.2756911510233
141	63.1803821480857
142	55.2557856737238
143	43.9777574371489
144	48.9662045377813
145	75.446576958842
146	61.0562781823778
147	60.8970670765347
148	71.4542824447753
149	58.0405431602247
150	63.5637168118798
151	72.849238195248
152	59.8394174212835
153	73.2526446812767
154	59.1469317036971
155	75.9258963272317
156	73.7294929120834
157	73.3544866665088
158	56.9256620652113
159	65.7126204693415
160	74.5116493377588
161	60.177362098341
162	62.837637106122
163	60.8970670765347
164	62.2614214289043
165	62.7290447929519
166	74.0036359619318
167	25.6856737590848
168	40.9569174326562
169	59.7216719651182
170	62.0724215637672
171	25.6856737590848
172	23.84534331687
173	73.7748907575031
174	25.6856737590848
175	77.243680202333
176	23.7355948667465
177	77.1189068454924
178	78.9598101311511
179	20.5572579741641
180	25.9302114265167
181	25.6856737590848
182	25.3644368445592
183	25.6856737590848
184	49.4976272144968
185	70.9973931198761
186	56.313598792112
187	25.6856737590848
188	21.9995082469191
189	25.6856737590848
190	43.2524626293607
191	59.3991192871474
192	25.6856737590848
193	25.6856737590848
194	69.9948579038295
195	25.6856737590848
196	36.9329379840489
197	25.6856737590848
198	26.2753751765894
199	26.2753751765894
200	64.9998312487452
201	60.7956706782203
202	74.2513720097169
203	25.6856737590848
204	55.9132468324792
205	76.1374199980203
206	25.6856737590848
207	60.5082247105094
208	70.611606605723
209	25.6856737590848
210	30.1785523504952
211	25.6856737590848
212	63.8740789888532
213	26.2052032633752
214	70.6113215345654
215	25.6856737590848
216	67.2966552631045
217	25.6856737590848
218	71.4671143057915
219	55.5786093432643
220	46.672859760392
221	26.2753751765894
222	76.3389589615479
223	67.4139875078091
224	81.0360734603672
225	78.5226097409597
226	83.92597739397
227	86.9780604467305
228	86.1221946897006
229	84.9298544889604
230	83.9512540684313
231	82.0659580933945
232	84.71366238319
233	80.5128863221807
234	91.1788645773296
235	89.6985681553841
236	77.6431082076462
237	90.72101927952
238	62.3893798552075
239	78.5996739720577
240	84.4589770662666
241	79.6600684074011
242	87.6197720886547
243	63.611030139353
244	85.5294725265528
245	81.5571613888795
246	85.053056166502
247	81.0601604158453
248	25.6856737590848
249	25.8651954415286
250	25.6856737590848
251	25.6856737590848
252	25.6856737590848
253	25.6856737590848
254	25.6856737590848
255	73.8592747618957
256	26.2753751765894
257	26.2753751765894
258	71.6757927946321
259	26.2753751765894
260	25.8342013843296
261	25.6856737590848
262	25.6856737590848
263	70.4527342567674
264	69.1387228813677
265	25.6856737590848
266	25.6856737590848
267	25.6856737590848
268	26.2753751765894
269	26.2753751765894
270	69.2739518993682
271	66.5936513625492
