# Supplementary material for: Single-cell trajectories reconstruction, exploration and mapping of omics data with STREAM
Source: Nat Commun. 2019 Apr 23;10:1903. doi: 10.1038/s41467-019-09670-4 (PMC6478907; doi:10.1038/s41467-019-09670-4)
Supplement: Supplementary file 5 — Supplementary Data 2 [file 41467_2019_9670_MOESM5_ESM.zip › Sup_data2/Guo_2013/scuba/Result_run1/intermediate_files/qPCR_tsne_d3_pcv.csv]

T1	T2	T3
1	-15.5293623594692	17.8210087981451	-8.70446087986486
2	-14.6780951629172	16.745606362581	-8.03344003822573
3	4.02627602227468	-19.3255100145686	8.25421935702407
4	-7.08645206589064	-0.225978649322498	0.291262362194413
5	-11.1555878700247	11.771652009738	-5.12247439651604
6	-23.2589160772925	25.6263967244314	-14.1278044464373
7	-16.02042789495	18.4144369323274	-9.08283678120664
8	-20.4242865458911	23.0798682932277	-12.2502910887777
9	-24.7157666460995	26.8409009409784	-15.0590065261109
10	-24.7157666460995	26.8409009409784	-15.0590065261109
11	-16.6078754279958	19.1032790372843	-9.52844288206878
12	-24.7157666460995	26.8409009409784	-15.0590065261109
13	-17.1979026059458	19.7720763779555	-9.96816724617303
14	-21.1772429243265	23.7828377509321	-12.7583710032574
15	-22.5270992386309	24.9939116398255	-13.6518878810874
16	-12.7676023452197	14.1187775150133	-6.46401033200987
17	-24.5961069165881	26.7429041994184	-14.983172997978
18	-22.3581561224548	24.8452441510434	-13.541078149758
19	-17.7849451402059	20.4143655368377	-10.3976754583869
20	-23.9329288543634	26.1949439342623	-14.5610827047215
21	-20.1948629611286	22.8607802201041	-12.0937381414187
22	-19.9398224795466	22.6139207105322	-11.918524602625
23	-18.6421939270898	21.3182661011575	-11.012942104113
24	-17.7780446578671	20.407012000608	-10.3926954374642
25	-21.548366280804	24.1226154070825	-13.0064226770809
26	-22.4851017922254	24.9569544968907	-13.62434177055
27	-20.4526263909084	23.1068464677301	-12.2695991854715
28	-18.7667319973842	21.4454172101105	-11.1008512184855
29	-20.5360243366685	23.1855923068704	-12.3261887501323
30	-16.8399907822783	19.369681723896	-9.70256056600544
31	-22.0796648903764	24.599781354117	-13.3582775350368
32	-12.9633626366226	14.4004504083097	-6.62805301642036
33	-15.8049752879843	18.1565314113657	-8.91763640589011
34	-17.8236671243104	20.4556298280885	-10.425620793443
35	-23.5037347783957	25.8343548434548	-14.2857106352738
36	-20.3657835551981	23.024176249363	-12.2104326703395
37	-18.7198997204433	21.3976023055294	-11.067793182656
38	-16.658761984463	19.1616823919318	-9.56661463241666
39	-18.4393086563676	21.107406304488	-10.868410478098
40	-21.9702756827114	24.5017902198102	-13.2859226622011
41	-18.5110485188762	21.1821079002376	-10.9195669509991
42	-22.5104387770521	24.9792506755853	-13.6409602901138
43	-19.5252099283098	22.2094658610955	-11.632566642496
44	-24.487070080276	26.6536072010697	-14.9140716551307
45	-18.1903326414448	20.8463689144381	-10.6902402587622
46	-12.6897846924477	14.0059344093784	-6.39863734502447
47	-8.97958925297397	7.21814613293933	-2.95541579772835
48	-22.03140298161	24.5565482117917	-13.3263549683948
49	-16.9505351921634	19.4945051443662	-9.78478082446787
50	-24.13172180275	26.3597835323695	-14.6878254601413
51	-24.7157666460995	26.8409009409784	-15.0590065261109
52	-21.481741692789	24.0620972639136	-12.962061159673
53	-24.7157666460995	26.8409009409784	-15.0590065261109
54	-24.7157666460995	26.8409009409784	-15.0590065261109
55	-18.4476253797892	21.1160663783894	-10.8743409917827
56	-23.8430871326628	26.1198993436015	-14.5036010026655
57	-24.7157666460995	26.8409009409784	-15.0590065261109
58	-19.1596001015627	21.844203114664	-11.3773422210413
59	-8.77063892578416	6.64786676466828	-2.71064535855382
60	-19.3812824995639	22.0656750653767	-11.5320939745156
61	-7.34694462641043	1.27411912940469	-0.411567794905395
62	-12.2469458035869	13.3609306618342	-6.02640154569801
63	-9.54103505150723	9.53351734357352	-3.88189626164192
64	-12.8103382208362	14.1807486585112	-6.49991184973719
65	-15.0122932808013	17.1719793355906	-8.29820097354705
66	-12.0928042674989	13.1349833191401	-5.89697642464192
67	-8.13625718406255	4.75144546947973	-1.90543674651949
68	-18.7134142655978	21.3909807738667	-11.0632152203476
69	-20.6652196980543	23.3068734686383	-12.4136019146913
70	-16.2593361494394	18.6989372564505	-9.26552551576155
71	-6.35093326540796	-7.89414744654328	3.59417768223273
72	-9.23974890061293	8.12557551855882	-3.32936996661279
73	-6.6027373902547	-3.12358565756802	1.66511750730428
74	-13.9930677058251	15.8358468824401	-7.47969571166348
75	-18.7460620245606	21.4243135430925	-11.0862606679757
76	-9.3484319870173	9.02158132817544	-3.66150266487831
77	-5.74767689096095	-11.4229458254902	4.93643141660659
78	-4.12662829800752	-14.3593366457372	6.31053155226744
79	-6.35467394768653	-9.45772354025569	4.12197438624426
80	-13.9666489487306	15.8004212328794	-7.45823707345828
81	-13.0498117913076	14.5241930035134	-6.7003745085985
82	-7.03730808132998	-0.495099215544073	0.423081814673122
83	-7.24748771703528	0.655879140706933	-0.140685343169938
84	-6.35467394768653	-9.45772354025569	4.12197438624426
85	-13.6185979704897	15.3239677415948	-7.17270897860597
86	-6.96753265892005	-0.877200938780017	0.610241200725631
87	-10.6827839681534	11.098577757117	-4.74206956247299
88	-9.54103505150723	9.53351734357352	-3.88189626164192
89	-6.28606487309403	-6.28526670601124	3.01853567104282
90	-5.31522381299788	-12.2953288203178	5.33828810253031
91	5.36062151442141	-19.9958898854045	8.2128576375478
92	-6.30716828435072	-5.55134720127865	2.72912039054931
93	-4.12662829800752	-14.3593366457372	6.31053155226744
94	-2.7474655566483	-15.5764248593258	7.09183730934854
95	-6.3531473469358	-8.30743388026847	3.73589501298484
96	-6.35436445318072	-5.29234159172965	2.6117686424137
97	-11.9287378441712	12.8940995532766	-5.75946252105356
98	1.11247298198628	-17.8328917159655	8.16484642397368
99	-5.4376895024579	-12.1173672735274	5.24352975009313
100	-5.95934024136076	-10.6552271907728	4.63439021392714
101	-7.35775094662541	1.34245899935925	-0.44106515149091
102	-6.53470759679458	-3.85545727697556	1.98061020281977
103	3.64994592108723	-19.134856962996	8.25835045834041
104	6.22838649899608	-20.4275773737848	8.17314187542756
105	9.12599413930242	-21.8447652412745	8.00294738121978
106	-5.74767689096095	-11.4229458254902	4.93643141660659
107	-7.30595726458724	1.01491239472977	-0.299687080365594
108	3.75830167455604	-19.1897755416161	8.25729011480809
109	0.544488924537507	-17.5360697707979	8.09977760846555
110	4.3799402417852	-19.5037582843205	8.24544591213525
111	-7.82351370977406	3.63553413906883	-1.43556029782293
112	7.42304018403015	-21.0166301670756	8.10892466167354
113	2.62195167665807	-18.6119127993635	8.25550633542396
114	6.51536722914081	-20.5698652887677	8.15904467530451
115	-5.76976498494336	-11.3428306741253	4.90491195677218
116	6.87677107250154	-20.7482162902193	8.13973923083419
117	-6.35467394768653	-9.45772354025569	4.12197438624426
118	-6.3563768273402	-9.08803460608807	4.00184838484675
119	-6.35467394768653	-9.45772354025569	4.12197438624426
120	-6.28477876870221	-7.12311413180786	3.3339146985651
121	-0.254233583165518	-17.1127134108328	7.96274999402569
122	-6.30039176501461	-5.78701619594874	2.82205457169077
123	-6.35244678823333	-8.1766657020779	3.69105415771301
124	-4.12662829800752	-14.3593366457372	6.31053155226744
125	-6.35467394768653	-9.45772354025569	4.12197438624426
126	-0.584044911689153	-16.9341761222217	7.88412544823892
127	-5.67073107099761	-11.6179687154604	5.01890375233869
128	-6.35467394768653	-9.45772354025569	4.12197438624426
129	-8.35785354997629	5.54213149758505	-2.23837067486603
130	-6.35093326540796	-7.89414744654328	3.59417768223273
131	10.1666761691492	-22.3430963332005	7.93115244949868
132	-6.35093326540796	-7.89414744654328	3.59417768223273
133	-6.28390357446146	-6.90534686283369	3.25274018653857
134	-4.26147210462365	-14.122475524742	6.19981052855163
135	-6.57580599410901	-3.41060045863343	1.78895680969534
136	0.755507662972086	-17.6463457399691	8.12395212389409
137	1.81580347177695	-18.1975828172414	8.22126800871901
138	-23.4586857311038	25.796372376779	-14.2567577755286
139	-8.53162261339907	6.00760966860443	-2.43718277983003
140	-5.61450706182938	-11.7604711770486	5.0791659649259
141	4.70269109003458	-19.666170291482	8.23643609841171
142	-2.22680464429602	-16.017866937325	7.37971337542803
143	-6.28391888834569	-6.90915728866891	3.25416055360863
144	-5.7202087779232	-11.4925650821204	4.96587238482885
145	15.7559569745663	-24.9215409005897	7.46042189379342
146	2.80784378520046	-18.7068108885322	8.2583556999771
147	2.66600500999979	-18.6345057325533	8.25697639137828
148	12.1356229456416	-23.2701663838872	7.78275525835632
149	0.140545411092786	-17.3226930358804	8.03539953837485
150	5.04520042954205	-19.8378896356202	8.22438273103821
151	13.3984394751975	-23.8534474102301	7.67798648439511
152	1.72625581191896	-18.151277058757	8.2151523739101
153	13.7641471743963	-24.0207047598871	7.64605451448299
154	1.11324627051983	-17.8332958276719	8.16493501267307
155	16.1917353105656	-25.1163088585788	7.41672130652106
156	14.1965754057994	-24.2179983654775	7.60777705033065
157	13.8564719123243	-24.0629297144272	7.63799312895537
158	-0.823907066005658	-16.8043311624874	7.8269441105966
159	6.96795782995236	-20.7932165020578	8.13486822319348
160	14.90652467838	-24.5396635874001	7.5424227994659
161	2.02588980863287	-18.3062200188249	8.23561580202361
162	4.39661594216568	-19.5121629081861	8.24503223348132
163	2.66600500999979	-18.6345057325533	8.25697639137828
164	3.88229248646431	-19.2526185281117	8.25607677032691
165	4.2996676269092	-19.463300545254	8.24743725681714
166	14.4453658792016	-24.3308797724994	7.58507242363799
167	-9.54103505150723	9.53351734357352	-3.88189626164192
168	-6.51279759768711	-4.13417745977461	2.09895540865215
169	1.62185842376391	-18.0972923957298	8.2080225806584
170	3.71371576621847	-19.167177805603	8.2577264218617
171	-9.54103505150723	9.53351734357352	-3.88189626164192
172	-10.5337018746228	10.8926601651874	-4.62629360005843
173	14.2377748870909	-24.2366914261609	7.60401718432829
174	-9.54103505150723	9.53351734357352	-3.88189626164192
175	17.3907305138692	-25.6480500525107	7.28941322911478
176	-10.5923254429734	10.9735378077501	-4.67175574334115
177	17.2771525445499	-25.597945343608	7.30198118870802
178	18.9534794851998	-26.3333816052977	7.10717868932467
179	-12.2332755365329	13.3409236234241	-6.01490347510195
180	-9.46116632009074	9.32122747048902	-3.79050333893613
181	-9.54103505150723	9.53351734357352	-3.88189626164192
182	-9.71445084290186	9.7717053217475	-4.00990643937132
183	-9.54103505150723	9.53351734357352	-3.88189626164192
184	-5.53870726381387	-11.9525894191465	5.16040996743753
185	11.7227292059105	-23.0772345087983	7.81506479986251
186	-1.34443481160563	-16.5176439925893	7.68037404901006
187	-9.54103505150723	9.53351734357352	-3.88189626164192
188	-11.4961529990538	12.2638352195729	-5.40122009250557
189	-9.54103505150723	9.53351734357352	-3.88189626164192
190	-6.28762620073184	-6.23096795815828	2.9971233945752
191	1.33587153119711	-17.949406454345	8.18849117807516
192	-9.54103505150723	9.53351734357352	-3.88189626164192
193	-9.54103505150723	9.53351734357352	-3.88189626164192
194	10.8174731767034	-22.6520025087281	7.88408293252576
195	-9.54103505150723	9.53351734357352	-3.88189626164192
196	-7.03422448095626	-0.511985519859742	0.431352990007406
197	-9.54103505150723	9.53351734357352	-3.88189626164192
198	-9.3484319870173	9.02158132817544	-3.66150266487831
199	-9.3484319870173	9.02158132817544	-3.66150266487831
200	6.32959879359329	-20.4778719392826	8.16837882071907
201	2.5758217017117	-18.5882548519859	8.25396698211745
202	14.6701914534458	-24.4328878068432	7.56455483442176
203	-9.54103505150723	9.53351734357352	-3.88189626164192
204	-1.68099440698713	-16.3291564509808	7.57322099493865
205	16.3840968275068	-25.2020608268116	7.39707671316407
206	-9.54103505150723	9.53351734357352	-3.88189626164192
207	2.32016342633734	-18.4571394539722	8.24543568740092
208	11.3741650421384	-22.9141389616267	7.84215909315616
209	-9.54103505150723	9.53351734357352	-3.88189626164192
210	-8.35785354997629	5.54213149758505	-2.23837067486603
211	-9.54103505150723	9.53351734357352	-3.88189626164192
212	5.32252849551448	-19.9768672187411	8.21443040440138
213	-9.37135091704697	9.08249949553509	-3.68772854781839
214	11.3739077302154	-22.9140177979471	7.84217847102818
215	-9.54103505150723	9.53351734357352	-3.88189626164192
216	8.38892916611716	-21.4881242304204	8.05062926683232
217	-9.54103505150723	9.53351734357352	-3.88189626164192
218	12.1472278951108	-23.2755622938995	7.78182468858662
219	-1.95880331625656	-16.1707149371644	7.47472863067553
220	-6.35467394768653	-9.45772354025569	4.12197438624426
221	-9.3484319870173	9.02158132817544	-3.66150266487831
222	16.5674589257627	-25.2834328219392	7.37771455543507
223	8.49427332591168	-21.5393739799573	8.04407741083601
224	20.8449807998619	-27.1530827515993	6.8599664246171
225	18.5552565488569	-26.1595278247031	7.15552572161432
226	23.4768811463139	-28.2784380065571	6.46245124519675
227	26.2524233392304	-29.4496230055687	5.9731143592904
228	25.4746795346601	-29.1228197032923	6.11740701374701
229	24.3904012713423	-28.6654914909978	6.30938037318717
230	23.4998877464634	-28.288202345995	6.45867443480623
231	21.783116492271	-27.5557761628744	6.72435381279288
232	24.193711992141	-28.5822989725622	6.34301605247334
233	20.3683364337272	-26.9474345095171	6.92511034470497
234	30.0615337372456	-31.0370264918965	5.18780011567929
235	28.7207817336194	-30.4803448975261	5.47721709458096
236	17.7543685855588	-25.8081647010122	7.24850621771503
237	29.6469781742702	-30.8650587599845	5.27831586631707
238	3.99642384744896	-19.3104643915809	8.25495990807842
239	18.6254461642924	-26.1902136941173	7.14711792653889
240	23.9620019987057	-28.4842939466714	6.38264059661848
241	19.5913885885205	-26.6108659915885	7.02695372611427
242	26.8350268911623	-29.6934778537245	5.85952850766999
243	5.08747486510272	-19.8590842061354	8.22289503641635
244	24.9358079844926	-28.8958569210311	6.21448899237795
245	21.3196875877255	-27.3572734417759	6.79294249023716
246	24.5024888476472	-28.7129005200817	6.29021236472294
247	20.8669245215337	-27.1625342518228	6.85691295987766
248	-9.54103505150723	9.53351734357352	-3.88189626164192
249	-9.48240126641753	9.37766963478435	-3.81480225759787
250	-9.54103505150723	9.53351734357352	-3.88189626164192
251	-9.54103505150723	9.53351734357352	-3.88189626164192
252	-9.54103505150723	9.53351734357352	-3.88189626164192
253	-9.54103505150723	9.53351734357352	-3.88189626164192
254	-9.54103505150723	9.53351734357352	-3.88189626164192
255	14.314355111948	-24.2714374653227	7.59702847051766
256	-9.3484319870173	9.02158132817544	-3.66150266487831
257	-9.3484319870173	9.02158132817544	-3.66150266487831
258	12.336003933299	-23.3631803588654	7.7665474570831
259	-9.3484319870173	9.02158132817544	-3.66150266487831
260	-9.49252427141685	9.40457642807413	-3.82638590237406
261	-9.54103505150723	9.53351734357352	-3.88189626164192
262	-9.54103505150723	9.53351734357352	-3.88189626164192
263	11.2307631281423	-22.8466135109998	7.85295853029715
264	10.0457136602567	-22.2856077001279	7.93984337780819
265	-9.54103505150723	9.53351734357352	-3.88189626164192
266	-9.54103505150723	9.53351734357352	-3.88189626164192
267	-9.54103505150723	9.53351734357352	-3.88189626164192
268	-9.3484319870173	9.02158132817544	-3.66150266487831
269	-9.3484319870173	9.02158132817544	-3.66150266487831
270	10.1675945208655	-22.3435322364287	7.93108602883111
271	7.7578816888612	-21.1807374877505	8.08944879897345
