# Supplementary material for: Single-cell trajectories reconstruction, exploration and mapping of omics data with STREAM
Source: Nat Commun. 2019 Apr 23;10:1903. doi: 10.1038/s41467-019-09670-4 (PMC6478907; doi:10.1038/s41467-019-09670-4)
Supplement: Supplementary file 5 — Supplementary Data 2 [file 41467_2019_9670_MOESM5_ESM.zip › Sup_data2/Guo_2013/scuba/Result_run1/intermediate_files/bifurcation_direction.txt]

Time	3	6	7
Stage	3	6	7
CD52	-1.253148e-02	-3.606001e-02	5.266557e-02
Ifitm1	1.726656e-01	1.006321e-01	-8.029068e-02
Cdkn3	-9.437923e-02	7.679115e-02	2.837911e-01
Ly6a	6.183700e-02	9.739656e-02	-5.667010e-02
Bax	-3.872799e-02	5.404416e-02	-2.735334e-03
Aebp2	5.019153e-03	1.546822e-02	-1.617695e-02
CD63	2.729057e-02	1.382068e-01	-2.463886e-01
Cdkn2a	-1.431373e-02	6.298999e-02	2.137732e-02
Cdkn2c	-3.239868e-03	1.113002e-01	-1.075516e-01
CD48	-3.945873e-03	4.645197e-02	-6.172299e-03
Gapdh	-1.935730e-02	5.677491e-02	3.696591e-03
Cdkn2d	-3.917697e-02	1.674735e-01	1.510356e-01
CD9	1.370571e-01	6.843393e-02	-1.939358e-01
Sfpi1	-8.325652e-03	1.219346e-02	1.475775e-02
Fcgr3	-4.488933e-02	3.003910e-02	2.697493e-02
Cdk4	5.438990e-03	5.781053e-02	-1.653419e-02
Fcgr2b	-2.372212e-02	4.112793e-02	1.356638e-03
Klf1	-2.373207e-02	1.001064e-03	9.691237e-03
Ccnb2	-2.339275e-01	1.197653e-01	3.410666e-01
Lmo2	5.489140e-03	3.436708e-02	1.646120e-03
Ndn	0.000000e+00	0.000000e+00	0.000000e+00
Rora	-4.551678e-02	-3.919742e-02	1.894517e-02
Gfi1b	8.621137e-02	-1.625539e-02	-5.460452e-02
Trp53	-1.844483e-02	5.006899e-02	-9.809911e-03
Gata1	1.818639e-02	-9.055781e-02	-6.394966e-02
Lyl1	-1.905061e-02	7.166547e-02	3.822429e-02
Epor	-3.530254e-02	2.166297e-02	2.670267e-03
Mbd2	-1.275651e-03	9.810718e-03	-1.256628e-02
Actb	-1.649860e-02	1.996262e-02	1.491740e-02
Cdkn1a	-5.788510e-02	-2.690692e-02	6.579172e-02
Ccnd3	-1.257964e-02	8.473360e-03	2.774951e-02
Max	-1.957467e-02	3.446403e-02	-4.340010e-03
Ccne1	-1.756594e-01	-3.062668e-02	2.965374e-03
Cdk5	4.182205e-02	1.260409e-01	-4.093877e-03
Eed	-2.272271e-02	2.224459e-02	-6.856482e-03
Tgfb1	-1.265942e-01	1.472771e-01	1.501109e-01
Cdc42	-1.168034e-02	2.065808e-02	5.871847e-03
Tnfrsf1a	6.550528e-03	3.770271e-02	7.209937e-03
Erg	7.151134e-02	3.133726e-02	2.980434e-03
Cdk2	2.752956e-02	2.548591e-02	-2.780593e-02
Tob1	7.099030e-03	2.338845e-02	5.877550e-02
Ldb1	6.934983e-03	1.063773e-02	-2.390211e-02
Ccnb1	-3.255982e-02	9.756659e-02	8.178734e-02
Sell	-2.493101e-02	8.771697e-02	2.315587e-02
Bcl2l1	1.110420e-02	1.213296e-01	-1.998198e-03
Myc	-1.029674e-01	1.727082e-01	-1.140753e-01
Cdkn1b	4.807076e-02	-3.944159e-03	-1.056306e-02
Cdk2.1	6.175990e-02	-5.814138e-02	-7.475873e-02
CD34	7.331008e-02	1.482445e-01	-1.038307e-01
CD55	7.477713e-02	-5.885455e-03	-5.157466e-03
Casp8	-1.431536e-03	3.202933e-02	-1.594379e-03
Mycn	1.498190e-01	1.599430e-01	-9.566272e-02
Cebpa	5.721705e-04	5.805851e-02	-3.653421e-04
Ezh2	-9.864417e-03	5.200057e-02	-8.530241e-03
Akt1	-1.138737e-02	3.721274e-02	-1.190099e-02
CD53	2.021459e-02	2.065859e-02	-1.783697e-02
Ccna2	-4.530002e-02	1.136703e-02	5.018544e-02
Irf8	-7.366501e-03	-7.368931e-03	9.502225e-02
Cdk1	-7.048738e-02	1.116030e-01	3.758712e-02
Gfi1	-2.675969e-02	1.888997e-01	-8.646889e-02
Foxo3	1.600832e-02	2.822400e-02	8.477169e-03
Mpl	3.505397e-02	1.412942e-02	-6.831869e-02
Akt2	2.646001e-03	1.827745e-02	4.939778e-02
Muc13	1.990006e-01	2.423623e-01	-1.310336e-01
Stat4	1.075859e-01	8.867678e-02	-1.221775e-01
Ccne2	-2.089388e-01	1.650451e-01	-3.515613e-02
Cycs	-2.551140e-02	2.785712e-02	-6.262294e-03
Fli1	2.525088e-02	3.254452e-02	-1.699106e-02
Zbtb20	2.697732e-01	4.257177e-02	-1.353058e-01
PIk3R2	1.869318e-02	1.224365e-01	-5.472715e-02
Gata3	7.604902e-02	-1.488403e-02	1.350022e-02
Gata2	1.210323e-01	9.161174e-02	-1.072845e-01
Tcf3	8.796514e-02	9.276243e-02	2.979110e-02
Pecam1	1.362953e-01	1.200712e-01	-3.992688e-02
Meis1	1.309242e-01	2.189955e-01	-1.158046e-01
Zfpm1	3.968946e-02	8.953473e-02	-4.635904e-02
Tgfb3	-4.750261e-02	5.511733e-02	6.647067e-02
Ccnc	-2.278838e-02	-1.684869e-02	6.850498e-03
Myb	3.709752e-02	5.246574e-02	-5.735152e-02
Bcl11a	2.878192e-02	-5.163372e-03	-9.154799e-02
Lin28a	3.335108e-02	-2.618203e-02	-2.300332e-02
ETS2	3.946818e-02	3.779463e-02	-8.543549e-02
Bmi1	-1.499173e-02	5.646458e-02	-3.079124e-02
Ifi203	9.278816e-02	1.053584e-01	-6.683385e-02
Tnfrsf21	9.978121e-03	3.770012e-02	-2.238899e-02
Ctnnb1	2.197849e-02	3.015095e-02	-1.208712e-02
Flt3	3.915488e-02	5.406941e-02	3.816142e-02
Dtx1	-4.599650e-02	2.507831e-02	-3.730214e-03
Cbx2	-4.984631e-02	8.554660e-02	2.635289e-03
Ccnd1	-1.903603e-01	-4.455911e-02	1.520828e-01
Stat6	2.423223e-02	-5.397685e-03	2.346463e-03
Csf1r	-4.578165e-02	-1.375753e-02	5.131418e-02
Casp9	-6.944625e-02	1.189232e-01	-9.499881e-03
Dnmt3b	-2.963915e-03	1.076538e-01	-1.817871e-02
Zbtb38	-2.869302e-03	5.870703e-02	-7.178715e-03
Nfkb1	1.084561e-01	2.916534e-02	-7.266991e-02
Irf6	-3.337246e-02	-3.709797e-02	5.613814e-02
Tal1	9.528167e-02	3.904156e-02	-1.061512e-01
Esr1	4.499617e-02	1.100662e-01	-2.118812e-02
Zhx2	8.724662e-02	-2.180228e-02	-6.957940e-02
Stat3	3.210607e-02	3.338115e-02	9.176064e-04
Suz12	1.287170e-02	2.323220e-02	-1.164613e-02
Plag1	1.209898e-02	2.185990e-02	5.354421e-04
Rb1	-4.793641e-02	-7.363505e-02	4.937064e-02
Tek	9.312334e-02	5.967622e-02	-6.283258e-02
Akt3	1.235617e-01	1.914257e-01	-3.428336e-02
Bcl2l11	-2.733133e-01	-1.801264e-01	1.605841e-01
Zfp612	1.579775e-01	3.043428e-02	-1.483849e-01
Ikzf1	3.653598e-02	3.142892e-02	-4.983351e-03
Tnfrsf1b	-1.430974e-02	9.121673e-02	3.504341e-03
Tfrc	-2.403096e-01	4.796724e-02	4.334637e-02
Tnfsf10	-1.054428e-01	9.970075e-02	8.862642e-02
ETS1	3.239452e-03	-2.049121e-01	1.332460e-02
Etv3	1.003457e-03	8.586155e-02	-6.378310e-02
Stat1	4.979966e-02	7.379160e-02	-1.204620e-02
Kit	1.568322e-02	1.044858e-01	-9.558640e-02
Dach1	1.590652e-01	1.906050e-01	-2.842358e-01
Dnmt1	2.571773e-02	3.893548e-02	-1.060550e-02
Brd3	4.508642e-02	2.881772e-02	-2.301260e-02
Ahr	4.549277e-02	-5.415960e-02	1.343788e-01
Zfp532	-6.798820e-03	3.159964e-03	3.324199e-02
Etv6	1.153961e-01	1.254124e-01	-7.972647e-02
Foxo1	-3.499330e-02	-4.090964e-02	5.383245e-02
Hlf	1.452282e-01	2.456210e-01	-1.093681e-01
Klf12	7.416646e-02	-2.029021e-02	-5.703756e-02
Dtx4	-4.146943e-02	2.377293e-02	1.713847e-02
Runx2	6.000578e-02	-2.132743e-02	-1.509059e-02
Mllt3	-1.310109e-02	-2.727786e-03	2.725848e-02
Satb1	6.735923e-02	3.804424e-02	3.106001e-02
Smarca4	2.349637e-02	3.497096e-02	8.699468e-03
Runx1	-2.916422e-02	2.278056e-02	4.263294e-02
Bcl2	-1.745905e-01	7.462264e-02	1.924906e-02
Tcf4	2.005255e-02	1.032633e-01	-1.977091e-02
Pten	3.174169e-02	5.103585e-02	-1.909763e-02
Ep300	5.785566e-02	1.494052e-02	-2.500338e-04
PIk3ca	-1.622348e-02	1.881498e-02	3.200354e-02
Sos1	-4.326288e-02	6.613610e-02	4.163448e-02
Ikzf2	2.618047e-01	1.472844e-01	-3.745416e-01
Notch1	-3.185595e-02	-5.553041e-03	5.156498e-02
Nfia	5.622274e-03	6.139261e-03	-9.794822e-02
Dnmt3a	1.257008e-01	3.874525e-02	-6.138246e-02
APC	-4.832200e-02	9.474089e-02	2.015399e-03
Nfat5	3.976329e-02	8.867383e-02	-6.524169e-02
