# Supplementary material for: Single-cell trajectories reconstruction, exploration and mapping of omics data with STREAM
Source: Nat Commun. 2019 Apr 23;10:1903. doi: 10.1038/s41467-019-09670-4 (PMC6478907; doi:10.1038/s41467-019-09670-4)
Supplement: Supplementary file 5 — Supplementary Data 2 [file 41467_2019_9670_MOESM5_ESM.zip › Sup_data2/Guo_2013/scuba/Result_run1/intermediate_files/qPCR_tsne_d3.csv]

T1	T2	T3
-24.176685	12.961797	-5.247473
-5.975082	15.845659	-20.364581
18.564435	8.765709	23.574951
-7.999555	-4.774765	-8.655026
-6.429659	6.764390	-19.737863
-23.264745	19.905845	-21.711307
-21.873553	18.433461	-1.419555
-26.457726	24.803660	-0.986028
-27.579674	29.371075	-7.654333
-28.779097	30.778760	-10.406903
-10.431950	16.879730	-21.163601
-34.780404	25.397867	-14.746378
-11.458531	24.797723	-10.103175
-22.438756	26.077197	-7.723276
-20.697547	30.190080	-9.469845
-19.554876	13.380094	0.340239
-23.002507	23.124734	-22.173378
-31.579856	15.938263	-11.431478
-18.693398	21.618941	-7.360211
-29.823478	19.810184	-13.625815
-24.516874	22.367494	-6.497621
-30.324133	18.568489	-2.502778
-12.499762	24.519286	-15.084800
-22.705921	14.435547	-12.381975
-19.864228	26.433749	-12.382899
-19.867655	26.491291	-15.556425
-16.009642	30.102151	-9.016712
-20.967920	22.555761	-6.376505
-18.239235	20.431362	-19.542159
-18.436000	17.444684	-10.520205
-16.288729	27.088779	-18.742381
-15.710447	16.221403	-0.228673
-13.227316	18.296576	-12.060756
-18.414785	26.629500	-0.490163
-28.230695	25.335997	-7.576824
-20.465236	19.388465	-17.144445
-17.417377	28.723417	-2.317031
-16.216084	24.607022	-1.825293
-26.539691	16.303989	-6.522971
-12.846332	28.107456	-22.196693
-18.867913	16.563513	-17.163451
-25.813977	18.236838	-17.650243
-11.756328	28.944207	-13.161926
-27.542024	22.364896	-15.635715
-14.869574	21.609489	-14.164767
9.504290	25.192897	-13.507378
-16.322780	6.288426	1.147056
-28.106128	15.029620	-17.044767
-12.746793	24.869290	-7.319947
-21.651291	31.450578	-11.957315
-32.828482	21.608543	-13.167862
-22.009520	16.125688	-22.996293
-25.033431	25.480099	-17.935239
-28.421375	23.947661	-20.283989
-19.756196	19.478613	-11.430356
-23.466817	25.376765	-16.063496
-31.420371	24.352589	-17.196671
-16.200539	23.168990	-13.720247
-17.290391	3.507716	-2.740109
-13.319149	23.378056	-18.337914
-16.622283	2.402588	5.600895
-4.971995	13.710558	-14.067358
8.911054	18.291649	-10.561494
-5.839209	12.164295	-18.278777
-17.735086	16.040972	-6.658396
-14.829104	9.865913	-8.358765
-18.344463	6.167061	8.250972
-29.123772	14.083604	-6.884526
-24.646622	17.052996	-15.206074
-25.314545	10.118228	-10.571325
-12.201600	-5.946570	7.353720
-13.160033	7.297568	-4.280280
-11.087146	-6.176606	-4.664562
-26.529845	8.821083	-3.625611
-25.523139	13.823905	-12.478564
-3.246118	3.791309	-20.286771
-13.682065	-14.567556	4.325604
-13.756062	-16.923504	14.843599
-20.478178	-9.371739	5.754413
-3.870049	15.251223	-20.795304
-8.862708	18.528546	-4.853932
-15.673242	-0.803765	3.012518
-24.087718	-2.343749	0.013548
-14.871814	-11.361279	3.920041
-25.014742	7.337897	-6.699793
-16.024686	-4.042716	-2.475760
-12.484984	9.328454	-5.604331
-0.022770	14.259038	-6.681996
-13.256996	-7.391621	0.721262
1.497063	-15.813345	-10.072946
0.053970	-29.812662	-1.582062
1.652634	-9.135129	-6.939292
-11.981847	-18.875397	7.598986
-7.276405	-20.137046	8.289547
-0.057002	-12.640224	-8.801333
3.787427	-11.852061	-16.298862
-14.782279	15.468874	2.155316
-1.133799	-23.284561	2.903806
-8.632185	-10.971173	11.524715
-19.536033	-12.480319	9.509648
-14.628898	3.873067	8.085653
-15.421708	-1.557735	9.037392
0.694940	-24.788903	-0.870621
8.446131	-14.577324	-6.475471
7.031778	-26.819593	12.738670
-20.662563	-14.632948	8.411826
-23.073744	1.115883	5.710747
0.323894	-25.913861	5.559222
-2.873379	-21.127910	21.346114
3.224904	-21.502800	2.299240
-15.941781	1.131799	-1.978265
5.398126	-25.987564	15.181273
2.089753	-19.936019	3.854089
2.223275	-28.516011	1.219236
-5.353724	-11.504646	4.202080
3.274497	-27.566388	3.692912
-12.903707	-12.999162	-3.338278
-9.305117	-6.632000	11.602112
-9.316133	-8.670672	7.166392
2.425731	-14.136037	-15.385787
-0.024298	-14.620393	12.984967
-0.278795	-11.466512	-12.019479
-8.813259	-9.323271	0.308788
-9.698134	-17.696296	7.559790
-20.573971	-11.977315	1.451863
2.577116	-13.474495	2.479924
-2.705018	-12.427888	0.336706
-14.164594	-9.818590	9.444140
13.713987	8.080549	-13.614587
-15.124490	-7.625717	3.164530
6.697282	-30.661017	14.550845
-9.165269	-10.227427	-3.800530
-16.298619	-5.468062	7.000559
-1.224194	-15.363561	-0.154242
-21.912995	-3.884017	4.027132
0.019023	-21.012126	-0.800875
2.098721	-19.411599	-5.113511
-25.188190	25.291966	-12.240353
-2.031058	0.841434	-20.214460
-4.444782	-15.959835	-5.942440
4.055097	-20.003351	-5.361999
-9.851774	-22.314748	18.426197
4.556219	-13.480617	-14.258249
-18.380741	-12.555295	14.264972
20.477155	-18.072867	24.016119
0.725810	-22.463355	25.437809
-0.265604	-24.050590	20.302269
14.157999	-21.631222	23.727879
-6.657126	-26.264098	21.052057
3.849659	-23.484622	26.205249
14.019716	-25.449737	23.154530
-3.915919	-27.688890	18.614270
14.686264	-24.518441	20.813880
-1.650164	-19.480368	24.773291
19.996688	-19.968897	22.418004
15.766027	-24.496712	26.191056
21.455540	-10.800069	25.198057
-7.051769	-22.788511	20.362715
3.169658	-28.880421	11.742151
21.388096	-13.790243	24.708736
-0.242905	-21.542467	22.331022
1.582468	-25.790898	22.368314
-1.711946	-26.670939	17.022729
-0.783691	-28.518270	11.339678
6.475558	-15.152545	8.378467
10.856380	-33.054373	11.628962
15.149964	22.709223	-4.918103
-2.189905	-4.642323	0.101879
-0.244643	-21.284526	11.405350
5.487612	-15.725974	11.300589
9.367185	22.011913	-1.254724
7.227691	18.557720	-13.893434
13.157753	-25.981456	4.443973
23.983124	25.948286	-0.171908
13.913017	-33.483538	7.098738
11.596688	22.538607	-12.710173
16.919572	-23.171377	-5.603516
18.241223	-24.831657	-3.925599
6.413220	20.587847	-15.574165
13.074752	20.119095	1.596817
12.860533	17.377580	-18.007056
12.830047	19.645437	-16.178996
12.274265	27.051892	0.907345
-22.160090	-17.063361	8.582512
12.303085	-21.858448	7.953799
-5.386157	-24.727844	5.969914
12.550520	21.507322	3.891033
-11.381717	13.027290	-4.193000
1.941687	12.626276	-7.571386
-1.231543	-6.458513	2.051419
-0.745583	-21.181012	14.197259
20.940351	24.046948	-0.565466
16.163796	15.224710	-17.511760
9.576038	-25.620527	10.143167
4.392780	15.720261	-7.330462
-8.828954	-1.403577	-0.719803
16.361719	26.983763	-3.057767
14.827751	18.301786	0.864737
15.012428	13.341385	-8.976801
6.920270	-19.603344	11.485393
4.656829	-13.124395	29.864969
16.118721	-19.293601	-2.114084
13.719751	24.471420	0.094143
1.321470	-12.391304	5.439116
16.723007	-23.388355	2.848131
19.403701	25.747784	1.504642
5.438381	-12.175939	11.335689
13.558523	-17.110664	0.560209
10.062581	16.453708	-13.294866
12.840692	7.523799	-15.297439
13.052758	16.726150	-14.610754
9.084841	-14.213689	29.633256
12.775308	16.089268	-6.766294
13.485831	-16.823183	-2.198396
8.069232	17.381841	-2.640267
3.080314	-33.515321	16.774738
13.385624	19.213352	-4.633456
12.697033	-20.971888	1.280486
-5.468367	-15.463250	18.511922
-15.213445	-13.412005	-4.763786
16.323922	12.618005	-14.990777
17.049986	-24.500558	8.650866
6.992549	-25.897210	17.986305
21.375153	-22.087830	-5.008565
19.262484	-24.118374	5.609997
25.250337	-21.924854	0.839334
22.858266	-30.460093	-9.692015
23.323268	-28.422619	-7.226321
24.848226	-25.612429	1.435329
23.289223	-28.360079	5.361272
20.959312	-27.628579	1.543695
24.125971	-25.641940	-1.325630
18.625605	-30.126964	4.190358
29.904921	-28.274680	-0.777577
27.711902	-30.229768	0.245122
17.201532	-25.738208	2.177637
28.457752	-29.482668	-2.794598
6.999214	-13.840143	30.176890
16.156991	-31.009172	4.127772
23.151294	-30.799877	7.369129
17.238820	-32.424578	8.328909
25.309850	-27.187272	-6.960350
19.112874	7.036546	23.598647
23.458090	-28.297628	-3.555141
21.236474	-28.536737	9.751065
21.933372	-31.212684	-2.550214
18.179991	-34.270187	9.547862
25.884142	28.964363	-0.101338
39.411301	29.019201	-0.919384
16.506346	24.852810	-1.481675
35.118499	30.609115	4.608452
33.561025	31.458844	1.141575
36.491537	32.693772	2.739730
36.645711	30.004396	-5.064114
20.530597	-14.391702	26.593313
38.891530	25.364138	0.093711
37.562714	28.427334	3.220019
19.247845	-11.930235	27.434351
33.415756	27.867171	4.096799
36.031293	27.215023	-2.239306
37.469375	31.805887	-1.357189
36.237545	29.361133	0.233455
20.220147	-6.655518	25.982037
20.249810	-3.479111	25.289843
33.804700	31.180169	-2.476076
33.197832	28.284156	0.207771
29.870463	26.320633	-3.578741
30.529721	25.491293	0.008356
35.665462	25.415484	1.343141
18.610860	-7.529557	27.449525
20.477582	2.961686	23.346010
