# Supplementary material for: Single-cell trajectories reconstruction, exploration and mapping of omics data with STREAM
Source: Nat Commun. 2019 Apr 23;10:1903. doi: 10.1038/s41467-019-09670-4 (PMC6478907; doi:10.1038/s41467-019-09670-4)
Supplement: Supplementary file 5 — Supplementary Data 2 [file 41467_2019_9670_MOESM5_ESM.zip › Sup_data2/Guo_2013/scuba/Result_run1/intermediate_files/final_tree.txt]

Cluster ID	Time	Cell Stage	Parent cluster	MU PC 1	MU PC 2	MU PC 3	MU PC 4	MU PC 5	MU PC 6	MU PC 7	MU PC 8	MU PC 9	MU PC 10	MU PC 11	MU PC 12	MU PC 13	MU PC 14	MU PC 15	MU PC 16	MU PC 17
1	1	1	0	-1.783050e+01	-2.423337e+00	5.705332e+00	-1.003170e+01	-1.383205e+01	3.872484e-01	7.468146e-01	5.735921e-01	2.188521e+00	8.266302e+00	-2.866816e+00	-2.561147e+00	1.115174e+00	-2.228614e+00	-3.370406e-01	5.202889e+00	4.466862e+00
2	2	2	1	-1.457750e+01	4.649769e-01	8.239476e+00	-9.086857e+00	-1.246439e+01	1.168585e+00	1.547376e+00	1.766579e+00	3.445664e+00	6.143712e+00	-2.619314e+00	-3.616074e+00	1.059362e+00	-2.375603e+00	1.856036e-01	2.195255e+00	3.175071e+00
3	3	3	2	-7.240044e+00	-1.248118e+01	-7.168527e+00	-3.399978e-01	-9.663283e+00	2.861480e+00	2.254437e+00	-1.035191e+00	6.688726e+00	-2.864248e+00	-1.848858e+00	1.192877e+00	3.925027e+00	4.559620e+00	-3.207231e-01	-7.350270e+00	1.907515e+00
4	3	3	2	-1.556639e+01	-3.632962e+00	6.430761e+00	-6.795668e+00	-1.158895e+01	4.504038e+00	-2.490884e-01	-3.600408e-02	2.628447e+00	4.634769e+00	-2.910913e+00	2.002780e-01	2.042848e+00	-2.068212e+00	6.948999e-01	-6.625789e-01	2.773193e+00
5	4	4	4	-8.955438e+00	9.037740e-01	8.260106e+00	-8.785273e+00	-9.510675e+00	-1.535001e+00	2.033541e+00	9.993067e-01	1.374468e+00	3.831419e+00	-3.033892e+00	-2.471051e+00	2.199871e+00	-2.540202e+00	2.446043e+00	6.305494e+00	1.741502e+00
6	5	5	5	-7.509846e+00	-3.166361e+00	6.422488e+00	-9.199307e+00	-8.189553e+00	-2.507622e+00	1.156164e+00	1.847101e+00	1.404258e+00	5.053195e+00	-6.974988e-01	-3.754365e+00	4.393881e+00	-9.304668e-01	3.245223e+00	4.247019e+00	1.221898e+00
7	6	6	6	-4.135068e+00	-1.639070e+01	-1.340090e+00	-1.111173e+01	-6.538455e+00	-1.155134e+00	2.913492e+00	1.156871e+00	1.310588e+00	2.587354e+00	-1.674292e+00	-1.136098e+00	5.434902e+00	-1.954121e+00	1.590612e+00	3.977638e+00	1.432730e-01
8	6	6	6	2.082308e-01	-3.096452e+00	6.802209e+00	-4.115942e+00	-7.141569e+00	-2.188339e-01	2.696560e+00	2.836784e+00	-8.953299e-01	1.562781e+00	1.391449e+00	-2.691079e+00	3.178467e+00	6.890458e-01	2.841294e+00	1.509445e+00	2.384935e+00
9	7	7	7	-1.099287e+00	-1.538413e+01	-8.881321e+00	-9.985636e+00	-9.312856e+00	4.719247e+00	2.702267e+00	-3.877361e+00	1.235723e+00	1.354964e+00	-1.994515e-01	3.863824e-01	3.463018e+00	-3.674364e+00	2.768085e+00	3.207130e+00	-4.314983e-01
10	7	7	8	-3.141697e-01	-7.464910e-01	1.060042e+01	-6.251682e-01	-1.561846e+00	-1.567579e+00	3.995748e+00	2.014871e+00	-7.719666e-01	-7.216089e-01	1.602806e-01	-1.579371e+00	6.309987e-01	-1.644733e+00	1.459853e+00	1.467336e+00	1.311786e+00
11	7	7	8	1.061579e+01	-6.208674e+00	1.835033e+00	-3.448675e+00	-2.937198e+00	-1.388527e-01	2.291673e+00	1.058223e+00	4.939583e-01	1.622427e-01	1.672003e+00	1.530543e+00	2.072026e+00	1.113909e+00	2.612468e+00	-3.657649e-01	8.689848e-01
12	8	8	9	-7.761009e+00	-5.695682e+00	-1.399325e+01	-3.333563e+00	-7.936896e+00	1.439303e+00	6.419858e-01	2.346047e+00	2.046509e+00	-5.933530e-01	-3.017680e+00	3.132744e-01	1.644147e+00	-2.667344e+00	-1.077843e+00	1.070525e+00	8.689469e-01
13	8	8	10	-6.273834e+00	3.350075e+00	4.804832e+00	5.966232e-01	2.071537e+00	-8.230830e-01	2.113699e+00	-1.384522e+00	-1.196077e+00	-1.135430e-01	9.324277e-01	-1.214845e+00	-4.414976e-02	1.390715e-01	6.351402e-02	-9.171693e-01	-1.024225e+00
14	8	8	11	1.471210e+01	-4.722475e+00	1.639833e+00	-9.559225e-01	-3.970980e-01	7.837760e-01	-2.102178e+00	5.223944e-01	6.760637e-01	6.149199e-01	6.256106e-01	1.604701e+00	4.421684e-03	7.247818e-01	1.502377e+00	1.314042e+00	1.216533e+00
