# Supplementary material for: Single-cell trajectories reconstruction, exploration and mapping of omics data with STREAM
Source: Nat Commun. 2019 Apr 23;10:1903. doi: 10.1038/s41467-019-09670-4 (PMC6478907; doi:10.1038/s41467-019-09670-4)
Supplement: Supplementary file 5 — Supplementary Data 2 [file 41467_2019_9670_MOESM5_ESM.zip › Sup_data2/Guo_2013/scuba/Result_run1/intermediate_files/projection_all_data.txt]

Time	3	6	7
Stage	3	6	7
HSC1	1.786349e+01	-6.199751e+00	-1.073023e+01
HSC1	1.026586e+01	4.010692e-02	-1.100660e+01
HSC1	-6.299435e+00	-1.883126e+01	4.554121e+00
HSC1	1.501065e+01	-9.990642e-01	-1.154627e+01
HSC1	1.603559e+01	1.489525e+00	-5.515078e+00
HSC1	1.735489e+01	-6.205980e+00	-1.632918e+01
HSC1	2.013032e+01	-1.002019e+01	-1.259508e+01
HSC1	1.148638e+01	-1.484043e+01	-5.916859e+00
HSC1	1.535332e+01	-1.086746e+01	-1.280690e+01
HSC1	1.755605e+01	-9.540068e+00	-1.475636e+01
HSC1	1.553618e+01	-1.592132e+00	-1.169939e+01
HSC2	1.428074e+01	-1.212480e+01	-8.919876e+00
HSC2	1.822032e+01	-3.103180e+00	-1.173306e+01
HSC2	1.930108e+01	-9.492078e+00	-1.066289e+01
HSC2	1.676782e+01	-1.092195e+01	-8.754456e+00
HSC2	1.836824e+01	-3.561915e+00	-1.400788e+01
HSC2	2.280745e+01	-5.716139e+00	-1.591303e+01
HSC2	1.647449e+01	-1.329590e+01	-1.262476e+01
HSC2	1.815686e+01	-4.019516e+00	-1.427504e+01
HSC2	2.322468e+01	-1.118761e+01	-1.474304e+01
HSC2	1.450475e+01	-1.804694e+01	-1.138911e+01
HSC2	1.389008e+01	-1.421073e+01	-7.967422e+00
HSC2	1.819102e+01	3.578513e-01	-1.760283e+01
HSC2	1.515024e+01	-4.852305e+00	-8.253608e+00
HSC2	2.440068e+01	-8.339804e+00	-1.554785e+01
HSC2	2.064594e+01	-8.559754e-01	-1.246562e+01
HSC2	1.601419e+01	-4.840845e+00	-1.532066e+01
HSC2	1.639398e+01	-1.081405e+01	-1.050973e+01
HSC2	1.538366e+01	-7.523505e+00	-8.515584e+00
HSC2	2.256007e+01	-2.888316e+00	-1.564724e+01
HSC2	1.604366e+01	1.039731e+00	-1.265645e+01
HSC2	1.939463e+01	-2.735200e-01	-1.350528e+01
HSC2	1.255293e+01	-4.306134e+00	-1.004383e+01
HSC2	1.339216e+01	-7.638179e+00	-8.728528e+00
HSC2	1.618795e+01	-1.652789e+01	-1.176726e+01
HSC2	2.493350e+01	-8.568633e+00	-1.852799e+01
HSC2	1.409863e+01	1.705090e-01	-1.088535e+01
HSC2	1.475888e+01	-7.118609e+00	-1.062404e+01
HSC2	1.332120e+01	-1.035206e+01	-8.709376e+00
HSC2	1.078738e+01	-6.726384e+00	-1.136783e+01
HSC2	1.634111e+01	-8.280950e+00	-1.300768e+01
HSC2	2.198595e+01	-6.719520e+00	-1.454795e+01
HSC2	1.225741e+01	-1.212361e+00	-1.506432e+01
HSC2	1.779449e+01	-9.829419e+00	-1.072815e+01
HSC2	2.195098e+01	-7.786518e-02	-1.951416e+01
HSC2	1.506330e+01	-1.617252e+00	-1.346889e+01
HSC2	1.621343e+01	-9.631682e+00	-1.174547e+01
HSC2	1.562001e+01	-1.210901e+01	-9.391418e+00
HSC2	1.410763e+01	-1.063835e+01	-1.292907e+01
HSC2	1.846792e+01	-6.224994e+00	-1.207146e+01
HSC2	1.632283e+01	-1.669051e+01	-1.066547e+01
HSC2	1.527433e+01	-1.413003e+01	-9.557024e+00
HSC2	1.870253e+01	-6.025981e+00	-1.490087e+01
HSC2	1.442642e+01	-9.545031e+00	-9.138929e+00
HSC2	2.001357e+01	-6.448494e+00	-1.522146e+01
HSC2	2.152224e+01	-4.376188e+00	-1.300291e+01
HSC2	9.710495e+00	-1.481422e+01	-8.204499e+00
HSC2	2.020117e+01	4.302022e-01	-1.780968e+01
MPP1	2.521472e+01	-5.760850e+00	-1.966595e+01
MPP1	1.316092e+01	-6.857941e+00	-1.194273e+01
MPP1	1.814401e+01	-1.176623e+00	-1.319120e+01
MPP1	1.504248e+01	1.470025e+00	-1.734081e+01
MPP1	1.336593e+01	-3.772860e+00	-1.522863e+01
MPP1	1.212014e+01	4.079361e+00	-9.391188e+00
MPP1	1.945348e+01	-9.584015e+00	-1.535637e+01
MPP1	1.332879e+01	-7.523966e+00	-1.401675e+01
MPP1	7.010769e+00	-2.083976e+01	-3.445955e+00
MPP1	1.459133e+01	-1.183866e+01	-9.473546e+00
MPP1	1.949573e+01	-6.778837e+00	-1.501611e+01
MPP1	2.329236e+01	1.034190e+00	-1.835830e+01
MPP1	9.070138e+00	-1.360344e+01	-7.282993e+00
MPP1	1.789059e+01	-5.560907e+00	-1.462750e+01
MPP1	1.793493e+01	-4.672632e+00	-1.131920e+01
MPP1	2.109420e+01	-6.821476e+00	-1.448200e+01
MPP1	2.460098e+01	-7.565447e+00	-1.568204e+01
MPP1	2.227969e+01	7.718201e+00	-1.030455e+01
MPP1	8.522854e+00	-1.285656e+01	-2.115274e+00
MPP1	1.147987e+01	-1.157979e+01	-3.051164e+00
MPP1	1.950172e+01	-7.112526e+00	-1.134475e+01
MPP1	1.637242e+01	1.557586e+00	-1.412363e+01
MPP1	1.619375e+01	-2.872588e+00	-1.365354e+01
MPP1	1.849204e+01	-1.315846e+01	-1.004475e+01
MPP1	1.737343e+01	-9.905086e+00	-1.153111e+01
MPP1	1.916109e+01	-7.640381e+00	-8.906183e+00
MPP1	2.090855e+01	1.188285e-01	-1.534675e+01
MPP1	2.273676e+01	3.785124e+00	-1.516543e+01
MPP1	2.006920e+01	-5.882877e+00	-1.855092e+01
MPP1	1.739559e+01	-3.919452e+00	-1.663244e+01
MPP1	2.112589e+01	-2.838201e+00	-1.318396e+01
MPP1	9.618062e+00	3.778786e+00	-2.027974e+00
MPP1	4.320740e+00	4.938673e+00	4.551990e-03
MPP1	5.077990e+00	-8.861409e-01	-7.420401e+00
MPP1	1.095242e+01	-6.899349e+00	-6.319560e+00
MPP1	9.765633e+00	-7.378890e+00	-2.860651e+00
MPP1	8.465123e+00	5.918975e+00	-6.737259e+00
MPP1	2.255950e+01	1.344274e+01	-1.285306e+01
MPP2	1.416756e+01	-7.443287e+00	-1.326760e+01
MPP2	5.697535e+00	-3.093647e+00	-9.467163e-01
MPP2	1.306690e+01	-8.131102e+00	-6.552031e+00
MPP2	1.200984e+01	-1.612994e+01	-6.317525e+00
MPP2	1.263562e+01	-1.523659e+01	-5.722548e+00
MPP2	1.184044e+01	-9.631166e+00	-8.408691e+00
MPP2	2.651727e+00	2.948739e+00	1.347485e+00
MPP2	1.661009e+01	1.113429e+01	-1.651652e+01
MPP2	-9.705651e+00	-3.701045e+00	9.909430e+00
MPP2	1.238210e+01	-4.969433e+00	-8.212129e+00
MPP2	1.413263e+01	-1.340318e+01	-5.780086e+00
MPP2	2.890045e+00	2.563286e-01	8.595526e-01
MPP2	9.474329e+00	-7.945873e+00	-4.331809e+00
MPP2	3.072275e+00	5.646071e+00	-3.881983e-01
MPP2	1.603296e+01	-7.036991e+00	-9.170637e+00
MPP2	-1.589805e+00	-1.088961e+01	4.656443e+00
MPP2	4.026602e+00	-7.616727e-01	-3.424455e+00
MPP2	6.957325e+00	7.003465e+00	1.684093e+00
MPP2	6.814403e+00	6.355519e-01	-6.684965e+00
MPP2	-1.170274e+00	2.198786e+00	7.111576e+00
MPP2	1.318348e+01	-3.157481e+00	-1.035020e+01
MPP2	1.019650e+01	-5.370107e+00	-2.392840e+00
MPP2	8.474869e+00	-7.047968e+00	-7.968450e+00
MPP2	1.453878e+01	9.060754e+00	-6.819859e+00
MPP2	6.560679e+00	-4.941757e+00	-3.616518e+00
MPP2	1.288992e+01	7.593425e+00	-1.070419e+01
MPP2	1.472571e+01	1.628540e+00	-1.147540e+01
MPP2	1.126683e+01	-2.579171e+00	-5.728756e+00
MPP2	1.545876e+01	-5.200149e+00	-8.671574e+00
MPP2	1.374739e+01	4.523749e+00	-1.072854e+01
MPP2	1.338585e+01	2.499148e+00	-1.554681e+01
MPP2	2.382618e+00	-1.365649e+01	1.530483e+00
MPP2	1.351908e+01	9.221215e+00	-1.160476e+01
MPP2	1.745197e+01	-8.697240e+00	-1.123882e+01
MPP2	8.237757e-02	-5.477489e+00	7.233126e+00
MPP2	8.785467e+00	-5.441893e+00	-6.119366e+00
MPP2	1.459177e+01	-1.158381e+01	-8.000576e+00
MPP2	5.961657e+00	3.405607e+00	-7.726708e+00
MPP2	1.384686e+01	-5.314408e+00	-9.804846e+00
MPP2	1.444474e+00	3.443266e+00	-2.213820e+00
MPP2	2.881417e+00	6.836126e+00	-3.566866e+00
MPP2	1.825486e+01	-6.904903e+00	-1.252353e+01
MPP2	2.004901e+01	8.132781e+00	-7.977716e+00
MPP2	1.457895e+01	7.280684e+00	-1.298551e+01
MPP2	4.583408e+00	6.240077e+00	-6.201100e+00
MPP2	5.203236e+00	-8.697057e+00	1.674326e-01
MPP2	1.668358e+01	1.620459e+01	-8.227747e+00
MPP2	1.336398e+01	-1.304592e+01	-5.407923e+00
CLP	-5.029744e+00	-1.102201e+01	9.142132e+00
CLP	1.465427e+00	-2.185336e+01	2.814728e+00
CLP	1.430567e+00	-1.571891e+01	4.669451e+00
CLP	-8.147935e+00	-2.268125e+01	2.049010e+01
CLP	1.019276e+01	-1.362311e+01	-4.940256e-01
CLP	-3.348142e+00	-2.558517e+01	9.813943e+00
CLP	-1.045535e+01	-1.561165e+01	1.610257e+01
CLP	2.023741e+00	-1.584557e+01	3.211753e+00
CLP	-1.183926e+01	-1.304118e+01	1.882556e+01
CLP	2.336874e+00	-1.628021e+01	3.258777e+00
CLP	-1.260365e+01	-3.950566e+00	1.482033e+01
CLP	-2.040599e-01	-1.526565e+01	1.347694e+01
CLP	-4.490109e+00	-2.196784e+01	6.926102e+00
CLP	7.376537e+00	-9.841362e+00	2.199389e+00
CLP	-5.676432e+00	-5.760842e+00	9.901961e+00
CLP	-4.232020e+00	-1.438734e+01	1.248253e+01
CLP	-1.318378e+00	-1.927506e+01	6.437944e+00
CLP	1.914903e+00	-1.745051e+01	8.029802e+00
CLP	4.044745e+00	-1.169715e+01	2.968367e+00
CLP	-2.649153e-01	-8.194179e+00	-1.389622e+00
CLP	1.095848e+01	1.038558e+00	-8.238537e+00
CLP	-8.239723e+00	-5.214187e+00	1.426989e+01
CMP1	8.641864e+00	-1.751599e+01	-6.219048e+00
CMP1	1.270252e+01	-6.748511e-01	-1.156440e+01
CMP1	1.439860e+00	-1.163108e+01	2.919571e+00
CMP1	5.763152e+00	-4.256206e+00	6.410311e-01
CMP1	1.726775e+01	-9.011360e+00	-1.353797e+01
CMP1	1.738958e+01	-2.073783e+00	-1.602668e+01
CMP1	-8.199897e-01	3.953120e+00	2.443214e-01
CMP1	3.818238e+00	-1.603162e+01	-6.156969e+00
CMP1	-1.544867e+00	3.826085e+00	1.292611e+01
CMP1	1.693883e+01	-7.293767e+00	-1.291074e+01
CMP1	1.354788e+01	1.251374e+00	-1.004980e+01
CMP1	9.270548e+00	4.506295e+00	-9.202504e+00
CMP1	1.021709e+01	-3.268265e+00	-9.298535e+00
CMP1	1.373410e+01	-1.149370e+01	-9.273941e+00
CMP1	5.457648e+00	2.715709e+00	-7.585329e+00
CMP1	8.386330e+00	1.424060e+00	-1.055286e+01
CMP1	1.343447e+01	-1.631317e+01	-8.627108e+00
CMP1	9.882959e+00	-6.105239e-02	-8.243285e+00
CMP1	8.150335e+00	-1.994437e+00	-5.644601e+00
CMP1	5.868760e+00	-2.346019e+00	-1.537898e+00
CMP1	1.183618e+01	-1.447767e+01	-8.143352e+00
CMP1	1.536299e+01	-2.785597e+00	-1.063962e+01
CMP1	1.488791e+01	-4.257052e-02	-1.260149e+01
CMP1	1.289608e+01	1.389995e+00	-8.683091e+00
CMP1	5.085845e+00	-1.432120e+01	-4.544137e-01
CMP1	8.082993e+00	-2.344212e+01	-8.563346e+00
CMP1	1.489638e+01	4.889691e-01	-7.340286e+00
CMP1	-6.953701e+00	-7.147171e+00	7.601507e+00
CMP1	1.405176e+01	-1.712118e+00	-1.332306e+01
CMP1	2.057250e+01	-1.744248e+00	-1.710189e+01
CMP1	7.281865e+00	-1.609316e+01	-5.853898e+00
CMP1	1.208777e+01	-1.137062e+01	-5.296865e+00
CMP1	6.394043e+00	1.657682e+00	-1.022686e+01
CMP1	4.555892e-01	-5.793129e+00	6.249505e+00
CMP2	-1.665019e+00	-2.464999e+01	4.924826e+00
CMP2	5.439042e+00	5.958989e+00	-8.167048e+00
CMP2	1.188595e+01	-1.834917e+01	-6.241920e+00
CMP2	1.351670e+01	-4.001008e+00	-6.749601e+00
CMP2	4.396926e+00	5.606134e+00	-5.729321e+00
CMP2	6.839497e+00	-2.072064e+01	-5.150341e+00
CMP2	1.734188e+01	1.099398e-02	-1.291011e+01
CMP2	9.321050e+00	2.737486e+00	-9.406617e+00
CMP2	6.777126e+00	-2.146340e+00	-6.912993e+00
CMP2	9.586210e+00	8.768402e+00	-4.462537e+00
CMP2	5.966527e+00	5.262092e-01	-7.223574e+00
CMP2	-5.461420e+00	-1.712557e+01	1.126538e+01
CMP2	1.052205e+01	-1.895987e+00	-1.046078e+01
CMP2	1.174679e+01	1.821765e+00	-1.236459e+01
CMP2	1.419838e+01	-4.520232e+00	-1.246059e+01
CMP2	8.929346e+00	-2.237511e+00	3.809210e+00
CMP2	9.386820e+00	-1.316141e+01	-6.232935e+00
CMP2	1.260257e+01	1.206851e+01	-1.375112e+01
CMP2	7.747281e+00	-1.280821e+01	-7.953683e-01
CMP2	1.252562e+01	-9.416969e-01	-8.951535e+00
CMP2	8.952199e+00	2.243039e+00	-3.181663e+00
CMP2	-3.046083e+00	-1.499583e+00	5.200284e+00
CMP2	-8.073341e+00	-1.465106e+01	7.280113e+00
GMP	1.214820e+01	1.074852e+01	-1.528284e+01
GMP	1.343367e+00	5.290975e-01	-2.853988e+00
GMP	1.835639e+01	2.318754e+01	-1.045993e+01
GMP	1.162828e+00	-1.670326e+01	-7.457398e+00
GMP	1.357714e+01	-4.748479e+00	-1.276450e+01
GMP	2.688895e+00	1.264361e+01	1.936980e+00
GMP	-7.444452e+00	8.291667e-01	4.264646e+00
GMP	-1.073630e+01	-1.300135e+00	1.544067e+00
GMP	-6.197666e+00	1.115034e+01	-2.209567e+00
GMP	-4.935278e+00	1.656200e+01	7.612058e+00
GMP	-9.499318e+00	-1.018354e+01	7.842019e+00
GMP	-7.640907e+00	-8.868092e+00	6.835806e+00
GMP	2.078426e-01	9.980496e+00	-2.280997e+00
GMP	-1.594259e-01	2.029067e+00	1.836741e-01
GMP	3.230048e+00	-2.535271e+01	5.906193e+00
GMP	-4.534908e-01	1.351993e+01	6.055093e+00
GMP	-1.837027e+01	-1.055413e+01	2.362672e+01
GMP	-7.028630e+00	-6.623779e-01	1.188347e+01
GMP	1.694222e+01	-2.560589e+00	-1.994938e+01
GMP	-8.719993e+00	-3.440100e+01	1.396617e+01
GMP	4.296496e+00	-3.387071e+00	-1.115419e+01
GMP	-4.943902e+00	-3.914901e+00	1.880836e+01
GMP	-7.635748e-01	-5.258065e+00	-7.297713e+00
GMP	1.518907e+00	-9.671985e+00	1.392119e+01
MEP	4.611140e+00	-9.550581e+00	-1.025002e+01
MEP	-9.693549e+00	-1.497660e+01	3.638235e+00
MEP	1.056602e+01	-1.586825e+01	-9.652919e+00
MEP	-1.685857e+01	-1.816258e+01	1.272198e+01
MEP	-1.380211e+01	-1.360996e+01	5.643960e+00
MEP	-1.621311e+01	-1.603312e+01	1.182953e+01
MEP	-9.798244e+00	-2.749359e+00	4.912823e+00
MEP	-8.210006e+00	-1.567953e+01	1.612322e+01
MEP	-2.051148e+01	-1.925091e+01	1.413866e+01
MEP	-1.704749e+01	-1.657924e+01	1.173354e+01
MEP	-6.437185e+00	-2.232501e+01	1.394754e+01
MEP	-1.387826e+01	-2.219029e+01	1.018866e+01
MEP	-1.503508e+01	-1.337733e+01	7.943899e+00
MEP	-1.026109e+01	-1.239354e+01	4.999699e+00
MEP	-1.353734e+01	-8.429860e+00	8.436271e+00
MEP	-8.352659e-01	-2.715815e+01	5.469407e+00
MEP	-5.014877e+00	-2.749151e+01	7.001434e+00
MEP	-1.352200e+01	-1.068546e+01	1.037008e+01
MEP	-1.277400e+01	-1.398009e+01	6.041129e+00
MEP	-1.253793e+00	-9.680727e+00	-2.270955e+00
MEP	-5.051913e+00	-1.040809e+01	1.519114e+00
MEP	-1.613406e+01	-1.520665e+01	9.067227e+00
MEP	-8.569916e+00	-2.684047e+01	1.431433e+01
MEP	-1.147341e+01	-4.009615e+01	1.177488e+01
