# Supplementary material for: Single-cell trajectories reconstruction, exploration and mapping of omics data with STREAM
Source: Nat Commun. 2019 Apr 23;10:1903. doi: 10.1038/s41467-019-09670-4 (PMC6478907; doi:10.1038/s41467-019-09670-4)
Supplement: Supplementary file 5 — Supplementary Data 2 [file 41467_2019_9670_MOESM5_ESM.zip › Sup_data2/Guo_2013/scuba/estimateInitialBifurcationParameters.m]

function initialParameters = estimateInitialBifurcationParameters(results)

g3 = results.scoreFinalCluster1;
g4 = results.scoreFinalCluster2;


aBifurcation = ((mean(g4)-mean(g3))/2)^2;
aParent = -aBifurcation;
aParentParent = -2*aBifurcation;
b = 0;
sigma = var([g3; g4]);

initialParameters = [sigma, b , aParentParent, aParent, aBifurcation];


end
