# Supplementary material for: Single-cell trajectories reconstruction, exploration and mapping of omics data with STREAM
Source: Nat Commun. 2019 Apr 23;10:1903. doi: 10.1038/s41467-019-09670-4 (PMC6478907; doi:10.1038/s41467-019-09670-4)
Supplement: Supplementary file 5 — Supplementary Data 2 [file 41467_2019_9670_MOESM5_ESM.zip › Sup_data2/Guo_2013/scuba/sample_data/qPCR/intermediate_files/qPCR_tsne_d3_lambda.csv]

x
1	12.9352351178617
2	27.2391777068775
3	56.216410705663
4	77.0055796372208
5	26.6598534050753
6	13.9732845192941
7	18.9822184512228
8	4.93183834783378
9	0.342614063889044
10	0
11	24.6891723031012
12	11.255404985602
13	14.8718090174944
14	5.05045496238048
15	4.97144498117424
16	16.4944155729273
17	11.6044734776324
18	10.1601385628312
19	9.43719605364766
20	8.61535727535001
21	3.95530801614361
22	2.19954967580733
23	16.4327059003085
24	10.2800851382734
25	8.34153545377974
26	11.8195384580397
27	8.75423645849424
28	7.0785948907531
29	9.09239757722171
30	14.639805785702
31	17.1902633925585
32	15.2399311378811
33	19.1615336823148
34	3.38921640071273
35	0.811486791726356
36	7.33127911695848
37	4.32458031972362
38	6.30631130542494
39	14.2906320269377
40	19.2406140376787
41	5.49693885303397
42	6.43940331314243
43	13.6516311932544
44	11.2581880752187
45	16.9200226411062
46	40.7320792356867
47	17.14748089649
48	4.56503911619104
49	12.7996251699613
50	4.94570131339358
51	7.58212262797073
52	8.58253142275718
53	15.5088260705786
54	16.4343226559368
55	13.64091947579
56	13.653027478834
57	13.7178238207754
58	14.9277256630108
59	21.5077163920621
60	16.1493720976323
61	17.4193757980189
62	28.8752221560156
63	42.073094331183
64	27.5152638696326
65	13.1963681416257
66	22.1662846657688
67	11.4466453227236
68	17.0677661507063
69	8.28370792854073
70	9.60646624532311
71	77.0055796372208
72	23.7089126318995
73	77.0055796372208
74	9.78898532750395
75	9.64280757582237
76	30.838536028268
77	77.0055796372208
78	78.6966315054096
79	77.0055796372208
80	28.4565693105021
81	23.9017979698937
82	77.0055796372208
83	77.0055796372208
84	77.0055796372208
85	11.3883142205577
86	77.0055796372208
87	23.5951278330491
88	35.663425624936
89	77.0055796372208
90	72.5089972457209
91	90.6102965911059
92	69.4972813889226
93	79.8953537447854
94	81.7017111327286
95	70.8682639695939
96	69.1120122635241
97	14.9150456023951
98	86.3945972165929
99	78.9382524885421
100	77.0055796372208
101	15.5621856198509
102	77.0055796372208
103	88.2771182130891
104	87.5587245300823
105	93.3552949767016
106	77.0055796372208
107	18.9652324762042
108	89.5987660739814
109	86.1761823222151
110	89.0543582963498
111	77.0055796372208
112	93.3663150639645
113	88.2978612391126
114	91.0239104077359
115	77.7834532339202
116	91.656884932005
117	77.0055796372208
118	77.7834532339202
119	77.0055796372208
120	69.9869728349478
121	91.9736672302817
122	67.6471648074771
123	77.0055796372208
124	80.1246758379737
125	77.0055796372208
126	80.9617522864367
127	79.8735574416617
128	77.0055796372208
129	48.6638372809025
130	77.0055796372208
131	88.2217465353865
132	77.0055796372208
133	77.0055796372208
134	84.54516821088
135	77.0055796372208
136	85.9365992131523
137	86.2126989189763
138	10.4342566444369
139	32.9866875195791
140	77.0055796372208
141	88.4693021038765
142	80.9088321514964
143	67.481401753663
144	77.7834532339202
145	93.5824883518238
146	88.5470918789065
147	87.3228312146797
148	93.5602914473785
149	82.4399960653863
150	89.3529128237188
151	96.9671739671518
152	83.9238720994491
153	96.4273559303999
154	88.0377314909984
155	94.9786872894068
156	96.9844551442984
157	67.1566715396387
158	82.6260716990402
159	92.719543755363
160	90.6499086351036
161	88.2729208007644
162	87.962196371823
163	85.7370559818664
164	93.5967850809501
165	82.0397408364403
166	98.7504980971912
167	45.8191007134368
168	77.0055796372208
169	88.639894357785
170	82.1391598150323
171	45.7897082279878
172	39.7879625238485
173	99.5958954310569
174	45.8191007134368
175	102.754966910332
176	43.4768102488032
177	101.645489488254
178	103.611957564245
179	38.1870978435168
180	43.7960057098247
181	43.7960057098247
182	43.7960057098247
183	45.2733310172121
184	77.0055796372208
185	96.6210855824305
186	84.5043571392889
187	43.7960057098247
188	21.6829022408979
189	38.0070844750644
190	77.0055796372208
191	87.5178800298954
192	45.8191007134368
193	45.8191007134368
194	95.7905576416387
195	39.6661302695601
196	77.0055796372208
197	44.0423369284481
198	43.4759832216216
199	46.6108563936702
200	85.5240835839966
201	84.1752233248679
202	99.5477768621825
203	45.8191007134368
204	78.6449133859148
205	101.948361845519
206	45.8191007134368
207	79.5574433798438
208	96.1294273651018
209	43.1999042672457
210	48.8442876173809
211	43.9063926558525
212	85.7370559818664
213	45.8191007134368
214	95.9178265841691
215	43.7960057098247
216	83.3523558862058
217	45.3365798001525
218	96.9778379846948
219	84.0674490364483
220	75.2351295177346
221	46.6108563936702
222	102.833029227817
223	94.1466298882899
224	106.440461341953
225	104.548502860137
226	107.500955925464
227	110.168766213121
228	109.77893506586
229	108.993595813188
230	109.726758136933
231	107.511982635954
232	109.627988386418
233	106.195668368244
234	110.168766213121
235	110.168766213121
236	102.9268375984
237	110.168766213121
238	84.8941299084509
239	104.100344383884
240	110.168766213121
241	105.166420053772
242	110.168766213121
243	56.7169996714639
244	109.985035188156
245	107.546095055215
246	110.168766213121
247	106.797916928173
248	45.8191007134368
249	45.8191007134368
250	45.8191007134368
251	46.224081762554
252	45.8191007134368
253	46.4960001123595
254	45.8191007134368
255	90.6017539641876
256	45.8191007134368
257	45.8191007134368
258	69.0820539921134
259	45.8191007134368
260	45.8191007134368
261	45.8191007134368
262	45.8191007134368
263	65.4957013484054
264	63.9846046055524
265	45.8191007134368
266	45.8191007134368
267	45.8191007134368
268	45.8191007134368
269	45.8191007134368
270	66.2541576768791
271	58.5927651403678
