# Supplementary material for: Single-cell trajectories reconstruction, exploration and mapping of omics data with STREAM
Source: Nat Commun. 2019 Apr 23;10:1903. doi: 10.1038/s41467-019-09670-4 (PMC6478907; doi:10.1038/s41467-019-09670-4)
Supplement: Supplementary file 5 — Supplementary Data 2 [file 41467_2019_9670_MOESM5_ESM.zip › Sup_data2/Guo_2013/scuba/sample_data/qPCR/intermediate_files/qPCR_tsne_d3_pcv.csv]

T1	T2	T3
1	-20.1368131112787	-14.7587062937706	20.4364368885979
2	-9.99956663070482	-17.2150780213823	10.649432436959
3	4.62280467920725	-8.67272508881876	-4.41537469917806
4	2.26754863405394	11.3898526974597	-3.41787498476194
5	-10.4091416763962	-17.1260167810305	11.0493487082865
6	-19.3981039559717	-14.9494408073355	19.7325368458689
7	-15.8417273576565	-15.8493089170603	16.3220150854759
8	-25.8534490220475	-13.2617244372736	25.833941631129
9	-29.1455961600982	-12.3930464808921	28.9109744024207
10	-29.391674228225	-12.3280918819532	29.1403450222442
11	-11.8023744155118	-16.8137925055797	12.4076574147864
12	-21.3335679272882	-14.4478682434237	21.5735319005355
13	-18.7591943066705	-15.1135185315288	19.1224394321362
14	-25.7684960841707	-13.2841075034919	25.754242836036
15	-25.8250828452304	-13.2691982460661	25.8073298367611
16	-17.6064622260522	-15.4073022687965	18.0189224511641
17	-21.0846556067498	-14.5127736773818	21.3375684491656
18	-22.1147547320268	-14.2440024827801	22.3136630936305
19	-22.6308739888255	-14.108891618973	22.8015276638008
20	-23.2178627879594	-13.955043925406	23.3557783510394
21	-26.5532791973539	-13.0771955221965	26.4895316175735
22	-27.8124976540265	-12.7449382499991	27.667097353091
23	-17.650288282657	-15.3961649982184	18.0609143749265
24	-22.0291231132101	-14.2664193212047	22.2327193343022
25	-23.4135190407417	-13.9037061425618	23.5403358021702
26	-20.9314110447858	-14.552616164505	21.1920293607876
27	-23.1186282550517	-13.9810818405179	23.2621729988099
28	-24.3165633614647	-13.6664142295543	24.3907605766719
29	-22.8770306764427	-14.0444521657696	23.0342086285526
30	-18.9240956171558	-15.071300739572	19.2800805289499
31	-17.1125917884454	-15.5319086159657	17.5448239290869
32	-18.4975435546469	-15.180505973786	18.8723085422739
33	-15.7146766034799	-15.8805581107784	16.1993955688536
34	-26.9591273661161	-12.9701397533802	26.8693816450009
35	-28.8088344587429	-12.4819378697754	28.5970771064906
36	-24.1358669650252	-13.7139059763676	24.2206351392105
37	-26.2885700048241	-13.1470135158975	26.2417080405331
38	-24.8692286116418	-13.5209753846086	24.9102127866013
39	-19.1723541196014	-15.0075972237189	19.5172131750386
40	-15.6586455640174	-15.8943394127293	16.1453187629404
41	-25.4487253811316	-13.3683594316732	25.4542492116225
42	-24.7739767027311	-13.5460454550574	24.8207027428362
43	-19.6269167998495	-14.8904953160059	19.9507820604347
44	-21.3315831874639	-14.4483859689847	21.5716508487321
45	-17.3043700551792	-15.4835841918245	17.7289866565469
46	-0.405683338847043	-18.8427716741992	1.30638363055612
47	-17.1429526903393	-15.5242582542984	17.5739791957193
48	-26.1162574143434	-13.1924451776308	26.0802621732198
49	-20.2333681834727	-14.7336967559019	20.5283156076722
50	-25.8435203990086	-13.2643403918537	25.8246270704685
51	-23.9564868779069	-13.761051762607	24.051749005374
52	-23.2413181257256	-13.9488895346331	23.3779031607094
53	-18.3064254487676	-15.2294245309836	18.689592015388
54	-17.6491400668153	-15.3964567878865	18.059814212242
55	-19.6345367382658	-14.8885323098816	19.9580500750552
56	-19.6259235314811	-14.8907511962747	19.9498346657671
57	-19.5798296966837	-14.9026256334494	19.9058696562203
58	-18.7194503425354	-15.1236937230082	19.0844453004974
59	-14.0530681313434	-16.2848052101038	14.5930911204796
60	-17.8515112473424	-15.3450293319538	18.2537161017285
61	-16.9500005442669	-15.5728784733908	17.3886892038179
62	-8.8426912824236	-17.4590877650245	9.51861852074532
63	0.556942763474938	-18.9574384355457	0.379817924672568
64	-9.80434132624493	-17.2562552117896	10.4586050574939
65	-19.9508848784893	-14.8068651224384	20.2595135278643
66	-13.5870378705636	-16.3958318339972	14.1412050109814
67	-21.1971862919871	-14.4834438175069	21.4442752000376
68	-17.1995228252925	-15.5100036714317	17.6283029234451
69	-23.4548390379247	-13.8928642859263	23.5793118801252
70	-22.5100295172169	-14.1405265574688	22.6872987614256
71	2.26754863405394	11.3898526974597	-3.41787498476194
72	-12.4955218826718	-16.6547533362423	13.082313860956
73	2.26754863405394	11.3898526974597	-3.41787498476194
74	-22.3797264684265	-14.1746375836452	22.5641290868735
75	-22.4840849085515	-14.1473183956763	22.6627744771869
76	-7.45347054445245	-17.7394744435685	8.15992414279848
77	2.26754863405394	11.3898526974597	-3.41787498476194
78	2.83022704461246	12.6990410653767	-4.31995589338713
79	2.26754863405394	11.3898526974597	-3.41787498476194
80	-9.13872795594889	-17.3966473016479	9.80798624789878
81	-12.3591141940981	-16.6863959173394	12.9496622753166
82	2.26754863405394	11.3898526974597	-3.41787498476194
83	2.26754863405394	11.3898526974597	-3.41787498476194
84	2.26754863405394	11.3898526974597	-3.41787498476194
85	-21.2387846870854	-14.4725927466623	21.4837003857273
86	2.26754863405394	11.3898526974597	-3.41787498476194
87	-12.5759900072447	-16.6360870925419	13.1605662265641
88	-4.02868857812219	-18.3437281203548	4.81559816862279
89	2.26754863405394	11.3898526974597	-3.41787498476194
90	3.69341507370892	7.39728703828201	-4.90377340565803
91	11.6089048305836	19.933948864723	-7.3959313590254
92	4.29661128910688	4.52084376439691	-5.49000431968687
93	3.44521934776586	13.5514071278585	-4.89429588500988
94	4.60904336002435	14.7605269856147	-5.55553803992075
95	4.11203589077262	5.87039271014979	-5.33430331824164
96	4.34848007525258	4.14159785030358	-5.53375891547547
97	-18.7284629696286	-15.1213863234218	19.0930611229912
98	8.19332927920754	17.5853491552822	-6.62931394153714
99	2.94719644508974	12.8725670049276	-4.44073506023682
100	2.26754863405394	11.3898526974597	-3.41787498476194
101	-18.2685296290757	-15.239054783632	18.6532821464493
102	2.26754863405394	11.3898526974597	-3.41787498476194
103	9.7063138547888	18.6497131162247	-6.97828639151188
104	9.12612932387432	18.24690599238	-6.84706535654846
105	13.8754803796059	21.4048232001807	-7.87964317796061
106	2.26754863405394	11.3898526974597	-3.41787498476194
107	-15.8537624810724	-15.8463487779767	16.3336304515184
108	10.7808508473377	19.3815415404318	-7.21602387835601
109	8.01958632476672	17.4598000911211	-6.58741066772104
110	10.3370522127513	19.0816507739974	-7.11861685349456
111	2.26754863405394	11.3898526974597	-3.41787498476194
112	13.8846267922425	21.4106584109729	-7.88157599305095
113	9.72309846215459	18.6613041060276	-6.98205455281099
114	11.9484538097698	20.1584690189852	-7.46923553124498
115	2.47477111190622	12.0230800779297	-3.81933390138717
116	12.4700051199552	20.4992855933873	-7.58097201512737
117	2.26754863405394	11.3898526974597	-3.41787498476194
118	2.47477111190622	12.0230800779297	-3.81933390138717
119	2.26754863405394	11.3898526974597	-3.41787498476194
120	4.23068412490708	5.00287948392003	-5.43439059445051
121	12.7310238756476	20.6698527388101	-7.63689233862933
122	4.36714284598343	2.67747314627022	-5.51444650330546
123	2.26754863405394	11.3898526974597	-3.41787498476194
124	3.57435929265644	13.7114643955723	-4.99575113677102
125	2.26754863405394	11.3898526974597	-3.41787498476194
126	4.10789604534298	14.2749554902411	-5.30934546067866
127	3.43294502502148	13.5361942162906	-4.88465290037577
128	2.26754863405394	11.3898526974597	-3.41787498476194
129	4.36584630490804	-15.9900222752541	-2.57249925354976
130	2.26754863405394	11.3898526974597	-3.41787498476194
131	9.66150882642063	18.6187719916804	-6.96822761740872
132	2.26754863405394	11.3898526974597	-3.41787498476194
133	2.26754863405394	11.3898526974597	-3.41787498476194
134	6.73644051808673	16.5080194263007	-6.2595980960638
135	2.26754863405394	11.3898526974597	-3.41787498476194
136	7.82900464616248	17.3220831317658	-6.54144623544471
137	8.04863425863352	17.4807905302703	-6.59441643972792
138	-21.9191638077311	-14.2951137352264	22.128534714251
139	-5.93077458912495	-18.022302553539	6.67131401336151
140	2.26754863405394	11.3898526974597	-3.41787498476194
141	9.86182304352749	18.7571034996661	-7.0131983613835
142	4.07205515547348	14.2402285467264	-5.29173834025556
143	4.38592356740888	2.51313610499065	-5.52530980740645
144	2.47477111190622	12.0230800779297	-3.81933390138717
145	14.0643708042048	21.5246368872671	-7.91941618493845
146	9.92476809452796	18.8005716266463	-7.02732958888151
147	8.93668576996268	18.1133356005217	-6.80329611447375
148	14.0459001766253	21.5129549695021	-7.91553401014788
149	5.14008210099172	15.2287039321209	-5.76495831375288
150	10.5804324454372	19.2461115875895	-7.17203509890695
151	16.8962466789448	23.2832313327111	-8.50554555969934
152	6.25480641093277	16.1387146756039	-6.1267393514592
153	16.4417148388117	23.0069504353967	-8.41349565536971
154	9.51260961248926	18.5159462756703	-6.93479959355467
155	15.2282579480466	22.2563482527315	-8.16298758153291
156	16.9107975918697	23.2920759040363	-8.50849235027458
157	4.42271504504936	2.19119945289033	-5.54659104580403
158	5.27739887543818	15.3445460682472	-5.81342319168538
159	13.3482470843908	21.0675496708087	-7.76805807933544
160	11.6413768285827	19.9555184479526	-7.40296246526292
161	9.70291744012185	18.647367645347	-6.97752389299018
162	9.45148895843169	18.4737380272145	-6.92107794501224
163	7.67027357316922	17.2073818609619	-6.50316352270873
164	14.0762674882649	21.5321610541785	-7.92191664177191
165	4.85128043077072	14.9754222410533	-5.6525190243332
166	18.4000343470798	24.19285112793	-8.80796788251864
167	3.26734243974406	-18.5409839999233	-2.08015856915373
168	2.26754863405394	11.3898526974597	-3.41787498476194
169	9.99986095555922	18.8524286982783	-7.04418801199568
170	4.92252553700333	15.0386257600499	-5.68104240647169
171	3.24572454435923	-18.5479905303823	-2.06151739615082
172	-1.0833191165205	-18.7618148275134	1.95877316707846
173	19.1170735285497	24.6183440474028	-8.94763515924757
174	3.26734243974406	-18.5409839999233	-2.08015856915373
175	21.8081025906114	26.1929974516644	-9.45595962324922
176	1.56736473022453	-19.0716855147555	-0.587866646620599
177	20.8600812829791	25.6437756988572	-9.28117630437395
178	22.542457639373	26.6146129441342	-9.5878503302815
179	-2.22816440706196	-18.6073673674104	3.06702263938617
180	1.79714153288101	-19.0976615203459	-0.807897577244601
181	1.79714153288101	-19.0976615203459	-0.807897577244601
182	1.79714153288101	-19.0976615203459	-0.807897577244601
183	2.86593398390986	-18.6710836475644	-1.73402290993091
184	2.26754863405394	11.3898526974597	-3.41787498476194
185	16.6048370193073	23.1061019984335	-8.44653048325824
186	6.70480342320372	16.483760908756	-6.25087100500721
187	1.79714153288101	-19.0976615203459	-0.807897577244601
188	-13.9290993492483	-16.3143394195802	14.472884826265
189	-2.35676192683766	-18.5894423205665	3.19170697450785
190	2.26754863405394	11.3898526974597	-3.41787498476194
191	9.09332751573516	18.2237785210233	-6.83948679158129
192	3.26734243974406	-18.5409839999233	-2.08015856915373
193	3.26734243974406	-18.5409839999233	-2.08015856915373
194	15.9077454993721	22.6778307743783	-8.30363828495543
195	-1.17076370186175	-18.7513678615736	2.04295988563992
196	2.26754863405394	11.3898526974597	-3.41787498476194
197	1.97321937414951	-19.0186270446679	-0.960963624221055
198	1.56676938447342	-19.071618211597	-0.587296552171787
199	3.68303643680897	-17.9086684288717	-2.313080394219
200	7.50270287330042	17.083070787346	-6.46045450988562
201	6.44965604995239	16.2881204097341	-6.18048861473248
202	19.076197299767	24.5942119803358	-8.93975011453623
203	3.26734243974406	-18.5409839999233	-2.08015856915373
204	2.81009569350963	12.6607578164054	-4.29160301989865
205	21.1185860877755	25.7940757724952	-9.32930964580029
206	3.26734243974406	-18.5409839999233	-2.08015856915373
207	3.25492923964846	13.315559770141	-4.74479968657906
208	16.1917208982597	22.8532202789557	-8.36219751984334
209	1.36803053269204	-19.0491510109691	-0.396987112737299
210	4.40090049913241	-15.8183929089478	-2.61582231927382
211	1.87604625015321	-19.0622442701502	-0.876490155808947
212	7.67027357316922	17.2073818609619	-6.50316352270873
213	3.26734243974406	-18.5409839999233	-2.08015856915373
214	16.0143978386596	22.7437016245398	-8.32563131467614
215	1.79714153288101	-19.0976615203459	-0.807897577244601
216	5.82174551225468	15.7909014823314	-5.9921472914343
217	2.91245286626833	-18.6560065107589	-1.77413627520119
218	16.9052258815409	23.2886892169149	-8.50736399059229
219	6.36610849151429	16.2240582725598	-6.15744202487517
220	2.8886295098596	9.86210600039301	-4.06187979910642
221	3.68303643680897	-17.9086684288717	-2.313080394219
222	21.8749191555468	26.2314950544689	-9.46809249758309
223	14.5338078037601	21.8215366217788	-8.01808291824698
224	24.9774294392121	27.9924006090171	-10.0036770675415
225	23.3467028783602	27.0732334804345	-9.72917244257252
226	25.8948021925475	28.5037077444714	-10.1507806953271
227	28.2114476681021	29.7798114533086	-10.4998293277496
228	27.8722729364787	29.5940790625573	-10.4505143578554
229	27.1894064654415	29.219442837819	-10.3500214544466
230	27.8269041672434	29.5691887140803	-10.4438377387243
231	25.9043647269667	28.5089965046195	-10.1522555837336
232	27.7410221095852	29.5220718453828	-10.4311990491842
233	24.7660387519311	27.873949025204	-9.96893804625313
234	28.2114476681021	29.7798114533086	-10.4998293277496
235	28.2114476681021	29.7798114533086	-10.4998293277496
236	21.9552133779906	26.2777580595505	-9.48267271001376
237	28.2114476681021	29.7798114533086	-10.4998293277496
238	7.00704343878209	16.7153695334808	-6.33412499546985
239	22.9615540319883	26.8541392881438	-9.66205969504909
240	28.2114476681021	29.7798114533086	-10.4998293277496
241	23.8786321420163	27.3742394461787	-9.82010277437634
242	28.2114476681021	29.7798114533086	-10.4998293277496
243	4.61196691797745	-8.18089804123047	-4.5079922508283
244	28.0514978000342	29.6923777022344	-10.4768408868957
245	25.9339475462123	28.5253579030351	-10.1568183236124
246	28.2114476681021	29.7798114533086	-10.4998293277496
247	25.2864247158649	28.164999062307	-10.0537389197639
248	3.26734243974406	-18.5409839999233	-2.08015856915373
249	3.26734243974406	-18.5409839999233	-2.08015856915373
250	3.26734243974406	-18.5409839999233	-2.08015856915373
251	3.47996887899289	-18.2175561676631	-2.19929749980139
252	3.26734243974406	-18.5409839999233	-2.08015856915373
253	3.62273365925013	-18.0003954816974	-2.27929151801515
254	3.26734243974406	-18.5409839999233	-2.08015856915373
255	11.6019020067906	19.9292972263899	-7.39441504955615
256	3.26734243974406	-18.5409839999233	-2.08015856915373
257	3.26734243974406	-18.5409839999233	-2.08015856915373
258	4.35251335762757	4.1121079398052	-5.53716124379529
259	3.26734243974406	-18.5409839999233	-2.08015856915373
260	3.26734243974406	-18.5409839999233	-2.08015856915373
261	3.26734243974406	-18.5409839999233	-2.08015856915373
262	3.26734243974406	-18.5409839999233	-2.08015856915373
263	4.51756227338661	0.532957590562341	-5.53885118370856
264	4.53645142981591	-0.975400576374525	-5.44990060043149
265	3.26734243974406	-18.5409839999233	-2.08015856915373
266	3.26734243974406	-18.5409839999233	-2.08015856915373
267	3.26734243974406	-18.5409839999233	-2.08015856915373
268	3.26734243974406	-18.5409839999233	-2.08015856915373
269	3.26734243974406	-18.5409839999233	-2.08015856915373
270	4.47425175466071	1.29016806987184	-5.54238547193288
271	4.59557985205103	-6.32570103770883	-4.78452730561737
