# Supplementary material for: Single-cell trajectories reconstruction, exploration and mapping of omics data with STREAM
Source: Nat Commun. 2019 Apr 23;10:1903. doi: 10.1038/s41467-019-09670-4 (PMC6478907; doi:10.1038/s41467-019-09670-4)
Supplement: Supplementary file 5 — Supplementary Data 2 [file 41467_2019_9670_MOESM5_ESM.zip › Sup_data2/Guo_2013/scuba/sample_data/qPCR/intermediate_files/bifurcation_direction.txt]

Time	4	7	8
Stage	4	7	8
CD52	-2.600010e-03	8.233194e-02	7.611893e-02
Ifitm1	2.239464e-01	-2.607362e-01	9.978409e-02
Cdkn3	-1.661171e-01	7.702229e-02	-3.046858e-03
Ly6a	5.408786e-02	-9.396050e-03	6.326820e-02
Bax	1.509472e-02	6.240048e-04	3.719035e-02
Aebp2	6.247284e-03	-9.192419e-03	2.992051e-02
CD63	5.804729e-02	-1.870177e-01	-2.131420e-01
Cdkn2a	-5.784936e-03	6.468283e-03	5.507125e-02
Cdkn2c	-3.294037e-02	-2.548272e-02	1.744431e-01
CD48	-8.860186e-03	-1.301287e-02	2.809058e-02
Gapdh	-1.453518e-02	-2.323156e-02	3.012498e-02
Cdkn2d	2.401069e-02	-4.399199e-02	8.810202e-02
CD9	1.062581e-01	-5.181944e-02	-2.234248e-01
Sfpi1	-2.975370e-02	3.561011e-03	1.394002e-02
Fcgr3	-4.884329e-02	-1.710057e-02	-1.328338e-01
Cdk4	-1.072161e-02	-5.557718e-02	3.157390e-02
Fcgr2b	7.932959e-03	-4.715991e-02	-9.398904e-03
Klf1	-5.188462e-02	1.165109e-02	-8.026575e-03
Ccnb2	-2.619657e-01	-6.487742e-02	9.362385e-02
Lmo2	2.971997e-02	-6.582482e-02	1.924862e-02
Ndn	2.098256e-02	-1.628483e-02	2.709117e-02
Rora	-1.879401e-02	-2.531005e-02	-2.242927e-02
Gfi1b	-5.849613e-02	2.562223e-02	-7.642410e-02
Trp53	-1.371885e-02	-3.049568e-02	2.086515e-02
Gata1	-3.139855e-02	2.693258e-02	-8.785776e-02
Lyl1	-1.107381e-01	-8.455622e-02	3.702021e-03
Epor	-2.170199e-02	-3.577170e-02	1.891776e-02
Mbd2	-5.200122e-02	2.652792e-02	-6.151711e-03
Actb	-3.251264e-02	-5.803504e-05	1.653701e-02
Cdkn1a	1.469019e-03	2.498519e-02	7.134702e-02
Ccnd3	-2.827882e-02	8.195751e-05	8.039393e-03
Max	-4.553621e-02	-2.390194e-02	8.128216e-03
Ccne1	-3.104289e-01	-9.969149e-02	-1.572742e-02
Cdk5	-1.821125e-02	2.121451e-02	1.098152e-01
Eed	-8.961721e-03	1.678086e-02	2.497749e-02
Tgfb1	-4.039890e-02	-5.046907e-02	1.298885e-01
Cdc42	-2.414484e-02	-1.301411e-03	1.255965e-02
Tnfrsf1a	5.696060e-03	-4.622163e-02	2.718391e-02
Erg	1.104856e-01	-3.543286e-02	6.679572e-02
Cdk2	4.415675e-03	-2.263980e-02	7.984346e-03
Tob1	2.860219e-02	-3.010483e-02	-2.276715e-03
Ldb1	-7.480343e-04	-1.981499e-02	1.858411e-02
Ccnb1	-1.774077e-01	-5.435229e-02	-6.067544e-02
Sell	-1.786242e-02	-3.598397e-02	8.253068e-02
Bcl2l1	-9.465403e-03	-1.973734e-02	9.432514e-02
Myc	-1.873197e-02	-2.341925e-01	1.716088e-02
Cdkn1b	1.297608e-02	-1.186263e-02	3.414523e-02
Cdk2.1	7.162982e-02	2.905741e-02	9.701365e-02
CD34	8.262746e-02	-1.651878e-01	1.379875e-01
CD55	1.752838e-02	-1.724879e-03	-2.203512e-02
Casp8	1.421654e-02	-4.412183e-02	2.764277e-02
Mycn	1.994717e-01	-6.053486e-02	-3.134143e-02
Cebpa	1.823581e-02	-1.158278e-01	-6.574148e-03
Ezh2	2.146753e-03	-2.660174e-02	3.001317e-02
Akt1	-2.559398e-02	-3.131514e-02	5.041329e-03
CD53	1.509146e-03	1.689662e-02	1.329377e-02
Ccna2	-1.054396e-01	-3.451850e-02	-4.808714e-02
Irf8	4.983086e-02	5.210291e-02	3.249285e-01
Cdk1	-2.084769e-01	-1.085412e-01	6.376203e-02
Gfi1	3.586745e-02	-2.436260e-01	-6.977817e-02
Foxo3	2.887688e-02	-2.988344e-02	3.136672e-02
Mpl	-1.007861e-02	-1.023009e-01	2.711849e-02
Akt2	3.428649e-02	-7.040129e-02	1.882887e-02
Muc13	2.204370e-01	-2.130580e-01	1.890947e-02
Stat4	7.481277e-02	-1.299082e-01	1.503852e-02
Ccne2	-1.793760e-01	-1.135168e-01	1.145970e-01
Cycs	-2.164002e-02	-2.599254e-02	1.228857e-02
Fli1	3.175915e-02	-4.849340e-03	-3.490948e-03
Zbtb20	7.268140e-02	-1.005964e-01	7.102731e-02
PIk3R2	3.245186e-02	-1.542095e-01	3.589640e-02
Gata3	7.442367e-02	-4.261839e-02	1.584393e-02
Gata2	7.119744e-02	-1.004269e-01	-4.839862e-02
Tcf3	-9.070056e-02	-5.044246e-02	8.881724e-02
Pecam1	4.776103e-02	-2.174770e-02	3.309516e-02
Meis1	1.978910e-01	-1.528431e-01	5.285987e-02
Zfpm1	8.318576e-03	-4.313070e-02	9.596402e-03
Tgfb3	-9.137074e-02	-2.773152e-02	-4.380347e-02
Ccnc	-7.221361e-02	1.303226e-01	-8.106486e-02
Myb	2.932682e-02	-4.148205e-02	-3.123752e-02
Bcl11a	-5.070259e-02	1.003394e-01	-1.415577e-02
Lin28a	-6.606421e-03	2.675686e-02	-7.317839e-02
ETS2	-1.185692e-02	-2.206552e-01	-6.953017e-02
Bmi1	-2.677292e-03	-3.798177e-02	-1.546952e-02
Ifi203	8.235881e-02	-3.227750e-02	1.319875e-01
Tnfrsf21	5.439404e-02	-7.798047e-02	-2.133095e-02
Ctnnb1	-1.963311e-02	-1.019910e-02	-7.382594e-03
Flt3	2.600230e-02	-9.083512e-02	3.443843e-01
Dtx1	-3.781743e-02	1.669619e-02	2.299382e-02
Cbx2	-2.045770e-02	-1.280403e-01	1.161480e-01
Ccnd1	-1.968549e-01	-6.163914e-02	2.996233e-01
Stat6	-2.279701e-02	4.018596e-02	-1.541686e-02
Csf1r	-2.379741e-02	-4.141664e-03	1.538617e-01
Casp9	-9.999608e-02	-1.037693e-01	6.313271e-02
Dnmt3b	-5.278971e-02	-1.848333e-01	9.426594e-03
Zbtb38	4.582886e-03	-4.675141e-02	-2.364001e-02
Nfkb1	2.946111e-02	-6.962573e-03	-4.318646e-02
Irf6	1.999367e-02	6.248800e-02	1.247878e-02
Tal1	4.193767e-02	-2.975972e-02	-4.898824e-02
Esr1	9.000951e-02	-2.065926e-03	3.061951e-02
Zhx2	3.153277e-02	-3.481628e-02	-1.431700e-02
Stat3	1.864209e-03	1.086427e-02	-2.314503e-02
Suz12	1.529369e-03	-1.784457e-02	3.739898e-04
Plag1	1.129528e-02	1.004792e-02	1.994281e-02
Rb1	-1.575339e-02	5.321289e-02	2.290760e-02
Tek	8.446121e-02	3.667400e-02	4.785189e-02
Akt3	7.241283e-02	-6.842267e-02	5.646222e-02
Bcl2l11	-2.641368e-01	-4.150779e-02	1.984744e-01
Zfp612	7.851637e-02	-5.749335e-02	-5.574317e-02
Ikzf1	-1.950457e-02	1.546056e-02	4.325826e-02
Tnfrsf1b	6.552274e-02	-8.011418e-02	2.548447e-02
Tfrc	-1.760912e-01	3.670235e-02	1.188626e-02
Tnfsf10	-1.389466e-01	-1.008994e-01	9.282274e-03
ETS1	-7.748656e-02	2.073927e-01	-1.876387e-01
Etv3	-1.063699e-01	-5.610466e-02	-1.358469e-03
Stat1	-3.971382e-02	-2.599174e-02	3.836353e-03
Kit	-1.342314e-02	-1.454416e-01	-1.720886e-02
Dach1	7.432341e-02	-1.212187e-01	-2.968609e-01
Dnmt1	3.840469e-03	-2.568833e-02	1.300051e-02
Brd3	2.031115e-03	3.484193e-03	-9.020195e-03
Ahr	4.729258e-02	-3.870025e-02	-1.202740e-01
Zfp532	3.828515e-02	-1.879605e-04	-5.513493e-03
Etv6	9.242377e-02	-8.317759e-02	5.164333e-02
Foxo1	-4.722689e-02	1.058647e-01	-6.502881e-03
Hlf	1.639031e-02	-2.680787e-01	3.043699e-02
Klf12	1.011118e-02	-2.385534e-02	1.676728e-02
Dtx4	-4.352590e-02	3.184015e-02	1.783472e-02
Runx2	-1.743060e-02	3.332643e-02	-2.725235e-02
Mllt3	-9.300204e-03	1.438982e-02	-9.229164e-03
Satb1	2.598882e-02	-3.243901e-02	4.800157e-02
Smarca4	-2.916714e-03	-2.353057e-02	1.047200e-02
Runx1	3.258562e-02	-5.738880e-02	4.856180e-02
Bcl2	-1.257395e-01	-8.926248e-02	1.664721e-01
Tcf4	-2.283338e-02	-4.481671e-02	5.406795e-02
Pten	3.189433e-03	-2.188598e-02	1.283377e-02
Ep300	7.402037e-03	8.005060e-03	-1.102609e-03
PIk3ca	-1.519191e-02	3.630098e-02	1.464851e-03
Sos1	-8.368036e-02	-2.547179e-02	-3.725194e-02
Ikzf2	1.623502e-01	-2.349562e-01	-1.018496e-01
Notch1	-1.192654e-01	3.654616e-02	4.942111e-02
Nfia	-1.888897e-01	-1.137102e-01	4.631568e-02
Dnmt3a	4.929110e-02	-3.707254e-02	-1.527566e-02
APC	5.190052e-02	-9.545285e-02	-7.434953e-02
Nfat5	4.997140e-02	-5.495899e-02	-2.726817e-02
