# Supplementary material for: Single-cell trajectories reconstruction, exploration and mapping of omics data with STREAM
Source: Nat Commun. 2019 Apr 23;10:1903. doi: 10.1038/s41467-019-09670-4 (PMC6478907; doi:10.1038/s41467-019-09670-4)
Supplement: Supplementary file 5 — Supplementary Data 2 [file 41467_2019_9670_MOESM5_ESM.zip › Sup_data2/Guo_2013/scuba/sample_data/qPCR/intermediate_files/qPCR_tsne_d3.csv]

T1	T2	T3
-23.007148	-5.598461	14.926575
-3.071790	-20.092758	18.357836
3.166994	-13.476411	-29.754063
-0.330742	5.038596	11.356624
0.159476	-11.054770	20.508542
-21.670794	-25.488245	20.196210
-21.204739	-16.497411	10.930360
-24.781956	-4.459563	24.504023
-27.637782	-16.325877	31.642342
-29.066913	-19.454322	31.506812
-7.367229	-21.941402	18.154464
-31.472921	-23.176270	13.277608
-12.110740	-11.093764	25.000561
-23.535938	-13.000839	28.054427
-21.614558	-16.189642	31.115628
-18.925353	2.167956	11.981042
-24.740797	-24.208583	20.142160
-30.816777	-15.186807	13.368767
-20.825908	-9.455692	23.422356
-29.897500	-18.194242	17.453650
-26.838748	-10.626926	25.494311
-31.815006	-5.668547	21.379640
-11.779962	-17.254695	24.680573
-25.496843	-12.237689	18.002323
-21.047638	-18.832604	27.419551
-18.234286	-19.808263	25.470727
-16.409585	-14.589455	30.543910
-22.965096	-10.360162	24.903239
-21.797997	-23.815077	26.881645
-18.322769	-11.231542	18.880777
-14.881068	-22.759279	21.765093
-14.752806	-2.910762	19.503556
-13.159983	-14.252828	18.431588
-20.126767	-6.175615	32.258799
-28.767400	-13.264290	28.863081
-24.869839	-21.791163	25.695882
-18.740851	-8.775043	33.072004
-18.985352	-6.517852	29.210084
-22.593018	-9.265738	14.380109
-11.991679	-26.975586	22.768822
-27.398167	-23.688792	26.274740
-28.284946	-18.169302	22.379400
-11.288427	-15.560173	28.873902
-25.873323	-19.713861	18.228786
-13.959832	-16.838776	21.567433
2.862516	-31.480447	6.269305
-13.176365	3.834063	16.624958
-30.394063	-14.191380	21.796178
-14.335182	-8.833980	25.120789
-20.661861	-18.401096	32.790523
-32.292223	-20.763720	17.152907
-25.500870	-28.213217	24.950332
-20.037820	-19.530696	18.023374
-22.334130	-21.475177	14.782415
-19.371804	-13.331712	19.813025
-20.091978	-19.580757	20.727930
-26.945959	-22.114284	14.130850
-15.695806	-16.985981	22.746083
-11.845845	3.417543	12.028608
-12.430802	-20.681253	25.326487
-18.162078	5.300441	10.649317
-4.283138	-15.489866	13.758339
3.082021	-24.282145	3.641454
-2.224757	-15.686159	17.874067
-18.790055	-7.013271	19.357995
-16.387184	-6.599113	8.846386
-21.361575	8.317162	14.995371
-22.427851	-9.639237	10.643278
-26.554874	-15.849660	20.837165
-28.730235	-8.314328	14.493323
-9.625499	16.960603	5.541305
-13.638271	-2.068551	8.427829
-6.053129	9.427958	8.930872
-26.475961	-1.647105	14.761244
-27.963876	-12.238235	16.336913
4.225842	-10.707291	18.698259
-8.183857	13.413923	-3.157953
-9.133223	15.450523	-10.515254
-17.103794	13.649194	1.581291
-0.800837	-19.880896	18.874106
-12.603350	-12.140563	11.614151
-14.047438	8.361981	8.165165
-16.733555	3.615147	-0.326679
-10.081435	11.562712	-0.937875
-27.421790	-3.873947	12.042788
-10.988042	4.267067	4.639313
-13.186095	-4.425651	9.620520
-3.274469	-15.160805	5.061203
-8.138997	9.439219	3.571680
12.713210	7.561238	3.189025
17.970523	10.407522	-7.240420
7.718982	4.384910	-0.254887
-7.009085	21.541575	-5.595926
-1.672333	22.022097	-4.803561
11.877246	6.350843	-0.293524
17.195711	4.392771	7.518918
-14.031638	-0.237418	20.020130
9.555421	15.392169	-7.552789
-7.031928	23.145464	0.654202
-15.628293	16.059621	-2.831519
-19.251153	9.150775	11.158968
-14.227180	16.298760	10.425685
13.615419	13.470460	-5.497412
14.761022	15.062507	7.824256
12.007594	21.420514	-16.671414
-15.735107	14.421160	-5.058571
-21.276233	5.946719	5.161313
11.447893	17.372521	-10.362110
-1.615011	26.236938	-20.237432
11.322192	18.377978	-4.796615
-10.125010	5.897403	11.803963
10.635541	22.754485	-19.199787
9.398846	20.009839	-4.278227
16.151774	13.168511	-9.170091
-0.737064	17.190424	2.179072
15.056952	15.596354	-10.460764
-3.028069	8.719884	-0.475018
-7.775878	22.625777	4.969834
-6.094157	18.343961	3.754184
17.666772	5.652046	4.866823
7.360125	29.141392	-6.866854
13.323917	3.265820	1.069894
-3.400047	13.594942	5.339896
-5.092968	21.658871	-3.673708
-14.329623	19.817169	7.931783
4.824549	15.939201	-0.568108
4.170717	19.131197	4.881196
-11.357832	18.046207	1.757285
13.120395	-16.368613	3.011288
-10.599769	11.682828	3.649035
7.716816	17.878357	-17.908048
-2.940756	13.216061	9.499215
-13.475327	13.949008	5.895225
7.332859	19.127293	3.183246
-16.112644	7.916872	-0.141211
10.735069	14.478116	-3.013048
13.280816	12.579674	0.415176
-21.931792	-16.725750	22.784199
6.728427	-8.761061	17.920888
8.708863	13.886136	9.078535
15.112112	13.691956	0.792728
-7.041418	20.043137	-16.469008
16.700586	3.222792	5.029026
-16.923117	20.636632	-3.321907
16.850739	10.069973	-29.130850
0.418443	26.495605	-25.701402
1.647417	23.842140	-20.870396
12.881844	16.260541	-29.258980
-4.040064	19.786392	-20.881377
2.457719	24.490573	-28.033810
14.783808	19.850520	-29.239594
-0.326793	19.694881	-19.210243
15.181643	18.962556	-26.774549
-1.576554	29.282785	-23.210347
17.603567	12.016552	-27.484498
15.475384	17.726081	-32.302356
14.425946	3.178670	-31.351936
-5.282622	22.462676	-18.719447
12.540973	18.504738	-19.337205
15.854829	5.940120	-30.939374
0.674190	26.789102	-22.150150
2.746375	22.676896	-23.858753
1.986074	21.102636	-17.886210
8.506351	27.035617	-17.861943
1.712178	16.518255	-10.074624
20.057225	18.295954	-18.265663
4.161366	-28.963332	-5.494069
2.149808	8.309587	4.826811
4.968626	24.648562	-11.802466
2.752363	14.498010	-12.299554
-0.299518	-23.137357	-7.897856
3.580486	-24.185518	7.476098
19.261221	24.568242	-8.353658
7.414264	-33.395514	-13.644515
24.446410	20.236162	-13.827678
5.012797	-29.485769	4.239616
24.729765	22.472781	1.599661
25.759886	23.729566	-0.729587
2.817178	-26.220788	9.365247
-2.714029	-27.885815	-5.309924
10.631320	-25.808824	7.989234
8.843065	-27.715810	6.453526
-2.094831	-28.636230	-11.232475
-16.424465	13.610210	-7.850689
13.493067	28.247105	-8.381766
2.705935	21.748738	-6.112457
-4.933472	-27.962016	-7.083539
-12.514552	-6.099043	13.421840
-0.588000	-14.703630	4.457347
2.794846	10.726079	3.270155
2.762403	24.966435	-13.664680
6.409162	-30.402781	-11.536132
13.909984	-24.764485	5.747818
13.831279	24.262743	-13.626255
-0.106480	-18.488292	3.115778
-5.498858	4.596160	5.445651
1.385925	-32.801783	-8.753377
-2.323897	-29.750329	-3.389613
9.276173	-21.048405	-1.206066
6.379632	16.038308	-13.907811
-1.423418	16.664086	-33.676570
20.555087	25.506241	1.518136
0.794045	-27.066549	-10.092140
1.546301	14.897520	-2.168760
20.672648	27.967077	-4.938877
4.160203	-28.883687	-13.129498
0.127933	11.909695	-10.942992
16.228831	26.188794	1.808059
6.285546	-23.226795	5.231546
13.587746	-15.787873	4.938477
9.342116	-24.737122	4.781846
2.852165	14.502987	-34.070929
5.185724	-22.537637	-1.618934
17.622792	23.959493	3.115457
-0.368319	-20.401871	-3.524479
3.692672	13.930274	-17.650845
3.321018	-25.346901	-3.815190
16.942889	25.326535	-2.205026
-4.707768	28.087967	-13.324151
-3.705056	6.240077	-1.828454
13.829989	-21.947448	3.222760
19.570131	29.801367	-10.833491
11.218788	22.276999	-22.419753
28.977324	24.321739	1.820034
21.596089	30.807548	-7.593905
30.477946	21.556840	-5.346309
28.166543	34.615217	3.485494
28.493434	31.724119	1.711140
29.995516	25.199161	-6.269603
27.148950	30.977691	-9.799778
26.107893	29.256158	-6.153380
30.264574	26.756355	-3.593782
26.664033	24.662139	-9.370936
35.662279	28.835539	-4.773081
33.460236	30.613147	-6.350270
22.669769	26.254918	-5.620028
34.360107	30.831829	-3.126943
0.808766	15.504730	-34.177095
25.577930	22.214904	-9.860205
28.382026	29.742564	-12.652209
24.983577	24.045008	-14.398144
30.782990	30.796606	1.613295
4.717147	-12.377653	-29.777274
28.866569	30.439991	-1.962246
24.810180	29.510126	-13.911436
27.443435	33.468200	-3.499395
26.458342	24.225012	-16.434949
8.876048	-36.720007	-14.175380
13.351632	-41.015516	-19.164306
2.127551	-30.246647	-9.099418
18.338028	-36.136313	-24.326470
19.521192	-39.238875	-22.043370
19.419451	-35.398776	-21.318579
20.249481	-42.013701	-18.132563
14.652739	7.202473	-32.347163
13.098283	-41.877789	-23.271421
16.163763	-38.903424	-24.527063
12.268383	5.433137	-32.890253
15.484285	-34.561933	-22.902826
17.020539	-42.771337	-21.415997
16.344100	-40.661682	-17.657455
16.473248	-39.721633	-20.991673
11.399393	-0.157800	-31.917736
10.318416	-3.301823	-31.296465
18.961138	-37.959459	-17.906892
15.751706	-36.779926	-19.766028
14.659142	-34.301829	-15.067919
12.260807	-35.005951	-18.240579
12.840276	-38.271686	-22.460619
9.940761	1.474606	-33.018473
8.401668	-9.985993	-29.565714
