# Supplementary material for: Single-cell trajectories reconstruction, exploration and mapping of omics data with STREAM
Source: Nat Commun. 2019 Apr 23;10:1903. doi: 10.1038/s41467-019-09670-4 (PMC6478907; doi:10.1038/s41467-019-09670-4)
Supplement: Supplementary file 5 — Supplementary Data 2 [file 41467_2019_9670_MOESM5_ESM.zip › Sup_data2/Guo_2013/scuba/sample_data/qPCR/intermediate_files/final_tree.txt]

Cluster ID	Time	Cell Stage	Parent cluster	MU PC 1	MU PC 2	MU PC 3	MU PC 4	MU PC 5	MU PC 6	MU PC 7	MU PC 8	MU PC 9	MU PC 10	MU PC 11	MU PC 12	MU PC 13	MU PC 14	MU PC 15	MU PC 16	MU PC 17	MU PC 18	MU PC 19	MU PC 20	MU PC 21	MU PC 22	MU PC 23	MU PC 24	MU PC 25	MU PC 26	MU PC 27	MU PC 28	MU PC 29	MU PC 30	MU PC 31	MU PC 32	MU PC 33	MU PC 34
1	1	1	0	6.309395e+00	1.630096e+01	-1.905027e+01	-1.525331e+01	1.904375e+00	1.789096e-01	-5.105760e+00	-9.944542e+00	6.857666e-01	6.419101e+00	-6.341793e+00	3.720697e+00	-3.860619e+00	-5.866583e+00	-1.498318e+00	-5.307271e+00	-1.859430e+00	-3.475885e+00	1.479444e+00	-5.113176e+00	-3.765539e-01	1.533990e+00	-1.387004e-01	5.501113e+00	-8.441727e+00	-4.099867e-01	4.212610e+00	-4.972083e+00	2.343079e+00	-6.198537e+00	4.896230e+00	1.734111e+00	-2.482396e-01	-3.851607e-01
2	2	2	1	6.909363e+00	1.122450e+01	-1.806102e+01	-1.378415e+01	1.148404e+00	1.293742e+00	-4.650428e+00	-7.982895e+00	3.287814e+00	4.264316e+00	-6.401669e+00	2.977355e+00	-3.524334e+00	-6.193593e+00	-1.363906e+00	-5.777792e+00	-2.465018e+00	-3.616381e+00	1.051761e+00	-3.413389e+00	4.067276e-01	1.860262e+00	8.871309e-01	5.743788e+00	-6.907308e+00	-8.868849e-01	3.465576e+00	-4.100393e+00	2.091881e+00	-4.622394e+00	4.444780e+00	1.463828e+00	-6.409615e-01	-1.257095e-01
3	3	3	2	8.275949e+00	9.418210e+00	-1.325353e+01	-1.292101e+01	-4.966673e-01	1.841619e+00	-6.806569e+00	-5.291208e+00	1.561433e+00	-1.500324e+00	-5.980444e+00	9.027113e-01	-3.792229e+00	-5.225811e+00	-1.671696e+00	-4.174816e+00	-1.244395e+00	-1.188736e+00	2.653998e+00	-1.068996e+00	-3.362319e-01	-7.724075e-01	1.257679e+00	7.565821e+00	-4.760751e+00	-1.158296e+00	3.344295e+00	-3.123353e+00	2.046674e-01	-3.183223e+00	6.563732e+00	1.711214e+00	2.069292e+00	2.717702e-01
4	4	4	3	-3.858877e+00	1.890708e+01	7.861762e-01	6.482540e+00	-6.289450e+00	3.788732e+00	-1.115114e+01	-7.532180e+00	8.097234e+00	2.093537e+00	9.071426e-02	-3.167838e+00	-4.808310e+00	-4.006866e+00	-6.223652e+00	-1.299805e+00	3.981078e+00	-5.814336e+00	3.844538e+00	-1.480884e+00	-2.671668e+00	-9.563839e-01	1.957865e+00	3.877179e+00	2.101245e+00	-2.108609e+00	7.449734e+00	-5.556476e+00	-4.902703e+00	-3.319755e+00	3.931078e+00	2.363073e+00	3.190328e+00	5.859394e+00
5	4	4	3	6.774903e+00	1.589301e+01	-1.220135e+01	-6.868398e+00	-1.001597e+00	-1.366037e+00	-8.092067e+00	-8.458137e+00	1.217830e+00	-4.689301e-01	-7.185127e+00	-1.143658e+00	-3.693495e+00	-4.910789e+00	-2.848063e+00	-3.469647e+00	3.266144e+00	1.440456e-01	8.414467e-01	-1.845241e+00	-7.994021e-01	-4.022599e-01	2.461923e+00	6.118305e+00	-3.061275e+00	-5.200847e-01	5.635292e+00	-4.256554e+00	-9.345026e-01	-8.125797e-01	4.462398e+00	1.882413e+00	1.730535e+00	1.413921e+00
6	5	5	4	-9.706125e+00	2.767824e+01	-9.516826e+00	-7.460754e-01	3.584949e+00	-2.847790e+00	-2.874299e+00	-9.723966e+00	3.683047e+00	4.396020e+00	-1.310771e+00	-3.032717e+00	-9.339005e-01	-1.665064e+00	-7.588382e+00	-9.811718e-01	2.742684e+00	-3.911789e+00	2.462682e+00	-8.680510e+00	-1.157783e+00	-6.895705e-01	1.894495e+00	2.423771e+00	-2.710505e+00	-1.583597e+00	5.850745e+00	-7.159598e+00	-4.318879e-01	-4.596414e+00	3.149186e+00	2.669337e+00	-3.361779e+00	1.968587e+00
7	5	5	5	4.311732e+00	4.302930e+00	-6.038647e+00	-1.405101e+01	-9.421016e-02	6.316200e+00	-9.353805e+00	-5.484311e+00	2.777381e+00	5.434472e-01	-4.844767e+00	7.722079e-01	-3.854720e+00	-1.334243e+00	2.469333e+00	-1.477151e+00	9.169311e-01	-8.999380e-01	2.227025e+00	-2.870326e+00	-1.515016e+00	3.536436e-02	6.497034e-01	5.417072e+00	-6.373562e+00	1.094393e+00	3.017979e+00	-6.173923e+00	-2.304522e+00	6.979579e-01	5.553188e+00	-6.019689e-01	-1.272929e-01	7.237995e-01
8	6	6	7	9.352368e-01	5.444973e+00	-1.601104e+01	-1.259052e+01	-1.343351e-01	-9.972237e-02	-1.493342e+00	-4.575886e+00	3.092974e+00	5.567349e+00	-5.287013e+00	4.426085e+00	-3.374360e+00	-2.377797e+00	-6.793446e-01	-5.729683e+00	-1.068462e+00	-2.144986e+00	8.537351e-01	-4.531220e+00	-3.472285e-01	1.214821e+00	1.172230e+00	1.341667e+00	-5.567952e+00	-9.707369e-01	1.414380e+00	-3.573314e+00	-4.281697e-01	-3.122941e+00	1.627397e+00	9.483900e-02	-2.316907e+00	4.771520e-01
9	7	7	8	-4.571262e+00	-1.197312e+00	-1.107070e+01	-6.941665e+00	-2.179577e+00	1.530318e+00	-2.464715e+00	-3.370526e-01	7.081610e+00	3.445632e+00	-9.894448e-01	5.434649e+00	-2.891048e+00	-2.668958e+00	-1.117582e+00	-4.225547e+00	2.531719e-01	-2.633080e+00	4.638148e-01	-1.844729e+00	-1.883514e-01	-8.292978e-01	3.059142e-01	1.870389e+00	-5.263515e-01	1.103532e-01	4.607705e-01	-1.959222e+00	4.796881e-01	-1.648174e+00	1.498841e+00	1.571260e+00	-1.345166e+00	8.411791e-01
10	7	7	8	-1.342599e+01	9.714338e+00	-1.108385e+01	-3.110883e+00	-2.733659e+00	-1.941495e+00	-6.147752e-02	-3.113436e+00	4.021310e+00	4.356184e+00	-3.505235e+00	3.866805e+00	-6.096205e-01	-1.774962e+00	3.321953e-01	-2.597041e+00	1.265899e+00	1.165180e+00	-9.580443e-01	-4.142852e+00	-1.533827e+00	6.006411e-01	2.328605e+00	-1.644268e+00	-4.133280e+00	-4.393869e-01	2.603100e-01	-1.725805e+00	-3.579330e-01	-1.415532e-01	-1.107257e+00	-2.366671e-01	-3.987649e+00	2.130078e+00
11	8	8	9	1.063095e+01	5.710836e+00	7.371909e-01	-2.228337e+00	-2.359895e-01	-3.009085e-01	-1.342492e+00	1.378344e+00	-2.801922e-01	7.033514e-01	-3.240241e-01	1.002622e-01	-5.125099e-01	-1.396253e-01	4.667877e-01	5.130363e-01	3.110702e-01	-3.886171e-01	-4.002000e-02	2.237736e-02	-1.995595e-01	-3.818802e-01	-1.926597e-01	-2.529380e-01	-1.354616e-01	-3.203902e-01	1.578983e-01	-2.978323e-01	1.548886e-01	2.856519e-01	9.195465e-02	1.370398e-01	1.975838e-01	-1.001837e-01
12	8	8	9	-2.001659e+00	-9.309189e+00	-3.161326e+00	1.283825e+00	2.254717e-01	8.198903e-01	1.755539e+00	-5.779266e-01	2.638645e+00	1.242753e-01	4.150435e-01	-4.566513e-01	3.775830e-01	-4.159552e-01	-6.877448e-01	-2.011725e+00	-5.834799e-01	3.288060e-01	-1.046019e-01	-2.593577e-01	8.527429e-01	7.369072e-01	3.920572e-01	7.494032e-01	8.331266e-01	3.348087e-01	8.000235e-02	3.789064e-01	4.776493e-02	-4.231435e-01	9.906365e-02	-5.354758e-01	-2.260325e-01	8.964659e-02
13	8	8	10	-2.058006e+01	5.784372e+00	-9.521699e-02	8.570292e-02	-8.091982e-01	-6.930984e-01	-1.011072e+00	-2.218760e+00	-1.784177e+00	-2.182535e-01	-7.637935e-01	2.440628e+00	-4.347150e-01	1.180622e-01	3.210698e-02	1.113429e+00	6.204799e-01	-3.107988e-01	2.592915e-01	-5.699176e-01	-1.331997e+00	-6.580716e-01	6.677341e-02	-5.435158e-01	-1.835296e+00	2.753017e-02	-3.080693e-01	-7.729527e-01	-3.181855e-01	-2.605402e-01	-1.209675e-01	1.026235e+00	-8.343585e-01	5.200404e-01
