# Supplementary material for: Single-cell trajectories reconstruction, exploration and mapping of omics data with STREAM
Source: Nat Commun. 2019 Apr 23;10:1903. doi: 10.1038/s41467-019-09670-4 (PMC6478907; doi:10.1038/s41467-019-09670-4)
Supplement: Supplementary file 5 — Supplementary Data 2 [file 41467_2019_9670_MOESM5_ESM.zip › Sup_data2/Guo_2013/scuba/sample_data/qPCR/intermediate_files/projection_all_data.txt]

Time	4	7	8
Stage	4	7	8
HSC1	2.414831e+01	-4.148385e-01	-8.056114e+00
HSC1	9.283440e+00	-6.829690e+00	-9.092524e+00
HSC1	-3.800969e+00	1.013917e+01	-8.150240e+00
HSC1	1.229367e+01	-6.364026e+00	-6.224571e+00
HSC1	1.371419e+01	-1.655297e+00	-1.298880e+01
HSC1	2.010104e+01	3.932458e-01	-1.204461e+01
HSC1	2.267913e+01	4.646716e+00	-1.110019e+01
HSC1	1.650860e+01	5.958610e+00	-9.293746e+00
HSC1	1.406381e+01	1.500931e+00	-1.405635e+01
HSC1	1.578306e+01	-4.553845e-01	-1.397909e+01
HSC1	1.333062e+01	-6.348510e+00	-7.576930e+00
HSC2	1.710134e+01	2.555427e+00	-1.340292e+01
HSC2	1.585888e+01	-3.811740e+00	-5.000217e+00
HSC2	2.035775e+01	1.093780e+00	-1.469683e+01
HSC2	1.519314e+01	8.531273e+00	-1.480253e+01
HSC2	2.012764e+01	-8.180162e-01	-9.021458e+00
HSC2	2.178231e+01	8.044669e-01	-1.594736e+01
HSC2	2.108682e+01	7.385580e+00	-1.429009e+01
HSC2	1.663336e+01	-6.277734e+00	-7.416373e+00
HSC2	2.509767e+01	7.998454e+00	-1.647179e+01
HSC2	1.571674e+01	7.760864e+00	-1.569267e+01
HSC2	1.769953e+01	6.196633e+00	-1.512771e+01
HSC2	1.789749e+01	-8.058121e+00	-1.376133e+01
HSC2	2.110311e+01	2.296247e+00	-4.262373e+00
HSC2	1.887319e+01	2.194612e+00	-1.600051e+01
HSC2	1.451100e+01	-2.405179e+00	-1.359822e+01
HSC2	1.592877e+01	1.061866e+00	-1.208042e+01
HSC2	1.845206e+01	1.084441e+00	-1.391228e+01
HSC2	1.457286e+01	4.355429e+00	-1.517160e+01
HSC2	2.071847e+01	-2.971454e+00	-1.001768e+01
HSC2	1.381131e+01	-6.218324e+00	-5.215186e+00
HSC2	1.731526e+01	-3.178653e+00	-5.144413e+00
HSC2	1.415245e+01	-1.954845e+00	-4.264483e+00
HSC2	1.486803e+01	3.169970e+00	-1.985343e+01
HSC2	1.711476e+01	8.284432e+00	-1.651321e+01
HSC2	2.240744e+01	4.717671e+00	-1.871795e+01
HSC2	1.621454e+01	-2.566546e+00	-1.050041e+01
HSC2	2.147643e+01	3.678824e+00	-1.687218e+01
HSC2	1.984471e+01	1.772323e+00	-1.275675e+01
HSC2	7.169923e+00	-3.247949e+00	-1.096593e+01
HSC2	1.644307e+01	1.065753e+00	-1.587318e+01
HSC2	2.272893e+01	5.804194e+00	-1.233670e+01
HSC2	1.246397e+01	-3.869226e+00	-9.535788e+00
HSC2	1.921882e+01	5.610176e+00	-1.492326e+01
HSC2	2.110830e+01	-4.461505e+00	-1.225086e+01
HSC2	1.619228e+01	1.128821e-01	-1.211824e+01
HSC2	1.296253e+01	-3.009602e+00	-1.143844e+01
HSC2	1.940510e+01	9.872013e+00	-1.827288e+01
HSC2	1.289413e+01	3.636165e+00	-1.307949e+01
HSC2	1.626058e+01	-8.095596e-01	-1.505460e+01
HSC2	2.109142e+01	9.726721e+00	-1.888611e+01
HSC2	1.817535e+01	2.758307e+00	-1.904034e+01
HSC2	1.843450e+01	-3.407476e-01	-1.459879e+01
HSC2	1.915616e+01	5.577846e+00	-8.889508e+00
HSC2	2.063670e+01	1.857269e+00	-9.700312e+00
HSC2	1.897827e+01	-2.253064e+00	-1.426933e+01
HSC2	1.426671e+01	6.317881e+00	-1.327573e+01
HSC2	1.791063e+01	-8.354251e+00	-1.404725e+01
MPP1	2.480858e+01	-3.572503e+00	-1.600469e+01
MPP1	1.501326e+01	-3.036372e+00	-1.284591e+01
MPP1	2.250023e+01	-3.612842e+00	-6.262530e+00
MPP1	1.411313e+01	-6.239707e+00	-1.244521e+01
MPP1	1.450082e+01	-9.412205e-01	-1.867208e+01
MPP1	1.190697e+01	-6.916016e+00	-1.354777e+01
MPP1	2.418773e+01	3.117678e-01	-1.086021e+01
MPP1	1.963471e+01	-1.856748e-02	-8.516633e+00
MPP1	1.248598e+01	1.025342e+01	-7.998783e+00
MPP1	2.234079e+01	6.336063e+00	-1.205209e+01
MPP1	1.927451e+01	6.917678e-01	-1.583543e+01
MPP1	2.591495e+01	-8.558989e+00	-1.539296e+01
MPP1	1.130569e+01	5.058425e+00	-2.310866e+00
MPP1	2.059681e+01	-8.706744e-02	-9.083772e+00
MPP1	1.865009e+01	-3.942743e+00	-6.648988e+00
MPP1	2.334081e+01	-3.993980e-01	-1.415844e+01
MPP1	2.807720e+01	1.808383e+00	-1.567205e+01
MPP1	1.403254e+01	-7.291223e+00	-1.524698e+01
MPP1	1.220540e+01	2.958628e+00	-4.067988e+00
MPP1	1.740788e+01	1.161226e+01	-2.532225e+00
MPP1	2.072984e+01	9.462311e-01	-1.055398e+01
MPP1	1.204500e+01	-7.968763e+00	-9.858998e+00
MPP1	1.933740e+01	-1.271524e-01	-1.469429e+01
MPP1	2.220287e+01	5.493819e+00	-5.906016e+00
MPP1	1.969200e+01	5.438500e+00	-1.060409e+01
MPP1	2.320989e+01	2.086470e+00	-4.429258e+00
MPP1	2.366800e+01	-6.346663e+00	-1.187387e+01
MPP1	2.227958e+01	-5.988719e+00	-3.472149e+00
MPP1	2.029313e+01	-3.746468e+00	-1.178165e+01
MPP1	1.832831e+01	-6.461577e+00	-1.185829e+01
MPP1	2.062733e+01	-1.861090e-01	-5.414303e+00
MPP1	1.034174e+01	-9.072123e-01	-4.348738e-01
MPP1	-1.398985e+00	-7.298575e+00	3.116968e+00
MPP1	3.810693e+00	-4.278439e+00	-4.223969e+00
MPP1	1.133736e+01	2.494141e+00	2.607377e+00
MPP1	1.261262e+01	3.800154e+00	-4.489080e-01
MPP1	7.693188e+00	-7.902301e+00	-2.520167e-01
MPP1	1.314739e+01	-1.241546e+01	-7.480635e+00
MPP2	1.742111e+01	-2.088952e+00	-1.028713e+01
MPP2	5.332142e+00	-8.381784e-01	7.241291e+00
MPP2	1.224311e+01	7.897326e+00	3.696091e+00
MPP2	1.479848e+01	9.145637e+00	-8.929274e+00
MPP2	1.408644e+01	8.387291e+00	-3.204436e+00
MPP2	1.188251e+01	2.793646e+00	-6.305386e+00
MPP2	1.608451e+00	-3.475815e+00	7.764552e+00
MPP2	1.335031e+01	-1.184975e+01	3.744578e-01
MPP2	-5.970756e+00	3.632630e+00	9.027255e+00
MPP2	1.426672e+01	4.867375e+00	-1.236123e+01
MPP2	2.007125e+01	5.643212e+00	-7.134213e+00
MPP2	2.121378e+00	1.788072e+00	9.459024e+00
MPP2	1.084740e+01	8.251280e+00	5.668635e-01
MPP2	3.871898e+00	-5.409831e+00	1.261557e+01
MPP2	1.586337e+01	-1.961175e+00	3.432977e-01
MPP2	-6.328254e-01	9.498973e+00	8.132706e+00
MPP2	5.041813e+00	-3.580844e+00	8.575693e+00
MPP2	2.665068e+00	-5.253982e+00	5.802009e+00
MPP2	1.167914e+01	-7.563263e+00	1.683929e+00
MPP2	8.884812e-01	-2.337938e+00	7.740095e+00
MPP2	1.566308e+01	-6.218147e+00	-4.628144e+00
MPP2	1.036585e+01	-6.770208e-01	8.236072e+00
MPP2	1.319654e+01	2.638144e+00	3.260125e-01
MPP2	9.244098e+00	-6.703043e+00	-3.661200e+00
MPP2	9.593719e+00	-7.078420e-01	9.561598e+00
MPP2	9.634492e+00	-5.184629e+00	-2.377224e+00
MPP2	1.614569e+01	-5.230858e+00	6.171098e+00
MPP2	1.003246e+01	-1.781259e+00	1.794436e+00
MPP2	1.754669e+01	3.108313e+00	-6.696084e+00
MPP2	1.150471e+01	-7.069208e+00	1.680780e+00
MPP2	1.614486e+01	-6.539108e+00	-2.556211e+00
MPP2	4.769844e+00	8.047044e+00	3.728767e+00
MPP2	8.441336e+00	-7.038030e+00	-8.919453e+00
MPP2	2.059571e+01	2.698456e+00	-7.514885e+00
MPP2	-7.270370e-01	8.850763e+00	5.652626e+00
MPP2	1.370397e+01	-4.483046e-01	3.779911e-02
MPP2	1.752459e+01	2.665699e+00	-6.052009e+00
MPP2	9.954209e+00	-1.024591e+01	1.415780e+00
MPP2	1.558172e+01	5.288414e-01	-5.675840e+00
MPP2	-4.203988e-01	-1.273043e+01	5.410960e+00
MPP2	-2.874848e+00	-1.073726e+01	5.039047e+00
MPP2	1.826391e+01	2.283189e+00	-1.473051e+01
MPP2	9.241819e+00	-5.891363e+00	-7.227730e+00
MPP2	1.292602e+01	-1.198912e+01	-4.094521e+00
MPP2	4.638049e-01	-9.295020e+00	1.273679e+00
MPP2	1.048609e+01	9.936467e+00	5.756329e-01
MPP2	9.538879e+00	-1.212293e+01	-5.874793e+00
MPP2	1.867292e+01	4.714398e+00	-4.768357e+00
CLP	-1.129374e+01	1.814163e+01	1.272987e+00
CLP	5.909401e+00	2.029562e+01	3.736722e+00
CLP	5.455933e+00	1.345446e+01	6.429768e+00
CLP	-1.216872e+01	2.900139e+01	3.593748e+00
CLP	1.065185e+01	1.414536e+01	1.968844e+00
CLP	4.126576e+00	2.787752e+01	4.807654e+00
CLP	-5.728487e+00	2.272315e+01	1.275657e+01
CLP	7.074711e+00	1.121249e+01	5.899336e-01
CLP	-1.526828e+01	1.680708e+01	1.248460e+01
CLP	6.598616e+00	1.215181e+01	2.861398e-01
CLP	-1.265436e+01	1.049791e+01	7.670119e+00
CLP	-6.908789e+00	2.167053e+01	3.679795e-01
CLP	-5.673792e+00	1.911305e+01	-8.035564e+00
CLP	7.747847e+00	1.402172e+01	4.502367e+00
CLP	-4.235448e+00	9.898788e+00	7.713536e+00
CLP	-7.763292e+00	1.850536e+01	-5.016816e+00
CLP	1.282315e+00	1.495790e+01	9.389814e+00
CLP	5.342865e+00	2.073620e+01	6.339152e+00
CLP	5.128427e+00	1.201215e+01	4.289700e+00
CLP	3.513510e-01	6.163839e-01	7.274235e+00
CLP	1.084070e+01	-1.579000e+00	4.171184e+00
CLP	-1.394825e+01	9.164350e+00	1.098730e+01
CMP1	1.603237e+01	1.511702e+01	-2.186422e+01
CMP1	1.573120e+01	-4.329247e+00	7.681277e-02
CMP1	6.216380e+00	1.700558e-01	2.954679e+00
CMP1	9.277569e+00	4.370545e+00	1.053305e+00
CMP1	1.746620e+01	4.593894e+00	-1.649157e+01
CMP1	1.872906e+01	-1.700444e-01	-1.310793e+01
CMP1	-2.344464e+00	-1.311779e+01	1.143213e+01
CMP1	4.599307e+00	1.244093e+01	-1.867249e+01
CMP1	-3.034905e-01	-5.316233e+00	1.191070e+01
CMP1	1.725244e+01	6.259346e+00	-1.951495e+01
CMP1	2.343536e+01	-4.205626e+00	-1.397715e+01
CMP1	1.041359e+01	-4.456045e+00	-6.599419e+00
CMP1	1.324348e+01	-7.294719e+00	-1.245182e+01
CMP1	1.571433e+01	6.657113e+00	-1.900938e+01
CMP1	3.576502e+00	1.287784e-01	-1.239600e+01
CMP1	4.666005e+00	-5.835433e+00	-1.489480e+01
CMP1	1.500913e+01	1.007042e+01	-1.736156e+01
CMP1	1.718719e+01	3.460801e-01	-6.032724e+00
CMP1	1.754932e+01	-2.372614e+00	1.375326e+01
CMP1	5.401822e+00	-9.507933e-01	6.326335e+00
CMP1	1.516468e+01	7.810979e+00	-1.595133e+01
CMP1	1.717932e+01	-2.111797e+00	-1.775245e+00
CMP1	1.323381e+01	-7.615037e+00	-7.909899e+00
CMP1	1.779534e+01	-4.133982e+00	-1.329729e+00
CMP1	8.681455e+00	2.158100e+00	4.262407e+00
CMP1	1.026806e+01	1.345546e+01	-2.220941e+01
CMP1	1.007683e+01	2.573567e+00	-1.679316e+01
CMP1	-1.151753e+00	2.473179e+00	1.272472e+01
CMP1	1.908372e+01	-1.881098e+00	-1.035883e+01
CMP1	2.076889e+01	-4.572415e+00	-9.455831e+00
CMP1	1.334638e+01	1.195926e+01	-1.390031e+01
CMP1	1.490064e+01	5.274447e+00	-1.184084e+01
CMP1	1.836277e+00	-5.394759e+00	-1.383797e+01
CMP1	3.048894e+00	3.982288e+00	5.233798e+00
CMP2	2.147220e+00	1.900139e+01	-2.037559e+00
CMP2	3.988728e+00	-1.105600e+01	-4.624206e+00
CMP2	1.175378e+01	1.158192e+01	-1.313908e+01
CMP2	1.189776e+01	-2.663967e+00	9.299640e-01
CMP2	-4.865192e-01	-6.746768e+00	1.122348e+01
CMP2	7.490172e+00	1.033974e+01	-1.295653e+01
CMP2	1.743283e+01	-3.505929e+00	-8.299256e+00
CMP2	5.988998e+00	-9.298681e+00	4.896859e-01
CMP2	9.002531e+00	-3.632450e-01	-8.953047e+00
CMP2	9.742878e+00	-5.512195e+00	-4.150786e+00
CMP2	3.484399e+00	9.333446e-01	-1.401333e+01
CMP2	-1.189811e+00	1.839412e+01	4.006899e+00
CMP2	1.270995e+01	-6.481222e+00	-8.958177e+00
CMP2	9.066834e+00	-7.820104e+00	-5.158252e+00
CMP2	1.582714e+01	-1.091897e+00	-1.103182e+01
CMP2	1.105794e+01	8.172199e+00	3.841799e+00
CMP2	1.321033e+01	7.566981e+00	-9.649831e+00
CMP2	1.292794e+01	-1.496187e+01	6.044101e+00
CMP2	9.438613e+00	8.168647e+00	-1.088591e-01
CMP2	1.838678e+01	-1.313633e+00	-7.675154e+00
CMP2	3.746393e+00	-1.579870e+00	-9.375893e+00
CMP2	7.960547e+00	3.985036e+00	1.112839e+01
CMP2	-5.801405e+00	1.577081e+01	1.043798e+01
GMP	7.960135e+00	-1.225539e+01	-1.238793e+01
GMP	1.125701e+00	-1.984564e-02	1.088065e+01
GMP	1.234710e+01	-1.728277e+01	-6.016654e+00
GMP	6.978787e-01	9.391259e+00	-1.720047e+01
GMP	9.897628e+00	1.588031e+00	-1.637184e+01
GMP	2.924689e-01	-7.421573e+00	-6.439857e+00
GMP	-7.395940e+00	3.150801e+00	4.811781e+00
GMP	-9.259667e+00	-1.466457e+00	2.949306e+00
GMP	-5.815814e+00	-1.022137e+01	-1.009757e+01
GMP	-6.072446e+00	-7.780494e+00	1.154555e+01
GMP	-8.143251e+00	7.594428e+00	-1.981139e+01
GMP	-7.152887e+00	8.315740e+00	-1.647154e+01
GMP	-4.195548e+00	-1.340916e+01	1.127132e+01
GMP	-1.296275e+00	1.652421e+00	-1.957682e+01
GMP	7.400552e+00	2.311617e+01	-1.467452e+00
GMP	-1.367194e+00	-9.416150e+00	1.360249e+01
GMP	-1.531788e+01	1.280607e+01	4.485813e+00
GMP	-3.887920e+00	2.551913e+00	1.194938e+01
GMP	1.267780e+01	8.128124e-01	-1.977400e+01
GMP	8.005686e-01	2.667185e+01	-1.013998e+01
GMP	2.062990e+00	3.574348e+00	-1.142894e+01
GMP	-4.999070e+00	9.295327e+00	9.889450e+00
GMP	-2.428103e+00	-1.212692e+00	-7.965091e+00
GMP	-1.016903e+00	7.635547e+00	5.268619e+00
MEP	-7.649315e-01	6.939036e+00	-1.512379e+01
MEP	-1.944208e+01	6.982074e+00	-8.499790e+00
MEP	9.854652e+00	1.306484e+01	-2.104313e+01
MEP	-2.108030e+01	1.570955e+01	-7.413410e+00
MEP	-2.152168e+01	9.362823e+00	-1.066852e+01
MEP	-2.059557e+01	1.487057e+01	-1.084116e+01
MEP	-1.836898e+01	2.520051e+00	-7.386517e+00
MEP	-1.266085e+01	2.136204e+01	-3.349241e+00
MEP	-2.528360e+01	1.190392e+01	-4.140219e+00
MEP	-2.483123e+01	1.132397e+01	-5.341640e+00
MEP	-4.210572e+00	2.650969e+01	-5.562564e+00
MEP	-1.842201e+01	1.610901e+01	-1.199248e+01
MEP	-2.293983e+01	7.475190e+00	-1.291974e+01
MEP	-2.204692e+01	7.194394e+00	-9.935626e+00
MEP	-2.200467e+01	4.848590e+00	-7.728317e+00
MEP	-1.941571e+00	2.375397e+01	-1.078332e+01
MEP	-1.210405e+00	2.319602e+01	-1.434022e+01
MEP	-2.001724e+01	6.469774e+00	-7.757813e+00
MEP	-1.991073e+01	9.437438e+00	-1.143092e+01
MEP	-7.694740e+00	4.476388e+00	-1.585334e+01
MEP	-9.067112e+00	4.923630e+00	-1.604894e+01
MEP	-2.291840e+01	1.087406e+01	-9.618004e+00
MEP	-1.467657e+00	2.922228e+01	-9.621222e+00
MEP	-4.801240e+00	3.074503e+01	-1.810723e+01
