# Supplementary material for: Single-cell trajectories reconstruction, exploration and mapping of omics data with STREAM
Source: Nat Commun. 2019 Apr 23;10:1903. doi: 10.1038/s41467-019-09670-4 (PMC6478907; doi:10.1038/s41467-019-09670-4)
Supplement: Supplementary file 5 — Supplementary Data 2 [file 41467_2019_9670_MOESM5_ESM.zip › Sup_data2/Guo_2013/scuba/sample_data/qPCR/qPCRData.txt]

	HSC1	HSC1	HSC1	HSC1	HSC1	HSC1	HSC1	HSC1	HSC1	HSC1	HSC1	HSC2	HSC2	HSC2	HSC2	HSC2	HSC2	HSC2	HSC2	HSC2	HSC2	HSC2	HSC2	HSC2	HSC2	HSC2	HSC2	HSC2	HSC2	HSC2	HSC2	HSC2	HSC2	HSC2	HSC2	HSC2	HSC2	HSC2	HSC2	HSC2	HSC2	HSC2	HSC2	HSC2	HSC2	HSC2	HSC2	HSC2	HSC2
CD52	6.479619558	0.0	0.0	5.550050917	0.0	0.0	0.0	0.0	7.455897877	0.0	0.0	0.0	0.0	0.0	0.0	0.0	0.0	0.0	0.0	0.0	8.300901939	0.0	0.0	0.0	0.0	0.0	0.0	0.0	0.0	0.0	0.0	0.0	0.0	0.0	6.82462496	6.830961641	0.0	0.0	0.0	0.0	0.0	0.0	0.0	0.0	0.0	0.0	7.98898574	0.0	0.0
Ifitm1	11.68853271	11.39068225	10.56184433	11.87429508	8.976571064	13.01407563	11.61925727	12.98507483	12.17704254	12.40112631	11.36106148	13.31099689	12.15097077	12.43800347	12.62699981	11.60667252	13.56437641	13.12528339	12.47183039	13.1901123	12.70927126	11.58351945	13.44497736	11.41366858	13.25541036	13.00464319	12.40257147	12.31847752	13.6621433	12.76173871	12.5571499	11.81880931	11.81052477	11.5925505	11.14648731	12.97553051	14.02751068	12.56457953	11.00976474	11.46213358	11.21298563	13.12956492	12.97288591	13.12112604	11.82257645	8.692080289	11.59148983	12.05372742	11.60848952
Cdkn3	0.0	0.0	0.0	0.0	8.293615527	0.0	0.0	0.0	0.0	0.0	0.0	0.0	0.0	0.0	0.0	0.0	0.0	0.0	0.0	0.0	0.0	0.0	0.0	0.0	0.0	0.0	0.0	0.0	0.0	0.0	0.0	0.0	0.0	0.0	0.0	0.0	0.0	0.0	0.0	0.0	0.0	0.0	0.0	0.0	0.0	0.0	0.0	0.0	0.0
Ly6a	10.41702615	11.45214498	0.0	8.158839505	8.945881692	10.7854681	9.430297919	11.39378244	11.09250022	10.51712555	8.489427792	11.46633281	9.087110157	10.48906303	9.033453899	10.20117446	11.53783849	11.31951521	10.58701031	11.68077429	13.00599558	0.0	11.89727176	9.815055501	8.158463708	7.068840745	8.445082528	0.0	9.656315122	11.95613098	9.967967185	9.366567119	9.580774294	8.492250895	12.08561875	9.104673952	13.09322254	10.19916207	10.11658009	10.55779105	8.008448623	11.2088852	9.769678165	11.53928224	9.782031175	0.0	11.15682642	13.26400479	10.39605513
Bax	6.911607733	10.20115689	0.0	9.396073241	0.0	9.91166541	9.844794558	7.836565206	7.393461272	9.388012174	10.02179976	8.247331427	7.587380727	7.321682714	8.694783982	7.901355411	10.43008515	7.343904493	8.347465345	10.45878715	7.84637341	8.217049438	10.59109722	9.054193775	8.143320803	9.573341732	9.018707005	8.43113602	11.10194365	9.038490617	9.812205407	0.0	9.311078037	8.230400282	9.724381596	8.532722139	9.333091698	9.072077738	9.073557697	10.49164154	10.17994408	7.871977745	9.273863603	7.993220747	9.110350601	10.71997449	7.334238592	7.759676947	0.0
Aebp2	6.552134119	6.141924801	3.055424751	6.16147017	5.465362101	6.149248857	5.388675233	5.297342416	5.424629176	6.402203504	5.501912622	4.295650118	6.579648203	3.62090578	4.814681924	5.015566295	6.227257163	2.42975426	4.976057543	6.105595277	5.889120845	4.6132596	6.72522268	6.541837372	6.538211907	5.342726662	2.467595368	6.845097342	7.31705585	5.259023657	6.416909337	2.655291228	6.007377561	7.060877015	5.391996535	6.042140749	3.658499172	5.572754233	6.227242937	6.904953692	5.757494057	5.72525241	4.843493221	6.298550497	4.740532495	8.345897766	4.382425333	0.0	4.829549645
CD63	9.254820096	8.906508965	8.476436888	8.68190515	7.522325424	9.72740394	9.754491116	9.632728773	9.655238037	9.137756526	9.621195099	9.301824281	9.242435625	9.556481865	8.811591774	7.672475428	10.34295046	9.193755821	7.653681153	8.848691875	9.808180541	8.852519872	10.377284	8.919023358	8.990374389	9.955255393	9.132874961	7.876198026	10.72626105	8.914300956	9.136451362	0.0	9.331952535	8.444195201	9.970012689	7.906335564	9.920717251	8.242931206	9.650123426	9.265294971	8.502967123	9.096083021	9.496577215	9.329376709	9.804436658	9.35075614	8.856556486	6.76753419	9.440681289
Cdkn2a	0.0	0.0	5.299092803	0.0	0.0	0.0	4.408248656	5.189251259	0.0	0.0	0.0	4.242738476	0.049492614	0.0	5.55091804	0.0	0.0	0.0	0.0	3.203529485	0.0	0.0	0.0	0.0	3.38124937	6.717951593	0.0	6.493252007	0.0	0.0	0.0	5.663169356	0.0	0.0	0.0	0.0	7.036059458	0.0	0.0	0.0	7.256964208	2.748890322	7.080062561	6.89410577	0.0	2.557935068	0.0	0.0	2.63538324
Cdkn2c	0.0	9.663323289	8.65661659	8.246513254	0.0	0.0	0.0	0.0	0.0	0.0	0.0	0.0	8.096251293	0.0	0.0	9.048578571	0.0	0.0	0.0	0.0	0.0	0.0	7.99745592	0.0	0.0	0.0	8.379483348	8.09973789	0.0	0.0	0.0	9.181869966	9.638623549	0.0	0.0	0.0	0.0	0.0	0.0	0.0	0.0	0.0	8.679299614	0.0	7.990800821	8.292165199	0.0	0.0	9.736119536
CD48	0.0	0.0	0.0	0.0	0.0	0.0	0.0	0.0	0.0	0.0	0.0	0.0	0.0	7.961243533	0.0	0.0	0.0	0.0	0.0	0.0	0.0	0.0	0.0	0.0	0.0	0.0	0.0	0.0	0.0	0.0	0.0	0.0	8.453784606	0.0	0.0	0.0	0.0	0.0	0.0	0.0	0.0	0.0	0.0	0.0	0.0	0.0	0.0	0.0	0.0
Pax5	0.0	0.0	0.0	0.0	0.0	0.0	0.0	0.0	0.0	0.0	0.0	0.0	0.0	0.0	0.0	0.0	0.0	0.0	0.0	0.0	0.0	0.0	0.340679889	0.0	0.0	0.0	0.0	0.0	0.0	0.0	0.0	0.0	0.0	0.0	0.0	0.0	0.0	0.0	0.0	0.0	0.0	0.0	0.0	0.0	0.0	0.0	0.0	0.0	0.0
Gapdh	7.76066055	11.09112293	6.898407748	11.16030091	9.71580063	9.541487889	11.54787159	9.826588613	11.3412961	10.18835741	11.82394707	6.788615311	10.90335376	10.40260332	11.12977901	10.87625604	12.0424449	9.719641822	8.263908604	10.39381418	10.02078803	9.781995688	11.73241634	11.25831976	10.28403238	11.72856934	11.17576824	9.780345928	12.02217514	10.26114595	9.066912926	10.13832764	8.830913608	8.929270387	9.059906162	11.52958587	11.40708244	10.7378674	9.566650749	12.16925839	11.18783701	10.94086788	11.57419672	9.781401712	12.27749307	10.53409052	9.881183001	9.521054731	9.164090171
Cdkn2d	6.319808816	9.524511929	9.935714807	5.896501199	7.869819047	6.520957703	8.800484165	1.381527439	7.57356935	7.36473394	7.42351693	0.0	9.265289852	9.255985229	7.396086285	9.091513263	0.0	8.270587768	8.77528687	8.33581624	0.0	0.0	0.0	8.900289391	8.138227633	8.091848287	0.0	8.210838322	7.570451041	0.0	9.046190731	9.565752032	0.0	8.264310065	0.0	8.092812284	7.495134873	7.772769394	0.0	0.0	8.086313352	7.943460142	0.0	8.224192871	9.523052279	10.46876148	0.0	9.105237549	0.0
Hes5	0.0	0.0	0.0	0.0	6.041168726	0.0	0.0	0.0	0.0	0.0	0.0	0.0	0.0	0.0	0.0	0.528502156	0.0	5.257480628	0.0	0.0	0.0	0.0	0.0	0.0	0.0	0.0	0.0	0.0	0.0	0.0	0.0	0.0	0.0	0.0	0.0	0.0	0.0	0.0	0.0	0.0	0.0	3.388744506	0.0	0.0	0.0	0.0	2.976283381	0.0	0.0
Id2	0.0	0.0	8.697253271	0.0	8.801910326	0.0	7.01301663	7.097998277	8.079449619	0.0	0.0	0.0	0.0	7.9002226	0.0	0.0	0.0	0.0	0.0	7.391491793	0.0	0.0	0.0	0.0	7.989727546	0.0	0.0	7.695869897	0.0	0.0	8.105180345	6.299783634	0.0	0.0	0.0	0.0	7.960963128	0.0	6.239681759	0.0	0.0	0.0	0.0	0.0	0.0	0.0	0.0	0.0	0.0
CD9	7.940508848	9.845776768	0.0	6.690344159	9.17663204	8.875731972	8.365362409	0.0	8.309905014	6.422293006	8.033778309	9.477076262	8.616165702	0.0	0.0	7.547350684	7.44050419	7.838774298	0.0	7.966922343	7.159282141	7.134580095	8.5320473	3.518815403	8.276540095	8.190068681	8.934843539	9.137053546	0.0	0.0	0.0	9.736713481	0.0	9.592607432	0.0	9.618107677	8.195607738	0.0	0.0	0.0	0.0	7.585510079	8.508582503	0.0	8.545353409	10.95295749	0.0	0.0	8.410385264
Sfpi1	7.76226979	10.01804601	0.0	0.0	10.39529621	9.270703593	9.805274169	0.0	7.895582011	0.0	10.684709	8.761790666	4.955660174	0.0	8.493437006	8.863274342	8.823013186	9.760053501	0.0	10.13397225	10.37800482	10.48666793	0.0	10.03553717	9.317667435	6.836828606	11.05454183	10.01687629	9.827789368	10.61467547	3.374863731	11.07756931	10.58470417	10.4302122	0.0	9.148922228	10.65175135	8.277299797	10.00589097	8.976701285	9.586377215	8.416946012	0.0	0.0	10.74544968	0.0	9.386318563	8.519101848	0.0
Fcgr3	0.0	0.0	10.19670102	1.57609214	0.0	0.0	1.71719772	0.0	3.049566694	5.486429629	0.0	0.0	0.0	0.0	0.0	0.0	0.0	0.0	2.577196867	0.0	0.0	0.0	0.0	0.0	0.0	0.0	0.0	0.0	0.0	0.0	0.0	0.0	0.0	0.0	0.0	0.0	0.0	0.0	0.0	0.0	0.0	0.0	0.0	0.0	0.0	0.0	0.0	0.0	0.0
Cdk4	7.75005689	10.81420499	0.0	4.090641593	7.142625788	8.124655847	0.0	7.537472107	8.185026246	6.658284081	10.79241926	9.192645953	10.3660415	8.821359751	9.579071973	9.645285105	10.03379493	9.620207873	8.494477536	6.807158076	7.172649439	2.026434083	11.14521631	9.412682817	6.451099783	9.361743452	9.556975045	8.153167314	8.375808134	8.521669183	10.17745791	8.565802615	10.53296845	9.279535128	8.782515399	10.43719283	10.20357163	10.19942801	6.203523091	11.4425114	8.999245093	8.304405233	10.37533103	7.673320485	11.792396	10.96042954	9.830724753	6.770451901	0.0
Pax4	0.0	0.0	0.0	0.0	0.0	0.0	3.269585801	0.0	0.0	0.0	0.0	0.0	0.0	0.0	0.0	0.0	0.0	0.0	0.0	0.0	0.0	0.0	0.0	0.0	0.0	6.151681102	0.0	0.0	0.0	0.0	0.0	0.0	0.0	0.0	0.0	0.0	0.0	0.0	0.0	0.0	0.0	0.0	0.437532934	0.0	0.0	0.0	0.0	4.218289372	0.0
Cdkn2b	0.0	0.0	9.525574664	0.0	0.0	0.0	0.0	0.0	0.0	0.0	0.0	0.0	0.0	0.0	0.0	0.0	0.0	0.0	0.0	0.0	0.0	0.0	0.0	0.0	0.0	0.0	0.0	0.0	0.0	0.0	5.559014762	0.0	0.0	0.0	0.0	0.0	0.0	0.0	0.0	0.0	0.0	4.594745469	0.0	0.0	0.0	0.0	0.0	0.0	0.0
Cbx8	0.0	0.0	7.332871906	0.0	0.0	0.0	0.0	0.0	0.0	0.0	0.0	0.0	0.0	0.0	0.0	0.0	0.0	4.018922287	0.0	0.0	0.0	0.0	0.0	0.0	0.0	0.0	0.0	0.0	0.0	0.0	0.0	0.0	0.0	0.0	0.0	0.0	0.0	0.0	0.0	0.0	0.0	0.0	0.0	0.0	2.034139193	0.0	0.0	0.0	0.0
Fcgr2b	0.0	0.0	10.60033812	0.0	0.0	0.0	0.0	0.0	6.287470743	0.0	0.0	0.0	0.0	0.0	0.0	8.455374066	0.0	0.0	7.550753699	0.0	0.0	0.0	3.000960667	0.0	0.0	0.0	0.0	0.0	0.0	0.0	0.0	0.0	6.059274002	0.0	0.0	0.0	0.0	0.0	0.0	0.0	0.0	0.0	3.258015008	0.0	1.709053449	0.0	0.0	0.0	0.0
Bad	0.0	0.0	10.65288292	0.0	0.0	0.0	0.0	0.0	0.0	0.0	0.0	0.0	0.0	0.0	0.0	0.0	0.0	0.0	0.0	0.0	0.0	0.0	0.0	0.0	0.0	0.0	0.0	0.0	0.0	0.0	0.0	0.0	0.0	0.0	0.0	0.0	0.0	0.0	0.0	0.0	0.0	0.0	0.0	0.0	0.0	0.0	0.0	0.0	0.0
Fas	0.0	0.0	0.0	0.0	0.0	0.0	0.0	0.0	0.0	6.975952431	0.0	6.731276453	0.0	0.0	0.0	0.0	0.0	0.0	0.0	0.0	0.0	0.0	0.0	0.0	0.0	0.0	0.0	6.917822643	0.0	0.0	0.0	0.0	0.0	0.0	0.0	7.705114789	0.0	0.0	0.0	0.0	0.0	0.0	0.0	7.107881036	0.0	0.0	0.0	0.0	0.0
Klf1	0.0	0.0	9.528670799	7.680422225	0.0	0.0	0.0	0.0	0.0	0.0	0.0	0.0	0.0	0.0	0.0	0.0	0.0	0.0	0.0	0.0	0.0	0.0	0.0	0.0	0.0	0.0	0.0	0.0	0.0	0.0	0.0	0.0	0.0	0.0	0.0	0.0	0.0	0.0	2.76040979	0.0	0.0	0.0	0.0	0.0	0.0	7.947406268	0.0	0.0	0.0
Ccnb2	0.0	9.751333571	0.0	0.0	12.49713875	0.0	0.0	0.0	0.0	0.0	0.0	8.082749123	0.0	0.0	0.508243035	0.0	0.0	0.0	0.0	0.0	0.0	0.0	0.0	0.0	0.0	0.0	0.0	0.0	6.670632514	0.0	0.0	0.0	5.779291922	9.447403177	0.0	0.324834191	8.378754251	0.0	0.0	0.0	0.0	0.0	1.018620826	0.0	0.0	0.0	2.248281596	0.0	0.0
Ccna1	6.23144693	0.0	0.0	0.0	9.299364509	0.0	0.0	0.0	0.0	0.0	0.0	0.0	0.0	0.0	0.0	0.0	6.822525653	0.0	0.0	0.0	0.0	0.0	0.0	0.0	0.0	0.0	0.0	0.0	0.0	0.0	0.0	0.0	0.0	0.0	0.0	0.0	0.0	0.0	0.0	0.0	0.0	0.0	0.0	0.0	0.0	0.0	0.0	0.0	0.0
Ifi205	0.0	0.0	0.0	0.0	0.0	0.0	0.0	0.0	0.0	0.0	0.0	7.621366746	0.0	0.0	0.0	0.0	0.0	0.0	0.0	0.0	0.0	0.0	0.0	0.0	0.0	0.0	0.0	0.0	0.0	0.0	0.0	0.0	0.0	0.0	0.0	0.0	0.0	0.0	0.0	0.0	0.0	0.0	0.0	0.0	0.0	0.0	0.0	0.0	0.0
Lmo2	11.18374883	11.21833273	7.973862993	11.70354816	10.58710905	11.9491893	11.72841673	11.078854	10.20905738	11.51309971	11.60020642	9.98419387	11.13909572	11.16497929	9.985302483	10.08751096	10.64644501	10.88032188	11.44750835	11.12608417	11.20555553	11.23042779	11.17188544	10.09199776	9.956048823	11.56374231	9.920193041	10.44123543	11.64756768	11.22266188	11.91903665	11.40363361	10.82396631	10.75544966	9.673822388	10.37190976	10.64271498	10.36664551	9.822937714	11.39754789	10.42844569	10.40368666	10.95917276	9.610868285	10.96917839	12.71781125	10.65835793	10.2097336	10.36903883
Ndn	10.38196336	10.64477572	10.29609172	8.600620973	9.458517487	9.19116945	0.0	0.0	8.564252764	10.42667563	10.33745322	10.05869109	10.39851448	9.204332183	0.0	0.0	0.0	9.241261093	0.0	11.41371701	0.0	0.0	11.10111594	8.477707145	0.0	11.28376857	10.43694152	0.0	12.30423162	0.0	0.0	0.0	10.15254405	8.71553462	11.05538888	0.0	8.665746254	0.0	10.87848589	0.0	9.347038245	0.0	11.14852654	11.16896897	10.96536826	0.0	8.433118551	0.0	8.913744719
Rora	11.33245361	0.0	0.0	0.0	9.201415915	8.426851897	0.0	9.247819524	0.0	10.51292977	0.0	0.0	9.457376123	9.844744044	0.0	0.0	7.940604958	0.0	9.92254216	0.0	8.262363545	10.29507686	9.736451321	0.0	0.0	0.0	0.0	8.88742887	0.0	0.0	10.0116314	0.0	0.0	10.16967543	9.352678844	8.813054239	0.0	9.872050556	9.79250157	10.15595928	8.963470491	0.0	0.0	0.0	0.0	0.0	6.717870586	0.0	9.749417454
Tnfsf12	6.198526079	0.0	0.0	0.0	0.0	0.0	0.0	8.382931614	0.0	0.0	0.0	0.0	0.0	0.0	0.0	0.0	0.0	0.0	0.0	0.0	0.0	0.0	0.0	0.0	0.0	0.0	0.0	4.54706195	0.0	0.0	0.0	0.0	0.0	0.0	0.0	0.0	0.0	0.0	0.0	0.0	0.0	0.0	0.0	0.0	0.0	4.784892359	0.0	0.0	0.0
Fosl1	5.783987288	0.0	10.28891433	0.0	8.610935468	0.0	0.0	0.0	8.535667563	0.0	8.701682686	0.0	2.102359252	0.0	0.0	8.151281476	0.0	0.0	0.0	0.0	5.637790613	0.0	9.842415041	0.0	0.0	0.0	0.0	0.0	8.614412595	0.0	0.0	0.0	0.0	0.0	0.0	0.0	6.051130013	0.0	0.0	8.294126763	0.0	0.0	0.0	0.0	0.0	0.0	0.0	0.0	0.0
Gfi1b	0.0	10.00886592	7.263042059	0.0	9.616645894	0.0	0.0	0.0	8.828939279	12.16698598	0.0	8.654839152	10.53735854	10.6735999	10.67020467	0.0	9.123555595	0.251265435	0.0	10.69824788	8.358582468	0.0	9.768141809	0.0	9.064558654	9.561010948	9.497676689	0.0	0.0	10.16511165	0.0	8.099406091	0.0	0.0	0.0	8.039976298	8.138145217	9.636685169	0.0	10.98544988	7.959686452	0.0	10.83654376	10.16321915	8.371999094	12.90213031	10.36042482	7.63375592	10.01938023
Trp53	10.10782351	10.83494441	9.89332201	9.935311473	11.06115743	10.51615655	10.35535428	9.589199846	10.97254811	10.65330053	10.81931491	10.43054852	10.51995127	10.01640425	10.63231429	10.8219826	10.43286708	10.29647671	9.972622258	11.00343053	10.30669315	9.614111697	10.84842297	10.58071993	10.68335551	11.81193477	10.6580317	9.594732198	10.78949895	9.285028261	10.11539534	10.93136562	10.27115293	10.15053504	10.55257504	10.06226496	11.4628672	10.72606457	10.39950146	9.883150074	11.04717332	10.26574581	10.8117219	9.76855044	10.97923329	11.03353829	10.30391683	8.154375818	10.15234774
Gata1	0.0	4.977227327	9.288264696	3.406864087	0.0	3.622521552	8.170873196	3.56605119	0.0	0.0	0.0	0.0	0.0	0.0	0.0	0.0	5.27807804	0.0	0.0	3.66598041	1.260433196	0.0	0.0	0.0	8.038960802	5.942837125	0.0	0.0	7.886932744	0.0	2.205087267	0.0	7.769384648	5.833265349	0.0	0.0	0.0	0.0	0.0	0.0	0.0	0.0	4.009999594	0.0	7.608373998	10.99916385	6.326709125	0.0	0.0
Lyl1	9.719533398	7.38862409	8.241277744	1.339127061	8.119141238	3.686749491	6.873616995	0.0	6.562988068	8.882820493	8.42719691	0.0	9.092661274	2.100552541	7.382485034	5.044359774	7.915668388	0.0	7.650038578	7.711141625	0.0	9.392999727	5.872159453	0.0	7.147236771	8.880146222	8.357843467	3.056173051	6.240951282	8.783421095	7.659047496	9.876611694	3.845394577	8.560062032	0.0	0.0	7.27585237	7.653986382	0.0	0.0	0.0	7.714554382	8.960695763	0.0	6.756330361	8.287814739	9.118286892	9.106663114	0.0
Epor	4.322451247	1.593632334	4.628450351	3.38567187	4.864827116	4.734729895	0.516968801	0.0	4.316013204	4.543894037	5.480114866	5.695757102	4.966395979	3.917775132	2.785251727	5.004169427	3.903798512	0.0	2.715126603	4.041692648	5.054575138	6.159806058	4.890388062	5.632866239	5.890505541	5.620148363	3.324388479	5.108144788	6.054166974	0.2465475	1.982978674	4.832784129	1.353223046	0.0	0.276313581	5.430854046	0.797903429	4.981902137	4.796414639	5.081717449	0.540963248	4.926645135	5.791002095	4.205949828	4.894523108	0.0	4.089330681	0.0	5.769439112
Mbd2	8.554013186	9.231691934	0.0	9.220946865	9.068805324	8.125836353	8.576704984	7.063515288	7.500521426	0.0	9.819087876	8.379839044	8.029954547	9.715245295	7.869373196	8.34970404	9.036803417	0.0	10.14283579	4.928400014	0.0	9.405927557	8.956435351	8.355252075	10.47782571	9.134399869	8.569071054	10.16316314	10.60105274	10.11714589	11.0646552	0.0	9.785466061	9.295192353	0.0	8.927049073	9.604025923	8.331723511	0.0	10.57596871	10.0557598	8.310525182	1.880680064	8.075858343	8.352640114	10.42201167	8.163309532	8.060768079	8.219590686
Actb	14.56042713	14.88774035	12.31739225	14.91284256	14.99362773	14.67967223	14.94164975	14.01118514	13.92770832	14.30708943	15.21328859	13.61458665	15.34807029	14.27048009	14.02933481	14.38945839	14.2248256	14.21672364	14.61941482	13.57797397	14.02964832	14.11034691	15.58198949	15.40174666	14.51860846	14.97255613	15.5430056	13.47535518	15.46655935	14.78750394	13.95789691	13.86098332	15.34098696	14.50934906	13.94653058	14.83630255	15.15227826	15.03830164	14.20241745	15.91716483	15.06627617	13.7220321	14.87747978	13.99768171	15.5799564	15.29530433	14.92768594	13.98414006	14.33993154
Cdkn1a	0.0	11.20101722	9.076223391	9.579549647	0.0	11.50288446	0.0	9.613330804	0.0	6.29070836	8.268526795	0.0	0.0	0.0	0.0	0.0	0.0	0.0	0.0	0.0	0.0	0.0	0.0	0.0	0.0	0.0	9.534879449	0.0	0.0	0.0	0.0	0.0	0.0	8.526137582	0.0	0.0	0.0	0.0	0.0	10.85600714	0.0	6.153531932	0.0	0.0	0.0	0.0	0.0	0.0	0.0
Cdkn1c	0.0	0.0	0.0	0.0	0.0	5.635165045	0.0	6.407536089	0.0	7.441266779	0.0	0.0	0.0	0.0	0.0	0.0	5.970550731	0.0	0.0	0.0	0.0	0.0	4.651535271	0.0	0.0	6.077660649	6.360310823	5.337506622	0.0	0.0	0.671865728	0.0	0.0	0.0	0.0	5.690779413	0.0	0.0	0.0	8.024719343	0.0	0.0	0.0	6.634691433	0.0	0.0	0.0	0.0	0.0
Ccnd3	9.269463555	12.19407744	10.45724826	10.92755899	9.931149385	11.09190791	9.860436222	9.509622042	10.53562844	10.50550027	10.94216325	11.49324146	11.52166079	11.18844704	10.93739521	8.763062404	10.50477898	10.51898318	9.48790243	10.56937325	10.67074822	8.063307049	12.2490152	8.490649947	12.29104664	11.9396406	11.26833194	8.608958251	12.02098865	11.21283942	11.92261176	9.439813383	11.26203226	12.15427096	8.300030349	11.46886142	11.49135907	10.15184322	9.935632177	13.17041053	10.5469975	9.853382169	10.80657091	11.50662422	10.67011936	12.60337532	10.5654902	9.197696786	10.55960074
Max	6.383587993	8.181653913	9.87219824	8.415384668	9.364466559	8.48332708	7.669389863	7.930871458	8.51840601	9.312174721	6.979476958	0.0	9.237328882	8.774208207	0.0	6.75992464	8.797695526	7.662807624	7.464339494	7.207404603	8.850478427	7.694397355	9.805737568	7.64316533	0.0	9.12534631	0.0	8.558730469	8.780938985	7.904097326	8.352896299	9.648472516	6.966505471	9.695475578	8.139228285	9.101133707	7.595334307	9.309330613	7.718786734	8.781084312	8.700980482	9.381464043	7.088699177	9.425946715	8.041489576	6.322468106	7.83821816	8.101045246	9.554899573
Ccne1	0.0	0.0	10.41839578	5.403729691	0.0	0.0	0.0	0.0	0.0	0.0	0.0	0.0	0.0	0.0	0.0	0.0	0.0	0.0	0.0	0.0	0.0	2.600828491	0.0	0.0	0.0	0.0	0.0	0.0	0.0	0.0	0.0	0.0	0.0	0.0	0.0	0.0	0.0	0.0	0.0	9.492350806	8.510711472	0.0	0.0	0.0	0.0	0.0	0.0	0.0	0.0
Prf1	0.0	0.0	8.633494686	3.00908927	0.0	0.0	0.0	0.0	0.0	0.0	0.0	0.0	4.912619861	0.0	0.0	0.0	0.0	0.0	0.0	0.0	0.0	0.0	0.0	3.424017781	0.0	0.0	0.0	0.0	0.0	0.0	0.0	0.0	0.0	0.0	0.0	0.0	0.0	0.0	0.0	0.0	0.0	0.0	0.0	0.0	0.0	0.0	0.0	0.0	3.613580034
Cdk5	0.0	0.0	9.950696398	6.926488579	8.983826703	6.295303309	0.0	7.384171686	0.0	3.223575487	5.931248223	0.0	0.0	0.0	7.045812012	0.0	0.0	0.0	0.0	0.0	0.0	0.0	0.0	0.0	0.0	0.0	8.38372401	0.0	0.0	0.0	0.0	0.0	0.0	0.0	0.0	0.0	0.0	0.0	0.0	0.0	0.0	0.0	6.79180469	0.0	0.0	7.977628896	0.0	0.0	5.480387248
Eed	11.64755439	11.49789589	10.42694544	10.76486229	10.70814565	10.32200605	11.59780369	11.54859308	10.76805604	9.453292217	11.77265002	11.31585579	10.83123616	11.25380811	12.17842769	10.92153624	11.15940606	10.34080619	11.11524933	11.9315165	10.89808888	11.36646168	9.319657512	11.92652416	11.4965739	11.13842057	10.68648644	11.32658807	12.11863527	11.99252484	11.56690323	16.38912019	10.77768594	9.475393386	10.29113214	10.56865527	11.77197895	11.58789856	9.158608466	10.1025441	11.23509109	9.636406796	10.16009096	12.10292362	11.71521158	12.05513438	11.03210541	10.78452024	11.95658576
Tgfb1	3.820919279	2.288661982	6.665193676	0.0	6.567061081	0.0	0.0	5.486546745	0.0	1.329406949	0.0	0.0	8.007809405	7.581847031	7.126201081	2.104695904	0.0	0.0	0.0	0.0	0.0	0.0	0.0	7.013250748	0.0	0.0	5.446596611	8.525970702	0.0	7.287210622	0.0	0.177936633	6.239804262	0.0	7.708781014	0.0	9.162574461	7.690361245	8.924820759	6.797024357	0.0	0.0	0.0	0.0	0.0	8.772428305	0.0	0.0	0.0
Cdc42	10.5897301	12.60333274	11.3652081	11.72087684	12.56173035	11.97306718	11.64479941	10.2778531	12.11252543	11.9187526	12.34327753	12.06968154	12.05543868	11.68719951	12.12220839	11.94628566	12.67361449	11.96346653	12.04599783	11.83424249	11.27452495	11.54774636	12.96679448	11.21627197	12.9992851	12.84840965	12.35575584	12.15937426	12.90155805	11.83469243	13.18641567	11.55306532	12.61987907	12.29559805	11.66178334	12.83940564	12.34251267	12.91003854	12.17375375	13.24979466	12.6389742	12.48586518	12.63183826	11.62806861	12.92372603	13.42662725	12.32333603	11.36711536	12.67403825
Tnfrsf1a	9.541975842	10.68458758	0.0	8.843378733	8.493369359	8.63882546	8.99277972	8.574644578	10.34374341	10.40378379	9.572881863	8.618328606	8.184311319	8.881002892	9.77714039	7.601033842	10.75669787	9.707898339	10.06850478	9.208932538	7.996749319	8.49210484	9.090947682	8.725989653	8.957881733	11.03278542	10.39307156	9.291268027	10.40969311	9.96797878	10.77410056	9.729430557	10.56909552	9.890607875	9.535572408	7.614329869	9.962308157	9.723814388	9.40469229	11.13384368	9.319525813	9.126530094	10.14264921	10.80894592	9.62935998	10.49010781	8.997046677	6.783964741	10.49396313
Erg	10.27617589	11.30788637	0.0	10.37507162	11.49198295	10.3674559	10.29283532	12.58063222	11.58807463	11.47035489	12.60917921	11.47346047	11.38605463	11.8040022	10.89256779	9.670915932	11.82329428	10.11467131	11.75378831	11.80771542	11.23961938	11.30839767	11.01546742	10.86975617	10.08631942	11.42582623	11.20536223	11.67088855	10.19458535	12.13007806	11.54791165	11.49625374	10.22726582	10.85422314	8.490344333	11.80767158	10.85903096	12.45049458	11.36765807	10.42333254	11.91294335	10.88189674	11.16642104	13.04719793	10.16428901	9.614568439	10.0890263	11.53585809	11.88729562
Hey1	2.919049882	0.0	5.27270074	0.0	0.0	0.0	0.0	0.0	0.0	0.0	0.0	0.0	0.0	0.0	0.443556206	0.0	0.0	0.0	0.0	2.149579561	0.0	0.0	5.411727373	3.302475158	0.0	0.0	0.0	0.0	0.0	0.0	0.0	0.0	0.0	0.0	0.0	0.0	4.432893756	0.0	0.0	0.0	0.0	0.0	0.0	0.0	0.0	0.0	0.0	0.0	0.0
Tcf7	0.0	0.0	7.984868724	5.987080236	0.0	0.0	0.0	0.0	0.0	5.330368379	4.621432398	0.0	0.0	0.0	0.0	0.0	0.0	0.0	0.0	0.0	0.0	4.147070114	0.0	0.0	0.0	0.0	4.736979821	0.0	0.0	0.911914854	0.0	0.0	0.0	0.0	0.0	0.0	0.0	0.0	0.0	0.0	0.0	0.0	3.916009246	0.0	4.751174662	0.0	4.539504558	0.0	0.690051369
Ebf1	0.0	0.0	0.0	0.0	0.0	0.0	0.0	0.0	0.0	0.0	0.0	0.0	0.0	0.0	0.0	0.0	0.0	0.0	0.0	0.0	0.0	0.0	0.0	0.0	0.0	0.0	0.0	0.0	0.0	5.895915644	0.0	9.144387474	6.315330358	0.0	0.0	0.0	0.0	0.0	0.0	0.0	0.0	0.0	0.0	0.0	0.0	0.0	0.0	0.0	0.0
Cdk2	8.195774335	10.48205342	0.0	7.86009095	8.771240741	8.977207806	9.345210342	0.0	6.940182662	0.0	10.45819957	9.172852286	9.652248235	0.0	0.0	7.134175787	10.88541555	8.688497031	9.213344585	8.427702345	9.131700215	10.1175606	10.62347203	8.323515432	10.01479109	9.104315808	0.0	8.250911796	8.778223024	10.18145631	10.42724037	10.35593472	9.524654976	0.0	0.0	10.119242	10.57340945	0.0	8.347701344	10.52046138	9.423319127	8.536867956	0.0	8.560825144	9.033005145	9.697147627	8.28374011	9.410939522	7.149517697
Tob1	3.663850975	0.0	6.729934005	6.751508433	9.277550919	6.2578253	0.0	7.305523551	0.0	7.470544243	0.0	0.0	8.232746712	7.277765171	0.0	0.0	10.09336445	1.07788382	0.0	5.711224975	7.950801549	0.0	6.101210994	7.421640066	0.0	5.231142121	0.0	0.0	8.385662017	6.360514852	0.0	6.315789023	0.0	8.912909767	0.0	7.139425098	5.273960314	0.0	4.286158312	0.0	5.853016642	9.865832871	5.085188858	5.65129046	8.961228512	7.378951494	6.076758567	8.086165144	7.426138589
Ldb1	11.44493807	11.58558012	4.367061716	11.44887181	11.72557705	10.95543942	11.74462884	9.665207017	10.20253172	12.17556431	11.83859435	11.55967009	12.33817502	11.07605772	11.17107161	10.66107285	11.34782111	10.86679401	10.65568665	10.7018656	10.55010089	10.33957389	11.81080276	11.18193783	11.92986105	12.41786521	11.01075001	11.45839594	12.13314639	11.52000565	11.93731461	11.67178102	11.48817858	11.46830374	11.82453642	12.16147098	12.09383648	11.61394779	11.14786985	11.72183304	12.29537395	11.83400495	11.67678354	11.39145601	11.76860285	12.03035161	11.28498294	10.86650809	11.18173914
Ccnb1	0.0	8.175379971	11.3454503	6.069271344	10.22361595	0.0	0.0	1.658419718	6.624899662	4.098664497	9.205608424	0.0	0.0	0.0	0.0	0.0	0.0	0.0	0.0	0.0	0.0	8.432454197	0.0	0.0	0.0	7.396415068	0.0	0.0	0.0	3.286429911	0.0	9.817457854	0.0	8.456858523	0.0	3.302577369	0.0	0.0	0.0	0.0	8.897544718	0.0	0.0	0.0	0.0	2.205961818	0.0	0.0	4.705790641
Sell	0.0	0.0	0.0	9.76589879	9.649987973	0.0	0.0	0.0	6.187625016	0.0	0.0	8.007429713	0.0	0.0	0.0	0.0	0.0	0.0	0.0	0.0	0.0	0.0	0.0	0.0	0.0	0.0	0.0	0.0	0.0	0.0	0.0	0.0	8.140165715	0.0	0.0	0.0	0.0	0.0	0.0	0.0	0.0	6.943646161	0.0	0.0	7.955985135	0.0	0.589158566	0.0	0.0
Bcl2l1	9.698021051	9.547743634	9.648146029	8.628988005	9.129936456	7.721310453	9.307727317	0.0	0.0	3.453535304	10.14111963	0.0	0.0	9.223091418	0.0	7.998940025	9.928625447	8.660943457	9.948322445	0.0	8.154638368	0.0	8.817509856	9.517981739	9.26348136	10.57062747	2.812565423	8.352580307	0.0	8.391705605	9.4592715	8.637277545	9.884630258	8.644483915	10.02411374	0.0	8.611262057	0.0	9.949936829	10.6549777	0.0	8.472548158	7.373487072	10.71948268	10.48835128	10.37683006	0.0	8.23355718	0.0
Myc	8.681189666	12.0842185	0.0	9.316562514	8.339217333	11.28400379	6.874781245	0.0	9.537078489	11.99461284	11.84767777	8.334917749	11.89014999	0.0	0.0	8.24157128	0.0	10.30207218	9.299395244	0.0	9.071877769	10.49733022	12.11569894	11.18213318	0.0	0.0	10.91607506	9.247031353	10.7856347	10.25405626	11.59124554	8.686559493	10.91535232	10.08778287	0.0	7.568805382	11.20857252	11.25005847	10.75882396	10.05226422	11.50966371	0.0	11.06960293	8.710010085	11.38197141	13.38415691	9.70761228	10.2942549	11.6124462
Cdkn1b	3.566132125	5.47463562	4.410251477	5.254952133	4.493115568	2.106635465	3.568359911	3.107957479	1.445881503	2.736021203	0.0	2.241221333	3.018376781	0.0	1.109018364	2.407966542	0.0	4.024355587	4.685943631	5.667188424	0.0	0.0	2.612249236	4.190800016	4.643869118	4.862615856	4.551877421	4.471897745	0.0	4.000500949	2.425655596	3.258699593	4.105734976	0.0	3.966189738	4.126693256	4.563784923	4.846045827	2.842186892	0.345137081	3.675728567	0.0	2.47474383	2.834768058	3.609524402	3.473989388	1.300405437	1.180907995	0.0
Cdk2.1	0.0	8.893281302	0.0	6.04516586	0.0	6.17408269	7.244360313	0.0	0.0	0.0	0.0	0.0	8.14052526	0.0	0.0	8.212794263	7.837144002	5.649733689	4.667666403	5.616414459	0.0	0.0	0.0	0.0	0.0	0.0	0.0	0.0	0.0	0.0	7.104124575	0.0	0.0	0.0	0.0	0.0	0.0	0.0	0.0	8.064023402	0.0	0.0	0.0	0.0	5.952598348	0.0	7.238796638	0.0	0.0
CD34	9.289762908	7.428634797	0.0	9.969783581	7.505706599	7.722448977	0.0	0.0	8.427882229	0.0	9.728999527	5.940893872	7.993185384	8.281323771	7.592035986	8.534819471	9.110074435	9.503791808	9.06540049	8.177517752	5.003630758	7.746563571	7.725368338	7.318509477	0.0	8.730073799	7.560975517	0.0	0.0	9.562648037	0.0	8.446449572	10.17041278	0.0	8.066657935	4.713511938	0.0	0.0	8.486771072	0.0	0.0	0.0	0.0	0.0	8.005577127	1.572482652	9.699052744	6.952698835	9.351593839
CD55	6.005275039	1.674802428	9.344787829	5.977844706	0.0	8.597672015	4.688095566	5.410199933	0.0	8.078741995	3.61849301	8.288056621	3.296753012	6.608648062	7.932361581	7.2611842	7.154554589	6.894715567	7.36408685	7.691793674	4.793472392	6.993647702	9.052053293	0.0	8.216580952	0.0	0.0	3.457974038	8.45551405	8.278384143	8.058397248	8.641847036	0.0	8.729220194	0.0	7.493794406	6.985648201	0.0	8.887378089	6.753501462	0.0	8.588042866	3.499347643	8.430194907	6.461109172	8.242705774	0.0	0.0	6.494692245
Pax9	0.0	0.0	8.579100284	0.0	1.716765159	0.0	0.0	0.0	0.0	0.0	0.0	0.0	0.0	0.0	0.0	0.0	0.0	0.0	0.0	0.0	0.0	0.0	0.0	0.0	0.0	0.0	0.0	0.0	0.0	0.0	0.0	0.0	0.0	0.0	0.0	0.0	0.0	0.0	0.0	0.0	0.0	0.0	0.0	0.0	0.0	0.0	0.0	0.0	0.0
Casp8	9.762864422	11.17280105	8.869437123	8.845786935	10.028212	9.279477594	9.467410562	9.94199216	9.540649817	9.794837571	10.34446926	8.189274515	8.205003218	0.0	0.0	8.668145977	10.59737333	0.0	8.6154989	8.609118441	8.677186468	8.089735813	8.835167801	8.293482094	10.48878459	9.808157844	10.72399938	9.132736462	8.984718711	10.07793311	9.32215285	8.594733152	0.0	9.968254969	3.711942972	10.09593348	10.43234436	9.534321589	10.54895734	11.04079926	9.635818922	10.07639242	0.0	8.488268104	9.694276447	9.944943136	10.03767826	7.981887277	10.46732938
Mycn	9.756028916	12.39428744	8.42846477	4.57197641	9.856670746	10.78328436	10.45854468	11.04221334	9.937889863	9.321215677	9.695920284	12.94418537	6.771730919	10.3454915	13.04194866	12.07909221	13.63869054	7.932264538	8.805002949	10.00404472	1.760674607	8.7209187	11.90814837	9.172817995	13.41216754	14.47564911	11.60260376	10.94636589	13.72074414	12.84287936	12.49324749	12.07404874	8.171612999	9.909177053	3.182254907	13.4889409	13.28981477	12.43030185	9.511797308	11.65240231	12.51588976	12.08247484	14.5354442	10.76082278	9.558464511	12.36514257	10.28153647	0.0	9.694909551
Cebpa	8.387003206	0.0	9.296680179	7.365318392	6.211718174	0.0	0.0	0.0	0.0	0.0	0.0	0.0	0.0	0.0	0.0	8.250237127	0.0	0.0	8.065511133	8.663920337	0.0	8.580729766	6.631948117	0.0	0.0	0.0	0.0	0.0	0.0	0.0	0.0	6.814488262	0.0	0.0	0.0	0.0	0.0	8.586178631	8.994003271	0.0	0.0	0.0	0.0	0.0	0.0	2.514569255	8.209668883	0.0	0.0
Ezh2	0.0	10.20047315	0.0	8.664227247	9.071131236	9.028152811	7.629267606	0.0	6.630979788	0.0	8.331858283	0.0	6.584644158	7.500867117	0.0	7.982159999	0.0	0.0	9.256610584	0.0	6.459024849	8.458504919	9.866223448	6.621976783	0.0	0.0	2.076337214	0.0	8.703782337	6.58924794	9.408215491	8.442018695	7.524613486	0.0	0.0	8.024953923	0.0	7.622735465	6.799951957	9.84516657	7.865952097	0.0	6.750043382	6.567586111	9.346727214	9.840843078	5.346773105	8.282195929	0.0
Akt1	7.732479206	9.317839593	0.0	9.05321615	9.030788769	9.200582113	8.429621392	7.798682271	0.0	0.0	8.840082277	9.018066249	9.030587114	8.449844063	9.185654118	9.408687188	9.230212097	8.960925193	8.928810875	5.7101674	8.393357111	8.11021366	10.20878465	8.773606105	9.23696389	8.715523956	9.043612775	8.592573446	9.02019517	8.932571965	10.13443459	7.792854222	9.270599772	10.20443086	8.555429338	9.248905595	9.98351855	8.173339843	9.183008408	10.81321853	8.940958981	9.978882612	9.21105694	8.372339766	10.42193916	11.04169675	8.104914222	8.832144923	6.730547067
CD53	8.409514902	0.0	0.0	8.324602416	0.0	9.158914213	0.0	0.0	0.0	0.0	0.0	0.0	0.0	0.0	0.0	0.0	0.0	0.0	0.0	0.0	0.0	0.0	0.0	0.0	0.0	0.0	0.0	0.0	0.0	0.0	0.0	0.0	0.0	0.0	0.0	0.0	0.0	0.0	0.0	0.0	0.0	8.616089593	0.0	0.0	0.0	0.0	8.375681708	8.52006595	0.0
Ccna2	3.351323051	0.0	9.06358614	7.931304299	7.474128014	0.0	0.0	0.0	0.0	0.0	0.0	0.0	0.0	5.627245926	0.0	0.0	0.0	0.0	0.0	0.0	0.0	0.0	0.0	0.0	0.0	7.957237471	0.0	0.0	0.0	4.277768708	8.369596822	0.0	0.0	0.0	0.0	0.0	0.203360697	4.481287911	0.0	0.0	0.0	0.0	0.0	0.0	0.0	0.0	2.988704733	0.0	0.0
Irf8	0.0	0.0	10.36157471	0.0	8.394849623	2.203916177	5.224760252	0.0	0.0	1.297130756	0.0	0.0	0.0	0.0	0.0	0.0	8.317754478	0.0	0.0	0.0	7.940662027	0.0	0.0	7.941258068	2.209936302	0.0	0.0	0.0	0.0	0.0	8.172734335	0.0	0.0	0.0	0.0	0.0	8.30211099	0.0	0.0	0.0	0.0	0.0	0.0	0.0	0.0	0.0	0.0	0.0	0.0
Cdk1	0.0	10.97873612	8.635495322	6.755743328	10.26426088	0.0	0.0	4.403900765	0.0	8.545664212	9.290317423	5.992959332	0.0	6.815469567	7.656372908	0.0	0.0	0.0	0.0	0.0	0.0	1.704690423	9.193999368	0.0	8.58515514	8.403154089	0.0	0.0	9.649899263	0.0	8.925334593	0.0	0.0	0.0	0.0	8.163018038	8.638116131	0.0	3.415523037	9.410549775	0.0	0.0	0.0	0.0	0.0	0.0	7.04382309	0.0	0.0
Gfi1	0.0	0.0	7.931435331	6.960132778	0.0	7.79220942	0.0	0.0	5.569491518	0.0	3.955432496	10.52646562	0.0	0.0	0.0	5.779101076	6.812935023	4.020402055	0.0	0.0	0.0	0.0	0.0	0.0	0.0	3.342683148	0.0	0.0	0.0	0.0	0.0	0.0	0.0	0.0	5.764473761	0.0	0.0	0.0	0.0	0.0	3.157924983	0.0	7.341662354	0.0	0.0	0.0	0.0	0.0	0.0
Foxo3	8.092086078	8.10583464	9.244794108	7.04590955	7.634639143	6.618900434	8.540999473	8.88721831	9.994206468	7.146264847	8.129513324	9.497829908	9.360780008	8.854216666	8.949838901	8.740495119	9.918291795	10.40528255	9.579891432	8.968816442	9.342072856	0.0	10.574468	7.958755987	10.56128248	8.791256736	8.688220669	10.34678099	9.748248916	9.782912608	8.783314169	9.659092466	10.02028207	9.927482914	9.07888518	9.929574241	8.115580795	10.06977572	9.794078761	10.35297842	9.098404351	7.883782079	9.81405868	8.127444478	9.569373688	9.350572807	9.176459479	9.469002152	9.337972422
Mpl	11.00774209	11.64651358	8.322730114	10.83320897	10.64422525	10.73522186	10.48586327	11.24020736	11.06053794	11.28392044	12.07524971	10.29026136	11.01360436	11.37728873	10.80595056	10.38397353	12.34754584	10.27789069	10.3627362	8.379377709	11.63442324	10.24032103	9.148409196	9.921372346	11.77592918	10.99625501	9.444065461	10.89211116	10.78373536	12.16314791	11.58948221	10.68891216	9.544521804	11.10533177	10.18933613	9.309618731	10.69931882	9.247661816	10.09909376	11.62644933	10.47764724	9.589585112	10.20914116	10.48461203	10.10114875	10.76009658	10.78943721	9.213935818	9.621055427
Akt2	3.513313322	6.284470768	7.236000195	4.451878748	4.693233851	0.0	5.930186062	0.0	4.680678478	6.858996992	3.165665429	7.117073579	6.360845425	5.380673583	4.582226831	6.222065312	0.0	0.0	5.448239033	0.0	0.0	0.0	5.733945486	4.955278124	5.548285098	1.686033904	0.0	7.211291686	0.0	6.529655193	7.114300178	0.0	4.741446085	0.0	0.0	2.689707032	1.906315849	0.0	3.267224303	6.079117093	2.832499784	0.0	7.166858328	0.0	0.0	0.0	5.53161889	2.360304261	0.0
Foxl1	0.0	0.0	0.0	0.0	0.0	0.0	0.0	0.0	0.0	0.0	0.0	0.0	0.0	0.0	0.0	0.0	0.0	0.0	0.0	0.0	0.0	0.0	0.0	0.0	0.0	0.0	0.0	0.0	0.0	0.0	0.0	0.0	0.0	0.0	0.0	0.0	0.0	0.0	0.0	0.0	0.0	0.0	0.0	0.0	0.0	0.0	0.0	0.0	0.0
Muc13	8.715403109	10.21386943	0.0	11.0366404	8.983454485	0.0	9.864345425	9.512210309	7.438483864	5.692518404	2.869256995	0.0	10.32830775	9.913601533	7.130952298	8.86648279	9.934206483	5.149110738	8.765809337	5.859435921	8.691714835	5.79478348	8.866065855	8.084394205	5.87402461	6.824222456	7.131958269	8.372879922	9.485563079	8.043155335	7.779352853	10.66242795	9.553391644	6.980306568	0.0	8.467482861	10.54611883	9.985294708	9.386090434	9.601714713	6.353321577	9.538963076	8.594900411	0.0	9.168070043	10.19425791	6.905439529	0.0	7.682410695
Stat4	9.862922616	9.815638773	0.0	9.24792481	9.045332501	9.181291549	8.543992914	8.619669351	6.741965666	9.267571492	9.529266034	6.407718406	7.974102018	8.27882505	8.083349547	7.498624136	9.111199636	7.145977986	8.520796222	8.422765696	7.831272148	8.819214396	10.18746156	9.680556037	7.694775442	9.34715798	6.790327448	8.034202916	7.218801789	9.033473973	8.907399755	9.271208732	7.51128875	8.622185907	8.583571496	9.586212644	8.949172141	9.082049644	8.047238047	0.0	9.148479932	9.537083854	10.48558541	10.00919264	9.37609577	0.0	7.872181312	6.774844293	7.899788841
Ar	0.0	0.0	0.0	0.0	0.0	0.0	0.0	0.0	0.0	0.0	0.0	0.0	0.0	0.0	0.0	0.0	0.0	0.0	0.0	0.0	7.729377231	0.0	0.0	0.0	0.0	0.0	0.0	0.0	0.0	0.0	0.0	0.0	0.0	0.0	0.0	0.0	0.0	0.0	0.0	0.0	0.0	0.0	0.0	0.0	0.0	0.0	0.0	0.0	0.0
Ccne2	0.0	10.07908702	9.568517713	0.0	0.0	6.987050265	1.5377473	0.0	5.613641725	0.0	1.435694528	0.0	0.0	0.0	7.209791451	0.0	0.0	0.0	4.398637813	0.0	0.0	0.0	0.0	0.0	0.0	2.116342834	0.0	0.0	0.0	0.0	8.514042258	4.048181032	0.0	0.0	0.0	0.0	0.0	0.0	0.0	11.18411671	0.0	8.17309385	0.0	0.0	0.0	8.127573788	0.0	8.342743731	0.0
Cycs	9.094507989	11.23206569	12.75134948	9.458554321	8.724123212	10.15200003	10.1683523	7.470361507	8.707566176	8.073289284	10.45863667	0.0	10.27998318	9.22388257	8.156689327	9.965790319	1.389816598	9.690749528	9.016528688	7.769311217	8.173859528	9.106202895	11.59389159	10.29635673	10.5610571	9.208454575	9.975375976	8.135232794	11.27313248	10.09924493	10.87357529	9.42179252	11.13012678	9.899650102	8.521913857	9.414940862	10.17152496	10.15513256	9.336432835	12.44011647	8.379192038	8.3398588	9.962203834	0.0	10.67942971	12.06488297	10.95141261	7.835076418	8.262614516
Sdpr	0.0	2.662826543	0.0	0.0	0.0	0.0	0.0	1.619887886	0.0	2.373584137	0.0	0.0	0.0	2.646377896	4.455321377	0.0	3.783894094	0.0	0.0	0.0	0.0	0.0	0.0	0.0	3.042210112	4.327445028	1.705789902	2.222264941	0.0	0.0	4.191851095	0.0	0.073288628	2.424731917	0.0	4.261390072	0.0	0.0	1.910840562	4.131129151	0.0	0.0	2.460893912	1.578019723	0.0	6.974647623	0.0	0.0	0.0
Fli1	10.32013498	12.37842797	0.0	11.20824445	10.89025246	10.44673576	11.02413272	11.2141885	12.55070518	10.49282276	11.37761851	11.46694911	10.69225475	11.38698133	10.56962507	10.73420452	12.21606362	10.35939108	9.964509225	10.82529297	10.3056342	10.16566391	12.70308708	9.813702657	10.78150262	12.25319255	10.92511558	9.3252177	12.60698927	10.83319519	11.00697472	8.68488939	11.22141523	11.14613994	10.24938276	11.49005058	11.24041168	10.90191621	10.72853697	11.32833399	10.50895786	11.72861256	11.11339146	10.16085475	11.02770896	13.93342633	10.70833698	10.44523535	10.6225343
Zbtb20	8.247134099	0.0	8.382620274	8.82816046	7.532653214	9.205440731	9.776986633	0.0	10.46873752	10.92163339	10.35473204	9.029886314	9.49203759	7.911165489	8.610984839	9.077604185	9.194385402	8.858712671	9.727682405	8.164913046	7.284415266	7.644242767	3.600155752	8.295130017	8.350065366	6.719496898	9.770478758	8.469902256	7.018320549	7.980069229	11.07148	9.739326262	9.034858795	0.0	6.810441913	9.860683913	0.0	0.0	0.0	9.661143972	8.617205927	8.244450558	8.352518176	8.51369524	8.669943753	9.171337454	6.91842416	7.545987309	9.406624693
PIk3R2	10.65053845	9.632571091	0.0	10.28192707	8.890714154	0.0	9.132999487	0.0	0.0	10.33172262	10.06222481	0.0	9.010146486	7.033845438	7.242609347	7.953099195	0.0	0.0	8.294647325	0.0	0.0	9.468462138	8.951849618	0.0	0.0	9.305443578	0.0	8.7780008	8.714120319	8.117318614	8.453189219	7.937310793	0.0	8.540993378	0.0	8.735917264	10.58577554	7.998335028	8.199594061	8.342706898	11.00680666	0.0	8.881183962	0.0	8.5540561	0.0	7.100456114	0.0	5.084922703
Il7R	0.0	0.0	1.181011743	0.0	0.795257972	0.0	0.0	0.0	0.0	0.0	0.0	0.0	0.0	0.0	0.0	0.0	0.0	0.0	0.0	0.0	0.0	0.0	0.0	0.0	0.0	0.0	0.0	0.0	0.0	0.0	0.0	0.0	0.0	0.0	0.0	0.0	0.0	0.0	0.0	0.0	0.0	0.0	0.0	0.0	0.0	0.0	0.0	0.0	0.0
Gata3	7.53605292	7.131491436	5.781838198	6.388609449	8.658691963	7.066267326	7.77467951	0.0	7.742570072	0.0	5.775576963	0.0	7.454374345	9.469100699	7.067364272	7.462002074	7.618468483	8.137005832	7.250825568	6.391725757	0.0	8.614170979	7.969563473	7.639531073	8.627870324	9.240609159	9.145201419	8.459615949	8.213698879	7.340433084	8.254171217	6.940431977	8.896947542	7.423220947	7.47669188	8.072159044	0.0	8.153419688	7.669763317	7.021544157	7.087983783	8.810953689	7.067476537	6.710302992	6.095081036	7.813134594	6.294676426	0.0	6.717711356
Gata2	0.0	7.563449204	8.589452452	8.153440361	7.683887625	0.0	6.820755435	0.0	0.0	7.051602438	6.980037139	4.910083801	5.268651959	6.620181849	6.865194844	0.0	5.34014954	5.553563467	6.525421851	4.107009608	5.228114332	6.146994342	5.758418828	6.0549266	5.764456339	6.833047939	6.873404119	6.269998386	7.326634462	4.129361361	5.503011938	5.685057966	4.018679411	8.155795828	5.93803231	6.592406575	6.292249093	5.311379971	6.152912577	7.596149671	6.122842061	5.452183801	7.015667453	6.334026009	6.963794765	9.303820995	0.0	3.60077495	6.071561152
Tcf3	2.296073701	6.286786678	0.0	7.745594072	0.0	0.0	0.0	0.0	1.831952281	0.0	6.508191268	0.0	8.108713826	0.0	5.771431661	0.0	0.0	0.0	5.941830069	0.0	0.0	0.0	0.0	3.179862661	4.491471022	8.199703141	7.805798987	0.0	7.174112591	7.270520297	7.278220814	0.0	8.292334864	0.0	0.0	0.0	0.0	2.276388905	0.0	0.0	8.011352445	0.0	8.088461649	0.0	6.452881336	0.0	6.98964132	0.0	7.392185682
Pecam1	0.0	0.0	0.0	0.0	1.792120344	7.412250389	6.108988297	0.0	0.0	2.375978318	6.450178176	0.0	0.0	0.574598118	0.0	5.502866151	5.999493482	0.0	0.0	2.256356377	0.0	4.13721627	0.0	2.772039026	6.55021156	5.486593789	0.0	5.134462513	4.120946958	2.130268798	0.0	0.0	7.595070429	6.577285758	0.0	0.0	0.0	0.0	0.0	0.0	0.650090757	0.0	0.0	0.0	0.0	0.0	0.0	5.493853497	0.0
Meis1	9.204400028	9.490268661	0.0	9.734128846	9.219351846	9.064269218	9.729386475	7.615359734	9.087352621	9.875909847	9.946086726	9.139744738	7.489165291	8.531805208	9.666574229	7.920329496	8.912100628	8.678664128	9.027119549	9.337448935	7.247196392	8.11655673	9.24808657	9.028695835	8.206074057	9.803316175	8.157118404	6.976895213	9.416591298	9.052940095	9.18167172	9.577161318	8.07910374	9.634206338	6.974302366	8.473199786	7.706823789	9.375827694	7.04054555	8.698145127	6.776615644	7.166151951	8.611417045	9.023785972	8.571184021	9.687608023	0.0	7.573275693	7.975671766
Zfpm1	0.0	8.743547419	0.0	0.0	0.0	0.0	0.0	0.0	0.0	6.938751316	0.0	0.0	0.0	0.0	0.0	0.0	0.0	0.0	0.0	0.0	0.0	0.0	0.0	7.433025012	0.0	6.819230514	6.314829514	0.0	2.95299692	6.247744413	7.080631128	0.0	0.0	6.432248776	0.0	0.0	5.85799746	0.0	0.0	0.0	0.0	0.0	0.0	0.0	0.0	10.57559352	0.0	0.0	6.336328005
Tgfb3	8.161780658	0.0	10.90044933	8.420462907	8.514988245	0.0	0.0	0.0	6.05186675	0.0	0.0	0.0	9.224284008	0.0	0.0	0.0	8.321158598	8.665363856	0.0	0.0	0.0	0.0	0.0	5.628878515	0.0	8.589515205	1.834107689	0.0	0.0	0.0	6.971600688	0.0	0.0	0.0	0.0	0.0	0.0	1.482571983	9.123992589	8.262137897	0.0	0.0	4.804221321	0.0	0.0	0.0	0.0	7.597670661	7.810026268
Ccnc	0.0	10.78561268	8.539011908	8.630438275	5.08663819	0.0	10.69376413	0.0	0.0	0.0	9.879773642	0.0	8.559164105	8.807450599	8.280429077	7.620275012	8.529889732	0.0	7.808588197	8.061211897	7.755852245	0.0	8.042527704	7.972103716	4.500823067	7.145554173	9.544609912	6.731276552	8.927474935	0.0	0.0	9.862096743	0.0	7.620400367	7.28338514	8.03798877	7.403448483	9.179321855	0.0	9.137831793	9.21264449	7.698306137	7.963239421	8.18163341	0.0	9.063206669	0.0	0.0	8.770641213
Myb	11.73416842	12.23044623	0.0	11.83906811	11.74901606	10.48346375	12.08931527	10.15144855	10.65315287	13.12490488	12.85337628	12.6193771	10.91783203	12.41795641	10.94569873	10.4019573	11.05286938	10.50247563	11.00335903	11.45436448	11.6634674	11.813638	12.43015726	11.60546658	10.97469857	11.52444453	12.4461891	11.70585741	11.61489177	10.14026373	11.90403767	11.35730853	12.66506639	11.68050209	10.85723975	12.20221998	11.55730989	11.45634191	11.52862213	11.48688691	12.25647955	11.24781109	11.46407854	6.653770385	12.29675082	12.58771456	12.14547375	9.878917541	12.3679148
Bcl11a	8.999304716	0.0	10.28790644	4.319337568	6.132571448	7.380635218	8.292553297	0.0	7.330072757	10.15963099	0.0	0.0	9.622142137	0.0	8.281260621	7.135777236	0.0	8.752770076	0.0	0.0	0.0	0.0	0.0	0.0	8.716859961	0.0	6.380309573	0.0	8.160653392	8.682593371	0.0	0.013846614	0.0	0.0	10.14020351	8.321030676	0.0	0.0	0.0	0.0	0.0	7.452197746	8.609969697	0.0	0.0	0.0	0.0	0.0	0.792853745
Lin28a	0.0	1.203213258	6.374186919	2.148546239	8.19412823	3.628882562	4.710038491	5.581154202	3.661067276	3.530222193	6.494268389	7.571080637	1.804481252	0.504846416	0.0	6.719822772	2.582741752	0.057367932	4.043565499	0.0	0.650220546	8.323759742	0.0	0.0	8.922762226	3.823299965	6.814969613	7.781851884	5.725177468	1.045304854	6.610028846	6.614793135	6.366868873	0.0	3.920821301	2.807541945	8.139092891	7.484052324	4.178300323	0.0	0.0	0.0	0.0	0.0	6.855384529	0.0	1.702961699	1.906497227	3.909565176
ETS2	0.0	9.060645454	9.202959223	8.463057607	7.845951978	0.0	8.227138011	8.500589809	8.197905533	8.486156838	0.0	7.554705315	0.0	8.659805164	7.895123273	8.90709143	0.0	0.0	8.470088905	0.0	5.546402705	0.0	9.236686997	0.0	10.20588933	8.935667936	8.124631867	8.259319213	0.0	8.353103498	8.323202292	0.0	9.754936465	8.512480265	9.724414448	0.0	7.904420489	0.0	8.219536347	0.149400669	5.726884193	0.0	0.0	0.0	8.321451445	8.420195426	8.101873366	0.0	0.0
Bmi1	3.746120047	8.681284079	0.0	5.756118034	7.077060098	8.095093717	6.459153298	2.660334388	6.803793716	5.852351255	7.039682209	7.601305547	7.524103942	4.813278335	7.190476752	6.207787866	7.717695987	6.826574617	7.460859557	6.373032705	6.75760763	6.407234705	8.785395975	6.734671007	0.0	8.035602498	5.714838818	5.619520689	8.353275462	6.333420209	8.218660884	5.824544255	7.240728005	6.631563476	5.956578193	6.561356335	5.608159237	7.907721993	6.581186267	7.531575833	6.292797416	6.797403232	7.30487419	8.482920532	7.75660294	8.758752995	5.673647057	6.355847688	6.553386854
Ifi203	11.93193761	11.99236689	10.74479983	12.58485229	12.89069326	11.41014481	11.73762699	11.76130174	11.37361812	11.98016709	11.34003819	11.68723142	11.91963914	12.17588263	11.02651874	10.20516114	12.47348997	11.80599365	12.27385189	12.57696149	12.13455021	12.07258008	11.35903605	12.29270438	11.13254275	12.27800399	11.19253299	9.679554643	11.03903116	11.94313368	11.93993367	12.11698426	10.48141743	10.85124685	11.40713857	11.4564761	11.76927894	11.18407812	12.4997771	11.67819107	11.39787147	10.64814062	12.6192849	11.92973804	11.56393668	9.573714978	11.75386647	12.86820158	11.17250559
Tnfrsf21	0.0	8.369176906	0.0	8.373981759	0.0	9.779156656	0.0	6.091451229	0.0	0.0	8.726817193	4.524522341	6.624140059	4.119174501	3.278302909	5.847979976	4.949222653	5.312916866	0.0	4.923701154	6.914561414	5.181648329	6.870616785	0.0	5.733925005	6.970432059	6.098093488	6.169265437	0.0	0.0	5.299271783	6.753907517	7.972008823	4.594229747	3.859073797	0.0	6.716873253	4.693797545	4.903310078	0.609977863	5.138934278	4.330859838	5.59819748	4.275225208	5.049033155	6.730290789	4.875339476	0.0	4.171868958
Ctnnb1	7.321223198	6.992929196	2.350383591	5.308825186	3.294960964	7.648661575	7.059747987	6.378164022	5.603868902	7.567683749	7.498321273	7.673150734	7.354994967	6.653220806	6.921425824	4.941880345	8.318601736	7.849915279	6.632619191	6.450939611	6.805764507	7.031053013	8.665854449	4.636213771	6.424920547	6.917860382	7.308354462	6.377752766	7.301422589	6.761563653	7.434624367	5.298859174	6.144522806	7.326998053	5.997016434	7.373773291	6.679915929	6.012690337	6.762139653	6.910912137	5.957572727	7.738601266	6.752966083	5.25966227	7.599860289	8.521428858	5.93971572	5.441501552	3.669823141
Flt3	9.600138284	0.0	0.0	10.22663222	0.0	0.0	0.0	7.668675577	0.0	0.0	7.407152577	0.0	8.30292638	0.0	0.0	7.918749883	0.0	0.0	7.962483733	0.0	0.0	0.0	0.0	8.839593512	0.0	0.0	0.0	0.0	0.0	10.25029411	0.0	8.643725368	2.348294286	0.0	0.0	0.0	7.965581659	9.453092601	0.0	0.0	0.0	8.20290929	0.0	0.0	0.0	0.0	10.55548656	0.0	0.0
Dtx1	0.0	0.0	6.622597476	0.0	0.0	0.0	0.0	0.0	0.0	0.0	1.866789689	0.764319396	4.049266204	2.996075382	0.0	0.0	0.0	0.0	0.0	3.639085885	0.231494397	3.282813011	0.0	0.0	1.840061932	0.0	0.0	0.0	0.0	0.0	4.592916022	4.505360673	0.0	0.0	1.342759882	4.972755	4.264215092	0.0	0.0	0.225570594	3.649731001	0.0	4.261099109	0.0	0.0	0.0	0.0	0.0	2.479874674
Cbx2	0.0	0.0	5.687342316	0.0	0.0	0.0	5.8373241	0.0	3.105420748	3.466694114	5.654882028	4.475247893	6.255845877	5.76947682	4.70401549	0.0	3.9200254	0.0	0.0	2.125800655	0.0	1.378584728	0.0	6.38626502	3.953912213	2.203784542	5.19558249	0.0	0.0	5.047479323	0.0	7.758688447	6.634401603	0.0	2.642224957	4.89383668	2.354968847	4.642234102	0.0	8.063894298	6.671257091	0.0	4.30311884	5.035782429	0.0	4.234423464	5.954320316	0.053478153	0.430425484
Ccnd1	7.888075564	10.05411584	9.378148865	2.58094336	0.0	8.415407186	5.559615974	9.357908949	8.737001945	10.17868624	10.41398583	10.15853665	10.51749451	8.276383573	0.0	7.807018236	3.362758293	0.0	8.621507484	0.0	9.441857279	0.0	10.80678297	0.0	9.848653588	10.31476232	8.434830426	8.401323819	10.07846206	0.0	11.1054423	10.18699714	7.675711872	0.0	8.800714538	0.0	10.27483095	0.0	8.689114664	7.818691776	9.570934802	0.0	9.600189658	10.09681181	9.707865833	9.562902478	0.0	0.0	0.0
Stat6	0.0	10.20200611	0.0	9.691732983	10.31218385	8.530598403	7.080223957	0.0	8.26086048	8.675936114	10.98175223	0.0	8.601370259	9.323734265	10.0801423	8.555616083	9.519483726	0.0	0.0	0.0	10.54877457	9.406673708	9.729236933	9.873833135	9.84674959	11.0298664	7.721026027	9.22116894	10.48348272	8.515523799	9.198681691	9.95095857	8.626134831	8.504226507	9.973649265	9.326731674	9.076347618	10.20238629	0.0	8.929499123	0.0	9.197665632	9.089465892	8.389200872	8.488790579	0.0	0.0	8.636774968	9.442204608
Csf1r	7.499814573	0.0	0.0	1.131264039	0.0	0.0	7.830868096	7.969413783	6.233424846	0.0	3.386669494	5.775518687	0.0	0.0	5.498151287	0.0	0.0	0.172782466	0.0	0.0	0.0	8.740666807	1.705422559	7.473702037	0.0	0.789052938	5.763478287	0.0	0.0	6.369015358	4.776673922	7.404310635	7.71411955	0.0	1.550632092	0.0	0.905166906	0.65797794	0.0	0.0	10.09495171	0.0	8.807869366	0.0	0.0	7.256682415	0.0	0.0	0.0
Casp9	0.0	0.0	11.05999403	7.69195723	0.0	6.889926851	9.091927098	8.633310664	0.0	8.879429601	8.560208129	8.808066938	8.480200723	0.0	0.0	0.0	8.474519148	8.2106278	0.0	8.501986548	0.0	0.0	8.090608599	8.934085913	0.0	0.0	0.0	0.0	0.0	8.608675689	8.704669628	8.495664896	9.150949907	8.639512947	0.0	0.0	0.0	0.0	0.0	9.419047198	0.0	0.0	8.57296743	6.100864164	0.0	0.0	7.688897259	0.0	8.820072194
Pbx1	0.0	0.0	6.480597712	0.0	0.0	0.0	4.455308833	0.0	1.434751853	0.0	1.596527329	4.441187712	4.403851838	2.999889462	0.0	0.0	0.0	0.0	0.0	0.0	0.0	0.0	0.0	0.0	0.0	0.0	0.0	0.0	0.0	0.0	3.614524629	0.0	0.0	0.0	0.0	0.724727151	0.0	0.0	0.0	0.0	0.0	0.0	0.0	0.0	3.642947224	0.0	0.0	0.0	4.203697018
Dnmt3b	9.507232128	8.601911118	6.728736855	10.18646595	8.824768846	9.04484774	9.060677119	7.951762551	7.973446017	8.181574753	10.76817198	8.163956298	9.787738296	8.001946334	0.0	9.822230569	8.558600649	8.081183048	9.018094503	0.0	0.0	0.0	8.904915515	0.0	9.122519963	8.443903507	7.87008545	0.0	0.0	9.671905701	7.814748992	9.668901458	0.0	9.206407524	9.168980366	4.481738957	10.64659756	8.558189902	7.879819684	9.416401462	0.0	0.0	9.334946102	8.360188716	8.934912033	9.280795986	7.892117753	0.0	7.913932859
Zbtb38	9.396828562	7.720241727	9.080912126	8.292925093	9.243223326	9.352771707	9.294758753	6.764129989	7.104423272	9.415815401	9.965104935	7.029206914	8.094078579	8.366910438	8.138729349	8.511936701	8.285432761	8.871909136	8.840292492	0.0	7.67871493	9.196498246	8.512278231	9.988612312	7.667018544	9.668199332	8.297519718	8.708172593	10.03523765	8.77846606	10.1610922	9.00510466	7.309050056	8.153730407	9.284204705	9.75135105	9.473668948	8.771395176	8.556198936	9.930863273	7.025320759	9.231160742	9.246397886	6.897900476	9.241262699	8.927322875	10.49058943	8.55422809	9.400519872
Nfkb1	4.411876751	3.509934907	0.0	0.0	0.0	0.0	0.0	0.0	2.977979986	4.460063253	6.636036938	5.505921961	0.0	0.0	0.0	4.510861485	4.232440865	5.320884921	4.27063216	4.281801137	1.038603104	0.0	4.306322048	4.273973633	0.0	0.0	2.2519501	0.0	0.0	4.055301387	3.318012498	4.639483673	2.116079277	0.0	4.119307246	4.454572851	4.136775185	0.0	0.0	0.0	0.0	0.0	6.52534493	5.441731897	0.0	5.63589004	0.083111928	4.295466476	0.0
Irf6	4.19282571	1.429739379	6.185015667	0.0	0.0	4.212012836	0.0	2.975823856	0.0	4.418250814	0.0	4.307660393	3.312315525	4.568633563	3.243218041	0.0	3.072700502	5.776826455	0.0	3.192936074	0.0	3.180459217	3.893014131	3.202454526	4.431654321	4.105625619	0.0	4.356531413	4.387911564	4.199191648	4.324970116	3.130603895	0.0	7.281331365	4.065760796	3.927755694	0.0	3.035019906	2.379357955	4.720777909	4.461594834	0.0	5.255004628	4.55126429	0.0	0.0	0.0	4.039847647	5.118092768
Tal1	0.0	3.413846792	0.0	3.444255334	0.0	0.0	0.251776358	0.0	2.827465621	2.300171528	3.302115689	0.0	7.200440139	5.86139058	6.279107359	2.154133513	2.053624496	3.235512526	7.240544153	0.0	3.753908516	0.0	7.110838418	5.499034718	3.85114596	3.574948803	2.638406822	0.0	2.830344319	2.637474296	2.087275091	3.782718413	0.0	3.230166806	0.0	2.962186016	4.106980627	6.193618331	1.406346247	7.263341797	7.291593365	0.0	1.802026342	1.945857713	2.426800664	3.405927345	1.996243416	0.0	3.203411917
Esr1	10.43250161	0.0	10.62234641	10.71551017	8.003491442	0.0	0.0	7.488481514	8.078911512	9.610184736	0.0	0.0	10.20435315	6.54384727	0.0	8.716696981	0.0	10.06335164	0.0	8.385358418	0.0	9.458764157	0.0	8.201469505	9.592782494	9.131933088	9.355218735	0.0	9.484878908	8.269176164	8.491107916	10.18992086	8.188273208	0.0	10.05109741	0.0	9.000694591	8.208779938	8.466402632	0.0	8.549028524	9.125163436	0.0	10.50871511	9.086250831	5.947764931	0.0	9.885682377	10.10600529
Zhx2	7.651326584	0.0	10.54938953	5.340531306	2.658045485	9.527347595	9.344769758	0.0	8.766086229	9.638896726	9.397944708	0.0	0.0	0.0	0.0	10.21888725	4.374139387	0.0	0.0	0.0	3.174330545	0.0	0.0	0.0	10.22415835	8.499490402	0.0	0.0	8.256349827	0.0	8.56804516	0.0	0.0	0.0	8.395733394	8.438041352	0.0	0.0	8.901617702	7.973888019	0.0	0.0	0.0	0.0	0.0	8.418783156	0.0	0.0	3.760282758
Stat3	10.37361218	9.908043444	0.0	11.39841106	10.28311454	10.54209372	8.401883773	9.923045425	9.731023647	10.75688857	9.136529046	11.21868229	11.54028712	8.489223489	9.751091684	10.399978	11.33821406	10.13328368	11.48375594	8.293781809	10.73456075	9.55246631	10.89630737	10.36816675	8.97518786	11.04394388	11.53660366	9.829712592	11.56506482	8.759172677	10.33862585	9.888271127	10.74234698	10.30774684	9.484732787	9.869647173	10.66536526	9.440869191	9.889291563	8.302941438	9.132502944	8.124828866	10.52029666	7.920956237	11.0059322	9.823544246	10.03704567	9.929908652	9.876930255
Suz12	8.30415498	11.17523051	10.10270655	8.3770241	8.564285029	10.19138438	10.0667384	9.897832878	8.491133772	10.08510821	10.95272479	8.339664278	8.93391017	9.159012629	9.64639694	7.573637395	10.05366175	0.0	10.17960137	9.058943927	0.0	8.444676236	10.01156164	8.211445226	9.003154097	9.219028628	9.768848578	9.46266784	9.11312801	8.009094419	10.46182621	9.647793841	9.862199344	8.590550294	0.0	8.532967932	9.833761537	9.166569308	8.44812768	10.22906782	8.10881556	8.456239641	8.470324259	9.392009633	10.40246222	10.74895857	9.239676295	9.905904659	8.918684709
Ccnb3	0.0	0.0	0.0	0.0	0.0	0.0	0.0	1.31711591	1.792635217	0.0	0.0	0.0	0.0	0.0	0.0	0.0	0.0	0.0	0.0	0.0	0.0	0.0	0.0	0.0	0.0	0.0	0.0	0.0	0.0	0.0	0.0	0.0	0.0	0.0	0.0	0.0	4.853567876	0.0	0.0	0.0	3.150407493	0.0	0.0	0.0	0.0	0.0	0.0	0.0	0.0
Plag1	0.0	6.902102851	10.99243709	8.035031331	5.780014141	9.299993381	0.0	7.325597047	0.0	10.10140322	8.177634933	11.33068541	7.156848397	0.0	8.457431643	4.547206831	10.24140999	8.621191251	8.416242452	8.447177025	0.0	8.629746663	6.404516564	10.2884491	9.70437763	8.643240947	0.0	0.0	8.38519197	8.445955849	8.142733413	0.0	0.0	0.0	9.840709069	8.964346812	0.0	8.513991928	9.488442891	7.859250447	7.796679868	0.0	9.323084111	0.0	10.08747439	0.0	0.0	9.133957006	8.239990714
Rb1	8.621783534	9.246190022	10.19902888	8.294721101	0.0	11.09531954	10.45734497	0.0	9.294773238	10.50663843	9.131232155	0.0	10.71660031	8.546995288	8.293830878	9.050777158	10.22729456	0.0	0.0	9.738088149	0.0	9.45856621	10.36133252	5.174278114	4.88975979	10.29700289	8.607354315	8.048988278	9.506501386	11.13312228	9.046420026	0.0	0.0	9.683416716	8.66624203	10.59283114	0.0	9.650746638	9.109160208	9.374282229	10.62065201	9.377551612	9.027420625	8.367946573	9.383217895	11.07542424	9.398823917	8.409279009	8.480558027
Tek	0.0	0.0	0.0	0.0	7.155295457	9.084702591	7.081301551	7.13509675	0.0	7.907004094	7.11750183	0.0	7.700997354	0.0	0.0	4.709379449	7.073016667	8.12191874	0.0	8.147721583	0.0	7.229641891	6.693146825	7.212967975	0.0	9.365034355	0.0	0.0	0.0	0.0	9.311406508	0.0	0.0	0.0	0.0	5.91595351	0.0	0.0	8.44574393	0.0	0.0	9.73585468	8.215055328	8.018109667	7.871854369	9.682781655	0.0	0.0	2.026849058
Irf4	8.048114454	0.0	0.0	0.0	0.0	0.0	0.0	0.0	0.0	0.0	0.0	0.0	0.0	0.0	0.0	0.0	0.0	0.0	0.0	0.0	0.0	0.0	0.0	0.0	0.0	0.0	0.0	0.0	0.0	0.0	0.0	0.0	0.0	0.0	0.0	0.0	0.0	0.0	0.0	0.0	0.0	0.0	0.0	0.0	0.0	0.0	0.0	0.0	0.0
Tgfb2	0.0	0.0	10.61057073	9.517650412	0.0	0.0	0.0	0.0	0.0	6.045149899	0.0	0.0	8.505020277	0.0	0.0	0.0	0.0	0.0	0.0	0.0	0.0	0.0	0.0	0.0	0.0	0.0	0.0	0.0	0.0	0.0	0.0	0.0	0.0	0.0	0.0	0.0	0.0	4.1825271	0.0	0.0	0.0	0.0	0.0	0.0	0.0	0.0	0.0	0.0	0.0
Akt3	8.052021815	9.385911102	9.11910913	9.296197163	8.758475087	8.415628098	7.838998048	9.271014892	9.315352896	7.099086896	6.222195352	7.635625409	8.989330132	0.0	8.623863899	7.213937877	10.20435479	0.0	9.310215487	8.795514861	1.554689329	8.245741526	9.135331173	9.224447834	8.234437389	9.273789572	9.164105169	9.249155392	8.543958225	8.815422633	9.1307677	9.058389158	8.313249289	9.061332862	9.661079983	8.636843114	8.719336122	7.954260247	0.0	9.032703622	8.166418266	8.543661561	0.0	6.607390772	9.117647729	9.965614118	0.0	8.377960454	0.0
Bcl2l11	0.0	7.714095126	10.96813356	6.246503836	3.436333643	0.0	0.0	7.849278733	7.574869114	7.656666023	7.66806054	0.0	8.598675811	0.0	0.0	0.0	0.0	0.0	8.691988239	0.0	7.080143177	0.0	0.0	8.807714931	0.0	0.0	0.0	7.968075021	0.0	0.0	0.0	0.0	8.572555555	0.0	0.0	0.0	0.0	0.0	0.0	8.81832185	0.0	0.0	9.760029121	0.0	0.0	0.0	0.0	0.0	8.583457106
Zfp612	6.36389755	0.0	6.011051111	0.0	7.563039671	0.0	7.05298183	0.0	6.283122784	9.087215318	5.597043271	0.0	0.0	6.352013338	6.160832506	6.150615118	0.0	0.0	5.789034297	5.045406229	1.297817345	6.435628952	1.819419858	0.0	5.710578779	6.995327275	0.0	5.679036029	7.570245156	0.0	0.0	0.0	7.284166149	0.0	6.331416918	6.167283129	8.292980489	0.0	5.465723429	6.776398174	6.479427938	7.215601418	0.0	7.21811589	5.940981153	0.0	5.744843503	5.894618453	0.0
Ikzf1	8.108914494	9.783973664	0.0	6.676581195	8.061355974	9.697063621	9.00718386	8.265444592	8.244022258	9.628972566	3.093638189	8.005487175	10.44401349	10.07599462	0.0	8.488898176	0.0	8.822689927	9.283213746	9.736374095	9.856251766	0.0	10.25022904	9.908902562	8.72152915	9.536420185	0.0	8.117086359	10.29667728	9.737465454	10.10888951	9.51477595	9.250022751	8.515532785	9.500095367	9.256809543	2.38154659	10.26785225	9.353636662	10.59746349	9.906241715	10.40988264	9.954592878	8.809152131	10.83477133	8.155271288	10.51130764	9.143998717	9.011942777
Tnfrsf1b	8.267390912	6.969411915	10.64340587	9.349935713	0.0	8.313745162	3.864168046	9.471124437	0.0	0.0	8.741038032	0.0	0.0	0.0	0.0	9.284370445	9.372465956	0.0	8.013853363	10.44382842	0.0	8.385797309	3.737386968	8.301253956	0.0	8.641423506	8.043936065	7.279980544	8.342395092	8.108074723	8.529814811	5.336274917	10.35846504	0.0	0.0	9.082565852	9.733915632	0.0	7.642420421	0.0	8.899027986	0.0	5.064131525	9.545554797	9.446887002	0.0	0.0	8.836546643	8.056785449
Tfrc	0.0	9.992733516	9.909207412	10.8809896	0.0	0.0	0.0	7.077106613	0.0	0.0	8.053929316	0.0	0.0	0.0	0.0	8.969651619	8.888126951	0.0	2.485104333	5.692406345	8.852663473	0.0	8.374633506	0.0	0.0	0.0	8.816896597	0.0	9.008062124	0.0	9.984683113	7.602082336	8.714549013	9.957832386	5.468609202	0.0	9.419290571	9.978133041	2.545354803	0.0	0.0	0.0	9.248491369	9.251832648	9.089548512	0.0	9.101260796	0.0	9.011377665
Tnfsf10	0.0	0.0	9.128865867	6.619679198	0.0	6.719801153	0.0	0.0	6.240505495	0.0	7.07038504	0.0	4.547708968	0.0	6.966812792	6.463980641	7.42743322	0.0	6.429359481	0.0	0.0	7.017371979	4.032731308	0.0	5.008079252	6.749367487	5.830802746	0.0	8.019244892	0.0	7.454962516	0.0	0.0	0.0	3.210156403	0.0	6.739184653	0.0	0.170880672	7.646276063	0.0	6.555186976	6.815263045	0.0	0.0	0.0	6.905216069	0.0	7.49239066
ETS1	0.0	9.55716716	8.083547682	9.072738802	0.0	7.903540644	5.319261593	8.424339705	10.12860236	10.63003517	8.129568443	6.631433094	0.0	0.0	9.328303412	0.0	6.923138401	10.50786702	0.0	7.787674961	8.381392595	8.323169118	0.0	0.0	0.0	8.089869285	4.000361023	0.0	8.528154051	8.375752794	0.0	0.0	0.0	9.901674992	9.808823757	10.69517604	10.26975644	9.314271435	7.677642403	9.297900763	10.87262801	0.0	0.0	10.84800804	1.943435876	0.0	0.0	10.25112867	8.464156783
Etv3	0.0	0.0	6.835665056	4.944232309	4.544445165	4.379139834	0.0	0.0	5.482137339	5.204083036	0.0	0.0	0.0	0.0	0.0	3.063932744	4.04689007	4.233940225	5.056197287	1.549985045	6.21266641	4.23572008	6.555153658	0.0	3.676087086	4.73179257	6.377693166	4.966284266	5.442696603	4.435445979	6.433920415	6.260191836	2.7307109	7.560482599	3.939879563	2.757000714	6.657895127	0.0	0.0	5.117319417	4.48968738	3.563141588	6.076139006	5.60351584	5.766926174	0.0	3.276317624	0.0	5.917307787
Stat1	1.527639001	3.244200483	0.0	2.502741633	1.652668481	0.0	3.175699319	4.927529057	2.468855756	0.0	0.452324706	2.245717767	2.448912577	3.903405089	0.0	0.0	3.39955417	2.443105014	2.241933341	2.50659523	6.028581737	2.369273369	3.716433748	2.274079912	2.526890907	4.526625579	0.997192326	1.757953943	0.794247733	1.601262949	2.402668227	1.282250764	0.26930369	1.483676829	1.674734386	3.393620183	1.758721194	2.386573564	2.247649654	1.736858496	0.0	5.715377769	3.805211469	7.629495124	4.744224651	2.856608813	7.806625338	3.629517052	0.498657751
Kit	10.97720346	12.07119357	0.0	12.10546348	11.53545204	12.0372078	11.52391985	11.16375147	11.65525873	11.70511369	12.19822676	12.01733141	11.8530736	12.66114885	12.5055238	11.08978305	11.89401476	12.03917729	12.87444245	11.60759166	11.38317688	13.02103193	12.17076315	12.61935127	11.91245393	12.31603328	9.895267773	12.37351084	12.19767201	11.45463354	12.009717	11.542695	12.05999766	12.84347915	11.97743667	11.80052234	8.933033576	12.59326351	12.24857747	12.87822753	12.94107519	12.73306894	11.22362454	11.40283691	13.09181145	10.79232097	12.52052346	11.56764518	12.34761977
Dach1	5.628180451	9.767664759	0.0	0.0	9.065153808	10.23674765	0.0	9.65809137	8.150974298	9.144516525	10.3064279	0.0	10.52209222	10.11584997	9.713949414	11.28640474	9.85690504	0.0	9.344522554	8.326899475	9.699374399	0.0	10.5160163	11.55554107	12.17849512	11.83910266	11.46207921	9.516663891	11.25290141	10.97219777	11.33593472	10.46597685	11.85020643	6.086932074	9.502033821	10.18594712	11.64778245	12.01755981	8.884766808	10.04191718	10.74908719	10.67832768	11.98597022	8.796297017	9.402245977	11.90519841	11.21849336	11.64148193	0.0
Dnmt1	8.853292203	11.36177968	10.27108475	10.50024998	0.0	9.577353956	0.0	8.953511214	0.0	8.925279331	10.44788202	0.0	11.28091398	0.0	0.0	0.0	9.936342009	8.130402873	8.732594624	0.0	0.0	0.0	11.50889128	0.0	10.87009399	0.0	0.0	0.0	11.59446836	10.55710274	11.35095618	0.0	10.72842495	0.0	0.0	11.44220786	0.0	0.0	8.863467737	12.51363772	10.80584551	9.344786537	11.21260727	8.677513338	9.768374975	12.45603767	0.0	0.0	0.0
Brd3	7.125019952	9.078383803	0.0	7.116437503	7.26203424	9.920080756	4.90306149	7.524415133	9.097690754	7.277822626	10.2861486	9.55435015	9.801717155	7.889752719	5.351416918	8.549385819	8.42638823	9.33404025	8.633334485	8.106482227	9.121956153	0.0	10.31319698	9.040321192	8.417291399	11.46288648	8.468321284	7.834278339	8.956545259	6.953297557	8.880767401	9.633648609	9.618463124	10.0542976	9.787045677	10.79559427	10.11443174	10.50725438	8.858931825	10.68803808	9.210460879	8.618599412	8.836771826	7.963532742	9.405643897	8.892782764	9.71668777	10.35542931	9.698318771
Kdr	0.0	0.0	0.0	0.0	0.0	0.0	0.0	0.0	0.0	0.0	0.0	0.0	0.0	0.0	0.0	0.0	9.137777707	0.0	0.0	0.0	0.0	0.0	0.0	0.0	10.43411183	0.0	0.0	0.0	0.0	0.0	0.0	0.0	0.0	0.0	0.0	0.0	0.0	0.0	8.176148945	0.0	0.0	0.0	0.0	0.0	8.448082304	8.610724131	0.0	0.0	0.0
Ahr	0.0	9.786228027	0.0	6.904685952	0.0	0.0	0.0	7.940334162	0.0	0.0	8.707729898	0.0	6.825771281	8.070119253	0.0	0.0	8.48174732	0.0	0.0	0.0	8.484136657	0.0	8.647946629	0.0	0.0	0.0	0.0	8.590510585	8.722196811	0.0	0.0	0.0	0.0	0.0	9.498704468	0.0	0.0	0.0	0.0	10.38049481	0.0	0.0	0.0	10.40318584	0.0	0.0	7.708687885	6.629054662	0.0
Zfp532	0.0	0.0	0.0	3.537367915	2.015725644	0.0	0.0	0.0	0.0	0.0	3.158516003	2.885345919	3.925929483	4.192243293	0.0	3.360135031	0.0	0.0	0.0	0.0	4.085928071	3.771469909	4.36860224	0.0	2.649924167	0.0	0.0	0.0	0.0	4.829212343	0.0	0.0	0.0	0.0	0.0	4.485469393	0.0	6.1004939	0.0	4.133689151	0.0	4.872262709	0.0	0.0	0.0	0.0	3.05192036	0.0	2.363194202
Etv6	11.02227298	11.77430479	9.110440311	10.70798924	10.35522667	11.1272129	11.08957016	9.337518927	11.44533058	10.05591668	11.48206947	10.66829591	10.60806424	10.01150319	10.88762087	11.95693353	9.822417587	3.988512353	10.70917627	10.24922977	11.658684	11.18848008	12.4484167	10.25739083	11.51333597	10.86818399	11.77955057	9.132994986	8.994668654	10.90568225	10.19356309	8.654441287	10.64835355	11.24241593	10.93640889	10.99376946	11.6832363	10.74080078	10.79242493	12.05988309	11.36696638	11.83147029	12.19004733	12.30293048	10.0050962	11.82308678	10.63367397	8.477895092	11.10659784
Foxo1	5.166500282	0.0	10.1319835	0.0	0.0	6.841456298	8.310505758	1.305673933	9.363570175	8.412100992	0.0	10.84150153	10.40399117	9.636589818	11.58918193	10.0470746	11.18539254	9.407752493	10.54724019	11.10987424	10.8687068	10.35448354	11.23048256	9.658964902	11.609313	9.013858128	10.44599545	9.324377071	6.975044335	9.023123648	10.21765736	7.015887248	9.088018784	9.78101641	11.12202095	11.52594	11.32860045	11.07525294	9.419613543	10.77102035	9.891931163	10.73634111	11.35684268	11.30741421	9.735030777	11.29946253	8.723660634	10.21076824	9.581816683
Hlf	11.66058771	12.11494256	0.0	11.93622678	11.6129271	11.11587248	12.13214777	11.02799853	12.36843149	13.13403983	12.06505007	12.06580586	12.59540875	10.41829187	11.41763718	11.68245197	12.8205215	11.99889904	13.36650889	12.28691669	12.32441224	12.70235622	11.45154539	12.46049815	12.66661067	12.10746828	11.91619284	12.33637957	11.86928411	12.00575205	11.93981005	11.43699443	10.47498106	13.36205164	12.685661	12.63770853	12.61976792	12.87037439	12.17037628	12.83835397	12.4890252	12.06440902	12.21638802	12.51184972	12.16979567	8.406178551	11.86492286	11.99780402	13.24977577
Klf12	0.0	8.018797231	8.974046142	4.704338781	0.0	9.173225575	0.0	7.136778468	0.0	0.0	0.0	0.0	9.837672991	9.469022291	0.0	0.0	6.748904817	0.0	7.384822888	0.0	8.160612396	0.0	8.757286635	2.779525043	8.688821668	9.72448024	0.0	10.0852224	7.606085356	3.228583526	10.29071537	9.725869445	8.556904399	4.169233847	4.89826893	9.527432126	8.743744681	8.317669457	0.0	7.587041198	0.0	9.816585191	0.0	6.554732048	8.638751891	6.174418031	8.685081132	9.122538196	9.89200172
Ccnd2	0.0	0.0	0.0	0.0	0.0	0.0	0.0	0.0	0.0	0.0	0.0	0.0	0.0	0.0	0.0	0.0	0.0	1.095954425	0.0	0.0	0.0	0.0	0.0	0.0	0.0	0.0	0.0	0.0	0.0	0.0	0.0	0.0	0.0	0.0	0.0	0.0	0.0	0.0	0.0	0.0	0.0	0.0	0.0	0.0	0.0	0.0	0.0	0.0	0.0
Dtx4	0.0	0.0	11.24495248	9.236176107	0.0	6.871874747	7.371260207	0.0	0.0	0.0	0.0	0.0	0.0	0.0	0.0	0.0	8.54884976	0.0	0.0	0.0	0.0	0.0	0.0	1.196325436	0.0	0.0	8.773817327	0.0	0.0	0.0	0.0	0.0	0.0	0.0	2.722667511	0.0	0.835175072	4.695068408	0.0	0.0	0.0	0.0	9.726337142	0.0	0.0	0.0	0.0	5.93860062	0.0
Runx2	7.586057234	6.053426283	5.389133989	6.706006106	5.23776885	5.331137982	6.564794667	0.0	7.304074087	6.207383792	7.690323841	0.0	6.07281187	0.0	4.057027227	4.68659035	0.0	5.488073735	4.328815795	4.758963136	5.382670477	0.0	6.267131299	7.049996945	0.0	4.284234672	4.264026353	3.928613089	0.0	3.55742712	5.670557144	7.199462119	7.588748532	6.951438444	2.672092939	6.446388361	5.175483234	1.902610437	4.331541438	5.993158632	6.543447073	4.231294831	4.375904899	0.0	4.744756397	0.0	6.087535872	5.214239683	5.268886018
Mllt3	7.016359897	0.0	1.295371707	1.604252976	0.0	8.246350837	6.596426455	3.498681579	2.327265742	8.099443807	4.613119135	7.012908859	0.0	6.925339392	7.552510507	0.0	6.636006828	7.12963107	2.879405526	4.395960954	0.0	0.0	4.845825805	2.281892208	1.225394919	4.15938546	0.0	6.885084982	2.272496781	0.0	0.0	0.0	1.258235049	0.0	3.857781788	4.631705248	0.0	7.443204766	0.0	0.0	3.436610721	0.0	9.042854495	0.0	7.307994947	2.93228777	0.0	2.435862856	0.0
Satb1	0.0	0.0	0.0	6.467343472	0.0	1.410631098	9.138027304	0.0	0.0	0.0	8.498575361	0.0	8.615886599	0.0	0.0	9.769436079	0.0	0.0	0.0	9.807420177	0.0	0.0	8.572551529	0.0	0.0	0.0	0.0	0.0	0.0	0.0	8.583469647	8.525943681	0.0	0.0	0.0	0.0	0.0	0.0	9.708851054	0.0	0.0	0.0	0.0	8.199730667	0.0	0.0	8.665462508	0.0	0.0
Smarca4	9.149642753	10.35355338	0.0	11.12169152	10.7557936	11.58512546	10.658265	9.468874006	9.963389799	8.572102076	11.00280619	10.63177207	11.30469245	12.26017305	10.77221546	11.15283691	11.19590431	10.76504134	10.43025125	9.577800539	9.859775911	10.41040541	11.72387047	9.462980922	11.13393343	12.2973535	11.25074855	9.559995825	10.09528381	11.69761605	9.388018691	11.49554718	10.63292247	9.69662662	10.97818512	10.61245335	12.22633089	10.64570795	10.62011119	10.18790554	10.87004597	10.53354618	12.2258208	9.316312201	11.80666125	11.47945409	11.57722427	7.487024415	10.50945003
Runx1	7.639256457	10.36072617	8.444848281	0.0	0.0	8.984180378	8.790576161	0.0	0.0	8.148114622	8.885253604	4.33219758	9.293842507	3.352408119	3.847411167	0.0	9.63536531	8.139804038	0.0	9.695843786	8.405842666	10.60075483	0.0	10.92388659	8.699786384	10.15847179	9.330386159	8.416672346	0.0	9.577607796	8.671875946	9.089796391	8.690993406	7.01061981	3.890990436	0.0	0.0	7.900965367	3.727649213	5.412724364	0.0	9.581108129	10.4354832	9.594619446	0.0	0.0	9.764993316	8.117088001	6.930228524
Foxp1	3.251993682	0.0	0.0	0.0	0.0	0.0	1.536463742	0.0	0.0	0.0	0.899083907	0.0	0.0	0.0	0.0	0.0	0.0	0.0	0.0	0.0	0.0	0.0	0.0	0.0	0.0	0.0	0.939983133	0.0	0.0	0.0	0.0	2.588599216	0.0	0.0	0.0	0.0	0.0	0.0	0.0	0.0	0.0	0.0	0.0	0.0	0.0	0.0	0.0	0.0	0.0
Bcl2	0.0	6.645013922	6.369891956	0.0	0.0	0.0	0.0	0.0	0.0	6.488269884	3.281255876	0.0	0.0	0.0	0.0	0.0	0.0	5.871350637	0.0	0.0	0.0	0.0	6.602867127	0.0	0.0	6.53694296	5.972149689	0.0	0.0	0.0	0.0	0.0	0.0	0.0	0.0	6.716615523	7.68363732	0.0	0.0	4.164977045	0.0	4.057244092	7.523341939	0.0	0.0	8.760237993	0.0	0.0	4.649286848
Mll5	0.0	0.0	0.0	0.0	0.0	0.0	0.0	0.0	0.0	0.0	0.0	0.0	0.0	0.0	0.0	0.0	0.0	0.0	0.0	0.0	0.0	0.0	0.0	0.0	0.0	0.0	0.0	0.0	0.0	0.0	0.0	0.0	0.0	0.0	0.0	0.0	0.0	0.0	0.0	0.0	0.0	0.0	0.0	8.317850981	0.0	0.0	0.0	0.0	0.0
Tcf4	10.07503561	7.9556786	2.769294393	8.638069465	10.4442639	10.2386238	9.383185543	9.894180379	7.209111271	0.0	9.902623451	7.835367053	8.897729052	9.628379316	10.27492337	10.64751996	10.37980707	10.21946026	10.25982452	10.63872018	9.810580785	10.13240141	10.72658729	9.195400963	11.28098104	11.80403782	9.829616363	9.766778217	10.0375702	10.89754235	10.47524184	10.12552794	11.12377058	9.546453485	10.37261026	11.56921714	11.27516174	10.39708999	9.597836554	9.773037926	8.177554818	11.33708788	11.80591163	10.64261336	11.12641871	11.2407983	11.44920374	9.53050185	10.00832283
Bcl11b	0.0	3.284357201	0.0	0.0	0.0	0.0	0.0	0.0	0.0	0.0	0.0	0.0	0.0	0.0	0.0	0.0	0.0	0.0	0.0	0.0	0.0	0.0	0.0	0.0	0.0	0.0	0.0	0.0	0.0	0.0	0.0	0.0	0.0	0.0	0.0	0.0	0.0	0.0	0.0	0.0	0.0	0.0	0.0	0.0	0.0	0.0	0.0	0.0	0.0
Pten	9.215919089	10.19435613	10.52428256	9.451508244	8.675962972	8.456689604	8.343889945	8.432733357	6.868148201	8.228190319	7.511980717	9.06894579	9.784549958	9.237405915	8.389802185	9.098262884	9.51299673	8.377562101	9.781004759	9.350308343	5.62716649	8.598978839	8.418446171	9.217029669	8.858335334	9.604781776	9.673103095	9.292350341	10.15838611	8.597581995	10.61761702	8.854162935	9.515383817	10.83876508	9.379033605	9.586273392	10.11612606	9.278437538	7.420587003	8.657611167	8.228860554	8.344257493	9.943725211	9.130022592	10.65308243	10.11096923	9.566339531	8.329303634	8.125265621
Ep300	8.167077487	9.053825057	8.515154273	9.634797328	8.717404452	7.817264717	4.531140791	7.319039505	7.807764329	8.568218117	7.121192858	10.54319441	10.26275002	10.26343947	9.809476303	8.735651857	9.767722086	10.44035154	8.594442954	11.08450392	8.982435232	10.71040727	9.628725366	9.960240586	9.413405488	10.28263392	9.357739015	9.823402469	9.964212744	8.747333521	8.227323928	8.294451536	8.964181657	8.802135871	9.805984261	9.963767345	9.875044669	8.277307388	9.413640939	9.240557979	9.936574013	9.248753467	10.01903851	10.07857988	10.38514769	9.583773824	10.06041834	8.518352334	9.493146043
vWF	0.0	5.200086039	0.0	4.956479389	0.0	0.0	0.0	4.343558812	4.433685731	1.468153483	0.0	6.167826284	0.0	6.42703663	7.769727346	0.0	8.787213376	0.0	6.165545803	3.866805173	0.0	0.0	0.0	4.468294272	8.915061538	8.268790909	5.535459202	5.281582937	5.447157034	0.0	7.231048927	7.348423977	0.0	0.0	0.0	4.737124398	4.497087409	0.0	0.0	5.210909124	0.0	5.257325196	0.0	7.9580979	0.0	10.02488652	0.0	4.781881912	0.0
PIk3ca	8.63430369	8.474203251	0.0	9.958880927	9.53422009	7.196830767	6.471006103	9.224659363	7.735244723	9.529345815	9.316660375	0.0	6.258067736	11.02868636	8.997311585	7.97939015	9.487442829	8.199337361	7.151893062	9.481262534	8.282155701	10.30946622	8.072757369	0.0	8.54082063	9.257387405	8.961743448	8.112700085	9.295190418	8.020769534	9.287458431	9.364076465	9.421854586	0.0	6.61756748	10.8377389	0.0	0.0	8.358346338	8.606666153	10.18871708	10.28341232	9.08469715	9.872391646	9.329025575	9.634280537	8.703499021	9.123838367	10.05292587
Sos1	6.719317229	7.093764486	0.0	7.139880515	6.484983594	0.0	6.635281382	0.0	0.0	0.0	1.653513862	7.007531106	7.922488926	7.923917184	5.908627223	2.815503759	5.045140774	0.0	7.808181165	0.0	8.284390098	0.0	7.221600032	7.538383108	7.290892912	8.064758917	6.277207811	8.998914583	1.263975123	5.5396636	7.300096675	0.0	8.537192216	7.497291856	0.0	0.0	5.380160789	5.523885992	5.501443614	5.661754768	6.32943027	0.0	8.574704326	8.163918663	6.607055793	6.421702502	6.00436961	5.953209982	6.853112815
Ikzf2	8.47777803	9.50648948	9.745258921	10.26973043	7.387262371	10.37085138	7.620805607	8.637953333	8.417374314	9.323842047	7.27544783	10.37411096	8.165260498	9.305395243	0.0	0.0	10.7212982	8.782890777	10.68781768	10.28358623	9.226414849	0.0	8.778542631	0.0	7.21339614	0.0	8.567793531	9.006636611	0.0	9.531045659	8.511738663	9.594072368	0.0	10.84276294	10.18645795	9.642945661	8.509813519	9.124422167	0.0	11.02147007	9.549597777	7.580693344	10.53184504	8.678074848	9.443286323	0.0	9.21555973	9.307401526	10.15297304
Notch1	0.0	0.0	0.0	0.0	6.791241878	0.0	0.0	8.715122524	6.880136656	0.0	0.0	9.108723873	9.167614039	0.0	8.067097063	7.957177007	0.0	0.0	9.140145971	0.0	0.0	7.857400453	0.0	0.0	0.0	8.12991025	0.0	6.987517192	0.0	0.0	8.090875204	8.065753849	0.0	9.142388623	0.0	0.0	0.0	0.0	0.0	9.238380596	0.0	0.0	0.0	0.0	0.0	0.0	8.333612111	0.0	8.075541885
Nfia	0.0	10.96528361	0.0	10.14698509	0.0	10.67080888	0.0	8.34799413	9.346572603	8.406762559	9.162069124	0.0	10.1717859	9.000121501	9.130878918	10.3089296	11.30832724	8.355424803	9.447113277	9.260398588	8.375766336	8.544270034	9.80432597	10.46885223	9.951627427	9.413293927	10.61713973	9.785441945	9.904581521	9.651591477	8.717260354	9.919334029	9.584940163	0.0	10.06449857	8.915421271	0.0	0.0	9.059316067	10.2472349	9.71176246	10.57019617	10.56383814	10.77823	10.28760931	8.496408228	11.00074408	0.0	9.909650441
Dnmt3a	0.0	8.631792383	9.287219324	9.819453612	6.436244488	7.57549576	8.071855305	9.683384763	0.91843625	4.760216689	10.59945388	10.52835455	9.940886146	10.55993448	10.51363185	7.86108965	10.85351364	0.0	9.036009465	10.02176483	11.15605781	9.240434472	10.25755661	10.26486034	12.12224666	10.66278319	10.98532257	10.71669239	10.50256785	9.677651011	11.58019457	8.40495169	10.881448	11.75115762	10.04877271	10.54528323	11.68450727	10.42284077	8.371163974	10.41835832	10.23225276	10.91727459	7.444462342	10.94911508	10.83234499	11.67333374	11.36373547	7.675655906	8.504844693
APC	6.076085739	0.0	8.471815076	0.0	8.279873094	7.528959284	0.0	0.0	0.0	0.0	0.0	0.0	0.0	0.0	0.0	0.0	0.0	0.0	0.0	0.0	0.0	0.0	9.1544444	8.263720863	0.0	0.0	0.0	0.0	0.0	0.0	0.0	0.0	0.0	0.0	0.0	0.0	0.0	8.223327236	0.0	7.041514335	9.442480299	0.0	8.638923927	8.468444361	8.214743901	9.012412569	0.0	8.669788196	0.0
Nfat5	9.540896473	8.270207743	6.885304542	7.741573311	8.973947157	9.370852902	9.257686343	6.608117888	6.982903027	9.069101554	5.848466657	6.431186153	8.650277884	9.044361227	9.258127038	7.500087339	8.594503384	7.824569663	9.325655772	8.801403228	8.275754128	8.944884435	10.49150769	7.876698306	8.948890497	9.618553659	6.820145276	7.872708802	8.340302533	7.297867015	8.643331297	8.831201146	8.563724779	9.20866999	8.917526652	9.506696628	8.15197951	8.005489929	9.050015091	7.381712943	9.381535345	9.328302976	6.165503098	9.07646294	8.976991406	7.129232555	8.254947836	9.867874688	9.543822169
[truncated: 222 more columns]
