# Supplementary material for: Single-cell trajectories reconstruction, exploration and mapping of omics data with STREAM
Source: Nat Commun. 2019 Apr 23;10:1903. doi: 10.1038/s41467-019-09670-4 (PMC6478907; doi:10.1038/s41467-019-09670-4)
Supplement: Supplementary file 5 — Supplementary Data 2 [file 41467_2019_9670_MOESM5_ESM.zip › Sup_data2/Guo_2013/scuba/Result_run2/intermediate_files/qPCR_tsne_d3_lambda.csv]

x
1	18.0163809956247
2	27.606837774014
3	41.7403502664552
4	55.0701215147316
5	29.9970149880839
6	7.15991053331003
7	14.3587659272325
8	20.2069224361353
9	7.73089161828538
10	6.34811562996792
11	23.5145851351239
12	0
13	21.4670233073869
14	14.9797126806349
15	11.6979171840948
16	23.6903099178616
17	9.30680709938874
18	6.53646402711172
19	19.2556303245063
20	5.79851526249497
21	14.2039048264977
22	14.8015276445027
23	20.9873340583896
24	13.8990807514943
25	13.5774466028229
26	14.562718096209
27	25.6976609901545
28	17.220017452358
29	9.9389487455945
30	19.761493120371
31	16.9374302463169
32	22.3497708746397
33	23.4112221375643
34	18.1731783038569
35	11.5808479428685
36	8.85480060975485
37	18.498219760347
38	19.0884944407206
39	15.1887749634086
40	18.1347003717217
41	6.00504614570736
42	8.68578439422318
43	23.9608777667525
44	7.72002432792915
45	20.4145941494529
46	36.1293637853779
47	50.348867463928
48	9.9545256628426
49	22.3163247404775
50	13.0176871896405
51	2.78102553609162
52	3.10443034082667
53	12.3459717641645
54	8.15268846699643
55	17.9025211427486
56	13.0666823068606
57	4.03486896339763
58	18.7859997545719
59	51.7689664647983
60	18.5344062027273
61	60.1620809100437
62	31.615342141563
63	37.5239243267414
64	29.7624841003795
65	22.1427380059046
66	28.6386387676998
67	64.4891264993156
68	12.7686063186318
69	10.8997560232798
70	13.0036789704701
71	66.5004265028464
72	44.3589396076671
73	60.1620809100437
74	17.6022369114872
75	11.3397652613806
76	33.906769098129
77	65.2025769873234
78	68.4460515501188
79	66.2522671426695
80	29.4132169939554
81	29.7151310992132
82	64.4891264993156
83	59.6196550771894
84	64.4891264993156
85	16.014159206936
86	54.2840463921409
87	31.6739985045284
88	37.977467394013
89	63.1593997081223
90	73.7990576913273
91	81.5340381887786
92	68.018747612588
93	70.5253420514262
94	72.386354654347
95	71.2355704088235
96	61.2381821257586
97	23.5261308383218
98	78.5267976485904
99	68.7342526463871
100	66.5004265028464
101	64.4891264993156
102	66.5004265028464
103	79.2458610041286
104	77.4549518650961
105	88.7555628321999
106	66.5004265028464
107	60.1620809100437
108	81.6719608865153
109	80.392282565446
110	80.7905495140199
111	53.7971164218699
112	88.4104466082782
113	79.5255186281863
114	83.1821676829456
115	68.6342227861217
116	84.201262548596
117	65.8359265688186
118	67.1296858492442
119	66.9877210660318
120	75.4636504800737
121	76.9173373162965
122	63.5426150337259
123	64.4449953785223
124	70.4518610086584
125	66.5004265028464
126	76.1581986014325
127	70.3906391147343
128	66.5004265028464
129	41.7403502664552
130	64.4891264993156
131	87.1738238252501
132	63.9532177135048
133	65.0007595309145
134	73.7137202727632
135	64.4891264993156
136	77.2510763245528
137	77.1704199684877
138	13.8461367269977
139	42.5810824237095
140	59.2530365597113
141	78.9362608410383
142	74.3814732415782
143	73.4765887555404
144	66.5004265028464
145	102.594043051198
146	85.1730431304758
147	83.3012351316608
148	96.7992213308501
149	78.6647813498889
150	88.4523923517191
151	97.1910679833758
152	80.6909249669473
153	97.0812753754127
154	82.0583229469054
155	101.948339209821
156	99.2125485913111
157	102.26568537317
158	77.1662153001313
159	87.5918441303204
160	102.837158518543
161	83.1370388052078
162	86.091222245263
163	81.9602492509129
164	84.374264828435
165	81.1350056508906
166	94.9563170391501
167	38.3460389208398
168	57.3674837387327
169	79.815466438055
170	81.2542901462304
171	39.531992515792
172	36.1293637853779
173	91.3926074937417
174	39.531992515792
175	96.1592671612988
176	36.1293637853779
177	90.2747054124415
178	92.6399054618842
179	36.1293637853779
180	37.3789997831138
181	38.0081152866073
182	37.3789997831138
183	38.3460389208398
184	67.1296858492442
185	89.1864454566274
186	75.7554208204582
187	37.3789997831138
188	29.353851717576
189	39.3048400515796
190	58.8377073628901
191	79.9041785984553
192	39.531992515792
193	38.3460389208398
194	89.7671245309892
195	38.3460389208398
196	55.8133848578639
197	38.3460389208398
198	36.2173430122535
199	40.1979174947833
200	84.8568364524392
201	85.7078749516057
202	88.239352622038
203	38.3460389208398
204	74.9628401190389
205	92.4516252388318
206	39.531992515792
207	78.9321682655508
208	85.5617340853622
209	38.3460389208398
210	41.7355555393398
211	38.3460389208398
212	90.2230847833185
213	39.531992515792
214	84.6180815322935
215	39.531992515792
216	85.1836503570595
217	38.3460389208398
218	87.0435304575733
219	74.9554871552885
220	66.0265421743167
221	39.8040079696014
222	94.5839790123393
223	90.7055518083192
224	94.3345240966278
225	95.5122345400485
226	96.7052289096793
227	98.5629215053114
228	97.9151268604227
229	98.8052501396579
230	100.999176407647
231	97.9360564877681
232	98.7731049082171
233	97.6081559501279
234	104.424738576783
235	104.359691633286
236	93.7135774113877
237	103.81766453598
238	88.1293217519428
239	95.9337016464734
240	102.568224013162
241	98.4456614753547
242	99.1669716100011
243	41.7403502664552
244	98.966176614069
245	100.335629488731
246	100.204769856407
247	100.53819110887
248	38.3460389208398
249	39.8040079696014
250	38.3460389208398
251	39.7995086905498
252	39.531992515792
253	39.531992515792
254	38.3460389208398
255	102.38935250005
256	40.4032130909922
257	39.8040079696014
258	100.650461863663
259	39.8040079696014
260	39.8040079696014
261	39.531992515792
262	39.8040079696014
263	100.100202310245
264	99.1195882527737
265	38.3460389208398
266	39.531992515792
267	39.531992515792
268	39.8040079696014
269	40.0932604906634
270	98.8466241287748
271	41.1190352446778
