# Supplementary material for: Single-cell trajectories reconstruction, exploration and mapping of omics data with STREAM
Source: Nat Commun. 2019 Apr 23;10:1903. doi: 10.1038/s41467-019-09670-4 (PMC6478907; doi:10.1038/s41467-019-09670-4)
Supplement: Supplementary file 5 — Supplementary Data 2 [file 41467_2019_9670_MOESM5_ESM.zip › Sup_data2/Guo_2013/scuba/Result_run2/intermediate_files/qPCR_tsne_d3_pcv.csv]

T1	T2	T3
1	-23.6052600074915	19.7522665237894	-4.69350576883959
2	-16.40424299736	16.6166361807402	0.798392630657415
3	-5.63826557877253	9.25406645044002	4.15834585308694
4	0.721882529392681	-0.326762502687007	-2.48809684674122
5	-14.5427660782354	15.7037945182501	1.98721043907699
6	-31.3543329506117	22.7625620500848	-11.6729509022356
7	-26.2530138000666	20.8070652088803	-6.98568561199898
8	-21.9960005346413	19.0917038339465	-3.36225167456246
9	-30.953864382905	22.6117803020466	-11.2949175855541
10	-31.9219088410176	22.9751308734777	-12.2130278125397
11	-19.5286689934065	18.0408829516082	-1.42647765091766
12	-36.3338929413798	24.6107451176633	-16.4741301493991
13	-21.0616434286509	18.6998536711348	-2.61307555378563
14	-25.8067143773398	20.6316582998857	-6.59119367426055
15	-28.153295827479	21.5454543213166	-8.69556378246953
16	-19.3961467854234	17.9827841314381	-1.32677012485105
17	-29.8452216593333	22.1922240910279	-10.2564669328239
18	-31.7902228587882	22.9258117695957	-12.0877219994934
19	-22.6969420980697	19.3813184893306	-3.93648978970663
20	-32.3061683586021	23.1190439517306	-12.5786700050994
21	-26.3642849177822	20.8507731798992	-7.08412499513669
22	-25.9348797371642	20.6821002162841	-6.70423862422567
23	-21.4180308051029	18.8500292462803	-2.89686616345935
24	-26.5827068570538	20.9361468832004	-7.27885789921581
25	-26.8131234551576	21.0261732288671	-7.48441074885738
26	-26.1064696666797	20.7495017830194	-6.85604088127974
27	-17.8726625250454	17.3020940666413	-0.210987163768977
28	-24.1856734109484	19.9865189452831	-5.18588651253473
29	-29.3992983072346	22.0226774934903	-9.84172680191747
30	-22.3248717056975	19.2282179571834	-3.62986132002999
31	-24.3911794369418	20.0690976715523	-5.36139593184398
32	-20.4032241020635	18.4196319353608	-2.09616558907146
33	-19.6066198233746	18.0750572331973	-1.4851265711948
34	-23.4905183050309	19.7055705985997	-4.59738486499465
35	-28.236414205566	21.5774174543814	-8.7715565491659
36	-30.1638064691134	22.313177945298	-10.5534244226869
37	-23.2526582900315	19.6087697561176	-4.39812584111745
38	-22.8198732848816	19.4319025468214	-4.03779911842622
39	-25.6559596695418	20.5720507642315	-6.45918231926208
40	-23.518675825655	19.7170297407285	-4.62097285675687
41	-32.1617698788223	23.0649637565261	-12.441267613401
42	-30.2829330748365	22.3584055320064	-10.6644640476955
43	-19.1920990228617	17.8933279229761	-1.17324794985792
44	-30.9614890590758	22.6146527998865	-11.302108626448
45	-21.842490278878	19.0278086309198	-3.2378348552898
46	-9.6766099929856	12.9720620283056	4.51761203984632
47	-1.31620165719704	2.93632551020671	0.248135131022748
48	-29.3882885014098	22.0184771323506	-9.83153948171292
49	-20.4283073465934	18.4304608537669	-2.11545831465393
50	-27.2130705819895	21.1817037514206	-7.84383131519749
51	-34.405611210914	23.8987933177827	-14.6009090639444
52	-34.1813717825368	23.8160006106202	-14.3830726250103
53	-27.6920289026523	21.3672873203248	-8.27667945169575
54	-30.6577368027095	22.5000992351449	-11.0160836257756
55	-23.688461392284	19.7860269210068	-4.76351884794134
56	-27.178076371701	21.1681040646821	-7.81235155537766
57	-33.5359652372417	23.5775365327925	-13.7567330164528
58	-23.0420656029263	19.5230657779504	-4.22170908074529
59	-0.713077246552423	1.94819004019711	-0.57436739813237
60	-23.2261776440848	19.5979930442893	-4.37594259328151
61	2.09906637610694	-3.43546706409221	-6.22500000434784
62	-13.26640409508	15.0367649127766	2.72542068627293
63	-8.5701534372994	12.1483849479768	4.72176687057886
64	-14.726871829529	15.7974278474061	1.87611314253383
65	-20.5580012252627	18.4858987229001	-2.21664376282396
66	-15.604121593575	16.2316123755208	1.32391684436256
67	2.55508464603072	-5.84527085398076	-9.71086752774714
68	-27.3909737869099	21.2508416984337	-8.00386779311527
69	-28.7196288675888	21.7629954145604	-9.21421961303417
70	-27.2230757946561	21.1855920448524	-7.85283170952264
71	3.10643905007035	-7.26586490222697	-11.0235931561389
72	-4.20812534345633	7.30555891535586	3.15086015544223
73	2.09906637610694	-3.43546706409221	-6.22500000434784
74	-23.9072220098466	19.8742383024711	-4.94934985700085
75	-28.4074915953143	21.6431441402077	-8.92818792788878
76	-11.445776020184	14.0265453350416	3.68212196341881
77	2.75066166981474	-6.34918549386692	-10.176518966395
78	4.43569715844477	-8.64856419468906	-11.1107607889587
79	3.03841152762369	-7.09058835995831	-10.8616256965567
80	-14.9999357215007	15.9335197259964	1.70610542767096
81	-14.7638933370147	15.8158789376092	1.85306380472873
82	2.55508464603072	-5.84527085398076	-9.71086752774714
83	1.99774011275462	-3.12604696964151	-5.7911590454092
84	2.55508464603072	-5.84527085398076	-9.71086752774714
85	-25.0601669167329	20.3360248429955	-5.93900743552759
86	0.383352487596372	0.211391093015648	-2.02581747602524
87	-13.2199890025252	15.0119803064778	2.75134232569009
88	-8.21541943340394	11.8704082911048	4.7726989683635
89	2.58213061409063	-5.17331831419671	-8.56411960723387
90	8.28847952971032	-11.9182230039545	-9.4029875141016
91	13.725400396503	-16.2637877040635	-6.03066189394638
92	4.12647610668225	-8.35466122446196	-11.1350926665658
93	5.95247692286933	-9.96978443282324	-10.6094688932477
94	7.28683927857144	-11.0916639962391	-9.95902278919356
95	6.46451430933478	-10.4033607379108	-10.3765448236895
96	2.46038411554956	-4.15344253295689	-6.94050999291251
97	-19.5199618431875	18.0370656657173	-1.41992653453767
98	11.6145870336333	-14.597881951125	-7.3769961825079
99	4.64425560661209	-8.84679114926718	-11.0943498149781
100	3.10643905007035	-7.26586490222697	-11.0235931561389
101	2.55508464603072	-5.84527085398076	-9.71086752774714
102	3.10643905007035	-7.26586490222697	-11.0235931561389
103	12.11932026142	-14.998298930251	-7.0576801621245
104	10.8620368332996	-13.9983060765991	-7.84925707466252
105	18.7916483826955	-20.1918556279694	-2.70623800679692
106	3.10643905007035	-7.26586490222697	-11.0235931561389
107	2.09906637610694	-3.43546706409221	-6.22500000434784
108	13.822213470268	-16.3396911812146	-5.96830356286274
109	12.9239856509873	-15.6339160969226	-6.54505377563585
110	13.2035293963591	-15.8539506768669	-6.3660100927576
111	0.165987714749055	0.548051972803235	-1.74920799770994
112	18.5498782089078	-20.0061191151816	-2.86796102023805
113	12.3156126231875	-15.1535838994148	-6.93292330356709
114	14.882296570411	-17.1687280954438	-5.28299889808423
115	4.57186839956295	-8.77798983371339	-11.1000457941238
116	15.5976067543285	-17.7255430548565	-4.81733594489781
117	2.92428076216346	-6.79652435149719	-10.5898905300107
118	3.48310124069894	-7.74315763179205	-11.1857183222428
119	3.39812393119532	-7.63547745307172	-11.1491418864839
120	9.46223259474308	-12.8732075496666	-8.70942390812347
121	10.484347112598	-13.6957793602684	-8.08347223192358
122	2.58694540710115	-5.37123081700608	-8.89223764205901
123	2.55657015481374	-5.82316872538206	-9.67269888882015
124	5.8992175027158	-9.92438658748477	-10.6318727645598
125	3.10643905007035	-7.26586490222697	-11.0235931561389
126	9.95093431114781	-13.2679252502018	-8.41317396402914
127	5.85484357376376	-9.88656265403192	-10.6505389045777
128	3.10643905007035	-7.26586490222697	-11.0235931561389
129	-5.63826557877253	9.25406645044002	4.15834585308694
130	2.55508464603072	-5.84527085398076	-9.71086752774714
131	17.683135113447	-19.3392083365123	-3.44521394178225
132	2.57312400677911	-5.57687239302544	-9.24736448101513
133	2.69533777819845	-6.20664053443597	-10.0447977180383
134	8.22812395924161	-11.8686830050674	-9.43741814916481
135	2.55508464603072	-5.84527085398076	-9.71086752774714
136	10.7188381636128	-13.8838095088144	-7.93841935927464
137	10.6621675520365	-13.8383673332314	-7.97347500412048
138	-26.6206356095349	20.9509660716169	-7.31269384341429
139	-5.17910046025224	8.6284727700505	3.83487946962123
140	1.92925501820011	-2.91691397959096	-5.49793162231536
141	11.9020021510806	-14.8258952594385	-7.19516497653844
142	8.69987735106493	-12.2547163613817	-9.16480286689266
143	8.06041080082992	-11.7310236371492	-9.5330923430748
144	3.10643905007035	-7.26586490222697	-11.0235931561389
145	28.3955610757184	-27.4868836459773	4.0769278182884
146	16.2796115462764	-18.2547707015106	-4.37108051488466
147	14.9658758704957	-17.2339646726658	-5.22881636461394
148	24.397586485773	-24.4684306196273	1.1642193322604
149	11.7114421416039	-14.6747194320188	-7.31572146166855
150	18.5792677863054	-20.028706095265	-2.84832619240837
151	24.6690655112593	-24.6744230502699	1.35763590555269
152	13.1336028832016	-15.798910093043	-6.4107970023338
153	24.593037099016	-24.616761179809	1.30332931304252
154	14.0934153773242	-16.5523191554645	-5.79361952843392
155	27.9514930788174	-27.153315578329	3.74758217034827
156	26.066527245338	-25.7325243230299	2.36455838558004
157	28.1698282374893	-27.3174629129043	3.90911853910728
158	10.6592132761573	-13.8359984030312	-7.97530247771076
159	17.9761893246788	-19.5648731620664	-3.2504433299385
160	28.5626508908211	-27.6122222058225	4.20133187596687
161	14.8506183908948	-17.1440021644757	-5.3035351315795
162	16.9238359259653	-18.7532252821409	-3.94732320118806
163	14.0245738006995	-16.4983459178101	-5.8379611205406
164	15.719036549991	-17.8200057030825	-4.73820692591649
165	13.4453046098116	-16.0441867419367	-6.21107457089576
166	23.1189756708163	-23.4970975706366	0.259816920381973
167	-7.92714503816372	11.6445107121563	4.81408890991392
168	1.56875116838034	-1.83702879190451	-3.99488051362329
169	12.5191233196209	-15.3143684499443	-6.80330286846558
170	13.5290348357705	-16.1098329924457	-6.15714304130991
171	-7.06110870034347	10.8409482524673	4.71272328138127
172	-9.6766099929856	12.9720620283056	4.51761203984632
173	20.6361699822427	-21.6044489937141	-1.45872937923235
174	-7.06110870034347	10.8409482524673	4.71272328138127
175	23.9541273782099	-24.1318824924507	0.848591834821784
176	-9.6766099929856	12.9720620283056	4.51761203984632
177	19.854942563505	-21.0070383773971	-1.99022570507271
178	21.5066330193395	-22.2690347953942	-0.861762944502947
179	-9.6766099929856	12.9720620283056	4.51761203984632
180	-8.68350466529411	12.2372092362161	4.70549209634004
181	-8.19144850222795	11.851624190237	4.77614067340795
182	-8.68350466529411	12.2372092362161	4.70549209634004
183	-7.92714503816372	11.6445107121563	4.81408890991392
184	3.48310124069894	-7.74315763179205	-11.1857183222428
185	19.0933112405862	-20.4232393998572	-2.50345510241475
186	9.66760297735915	-13.0393383114189	-8.58551463699408
187	-8.68350466529411	12.2372092362161	4.70549209634004
188	-15.0463486619637	15.9566513975363	1.67720904781203
189	-7.22905698778962	10.9934832768677	4.72388934930361
190	1.8516706683664	-2.67999458614633	-5.16574460962103
191	12.5813892617342	-15.3635619404657	-6.7636443215185
192	-7.06110870034347	10.8409482524673	4.71272328138127
193	-7.92714503816372	11.6445107121563	4.81408890991392
194	19.4998472649201	-20.7350637967233	-2.23017467164888
195	-7.92714503816372	11.6445107121563	4.81408890991392
196	1.02615736691415	-0.828346058935533	-2.9444641950437
197	-7.92714503816372	11.6445107121563	4.81408890991392
198	-9.60676871541467	12.9199293589322	4.52964221411369
199	-6.60199425181931	10.3726825882835	4.60015780409088
200	16.0577028406871	-18.0826971535484	-4.51645549110257
201	16.6548859483822	-18.5452793319578	-4.12446590895439
202	18.4300000153558	-19.9139882779952	-2.9480502184963
203	-7.92714503816372	11.6445107121563	4.81408890991392
204	9.1097237848062	-12.5880517430054	-8.92210846930301
205	21.3754103193325	-22.1689795700701	-0.952421630136735
206	-7.06110870034347	10.8409482524673	4.71272328138127
207	11.8991294433841	-14.823616271501	-7.19698237539171
208	16.552355988342	-18.4660055199487	-4.19199681158505
209	-7.92714503816372	11.6445107121563	4.81408890991392
210	-5.64122376897959	9.25755524254042	4.1597835069013
211	-7.92714503816372	11.6445107121563	4.81408890991392
212	19.8188316842881	-20.9793834032024	-2.01463668939406
213	-7.06110870034347	10.8409482524673	4.71272328138127
214	15.8901485195336	-17.9527713516711	-4.62622227735011
215	-7.06110870034347	10.8409482524673	4.71272328138127
216	16.2870555254349	-18.2605429487118	-4.36620387748434
217	-7.92714503816372	11.6445107121563	4.81408890991392
218	17.5917926125442	-19.2688705329868	-3.50592228210399
219	9.10454820398199	-12.5838650478554	-8.92523113207175
220	2.97653390857902	-6.93115737203029	-10.7143006081043
221	-6.86823648159789	10.6521929561003	4.67860360317802
222	22.8602716208326	-23.3003364198389	0.0781775241371836
223	20.1561539682828	-21.2374975449306	-1.78580242221986
224	22.6868176117577	-23.1683352817244	-0.0431367835305004
225	23.5051735539661	-23.7907905579708	0.531183631764371
226	24.3324540166161	-24.4190005591341	1.11786196155505
227	25.6177593340941	-25.3929932438445	2.03999540606852
228	25.1700707650069	-25.0541267976361	1.71691303728228
229	25.7851814134444	-25.5196796240428	2.16100604792512
230	27.2982263539552	-26.6618398063019	3.26529161816151
231	25.1845528100331	-25.0651025044273	1.72729829284533
232	25.7629726410328	-25.5028744989578	2.14495381744987
233	24.9576653326854	-24.8931481691484	1.56459444597526
234	29.6529112408774	-28.4286923812805	5.01687864994338
235	29.6082926652202	-28.3953531886887	4.98328124227571
236	22.254727410417	-22.8393118932934	-0.344162453003034
237	29.236168659582	-28.1168533680631	4.70443549898092
238	18.3529061195865	-19.8547387602244	-2.99955573521977
239	23.7976206766907	-24.0129802762815	0.737922431425478
240	28.3778160168018	-27.4735726004919	4.06371601760737
241	25.5367457217615	-25.3316911662869	1.98143975280266
242	26.0350704767168	-25.7087497972584	2.34170002042456
243	-5.63826557877253	9.25406645044002	4.15834585308694
244	25.8963636723676	-25.6038099727991	2.24136723187154
245	26.8411035795294	-26.3173331823929	2.92966079577716
246	26.75086648782	-26.2492201557081	2.86376598378427
247	26.9807234684893	-26.4226466370804	3.03186927302858
248	-7.92714503816372	11.6445107121563	4.81408890991392
249	-6.86823648159789	10.6521929561003	4.67860360317802
250	-7.92714503816372	11.6445107121563	4.81408890991392
251	-6.8714266898059	10.6553150682411	4.6791679606483
252	-7.06110870034347	10.8409482524673	4.71272328138127
253	-7.06110870034347	10.8409482524673	4.71272328138127
254	-7.92714503816372	11.6445107121563	4.81408890991392
255	28.254880160932	-27.3813551118401	3.97218608626489
256	-6.46323559328433	10.2270089146625	4.55927385469604
257	-6.86823648159789	10.6521929561003	4.67860360317802
258	27.0580497708567	-26.480900984282	3.08871816374828
259	-6.86823648159789	10.6521929561003	4.67860360317802
260	-6.86823648159789	10.6521929561003	4.67860360317802
261	-7.06110870034347	10.8409482524673	4.71272328138127
262	-6.86823648159789	10.6521929561003	4.67860360317802
263	26.6787596731725	-26.1947922780228	2.8111106410134
264	26.0023540173292	-25.6840116594061	2.31797576357883
265	-7.92714503816372	11.6445107121563	4.81408890991392
266	-7.06110870034347	10.8409482524673	4.71272328138127
267	-7.06110870034347	10.8409482524673	4.71272328138127
268	-6.86823648159789	10.6521929561003	4.67860360317802
269	-6.6727315972185	10.4469451177378	4.62099990562285
270	25.8137662288858	-25.5413094282536	2.1816668047222
271	-6.02159667743454	9.70615452295747	4.34464131672525
