# Supplementary material for: Single-cell trajectories reconstruction, exploration and mapping of omics data with STREAM
Source: Nat Commun. 2019 Apr 23;10:1903. doi: 10.1038/s41467-019-09670-4 (PMC6478907; doi:10.1038/s41467-019-09670-4)
Supplement: Supplementary file 5 — Supplementary Data 2 [file 41467_2019_9670_MOESM5_ESM.zip › Sup_data2/Guo_2013/scuba/Result_run2/intermediate_files/qPCRPData.txt]

	HSC1	HSC1	HSC1	HSC1	HSC1	HSC1	HSC1	HSC1	HSC1	HSC1	HSC1	HSC2	HSC2	HSC2	HSC2	HSC2	HSC2	HSC2	HSC2	HSC2	HSC2	HSC2	HSC2	HSC2	HSC2	HSC2	HSC2	HSC2	HSC2	HSC2	HSC2	HSC2	HSC2	HSC2	HSC2	HSC2	HSC2	HSC2	HSC2	HSC2	HSC2	HSC2	HSC2	HSC2	HSC2	HSC2	HSC2	HSC2	HSC2
Stage	2.000000	3.000000	4.000000	5.000000	3.000000	1.000000	2.000000	2.000000	1.000000	1.000000	2.000000	1.000000	2.000000	2.000000	1.000000	2.000000	1.000000	1.000000	2.000000	1.000000	2.000000	2.000000	2.000000	2.000000	2.000000	2.000000	2.000000	2.000000	1.000000	2.000000	2.000000	2.000000	2.000000	2.000000	1.000000	1.000000	2.000000	2.000000	2.000000	2.000000	1.000000	1.000000	2.000000	1.000000	2.000000	3.000000	4.000000	1.000000	2.000000
CD52	6.479620	0.000000	0.000000	5.550051	0.000000	0.000000	0.000000	0.000000	7.455898	0.000000	0.000000	0.000000	0.000000	0.000000	0.000000	0.000000	0.000000	0.000000	0.000000	0.000000	8.300902	0.000000	0.000000	0.000000	0.000000	0.000000	0.000000	0.000000	0.000000	0.000000	0.000000	0.000000	0.000000	0.000000	6.824625	6.830962	0.000000	0.000000	0.000000	0.000000	0.000000	0.000000	0.000000	0.000000	0.000000	0.000000	7.988986	0.000000	0.000000
Ifitm1	11.688533	11.390682	10.561844	11.874295	8.976571	13.014076	11.619257	12.985075	12.177043	12.401126	11.361061	13.310997	12.150971	12.438003	12.627000	11.606673	13.564376	13.125283	12.471830	13.190112	12.709271	11.583519	13.444977	11.413669	13.255410	13.004643	12.402571	12.318478	13.662143	12.761739	12.557150	11.818809	11.810525	11.592550	11.146487	12.975531	14.027511	12.564580	11.009765	11.462134	11.212986	13.129565	12.972886	13.121126	11.822576	8.692080	11.591490	12.053727	11.608490
Cdkn3	0.000000	0.000000	0.000000	0.000000	8.293616	0.000000	0.000000	0.000000	0.000000	0.000000	0.000000	0.000000	0.000000	0.000000	0.000000	0.000000	0.000000	0.000000	0.000000	0.000000	0.000000	0.000000	0.000000	0.000000	0.000000	0.000000	0.000000	0.000000	0.000000	0.000000	0.000000	0.000000	0.000000	0.000000	0.000000	0.000000	0.000000	0.000000	0.000000	0.000000	0.000000	0.000000	0.000000	0.000000	0.000000	0.000000	0.000000	0.000000	0.000000
Ly6a	10.417026	11.452145	0.000000	8.158840	8.945882	10.785468	9.430298	11.393782	11.092500	10.517126	8.489428	11.466333	9.087110	10.489063	9.033454	10.201174	11.537838	11.319515	10.587010	11.680774	13.005996	0.000000	11.897272	9.815056	8.158464	7.068841	8.445083	0.000000	9.656315	11.956131	9.967967	9.366567	9.580774	8.492251	12.085619	9.104674	13.093223	10.199162	10.116580	10.557791	8.008449	11.208885	9.769678	11.539282	9.782031	0.000000	11.156826	13.264005	10.396055
Bax	6.911608	10.201157	0.000000	9.396073	0.000000	9.911665	9.844795	7.836565	7.393461	9.388012	10.021800	8.247331	7.587381	7.321683	8.694784	7.901355	10.430085	7.343904	8.347465	10.458787	7.846373	8.217049	10.591097	9.054194	8.143321	9.573342	9.018707	8.431136	11.101944	9.038491	9.812205	0.000000	9.311078	8.230400	9.724382	8.532722	9.333092	9.072078	9.073558	10.491642	10.179944	7.871978	9.273864	7.993221	9.110351	10.719974	7.334239	7.759677	0.000000
Aebp2	6.552134	6.141925	3.055425	6.161470	5.465362	6.149249	5.388675	5.297342	5.424629	6.402204	5.501913	4.295650	6.579648	3.620906	4.814682	5.015566	6.227257	2.429754	4.976058	6.105595	5.889121	4.613260	6.725223	6.541837	6.538212	5.342727	2.467595	6.845097	7.317056	5.259024	6.416909	2.655291	6.007378	7.060877	5.391997	6.042141	3.658499	5.572754	6.227243	6.904954	5.757494	5.725252	4.843493	6.298550	4.740532	8.345898	4.382425	0.000000	4.829550
CD63	9.254820	8.906509	8.476437	8.681905	7.522325	9.727404	9.754491	9.632729	9.655238	9.137757	9.621195	9.301824	9.242436	9.556482	8.811592	7.672475	10.342950	9.193756	7.653681	8.848692	9.808181	8.852520	10.377284	8.919023	8.990374	9.955255	9.132875	7.876198	10.726261	8.914301	9.136451	0.000000	9.331953	8.444195	9.970013	7.906336	9.920717	8.242931	9.650123	9.265295	8.502967	9.096083	9.496577	9.329377	9.804437	9.350756	8.856556	6.767534	9.440681
Cdkn2a	0.000000	0.000000	5.299093	0.000000	0.000000	0.000000	4.408249	5.189251	0.000000	0.000000	0.000000	4.242738	0.049493	0.000000	5.550918	0.000000	0.000000	0.000000	0.000000	3.203529	0.000000	0.000000	0.000000	0.000000	3.381249	6.717952	0.000000	6.493252	0.000000	0.000000	0.000000	5.663169	0.000000	0.000000	0.000000	0.000000	7.036059	0.000000	0.000000	0.000000	7.256964	2.748890	7.080063	6.894106	0.000000	2.557935	0.000000	0.000000	2.635383
Cdkn2c	0.000000	9.663323	8.656617	8.246513	0.000000	0.000000	0.000000	0.000000	0.000000	0.000000	0.000000	0.000000	8.096251	0.000000	0.000000	9.048579	0.000000	0.000000	0.000000	0.000000	0.000000	0.000000	7.997456	0.000000	0.000000	0.000000	8.379483	8.099738	0.000000	0.000000	0.000000	9.181870	9.638624	0.000000	0.000000	0.000000	0.000000	0.000000	0.000000	0.000000	0.000000	0.000000	8.679300	0.000000	7.990801	8.292165	0.000000	0.000000	9.736120
CD48	0.000000	0.000000	0.000000	0.000000	0.000000	0.000000	0.000000	0.000000	0.000000	0.000000	0.000000	0.000000	0.000000	7.961244	0.000000	0.000000	0.000000	0.000000	0.000000	0.000000	0.000000	0.000000	0.000000	0.000000	0.000000	0.000000	0.000000	0.000000	0.000000	0.000000	0.000000	0.000000	8.453785	0.000000	0.000000	0.000000	0.000000	0.000000	0.000000	0.000000	0.000000	0.000000	0.000000	0.000000	0.000000	0.000000	0.000000	0.000000	0.000000
Gapdh	7.760661	11.091123	6.898408	11.160301	9.715801	9.541488	11.547872	9.826589	11.341296	10.188357	11.823947	6.788615	10.903354	10.402603	11.129779	10.876256	12.042445	9.719642	8.263909	10.393814	10.020788	9.781996	11.732416	11.258320	10.284032	11.728569	11.175768	9.780346	12.022175	10.261146	9.066913	10.138328	8.830914	8.929270	9.059906	11.529586	11.407082	10.737867	9.566651	12.169258	11.187837	10.940868	11.574197	9.781402	12.277493	10.534091	9.881183	9.521055	9.164090
Cdkn2d	6.319809	9.524512	9.935715	5.896501	7.869819	6.520958	8.800484	1.381527	7.573569	7.364734	7.423517	0.000000	9.265290	9.255985	7.396086	9.091513	0.000000	8.270588	8.775287	8.335816	0.000000	0.000000	0.000000	8.900289	8.138228	8.091848	0.000000	8.210838	7.570451	0.000000	9.046191	9.565752	0.000000	8.264310	0.000000	8.092812	7.495135	7.772769	0.000000	0.000000	8.086313	7.943460	0.000000	8.224193	9.523052	10.468761	0.000000	9.105238	0.000000
CD9	7.940509	9.845777	0.000000	6.690344	9.176632	8.875732	8.365362	0.000000	8.309905	6.422293	8.033778	9.477076	8.616166	0.000000	0.000000	7.547351	7.440504	7.838774	0.000000	7.966922	7.159282	7.134580	8.532047	3.518815	8.276540	8.190069	8.934844	9.137054	0.000000	0.000000	0.000000	9.736713	0.000000	9.592607	0.000000	9.618108	8.195608	0.000000	0.000000	0.000000	0.000000	7.585510	8.508583	0.000000	8.545353	10.952957	0.000000	0.000000	8.410385
Sfpi1	7.762270	10.018046	0.000000	0.000000	10.395296	9.270704	9.805274	0.000000	7.895582	0.000000	10.684709	8.761791	4.955660	0.000000	8.493437	8.863274	8.823013	9.760054	0.000000	10.133972	10.378005	10.486668	0.000000	10.035537	9.317667	6.836829	11.054542	10.016876	9.827789	10.614675	3.374864	11.077569	10.584704	10.430212	0.000000	9.148922	10.651751	8.277300	10.005891	8.976701	9.586377	8.416946	0.000000	0.000000	10.745450	0.000000	9.386319	8.519102	0.000000
Fcgr3	0.000000	0.000000	10.196701	1.576092	0.000000	0.000000	1.717198	0.000000	3.049567	5.486430	0.000000	0.000000	0.000000	0.000000	0.000000	0.000000	0.000000	0.000000	2.577197	0.000000	0.000000	0.000000	0.000000	0.000000	0.000000	0.000000	0.000000	0.000000	0.000000	0.000000	0.000000	0.000000	0.000000	0.000000	0.000000	0.000000	0.000000	0.000000	0.000000	0.000000	0.000000	0.000000	0.000000	0.000000	0.000000	0.000000	0.000000	0.000000	0.000000
Cdk4	7.750057	10.814205	0.000000	4.090642	7.142626	8.124656	0.000000	7.537472	8.185026	6.658284	10.792419	9.192646	10.366041	8.821360	9.579072	9.645285	10.033795	9.620208	8.494478	6.807158	7.172649	2.026434	11.145216	9.412683	6.451100	9.361743	9.556975	8.153167	8.375808	8.521669	10.177458	8.565803	10.532968	9.279535	8.782515	10.437193	10.203572	10.199428	6.203523	11.442511	8.999245	8.304405	10.375331	7.673320	11.792396	10.960430	9.830725	6.770452	0.000000
Fcgr2b	0.000000	0.000000	10.600338	0.000000	0.000000	0.000000	0.000000	0.000000	6.287471	0.000000	0.000000	0.000000	0.000000	0.000000	0.000000	8.455374	0.000000	0.000000	7.550754	0.000000	0.000000	0.000000	3.000961	0.000000	0.000000	0.000000	0.000000	0.000000	0.000000	0.000000	0.000000	0.000000	6.059274	0.000000	0.000000	0.000000	0.000000	0.000000	0.000000	0.000000	0.000000	0.000000	3.258015	0.000000	1.709053	0.000000	0.000000	0.000000	0.000000
Klf1	0.000000	0.000000	9.528671	7.680422	0.000000	0.000000	0.000000	0.000000	0.000000	0.000000	0.000000	0.000000	0.000000	0.000000	0.000000	0.000000	0.000000	0.000000	0.000000	0.000000	0.000000	0.000000	0.000000	0.000000	0.000000	0.000000	0.000000	0.000000	0.000000	0.000000	0.000000	0.000000	0.000000	0.000000	0.000000	0.000000	0.000000	0.000000	2.760410	0.000000	0.000000	0.000000	0.000000	0.000000	0.000000	7.947406	0.000000	0.000000	0.000000
Ccnb2	0.000000	9.751334	0.000000	0.000000	12.497139	0.000000	0.000000	0.000000	0.000000	0.000000	0.000000	8.082749	0.000000	0.000000	0.508243	0.000000	0.000000	0.000000	0.000000	0.000000	0.000000	0.000000	0.000000	0.000000	0.000000	0.000000	0.000000	0.000000	6.670633	0.000000	0.000000	0.000000	5.779292	9.447403	0.000000	0.324834	8.378754	0.000000	0.000000	0.000000	0.000000	0.000000	1.018621	0.000000	0.000000	0.000000	2.248282	0.000000	0.000000
Lmo2	11.183749	11.218333	7.973863	11.703548	10.587109	11.949189	11.728417	11.078854	10.209057	11.513100	11.600206	9.984194	11.139096	11.164979	9.985302	10.087511	10.646445	10.880322	11.447508	11.126084	11.205556	11.230428	11.171885	10.091998	9.956049	11.563742	9.920193	10.441235	11.647568	11.222662	11.919037	11.403634	10.823966	10.755450	9.673822	10.371910	10.642715	10.366646	9.822938	11.397548	10.428446	10.403687	10.959173	9.610868	10.969178	12.717811	10.658358	10.209734	10.369039
Ndn	10.381963	10.644776	10.296092	8.600621	9.458517	9.191169	0.000000	0.000000	8.564253	10.426676	10.337453	10.058691	10.398514	9.204332	0.000000	0.000000	0.000000	9.241261	0.000000	11.413717	0.000000	0.000000	11.101116	8.477707	0.000000	11.283769	10.436942	0.000000	12.304232	0.000000	0.000000	0.000000	10.152544	8.715535	11.055389	0.000000	8.665746	0.000000	10.878486	0.000000	9.347038	0.000000	11.148527	11.168969	10.965368	0.000000	8.433119	0.000000	8.913745
Rora	11.332454	0.000000	0.000000	0.000000	9.201416	8.426852	0.000000	9.247820	0.000000	10.512930	0.000000	0.000000	9.457376	9.844744	0.000000	0.000000	7.940605	0.000000	9.922542	0.000000	8.262364	10.295077	9.736451	0.000000	0.000000	0.000000	0.000000	8.887429	0.000000	0.000000	10.011631	0.000000	0.000000	10.169675	9.352679	8.813054	0.000000	9.872051	9.792502	10.155959	8.963470	0.000000	0.000000	0.000000	0.000000	0.000000	6.717871	0.000000	9.749417
Gfi1b	0.000000	10.008866	7.263042	0.000000	9.616646	0.000000	0.000000	0.000000	8.828939	12.166986	0.000000	8.654839	10.537359	10.673600	10.670205	0.000000	9.123556	0.251265	0.000000	10.698248	8.358582	0.000000	9.768142	0.000000	9.064559	9.561011	9.497677	0.000000	0.000000	10.165112	0.000000	8.099406	0.000000	0.000000	0.000000	8.039976	8.138145	9.636685	0.000000	10.985450	7.959686	0.000000	10.836544	10.163219	8.371999	12.902130	10.360425	7.633756	10.019380
Trp53	10.107824	10.834944	9.893322	9.935311	11.061157	10.516157	10.355354	9.589200	10.972548	10.653301	10.819315	10.430549	10.519951	10.016404	10.632314	10.821983	10.432867	10.296477	9.972622	11.003431	10.306693	9.614112	10.848423	10.580720	10.683356	11.811935	10.658032	9.594732	10.789499	9.285028	10.115395	10.931366	10.271153	10.150535	10.552575	10.062265	11.462867	10.726065	10.399501	9.883150	11.047173	10.265746	10.811722	9.768550	10.979233	11.033538	10.303917	8.154376	10.152348
Gata1	0.000000	4.977227	9.288265	3.406864	0.000000	3.622522	8.170873	3.566051	0.000000	0.000000	0.000000	0.000000	0.000000	0.000000	0.000000	0.000000	5.278078	0.000000	0.000000	3.665980	1.260433	0.000000	0.000000	0.000000	8.038961	5.942837	0.000000	0.000000	7.886933	0.000000	2.205087	0.000000	7.769385	5.833265	0.000000	0.000000	0.000000	0.000000	0.000000	0.000000	0.000000	0.000000	4.010000	0.000000	7.608374	10.999164	6.326709	0.000000	0.000000
Lyl1	9.719533	7.388624	8.241278	1.339127	8.119141	3.686749	6.873617	0.000000	6.562988	8.882820	8.427197	0.000000	9.092661	2.100553	7.382485	5.044360	7.915668	0.000000	7.650039	7.711142	0.000000	9.393000	5.872159	0.000000	7.147237	8.880146	8.357843	3.056173	6.240951	8.783421	7.659047	9.876612	3.845395	8.560062	0.000000	0.000000	7.275852	7.653986	0.000000	0.000000	0.000000	7.714554	8.960696	0.000000	6.756330	8.287815	9.118287	9.106663	0.000000
Epor	4.322451	1.593632	4.628450	3.385672	4.864827	4.734730	0.516969	0.000000	4.316013	4.543894	5.480115	5.695757	4.966396	3.917775	2.785252	5.004169	3.903799	0.000000	2.715127	4.041693	5.054575	6.159806	4.890388	5.632866	5.890506	5.620148	3.324388	5.108145	6.054167	0.246548	1.982979	4.832784	1.353223	0.000000	0.276314	5.430854	0.797903	4.981902	4.796415	5.081717	0.540963	4.926645	5.791002	4.205950	4.894523	0.000000	4.089331	0.000000	5.769439
Mbd2	8.554013	9.231692	0.000000	9.220947	9.068805	8.125836	8.576705	7.063515	7.500521	0.000000	9.819088	8.379839	8.029955	9.715245	7.869373	8.349704	9.036803	0.000000	10.142836	4.928400	0.000000	9.405928	8.956435	8.355252	10.477826	9.134400	8.569071	10.163163	10.601053	10.117146	11.064655	0.000000	9.785466	9.295192	0.000000	8.927049	9.604026	8.331724	0.000000	10.575969	10.055760	8.310525	1.880680	8.075858	8.352640	10.422012	8.163310	8.060768	8.219591
Actb	14.560427	14.887740	12.317392	14.912843	14.993628	14.679672	14.941650	14.011185	13.927708	14.307089	15.213289	13.614587	15.348070	14.270480	14.029335	14.389458	14.224826	14.216724	14.619415	13.577974	14.029648	14.110347	15.581989	15.401747	14.518608	14.972556	15.543006	13.475355	15.466559	14.787504	13.957897	13.860983	15.340987	14.509349	13.946531	14.836303	15.152278	15.038302	14.202417	15.917165	15.066276	13.722032	14.877480	13.997682	15.579956	15.295304	14.927686	13.984140	14.339932
Cdkn1a	0.000000	11.201017	9.076223	9.579550	0.000000	11.502884	0.000000	9.613331	0.000000	6.290708	8.268527	0.000000	0.000000	0.000000	0.000000	0.000000	0.000000	0.000000	0.000000	0.000000	0.000000	0.000000	0.000000	0.000000	0.000000	0.000000	9.534879	0.000000	0.000000	0.000000	0.000000	0.000000	0.000000	8.526138	0.000000	0.000000	0.000000	0.000000	0.000000	10.856007	0.000000	6.153532	0.000000	0.000000	0.000000	0.000000	0.000000	0.000000	0.000000
Ccnd3	9.269464	12.194077	10.457248	10.927559	9.931149	11.091908	9.860436	9.509622	10.535628	10.505500	10.942163	11.493241	11.521661	11.188447	10.937395	8.763062	10.504779	10.518983	9.487902	10.569373	10.670748	8.063307	12.249015	8.490650	12.291047	11.939641	11.268332	8.608958	12.020989	11.212839	11.922612	9.439813	11.262032	12.154271	8.300030	11.468861	11.491359	10.151843	9.935632	13.170411	10.546997	9.853382	10.806571	11.506624	10.670119	12.603375	10.565490	9.197697	10.559601
Max	6.383588	8.181654	9.872198	8.415385	9.364467	8.483327	7.669390	7.930871	8.518406	9.312175	6.979477	0.000000	9.237329	8.774208	0.000000	6.759925	8.797696	7.662808	7.464339	7.207405	8.850478	7.694397	9.805738	7.643165	0.000000	9.125346	0.000000	8.558730	8.780939	7.904097	8.352896	9.648473	6.966505	9.695476	8.139228	9.101134	7.595334	9.309331	7.718787	8.781084	8.700980	9.381464	7.088699	9.425947	8.041490	6.322468	7.838218	8.101045	9.554900
Ccne1	0.000000	0.000000	10.418396	5.403730	0.000000	0.000000	0.000000	0.000000	0.000000	0.000000	0.000000	0.000000	0.000000	0.000000	0.000000	0.000000	0.000000	0.000000	0.000000	0.000000	0.000000	2.600828	0.000000	0.000000	0.000000	0.000000	0.000000	0.000000	0.000000	0.000000	0.000000	0.000000	0.000000	0.000000	0.000000	0.000000	0.000000	0.000000	0.000000	9.492351	8.510711	0.000000	0.000000	0.000000	0.000000	0.000000	0.000000	0.000000	0.000000
Cdk5	0.000000	0.000000	9.950696	6.926489	8.983827	6.295303	0.000000	7.384172	0.000000	3.223575	5.931248	0.000000	0.000000	0.000000	7.045812	0.000000	0.000000	0.000000	0.000000	0.000000	0.000000	0.000000	0.000000	0.000000	0.000000	0.000000	8.383724	0.000000	0.000000	0.000000	0.000000	0.000000	0.000000	0.000000	0.000000	0.000000	0.000000	0.000000	0.000000	0.000000	0.000000	0.000000	6.791805	0.000000	0.000000	7.977629	0.000000	0.000000	5.480387
Eed	11.647554	11.497896	10.426945	10.764862	10.708146	10.322006	11.597804	11.548593	10.768056	9.453292	11.772650	11.315856	10.831236	11.253808	12.178428	10.921536	11.159406	10.340806	11.115249	11.931517	10.898089	11.366462	9.319658	11.926524	11.496574	11.138421	10.686486	11.326588	12.118635	11.992525	11.566903	16.389120	10.777686	9.475393	10.291132	10.568655	11.771979	11.587899	9.158608	10.102544	11.235091	9.636407	10.160091	12.102924	11.715212	12.055134	11.032105	10.784520	11.956586
Tgfb1	3.820919	2.288662	6.665194	0.000000	6.567061	0.000000	0.000000	5.486547	0.000000	1.329407	0.000000	0.000000	8.007809	7.581847	7.126201	2.104696	0.000000	0.000000	0.000000	0.000000	0.000000	0.000000	0.000000	7.013251	0.000000	0.000000	5.446597	8.525971	0.000000	7.287211	0.000000	0.177937	6.239804	0.000000	7.708781	0.000000	9.162574	7.690361	8.924821	6.797024	0.000000	0.000000	0.000000	0.000000	0.000000	8.772428	0.000000	0.000000	0.000000
Cdc42	10.589730	12.603333	11.365208	11.720877	12.561730	11.973067	11.644799	10.277853	12.112525	11.918753	12.343278	12.069682	12.055439	11.687200	12.122208	11.946286	12.673614	11.963467	12.045998	11.834242	11.274525	11.547746	12.966794	11.216272	12.999285	12.848410	12.355756	12.159374	12.901558	11.834692	13.186416	11.553065	12.619879	12.295598	11.661783	12.839406	12.342513	12.910039	12.173754	13.249795	12.638974	12.485865	12.631838	11.628069	12.923726	13.426627	12.323336	11.367115	12.674038
Tnfrsf1a	9.541976	10.684588	0.000000	8.843379	8.493369	8.638825	8.992780	8.574645	10.343743	10.403784	9.572882	8.618329	8.184311	8.881003	9.777140	7.601034	10.756698	9.707898	10.068505	9.208933	7.996749	8.492105	9.090948	8.725990	8.957882	11.032785	10.393072	9.291268	10.409693	9.967979	10.774101	9.729431	10.569096	9.890608	9.535572	7.614330	9.962308	9.723814	9.404692	11.133844	9.319526	9.126530	10.142649	10.808946	9.629360	10.490108	8.997047	6.783965	10.493963
Erg	10.276176	11.307886	0.000000	10.375072	11.491983	10.367456	10.292835	12.580632	11.588075	11.470355	12.609179	11.473460	11.386055	11.804002	10.892568	9.670916	11.823294	10.114671	11.753788	11.807715	11.239619	11.308398	11.015467	10.869756	10.086319	11.425826	11.205362	11.670889	10.194585	12.130078	11.547912	11.496254	10.227266	10.854223	8.490344	11.807672	10.859031	12.450495	11.367658	10.423333	11.912943	10.881897	11.166421	13.047198	10.164289	9.614568	10.089026	11.535858	11.887296
Cdk2	8.195774	10.482053	0.000000	7.860091	8.771241	8.977208	9.345210	0.000000	6.940183	0.000000	10.458200	9.172852	9.652248	0.000000	0.000000	7.134176	10.885416	8.688497	9.213345	8.427702	9.131700	10.117561	10.623472	8.323515	10.014791	9.104316	0.000000	8.250912	8.778223	10.181456	10.427240	10.355935	9.524655	0.000000	0.000000	10.119242	10.573409	0.000000	8.347701	10.520461	9.423319	8.536868	0.000000	8.560825	9.033005	9.697148	8.283740	9.410940	7.149518
Tob1	3.663851	0.000000	6.729934	6.751508	9.277551	6.257825	0.000000	7.305524	0.000000	7.470544	0.000000	0.000000	8.232747	7.277765	0.000000	0.000000	10.093364	1.077884	0.000000	5.711225	7.950802	0.000000	6.101211	7.421640	0.000000	5.231142	0.000000	0.000000	8.385662	6.360515	0.000000	6.315789	0.000000	8.912910	0.000000	7.139425	5.273960	0.000000	4.286158	0.000000	5.853017	9.865833	5.085189	5.651290	8.961229	7.378951	6.076759	8.086165	7.426139
Ldb1	11.444938	11.585580	4.367062	11.448872	11.725577	10.955439	11.744629	9.665207	10.202532	12.175564	11.838594	11.559670	12.338175	11.076058	11.171072	10.661073	11.347821	10.866794	10.655687	10.701866	10.550101	10.339574	11.810803	11.181938	11.929861	12.417865	11.010750	11.458396	12.133146	11.520006	11.937315	11.671781	11.488179	11.468304	11.824536	12.161471	12.093836	11.613948	11.147870	11.721833	12.295374	11.834005	11.676784	11.391456	11.768603	12.030352	11.284983	10.866508	11.181739
Ccnb1	0.000000	8.175380	11.345450	6.069271	10.223616	0.000000	0.000000	1.658420	6.624900	4.098664	9.205608	0.000000	0.000000	0.000000	0.000000	0.000000	0.000000	0.000000	0.000000	0.000000	0.000000	8.432454	0.000000	0.000000	0.000000	7.396415	0.000000	0.000000	0.000000	3.286430	0.000000	9.817458	0.000000	8.456859	0.000000	3.302577	0.000000	0.000000	0.000000	0.000000	8.897545	0.000000	0.000000	0.000000	0.000000	2.205962	0.000000	0.000000	4.705791
Sell	0.000000	0.000000	0.000000	9.765899	9.649988	0.000000	0.000000	0.000000	6.187625	0.000000	0.000000	8.007430	0.000000	0.000000	0.000000	0.000000	0.000000	0.000000	0.000000	0.000000	0.000000	0.000000	0.000000	0.000000	0.000000	0.000000	0.000000	0.000000	0.000000	0.000000	0.000000	0.000000	8.140166	0.000000	0.000000	0.000000	0.000000	0.000000	0.000000	0.000000	0.000000	6.943646	0.000000	0.000000	7.955985	0.000000	0.589159	0.000000	0.000000
Bcl2l1	9.698021	9.547744	9.648146	8.628988	9.129936	7.721310	9.307727	0.000000	0.000000	3.453535	10.141120	0.000000	0.000000	9.223091	0.000000	7.998940	9.928625	8.660943	9.948322	0.000000	8.154638	0.000000	8.817510	9.517982	9.263481	10.570627	2.812565	8.352580	0.000000	8.391706	9.459271	8.637278	9.884630	8.644484	10.024114	0.000000	8.611262	0.000000	9.949937	10.654978	0.000000	8.472548	7.373487	10.719483	10.488351	10.376830	0.000000	8.233557	0.000000
Myc	8.681190	12.084219	0.000000	9.316563	8.339217	11.284004	6.874781	0.000000	9.537078	11.994613	11.847678	8.334918	11.890150	0.000000	0.000000	8.241571	0.000000	10.302072	9.299395	0.000000	9.071878	10.497330	12.115699	11.182133	0.000000	0.000000	10.916075	9.247031	10.785635	10.254056	11.591246	8.686559	10.915352	10.087783	0.000000	7.568805	11.208573	11.250058	10.758824	10.052264	11.509664	0.000000	11.069603	8.710010	11.381971	13.384157	9.707612	10.294255	11.612446
Cdkn1b	3.566132	5.474636	4.410251	5.254952	4.493116	2.106635	3.568360	3.107957	1.445882	2.736021	0.000000	2.241221	3.018377	0.000000	1.109018	2.407967	0.000000	4.024356	4.685944	5.667188	0.000000	0.000000	2.612249	4.190800	4.643869	4.862616	4.551877	4.471898	0.000000	4.000501	2.425656	3.258700	4.105735	0.000000	3.966190	4.126693	4.563785	4.846046	2.842187	0.345137	3.675729	0.000000	2.474744	2.834768	3.609524	3.473989	1.300405	1.180908	0.000000
Cdk2.1	0.000000	8.893281	0.000000	6.045166	0.000000	6.174083	7.244360	0.000000	0.000000	0.000000	0.000000	0.000000	8.140525	0.000000	0.000000	8.212794	7.837144	5.649734	4.667666	5.616414	0.000000	0.000000	0.000000	0.000000	0.000000	0.000000	0.000000	0.000000	0.000000	0.000000	7.104125	0.000000	0.000000	0.000000	0.000000	0.000000	0.000000	0.000000	0.000000	8.064023	0.000000	0.000000	0.000000	0.000000	5.952598	0.000000	7.238797	0.000000	0.000000
CD34	9.289763	7.428635	0.000000	9.969784	7.505707	7.722449	0.000000	0.000000	8.427882	0.000000	9.729000	5.940894	7.993185	8.281324	7.592036	8.534819	9.110074	9.503792	9.065400	8.177518	5.003631	7.746564	7.725368	7.318509	0.000000	8.730074	7.560976	0.000000	0.000000	9.562648	0.000000	8.446450	10.170413	0.000000	8.066658	4.713512	0.000000	0.000000	8.486771	0.000000	0.000000	0.000000	0.000000	0.000000	8.005577	1.572483	9.699053	6.952699	9.351594
CD55	6.005275	1.674802	9.344788	5.977845	0.000000	8.597672	4.688096	5.410200	0.000000	8.078742	3.618493	8.288057	3.296753	6.608648	7.932362	7.261184	7.154555	6.894716	7.364087	7.691794	4.793472	6.993648	9.052053	0.000000	8.216581	0.000000	0.000000	3.457974	8.455514	8.278384	8.058397	8.641847	0.000000	8.729220	0.000000	7.493794	6.985648	0.000000	8.887378	6.753501	0.000000	8.588043	3.499348	8.430195	6.461109	8.242706	0.000000	0.000000	6.494692
Casp8	9.762864	11.172801	8.869437	8.845787	10.028212	9.279478	9.467411	9.941992	9.540650	9.794838	10.344469	8.189275	8.205003	0.000000	0.000000	8.668146	10.597373	0.000000	8.615499	8.609118	8.677186	8.089736	8.835168	8.293482	10.488785	9.808158	10.723999	9.132736	8.984719	10.077933	9.322153	8.594733	0.000000	9.968255	3.711943	10.095933	10.432344	9.534322	10.548957	11.040799	9.635819	10.076392	0.000000	8.488268	9.694276	9.944943	10.037678	7.981887	10.467329
Mycn	9.756029	12.394287	8.428465	4.571976	9.856671	10.783284	10.458545	11.042213	9.937890	9.321216	9.695920	12.944185	6.771731	10.345491	13.041949	12.079092	13.638691	7.932265	8.805003	10.004045	1.760675	8.720919	11.908148	9.172818	13.412168	14.475649	11.602604	10.946366	13.720744	12.842879	12.493247	12.074049	8.171613	9.909177	3.182255	13.488941	13.289815	12.430302	9.511797	11.652402	12.515890	12.082475	14.535444	10.760823	9.558465	12.365143	10.281536	0.000000	9.694910
Cebpa	8.387003	0.000000	9.296680	7.365318	6.211718	0.000000	0.000000	0.000000	0.000000	0.000000	0.000000	0.000000	0.000000	0.000000	0.000000	8.250237	0.000000	0.000000	8.065511	8.663920	0.000000	8.580730	6.631948	0.000000	0.000000	0.000000	0.000000	0.000000	0.000000	0.000000	0.000000	6.814488	0.000000	0.000000	0.000000	0.000000	0.000000	8.586179	8.994003	0.000000	0.000000	0.000000	0.000000	0.000000	0.000000	2.514569	8.209669	0.000000	0.000000
Ezh2	0.000000	10.200473	0.000000	8.664227	9.071131	9.028153	7.629268	0.000000	6.630980	0.000000	8.331858	0.000000	6.584644	7.500867	0.000000	7.982160	0.000000	0.000000	9.256611	0.000000	6.459025	8.458505	9.866223	6.621977	0.000000	0.000000	2.076337	0.000000	8.703782	6.589248	9.408215	8.442019	7.524613	0.000000	0.000000	8.024954	0.000000	7.622735	6.799952	9.845167	7.865952	0.000000	6.750043	6.567586	9.346727	9.840843	5.346773	8.282196	0.000000
Akt1	7.732479	9.317840	0.000000	9.053216	9.030789	9.200582	8.429621	7.798682	0.000000	0.000000	8.840082	9.018066	9.030587	8.449844	9.185654	9.408687	9.230212	8.960925	8.928811	5.710167	8.393357	8.110214	10.208785	8.773606	9.236964	8.715524	9.043613	8.592573	9.020195	8.932572	10.134435	7.792854	9.270600	10.204431	8.555429	9.248906	9.983519	8.173340	9.183008	10.813219	8.940959	9.978883	9.211057	8.372340	10.421939	11.041697	8.104914	8.832145	6.730547
CD53	8.409515	0.000000	0.000000	8.324602	0.000000	9.158914	0.000000	0.000000	0.000000	0.000000	0.000000	0.000000	0.000000	0.000000	0.000000	0.000000	0.000000	0.000000	0.000000	0.000000	0.000000	0.000000	0.000000	0.000000	0.000000	0.000000	0.000000	0.000000	0.000000	0.000000	0.000000	0.000000	0.000000	0.000000	0.000000	0.000000	0.000000	0.000000	0.000000	0.000000	0.000000	8.616090	0.000000	0.000000	0.000000	0.000000	8.375682	8.520066	0.000000
Ccna2	3.351323	0.000000	9.063586	7.931304	7.474128	0.000000	0.000000	0.000000	0.000000	0.000000	0.000000	0.000000	0.000000	5.627246	0.000000	0.000000	0.000000	0.000000	0.000000	0.000000	0.000000	0.000000	0.000000	0.000000	0.000000	7.957237	0.000000	0.000000	0.000000	4.277769	8.369597	0.000000	0.000000	0.000000	0.000000	0.000000	0.203361	4.481288	0.000000	0.000000	0.000000	0.000000	0.000000	0.000000	0.000000	0.000000	2.988705	0.000000	0.000000
Irf8	0.000000	0.000000	10.361575	0.000000	8.394850	2.203916	5.224760	0.000000	0.000000	1.297131	0.000000	0.000000	0.000000	0.000000	0.000000	0.000000	8.317754	0.000000	0.000000	0.000000	7.940662	0.000000	0.000000	7.941258	2.209936	0.000000	0.000000	0.000000	0.000000	0.000000	8.172734	0.000000	0.000000	0.000000	0.000000	0.000000	8.302111	0.000000	0.000000	0.000000	0.000000	0.000000	0.000000	0.000000	0.000000	0.000000	0.000000	0.000000	0.000000
Cdk1	0.000000	10.978736	8.635495	6.755743	10.264261	0.000000	0.000000	4.403901	0.000000	8.545664	9.290317	5.992959	0.000000	6.815470	7.656373	0.000000	0.000000	0.000000	0.000000	0.000000	0.000000	1.704690	9.193999	0.000000	8.585155	8.403154	0.000000	0.000000	9.649899	0.000000	8.925335	0.000000	0.000000	0.000000	0.000000	8.163018	8.638116	0.000000	3.415523	9.410550	0.000000	0.000000	0.000000	0.000000	0.000000	0.000000	7.043823	0.000000	0.000000
Gfi1	0.000000	0.000000	7.931435	6.960133	0.000000	7.792209	0.000000	0.000000	5.569492	0.000000	3.955432	10.526466	0.000000	0.000000	0.000000	5.779101	6.812935	4.020402	0.000000	0.000000	0.000000	0.000000	0.000000	0.000000	0.000000	3.342683	0.000000	0.000000	0.000000	0.000000	0.000000	0.000000	0.000000	0.000000	5.764474	0.000000	0.000000	0.000000	0.000000	0.000000	3.157925	0.000000	7.341662	0.000000	0.000000	0.000000	0.000000	0.000000	0.000000
Foxo3	8.092086	8.105835	9.244794	7.045910	7.634639	6.618900	8.540999	8.887218	9.994206	7.146265	8.129513	9.497830	9.360780	8.854217	8.949839	8.740495	9.918292	10.405283	9.579891	8.968816	9.342073	0.000000	10.574468	7.958756	10.561282	8.791257	8.688221	10.346781	9.748249	9.782913	8.783314	9.659092	10.020282	9.927483	9.078885	9.929574	8.115581	10.069776	9.794079	10.352978	9.098404	7.883782	9.814059	8.127444	9.569374	9.350573	9.176459	9.469002	9.337972
Mpl	11.007742	11.646514	8.322730	10.833209	10.644225	10.735222	10.485863	11.240207	11.060538	11.283920	12.075250	10.290261	11.013604	11.377289	10.805951	10.383974	12.347546	10.277891	10.362736	8.379378	11.634423	10.240321	9.148409	9.921372	11.775929	10.996255	9.444065	10.892111	10.783735	12.163148	11.589482	10.688912	9.544522	11.105332	10.189336	9.309619	10.699319	9.247662	10.099094	11.626449	10.477647	9.589585	10.209141	10.484612	10.101149	10.760097	10.789437	9.213936	9.621055
Akt2	3.513313	6.284471	7.236000	4.451879	4.693234	0.000000	5.930186	0.000000	4.680678	6.858997	3.165665	7.117074	6.360845	5.380674	4.582227	6.222065	0.000000	0.000000	5.448239	0.000000	0.000000	0.000000	5.733945	4.955278	5.548285	1.686034	0.000000	7.211292	0.000000	6.529655	7.114300	0.000000	4.741446	0.000000	0.000000	2.689707	1.906316	0.000000	3.267224	6.079117	2.832500	0.000000	7.166858	0.000000	0.000000	0.000000	5.531619	2.360304	0.000000
Muc13	8.715403	10.213869	0.000000	11.036640	8.983454	0.000000	9.864345	9.512210	7.438484	5.692518	2.869257	0.000000	10.328308	9.913602	7.130952	8.866483	9.934206	5.149111	8.765809	5.859436	8.691715	5.794783	8.866066	8.084394	5.874025	6.824222	7.131958	8.372880	9.485563	8.043155	7.779353	10.662428	9.553392	6.980307	0.000000	8.467483	10.546119	9.985295	9.386090	9.601715	6.353322	9.538963	8.594900	0.000000	9.168070	10.194258	6.905440	0.000000	7.682411
Stat4	9.862923	9.815639	0.000000	9.247925	9.045333	9.181292	8.543993	8.619669	6.741966	9.267571	9.529266	6.407718	7.974102	8.278825	8.083350	7.498624	9.111200	7.145978	8.520796	8.422766	7.831272	8.819214	10.187462	9.680556	7.694775	9.347158	6.790327	8.034203	7.218802	9.033474	8.907400	9.271209	7.511289	8.622186	8.583571	9.586213	8.949172	9.082050	8.047238	0.000000	9.148480	9.537084	10.485585	10.009193	9.376096	0.000000	7.872181	6.774844	7.899789
Ccne2	0.000000	10.079087	9.568518	0.000000	0.000000	6.987050	1.537747	0.000000	5.613642	0.000000	1.435695	0.000000	0.000000	0.000000	7.209791	0.000000	0.000000	0.000000	4.398638	0.000000	0.000000	0.000000	0.000000	0.000000	0.000000	2.116343	0.000000	0.000000	0.000000	0.000000	8.514042	4.048181	0.000000	0.000000	0.000000	0.000000	0.000000	0.000000	0.000000	11.184117	0.000000	8.173094	0.000000	0.000000	0.000000	8.127574	0.000000	8.342744	0.000000
Cycs	9.094508	11.232066	12.751349	9.458554	8.724123	10.152000	10.168352	7.470362	8.707566	8.073289	10.458637	0.000000	10.279983	9.223883	8.156689	9.965790	1.389817	9.690750	9.016529	7.769311	8.173860	9.106203	11.593892	10.296357	10.561057	9.208455	9.975376	8.135233	11.273132	10.099245	10.873575	9.421793	11.130127	9.899650	8.521914	9.414941	10.171525	10.155133	9.336433	12.440116	8.379192	8.339859	9.962204	0.000000	10.679430	12.064883	10.951413	7.835076	8.262615
Fli1	10.320135	12.378428	0.000000	11.208244	10.890252	10.446736	11.024133	11.214189	12.550705	10.492823	11.377619	11.466949	10.692255	11.386981	10.569625	10.734205	12.216064	10.359391	9.964509	10.825293	10.305634	10.165664	12.703087	9.813703	10.781503	12.253193	10.925116	9.325218	12.606989	10.833195	11.006975	8.684889	11.221415	11.146140	10.249383	11.490051	11.240412	10.901916	10.728537	11.328334	10.508958	11.728613	11.113391	10.160855	11.027709	13.933426	10.708337	10.445235	10.622534
Zbtb20	8.247134	0.000000	8.382620	8.828160	7.532653	9.205441	9.776987	0.000000	10.468738	10.921633	10.354732	9.029886	9.492038	7.911165	8.610985	9.077604	9.194385	8.858713	9.727682	8.164913	7.284415	7.644243	3.600156	8.295130	8.350065	6.719497	9.770479	8.469902	7.018321	7.980069	11.071480	9.739326	9.034859	0.000000	6.810442	9.860684	0.000000	0.000000	0.000000	9.661144	8.617206	8.244451	8.352518	8.513695	8.669944	9.171337	6.918424	7.545987	9.406625
PIk3R2	10.650538	9.632571	0.000000	10.281927	8.890714	0.000000	9.132999	0.000000	0.000000	10.331723	10.062225	0.000000	9.010146	7.033845	7.242609	7.953099	0.000000	0.000000	8.294647	0.000000	0.000000	9.468462	8.951850	0.000000	0.000000	9.305444	0.000000	8.778001	8.714120	8.117319	8.453189	7.937311	0.000000	8.540993	0.000000	8.735917	10.585776	7.998335	8.199594	8.342707	11.006807	0.000000	8.881184	0.000000	8.554056	0.000000	7.100456	0.000000	5.084923
Gata3	7.536053	7.131491	5.781838	6.388609	8.658692	7.066267	7.774680	0.000000	7.742570	0.000000	5.775577	0.000000	7.454374	9.469101	7.067364	7.462002	7.618468	8.137006	7.250826	6.391726	0.000000	8.614171	7.969563	7.639531	8.627870	9.240609	9.145201	8.459616	8.213699	7.340433	8.254171	6.940432	8.896948	7.423221	7.476692	8.072159	0.000000	8.153420	7.669763	7.021544	7.087984	8.810954	7.067477	6.710303	6.095081	7.813135	6.294676	0.000000	6.717711
Gata2	0.000000	7.563449	8.589452	8.153440	7.683888	0.000000	6.820755	0.000000	0.000000	7.051602	6.980037	4.910084	5.268652	6.620182	6.865195	0.000000	5.340150	5.553563	6.525422	4.107010	5.228114	6.146994	5.758419	6.054927	5.764456	6.833048	6.873404	6.269998	7.326634	4.129361	5.503012	5.685058	4.018679	8.155796	5.938032	6.592407	6.292249	5.311380	6.152913	7.596150	6.122842	5.452184	7.015667	6.334026	6.963795	9.303821	0.000000	3.600775	6.071561
Tcf3	2.296074	6.286787	0.000000	7.745594	0.000000	0.000000	0.000000	0.000000	1.831952	0.000000	6.508191	0.000000	8.108714	0.000000	5.771432	0.000000	0.000000	0.000000	5.941830	0.000000	0.000000	0.000000	0.000000	3.179863	4.491471	8.199703	7.805799	0.000000	7.174113	7.270520	7.278221	0.000000	8.292335	0.000000	0.000000	0.000000	0.000000	2.276389	0.000000	0.000000	8.011352	0.000000	8.088462	0.000000	6.452881	0.000000	6.989641	0.000000	7.392186
Pecam1	0.000000	0.000000	0.000000	0.000000	1.792120	7.412250	6.108988	0.000000	0.000000	2.375978	6.450178	0.000000	0.000000	0.574598	0.000000	5.502866	5.999493	0.000000	0.000000	2.256356	0.000000	4.137216	0.000000	2.772039	6.550212	5.486594	0.000000	5.134463	4.120947	2.130269	0.000000	0.000000	7.595070	6.577286	0.000000	0.000000	0.000000	0.000000	0.000000	0.000000	0.650091	0.000000	0.000000	0.000000	0.000000	0.000000	0.000000	5.493853	0.000000
Meis1	9.204400	9.490269	0.000000	9.734129	9.219352	9.064269	9.729386	7.615360	9.087353	9.875910	9.946087	9.139745	7.489165	8.531805	9.666574	7.920329	8.912101	8.678664	9.027120	9.337449	7.247196	8.116557	9.248087	9.028696	8.206074	9.803316	8.157118	6.976895	9.416591	9.052940	9.181672	9.577161	8.079104	9.634206	6.974302	8.473200	7.706824	9.375828	7.040546	8.698145	6.776616	7.166152	8.611417	9.023786	8.571184	9.687608	0.000000	7.573276	7.975672
Zfpm1	0.000000	8.743547	0.000000	0.000000	0.000000	0.000000	0.000000	0.000000	0.000000	6.938751	0.000000	0.000000	0.000000	0.000000	0.000000	0.000000	0.000000	0.000000	0.000000	0.000000	0.000000	0.000000	0.000000	7.433025	0.000000	6.819231	6.314830	0.000000	2.952997	6.247744	7.080631	0.000000	0.000000	6.432249	0.000000	0.000000	5.857997	0.000000	0.000000	0.000000	0.000000	0.000000	0.000000	0.000000	0.000000	10.575594	0.000000	0.000000	6.336328
Tgfb3	8.161781	0.000000	10.900449	8.420463	8.514988	0.000000	0.000000	0.000000	6.051867	0.000000	0.000000	0.000000	9.224284	0.000000	0.000000	0.000000	8.321159	8.665364	0.000000	0.000000	0.000000	0.000000	0.000000	5.628879	0.000000	8.589515	1.834108	0.000000	0.000000	0.000000	6.971601	0.000000	0.000000	0.000000	0.000000	0.000000	0.000000	1.482572	9.123993	8.262138	0.000000	0.000000	4.804221	0.000000	0.000000	0.000000	0.000000	7.597671	7.810026
Ccnc	0.000000	10.785613	8.539012	8.630438	5.086638	0.000000	10.693764	0.000000	0.000000	0.000000	9.879774	0.000000	8.559164	8.807451	8.280429	7.620275	8.529890	0.000000	7.808588	8.061212	7.755852	0.000000	8.042528	7.972104	4.500823	7.145554	9.544610	6.731277	8.927475	0.000000	0.000000	9.862097	0.000000	7.620400	7.283385	8.037989	7.403448	9.179322	0.000000	9.137832	9.212644	7.698306	7.963239	8.181633	0.000000	9.063207	0.000000	0.000000	8.770641
Myb	11.734168	12.230446	0.000000	11.839068	11.749016	10.483464	12.089315	10.151449	10.653153	13.124905	12.853376	12.619377	10.917832	12.417956	10.945699	10.401957	11.052869	10.502476	11.003359	11.454364	11.663467	11.813638	12.430157	11.605467	10.974699	11.524445	12.446189	11.705857	11.614892	10.140264	11.904038	11.357309	12.665066	11.680502	10.857240	12.202220	11.557310	11.456342	11.528622	11.486887	12.256480	11.247811	11.464079	6.653770	12.296751	12.587715	12.145474	9.878918	12.367915
Bcl11a	8.999305	0.000000	10.287906	4.319338	6.132571	7.380635	8.292553	0.000000	7.330073	10.159631	0.000000	0.000000	9.622142	0.000000	8.281261	7.135777	0.000000	8.752770	0.000000	0.000000	0.000000	0.000000	0.000000	0.000000	8.716860	0.000000	6.380310	0.000000	8.160653	8.682593	0.000000	0.013847	0.000000	0.000000	10.140204	8.321031	0.000000	0.000000	0.000000	0.000000	0.000000	7.452198	8.609970	0.000000	0.000000	0.000000	0.000000	0.000000	0.792854
Lin28a	0.000000	1.203213	6.374187	2.148546	8.194128	3.628883	4.710038	5.581154	3.661067	3.530222	6.494268	7.571081	1.804481	0.504846	0.000000	6.719823	2.582742	0.057368	4.043565	0.000000	0.650221	8.323760	0.000000	0.000000	8.922762	3.823300	6.814970	7.781852	5.725177	1.045305	6.610029	6.614793	6.366869	0.000000	3.920821	2.807542	8.139093	7.484052	4.178300	0.000000	0.000000	0.000000	0.000000	0.000000	6.855385	0.000000	1.702962	1.906497	3.909565
ETS2	0.000000	9.060645	9.202959	8.463058	7.845952	0.000000	8.227138	8.500590	8.197906	8.486157	0.000000	7.554705	0.000000	8.659805	7.895123	8.907091	0.000000	0.000000	8.470089	0.000000	5.546403	0.000000	9.236687	0.000000	10.205889	8.935668	8.124632	8.259319	0.000000	8.353103	8.323202	0.000000	9.754936	8.512480	9.724414	0.000000	7.904420	0.000000	8.219536	0.149401	5.726884	0.000000	0.000000	0.000000	8.321451	8.420195	8.101873	0.000000	0.000000
Bmi1	3.746120	8.681284	0.000000	5.756118	7.077060	8.095094	6.459153	2.660334	6.803794	5.852351	7.039682	7.601306	7.524104	4.813278	7.190477	6.207788	7.717696	6.826575	7.460860	6.373033	6.757608	6.407235	8.785396	6.734671	0.000000	8.035602	5.714839	5.619521	8.353275	6.333420	8.218661	5.824544	7.240728	6.631563	5.956578	6.561356	5.608159	7.907722	6.581186	7.531576	6.292797	6.797403	7.304874	8.482921	7.756603	8.758753	5.673647	6.355848	6.553387
Ifi203	11.931938	11.992367	10.744800	12.584852	12.890693	11.410145	11.737627	11.761302	11.373618	11.980167	11.340038	11.687231	11.919639	12.175883	11.026519	10.205161	12.473490	11.805994	12.273852	12.576961	12.134550	12.072580	11.359036	12.292704	11.132543	12.278004	11.192533	9.679555	11.039031	11.943134	11.939934	12.116984	10.481417	10.851247	11.407139	11.456476	11.769279	11.184078	12.499777	11.678191	11.397871	10.648141	12.619285	11.929738	11.563937	9.573715	11.753866	12.868202	11.172506
Tnfrsf21	0.000000	8.369177	0.000000	8.373982	0.000000	9.779157	0.000000	6.091451	0.000000	0.000000	8.726817	4.524522	6.624140	4.119175	3.278303	5.847980	4.949223	5.312917	0.000000	4.923701	6.914561	5.181648	6.870617	0.000000	5.733925	6.970432	6.098093	6.169265	0.000000	0.000000	5.299272	6.753908	7.972009	4.594230	3.859074	0.000000	6.716873	4.693798	4.903310	0.609978	5.138934	4.330860	5.598197	4.275225	5.049033	6.730291	4.875339	0.000000	4.171869
Ctnnb1	7.321223	6.992929	2.350384	5.308825	3.294961	7.648662	7.059748	6.378164	5.603869	7.567684	7.498321	7.673151	7.354995	6.653221	6.921426	4.941880	8.318602	7.849915	6.632619	6.450940	6.805765	7.031053	8.665854	4.636214	6.424921	6.917860	7.308354	6.377753	7.301423	6.761564	7.434624	5.298859	6.144523	7.326998	5.997016	7.373773	6.679916	6.012690	6.762140	6.910912	5.957573	7.738601	6.752966	5.259662	7.599860	8.521429	5.939716	5.441502	3.669823
Flt3	9.600138	0.000000	0.000000	10.226632	0.000000	0.000000	0.000000	7.668676	0.000000	0.000000	7.407153	0.000000	8.302926	0.000000	0.000000	7.918750	0.000000	0.000000	7.962484	0.000000	0.000000	0.000000	0.000000	8.839594	0.000000	0.000000	0.000000	0.000000	0.000000	10.250294	0.000000	8.643725	2.348294	0.000000	0.000000	0.000000	7.965582	9.453093	0.000000	0.000000	0.000000	8.202909	0.000000	0.000000	0.000000	0.000000	10.555487	0.000000	0.000000
Dtx1	0.000000	0.000000	6.622597	0.000000	0.000000	0.000000	0.000000	0.000000	0.000000	0.000000	1.866790	0.764319	4.049266	2.996075	0.000000	0.000000	0.000000	0.000000	0.000000	3.639086	0.231494	3.282813	0.000000	0.000000	1.840062	0.000000	0.000000	0.000000	0.000000	0.000000	4.592916	4.505361	0.000000	0.000000	1.342760	4.972755	4.264215	0.000000	0.000000	0.225571	3.649731	0.000000	4.261099	0.000000	0.000000	0.000000	0.000000	0.000000	2.479875
Cbx2	0.000000	0.000000	5.687342	0.000000	0.000000	0.000000	5.837324	0.000000	3.105421	3.466694	5.654882	4.475248	6.255846	5.769477	4.704015	0.000000	3.920025	0.000000	0.000000	2.125801	0.000000	1.378585	0.000000	6.386265	3.953912	2.203785	5.195582	0.000000	0.000000	5.047479	0.000000	7.758688	6.634402	0.000000	2.642225	4.893837	2.354969	4.642234	0.000000	8.063894	6.671257	0.000000	4.303119	5.035782	0.000000	4.234423	5.954320	0.053478	0.430425
Ccnd1	7.888076	10.054116	9.378149	2.580943	0.000000	8.415407	5.559616	9.357909	8.737002	10.178686	10.413986	10.158537	10.517495	8.276384	0.000000	7.807018	3.362758	0.000000	8.621507	0.000000	9.441857	0.000000	10.806783	0.000000	9.848654	10.314762	8.434830	8.401324	10.078462	0.000000	11.105442	10.186997	7.675712	0.000000	8.800715	0.000000	10.274831	0.000000	8.689115	7.818692	9.570935	0.000000	9.600190	10.096812	9.707866	9.562902	0.000000	0.000000	0.000000
Stat6	0.000000	10.202006	0.000000	9.691733	10.312184	8.530598	7.080224	0.000000	8.260860	8.675936	10.981752	0.000000	8.601370	9.323734	10.080142	8.555616	9.519484	0.000000	0.000000	0.000000	10.548775	9.406674	9.729237	9.873833	9.846750	11.029866	7.721026	9.221169	10.483483	8.515524	9.198682	9.950959	8.626135	8.504227	9.973649	9.326732	9.076348	10.202386	0.000000	8.929499	0.000000	9.197666	9.089466	8.389201	8.488791	0.000000	0.000000	8.636775	9.442205
Csf1r	7.499815	0.000000	0.000000	1.131264	0.000000	0.000000	7.830868	7.969414	6.233425	0.000000	3.386669	5.775519	0.000000	0.000000	5.498151	0.000000	0.000000	0.172782	0.000000	0.000000	0.000000	8.740667	1.705423	7.473702	0.000000	0.789053	5.763478	0.000000	0.000000	6.369015	4.776674	7.404311	7.714120	0.000000	1.550632	0.000000	0.905167	0.657978	0.000000	0.000000	10.094952	0.000000	8.807869	0.000000	0.000000	7.256682	0.000000	0.000000	0.000000
Casp9	0.000000	0.000000	11.059994	7.691957	0.000000	6.889927	9.091927	8.633311	0.000000	8.879430	8.560208	8.808067	8.480201	0.000000	0.000000	0.000000	8.474519	8.210628	0.000000	8.501987	0.000000	0.000000	8.090609	8.934086	0.000000	0.000000	0.000000	0.000000	0.000000	8.608676	8.704670	8.495665	9.150950	8.639513	0.000000	0.000000	0.000000	0.000000	0.000000	9.419047	0.000000	0.000000	8.572967	6.100864	0.000000	0.000000	7.688897	0.000000	8.820072
Dnmt3b	9.507232	8.601911	6.728737	10.186466	8.824769	9.044848	9.060677	7.951763	7.973446	8.181575	10.768172	8.163956	9.787738	8.001946	0.000000	9.822231	8.558601	8.081183	9.018095	0.000000	0.000000	0.000000	8.904916	0.000000	9.122520	8.443904	7.870085	0.000000	0.000000	9.671906	7.814749	9.668901	0.000000	9.206408	9.168980	4.481739	10.646598	8.558190	7.879820	9.416401	0.000000	0.000000	9.334946	8.360189	8.934912	9.280796	7.892118	0.000000	7.913933
Zbtb38	9.396829	7.720242	9.080912	8.292925	9.243223	9.352772	9.294759	6.764130	7.104423	9.415815	9.965105	7.029207	8.094079	8.366910	8.138729	8.511937	8.285433	8.871909	8.840292	0.000000	7.678715	9.196498	8.512278	9.988612	7.667019	9.668199	8.297520	8.708173	10.035238	8.778466	10.161092	9.005105	7.309050	8.153730	9.284205	9.751351	9.473669	8.771395	8.556199	9.930863	7.025321	9.231161	9.246398	6.897900	9.241263	8.927323	10.490589	8.554228	9.400520
Nfkb1	4.411877	3.509935	0.000000	0.000000	0.000000	0.000000	0.000000	0.000000	2.977980	4.460063	6.636037	5.505922	0.000000	0.000000	0.000000	4.510861	4.232441	5.320885	4.270632	4.281801	1.038603	0.000000	4.306322	4.273974	0.000000	0.000000	2.251950	0.000000	0.000000	4.055301	3.318012	4.639484	2.116079	0.000000	4.119307	4.454573	4.136775	0.000000	0.000000	0.000000	0.000000	0.000000	6.525345	5.441732	0.000000	5.635890	0.083112	4.295466	0.000000
Irf6	4.192826	1.429739	6.185016	0.000000	0.000000	4.212013	0.000000	2.975824	0.000000	4.418251	0.000000	4.307660	3.312316	4.568634	3.243218	0.000000	3.072701	5.776826	0.000000	3.192936	0.000000	3.180459	3.893014	3.202455	4.431654	4.105626	0.000000	4.356531	4.387912	4.199192	4.324970	3.130604	0.000000	7.281331	4.065761	3.927756	0.000000	3.035020	2.379358	4.720778	4.461595	0.000000	5.255005	4.551264	0.000000	0.000000	0.000000	4.039848	5.118093
Tal1	0.000000	3.413847	0.000000	3.444255	0.000000	0.000000	0.251776	0.000000	2.827466	2.300172	3.302116	0.000000	7.200440	5.861391	6.279107	2.154134	2.053624	3.235513	7.240544	0.000000	3.753909	0.000000	7.110838	5.499035	3.851146	3.574949	2.638407	0.000000	2.830344	2.637474	2.087275	3.782718	0.000000	3.230167	0.000000	2.962186	4.106981	6.193618	1.406346	7.263342	7.291593	0.000000	1.802026	1.945858	2.426801	3.405927	1.996243	0.000000	3.203412
Esr1	10.432502	0.000000	10.622346	10.715510	8.003491	0.000000	0.000000	7.488482	8.078912	9.610185	0.000000	0.000000	10.204353	6.543847	0.000000	8.716697	0.000000	10.063352	0.000000	8.385358	0.000000	9.458764	0.000000	8.201470	9.592782	9.131933	9.355219	0.000000	9.484879	8.269176	8.491108	10.189921	8.188273	0.000000	10.051097	0.000000	9.000695	8.208780	8.466403	0.000000	8.549029	9.125163	0.000000	10.508715	9.086251	5.947765	0.000000	9.885682	10.106005
Zhx2	7.651327	0.000000	10.549390	5.340531	2.658045	9.527348	9.344770	0.000000	8.766086	9.638897	9.397945	0.000000	0.000000	0.000000	0.000000	10.218887	4.374139	0.000000	0.000000	0.000000	3.174331	0.000000	0.000000	0.000000	10.224158	8.499490	0.000000	0.000000	8.256350	0.000000	8.568045	0.000000	0.000000	0.000000	8.395733	8.438041	0.000000	0.000000	8.901618	7.973888	0.000000	0.000000	0.000000	0.000000	0.000000	8.418783	0.000000	0.000000	3.760283
Stat3	10.373612	9.908043	0.000000	11.398411	10.283115	10.542094	8.401884	9.923045	9.731024	10.756889	9.136529	11.218682	11.540287	8.489223	9.751092	10.399978	11.338214	10.133284	11.483756	8.293782	10.734561	9.552466	10.896307	10.368167	8.975188	11.043944	11.536604	9.829713	11.565065	8.759173	10.338626	9.888271	10.742347	10.307747	9.484733	9.869647	10.665365	9.440869	9.889292	8.302941	9.132503	8.124829	10.520297	7.920956	11.005932	9.823544	10.037046	9.929909	9.876930
Suz12	8.304155	11.175231	10.102707	8.377024	8.564285	10.191384	10.066738	9.897833	8.491134	10.085108	10.952725	8.339664	8.933910	9.159013	9.646397	7.573637	10.053662	0.000000	10.179601	9.058944	0.000000	8.444676	10.011562	8.211445	9.003154	9.219029	9.768849	9.462668	9.113128	8.009094	10.461826	9.647794	9.862199	8.590550	0.000000	8.532968	9.833762	9.166569	8.448128	10.229068	8.108816	8.456240	8.470324	9.392010	10.402462	10.748959	9.239676	9.905905	8.918685
Plag1	0.000000	6.902103	10.992437	8.035031	5.780014	9.299993	0.000000	7.325597	0.000000	10.101403	8.177635	11.330685	7.156848	0.000000	8.457432	4.547207	10.241410	8.621191	8.416242	8.447177	0.000000	8.629747	6.404517	10.288449	9.704378	8.643241	0.000000	0.000000	8.385192	8.445956	8.142733	0.000000	0.000000	0.000000	9.840709	8.964347	0.000000	8.513992	9.488443	7.859250	7.796680	0.000000	9.323084	0.000000	10.087474	0.000000	0.000000	9.133957	8.239991
Rb1	8.621784	9.246190	10.199029	8.294721	0.000000	11.095320	10.457345	0.000000	9.294773	10.506638	9.131232	0.000000	10.716600	8.546995	8.293831	9.050777	10.227295	0.000000	0.000000	9.738088	0.000000	9.458566	10.361333	5.174278	4.889760	10.297003	8.607354	8.048988	9.506501	11.133122	9.046420	0.000000	0.000000	9.683417	8.666242	10.592831	0.000000	9.650747	9.109160	9.374282	10.620652	9.377552	9.027421	8.367947	9.383218	11.075424	9.398824	8.409279	8.480558
Tek	0.000000	0.000000	0.000000	0.000000	7.155295	9.084703	7.081302	7.135097	0.000000	7.907004	7.117502	0.000000	7.700997	0.000000	0.000000	4.709379	7.073017	8.121919	0.000000	8.147722	0.000000	7.229642	6.693147	7.212968	0.000000	9.365034	0.000000	0.000000	0.000000	0.000000	9.311407	0.000000	0.000000	0.000000	0.000000	5.915954	0.000000	0.000000	8.445744	0.000000	0.000000	9.735855	8.215055	8.018110	7.871854	9.682782	0.000000	0.000000	2.026849
Akt3	8.052022	9.385911	9.119109	9.296197	8.758475	8.415628	7.838998	9.271015	9.315353	7.099087	6.222195	7.635625	8.989330	0.000000	8.623864	7.213938	10.204355	0.000000	9.310215	8.795515	1.554689	8.245742	9.135331	9.224448	8.234437	9.273790	9.164105	9.249155	8.543958	8.815423	9.130768	9.058389	8.313249	9.061333	9.661080	8.636843	8.719336	7.954260	0.000000	9.032704	8.166418	8.543662	0.000000	6.607391	9.117648	9.965614	0.000000	8.377960	0.000000
Bcl2l11	0.000000	7.714095	10.968134	6.246504	3.436334	0.000000	0.000000	7.849279	7.574869	7.656666	7.668061	0.000000	8.598676	0.000000	0.000000	0.000000	0.000000	0.000000	8.691988	0.000000	7.080143	0.000000	0.000000	8.807715	0.000000	0.000000	0.000000	7.968075	0.000000	0.000000	0.000000	0.000000	8.572556	0.000000	0.000000	0.000000	0.000000	0.000000	0.000000	8.818322	0.000000	0.000000	9.760029	0.000000	0.000000	0.000000	0.000000	0.000000	8.583457
Zfp612	6.363898	0.000000	6.011051	0.000000	7.563040	0.000000	7.052982	0.000000	6.283123	9.087215	5.597043	0.000000	0.000000	6.352013	6.160833	6.150615	0.000000	0.000000	5.789034	5.045406	1.297817	6.435629	1.819420	0.000000	5.710579	6.995327	0.000000	5.679036	7.570245	0.000000	0.000000	0.000000	7.284166	0.000000	6.331417	6.167283	8.292980	0.000000	5.465723	6.776398	6.479428	7.215601	0.000000	7.218116	5.940981	0.000000	5.744844	5.894618	0.000000
Ikzf1	8.108914	9.783974	0.000000	6.676581	8.061356	9.697064	9.007184	8.265445	8.244022	9.628973	3.093638	8.005487	10.444013	10.075995	0.000000	8.488898	0.000000	8.822690	9.283214	9.736374	9.856252	0.000000	10.250229	9.908903	8.721529	9.536420	0.000000	8.117086	10.296677	9.737465	10.108890	9.514776	9.250023	8.515533	9.500095	9.256810	2.381547	10.267852	9.353637	10.597463	9.906242	10.409883	9.954593	8.809152	10.834771	8.155271	10.511308	9.143999	9.011943
Tnfrsf1b	8.267391	6.969412	10.643406	9.349936	0.000000	8.313745	3.864168	9.471124	0.000000	0.000000	8.741038	0.000000	0.000000	0.000000	0.000000	9.284370	9.372466	0.000000	8.013853	10.443828	0.000000	8.385797	3.737387	8.301254	0.000000	8.641424	8.043936	7.279981	8.342395	8.108075	8.529815	5.336275	10.358465	0.000000	0.000000	9.082566	9.733916	0.000000	7.642420	0.000000	8.899028	0.000000	5.064132	9.545555	9.446887	0.000000	0.000000	8.836547	8.056785
Tfrc	0.000000	9.992734	9.909207	10.880990	0.000000	0.000000	0.000000	7.077107	0.000000	0.000000	8.053929	0.000000	0.000000	0.000000	0.000000	8.969652	8.888127	0.000000	2.485104	5.692406	8.852663	0.000000	8.374634	0.000000	0.000000	0.000000	8.816897	0.000000	9.008062	0.000000	9.984683	7.602082	8.714549	9.957832	5.468609	0.000000	9.419291	9.978133	2.545355	0.000000	0.000000	0.000000	9.248491	9.251833	9.089549	0.000000	9.101261	0.000000	9.011378
Tnfsf10	0.000000	0.000000	9.128866	6.619679	0.000000	6.719801	0.000000	0.000000	6.240505	0.000000	7.070385	0.000000	4.547709	0.000000	6.966813	6.463981	7.427433	0.000000	6.429359	0.000000	0.000000	7.017372	4.032731	0.000000	5.008079	6.749367	5.830803	0.000000	8.019245	0.000000	7.454963	0.000000	0.000000	0.000000	3.210156	0.000000	6.739185	0.000000	0.170881	7.646276	0.000000	6.555187	6.815263	0.000000	0.000000	0.000000	6.905216	0.000000	7.492391
ETS1	0.000000	9.557167	8.083548	9.072739	0.000000	7.903541	5.319262	8.424340	10.128602	10.630035	8.129568	6.631433	0.000000	0.000000	9.328303	0.000000	6.923138	10.507867	0.000000	7.787675	8.381393	8.323169	0.000000	0.000000	0.000000	8.089869	4.000361	0.000000	8.528154	8.375753	0.000000	0.000000	0.000000	9.901675	9.808824	10.695176	10.269756	9.314271	7.677642	9.297901	10.872628	0.000000	0.000000	10.848008	1.943436	0.000000	0.000000	10.251129	8.464157
Etv3	0.000000	0.000000	6.835665	4.944232	4.544445	4.379140	0.000000	0.000000	5.482137	5.204083	0.000000	0.000000	0.000000	0.000000	0.000000	3.063933	4.046890	4.233940	5.056197	1.549985	6.212666	4.235720	6.555154	0.000000	3.676087	4.731793	6.377693	4.966284	5.442697	4.435446	6.433920	6.260192	2.730711	7.560483	3.939880	2.757001	6.657895	0.000000	0.000000	5.117319	4.489687	3.563142	6.076139	5.603516	5.766926	0.000000	3.276318	0.000000	5.917308
Stat1	1.527639	3.244200	0.000000	2.502742	1.652668	0.000000	3.175699	4.927529	2.468856	0.000000	0.452325	2.245718	2.448913	3.903405	0.000000	0.000000	3.399554	2.443105	2.241933	2.506595	6.028582	2.369273	3.716434	2.274080	2.526891	4.526626	0.997192	1.757954	0.794248	1.601263	2.402668	1.282251	0.269304	1.483677	1.674734	3.393620	1.758721	2.386574	2.247650	1.736858	0.000000	5.715378	3.805211	7.629495	4.744225	2.856609	7.806625	3.629517	0.498658
Kit	10.977203	12.071194	0.000000	12.105463	11.535452	12.037208	11.523920	11.163751	11.655259	11.705114	12.198227	12.017331	11.853074	12.661149	12.505524	11.089783	11.894015	12.039177	12.874442	11.607592	11.383177	13.021032	12.170763	12.619351	11.912454	12.316033	9.895268	12.373511	12.197672	11.454634	12.009717	11.542695	12.059998	12.843479	11.977437	11.800522	8.933034	12.593264	12.248577	12.878228	12.941075	12.733069	11.223625	11.402837	13.091811	10.792321	12.520523	11.567645	12.347620
Dach1	5.628180	9.767665	0.000000	0.000000	9.065154	10.236748	0.000000	9.658091	8.150974	9.144517	10.306428	0.000000	10.522092	10.115850	9.713949	11.286405	9.856905	0.000000	9.344523	8.326899	9.699374	0.000000	10.516016	11.555541	12.178495	11.839103	11.462079	9.516664	11.252901	10.972198	11.335935	10.465977	11.850206	6.086932	9.502034	10.185947	11.647782	12.017560	8.884767	10.041917	10.749087	10.678328	11.985970	8.796297	9.402246	11.905198	11.218493	11.641482	0.000000
Dnmt1	8.853292	11.361780	10.271085	10.500250	0.000000	9.577354	0.000000	8.953511	0.000000	8.925279	10.447882	0.000000	11.280914	0.000000	0.000000	0.000000	9.936342	8.130403	8.732595	0.000000	0.000000	0.000000	11.508891	0.000000	10.870094	0.000000	0.000000	0.000000	11.594468	10.557103	11.350956	0.000000	10.728425	0.000000	0.000000	11.442208	0.000000	0.000000	8.863468	12.513638	10.805846	9.344787	11.212607	8.677513	9.768375	12.456038	0.000000	0.000000	0.000000
Brd3	7.125020	9.078384	0.000000	7.116438	7.262034	9.920081	4.903061	7.524415	9.097691	7.277823	10.286149	9.554350	9.801717	7.889753	5.351417	8.549386	8.426388	9.334040	8.633334	8.106482	9.121956	0.000000	10.313197	9.040321	8.417291	11.462886	8.468321	7.834278	8.956545	6.953298	8.880767	9.633649	9.618463	10.054298	9.787046	10.795594	10.114432	10.507254	8.858932	10.688038	9.210461	8.618599	8.836772	7.963533	9.405644	8.892783	9.716688	10.355429	9.698319
Ahr	0.000000	9.786228	0.000000	6.904686	0.000000	0.000000	0.000000	7.940334	0.000000	0.000000	8.707730	0.000000	6.825771	8.070119	0.000000	0.000000	8.481747	0.000000	0.000000	0.000000	8.484137	0.000000	8.647947	0.000000	0.000000	0.000000	0.000000	8.590511	8.722197	0.000000	0.000000	0.000000	0.000000	0.000000	9.498704	0.000000	0.000000	0.000000	0.000000	10.380495	0.000000	0.000000	0.000000	10.403186	0.000000	0.000000	7.708688	6.629055	0.000000
Zfp532	0.000000	0.000000	0.000000	3.537368	2.015726	0.000000	0.000000	0.000000	0.000000	0.000000	3.158516	2.885346	3.925929	4.192243	0.000000	3.360135	0.000000	0.000000	0.000000	0.000000	4.085928	3.771470	4.368602	0.000000	2.649924	0.000000	0.000000	0.000000	0.000000	4.829212	0.000000	0.000000	0.000000	0.000000	0.000000	4.485469	0.000000	6.100494	0.000000	4.133689	0.000000	4.872263	0.000000	0.000000	0.000000	0.000000	3.051920	0.000000	2.363194
Etv6	11.022273	11.774305	9.110440	10.707989	10.355227	11.127213	11.089570	9.337519	11.445331	10.055917	11.482069	10.668296	10.608064	10.011503	10.887621	11.956934	9.822418	3.988512	10.709176	10.249230	11.658684	11.188480	12.448417	10.257391	11.513336	10.868184	11.779551	9.132995	8.994669	10.905682	10.193563	8.654441	10.648354	11.242416	10.936409	10.993769	11.683236	10.740801	10.792425	12.059883	11.366966	11.831470	12.190047	12.302930	10.005096	11.823087	10.633674	8.477895	11.106598
Foxo1	5.166500	0.000000	10.131984	0.000000	0.000000	6.841456	8.310506	1.305674	9.363570	8.412101	0.000000	10.841502	10.403991	9.636590	11.589182	10.047075	11.185393	9.407752	10.547240	11.109874	10.868707	10.354484	11.230483	9.658965	11.609313	9.013858	10.445995	9.324377	6.975044	9.023124	10.217657	7.015887	9.088019	9.781016	11.122021	11.525940	11.328600	11.075253	9.419614	10.771020	9.891931	10.736341	11.356843	11.307414	9.735031	11.299463	8.723661	10.210768	9.581817
Hlf	11.660588	12.114943	0.000000	11.936227	11.612927	11.115872	12.132148	11.027999	12.368431	13.134040	12.065050	12.065806	12.595409	10.418292	11.417637	11.682452	12.820521	11.998899	13.366509	12.286917	12.324412	12.702356	11.451545	12.460498	12.666611	12.107468	11.916193	12.336380	11.869284	12.005752	11.939810	11.436994	10.474981	13.362052	12.685661	12.637709	12.619768	12.870374	12.170376	12.838354	12.489025	12.064409	12.216388	12.511850	12.169796	8.406179	11.864923	11.997804	13.249776
Klf12	0.000000	8.018797	8.974046	4.704339	0.000000	9.173226	0.000000	7.136778	0.000000	0.000000	0.000000	0.000000	9.837673	9.469022	0.000000	0.000000	6.748905	0.000000	7.384823	0.000000	8.160612	0.000000	8.757287	2.779525	8.688822	9.724480	0.000000	10.085222	7.606085	3.228584	10.290715	9.725869	8.556904	4.169234	4.898269	9.527432	8.743745	8.317669	0.000000	7.587041	0.000000	9.816585	0.000000	6.554732	8.638752	6.174418	8.685081	9.122538	9.892002
Dtx4	0.000000	0.000000	11.244952	9.236176	0.000000	6.871875	7.371260	0.000000	0.000000	0.000000	0.000000	0.000000	0.000000	0.000000	0.000000	0.000000	8.548850	0.000000	0.000000	0.000000	0.000000	0.000000	0.000000	1.196325	0.000000	0.000000	8.773817	0.000000	0.000000	0.000000	0.000000	0.000000	0.000000	0.000000	2.722668	0.000000	0.835175	4.695068	0.000000	0.000000	0.000000	0.000000	9.726337	0.000000	0.000000	0.000000	0.000000	5.938601	0.000000
Runx2	7.586057	6.053426	5.389134	6.706006	5.237769	5.331138	6.564795	0.000000	7.304074	6.207384	7.690324	0.000000	6.072812	0.000000	4.057027	4.686590	0.000000	5.488074	4.328816	4.758963	5.382670	0.000000	6.267131	7.049997	0.000000	4.284235	4.264026	3.928613	0.000000	3.557427	5.670557	7.199462	7.588749	6.951438	2.672093	6.446388	5.175483	1.902610	4.331541	5.993159	6.543447	4.231295	4.375905	0.000000	4.744756	0.000000	6.087536	5.214240	5.268886
Mllt3	7.016360	0.000000	1.295372	1.604253	0.000000	8.246351	6.596426	3.498682	2.327266	8.099444	4.613119	7.012909	0.000000	6.925339	7.552511	0.000000	6.636007	7.129631	2.879406	4.395961	0.000000	0.000000	4.845826	2.281892	1.225395	4.159385	0.000000	6.885085	2.272497	0.000000	0.000000	0.000000	1.258235	0.000000	3.857782	4.631705	0.000000	7.443205	0.000000	0.000000	3.436611	0.000000	9.042854	0.000000	7.307995	2.932288	0.000000	2.435863	0.000000
Satb1	0.000000	0.000000	0.000000	6.467343	0.000000	1.410631	9.138027	0.000000	0.000000	0.000000	8.498575	0.000000	8.615887	0.000000	0.000000	9.769436	0.000000	0.000000	0.000000	9.807420	0.000000	0.000000	8.572552	0.000000	0.000000	0.000000	0.000000	0.000000	0.000000	0.000000	8.583470	8.525944	0.000000	0.000000	0.000000	0.000000	0.000000	0.000000	9.708851	0.000000	0.000000	0.000000	0.000000	8.199731	0.000000	0.000000	8.665463	0.000000	0.000000
Smarca4	9.149643	10.353553	0.000000	11.121692	10.755794	11.585125	10.658265	9.468874	9.963390	8.572102	11.002806	10.631772	11.304692	12.260173	10.772215	11.152837	11.195904	10.765041	10.430251	9.577801	9.859776	10.410405	11.723870	9.462981	11.133933	12.297353	11.250749	9.559996	10.095284	11.697616	9.388019	11.495547	10.632922	9.696627	10.978185	10.612453	12.226331	10.645708	10.620111	10.187906	10.870046	10.533546	12.225821	9.316312	11.806661	11.479454	11.577224	7.487024	10.509450
Runx1	7.639256	10.360726	8.444848	0.000000	0.000000	8.984180	8.790576	0.000000	0.000000	8.148115	8.885254	4.332198	9.293843	3.352408	3.847411	0.000000	9.635365	8.139804	0.000000	9.695844	8.405843	10.600755	0.000000	10.923887	8.699786	10.158472	9.330386	8.416672	0.000000	9.577608	8.671876	9.089796	8.690993	7.010620	3.890990	0.000000	0.000000	7.900965	3.727649	5.412724	0.000000	9.581108	10.435483	9.594619	0.000000	0.000000	9.764993	8.117088	6.930229
Bcl2	0.000000	6.645014	6.369892	0.000000	0.000000	0.000000	0.000000	0.000000	0.000000	6.488270	3.281256	0.000000	0.000000	0.000000	0.000000	0.000000	0.000000	5.871351	0.000000	0.000000	0.000000	0.000000	6.602867	0.000000	0.000000	6.536943	5.972150	0.000000	0.000000	0.000000	0.000000	0.000000	0.000000	0.000000	0.000000	6.716616	7.683637	0.000000	0.000000	4.164977	0.000000	4.057244	7.523342	0.000000	0.000000	8.760238	0.000000	0.000000	4.649287
Tcf4	10.075036	7.955679	2.769294	8.638069	10.444264	10.238624	9.383186	9.894180	7.209111	0.000000	9.902623	7.835367	8.897729	9.628379	10.274923	10.647520	10.379807	10.219460	10.259825	10.638720	9.810581	10.132401	10.726587	9.195401	11.280981	11.804038	9.829616	9.766778	10.037570	10.897542	10.475242	10.125528	11.123771	9.546453	10.372610	11.569217	11.275162	10.397090	9.597837	9.773038	8.177555	11.337088	11.805912	10.642613	11.126419	11.240798	11.449204	9.530502	10.008323
Pten	9.215919	10.194356	10.524283	9.451508	8.675963	8.456690	8.343890	8.432733	6.868148	8.228190	7.511981	9.068946	9.784550	9.237406	8.389802	9.098263	9.512997	8.377562	9.781005	9.350308	5.627166	8.598979	8.418446	9.217030	8.858335	9.604782	9.673103	9.292350	10.158386	8.597582	10.617617	8.854163	9.515384	10.838765	9.379034	9.586273	10.116126	9.278438	7.420587	8.657611	8.228861	8.344257	9.943725	9.130023	10.653082	10.110969	9.566340	8.329304	8.125266
Ep300	8.167077	9.053825	8.515154	9.634797	8.717404	7.817265	4.531141	7.319040	7.807764	8.568218	7.121193	10.543194	10.262750	10.263439	9.809476	8.735652	9.767722	10.440352	8.594443	11.084504	8.982435	10.710407	9.628725	9.960241	9.413405	10.282634	9.357739	9.823402	9.964213	8.747334	8.227324	8.294452	8.964182	8.802136	9.805984	9.963767	9.875045	8.277307	9.413641	9.240558	9.936574	9.248753	10.019039	10.078580	10.385148	9.583774	10.060418	8.518352	9.493146
PIk3ca	8.634304	8.474203	0.000000	9.958881	9.534220	7.196831	6.471006	9.224659	7.735245	9.529346	9.316660	0.000000	6.258068	11.028686	8.997312	7.979390	9.487443	8.199337	7.151893	9.481263	8.282156	10.309466	8.072757	0.000000	8.540821	9.257387	8.961743	8.112700	9.295190	8.020770	9.287458	9.364076	9.421855	0.000000	6.617567	10.837739	0.000000	0.000000	8.358346	8.606666	10.188717	10.283412	9.084697	9.872392	9.329026	9.634281	8.703499	9.123838	10.052926
Sos1	6.719317	7.093764	0.000000	7.139881	6.484984	0.000000	6.635281	0.000000	0.000000	0.000000	1.653514	7.007531	7.922489	7.923917	5.908627	2.815504	5.045141	0.000000	7.808181	0.000000	8.284390	0.000000	7.221600	7.538383	7.290893	8.064759	6.277208	8.998915	1.263975	5.539664	7.300097	0.000000	8.537192	7.497292	0.000000	0.000000	5.380161	5.523886	5.501444	5.661755	6.329430	0.000000	8.574704	8.163919	6.607056	6.421703	6.004370	5.953210	6.853113
Ikzf2	8.477778	9.506489	9.745259	10.269730	7.387262	10.370851	7.620806	8.637953	8.417374	9.323842	7.275448	10.374111	8.165260	9.305395	0.000000	0.000000	10.721298	8.782891	10.687818	10.283586	9.226415	0.000000	8.778543	0.000000	7.213396	0.000000	8.567794	9.006637	0.000000	9.531046	8.511739	9.594072	0.000000	10.842763	10.186458	9.642946	8.509814	9.124422	0.000000	11.021470	9.549598	7.580693	10.531845	8.678075	9.443286	0.000000	9.215560	9.307402	10.152973
Notch1	0.000000	0.000000	0.000000	0.000000	6.791242	0.000000	0.000000	8.715123	6.880137	0.000000	0.000000	9.108724	9.167614	0.000000	8.067097	7.957177	0.000000	0.000000	9.140146	0.000000	0.000000	7.857400	0.000000	0.000000	0.000000	8.129910	0.000000	6.987517	0.000000	0.000000	8.090875	8.065754	0.000000	9.142389	0.000000	0.000000	0.000000	0.000000	0.000000	9.238381	0.000000	0.000000	0.000000	0.000000	0.000000	0.000000	8.333612	0.000000	8.075542
Nfia	0.000000	10.965284	0.000000	10.146985	0.000000	10.670809	0.000000	8.347994	9.346573	8.406763	9.162069	0.000000	10.171786	9.000122	9.130879	10.308930	11.308327	8.355425	9.447113	9.260399	8.375766	8.544270	9.804326	10.468852	9.951627	9.413294	10.617140	9.785442	9.904582	9.651591	8.717260	9.919334	9.584940	0.000000	10.064499	8.915421	0.000000	0.000000	9.059316	10.247235	9.711762	10.570196	10.563838	10.778230	10.287609	8.496408	11.000744	0.000000	9.909650
Dnmt3a	0.000000	8.631792	9.287219	9.819454	6.436244	7.575496	8.071855	9.683385	0.918436	4.760217	10.599454	10.528355	9.940886	10.559934	10.513632	7.861090	10.853514	0.000000	9.036009	10.021765	11.156058	9.240434	10.257557	10.264860	12.122247	10.662783	10.985323	10.716692	10.502568	9.677651	11.580195	8.404952	10.881448	11.751158	10.048773	10.545283	11.684507	10.422841	8.371164	10.418358	10.232253	10.917275	7.444462	10.949115	10.832345	11.673334	11.363735	7.675656	8.504845
APC	6.076086	0.000000	8.471815	0.000000	8.279873	7.528959	0.000000	0.000000	0.000000	0.000000	0.000000	0.000000	0.000000	0.000000	0.000000	0.000000	0.000000	0.000000	0.000000	0.000000	0.000000	0.000000	9.154444	8.263721	0.000000	0.000000	0.000000	0.000000	0.000000	0.000000	0.000000	0.000000	0.000000	0.000000	0.000000	0.000000	0.000000	8.223327	0.000000	7.041514	9.442480	0.000000	8.638924	8.468444	8.214744	9.012413	0.000000	8.669788	0.000000
Nfat5	9.540896	8.270208	6.885305	7.741573	8.973947	9.370853	9.257686	6.608118	6.982903	9.069102	5.848467	6.431186	8.650278	9.044361	9.258127	7.500087	8.594503	7.824570	9.325656	8.801403	8.275754	8.944884	10.491508	7.876698	8.948890	9.618554	6.820145	7.872709	8.340303	7.297867	8.643331	8.831201	8.563725	9.208670	8.917527	9.506697	8.151980	8.005490	9.050015	7.381713	9.381535	9.328303	6.165503	9.076463	8.976991	7.129233	8.254948	9.867875	9.543822
[truncated: 222 more columns]
