# Supplementary material for: Single-cell trajectories reconstruction, exploration and mapping of omics data with STREAM
Source: Nat Commun. 2019 Apr 23;10:1903. doi: 10.1038/s41467-019-09670-4 (PMC6478907; doi:10.1038/s41467-019-09670-4)
Supplement: Supplementary file 5 — Supplementary Data 2 [file 41467_2019_9670_MOESM5_ESM.zip › Sup_data2/Guo_2013/scuba/Result_run2/intermediate_files/bifurcation_direction.txt]

Time	4	8
Stage	4	8
CD52	9.594457e-03	-2.947683e-02
Ifitm1	2.584950e-01	-1.236461e-01
Cdkn3	-1.309005e-01	2.485755e-02
Ly6a	6.248962e-02	4.208101e-02
Bax	-1.914989e-03	-3.814854e-02
Aebp2	1.808867e-02	-3.336388e-02
CD63	1.194643e-01	-2.006571e-01
Cdkn2a	1.140178e-02	2.661524e-02
Cdkn2c	-3.793784e-02	7.340986e-02
CD48	6.071516e-02	-6.844379e-02
Gapdh	1.314982e-02	-6.015772e-02
Cdkn2d	-5.732585e-02	6.843333e-02
CD9	1.472336e-01	-1.047431e-01
Sfpi1	8.390398e-02	-1.554378e-01
Fcgr3	3.805777e-03	-1.896491e-01
Cdk4	1.821597e-02	-5.296385e-02
Fcgr2b	-3.228660e-02	-1.725037e-01
Klf1	-8.154061e-02	4.297120e-02
Ccnb2	-1.604314e-01	6.807535e-02
Lmo2	6.799622e-02	-1.224981e-01
Ndn	-2.256554e-03	-5.886058e-03
Rora	6.528056e-03	-1.650370e-02
Gfi1b	1.882825e-03	3.363649e-02
Trp53	4.203936e-04	-2.275232e-02
Gata1	1.912598e-02	-9.454662e-03
Lyl1	-9.839541e-02	-2.892940e-02
Epor	8.654120e-03	-1.258503e-02
Mbd2	-1.812210e-02	-1.313109e-02
Actb	-1.641566e-03	-2.223616e-02
Cdkn1a	-2.438091e-02	1.114714e-01
Ccnd3	-2.799054e-02	2.583564e-02
Max	-1.750225e-02	-5.244219e-02
Ccne1	-2.762852e-01	4.839246e-02
Cdk5	2.860827e-02	-3.228470e-02
Eed	8.079989e-03	-1.100970e-02
Tgfb1	-1.092171e-02	-9.259490e-02
Cdc42	1.023286e-02	-3.757529e-02
Tnfrsf1a	1.803429e-01	-2.227373e-01
Erg	8.615669e-02	-4.886361e-02
Cdk2	6.049387e-02	-4.625356e-02
Tob1	4.413597e-02	-5.079956e-02
Ldb1	1.951026e-02	-4.795457e-02
Ccnb1	-5.274812e-02	6.686335e-03
Sell	1.130093e-01	-1.457943e-01
Bcl2l1	-2.734968e-02	1.670515e-02
Myc	-2.574875e-02	-2.054187e-01
Cdkn1b	1.299351e-02	1.541579e-05
Cdk2.1	9.056972e-02	-3.392611e-02
CD34	1.845871e-01	-2.356179e-01
CD55	-1.007055e-02	2.006854e-02
Casp8	5.981075e-03	-4.895435e-02
Mycn	1.588896e-01	-1.877301e-02
Cebpa	1.167507e-01	-3.222405e-01
Ezh2	-2.067432e-03	-1.986044e-02
Akt1	-8.770397e-04	-4.784661e-02
CD53	4.615147e-02	-3.979711e-02
Ccna2	-1.132682e-01	-1.699461e-02
Irf8	4.404398e-02	-2.974446e-02
Cdk1	-1.113831e-01	-3.878844e-02
Gfi1	1.284583e-03	-1.055084e-01
Foxo3	4.172730e-02	-7.406300e-02
Mpl	-9.429553e-03	1.420485e-03
Akt2	1.147061e-01	-9.545217e-02
Muc13	2.714574e-01	-1.920617e-01
Stat4	1.699519e-01	-3.603278e-02
Ccne2	-1.512412e-01	-6.939371e-03
Cycs	-4.128702e-04	-6.646141e-02
Fli1	4.532226e-02	-2.996162e-02
Zbtb20	1.093413e-01	-3.100275e-02
PIk3R2	-1.266551e-02	-1.055237e-01
Gata3	1.645609e-02	1.297523e-02
Gata2	1.128735e-01	-3.992450e-02
Tcf3	-1.061365e-02	-9.150736e-03
Pecam1	7.412119e-02	-5.897023e-02
Meis1	2.230942e-01	-1.157315e-02
Zfpm1	-2.227398e-02	3.136791e-02
Tgfb3	-5.187037e-02	1.058994e-02
Ccnc	-5.334941e-02	-1.489409e-02
Myb	4.324179e-02	-4.906884e-02
Bcl11a	-1.124385e-02	-1.377298e-02
Lin28a	3.393267e-02	1.264510e-02
ETS2	2.240301e-02	-5.328938e-02
Bmi1	3.537392e-02	-2.140641e-02
Ifi203	3.529312e-02	4.366929e-02
Tnfrsf21	8.050653e-02	-1.279285e-01
Ctnnb1	2.852782e-02	-2.546232e-02
Flt3	8.926890e-02	1.471049e-02
Dtx1	-1.493926e-02	3.128097e-02
Cbx2	-1.927640e-02	4.627628e-02
Ccnd1	-8.769115e-02	-2.021197e-02
Stat6	4.544853e-02	-3.370495e-02
Csf1r	6.595737e-02	-1.660573e-01
Casp9	-7.151550e-02	-1.264744e-01
Dnmt3b	-4.602181e-02	-1.582243e-01
Zbtb38	1.696117e-02	-1.134590e-01
Nfkb1	4.551248e-02	-2.183318e-02
Irf6	3.455903e-02	1.932838e-02
Tal1	2.376562e-04	-1.538614e-02
Esr1	9.661388e-02	-3.323902e-02
Zhx2	-1.564726e-02	-2.854641e-02
Stat3	1.605822e-01	-9.143766e-02
Suz12	-3.048072e-02	-3.231186e-02
Plag1	4.671304e-04	-4.150163e-03
Rb1	-4.735475e-02	8.025373e-03
Tek	9.589805e-02	-2.708604e-02
Akt3	2.758826e-02	-4.271706e-02
Bcl2l11	-2.254584e-01	-9.053311e-02
Zfp612	5.982740e-02	1.504423e-02
Ikzf1	2.735179e-02	-1.816551e-02
Tnfrsf1b	6.420459e-02	-1.670976e-01
Tfrc	-1.495193e-01	1.175033e-02
Tnfsf10	-5.177629e-02	1.001818e-02
ETS1	-5.362347e-02	1.584433e-01
Etv3	-2.821594e-02	-2.773441e-02
Stat1	9.989744e-02	-4.813421e-02
Kit	5.115758e-02	-1.539690e-01
Dach1	1.067223e-01	-1.975545e-01
Dnmt1	-2.039368e-03	-4.720286e-02
Brd3	5.189682e-02	-3.888830e-02
Ahr	6.852348e-02	-5.499810e-02
Zfp532	2.222702e-04	1.190417e-02
Etv6	1.432651e-01	-1.121884e-01
Foxo1	-6.316296e-02	3.482722e-02
Hlf	1.173510e-01	-5.198310e-02
Klf12	6.801148e-02	1.417134e-02
Dtx4	9.591059e-03	-1.743228e-01
Runx2	1.031501e-01	-8.209154e-02
Mllt3	-2.891550e-02	7.803365e-03
Satb1	5.255225e-02	-3.473317e-04
Smarca4	-1.492987e-02	-4.520410e-03
Runx1	5.281862e-02	-1.603144e-01
Bcl2	-4.336002e-02	-5.505419e-02
Tcf4	2.432615e-03	1.193458e-02
Pten	2.770385e-02	-7.666717e-03
Ep300	4.046751e-02	-1.726434e-02
PIk3ca	-4.897513e-03	-1.829769e-02
Sos1	-2.083951e-03	-7.343849e-02
Ikzf2	1.655579e-01	-1.113110e-01
Notch1	-8.369445e-02	-7.942949e-02
Nfia	-5.128999e-02	-1.151346e-02
Dnmt3a	1.036276e-01	-5.169948e-02
APC	3.089347e-03	-2.500290e-02
Nfat5	4.648713e-02	-8.755692e-02
