# Supplementary material for: Single-cell trajectories reconstruction, exploration and mapping of omics data with STREAM
Source: Nat Commun. 2019 Apr 23;10:1903. doi: 10.1038/s41467-019-09670-4 (PMC6478907; doi:10.1038/s41467-019-09670-4)
Supplement: Supplementary file 5 — Supplementary Data 2 [file 41467_2019_9670_MOESM5_ESM.zip › Sup_data2/Guo_2013/scuba/Result_run2/intermediate_files/qPCR_tsne_d3.csv]

T1	T2	T3
-16.123898	18.240810	-14.358448
-24.987855	9.452712	8.618488
17.141459	20.227623	16.452295
-8.926409	-4.976475	-3.768966
-22.894519	1.996135	4.221221
-35.830247	20.246086	-7.959597
-25.038653	10.720012	-12.837083
-15.868881	24.936765	-7.920352
-26.514666	29.356922	-13.307428
-28.578153	31.729683	-12.281334
-27.963082	11.468589	5.954156
-36.242441	21.467817	-17.762797
-21.936914	24.518217	1.565044
-23.401810	26.703381	-6.595967
-27.327460	28.433882	-6.675055
-12.905024	8.623476	-15.407780
-35.929996	18.821458	-5.101488
-25.310510	22.474494	-19.074995
-21.198515	21.623781	-4.635048
-29.394494	20.466085	-16.682776
-22.617601	23.795902	-10.011531
-16.262848	27.895814	-14.434082
-25.773351	19.322602	2.822668
-22.959389	17.668914	-12.771409
-28.405021	24.031345	-4.383776
-29.676966	20.600828	-2.886137
-17.942086	19.566729	1.394863
-21.625950	23.094146	-6.724053
-33.235316	24.537388	-4.659157
-20.642083	16.577399	-6.995360
-29.143308	22.852633	1.485172
-18.087818	9.832582	-9.926391
-20.823448	16.259683	-0.925633
-27.167480	8.986741	-5.415361
-22.959758	28.129351	-11.785510
-31.718120	24.678553	-7.922469
-27.999704	10.640909	-3.088091
-24.740069	11.184646	-5.825667
-18.310715	22.170833	-14.125422
-29.750443	25.241337	5.501760
-33.413431	26.525335	-9.763909
-28.501157	22.365593	-12.573079
-22.571803	21.063048	5.165720
-31.710836	18.899505	-11.991609
-24.840983	17.617361	-0.262526
-15.315066	16.505216	22.743935
-14.044487	3.919395	-10.832452
-28.009323	16.381752	-13.645931
-19.158101	25.119345	-0.012464
-27.541539	29.349669	-3.950019
-32.182824	19.712969	-18.479930
-37.675656	24.532801	-10.513646
-30.770686	15.525302	-7.371337
-33.868955	14.667606	-10.749231
-23.197831	16.567950	-6.868668
-30.276204	17.698861	-5.867104
-35.054545	18.039841	-14.314996
-25.495526	19.115109	-1.491147
-9.749637	4.514524	-10.239368
-29.406705	18.041761	2.245872
-10.437181	6.331200	-16.760632
-18.301773	9.478455	6.427227
-10.507918	12.295413	19.020444
-22.143550	6.879400	6.649757
-16.631375	17.608476	-7.707641
-9.838394	15.240538	-8.180633
-13.137746	5.737727	-21.593766
-18.398849	22.347711	-17.526025
-27.106667	19.685583	-11.830602
-20.657153	15.575166	-17.575566
-1.647035	-5.496263	-16.987459
-8.412345	10.214716	-8.443453
-5.739768	-3.167961	-9.401585
-13.444209	17.754810	-18.272494
-23.515103	18.424648	-15.622365
-21.581367	-1.219080	6.685903
6.388626	-1.897832	-13.465695
11.298040	-1.966898	-17.613264
-0.042467	1.730016	-21.701007
-24.234203	8.167219	10.321097
-14.347071	15.109761	0.618317
-6.153891	2.849127	-14.939341
1.244619	8.538311	-14.286194
3.778675	-0.080026	-14.002466
-16.077904	14.953787	-18.802870
-2.656360	4.563349	-9.711225
-9.756725	11.620650	-6.692519
-9.365077	11.026320	8.172997
-0.777407	-1.135813	-11.266592
-3.500909	-21.555909	-2.603690
5.574879	-28.957751	-8.828036
-5.489972	-18.139685	-7.117122
9.542966	-8.930205	-17.038403
8.219427	-14.472351	-16.900232
-3.425525	-17.845828	-2.982477
-6.166175	-20.060911	4.665539
-18.160802	7.084995	-9.608089
8.472040	-20.946188	-10.370335
4.287439	-9.957898	-19.980761
4.798627	-0.030711	-21.476852
-9.589659	4.278605	-19.724627
-7.242359	-3.111119	-20.286315
5.813820	-23.905129	-8.259782
1.670602	-15.759672	4.572425
20.751665	-22.880590	-8.689948
5.046763	-1.274658	-23.783440
-4.799573	9.567284	-18.518953
11.631473	-23.352623	-11.103363
23.010149	-12.439281	-18.366715
9.194632	-20.442714	-5.746190
-8.863990	1.711466	-10.261136
22.020124	-23.011527	-11.519537
9.706585	-18.085392	-6.473305
8.843599	-27.210999	-8.059057
2.527297	-10.932072	-11.135752
11.396424	-25.898309	-8.126767
-5.973517	-9.890833	-10.978440
0.106818	-10.353073	-19.805189
1.043591	-8.086618	-15.291240
-4.562629	-21.575124	2.868692
14.819319	-10.284935	-10.669901
-6.462159	-17.962007	-1.249170
-0.021434	-6.031590	-9.451677
7.780910	-10.885076	-17.051802
-4.607113	-5.677835	-22.282693
7.733571	-12.312725	-3.531049
2.589393	-11.221831	-5.593465
1.742146	-4.474720	-18.481684
-7.681669	0.621375	20.695251
-1.131437	-1.154840	-14.529686
22.011152	-18.446579	-8.922978
-3.774579	-7.069718	-8.135863
-3.127115	-1.060662	-18.059117
3.729059	-14.391040	-5.179979
1.238519	5.132879	-16.590998
5.186391	-20.238621	-7.232380
2.011093	-21.345833	-3.720068
-27.259694	19.621680	-7.178524
-20.548149	-4.224829	6.876996
-1.248563	-12.091373	0.303178
2.830111	-22.038936	-1.900534
17.039644	-12.276131	-23.342865
-7.056274	-21.731246	2.577199
9.258458	1.719411	-21.286398
38.119387	-21.137071	-2.585840
28.355190	-14.576380	-18.450003
23.215175	-16.188847	-16.695442
34.049910	-20.492705	-8.158122
20.736019	-15.971786	-23.207096
30.477998	-16.746714	-16.882995
32.605829	-24.042873	-9.042577
19.843935	-18.581640	-20.307566
31.275196	-23.450550	-6.841647
26.847342	-10.957881	-18.784828
36.020247	-22.589869	-2.521099
36.234637	-23.742137	-9.558227
41.147696	-14.737209	-0.848368
20.181857	-12.697053	-21.893123
19.097853	-25.768872	-12.126179
40.267447	-17.562793	-1.394718
25.280254	-13.697474	-17.242118
25.842216	-18.187949	-16.824244
19.736544	-18.704706	-17.391570
17.324577	-24.743526	-15.467203
15.155737	-11.534270	-3.377051
22.070362	-30.025050	-5.318090
-2.604626	16.778100	24.090437
2.094598	-3.755062	-2.114157
14.777338	-16.989115	-12.426215
17.180463	-11.152052	-5.791386
-0.027461	17.230704	17.401073
-13.963616	10.937854	18.322996
16.666187	-24.378567	1.248264
3.602945	19.772696	30.280372
18.964187	-31.765331	-0.279918
-12.761658	14.198258	23.431261
9.917340	-22.761656	10.722556
12.116084	-24.418497	10.358195
-16.427623	12.188190	18.777185
-4.249151	20.883988	18.913325
-14.745001	7.070745	24.327555
-14.002345	9.906754	24.544781
0.914394	23.073335	20.474427
6.006288	-2.027707	-26.374609
18.412384	-19.581847	-0.530431
8.291908	-20.093176	-15.762803
-3.071568	23.038571	17.669113
-13.025240	12.205277	-4.572053
-8.829405	8.864927	9.730398
4.467913	-5.092742	-2.833927
16.904745	-15.656323	-13.914681
2.937296	18.070117	27.064247
-12.182602	4.827609	26.430581
19.569859	-22.985764	-4.902462
-8.554405	11.206814	12.878249
-1.433588	0.511419	-6.446801
-1.878058	22.089396	25.584190
-6.289260	21.063016	20.557823
-4.792014	7.209788	22.012890
18.875184	-15.605976	-5.885641
32.135406	-4.519290	-11.163058
11.730308	-18.886055	8.262595
1.002905	19.758505	21.126564
9.190128	-9.806900	-5.326570
16.686488	-22.349409	5.635364
3.832279	19.860084	24.839098
16.274352	-7.499475	-4.928419
12.254807	-16.178576	5.018032
-11.539962	8.989281	20.081533
-9.296849	-0.462457	20.225606
-11.536405	8.015126	23.257649
34.920524	-7.751980	-9.369187
-4.959227	11.071087	20.189588
9.903846	-16.225359	6.556271
-3.034607	13.990128	15.073504
22.299525	-13.117507	-7.456413
-3.804447	14.687080	21.010404
12.542060	-19.983323	3.264180
18.540296	-7.302383	-17.483146
-8.501327	-10.142051	-12.060349
-9.040622	3.643750	24.933345
21.831757	-22.182482	2.753982
24.997580	-23.807878	-11.811781
10.856387	-26.064238	13.772938
20.484991	-22.385739	6.313511
13.156723	-31.629420	9.131502
17.907559	-19.745282	18.619900
16.582195	-22.167348	16.743447
16.471900	-30.261948	10.081536
22.916120	-26.933879	8.947102
19.217290	-25.629113	9.452462
15.995738	-28.496922	12.523760
18.035764	-29.881046	5.945573
18.525392	-31.992161	16.258561
20.771229	-30.313409	14.815892
16.342057	-24.918459	5.870318
18.850739	-29.397021	17.289060
33.910603	-6.162344	-10.535360
16.953328	-30.354503	3.604207
24.425017	-29.328182	7.504269
21.595749	-30.433675	2.092651
15.936034	-24.239552	17.767675
16.187587	19.873355	17.976367
17.659560	-25.017826	14.250716
25.105114	-26.982688	4.619193
20.825255	-23.585812	13.731413
23.282311	-32.199532	2.142771
3.481564	21.569845	33.346719
7.650615	15.997505	41.847388
-0.560658	20.320991	24.223499
11.769070	23.173899	40.795710
9.201000	22.359572	43.698484
8.727861	24.013533	40.391459
5.260774	20.629056	45.912279
40.999227	-17.751017	-3.442349
11.496156	15.824250	42.845797
12.244212	20.051280	42.061625
41.137753	-14.958108	-4.254936
10.968333	21.439853	37.905337
9.096359	18.458265	45.288208
5.611424	18.343622	42.711824
8.780716	19.493056	42.445444
41.328472	-10.784340	-1.321153
40.962819	-7.938264	0.197768
5.403068	21.906834	41.819572
7.815607	20.106086	39.475898
3.666839	17.078253	36.998477
7.209759	18.015002	36.018650
10.897335	17.354635	39.640367
41.339437	-10.644775	-3.703367
13.466930	19.020170	21.842657
