# Supplementary material for: Single-cell trajectories reconstruction, exploration and mapping of omics data with STREAM
Source: Nat Commun. 2019 Apr 23;10:1903. doi: 10.1038/s41467-019-09670-4 (PMC6478907; doi:10.1038/s41467-019-09670-4)
Supplement: Supplementary file 5 — Supplementary Data 2 [file 41467_2019_9670_MOESM5_ESM.zip › Sup_data2/Guo_2013/scuba/Result_run2/intermediate_files/final_tree.txt]

Cluster ID	Time	Cell Stage	Parent cluster	MU PC 1	MU PC 2	MU PC 3	MU PC 4	MU PC 5	MU PC 6	MU PC 7	MU PC 8	MU PC 9	MU PC 10	MU PC 11	MU PC 12	MU PC 13	MU PC 14	MU PC 15	MU PC 16	MU PC 17	MU PC 18	MU PC 19	MU PC 20	MU PC 21	MU PC 22	MU PC 23	MU PC 24	MU PC 25	MU PC 26	MU PC 27	MU PC 28	MU PC 29	MU PC 30	MU PC 31	MU PC 32	MU PC 33	MU PC 34	MU PC 35	MU PC 36	MU PC 37	MU PC 38	MU PC 39	MU PC 40
1	1	1	0	-1.513541e+01	-2.126522e+01	-7.387512e+00	-1.674210e+00	1.608354e+01	-6.915903e+00	4.381170e+00	-5.956210e+00	-7.407507e-01	9.390149e-01	4.366465e+00	-4.184784e+00	-5.385255e+00	-8.792809e-01	-1.658416e+00	-2.768966e+00	-2.746448e+00	3.990436e+00	3.377325e+00	-2.799766e+00	8.505509e+00	-4.432161e+00	-1.003759e+00	-1.085854e-01	3.879818e+00	-7.431618e-01	-4.304273e-01	1.095667e+01	1.660725e+00	-9.807505e+00	4.727311e-01	-2.471739e+00	-3.270765e+00	-5.581779e-01	-1.269317e+00	-3.744894e+00	-2.136288e+00	1.346994e+00	7.615082e-01	4.335648e+00
2	2	2	1	-1.023322e+01	-1.846731e+01	-6.917055e+00	1.054223e+00	1.543392e+01	-7.855818e+00	2.718886e+00	-6.932862e+00	-1.642468e-01	2.300168e-01	2.941793e+00	-4.106799e+00	-5.513733e+00	-3.352891e+00	-1.537687e+00	-2.372269e+00	-1.196580e+00	4.006197e+00	2.964849e+00	-2.081462e+00	9.903420e+00	-5.093692e+00	-3.147191e+00	1.556109e-01	3.150549e+00	-4.239599e-01	-2.048867e+00	1.044289e+01	5.878023e-01	-8.806876e+00	1.290526e+00	-3.566422e-01	-1.723567e+00	-3.054258e-01	-6.771514e-02	-4.685039e+00	-1.686141e+00	1.976445e+00	1.577063e+00	4.605026e+00
3	3	3	2	-8.751405e+00	-1.696154e+01	-4.351995e+00	1.761128e+00	9.855962e+00	-4.881375e+00	1.357810e+00	-5.909333e+00	5.535437e-01	-1.478764e+00	3.473348e-01	-6.533564e+00	-4.981804e+00	-2.330003e+00	1.132931e+00	-4.117265e+00	-6.319844e-01	4.115348e+00	-1.651356e+00	-1.036314e+00	6.686808e+00	-4.031204e+00	-2.532663e+00	7.316693e-01	2.224756e+00	1.388967e+00	-1.632286e-02	6.315141e+00	5.228123e-01	-4.894992e+00	4.783679e+00	1.734499e+00	3.532205e-01	-4.346280e-01	2.816382e+00	-2.791601e+00	-1.173761e+00	1.179495e+00	3.327499e+00	3.371925e+00
4	4	4	3	-2.169065e+01	-1.224248e+01	-1.225783e+00	1.953518e+00	-4.028614e+00	-3.303901e+00	-4.010119e+00	-1.259026e+00	4.567909e+00	1.046926e+00	-6.541095e+00	5.257447e-01	-4.333011e+00	-4.831095e+00	-2.011672e-01	-4.543311e+00	1.273259e+00	1.754061e+00	-2.696619e+00	4.832186e+00	1.205321e+01	1.662582e+00	-2.488339e+00	-5.247588e+00	2.969225e-01	1.042247e+00	1.332276e+00	-1.485463e+00	-1.162833e+00	-2.707266e-01	3.686723e+00	3.647643e+00	-1.855741e+00	4.165233e-01	5.835085e+00	1.610007e+00	3.680949e+00	-2.871105e+00	5.824232e+00	1.959148e+00
5	4	4	3	-5.780381e+00	-1.603061e+01	-5.316684e+00	1.696981e+00	1.083688e+01	-3.794723e+00	9.889193e-01	-8.210122e+00	7.571018e-01	-1.193533e+00	-8.826046e-01	-6.642125e+00	-5.723441e+00	-3.553069e+00	-2.701819e-01	-2.909979e+00	4.180939e-01	4.473209e+00	-2.867281e+00	2.293852e+00	7.045306e+00	-4.028528e+00	-2.873968e+00	1.499028e+00	7.708870e-02	1.512973e+00	-5.422598e-01	5.468263e+00	3.528474e-01	-3.985886e+00	2.976987e+00	-1.274342e-01	-9.690361e-02	-6.220037e-01	2.248802e+00	-1.592315e+00	-7.593855e-01	2.234058e+00	1.679952e+00	3.719009e+00
6	5	5	5	-4.638980e+00	-1.079613e+01	-8.818058e+00	-1.066177e+00	1.653892e+01	-6.631346e+00	2.811763e+00	-3.465821e+00	-1.923906e+00	3.610617e+00	2.990179e+00	-5.346229e+00	-3.923850e+00	-2.274633e+00	-4.322704e+00	2.035599e-01	-2.837480e+00	3.383265e+00	2.737226e+00	-2.818369e+00	6.478231e+00	-3.634167e+00	-1.831694e+00	5.877061e-01	1.211520e+00	-6.741031e-01	-1.391460e+00	6.906677e+00	-3.407149e-01	-8.557491e+00	-1.852934e+00	-7.082867e-01	1.600432e+00	-4.088599e-01	1.464525e-02	-3.511224e+00	-1.278263e+00	1.913419e+00	-5.427827e-01	2.514547e+00
7	6	6	6	-3.001804e+00	-5.427950e+00	-7.260304e+00	4.914073e-01	1.372332e+01	-3.992538e+00	1.775267e+00	-1.317415e+00	-2.095685e-01	3.972632e+00	3.067218e+00	-5.157076e+00	-3.723666e+00	-3.073219e+00	-3.813283e+00	-2.054629e+00	-2.213375e+00	2.356110e+00	2.535393e+00	-2.243408e+00	5.341638e+00	-4.088858e+00	-1.037159e+00	9.563512e-01	5.273368e-01	-1.519731e+00	-2.336398e+00	5.182974e+00	-3.135843e-01	-7.558493e+00	-1.659826e+00	3.801504e-01	-3.740909e-02	-1.834385e+00	9.881517e-01	-2.306265e+00	-2.774893e-01	3.456567e-01	-6.874836e-02	3.304179e-01
8	7	7	7	-3.346455e+00	1.386943e+00	-8.592250e+00	7.268445e-01	7.758394e+00	-2.196033e+00	-2.021969e+00	1.315181e+00	-1.257051e+00	2.714602e+00	1.317248e+00	-4.334633e+00	-1.039962e+00	-2.528508e+00	-3.884351e+00	-9.441253e-01	-1.298195e+00	2.849110e+00	1.439038e+00	-1.221235e+00	3.118820e+00	-2.660119e+00	-9.446240e-01	1.721822e+00	-1.103941e+00	-1.523440e+00	-1.992799e+00	3.663394e+00	5.719912e-01	-1.889186e+00	-1.477552e+00	-4.692034e-01	8.037572e-01	-1.654375e+00	5.293850e-01	-1.572258e+00	-1.574582e+00	-4.849875e-01	-5.026998e-01	-2.391298e-01
9	8	8	8	1.140323e+01	-1.128078e+00	-3.651497e-01	-4.213221e-01	9.579415e-02	-4.358226e-01	-7.625270e-01	2.642001e-01	-1.209191e-02	-2.936548e-01	6.709413e-02	-4.742932e-01	1.529985e-01	-2.254790e-01	8.376118e-02	1.867938e-01	8.270789e-02	-9.944544e-03	6.601009e-02	1.492151e-02	-1.799974e-02	-1.035911e-01	-2.213462e-02	-1.238943e-01	-2.886714e-01	6.919415e-02	-5.117568e-02	1.611208e-01	2.007210e-01	-1.208806e-01	-1.647904e-01	5.304467e-02	1.145585e-01	-3.053533e-02	-5.215676e-02	-6.760124e-02	1.500829e-01	-7.156114e-02	-1.061081e-01	-6.518919e-04
10	8	8	8	-2.409904e+01	2.534867e+00	-4.710829e-01	9.765735e-01	9.099113e-01	5.890564e-01	1.290667e+00	-3.593887e-01	-1.545312e-01	9.960853e-01	4.919752e-02	3.632312e-01	-4.654913e-01	1.058481e-01	-7.284126e-01	-5.218050e-01	-3.567800e-01	4.276151e-01	6.884167e-02	-2.053710e-01	4.828309e-01	-1.654356e-01	-8.909601e-02	5.026126e-01	4.402562e-01	-3.609650e-01	-1.786788e-01	1.895918e-01	-3.340662e-01	-1.948812e-02	1.302728e-01	-1.769073e-01	-1.224773e-01	-1.730875e-01	1.836654e-01	-8.457709e-02	-5.358262e-01	7.894986e-02	1.479810e-01	-3.281105e-02
