# Supplementary material for: Single-cell trajectories reconstruction, exploration and mapping of omics data with STREAM
Source: Nat Commun. 2019 Apr 23;10:1903. doi: 10.1038/s41467-019-09670-4 (PMC6478907; doi:10.1038/s41467-019-09670-4)
Supplement: Supplementary file 5 — Supplementary Data 2 [file 41467_2019_9670_MOESM5_ESM.zip › Sup_data2/Guo_2013/scuba/Result_run2/intermediate_files/projection_all_data.txt]

Time	4	8
Stage	4	8
HSC1	1.610135e+01	6.444731e+00
HSC1	9.344132e+00	7.533634e+00
HSC1	-1.693174e+01	2.120276e+01
HSC1	1.188516e+01	4.725640e+00
HSC1	1.166026e+01	8.268577e+00
HSC1	1.364715e+01	8.653151e+00
HSC1	1.429784e+01	1.098092e+01
HSC1	9.217747e+00	1.680939e+01
HSC1	9.654762e+00	1.152274e+01
HSC1	8.841009e+00	1.300741e+01
HSC1	1.123819e+01	5.001378e+00
HSC2	1.129892e+01	1.536601e+01
HSC2	1.419826e+01	5.353538e+00
HSC2	1.308219e+01	1.559044e+01
HSC2	8.704382e+00	1.865419e+01
HSC2	1.353660e+01	7.064715e+00
HSC2	1.808271e+01	7.091564e+00
HSC2	1.224225e+01	1.698238e+01
HSC2	1.148123e+01	6.558196e+00
HSC2	1.731252e+01	1.393050e+01
HSC2	1.285447e+01	1.386859e+01
HSC2	1.131545e+01	1.203607e+01
HSC2	1.555561e+01	3.314685e+00
HSC2	1.514619e+01	8.423960e+00
HSC2	1.381077e+01	1.487444e+01
HSC2	1.392557e+01	8.693321e+00
HSC2	1.283441e+01	9.080183e+00
HSC2	1.264829e+01	1.036988e+01
HSC2	9.685174e+00	1.447296e+01
HSC2	1.619372e+01	7.375737e+00
HSC2	1.086568e+01	6.301210e+00
HSC2	1.528971e+01	7.642800e+00
HSC2	1.428542e+01	3.908019e+00
HSC2	7.937279e+00	1.443395e+01
HSC2	9.343043e+00	1.861863e+01
HSC2	1.635544e+01	1.343194e+01
HSC2	1.289156e+01	1.114293e+01
HSC2	1.267932e+01	1.150385e+01
HSC2	1.284361e+01	9.216119e+00
HSC2	3.748684e+00	1.020684e+01
HSC2	9.996285e+00	1.367597e+01
HSC2	1.710210e+01	1.581663e+01
HSC2	1.016994e+01	4.588330e+00
HSC2	1.130656e+01	1.793933e+01
HSC2	1.773634e+01	6.635721e+00
HSC2	8.313938e+00	1.115656e+01
HSC2	1.280301e+01	5.809077e+00
HSC2	1.029958e+01	1.701338e+01
HSC2	9.327129e+00	1.325721e+01
HSC2	1.258451e+01	1.268490e+01
HSC2	9.079657e+00	2.050602e+01
HSC2	1.034736e+01	1.410334e+01
HSC2	1.426428e+01	7.187924e+00
HSC2	1.062574e+01	1.553641e+01
HSC2	1.526737e+01	9.674027e+00
HSC2	1.407524e+01	8.674710e+00
HSC2	4.444311e+00	1.971288e+01
HSC2	1.549654e+01	3.561817e+00
MPP1	2.302373e+01	6.427009e+00
MPP1	1.040059e+01	7.605162e+00
MPP1	1.715529e+01	5.510109e+00
MPP1	1.398686e+01	-6.423226e-01
MPP1	1.135276e+01	2.483831e+00
MPP1	1.122027e+01	2.044760e+00
MPP1	1.750352e+01	1.005226e+01
MPP1	1.440760e+01	8.594933e+00
MPP1	4.255633e+00	1.896063e+01
MPP1	1.398720e+01	1.483520e+01
MPP1	1.242247e+01	1.192988e+01
MPP1	1.931278e+01	2.622737e+00
MPP1	7.353482e+00	9.943801e+00
MPP1	1.752889e+01	4.236838e+00
MPP1	1.568586e+01	4.496913e+00
MPP1	1.828106e+01	1.034191e+01
MPP1	2.140485e+01	8.315702e+00
MPP1	1.801383e+01	4.827381e-01
MPP1	1.008943e+01	5.887283e+00
MPP1	1.182421e+01	1.039008e+01
MPP1	2.102428e+01	3.641063e+00
MPP1	1.133932e+01	8.389583e+00
MPP1	1.720091e+01	7.038487e+00
MPP1	1.575156e+01	8.857325e+00
MPP1	1.432315e+01	9.379016e+00
MPP1	2.159150e+01	6.458738e+00
MPP1	2.044593e+01	4.089823e+00
MPP1	2.020162e+01	-1.563805e+00
MPP1	1.960758e+01	2.088747e+00
MPP1	1.761334e+01	-1.696068e+00
MPP1	2.074937e+01	3.009491e-01
MPP1	1.104449e+01	3.874055e+00
MPP1	7.436780e+00	-1.121818e+00
MPP1	4.457077e+00	9.009919e+00
MPP1	1.390794e+01	2.432396e+00
MPP1	1.233036e+01	4.412104e+00
MPP1	1.051841e+01	-1.728329e+00
MPP1	2.015556e+01	-6.639777e+00
MPP2	1.340998e+01	5.940179e+00
MPP2	7.135006e+00	6.768638e+00
MPP2	1.159387e+01	6.793065e+00
MPP2	1.325130e+01	1.021766e+01
MPP2	1.015850e+01	1.317674e+01
MPP2	6.351804e+00	1.093441e+01
MPP2	2.847074e+00	4.934911e+00
MPP2	1.589972e+01	-2.770236e+00
MPP2	-5.298754e+00	1.316482e+00
MPP2	1.304815e+01	4.544267e+00
MPP2	1.415845e+01	1.388934e+01
MPP2	3.401568e+00	9.065655e+00
MPP2	8.770359e+00	7.965695e+00
MPP2	6.472932e+00	1.485303e-02
MPP2	1.371067e+01	6.009774e+00
MPP2	4.282437e-01	6.631789e+00
MPP2	9.471442e+00	-3.439173e-01
MPP2	9.887610e+00	-1.783055e+00
MPP2	1.207956e+01	-4.808443e-01
MPP2	6.386417e+00	-9.422179e-01
MPP2	1.600182e+01	-1.664680e+00
MPP2	1.021783e+01	7.512899e+00
MPP2	1.093322e+01	4.811707e+00
MPP2	1.539848e+01	-4.415016e+00
MPP2	1.315797e+01	-6.493459e+00
MPP2	1.235167e+01	2.662864e+00
MPP2	1.705313e+01	-2.695997e-01
MPP2	1.390621e+01	-1.025027e+00
MPP2	1.306237e+01	7.604554e+00
MPP2	1.438712e+01	-1.642265e-01
MPP2	1.576485e+01	-4.384653e+00
MPP2	4.659239e+00	9.650973e+00
MPP2	1.290848e+01	-3.264721e+00
MPP2	1.878731e+01	2.283540e+00
MPP2	2.870031e+00	4.172390e+00
MPP2	1.364890e+01	1.508999e+00
MPP2	1.646024e+01	7.777738e+00
MPP2	1.219517e+01	-5.629733e+00
MPP2	1.595437e+01	1.457661e+00
MPP2	3.426083e+00	6.116282e-01
MPP2	3.903652e+00	-4.641090e-01
MPP2	1.146541e+01	1.192375e+01
MPP2	1.557346e+01	1.320244e+00
MPP2	1.451548e+01	2.477958e-01
MPP2	6.883992e+00	-5.823503e+00
MPP2	5.797101e+00	9.141265e+00
MPP2	1.686714e+01	-6.540956e+00
MPP2	1.281511e+01	1.219355e+01
CLP	-1.816536e+01	2.442127e+01
CLP	1.749833e+00	2.072211e+01
CLP	3.284214e+00	8.058542e+00
CLP	-1.553489e+01	3.112267e+01
CLP	5.770278e+00	1.323073e+01
CLP	-3.095351e+00	2.537587e+01
CLP	-3.931942e+00	1.721686e+01
CLP	2.309195e+00	1.156867e+01
CLP	-9.678656e+00	1.297204e+01
CLP	4.216537e-02	1.773007e+01
CLP	-1.196022e+01	1.365336e+01
CLP	-4.558705e+00	2.622587e+01
CLP	-1.415553e+01	2.910827e+01
CLP	5.725021e+00	1.095243e+01
CLP	-5.742043e+00	7.643875e+00
CLP	-1.518475e+01	2.979725e+01
CLP	1.424783e+00	9.867295e+00
CLP	2.000092e+00	1.307209e+01
CLP	6.122684e+00	5.048818e+00
CLP	2.621129e+00	1.384424e+00
CLP	1.226150e+01	7.247452e-01
CLP	-3.072948e+00	9.850571e-01
CMP1	3.121696e+00	1.758327e+01
CMP1	1.626993e+01	-1.354718e+00
CMP1	7.178895e+00	4.604709e+00
CMP1	9.343024e+00	1.563315e+00
CMP1	1.272331e+01	9.220574e+00
CMP1	1.560956e+01	2.083498e+00
CMP1	7.469165e+00	-1.232526e+01
CMP1	-3.327812e+00	1.479405e+01
CMP1	9.956446e+00	-1.469186e+01
CMP1	9.060554e+00	7.999490e+00
CMP1	2.114158e+01	-1.019411e+01
CMP1	1.594125e+01	-1.489443e+01
CMP1	9.597813e+00	7.111741e-01
CMP1	1.087787e+01	1.096094e+01
CMP1	2.375399e+00	7.573919e+00
CMP1	4.500790e+00	-2.632993e-01
CMP1	3.948372e+00	1.723739e+01
CMP1	1.539454e+01	-2.726242e+00
CMP1	1.702040e+01	-8.702037e+00
CMP1	7.816741e+00	4.302333e+00
CMP1	6.427620e+00	1.119080e+01
CMP1	1.501671e+01	3.888571e+00
CMP1	1.552022e+01	-4.556820e+00
CMP1	1.894740e+01	-3.862483e+00
CMP1	1.088438e+01	3.519382e+00
CMP1	1.998965e-01	1.932424e+01
CMP1	8.769477e+00	7.894452e+00
CMP1	9.425044e-01	3.137650e-01
CMP1	1.484467e+01	4.077238e+00
CMP1	1.979398e+01	2.065598e+00
CMP1	3.687521e+00	1.470029e+01
CMP1	9.757426e+00	1.105399e+01
CMP1	6.844251e+00	-9.140591e-01
CMP1	2.747300e+00	6.257844e+00
CMP2	-4.402298e-01	9.366944e+00
CMP2	1.105123e+01	-1.327016e+01
CMP2	4.839100e+00	1.421075e+01
CMP2	1.435305e+01	-1.964340e+00
CMP2	9.700159e+00	-1.300839e+01
CMP2	-1.135326e+00	1.838131e+01
CMP2	1.864345e+01	-4.547392e+00
CMP2	1.265589e+01	-1.325213e+01
CMP2	9.256704e+00	-2.598523e+00
CMP2	1.300311e+01	-2.089730e+00
CMP2	4.211049e+00	4.898279e+00
CMP2	-6.778956e+00	1.763314e+01
CMP2	1.040941e+01	2.392473e+00
CMP2	1.321077e+01	-8.739389e+00
CMP2	1.529554e+01	-7.499420e-01
CMP2	1.354348e+01	1.527215e+00
CMP2	6.566936e+00	1.499883e+01
CMP2	1.783091e+01	-1.798166e+01
CMP2	9.259804e+00	6.086010e+00
CMP2	1.487143e+01	4.066228e+00
CMP2	7.411497e+00	-3.418283e+00
CMP2	9.950390e+00	-7.380506e+00
CMP2	-5.775353e+00	8.667446e+00
GMP	1.545014e+01	-1.534899e+01
GMP	7.511319e+00	-1.483109e+01
GMP	2.191917e+01	-2.319241e+01
GMP	1.681057e+00	-7.737302e-01
GMP	1.405541e+01	-1.137619e+01
GMP	1.103831e+01	-2.064198e+01
GMP	4.170344e-01	-1.193799e+01
GMP	-2.953033e+00	-1.054720e+01
GMP	2.430447e+00	-1.871848e+01
GMP	5.109413e+00	-1.991960e+01
GMP	-4.269862e+00	-4.585325e+00
GMP	-1.232013e+00	-7.946061e+00
GMP	8.495558e+00	-1.982659e+01
GMP	3.951508e+00	-1.018195e+01
GMP	7.032062e-01	1.525969e+01
GMP	1.090553e+01	-1.563950e+01
GMP	-9.878320e+00	-5.729790e+00
GMP	3.037295e+00	-7.813527e+00
GMP	1.618002e+01	-1.399120e+01
GMP	-1.742146e+01	3.524910e+01
GMP	7.781678e+00	-1.479862e+01
GMP	9.560254e-01	-6.183273e+00
GMP	3.010313e+00	-1.741257e+01
GMP	3.805943e+00	-4.987133e+00
MEP	-4.432301e+00	1.235303e+01
MEP	-2.043158e+01	1.757497e+01
MEP	4.712722e+00	1.446760e+01
MEP	-3.016002e+01	2.526217e+01
MEP	-2.558843e+01	1.837571e+01
MEP	-2.795867e+01	2.336722e+01
MEP	-1.627201e+01	7.631174e+00
MEP	-2.097791e+01	2.941506e+01
MEP	-2.818807e+01	2.267047e+01
MEP	-2.989854e+01	2.108689e+01
MEP	-1.493754e+01	3.359474e+01
MEP	-2.442499e+01	2.441168e+01
MEP	-2.321828e+01	1.506684e+01
MEP	-2.281348e+01	1.602085e+01
MEP	-2.249542e+01	1.210561e+01
MEP	-1.834538e+01	3.246816e+01
MEP	-9.568053e+00	2.548958e+01
MEP	-2.153644e+01	1.394325e+01
MEP	-2.451707e+01	1.906533e+01
MEP	-1.011498e+01	1.101472e+01
MEP	-1.238710e+01	1.530460e+01
MEP	-2.470577e+01	1.642107e+01
MEP	-1.234846e+01	3.221345e+01
MEP	-2.318832e+01	4.040882e+01
