# Supplementary material for: Single-cell trajectories reconstruction, exploration and mapping of omics data with STREAM
Source: Nat Commun. 2019 Apr 23;10:1903. doi: 10.1038/s41467-019-09670-4 (PMC6478907; doi:10.1038/s41467-019-09670-4)
Supplement: Supplementary file 5 — Supplementary Data 2 [file 41467_2019_9670_MOESM5_ESM.zip › Sup_data2/Guo_2013/scuba/Result_run2/intermediate_files/cluster_id.txt]

Cluster_ID
2.000000
3.000000
4.000000
6.000000
3.000000
1.000000
2.000000
2.000000
1.000000
1.000000
2.000000
1.000000
2.000000
2.000000
1.000000
2.000000
1.000000
1.000000
2.000000
1.000000
2.000000
2.000000
2.000000
2.000000
2.000000
2.000000
2.000000
2.000000
1.000000
2.000000
2.000000
2.000000
2.000000
2.000000
1.000000
1.000000
2.000000
2.000000
2.000000
2.000000
1.000000
1.000000
2.000000
1.000000
2.000000
3.000000
5.000000
1.000000
2.000000
1.000000
1.000000
1.000000
1.000000
1.000000
2.000000
2.000000
1.000000
2.000000
5.000000
2.000000
6.000000
3.000000
3.000000
3.000000
2.000000
3.000000
6.000000
1.000000
1.000000
1.000000
7.000000
5.000000
6.000000
2.000000
1.000000
3.000000
6.000000
7.000000
7.000000
3.000000
3.000000
6.000000
6.000000
6.000000
2.000000
6.000000
3.000000
3.000000
6.000000
7.000000
8.000000
7.000000
7.000000
7.000000
7.000000
6.000000
2.000000
8.000000
7.000000
7.000000
6.000000
7.000000
8.000000
7.000000
8.000000
7.000000
6.000000
8.000000
8.000000
8.000000
6.000000
8.000000
8.000000
8.000000
7.000000
8.000000
7.000000
7.000000
7.000000
7.000000
7.000000
6.000000
6.000000
7.000000
7.000000
7.000000
7.000000
7.000000
5.000000
6.000000
8.000000
6.000000
6.000000
7.000000
6.000000
7.000000
7.000000
2.000000
5.000000
6.000000
8.000000
7.000000
7.000000
7.000000
10.000000
8.000000
8.000000
10.000000
8.000000
8.000000
10.000000
8.000000
10.000000
8.000000
10.000000
10.000000
10.000000
7.000000
8.000000
10.000000
8.000000
8.000000
8.000000
8.000000
8.000000
9.000000
3.000000
6.000000
8.000000
8.000000
5.000000
3.000000
9.000000
5.000000
9.000000
3.000000
8.000000
9.000000
3.000000
3.000000
3.000000
3.000000
3.000000
7.000000
8.000000
7.000000
3.000000
3.000000
5.000000
6.000000
8.000000
5.000000
3.000000
8.000000
3.000000
6.000000
3.000000
3.000000
5.000000
8.000000
8.000000
8.000000
3.000000
7.000000
9.000000
5.000000
8.000000
8.000000
3.000000
5.000000
3.000000
8.000000
5.000000
8.000000
5.000000
8.000000
3.000000
8.000000
7.000000
7.000000
5.000000
9.000000
8.000000
9.000000
9.000000
9.000000
9.000000
9.000000
9.000000
9.000000
9.000000
9.000000
9.000000
9.000000
9.000000
9.000000
9.000000
8.000000
9.000000
9.000000
9.000000
9.000000
4.000000
9.000000
9.000000
9.000000
9.000000
3.000000
4.000000
3.000000
4.000000
4.000000
4.000000
3.000000
10.000000
4.000000
4.000000
10.000000
4.000000
4.000000
4.000000
4.000000
10.000000
10.000000
3.000000
4.000000
4.000000
4.000000
4.000000
10.000000
4.000000
