# Supplementary material for: Single-cell trajectories reconstruction, exploration and mapping of omics data with STREAM
Source: Nat Commun. 2019 Apr 23;10:1903. doi: 10.1038/s41467-019-09670-4 (PMC6478907; doi:10.1038/s41467-019-09670-4)
Supplement: Supplementary file 5 — Supplementary Data 2 [file 41467_2019_9670_MOESM5_ESM.zip › Sup_data2/Guo_2013/scuba/Result_run2/results/fit_parameters.txt]

Stage	Stage_3	Stage_7
Sigma	275.158001	227.121072
b	-0.004420	-357.037549
a before	-3999.624602	-748.805799
a middle	-336.110186	-106.928223
a after	377.824748	462.793738
