# Supplementary material for: Single-cell trajectories reconstruction, exploration and mapping of omics data with STREAM
Source: Nat Commun. 2019 Apr 23;10:1903. doi: 10.1038/s41467-019-09670-4 (PMC6478907; doi:10.1038/s41467-019-09670-4)
Supplement: Supplementary file 5 — Supplementary Data 2 [file 41467_2019_9670_MOESM5_ESM.zip › Sup_data2/Guo_2013/scuba/Result_run2/results/results_perturbation.txt]

Stage	Stage_3	Stage_7
CD52	-0.000364	0.001419
Ifitm1	-0.009792	0.005952
Cdkn3	0.004959	-0.001197
Ly6a	-0.002368	-0.002026
Bax	0.000073	0.001837
Aebp2	-0.000685	0.001606
CD63	-0.004526	0.009659
Cdkn2a	-0.000432	-0.001281
Cdkn2c	0.001437	-0.003534
CD48	-0.002300	0.003295
Gapdh	-0.000498	0.002896
Cdkn2d	0.002172	-0.003294
CD9	-0.005578	0.005042
Sfpi1	-0.003179	0.007482
Fcgr3	-0.000144	0.009129
Cdk4	-0.000690	0.002550
Fcgr2b	0.001223	0.008304
Klf1	0.003089	-0.002069
Ccnb2	0.006078	-0.003277
Lmo2	-0.002576	0.005897
Ndn	0.000085	0.000283
Rora	-0.000247	0.000795
Gfi1b	-0.000071	-0.001619
Trp53	-0.000016	0.001095
Gata1	-0.000725	0.000455
Lyl1	0.003728	0.001393
Epor	-0.000328	0.000606
Mbd2	0.000687	0.000632
Actb	0.000062	0.001070
Cdkn1a	0.000924	-0.005366
Ccnd3	0.001060	-0.001244
Max	0.000663	0.002525
Ccne1	0.010466	-0.002330
Cdk5	-0.001084	0.001554
Eed	-0.000306	0.000530
Tgfb1	0.000414	0.004457
Cdc42	-0.000388	0.001809
Tnfrsf1a	-0.006832	0.010721
Erg	-0.003264	0.002352
Cdk2	-0.002292	0.002227
Tob1	-0.001672	0.002446
Ldb1	-0.000739	0.002309
Ccnb1	0.001998	-0.000322
Sell	-0.004281	0.007018
Bcl2l1	0.001036	-0.000804
Myc	0.000976	0.009888
Cdkn1b	-0.000492	-0.000001
Cdk2.1	-0.003431	0.001633
CD34	-0.006993	0.011341
CD55	0.000382	-0.000966
Casp8	-0.000227	0.002357
Mycn	-0.006020	0.000904
Cebpa	-0.004423	0.015508
Ezh2	0.000078	0.000956
Akt1	0.000033	0.002303
CD53	-0.001749	0.001916
Ccna2	0.004291	0.000818
Irf8	-0.001669	0.001432
Cdk1	0.004220	0.001867
Gfi1	-0.000049	0.005079
Foxo3	-0.001581	0.003565
Mpl	0.000357	-0.000068
Akt2	-0.004346	0.004595
Muc13	-0.010283	0.009245
Stat4	-0.006439	0.001735
Ccne2	0.005730	0.000334
Cycs	0.000016	0.003199
Fli1	-0.001717	0.001442
Zbtb20	-0.004142	0.001493
PIk3R2	0.000480	0.005080
Gata3	-0.000623	-0.000625
Gata2	-0.004276	0.001922
Tcf3	0.000402	0.000441
Pecam1	-0.002808	0.002839
Meis1	-0.008452	0.000557
Zfpm1	0.000844	-0.001510
Tgfb3	0.001965	-0.000510
Ccnc	0.002021	0.000717
Myb	-0.001638	0.002362
Bcl11a	0.000426	0.000663
Lin28a	-0.001286	-0.000609
ETS2	-0.000849	0.002565
Bmi1	-0.001340	0.001031
Ifi203	-0.001337	-0.002102
Tnfrsf21	-0.003050	0.006158
Ctnnb1	-0.001081	0.001226
Flt3	-0.003382	-0.000708
Dtx1	0.000566	-0.001506
Cbx2	0.000730	-0.002228
Ccnd1	0.003322	0.000973
Stat6	-0.001722	0.001623
Csf1r	-0.002499	0.007993
Casp9	0.002709	0.006088
Dnmt3b	0.001744	0.007616
Zbtb38	-0.000643	0.005462
Nfkb1	-0.001724	0.001051
Irf6	-0.001309	-0.000930
Tal1	-0.000009	0.000741
Esr1	-0.003660	0.001600
Zhx2	0.000593	0.001374
Stat3	-0.006084	0.004402
Suz12	0.001155	0.001556
Plag1	-0.000018	0.000200
Rb1	0.001794	-0.000386
Tek	-0.003633	0.001304
Akt3	-0.001045	0.002056
Bcl2l11	0.008541	0.004358
Zfp612	-0.002267	-0.000724
Ikzf1	-0.001036	0.000875
Tnfrsf1b	-0.002432	0.008044
Tfrc	0.005665	-0.000566
Tnfsf10	0.001962	-0.000482
ETS1	0.002032	-0.007627
Etv3	0.001069	0.001335
Stat1	-0.003785	0.002317
Kit	-0.001938	0.007412
Dach1	-0.004043	0.009509
Dnmt1	0.000077	0.002272
Brd3	-0.001966	0.001872
Ahr	-0.002596	0.002648
Zfp532	-0.000008	-0.000573
Etv6	-0.005428	0.005401
Foxo1	0.002393	-0.001677
Hlf	-0.004446	0.002503
Klf12	-0.002577	-0.000682
Dtx4	-0.000363	0.008391
Runx2	-0.003908	0.003952
Mllt3	0.001096	-0.000376
Satb1	-0.001991	0.000017
Smarca4	0.000566	0.000218
Runx1	-0.002001	0.007717
Bcl2	0.001643	0.002650
Tcf4	-0.000092	-0.000575
Pten	-0.001050	0.000369
Ep300	-0.001533	0.000831
PIk3ca	0.000186	0.000881
Sos1	0.000079	0.003535
Ikzf2	-0.006272	0.005358
Notch1	0.003171	0.003824
Nfia	0.001943	0.000554
Dnmt3a	-0.003926	0.002489
APC	-0.000117	0.001204
Nfat5	-0.001761	0.004215
