# Supplementary material for: Single-cell trajectories reconstruction, exploration and mapping of omics data with STREAM
Source: Nat Commun. 2019 Apr 23;10:1903. doi: 10.1038/s41467-019-09670-4 (PMC6478907; doi:10.1038/s41467-019-09670-4)
Supplement: Supplementary file 5 — Supplementary Data 2 [file 41467_2019_9670_MOESM5_ESM.zip › Sup_data2/Guo_2013/scuba/pca_analysis.m]

%Process gene expression data by PCA analysis.

function pca_analysis(dataset)

[dataFile processDataMat processDataTxt PCAdataFile dataFolder resultsDir intermediate_filesDir figuresDir] = initialization(dataset);

load(processDataMat);

% Added to avoid conflict with the pca function of drtoolbox
present_dir = pwd;

if verLessThan('matlab','8') % older versions do not have pca
cd(fullfile(toolboxdir('stats')))
    handle_pca = @princomp;
else
    cd(fullfile(toolboxdir('stats'),'stats'))
    handle_pca = @pca;
end
cd(present_dir)


%PCA analysis using all samples
ncell = size(pro.expr, 1);
ngene = size(pro.expr, 2);
npca = min(ncell-1,ngene); %meaningful number of PCs

mu = mean(pro.expr, 1);
expr = pro.expr - repmat(mu, ncell, 1);
[c, s] = handle_pca(expr);
expr_all = pro.expr - repmat(mu, ncell, 1);
s_all = expr_all * c;
X = s_all(:, 1:npca); %reduced data
pro.pca = X;
pro.weight = c;

%PCA analysis using samples from the last cell stage.
I = find(pro.cell_stage == max(pro.cell_stage)); 
npca2 = min(length(I)-1,ngene); %meaningful number of PCs

mu = mean(pro.expr(I, :), 1);
nI = length(I);
expr = pro.expr(I,:) - repmat(mu, nI, 1);
[c, s] = handle_pca(expr); 
expr_all = pro.expr - repmat(mu, ncell, 1);
s_all = expr_all * c;
X = s_all(:, 1:npca2); %reduced data
pro.pca2 = X;
pro.weight2 = c;

save(PCAdataFile, 'pro');

end
