# Supplementary material for: Single-cell trajectories reconstruction, exploration and mapping of omics data with STREAM
Source: Nat Commun. 2019 Apr 23;10:1903. doi: 10.1038/s41467-019-09670-4 (PMC6478907; doi:10.1038/s41467-019-09670-4)
Supplement: Supplementary file 5 — Supplementary Data 2 [file 41467_2019_9670_MOESM5_ESM.zip › Sup_data2/Guo_2013/scuba/SCUBA.m]

function SCUBA(dataset, cluster_mode)
%Main function.
%dataset      -- name of the dataset
%cluster_mode -- metric used for clustering data. 'original': Euclidean
%distance of original data; 'pca': Euclidean distance for PCA transformed
%data; 'pca2': Euclidean distance for PCA transformed data, with PCA
%applied the samples selected from the last cell-stage.

if 0,
    HD = helpdlg(sprintf(['SCUBA will now analyze the dataset ' dataset ' in the sample_data folder.\n' ...
        'Results and figures will be saved in new folders created in the ' dataset ' folder.']));
    waitfor(HD)
    pause(0.1)
end

if ~exist('cluster_mode'),
    cluster_mode = 'pca2';
end

% initialization of file names
[dataFile processDataMat processDataTxt PCAdataFile dataFolder resultsDir intermediate_filesDir figuresDir] = initialization(dataset);


%%%%%%%%%%%%%%%%%%%%%%%%%%%%
% additional preprocessing %
%%%%%%%%%%%%%%%%%%%%%%%%%%%%
pca_analysis(dataset);

%%%%%%%%%%%%%%%%%%%%%%%%%
% 1) Dynamic Clustering %
%%%%%%%%%%%%%%%%%%%%%%%%%

% Initial estimation of the lineage tree.

rng(7)
initialize_tree(dataset, cluster_mode);

% Refinement of tree structure by maximizing penalized likelihood function.

refine_tree(dataset, cluster_mode);


%%%%%%%%%%%%%%%%%%%%%%%%%%%
% 2) Bifurcation Analysis %
%%%%%%%%%%%%%%%%%%%%%%%%%%%

% Project data along bifurcation directions.
bifurcation_direction(dataset, cluster_mode);

% Model the dynamic change of gene expression pattern along the bifurcation
% direction by fitting the Fokker-Planck equation.
bifurcation_analysis(dataset)

end
