# Supplementary material for: Single-cell trajectories reconstruction, exploration and mapping of omics data with STREAM
Source: Nat Commun. 2019 Apr 23;10:1903. doi: 10.1038/s41467-019-09670-4 (PMC6478907; doi:10.1038/s41467-019-09670-4)
Supplement: Supplementary file 5 — Supplementary Data 2 [file 41467_2019_9670_MOESM5_ESM.zip › Sup_data2/Guo_2013/scuba/principal_curve_analysis_tsne_d3.R]

#
# R file to do principal curve analysis on tsne output
#

library(princurve)


args <- commandArgs()

#ARGS
baseName <- args[6]


infile <- paste(getwd(), "sample_data", baseName, "intermediate_files",
                paste(baseName, "_tsne_d3.csv",sep=""), sep="/")
pcvout <- paste(getwd(), "sample_data", baseName, "intermediate_files",
                paste(baseName, "_tsne_d3_pcv.csv",sep=""), sep="/")
lambdaout <- paste(getwd(), "sample_data", baseName, "intermediate_files",
                   paste(baseName, "_tsne_d3_lambda.csv",sep=""), sep="/")

selectedCellInfile <- paste(getwd(), "sample_data", baseName, "intermediate_files",
                            paste(baseName, "_initial_cell.txt",sep=""), sep="/")


x <- read.csv(file=infile, header=TRUE, sep=",")


y <- data.matrix(x)


# code for not initializing the starting point lowess version
fitpc <- principal.curve(y, plot = TRUE, smoother = "lowess", maxit = 200)

write.table(file=pcvout, sep=",", fitpc$s)
write.table(file=lambdaout, sep=",", fitpc$lambda)
