# Supplementary material for: Single-cell trajectories reconstruction, exploration and mapping of omics data with STREAM
Source: Nat Commun. 2019 Apr 23;10:1903. doi: 10.1038/s41467-019-09670-4 (PMC6478907; doi:10.1038/s41467-019-09670-4)
Supplement: Supplementary file 5 — Supplementary Data 2 [file 41467_2019_9670_MOESM5_ESM.zip › Sup_data2/Guo_2013/phate/phate_guo2013.ipynb]

# %% [code]
%matplotlib inline
import phate
import numpy as np
import pandas as pd
import sklearn.manifold
import matplotlib.pyplot as plt
from mpl_toolkits.mplot3d import Axes3D

# %% [code]
import matplotlib as mpl
# mpl.use('Agg')
mpl.rc('pdf', fonttype=42)
import seaborn as sns
sns.set_style('white')
sns.set_context('poster')

# %% [code]
qPCR = pd.read_csv('../data_guoji.tsv',sep = '\t',index_col=0)
qPCR = qPCR.T

# %% [code]
cell_labels = pd.read_csv('../cell_label.tsv',header=None,names=['label'])

# %% [code]
phate_operator = phate.PHATE(n_components=3)
Y_phate = phate_operator.fit_transform(qPCR)

# %% [code]
C = cell_labels['label'].copy()

# %% [code]
C[C=='HSC'] = '#7DD2D9'
C[C=='MPP'] = '#FFA500'
C[C=='CMP'] = '#e55b54'
C[C=='GMP'] = '#5dab5a'
C[C=='CLP'] = '#989797'
C[C=='MEP'] = '#166FD5'

# %% [code]
phate.plot.scatter2d(Y_phate, c=cell_labels)

# %% [code]
phate.plot.scatter3d(Y_phate, c=cell_labels)

# %% [code]


# %% [code]
plt.figure(figsize=[10,10])
ax = plt.subplot()

ax.scatter(Y_phate[:,0], Y_phate[:,1], s=50, c=C,alpha=1, cmap="Paired")
ax.set_xlabel("phate 1")
ax.set_ylabel("phate 2")

plt.setp(ax, xticklabels=[], yticklabels=[])
plt.gcf().set_size_inches(8,8)
plt.tight_layout()
plt.savefig("phate_guo2013.pdf", dpi=100,pad_inches=1,bbox_inches='tight')

# %% [code]
