# Supplementary material for: Single-cell trajectories reconstruction, exploration and mapping of omics data with STREAM
Source: Nat Commun. 2019 Apr 23;10:1903. doi: 10.1038/s41467-019-09670-4 (PMC6478907; doi:10.1038/s41467-019-09670-4)
Supplement: Supplementary file 5 — Supplementary Data 2 [file 41467_2019_9670_MOESM5_ESM.zip › Sup_data2/Guo_2013/dpt/dpt_guo2013.ipynb]

# %% [code]
import numpy as np
import matplotlib.pyplot as pl
import scanpy.api as sc
import pandas as pd

# %% [code]
sc.settings.verbosity = 3  # verbosity: errors (0), warnings (1), info (2), hints (3)
sc.logging.print_versions()
results_file = './write/guo2013.h5ad'

# %% [code]
sc.settings.set_figure_params(dpi=80)  

# %% [code]
adata = sc.read_text('../data_guoji.tsv').T

# %% [code]
adata.var_names_make_unique()
adata.obs_names_make_unique()

# %% [code]
labels = pd.read_csv('../cell_label.tsv',header=None)
labels.index = adata.obs.index
adata.obs['label'] = labels

# %% [code]
sc.pp.neighbors(adata, use_rep='X', method='gauss')

# %% [code]
sc.tl.diffmap(adata)

# %% [code]
coordinates = adata.obsm['X_diffmap']

# %% [code]
df_colors = pd.read_csv('../cell_label_color.tsv',sep='\t',header=None,index_col=None,names=['label','color'],
                        dtype=str)
df_colors['label'] = df_colors['label'].str.replace('/','-')   
adata.uns['label_color'] = {df_colors.iloc[x,0]:df_colors.iloc[x,1] for x in range(df_colors.shape[0])}
df_cell_colors = adata.obs.copy()
df_cell_colors['label_color'] = ''
labels_unique = adata.obs['label'].unique()
for x in labels_unique:
    id_cells = np.where(adata.obs['label']==x)[0]
    df_cell_colors.loc[df_cell_colors.index[id_cells],'label_color'] = adata.uns['label_color'][x]
adata.obs['label_color'] = df_cell_colors['label_color']

# %% [code]
fig = pl.figure()
ax = fig.add_subplot(111)
ax.scatter(coordinates[:,1],coordinates[:,2],c=adata.obs['label_color'])
ax.grid(False)
ax.set_xticks([])
ax.set_yticks([])
ax.set_xlabel('DC1')
ax.set_ylabel('DC2')
ax.set_title("label")

# %% [code]
adata.uns['iroot'] = np.argmax(coordinates[:,2])

# %% [code]


# %% [markdown]
errors are reported when using n_branchings=2

dpt can't detect two birfucation event for this data, so we set n_branching=1

# %% [code]
sc.tl.dpt(adata, n_branchings=1, n_dcs=10)

# %% [code]
sc.pl.diffmap(adata, color=['dpt_pseudotime', 'dpt_groups','label'],size=200)

# %% [code]
fig = pl.figure()
ax = fig.add_subplot(111)
ax.scatter(coordinates[:,1],coordinates[:,2],c=adata.obs['label_color'])
ax.grid(False)
ax.set_xticks([])
ax.set_yticks([])
ax.set_xlabel('DC1')
ax.set_ylabel('DC2')
ax.set_title("label")

# %% [code]
adata.write(results_file)

# %% [code]
adata.obs

# %% [code]
adata.obs.to_csv('dpt_ouput_guo2013.tsv',sep='\t')

# %% [code]
adata = sc.read(results_file)

# %% [code]
coordinates = adata.obsm['X_diffmap']

# %% [code]
fig = pl.figure()
ax = fig.add_subplot(111)
ax.scatter(coordinates[:,1],coordinates[:,2],c=adata.obs['label_color'])
ax.grid(False)
ax.set_xticks([])
ax.set_yticks([])
ax.set_xlabel('DC1')
ax.set_ylabel('DC2')
ax.set_title("label")
pl.savefig("dpt_guo2013_labels.pdf", dpi=100,pad_inches=1,bbox_inches='tight')

# %% [code]
sc.pl.diffmap(adata, color=['dpt_pseudotime', 'dpt_groups','label'],size=200,save=True)

# %% [code]
