# Supplementary material for: Single-cell trajectories reconstruction, exploration and mapping of omics data with STREAM
Source: Nat Commun. 2019 Apr 23;10:1903. doi: 10.1038/s41467-019-09670-4 (PMC6478907; doi:10.1038/s41467-019-09670-4)
Supplement: Supplementary file 5 — Supplementary Data 2 [file 41467_2019_9670_MOESM5_ESM.zip › Sup_data2/Guo_2013/dpt/dpt_ouput_guo2013.tsv]

	label	label_color	dpt_pseudotime	dpt_groups	dpt_order	dpt_order_indices
HSC1	HSC	#7DD2D9	0.11849858	0	0	0
HSC1-1	HSC	#7DD2D9	0.17953813	0	137	187
HSC1-2	HSC	#7DD2D9	0.16924986	0	132	84
HSC1-3	HSC	#7DD2D9	0.19783366	0	9	61
HSC1-4	HSC	#7DD2D9	0.10797537	0	152	86
HSC1-5	HSC	#7DD2D9	0.019695865	0	153	75
HSC1-6	HSC	#7DD2D9	0.089809306	0	154	79
HSC1-7	HSC	#7DD2D9	0.048275318	0	155	58
HSC1-8	HSC	#7DD2D9	0.046080384	0	156	82
HSC1-9	HSC	#7DD2D9	0.037920106	0	157	3
HSC1-10	HSC	#7DD2D9	0.115863025	0	158	46
HSC2	HSC	#7DD2D9	0.0	2	265	66
HSC2-1	HSC	#7DD2D9	0.080193594	0	159	166
HSC2-2	HSC	#7DD2D9	0.018179042	2	270	71
HSC2-3	HSC	#7DD2D9	0.008683519	2	267	194
HSC2-4	HSC	#7DD2D9	0.09585739	0	161	195
HSC2-5	HSC	#7DD2D9	0.044653267	0	162	106
HSC2-6	HSC	#7DD2D9	0.03353208	0	163	171
HSC2-7	HSC	#7DD2D9	0.06905412	0	165	188
HSC2-8	HSC	#7DD2D9	0.019869722	0	178	208
HSC2-9	HSC	#7DD2D9	0.049096864	0	166	175
HSC2-10	HSC	#7DD2D9	0.05581552	0	167	138
HSC2-11	HSC	#7DD2D9	0.07121633	0	168	212
HSC2-12	HSC	#7DD2D9	0.046675593	0	169	178
HSC2-13	HSC	#7DD2D9	0.037783157	0	170	180
HSC2-14	HSC	#7DD2D9	0.0627315	0	171	60
HSC2-15	HSC	#7DD2D9	0.050013512	0	172	100
HSC2-16	HSC	#7DD2D9	0.033062458	0	173	101
HSC2-17	HSC	#7DD2D9	0.05205137	0	174	167
HSC2-18	HSC	#7DD2D9	0.057336487	0	175	170
HSC2-19	HSC	#7DD2D9	0.06617237	0	176	181
HSC2-20	HSC	#7DD2D9	0.07114151	0	177	78
HSC2-21	HSC	#7DD2D9	0.10477145	0	151	85
HSC2-22	HSC	#7DD2D9	0.044894036	0	150	72
HSC2-23	HSC	#7DD2D9	0.007415285	2	266	81
HSC2-24	HSC	#7DD2D9	0.032904726	0	149	110
HSC2-25	HSC	#7DD2D9	0.05334708	0	148	209
HSC2-26	HSC	#7DD2D9	0.034949142	0	123	219
HSC2-27	HSC	#7DD2D9	0.033683363	0	124	214
HSC2-28	HSC	#7DD2D9	0.09417259	0	125	70
HSC2-29	HSC	#7DD2D9	0.01998319	0	126	116
HSC2-30	HSC	#7DD2D9	0.042546634	0	127	129
HSC2-31	HSC	#7DD2D9	0.048898283	0	128	220
HSC2-32	HSC	#7DD2D9	0.011277211	2	268	263
HSC2-33	HSC	#7DD2D9	0.080067396	0	129	137
HSC2-34	HSC	#7DD2D9	0.17786668	0	130	189
HSC2-35	HSC	#7DD2D9	0.20166273	0	10	134
HSC2-36	HSC	#7DD2D9	0.030514983	0	133	91
HSC2-37	HSC	#7DD2D9	0.051758386	0	134	88
HSC2-38	HSC	#7DD2D9	0.032273725	0	135	117
HSC2-39	HSC	#7DD2D9	0.02679883	0	136	198
HSC2-40	HSC	#7DD2D9	0.030614983	0	139	95
HSC2-41	HSC	#7DD2D9	0.027997917	0	140	124
HSC2-42	HSC	#7DD2D9	0.030203322	0	141	132
HSC2-43	HSC	#7DD2D9	0.048295494	0	142	83
HSC2-44	HSC	#7DD2D9	0.031319518	0	143	128
HSC2-45	HSC	#7DD2D9	0.018106679	2	269	206
HSC2-46	HSC	#7DD2D9	0.065253146	0	144	76
MPP1	MPP	#FFA500	0.19430882	0	7	114
MPP1-1	MPP	#FFA500	0.05507668	0	180	122
MPP1-2	MPP	#FFA500	0.25400788	0	25	139
MPP1-3	MPP	#FFA500	0.15610039	0	3	131
MPP1-4	MPP	#FFA500	0.24526212	0	164	126
MPP1-5	MPP	#FFA500	0.16675793	0	179	143
MPP1-6	MPP	#FFA500	0.077222764	0	186	94
MPP1-7	MPP	#FFA500	0.111735485	0	211	99
MPP1-8	MPP	#FFA500	0.206476	0	11	183
MPP1-9	MPP	#FFA500	0.088410996	0	213	121
MPP1-10	MPP	#FFA500	0.021005489	0	215	89
MPP1-11	MPP	#FFA500	0.088787384	0	216	103
MPP1-12	MPP	#FFA500	0.29971206	0	39	118
MPP1-13	MPP	#FFA500	0.21294622	0	13	125
MPP1-14	MPP	#FFA500	0.27937362	0	33	105
MPP1-15	MPP	#FFA500	0.112803474	0	235	133
MPP1-16	MPP	#FFA500	0.08571033	0	224	98
MPP1-17	MPP	#FFA500	0.18139072	0	5	127
MPP1-18	MPP	#FFA500	0.3216147	0	57	142
MPP1-19	MPP	#FFA500	0.375421	0	83	92
MPP1-20	MPP	#FFA500	0.27550364	0	31	119
MPP1-21	MPP	#FFA500	0.19148107	0	6	242
MPP1-22	MPP	#FFA500	0.08007628	0	230	203
MPP1-23	MPP	#FFA500	0.28373298	0	34	123
MPP1-24	MPP	#FFA500	0.19722627	0	8	135
MPP1-25	MPP	#FFA500	0.31718335	0	54	77
MPP1-26	MPP	#FFA500	0.15044136	0	2	136
MPP1-27	MPP	#FFA500	0.2793498	0	32	213
MPP1-28	MPP	#FFA500	0.15864946	0	4	169
MPP1-29	MPP	#FFA500	0.14413284	0	182	218
MPP1-30	MPP	#FFA500	0.3115431	0	48	176
MPP1-31	MPP	#FFA500	0.34257787	0	68	140
MPP1-32	MPP	#FFA500	0.4013564	0	93	168
MPP1-33	MPP	#FFA500	0.309316	0	47	164
MPP1-34	MPP	#FFA500	0.36826783	0	77	141
MPP1-35	MPP	#FFA500	0.4034996	0	94	90
MPP1-36	MPP	#FFA500	0.33569562	0	64	93
MPP1-37	MPP	#FFA500	0.3150227	0	51	192
MPP2	MPP	#FFA500	0.10658787	0	192	97
MPP2-1	MPP	#FFA500	0.40449923	0	96	200
MPP2-2	MPP	#FFA500	0.35822347	0	74	185
MPP2-3	MPP	#FFA500	0.33850044	0	65	112
MPP2-4	MPP	#FFA500	0.261783	0	26	262
MPP2-5	MPP	#FFA500	0.26669177	0	27	102
MPP2-6	MPP	#FFA500	0.40758893	0	101	190
MPP2-7	MPP	#FFA500	0.3445477	0	69	120
MPP2-8	MPP	#FFA500	0.4657941	0	190	217
MPP2-9	MPP	#FFA500	0.35756823	0	72	109
MPP2-10	MPP	#FFA500	0.24177487	0	16	237
MPP2-11	MPP	#FFA500	0.431635	0	114	215
MPP2-12	MPP	#FFA500	0.45283085	0	145	184
MPP2-13	MPP	#FFA500	0.41726622	0	105	210
MPP2-14	MPP	#FFA500	0.28874266	0	35	207
MPP2-15	MPP	#FFA500	0.46148407	0	184	269
MPP2-16	MPP	#FFA500	0.40673286	0	99	151
MPP2-17	MPP	#FFA500	0.43851867	0	118	227
MPP2-18	MPP	#FFA500	0.32221878	0	58	107
MPP2-19	MPP	#FFA500	0.43370876	0	116	199
MPP2-20	MPP	#FFA500	0.3009754	0	40	115
MPP2-21	MPP	#FFA500	0.31352356	0	49	211
MPP2-22	MPP	#FFA500	0.34952554	0	70	113
MPP2-23	MPP	#FFA500	0.37053457	0	78	186
MPP2-24	MPP	#FFA500	0.4110344	0	103	157
MPP2-25	MPP	#FFA500	0.3402264	0	67	163
MPP2-26	MPP	#FFA500	0.32438105	0	59	226
MPP2-27	MPP	#FFA500	0.37382334	0	81	37
MPP2-28	MPP	#FFA500	0.31528986	0	52	38
MPP2-29	MPP	#FFA500	0.35192716	0	71	39
MPP2-30	MPP	#FFA500	0.3312869	0	62	40
MPP2-31	MPP	#FFA500	0.35859913	0	75	41
MPP2-32	MPP	#FFA500	0.31777766	0	55	42
MPP2-33	MPP	#FFA500	0.3033959	0	41	44
MPP2-34	MPP	#FFA500	0.46179146	0	185	45
MPP2-35	MPP	#FFA500	0.330728	0	61	160
MPP2-36	MPP	#FFA500	0.31578064	0	53	2
MPP2-37	MPP	#FFA500	0.35778812	0	73	47
MPP2-38	MPP	#FFA500	0.30925122	0	46	48
MPP2-39	MPP	#FFA500	0.37517485	0	82	49
MPP2-40	MPP	#FFA500	0.37566504	0	84	50
MPP2-41	MPP	#FFA500	0.055175886	0	44	1
MPP2-42	MPP	#FFA500	0.25223228	0	21	145
MPP2-43	MPP	#FFA500	0.3264538	0	60	51
MPP2-44	MPP	#FFA500	0.39066294	0	89	52
MPP2-45	MPP	#FFA500	0.40072042	0	92	53
MPP2-46	MPP	#FFA500	0.35918498	0	76	54
MPP2-47	MPP	#FFA500	0.33215335	0	63	55
CLP	CLP	#989797	0.49845755	0	210	57
CLP-1	CLP	#989797	0.4507565	0	138	108
CLP-2	CLP	#989797	0.45870477	0	181	148
CLP-3	CLP	#989797	0.4918103	0	205	193
CLP-4	CLP	#989797	0.45313025	0	146	36
CLP-5	CLP	#989797	0.47400093	0	196	35
CLP-6	CLP	#989797	0.4901176	0	203	33
CLP-7	CLP	#989797	0.42854035	0	112	32
CLP-8	CLP	#989797	0.49418724	0	207	4
CLP-9	CLP	#989797	0.45693585	0	160	5
CLP-10	CLP	#989797	0.4948716	0	208	6
CLP-11	CLP	#989797	0.46987277	0	194	7
CLP-12	CLP	#989797	0.47954667	0	199	8
CLP-13	CLP	#989797	0.439376	0	120	9
CLP-14	CLP	#989797	0.46335194	0	187	10
CLP-15	CLP	#989797	0.49724144	0	209	12
CLP-16	CLP	#989797	0.45038515	0	131	153
CLP-17	CLP	#989797	0.46699813	0	191	15
CLP-18	CLP	#989797	0.46487805	0	188	16
CLP-19	CLP	#989797	0.44010702	0	121	17
CLP-20	CLP	#989797	0.39959624	0	91	62
CLP-21	CLP	#989797	0.49095494	0	204	18
CMP1	CMP	#e55b54	0.29809228	0	12	20
CMP1-1	CMP	#e55b54	0.26940978	0	28	21
CMP1-2	CMP	#e55b54	0.39552897	0	90	22
CMP1-3	CMP	#e55b54	0.3873362	0	86	23
CMP1-4	CMP	#e55b54	0.27414384	0	29	24
CMP1-5	CMP	#e55b54	0.23736335	0	17	25
CMP1-6	CMP	#e55b54	0.4693314	0	193	26
CMP1-7	CMP	#e55b54	0.5993622	1	247	27
CMP1-8	CMP	#e55b54	0.50829947	0	219	28
CMP1-9	CMP	#e55b54	0.22328945	0	20	29
CMP1-10	CMP	#e55b54	0.38890332	0	88	30
CMP1-11	CMP	#e55b54	0.50136364	0	212	31
CMP1-12	CMP	#e55b54	0.2161771	0	23	19
CMP1-13	CMP	#e55b54	0.31530136	1	238	63
CMP1-14	CMP	#e55b54	0.25655258	0	24	59
CMP1-15	CMP	#e55b54	0.27529138	0	30	146
CMP1-16	CMP	#e55b54	0.29793638	1	237	87
CMP1-17	CMP	#e55b54	0.33995605	0	66	201
CMP1-18	CMP	#e55b54	0.42381915	0	108	111
CMP1-19	CMP	#e55b54	0.40657508	0	98	130
CMP1-20	CMP	#e55b54	0.3162776	0	119	64
CMP1-21	CMP	#e55b54	0.14944318	0	1	158
CMP1-22	CMP	#e55b54	0.24538201	0	18	162
CMP1-23	CMP	#e55b54	0.30831572	0	45	225
CMP1-24	CMP	#e55b54	0.40902862	0	102	104
CMP1-25	CMP	#e55b54	0.44418302	1	245	161
CMP1-26	CMP	#e55b54	0.3067516	0	95	96
CMP1-27	CMP	#e55b54	0.45498043	0	147	172
CMP1-28	CMP	#e55b54	0.22487766	0	14	155
CMP1-29	CMP	#e55b54	0.22532156	0	15	222
CMP1-30	CMP	#e55b54	0.35327062	1	242	149
CMP1-31	CMP	#e55b54	0.32832402	1	239	223
CMP1-32	CMP	#e55b54	0.31422427	0	50	241
CMP1-33	CMP	#e55b54	0.43268344	0	115	156
CMP2	CMP	#e55b54	0.40468135	0	97	204
CMP2-1	CMP	#e55b54	0.46032774	0	183	254
CMP2-2	CMP	#e55b54	0.3493056	1	241	221
CMP2-3	CMP	#e55b54	0.3733208	0	80	150
CMP2-4	CMP	#e55b54	0.48011035	0	200	165
CMP2-5	CMP	#e55b54	0.54390377	1	246	147
CMP2-6	CMP	#e55b54	0.32074445	0	56	257
CMP2-7	CMP	#e55b54	0.42484078	0	110	152
CMP2-8	CMP	#e55b54	0.25083923	0	19	154
CMP2-9	CMP	#e55b54	0.290636	0	36	159
CMP2-10	CMP	#e55b54	0.28425932	0	109	144
CMP2-11	CMP	#e55b54	0.43483004	0	117	65
CMP2-12	CMP	#e55b54	0.25398272	0	22	177
CMP2-13	CMP	#e55b54	0.38703683	0	85	67
CMP2-14	CMP	#e55b54	0.29465652	0	38	238
CMP2-15	CMP	#e55b54	0.41962153	0	107	68
CMP2-16	CMP	#e55b54	0.3355061	1	240	69
CMP2-17	CMP	#e55b54	0.41234434	0	104	240
CMP2-18	CMP	#e55b54	0.3877525	0	87	224
CMP2-19	CMP	#e55b54	0.29266754	0	37	174
CMP2-20	CMP	#e55b54	0.3074292	0	42	244
CMP2-21	CMP	#e55b54	0.48786882	0	202	245
CMP2-22	CMP	#e55b54	0.4711591	0	195	235
GMP	GMP	#5dab5a	0.47449288	0	197	230
GMP-1	GMP	#5dab5a	0.50771767	0	218	74
GMP-2	GMP	#5dab5a	0.46559435	0	189	236
GMP-3	GMP	#5dab5a	0.4402614	0	122	229
GMP-4	GMP	#5dab5a	0.4304199	0	113	239
GMP-5	GMP	#5dab5a	0.5435788	0	234	246
GMP-6	GMP	#5dab5a	0.52252895	0	226	233
GMP-7	GMP	#5dab5a	0.5171744	0	223	80
GMP-8	GMP	#5dab5a	0.5409808	0	233	243
GMP-9	GMP	#5dab5a	0.53262526	0	232	232
GMP-10	GMP	#5dab5a	0.52483296	0	229	231
GMP-11	GMP	#5dab5a	0.5452769	0	236	228
GMP-12	GMP	#5dab5a	0.5156652	0	222	73
GMP-13	GMP	#5dab5a	0.5181271	0	225	234
GMP-14	GMP	#5dab5a	0.4193305	0	106	182
GMP-15	GMP	#5dab5a	0.50204617	0	214	179
GMP-16	GMP	#5dab5a	0.52415603	0	227	197
GMP-17	GMP	#5dab5a	0.5076632	0	217	216
GMP-18	GMP	#5dab5a	0.47496754	0	198	202
GMP-19	GMP	#5dab5a	0.16497831	0	79	196
GMP-20	GMP	#5dab5a	0.5293315	0	231	270
GMP-21	GMP	#5dab5a	0.51313627	0	220	249
GMP-22	GMP	#5dab5a	0.5146155	0	221	191
GMP-23	GMP	#5dab5a	0.5242441	0	228	205
MEP	MEP	#166FD5	0.7882755	1	249	173
MEP-1	MEP	#166FD5	0.96543497	1	254	266
MEP-2	MEP	#166FD5	0.41037318	1	244	247
MEP-3	MEP	#166FD5	0.95229816	1	253	267
MEP-4	MEP	#166FD5	0.9825525	1	258	258
MEP-5	MEP	#166FD5	0.9810932	1	256	265
MEP-6	MEP	#166FD5	0.98129505	1	257	250
MEP-7	MEP	#166FD5	0.48430175	0	201	248
MEP-8	MEP	#166FD5	1.0	1	264	264
MEP-9	MEP	#166FD5	0.9998814	1	263	252
MEP-10	MEP	#166FD5	0.49399006	0	206	253
MEP-11	MEP	#166FD5	0.88576484	1	251	251
MEP-12	MEP	#166FD5	0.9839936	1	260	268
MEP-13	MEP	#166FD5	0.9936312	1	262	259
MEP-14	MEP	#166FD5	0.98447555	1	261	261
MEP-15	MEP	#166FD5	0.40687966	0	100	260
MEP-16	MEP	#166FD5	0.30830565	0	43	256
MEP-17	MEP	#166FD5	0.9801452	1	255	255
MEP-18	MEP	#166FD5	0.951664	1	252	11
MEP-19	MEP	#166FD5	0.6425372	1	248	34
MEP-20	MEP	#166FD5	0.8046486	1	250	14
MEP-21	MEP	#166FD5	0.9829188	1	259	43
MEP-22	MEP	#166FD5	0.42645392	0	111	56
MEP-23	MEP	#166FD5	0.38926935	1	243	13
