# Supplementary material for: Single-cell trajectories reconstruction, exploration and mapping of omics data with STREAM
Source: Nat Commun. 2019 Apr 23;10:1903. doi: 10.1038/s41467-019-09670-4 (PMC6478907; doi:10.1038/s41467-019-09670-4)
Supplement: Supplementary file 5 — Supplementary Data 2 [file 41467_2019_9670_MOESM5_ESM.zip › Sup_data2/Guo_2013/tscan/Pseudotime_time.txt]

sample_name State Pseudotime
GMP.19 2 1
HSC1.2 2 2
MEP.23 2 3
MEP.15 2 4
MEP.22 2 5
MEP.10 2 6
CLP.15 2 7
CLP.12 2 8
MEP.7 2 9
MEP.16 2 10
CLP 2 11
CLP.11 2 12
CLP.3 2 13
GMP.14 2 14
CLP.1 2 15
CLP.5 2 16
CLP.9 2 17
CMP2.11 2 18
CLP.10 2 19
CLP.6 2 20
CMP2 2 21
CLP.8 2 22
CLP.14 2 23
CLP.17 3 24
CLP.4 3 25
CLP.7 3 26
CMP2.22 3 27
CLP.2 3 28
CLP.16 3 29
CLP.13 3 30
CLP.18 3 31
CMP1.33 3 32
MPP2.12 3 33
MPP2.15 3 34
CLP.19 3 35
MPP2.8 3 36
CMP1.27 3 37
CMP1.24 3 38
CMP2.15 3 39
GMP.10 3 40
MPP2.6 3 41
MPP2.34 3 42
CLP.21 3 43
GMP.23 3 44
GMP.21 3 45
GMP.16 3 46
GMP.7 3 47
GMP.11 3 48
CMP2.21 3 49
GMP.13 3 50
GMP.6 3 51
GMP.17 3 52
GMP.1 3 53
CMP2.4 3 54
GMP.9 3 55
GMP.15 3 56
CMP1.8 3 57
GMP.12 3 58
GMP.5 3 59
GMP.8 3 60
GMP.22 3 61
CMP1.6 3 62
GMP.20 3 63
CMP1.11 3 64
GMP.2 3 65
GMP 3 66
MPP2.19 3 67
CMP2.17 3 68
MPP2.17 3 69
CMP1.18 3 70
MPP2.13 3 71
MPP2.24 3 72
CMP2.1 3 73
MPP1.32 3 74
GMP.18 3 75
MPP2.44 3 76
MPP2.16 3 77
GMP.4 3 78
CMP2.7 3 79
CLP.20 3 80
CMP2.13 3 81
MPP2.11 3 82
MPP2.40 3 83
MPP2.1 3 84
CMP2.3 3 85
MPP2.46 3 86
MPP2.29 3 87
CMP2.18 3 88
GMP.3 3 89
MPP2.39 3 90
MPP2.27 3 91
MPP2.23 3 92
CMP1.10 3 93
CMP1.19 3 94
CMP1.3 3 95
CMP1.2 3 96
MPP2.30 3 97
MPP1.36 3 98
MPP2.37 3 99
MPP2.18 3 100
MPP1.34 3 101
MPP1.35 3 102
MPP1.37 3 103
MPP2.45 3 104
MPP2.31 3 105
MPP1.31 3 106
CMP1.23 3 107
MPP2.2 3 108
MPP2.22 3 109
MPP2.26 3 110
CMP1.17 3 111
MPP2.9 3 112
CMP1.1 3 113
MPP1.19 3 114
CMP2.6 3 115
MPP2.20 3 116
MPP2.35 3 117
MPP2.21 3 118
MPP1.30 3 119
MPP1.25 3 120
MPP2.38 3 121
MPP2.28 3 122
MPP1.18 3 123
MPP2.3 3 124
CMP2.19 3 125
MPP1.27 3 126
MPP2.36 3 127
MPP2.33 3 128
MPP1.12 3 129
MPP2.47 3 130
MPP1.20 3 131
MPP1.14 3 132
MPP1.2 3 133
MPP2.32 1 134
CMP2.9 1 135
MPP2.7 1 136
MPP2.43 1 137
MPP2.25 1 138
MPP1.33 1 139
CMP2.8 1 140
CMP1.22 1 141
MPP2.14 1 142
MPP1.4 1 143
MPP2.42 1 144
MPP1.3 1 145
CMP1.28 1 146
CMP1.21 1 147
MPP1.5 1 148
MPP1.17 1 149
CMP1.29 1 150
HSC2.21 1 151
MPP1.13 1 152
MPP1.21 1 153
HSC2.35 1 154
MPP2 1 155
MPP1.24 1 156
MPP1.23 1 157
HSC1.10 1 158
HSC1.3 1 159
MPP2.10 1 160
MPP1.28 1 161
MPP2.4 1 162
HSC1.1 1 163
HSC2.4 1 164
MPP2.5 1 165
MPP1.7 1 166
HSC2.20 1 167
HSC2.1 1 168
MPP1.22 1 169
HSC2.18 1 170
HSC2.25 1 171
HSC1.4 1 172
HSC2.26 1 173
MPP1 1 174
HSC2.33 1 175
HSC2.41 1 176
HSC2.11 1 177
HSC2.29 1 178
MPP1.26 1 179
HSC2.19 1 180
HSC1.6 1 181
MPP1.11 1 182
HSC2.46 1 183
HSC1.8 1 184
HSC2.12 1 185
HSC2.7 1 186
HSC1 1 187
HSC2.43 1 188
HSC2.42 1 189
HSC1.5 1 190
MPP1.16 1 191
HSC2.15 1 192
HSC2.9 1 193
HSC2.36 1 194
MPP1.10 1 195
HSC2.22 1 196
MPP1.6 1 197
HSC2.30 1 198
HSC2.10 1 199
HSC2.14 1 200
MPP1.1 1 201
MPP2.41 1 202
MPP1.15 1 203
HSC2.8 1 204
HSC2.24 1 205
MPP1.9 1 206
HSC2.27 1 207
HSC2.37 1 208
HSC2.16 1 209
HSC2 1 210
HSC2.38 1 211
HSC2.44 1 212
HSC2.23 1 213
HSC2.6 1 214
HSC1.7 1 215
HSC2.5 1 216
HSC2.32 1 217
HSC2.39 1 218
HSC1.9 1 219
HSC2.3 1 220
HSC2.13 1 221
HSC2.40 1 222
HSC2.2 1 223
HSC2.45 1 224
HSC2.31 1 225
HSC2.17 1 226
HSC2.28 1 227
HSC2.34 1 228
CMP1.12 1 229
CMP1.5 1 230
CMP1.9 1 231
CMP1.15 1 232
CMP1.26 1 233
CMP1.14 1 234
MPP1.8 4 235
MPP1.29 4 236
CMP1.4 4 237
CMP1.13 4 238
CMP1 4 239
CMP1.16 4 240
CMP1.20 4 241
CMP2.14 4 242
CMP1.30 4 243
CMP2.16 4 244
CMP2.2 4 245
CMP1.31 4 246
CMP2.12 4 247
CMP2.20 4 248
CMP2.10 4 249
MEP.2 4 250
CMP1.32 4 251
CMP1.7 4 252
CMP2.5 4 253
CMP1.25 4 254
MEP.19 4 255
MEP 4 256
MEP.20 4 257
MEP.18 4 258
MEP.6 4 259
MEP.5 4 260
MEP.12 4 261
MEP.4 4 262
MEP.17 4 263
MEP.21 4 264
MEP.1 4 265
MEP.3 4 266
MEP.11 4 267
MEP.14 4 268
MEP.8 4 269
MEP.13 4 270
MEP.9 4 271
