# Supplementary material for: Single-cell trajectories reconstruction, exploration and mapping of omics data with STREAM
Source: Nat Commun. 2019 Apr 23;10:1903. doi: 10.1038/s41467-019-09670-4 (PMC6478907; doi:10.1038/s41467-019-09670-4)
Supplement: Supplementary file 5 — Supplementary Data 2 [file 41467_2019_9670_MOESM5_ESM.zip › Sup_data2/Guo_2013/gpfates/gpfates_guo2013.ipynb]

# %% [code]
%pylab inline

# %% [code]
import pandas as pd
import numpy as np
import matplotlib.pyplot as plt
from GPfates import GPfates

# %% [code]
import matplotlib as mpl
# mpl.use('Agg')
mpl.rc('pdf', fonttype=42)
import seaborn as sns
sns.set_style('white')
sns.set_context('poster')

# %% [code]


# %% [code]
from scrnatb import dpt

# %% [code]
qPCR_fpkm = pd.read_table('../data_guoji_without_log2.tsv', index_col=0)
logexp = np.log10(qPCR_fpkm + 1)

# %% [code]
logexp.shape

# %% [code]
sample_info = pd.read_csv('../cell_label.tsv',header=None,names = ['label'])
sample_info.index = logexp.columns

# %% [code]
sample_info['day'] = 3.0
sample_info.loc[sample_info[sample_info.label == 'HSC'].index,'day'] = 1.0
sample_info.loc[sample_info[sample_info.label == 'MPP'].index,'day'] = 2.0

# %% [code]
sample_info.head()

# %% [code]


# %% [code]
m = GPfates.GPfates(sample_info, logexp)

# %% [code]
m.dimensionality_reduction()

# %% [code]
m.store_dr(dims=[0,1])

# %% [code]
plt.scatter(m.s.bgplvm_0, m.s.bgplvm_1)
plt.scatter(m.s.bgplvm_0.iloc[7], m.s.bgplvm_1.iloc[7])

# %% [code]
# m.infer_pseudotime(priors=m.s.day,s_columns=['bgplvm_0', 'bgplvm_1'])

# %% [code]
# pseudotime = m.s.pseudotime

# %% [code]
T, phi0 = dpt.T_classic(m.s[['bgplvm_0', 'bgplvm_1']].values, 2.)

M = dpt.dpt_input(T, phi0)
pseudotime = dpt.dpt_to_root(M, phi0, 7)

# %% [code]
plt.scatter(m.s.bgplvm_0, m.s.bgplvm_1, c=pseudotime)
plt.colorbar(label='DPT')
plt.scatter(m.s.bgplvm_0.iloc[7], m.s.bgplvm_1.iloc[7], s=100, facecolor='none', edgecolor='k')
plt.axis('equal');

# %% [code]
# m.s['dpt'] = pseudotime

# %% [code]
from sklearn.preprocessing import scale

# %% [code]
plt.hist(scale(pseudotime));

# %% [code]
from GPclust import OMGP

# %% [code]
X = scale(pseudotime)[2:][:, None]
Y = m.s[['bgplvm_0', 'bgplvm_1']].values[2:]
omgp = OMGP(X, Y, K=3, prior_Z='DP')

omgp['rbf.*.lengthscale'].constrain_fixed(1.)
omgp['rbf.*.variance'].constrain_fixed(2.)
omgp.variance.constrain_fixed(0.05)

omgp.hyperparam_interval = 1e3

# %% [code]
omgp.optimize(step_length=0.01, maxiter=10000)

# %% [code]


# %% [code]
import GPy

# %% [code]


# %% [code]
labels = pd.read_csv('../cell_label.tsv',sep='\t',header=None,names = ['label'])
labels_color = pd.DataFrame(index=labels.index,columns=['color'])
uni_colors = {'HSC':'#7DD2D9','MPP':'#FFA500','CMP':'#e55b54','GMP':'#5dab5a','MEP':'#166FD5','CLP':'#989797'}
for i in np.unique(labels.label):
    id_cells = labels.loc[labels.label == i,:].index
    labels_color.loc[id_cells,:] = uni_colors[i]

# %% [code]
figsize(8, 8)
"""
Plot the mixture of Gaussian Processes.
Supports plotting 1d and 2d regression.
"""
gp_num = 0
from matplotlib import pylab as plt
from matplotlib import cm

XX = np.linspace(omgp.X.min(), omgp.X.max())[:, None]

plt.scatter(omgp.Y[:, 0], omgp.Y[:, 1], c=labels_color.color,  vmin=0., vmax=1., lw=0.5)
# plt.scatter(omgp.Y[:, 0], omgp.Y[:, 1], c=omgp.phi[:, gp_num], cmap=cm.RdBu, vmin=0., vmax=1., lw=0.5)
# plt.colorbar(label='GP {} assignment probability'.format(gp_num))

try:
    Tango = GPy.plotting.Tango
except:
    Tango = GPy.plotting.matplot_dep.Tango
Tango.reset()

for i in range(omgp.phi.shape[1]):
    YY_mu, YY_var = omgp.predict(XX, i)
    col = Tango.nextMedium()
    plt.plot(YY_mu[:, 0], YY_mu[:, 1], c=col, lw=5);
plt.savefig("gpfates_guo2013.pdf", dpi=100,pad_inches=1,bbox_inches='tight')

# %% [code]


# %% [code]
figsize(16, 16)
for i in range(3):
    plt.subplot(2, 2, i + 1)
    omgp.plot(i)
    plt.axis('equal')
    plt.xlabel('LV 0')
    plt.ylabel('LV 1')
    plt.title('GP {}'.format(i))
    
plt.tight_layout()
plt.savefig("gpfates_guo2013_fig2.pdf", dpi=100,pad_inches=1,bbox_inches='tight')

# %% [code]
