# Supplementary material for: Single-cell trajectories reconstruction, exploration and mapping of omics data with STREAM
Source: Nat Commun. 2019 Apr 23;10:1903. doi: 10.1038/s41467-019-09670-4 (PMC6478907; doi:10.1038/s41467-019-09670-4)
Supplement: Supplementary file 5 — Supplementary Data 2 [file 41467_2019_9670_MOESM5_ESM.zip › Sup_data2/Synthetic/wishbone/data_synthetic_wishbone.csv]

	g0	g1	g2	g3	g4	g5	g6	g7	g8	g9	g10	g11	g12	g13	g14	g15	g16	g17	g18	g19	g20	g21	g22	g23	g24	g25	g26	g27	g28	g29	g30	g31	g32	g33	g34	g35	g36	g37	g38	g39	g40	g41	g42	g43	g44	g45	g46	g47	g48
c0	7.800340519163157	8.110720709647849	8.428786992608496	7.389672487713129	7.0598396432890524	8.21765139858867	7.419101778585984	7.456664776141518	7.05223440294681	7.5755780510578825	7.600509667198808	8.19643808786369	7.295735644283347	4.8694216133186	7.313049883236199	6.7674608907270715	7.173335045619888	7.994505761142117	6.999851683562905	7.884509104461141	7.80587556145053	7.803645642925067	7.210076163943682	7.193360823446358	7.601688478558607	7.4993189686822515	8.156481978944381	7.952857101725063	7.23719717070836	8.239635284178092	7.713978216356917	7.5044194730874105	8.197630807394498	7.735846375360944	6.253664689134192	8.206435724361334	7.4316943781523825	7.226523573737197	8.332873392435571	7.2422159900226974	7.655760181944458	7.821406582319231	6.949214203103957	7.853129452867937	7.3142717972844755	6.9706443330767405	7.313198488177347	8.11686601365673	7.986417311961411
c1	7.320871643610723	8.716617491359054	7.912951518512192	7.0169536555837935	7.7785955552967385	7.502183913011559	7.749465850806817	7.909329029480878	6.847383223824219	8.23058045662219	8.053742088629996	8.3127973536557	7.156605025832231	4.374116354433989	7.952079479650375	7.79595665408304	6.916152957589794	7.587425751085588	6.378203461978928	7.995722021557617	8.335961975432951	7.823576187290972	7.057142169729728	7.160139847165213	7.185213236375388	7.958538539715384	7.463096559267122	7.987564890965945	7.697561872019037	7.5950558365301415	7.787235631493585	7.708899288541847	8.303798607896116	7.569546998794423	6.579605676678562	8.103065958395247	7.56602116541528	6.797155730974443	7.838186020757406	7.695242989027148	7.785128726145972	7.475477623215693	7.546149739827943	7.937769661547887	8.303256245757598	7.356144727609612	6.9227992763532225	8.056004710944848	8.073562001931215
c2	7.653943661116392	7.8271982546294465	8.176581598117227	7.170020521453098	7.8727054121389495	7.883053098850165	7.200462610920532	7.7237930950313745	6.689728901813281	7.8045458518356225	6.972681866338116	7.80659525849472	6.935431749867592	5.282338921336144	7.3801827541524325	7.676005145207813	6.889434640676688	8.112455875029644	7.598337645179434	7.805721694686007	8.126802760504331	7.750668066232244	7.033250881529572	7.0155005729923205	7.8188707575901075	7.8331994507825975	8.271311899840523	8.131033642932882	6.822730629080688	7.8280593227876505	8.155429053806863	8.544936266236299	8.237336136568025	7.32846854428064	6.777198495872523	8.367775953898546	7.493884606377232	6.810862282049487	8.396156078641441	8.075901809998742	7.7055224188672105	7.881037783570275	7.636903755804241	8.245105317778693	7.322837446406112	6.653486647604081	7.432063762746054	7.813423505030249	8.159506456990114
c3	7.716117079039661	8.611833454728556	8.357926420093051	7.764310913244376	7.2632809245500285	8.229672903161005	8.096257219851317	7.78912123618577	6.068105682545347	7.370234718432192	7.3269660344767855	8.11006840291528	7.497324065772727	5.170534236639576	8.144834464858839	6.787785135256319	7.514092975452899	7.324321440862634	7.234994343673582	7.688852422639139	8.08125276262449	7.298032583799626	7.052904175119938	7.09984139416105	7.791277063221327	7.842588072745878	8.002557484517022	7.876084183367301	7.692108357623539	7.3085028488542925	7.89115521332785	8.030265696815091	7.910282367870246	7.920796279895303	6.295533003574783	8.676598228591104	7.461204866436392	7.4323836730044	7.957135814634658	7.356627574674682	7.750143632027488	7.77173438139361	7.301819546258426	8.079705964640317	7.634912227019045	7.392223320183398	7.398400927205469	7.776243587587709	8.112384587134592
c4	8.107653300883104	8.011370134844245	8.081188094461423	6.828928753454782	7.7602975170708675	8.299529243727338	7.7608377666455555	7.484639138076607	6.9912357387754325	7.9203146554057415	7.630609325890772	8.263994950209621	7.058457753470215	5.026793452971321	8.091470743619084	6.952221788798647	7.528324015143635	7.631593254284932	7.9270801092300305	7.933714027331264	8.11046144571226	7.44742680420876	6.264152121177089	6.9638554628029965	7.534407776902329	7.595381185669063	7.165412075018419	7.665196749409982	7.564074419734607	7.695548872687013	7.877336140409008	7.104783656925353	8.21394721108052	7.663858341722668	6.489434798146171	8.253941622330691	7.160648224594753	7.258921613880661	7.909895361198838	7.68824458476671	7.9670604144060375	7.83670083590437	6.2673560154791	7.677510145645592	7.83952036129928	6.847754789563607	6.987726191135407	8.046916042026721	8.15243434594559
c5	7.697372728154153	8.475303260500095	8.023082864420138	7.3813093309074524	7.7684100417998705	8.097476766749159	6.927252341479316	7.96513570032164	6.930694557839639	7.785589944517857	7.452964184868832	8.025404507944454	7.236968033545848	5.370548090368704	8.470484297748289	7.8594881094455875	7.4906261241533825	7.54192697727834	7.777752134898757	7.779658719481052	8.107395121979229	7.232978782763427	7.220922547523492	7.015465022730663	7.450986525637736	7.8619453217456385	7.1933961317080986	8.072232337346643	7.611948422376479	7.5270324864223825	8.14876378692102	7.8243638095819295	8.367005567439742	7.9184336761548115	6.718018345489442	8.125689545333591	7.39817178268996	7.470748841443214	7.7187235250892385	8.108631414568602	7.457145313218298	7.302849414602938	7.269854521011437	7.3425575264652405	7.671584456099029	7.5227694791670325	6.50609639030996	6.966194594796718	8.065726035386334
c6	8.420610610526344	8.638081246497956	8.045101040947838	7.033476302584061	7.348412605302178	7.8534014491877135	7.501952753669587	7.988352111455116	6.14124741266792	7.213635589721358	7.403971288217943	7.726138432486382	6.824145204606714	5.2853694111341865	7.990152120009972	7.9270733118641115	7.6843218077421644	7.965001249107471	7.3070143820495925	8.131246155833182	7.917480019672055	7.207696752882078	7.294392122276629	7.069048928815743	8.118719343562296	7.944592053109196	7.968087693234688	7.8636307511229635	7.178835810162451	7.709856070900219	8.278743857473327	8.294684912746428	7.924650563196208	7.963700086902387	6.710262832309139	7.405976172019263	7.088004844848492	6.4220274751399415	8.491656694656548	7.910809504932224	8.007646508672105	7.862923766908332	7.464705459739597	7.2076268342886065	7.503420956093653	6.776152315099232	7.365402277415501	8.197828203738284	8.124999889696861
c7	8.020767165447362	8.324916837004546	8.343885821177997	7.166179108360168	8.000917304818554	8.163520821670799	7.378570254359246	8.006582909586719	6.993121935858669	7.907606568323555	6.5219913849165945	8.33373127158933	7.042434273717282	4.6302762265574815	8.010568662443331	7.3615411655582825	7.085832174615235	7.71180493679616	7.2773350069791904	7.898688719916858	8.587294056010048	7.281577434128359	6.468949655836532	6.984350858982184	7.370625962529175	7.787657834239108	8.217097973546077	8.065248121024377	7.4205449956442475	7.80715527060921	7.502311690432728	7.654866577066346	8.368183743337946	7.161029876922754	6.7778784863171095	8.331278258984312	6.928256953590162	7.079881114565303	8.392472957521226	7.8624523908961725	7.724494886057509	7.312491712266374	7.235366286727892	8.153250198284391	7.425483732367263	7.326453852247035	7.437931221789603	7.785969237550553	7.446668580503892
c8	8.12755405591517	8.464117688752173	7.8333918957975435	7.299346769757483	7.664034387197666	7.914418838386303	7.722465428737648	7.841106311562476	7.014964921569562	7.968251518664816	7.066036793094093	8.152405988826583	7.678697621422742	5.341146152844165	7.916257976004085	7.8177866408910965	7.599520398297098	7.893003236991153	7.310208936428901	7.860136805775608	8.54896411864767	7.765590623080883	7.073901612072244	6.984287019997232	8.199047557740304	7.461813813066518	8.255907840773608	8.030379395097281	7.88310229042494	7.768824048257517	8.077569231625231	7.641380487660088	7.908755641094958	7.890277970774213	6.968234864861811	7.973535217910541	6.803020489081366	6.847394983686444	7.593428754996394	7.736037894489812	7.839503470179706	8.013005709640698	7.105146584527457	8.157056230858593	7.803763284685488	7.211134473738687	7.316961766703364	8.082378807994887	8.587523183436396
c9	8.190366522819394	8.188042777295259	8.42589328484298	7.2882744141637765	7.828639457195629	7.975150290635332	7.99732955122008	7.990322605100102	7.037178875611196	7.1780270824179375	7.603335053105857	7.734533442519536	7.394951746766909	5.203310645639005	8.021621043273013	8.008285137860534	7.2750578604798335	7.3594342872690595	7.9754906871315905	7.418018770222996	8.111644899772635	7.578845498113836	7.579479921212045	7.5098945366926575	7.142135146000251	7.838939401504054	7.844597832382218	7.525027013472389	7.198615380504481	7.786498251463213	8.275540781525336	7.402648574109299	8.142335417066926	7.953648135869255	6.574395676397087	8.137634257018124	6.997395510372156	7.0876807495222165	8.002946036165994	7.380394961872335	7.779882169955941	7.765130307244707	7.150109674973072	7.785888579412599	7.415829649686326	7.494281563943702	7.265131089942321	8.339133853609086	7.834766044846416
c10	7.918610701732928	8.042837348492368	8.067051297923474	7.485659979205824	7.891496811442219	7.451424627057603	7.622632979202084	8.085460721249829	6.951324369288025	8.15996523160525	7.882392168391743	8.026768904610886	7.341727593728947	5.073044083264708	8.159313767982063	7.332735960941428	7.574869038382238	8.171873334992956	7.536016442533858	7.392863364839751	8.139822876329461	7.919654381238034	7.568803422402066	6.991842295646976	7.601128754925253	7.845823560017324	8.253633086412776	8.045074257612875	7.363430588621576	7.358424325898531	7.093816452119419	7.7761468531046996	8.142041699351857	8.181569283669594	6.554563127468232	8.2782229425958	7.233892841202209	6.8917024860459515	7.20357691216689	8.190693371037495	7.1426120520816685	7.479107047035477	7.227557298235501	7.971563957405625	7.579290240881796	6.66357247501067	7.612406783349472	7.6114705587938225	8.229855882980884
c11	7.830758968024626	8.276882982603055	8.10693795992545	6.986832398181871	7.832007026940676	7.713432726095793	7.3372981964895425	7.795530943226402	7.171784850295514	7.484481084388652	7.583578071022583	8.116030646541107	7.362641368227233	5.379604959179243	8.175500152875356	7.584784660246742	6.5010050974819515	7.270655040955802	7.77303694936922	8.197414223694567	8.338512043860634	7.4357258632277565	6.178177605543464	7.353713072040268	7.650096480960088	7.130830763399611	7.854218903614257	8.084175377571686	6.815731419720078	7.7505625830260785	7.949290388013072	7.520937515826128	7.941449752999778	7.747731080739694	6.220895832881148	8.352902134130263	7.698993216885387	6.8637462500200055	8.208310501945363	7.460908156496355	7.226722622563312	7.620136334553287	7.460583698332792	6.998215955794783	8.035797454625985	7.285452890887787	7.294038372361971	8.089066595722311	7.976783501973557
c12	7.828171237889562	7.430759071867119	7.689049806993129	6.716787357179759	7.403061586829273	8.189444563115055	7.852529928526941	7.593084399794794	6.408432235770419	8.343537185516135	7.703578945977425	8.47215553106039	7.451882897598673	5.4860637569996715	7.224958523902488	7.880065739001104	7.4203010181565086	8.231734619699587	7.406585724616461	8.117385358488269	8.257294329383917	7.465280396341074	7.032923319930687	7.302447020567721	7.749195820434744	7.98956224024006	7.905802304824103	7.692340586743375	7.516186042048242	7.844542751430361	7.612736524155053	7.839469729467456	8.637325216235894	7.599322694203267	6.503620961140988	7.38729860141259	7.438583244083255	7.040616469458519	7.69236974272182	7.741687303290253	8.055644888308278	7.559859550445161	7.500479296893125	7.560583299312682	7.868312228969332	6.884599161443537	7.4517854618542385	7.104280940902191	7.933071826483627
c13	7.924243230639585	8.153516619081149	8.37824951660336	7.381903879268157	7.9018688735152125	7.469327492304993	7.487261867409482	8.309650254678543	6.8829011601758525	7.943148872688285	7.590118014095664	8.22819498967049	7.195903582773474	4.849994600373988	8.199522774355662	7.762962073593368	7.404066181742734	7.562596922901437	7.529950569391992	7.374433857175791	7.629948088038392	7.736733212353326	7.479910412819162	7.198463391728997	7.197462074411836	7.350120486482106	7.6270264847683915	8.30421122982812	6.8493783117178575	7.615611598338102	7.871144337552524	7.356144014750883	8.065980094250468	7.969739200921035	6.860312442277692	8.018708567998898	7.505806882985415	7.264541339794329	7.9458744288210985	7.40038549543761	8.179652304861976	7.89271996583307	6.8564931884092015	8.156039575754994	7.250668921805613	7.258095799009046	6.974595544053552	8.170410902016616	7.634395027177209
c14	7.448335754635657	8.594142812444904	8.454930946175079	7.500843149446614	7.713614809744249	8.040416202805739	7.411024169746773	8.175884332759011	6.791169705106894	8.275861142436673	7.30884867519759	7.844524302230918	7.721070826999406	5.738823723651409	7.6896943503395585	7.736451184336553	6.835781617667391	8.196265312101454	7.39417656845932	8.168783465811503	8.577915907699952	7.669015621611465	7.292420669538266	7.2017978737862	7.71596161809124	7.8353334431041874	8.094323650559478	7.810816303355515	7.39433998542192	8.075134117527629	8.096493018889548	7.810436620462693	8.185360526302935	7.796032639696842	6.74122356270481	8.368145385476454	7.092756661088915	6.825447167856764	7.759209700093338	7.930751828427592	7.703422591102456	7.9659464094873655	7.243452996966405	8.181256246980082	7.330786834102866	7.429528201715223	7.174592282703393	7.324337866334357	7.944084017582647
c15	8.062348878605036	8.29488061335201	8.258905678547935	7.636328744309646	8.315541055045472	7.590628071817043	6.940744779588533	8.215862038988698	6.634500950263449	7.358720720716286	7.326674296525804	7.8363209045482884	7.38109950441338	5.126996067557866	8.375817048750744	7.5275605421983585	7.37833465189435	7.423877203393547	7.641417040951543	8.061402227403496	8.103876595121433	6.657606331689558	7.1316372937257055	6.9645336868716194	7.679856859744277	7.5242774039343505	7.496250053231277	8.072377840509484	7.3797298130534195	7.7754762097602175	8.419543056809365	7.896553525069938	8.303949976820999	8.071367292482124	6.699255470119437	8.173452023570487	6.91769156332912	6.891783568218495	7.889965461502111	7.515660676071555	7.712327080759149	7.765408543381853	7.291161049964856	8.021847548875412	8.049543241216522	7.732024187911424	6.635884116384459	7.820309895066932	8.267682889832228
c16	7.780424359391441	8.461367209939228	7.9655205768293245	7.607972570465533	8.00591231671448	8.209780819736633	7.717229775805934	8.023186638109188	6.923558264742385	8.080746326365341	7.502118032888889	8.280832890197901	7.131711962172563	5.297824518702746	7.87190243915451	7.313353216007619	6.868863163893246	7.760736820975146	7.000996303395816	7.863622552042893	8.370378913645322	7.624919273113315	7.433469692966874	6.978506450921289	7.872319765248307	7.219049991107999	8.301562648480607	7.8417712528107595	7.170485869424253	7.984486789423803	7.920278863176926	7.005121887433826	8.196529677085742	7.988837085719626	6.19157433193145	8.089695241158026	7.3984013946983485	7.138444939496419	7.841942634667658	7.855213464030335	8.139512677313997	8.05971175439706	7.413246233396598	7.744905454836602	7.829052558099162	7.184567039106104	7.587553772161673	8.022234529810728	7.939292448966374
c17	7.932868557225111	8.567746420611282	7.725224657387242	7.1300473121639465	7.803079493764724	7.911727588479043	7.365785607252409	7.564741465877281	6.80292414293154	8.0041856294228	7.735123044013786	7.389889311029321	6.667506520405152	5.31776566081683	7.099068257913079	7.846721467534324	7.1557208634469776	7.777280960567511	7.301594324758693	7.1340750185252695	8.026791486014451	7.416623607423156	6.762265919402312	7.117975056355211	7.409007387682159	7.652740614159679	6.7157627527810995	7.748993755439188	7.320531251223848	7.346872978589923	7.79808527604555	7.8886651594974735	7.4523173172518895	7.735302706258013	6.675851297030497	8.316106787525692	7.138213702935352	6.406007846682392	8.005322016570046	7.967991616275126	8.247108552431696	7.875305300933982	7.514405257934383	8.065695470868247	7.511192051095445	7.480840135329504	7.414932455477545	8.229340589999445	7.957601728539281
c18	7.368993981798493	8.245493854924451	8.07402985781608	7.091185228440808	7.601207060379103	8.10650888418631	7.407258661689948	8.015043686799816	6.988748027146017	7.746547655372739	7.409723311452407	7.402844904411169	7.039155111587354	5.00336706342505	8.119147618612772	7.606707427670092	7.147601855928543	7.823096494134973	7.410538322612688	7.949776009841781	8.459594747762827	7.42911045325684	6.62561529231599	7.333499476965625	7.253409150715353	7.774541454536482	7.944380365551652	8.056126833436092	7.326076651667164	7.537108801796437	7.8065544352467935	7.554575783740491	7.942893489927893	7.830873531630205	6.253226345452021	7.734495218125637	7.215348734976377	6.659818482290231	8.110525081469598	7.916163570786528	7.877966143855495	7.687338307447471	7.304760521641332	8.118547438047193	7.068574186669131	7.570527773936832	7.493147867928956	8.407316011307628	8.126101525156063
c19	8.152620757546071	8.271800214588277	8.188331523714949	7.7235312459849075	7.943401961687303	7.992093517801019	7.3933074321322705	8.010490756376727	6.953804449868343	7.987278006584343	7.072183942097589	8.021873623301207	6.92544482186138	5.2100431241418415	7.703126099035348	7.8626430739608075	7.810200703260334	7.393260314826588	7.402613934124132	7.696904791741222	7.951406600242566	7.696669055426264	7.341774123070284	7.027407782349092	7.293167266014816	7.702144871738256	7.9170180228116465	8.549528977189443	7.478669879306962	7.224321887486583	7.903176483145969	7.966249885749557	7.9779402674536275	8.159854127795665	7.1764606574945855	8.00483864862599	7.113505837464707	7.2931373994204725	8.181572232984864	7.7117447825047645	7.600998034284544	8.077443585616573	7.203889069675977	8.2644731644318	7.763000818583503	7.314338974417117	6.769860425236013	7.242657630363853	7.910662285481554
c20	7.614653348359358	8.333711002982064	8.403882657348008	6.919949805447363	7.55781120987459	7.875685216399991	7.954476021047152	7.751667905092262	6.951242243230137	8.063844914333224	7.3493203499031985	7.963293455650081	6.999361199852	4.6575771242027635	8.07769890078636	7.3643288683737715	7.719664894846527	7.094663617464339	7.592170445884648	7.766265135040995	7.714389738569747	7.380558567969441	7.510932309295077	7.325866500587107	7.805344195703796	7.637114940547375	8.078002271220077	8.327792316310427	6.967862227288507	7.739736405061728	8.300853575329581	7.749194541699941	8.27994321243667	7.511664863640668	6.227788877401014	8.090786333406342	7.015152304601144	6.899446783160387	7.893263966694713	7.646752873696056	7.392682814789713	7.852311374595798	7.113644555208971	8.099512749324795	7.762081029829512	6.731341557476548	6.936958422308796	8.103934663244933	7.800898488019318
c21	8.241875902277727	8.545114678158349	8.12087679555987	7.333684591258963	8.054982251374923	8.252490865003644	7.875720868527428	7.682193117122996	6.900566207658037	8.022149160043815	7.609746157678973	8.151703620647329	6.8482419397456304	5.2674311416502055	8.232521008964122	7.492467046166832	7.337674956080285	7.607222228337487	7.347334946921163	7.916480511912184	7.754959593630116	7.971048706658113	7.094207873318311	7.122540356549032	7.945279170744515	7.1504004612951135	7.879775640334875	8.259261926207564	7.3170289394851835	7.4445902535923745	7.123517977001427	7.854649243994032	8.108498757749336	7.755441820724436	6.653085448552054	8.491884700807207	7.304535328794273	6.680957278285033	8.39860335466631	8.020334533905343	8.01738888527541	7.561006892865263	6.437546366928357	7.9001758807475815	7.844459450047358	7.427606132926778	6.79178138579324	7.193327113337932	7.308984281210563
c22	7.077956645328553	8.048315151097418	7.522992263347453	7.250819038091577	7.9026395454175375	8.111805268398975	7.33115776796626	8.069720424614138	6.8510778997730135	7.900689307802275	7.492013678938973	8.059101763756775	6.9371205929688475	5.478570718828549	7.620476906812892	7.409687380154928	7.273751875000516	7.729461406409709	7.395001941119577	7.676452872592718	8.786559036322684	7.524596023581883	7.234837149752753	7.277650458488723	7.633187965845858	8.195698532745677	7.864571394538291	7.8100785349064505	7.082175814938128	7.53474058214205	8.00108685108862	7.760097318195402	8.257865765028019	8.125468049153893	6.827761257849784	7.77887071287588	7.840478093079856	7.150140606894776	7.968087766147402	7.568997663317219	7.834748224513774	7.577012150784062	7.286894122450982	7.456865798214418	7.838835862644108	7.416511961446986	7.4158685576919785	7.432778837373741	7.995959717008317
c23	7.392402430942121	8.439549156884711	8.18503421147761	7.471552368694185	7.856784289038166	7.7754693812922895	7.967759182395557	8.028968525433942	6.999845746610952	7.885850395316634	7.081121114717263	7.606212602536745	6.967466676945713	5.3268962226219365	7.440546104507639	7.573942596374017	7.21197502041043	7.695374678827897	7.7205099791586305	7.699492004335314	8.012070677224314	7.9464338784714705	7.192355306661434	7.3926058988170995	7.960685423147553	7.270028762735323	7.472510062805389	7.8868753001293825	7.760258838666898	7.894382518842638	7.557793583456447	7.561886630441452	8.130727216289468	7.576550526913782	6.413707082049969	7.950233566941812	7.7233529644589	6.802236403332705	8.190308171143846	8.04437858865728	7.3913955344120685	8.029710238070159	7.5652311512791295	8.148610176824063	8.182396123041489	7.407669048445745	7.297113807685366	8.23459233311314	8.268318392216331
c24	7.780183671582563	7.838356812834434	8.17594825923545	7.6042020391537175	7.724095325624749	7.563547240601706	8.133702232912695	8.136532215787119	6.84529386136373	8.031811126112133	7.484110217183851	8.142535854718139	6.439529859449028	5.3175463143640895	7.842895236027872	7.596920390792282	7.092057993560655	7.5608230387733535	7.770252137536705	8.204218474984655	7.961217287491233	7.3452454232989695	7.580966728301124	7.155170620416403	7.946545416930717	7.5817734292498375	7.8700229383773355	7.058599830878864	7.337799817044674	8.024071551211618	8.150772519647234	8.123571397011254	8.106083744221001	7.191358366299206	6.567756326652311	7.881921157177325	7.214275025906563	7.103869536916412	8.18929555634113	6.896656705043383	7.88161014462545	7.876259522727008	7.0381058579994855	7.313452157603048	7.6302135577430095	7.497002133762237	7.0488132662671354	8.157901877525045	8.12513772632627
c25	7.857146214134661	8.494859483213812	8.003579638628175	7.135546781344634	7.836376367747492	7.625390778587178	7.899444852539459	7.753236059959156	6.617385304901951	8.093532763153878	7.08488106833333	7.559680494647622	7.27224256735412	5.132303882763686	8.201427271193197	7.373655952028747	7.1774238141010995	7.788773040776046	6.809201032168804	7.993733650509883	8.39358641415755	8.054299996893276	7.1798949411268485	6.396927675339673	7.689119593535623	7.934907227002095	7.8366549909907	8.253033929585872	7.403415189070021	7.8864382069535	8.128884902012835	7.986145630911343	7.794756178303839	7.509671183733809	6.843704323917677	7.617197934649174	7.66919318630785	7.001822132393974	7.901654910855316	7.466121912266887	7.941715038146522	7.886128520523544	7.025352021719631	7.603616448331295	8.163694178454042	7.442328328196258	6.892575895510485	8.213808119941064	8.004139615889049
c26	7.718583818795129	8.22770087432779	8.105026693632844	7.424941847876131	8.054955126080259	8.189748157281054	7.8455384045234755	8.084904247592181	7.021410463104846	8.488839966111291	7.141026268423338	8.047232357955119	7.2410029532687545	5.028214361528787	8.153636662504747	7.7680396432894465	7.250792757880408	7.571217287020638	7.143547537469456	7.7631445044960214	8.42057927837238	6.130458130493622	7.477727368538567	7.386612367358713	7.8427151147587475	8.008918308031793	7.787410664917176	8.041208475484309	7.6559306561248786	7.7889236723620785	7.901576136906718	7.962805240848714	8.303837321605151	7.500724575975015	6.82145422031975	7.552501509219678	7.514748904125588	7.416261305172785	8.040382062944039	7.6876292347092585	7.8133162025112215	7.4837118173388495	7.565621178439988	7.373085677846798	7.115867827938054	7.321042503115826	7.231321900757128	7.769086313627409	6.633796937268397
c27	7.857864017392693	8.023977956828219	8.219967370519678	7.603618770498392	7.9126908534209	8.168208433010111	7.918812615609629	8.585197636428129	6.4316838753077805	8.058944121034301	7.8346970904904865	8.202480195309391	7.457436170714395	4.745413980441233	6.9167520439561745	7.596773572003423	7.149732173817831	7.410503498570536	7.387531281926821	7.597426566318735	8.25960374486055	8.203295216492135	7.225603717853098	7.125175933253633	7.839100772282496	7.652650955216582	7.875343450405424	7.8472259058328895	7.308299470343777	7.405810694567534	7.6862480268939075	8.10313711627042	8.441229405104174	7.2654265652462735	6.71197841411982	7.542998268595642	7.321725172475414	7.116463415829193	7.170789409260008	7.233201395065961	7.5303265402821244	8.213318652989113	6.803451410719278	7.549203217389616	7.707560696514001	7.176843792065613	7.371441311116978	7.902117749620187	8.124314735299697
c28	7.517201590646226	8.319604647633293	7.797978789468048	7.2784014489912225	7.486990938781037	7.8507807755053625	6.9130463155019095	7.607736963625594	7.12157509173096	8.152057238617816	7.318945119899081	8.058094667173421	7.4843282189954365	4.661838696769808	7.609929965250129	7.6588000237897065	7.095785376063208	8.191678936086479	7.561965220035582	7.49481417321832	8.201674751340677	7.533137026716138	6.943470723587067	6.945264984226342	8.10951391025901	7.920726978040358	8.127925316421383	7.699305387615832	7.4095363032865045	7.917426928553843	8.513266211598308	8.05648925981262	8.124265719802393	7.667638914358553	6.686460084974986	7.597919694086014	6.845866742779688	7.423823443448	7.880928898740812	7.781389962004303	8.154644135944826	7.575551304666683	7.081268925875072	7.641709980632075	7.381985043265045	7.455498681432951	6.9964926560813225	7.873964042445329	7.981586150603981
c29	7.637217795746393	8.57454699074715	7.90815115405588	7.033509611630005	7.893281131627416	7.622467570349582	7.563986191251808	7.144165033094809	6.937179847788457	8.331503569524822	7.67531671379049	7.554213421748549	7.826668457813624	4.817164955107006	7.582182374213023	7.8623422606405615	7.428798409956777	7.590333492637101	7.684645532977072	7.831206238393277	8.091759239451765	7.428295019300961	7.214258865699844	7.347688382404126	7.724712146629233	7.76401274274084	7.4795720601992635	7.878975123102879	7.216646582996984	7.3143291077557135	7.616554621325494	7.388262048681332	8.109538696778943	7.332958096883871	6.111068060878299	8.415895465850493	7.640748034856995	6.593610304290223	7.8645845678986595	7.5175234898209276	8.089621575031098	7.758710393035092	7.098661760470043	7.797146230899572	8.054283399772912	6.978881896076206	7.232679657017077	7.726439954720072	7.341990514561329
c30	7.7839740985669925	8.393459067084969	7.7913360010263	7.061628304726455	7.172620705399464	7.600843460721203	7.25279207770224	7.9272740015116785	6.450024979181178	7.938714920748769	8.139453025446937	7.487073349252813	7.3688254062017595	5.478387193684611	7.797124365492665	7.586526036317687	7.373324104747282	7.5823061500422755	7.418165219718162	7.87728994184929	8.232489156916778	7.137783084556904	6.92758705801666	7.154824934572997	7.5440384844766095	8.26699655147258	7.8529353712275185	7.850469497997374	7.3280907552247285	7.565970746705746	7.311348726404685	7.975372039531622	8.232904572531197	7.971419692195536	6.431050421286263	8.052320213617296	7.374299343518404	6.950553074185548	7.963838947603482	7.392412202556907	8.00579526470508	8.045548027481347	7.423821437846541	8.185597309421583	8.198228903617723	7.700286186466994	7.33281592184711	8.107026466881663	8.047365753328346
c31	7.526169564548073	8.25033899484648	7.615485598188858	7.0102677230277335	7.732253233784744	8.027414200265369	7.540110844701749	7.704128087958933	7.034270348530213	7.558360161275813	7.3674969359813085	7.681758270387312	7.5410053121651375	5.7047048004820144	7.639668300137528	7.636342023441613	7.208519954116782	7.7870269943294455	7.131359057485594	8.12639869172669	7.732664560101749	7.493793336260498	6.877365592562508	7.364871673577527	7.156271091733288	7.513281714032428	7.3480567100307335	8.062378856182425	7.704237524145183	7.672422093365135	8.096076926222375	7.856832951767519	8.181833346500643	7.454163479924621	6.138147876994053	8.19152742126074	7.098285596205003	7.305829889747014	7.660963061203729	7.886088216846107	7.267764259970328	7.833141697530568	7.234565918317514	7.802841012554418	7.263481307924565	7.342105905276334	7.0296881734957495	8.097923340141286	8.098456342431206
c32	8.015212314354043	8.188538261934672	8.245411189256389	7.607311041234911	7.701099207924398	7.806699137368934	7.873503735949853	7.637030137586592	6.604029154679695	8.096011353607675	7.675527603676572	8.221013646063318	7.022594898404755	5.2034887203081865	8.180375244552602	7.552062117900553	7.0180304454765405	7.46044142588908	7.816273517193466	7.676778943770668	8.263396382939764	6.479174155171317	7.3716110402367505	7.304145843069737	8.143014407648648	7.961843039329361	7.622871329008984	7.80207066893595	7.275960411482184	7.8116981797265055	7.075084739846043	7.766494028766985	7.9796532803431575	7.804056137945109	6.921053663924796	7.980197049945211	7.528362900978545	7.112352999275867	8.157381735713745	7.411096211192137	7.845952386609082	7.437142768580278	7.4024367997321034	7.68057448223307	7.562481547204641	7.131205848426906	6.8579912616945	7.98998523186004	7.54084162092545
c33	7.972680757022108	8.095272979108517	8.11904518439652	7.4014749016749395	7.46003663181737	7.899987810743062	7.77160193966872	7.948418648261287	7.125165383494338	8.020893308945045	7.470474778893437	7.940240461287749	7.158411291519727	5.720694093852607	8.139846596774268	7.191687851440612	7.174424116554367	7.522592617896991	7.421010186931938	7.827717288284581	8.160153996624514	8.065256072948703	7.039844955826709	7.0056188017323855	7.821666208721283	8.13203813478747	8.207060267559482	8.06337051261917	5.617444587880073	7.916687492703552	8.275987575477544	7.8736962283901475	7.864039569076465	8.245711093849366	6.563231143508387	8.396514273117019	6.421222079147358	6.653362346165098	8.211414014705616	7.7752435684439645	7.721448262242559	7.689033410563162	7.169456561006883	7.564406157621571	7.458615720966563	7.522483069982282	7.8268269062357865	7.841233682911882	6.448373346708196
c34	7.939926439442273	8.527095995342954	7.981171921376874	7.54234682335234	7.553043547006718	6.877527287411988	7.61367833716608	8.028863530919216	6.226368118472817	7.1822319419943925	7.3088060791700435	8.077183272503884	7.062561895568411	4.357650942884086	7.874258129993898	7.775967398179627	6.800951444358388	7.990582415540162	7.814927122526862	7.815897945441834	8.112843179180178	7.6683097274396514	7.061891176242336	7.1077568786861605	7.355736395352259	7.57484839244926	7.902352722714381	8.532627255719621	7.638959102459457	7.7727221901245205	8.311522955413048	7.914768621763603	8.055122363158924	6.472894242409014	6.691894232186197	8.24624945587331	7.219685219674309	7.214258620586872	7.455373457972548	7.994550693787107	7.748600237857424	7.467729825515207	7.034985567405824	8.140092856528826	7.266262386890893	6.846089483270212	7.612110531183026	7.693821853654497	7.861787439776227
c35	7.6056754922383885	8.083580562517609	8.194756981453262	7.275877789071274	7.825677011744827	7.4650013416506775	8.081219470194844	8.325901629822319	6.905272827931375	7.9385344950766825	7.427727359002797	8.040508403208857	7.086628655298406	4.90324311562285	8.213657255314974	7.469759765772622	7.743193217063808	7.403188123850748	7.399842788007493	7.6282978741008165	8.237095367165825	7.4790774003398415	6.688197741908157	6.9818541631880136	7.697046062613858	7.685778033605617	8.01016506495931	7.395365141175993	7.268297028425468	8.139123626150715	8.32538855715261	7.936485539188152	8.339598223288334	7.922284539195997	6.873256488290383	8.20924334700804	7.349678905753572	7.137558649600961	8.180513482130154	7.928374108376914	7.731765102877069	7.839638297961082	7.2188647739264535	7.895809960352288	8.17116096334491	7.342414526383581	6.836084881487823	7.8478926423602	7.960553578399547
c36	7.7061085093574855	8.464059773972448	8.207983891427975	6.9852539449307685	7.842336662187001	8.113024067555576	7.827613143460394	8.298374585567165	6.082930419486607	8.27243263297383	7.33326193389088	7.887001080939335	7.4495019442328045	5.099424696739506	8.101799342098852	7.398884199258294	7.0508481615007055	7.878676766231037	7.5898502228895905	7.893711040349836	8.420504206022931	7.680817123224004	7.138612948081505	7.438131320715597	7.787071560377545	6.731283483884847	7.85231884172794	8.266428914448776	7.531828807443938	6.703126795322113	7.7120494311997785	7.647552972329938	8.228970954396846	7.858578892899172	6.645740700466397	8.016182602143838	7.481603989827919	6.6879455308274265	8.000403699758937	7.7613342957730165	8.003244343940954	7.7430288913625125	6.633804315564697	7.6797093802299985	7.9735029914247715	7.215264819480372	6.2466309128981194	8.095056527526854	7.907748442606133
c37	7.843194780117288	8.660592462448516	8.092232093324526	7.5300994495507325	7.125341207666978	7.975721725320742	7.522944554356672	8.023461861738019	6.575046554307767	7.967922512759247	7.668099799974993	7.912269612754913	7.3440087092853155	5.136176796003932	7.772901010280487	7.775724146768327	7.535567891243888	7.196644686144128	7.674538091382455	7.866616726630538	8.079621948734587	7.7430115715083385	7.089485301662651	6.672665330015563	7.847370187779707	7.726488201663635	7.789464954553917	7.835734189951374	7.776414848608423	7.834351468300783	7.8658507825917825	7.888363277732843	8.21909163843913	8.183233885596024	6.123001035268826	8.040642024974522	6.637227366735384	7.476773698679023	8.085973046507128	7.618887121134715	7.859787987952461	7.848587044941538	6.776798164020323	7.86724262264457	7.992415706515753	7.226430912442344	7.336173429617963	7.90552130020856	7.922584080929456
c38	7.718282980989237	8.480572349594272	8.138497680717371	7.085444304563457	7.9484724656619905	7.739390765872519	7.6960709138253165	7.277619462396301	6.60363429123365	8.191131964370005	8.105532085048582	8.111528423631583	7.273886418348187	5.0492008356374285	8.430630176417136	7.988794243378501	6.930398899202224	7.5440965884796825	7.7391631190503025	7.9368506335615905	8.038796085908045	7.9808376373462275	7.036198184787824	7.2166065079479385	7.45232831588524	7.461933441301397	7.464289870086723	8.254805355889053	7.130390285661839	7.67779278618687	7.290048829963107	7.598633509873512	8.064022807339446	7.251149224631469	7.056963471872263	6.858026598419911	7.189641988678318	6.801271142283637	8.283675136896061	7.414381675624932	7.896829928174652	7.885830888352048	6.76968620577429	8.202371822973642	7.4688943009984925	6.6013180768988935	6.832575995463076	7.776728583016503	8.344028666182561
c39	7.5793024077074875	8.039755993638634	8.300631262911981	7.387576539850931	7.020083518635956	8.109459444924099	7.6008339236464275	7.515159087673994	6.33537460529489	7.873400760366888	7.708100679158745	7.727187825169063	7.531740027096678	5.250882000903198	8.225881329065423	7.302669464845394	7.874515712567848	7.4263145154154815	7.733493564231633	7.591680837918153	8.184033680965525	7.751631554236537	7.051781828693536	7.188771728860313	7.4812288886817	7.725244024062407	8.052348653649128	8.130174158830071	7.743210055364771	7.865632125464853	8.12202773380183	7.858951526626841	7.656916127175517	8.002158282703643	6.829396504297416	8.331063929167284	7.669438153863175	6.892929509417139	7.600600027470017	7.471605787350789	7.976069197546033	6.9796219212761565	7.195090389647104	8.18860455248877	7.7131589943795875	7.368901376967224	7.465733831464418	8.26374024422508	7.874416027954547
c40	8.100851053846558	8.31038557276149	8.020884991127806	7.344649740525258	7.774323734771979	8.095295744693892	7.012709565961638	7.726513690256891	7.362415712105751	7.519650972015627	7.197534354654024	8.255146365069054	7.424521318125842	5.46113948033624	8.10339853816795	7.895053452231497	6.8719179673035535	7.44815348731856	7.695869104468291	6.928170061402277	8.08735237073684	7.690570553070817	7.4794456625530925	7.333908301030822	7.768587027807291	5.899906341780111	8.343983588454702	7.788597789621155	7.829756783916999	7.86938024671048	8.078988634568946	7.7561503831264975	8.429646526937296	7.8209107100982855	6.523788169808028	8.099020684467947	7.003061750951996	6.831262414925117	8.016099000153135	7.898418149507366	7.743116887592566	7.653216159613924	6.935981916869576	7.291059752263216	7.661967042342549	7.510619799949898	7.441539991811196	7.564979720747926	7.917786682855977
c41	7.8548836665919906	7.566131406560155	8.19840587594218	7.990087453090006	7.84344310377617	7.645800700916749	7.452980196687165	7.7574977520565085	7.097245763045907	8.111973840641411	6.933228406640606	7.938631275405876	7.762268116753034	4.675842476240239	7.973568765472852	8.069700614719334	7.5650642816472455	7.8203907702145345	7.586695403539292	8.168245516664243	8.078961974866418	7.129702023140571	7.145521264131721	7.230468852881591	8.005100889421419	7.204780693610865	7.73029318735212	7.795105328334517	7.5512047557353155	7.599011023452183	8.545338147812402	7.805628480884411	8.23155426078353	7.981345454211787	6.7781806653418455	8.195574819795231	7.18520127198778	7.076610385237273	7.564075175189424	7.933822478142128	7.437362019076272	7.1005335248058445	7.2730968828188	8.188868073614445	7.563622977035542	6.740647027134826	7.171179611297252	7.359303624825904	8.073581225615895
c42	7.857143346777115	8.252938773429301	8.026284839339715	7.846514248831327	8.114005205524826	7.937532349980001	6.45148047773255	7.593219464096619	7.095830301515316	8.158614257271664	7.643811066985526	8.131218137920298	7.381731184167174	5.324609321341634	7.8247917483392575	7.854200540225331	7.395039072808857	7.924235386571135	7.470009820899992	7.581014881486322	7.39422196359905	7.557056696134925	6.086769117903205	7.198435343719474	7.581814832002242	7.722294460766356	7.701702640849973	7.742013449116733	7.706898787119781	7.426643956416508	7.963755380838165	7.994952824163523	8.378411022988065	7.56972378385486	6.290706178990724	8.050091924678759	7.720142109810058	6.713555646692419	7.827319781973287	7.387587188465549	7.942028630735912	7.380260385676889	7.323804549637598	8.076242731811043	7.580689203729878	6.986153803204633	7.766673993749842	7.8408377237422275	7.981899435456188
c43	7.564517852099109	8.695903220444649	8.01300292131708	7.101096092875508	7.495164348086351	7.7454596215676474	7.617049771636938	8.217248769584304	6.9631388776428045	7.180865553726045	7.439649070914234	7.974174227843897	7.740303883069228	4.726395502844596	8.29207601988508	7.141287266953458	7.750150221071353	7.859231626513983	6.954271258134477	8.174052518162295	7.551390722951528	7.501632000610724	7.224429650224723	7.479347034861584	7.1985454134669515	7.792082208400643	8.309035754692308	8.099337072619452	7.527023103794153	7.747553120526044	8.114691308077342	7.9972966247410975	8.253922331581716	7.568346500802099	6.484146476356104	8.304997116791368	7.480278106243322	6.509662800520007	7.958342912244509	7.066848386457262	7.2760810401415	7.583263237830813	7.086133939754082	7.7112404375647055	7.633972784798551	7.08565436326929	7.133027915316108	7.705582374066252	8.137663669129314
c44	7.965096007527468	8.57475723050777	7.94920654172626	7.651989937195294	7.731263956139574	7.893529781067878	7.4417631638857396	7.4271347952768485	6.634831679142034	8.55554548465248	7.848354171571613	7.889017524940895	6.997787609252362	4.746809311565023	8.132999193658026	7.8088551741265935	7.182056000114846	7.835566663974168	7.124634269499175	7.78994074253574	8.103754131552304	8.048919257567265	7.029637522404968	7.414842580311197	7.413342800456983	7.540162491766852	8.193388689840326	7.673161989557648	7.825818237065812	7.662034893769588	7.744663737769122	8.212747485121094	8.122485171382946	7.45405186310674	6.602142391033943	7.909054478618548	7.465536544990117	6.712537350293482	7.4498411216875535	7.857269658610943	8.314385539863808	7.754440696892593	7.065924593272082	7.364880623292056	7.346450703017584	6.3700978503025265	6.655608671116897	8.445553417871775	7.707011770326376
c45	7.876345760525934	8.416594621555692	8.07795044481049	7.4215724760978725	7.4269959150176925	8.102430698864781	7.399711582087282	7.8576403798249075	7.0148656472297075	8.474013641383983	7.503860661023069	7.623895568944189	6.76750764764958	4.795032310129682	7.846912874839058	7.8158275723799715	7.512169616208327	7.226052902893825	7.231803443887579	8.012719808272054	8.175239980057293	7.911583927348919	6.931761532595884	7.265209984103918	7.638464524011173	7.835004536320808	7.756947236985292	7.637214996732421	7.462161439813143	7.531876401661428	8.123380300178733	7.90986320856372	7.878137072104392	7.7285119616248545	6.534972132032192	8.522168761243483	7.347200217145144	7.374893481881699	8.498500223547143	7.993363551621838	7.115666870667562	7.87575125754526	6.962959664889692	7.8442503196959565	7.468256845042576	7.523401563298285	6.72189878435963	7.949108748622457	8.215293942611916
c46	7.697520859624776	8.360638106312937	7.892435721115673	7.244804063811301	8.07055619526994	8.024739448423556	7.42116927782784	8.162122781996409	7.343947907693164	7.1163990026061406	7.439441271226674	8.085499964050756	7.490662373485521	5.050927141017366	7.834094801624976	7.820838452219847	7.469110106120738	7.69854855335968	7.307440044647193	7.5319993371523974	7.6115680432419826	7.342065956219928	7.24400734570783	7.082970683212966	7.320475870276207	7.533544580769711	8.1726564188734	8.052419977223616	8.030447769733422	7.0551898347427775	7.7897807415194915	7.7994280400540745	8.039497409734597	7.481976670767063	6.412657497619027	8.117320444126918	7.259569271529688	7.111151122662872	8.392651496243651	7.832426524496566	7.682763071896622	7.949922188051655	7.545731743391249	7.880516377079731	7.477431385117207	7.42605806768451	6.6841344727228975	7.496475199206849	8.274144393571913
c47	8.164352625040593	8.099974519028775	8.305468627379284	7.016043647175751	8.17964862071759	7.829096999852638	7.744303253626479	7.8358859889894115	6.487548875883579	7.959453885271365	7.111500526156977	8.065339357070236	7.421483793039923	5.176372371252383	8.196657251011043	7.387587361563021	6.881309893836759	7.1478441909026245	7.8448402783590065	8.108753689942574	8.245360463279741	7.429004333096259	6.698881940856117	6.973752284997205	7.485796361557401	7.510616321458646	7.9002238950277865	7.491413544199675	7.807465811168504	7.8148964183220215	8.176027408768501	7.905122179204738	7.483998124875544	7.810070906572603	6.593073014905416	8.542237058142074	7.187325581760351	7.2470167287277505	7.744672285936162	7.413939063976613	7.835604467102621	7.981152872257266	6.68528282717226	7.630042802540251	7.101983208975683	7.415658810957093	7.007935460426847	8.174798277238557	7.893731380079172
c48	7.870660611490941	7.573293554800623	8.164388186932513	6.953284634179959	7.612896760983548	7.658569530932431	7.809501310738339	7.888670712866674	6.989251093491392	7.544008635444406	7.424044371324278	8.227337956043206	6.940522993253139	5.648868424898299	7.619963701511548	7.907824234921969	7.225943430235219	8.143825056406852	7.718467005346382	6.888566189816451	8.135400116071414	7.354159900750696	7.437304579573218	7.2674869555916155	7.708725324029922	7.680186055573012	7.851556431163238	8.270128603532456	7.501789754534178	8.227318399295635	7.958824751188445	7.834352880709732	7.929757843709803	8.082000715953786	6.319251797743174	7.95619058932697	7.283803223655482	6.966195023812919	8.01035718696075	7.743000803381065	8.127629871256802	7.823165618186228	7.224208377835093	7.669410989555803	7.456602898214522	6.6709426783867976	7.04300549407997	7.942780930143093	8.323067186931164
c49	7.705917595672674	8.440169073018502	8.160188585607425	7.2207127607647585	7.971199259021362	7.948837820386535	7.844630334640512	7.856926890733668	6.615970225055229	8.072838550348097	7.151320590482506	8.003016450766879	7.027006309531287	5.485934230756756	8.631105370572637	7.8073938277142325	7.158401720138214	7.554262382680857	7.893991131142467	7.327766124383066	8.350331330429757	7.266271572764999	7.321707554772918	6.91527211003677	7.702279408886592	8.130206374776204	7.652269398384307	8.397695851296389	7.669142951882869	7.862626369542419	8.063280574526217	7.169185608295254	8.003571509978592	7.864756539629402	6.4927234424911	8.139557307662804	6.971629587946893	6.894378250826821	8.219708570135136	8.050579483798947	7.6938487324550495	7.906426407117519	7.032425877918566	7.795840355120615	7.388633378905582	7.5288588201798206	7.295349481436911	8.146792305138044	7.930691083172887
c50	7.305262687007867	8.214527452241791	7.829133662047273	7.399445845789108	8.192620416956316	8.209142395209613	7.3674468707196645	7.936464074817589	6.931245424581198	7.1988670245360735	7.3182082983684404	7.660201825476783	6.962658234216335	5.3602805788529935	8.113273797047531	7.800794893124473	7.3860305477188035	7.621812715877305	7.760942488543553	8.140992711836942	8.050317271451513	7.181322218110423	6.991496412379393	7.1269990695209815	7.872674709455503	7.181862823630898	7.3619160298815505	8.067174419680589	7.651956119934281	7.895401212451332	7.840455372727479	7.230677143775492	8.065292723313718	7.578625959109563	6.957703978667565	8.541005408287628	6.605791045981528	6.6171135812189315	7.480890277991463	7.391588260051447	7.874867710912214	7.529379363528628	7.288574970309863	8.00758479163139	7.899534811131286	6.520860495668978	6.9805168305224345	8.039244450252308	7.598942311317148
c51	7.931900062264277	8.437109029800098	8.262257262758208	7.434421035580598	7.553593350915005	7.0808797882510985	7.5511902339495025	7.569342433583351	6.892955142334359	7.96778564132013	7.0034366942855035	7.685459052778537	6.549069451254745	4.8819784947527936	8.467930597452355	8.038768043393402	7.520936321400643	7.835812071005478	7.286618063290888	7.812317253747469	7.956334559222733	7.3029389172743295	6.709179293119195	6.819510538265997	7.821007615249816	7.236721657886008	7.929872579585714	8.508649096142424	6.877220009410144	7.309567677380258	7.448408489877308	7.794659940729071	8.064513984814232	7.457590393399839	6.684431715851918	8.418547491097826	7.349493246095834	7.140151436101028	8.209983837727956	7.717623356353705	7.922264239520829	7.890929412513956	7.369903452948142	8.159613752606964	7.788848914283669	7.245688106276535	7.227294937922393	8.191601376203486	7.860933327414275
c52	7.932631187983521	8.348824606866728	8.265159764141442	6.6245396092195366	8.028275334247034	7.998081204355528	7.533422300219637	7.56956477152336	6.145637237890841	7.829215682256599	6.9319307416431375	7.949230646175367	7.649850045230927	5.460762598422738	7.956682281251965	8.002475175022331	6.867135002965638	7.43831258370932	7.944191685565095	6.769287961276548	8.153273380766992	7.832623189835166	7.253512572450974	7.0853934878051925	7.781648551036914	7.799062157021829	8.104987470773821	7.6875320448735245	7.384533253370851	7.243748058961923	7.819153254795265	7.265998710014418	8.07403002627914	8.004437932409122	6.377648152630822	8.176356137549835	6.8718983951728765	6.8845090747348605	8.310097682028248	7.8564522452538705	7.863886457677162	7.8865466573015715	7.4691633085067615	7.939577362263295	7.600137281587548	7.1009978702938925	7.398428061534662	7.329047223476522	7.564472263519839
c53	8.114688951080604	8.191605118675675	8.187197140908872	7.653375024353203	7.788359003674325	7.602635492918961	7.5244797231215745	7.654092223749669	6.988511612318398	7.412036600072621	7.496810810777923	8.733249851631516	7.149637100313481	4.879310269179984	8.03619534961056	7.6975192079579235	7.487506952159383	7.929970960960612	7.643793924829361	6.767886324413848	7.854471073565698	7.5394121600529616	6.990358628809571	7.129177283701159	7.6739550545493636	7.264581768610898	7.840290473220196	8.011983497750785	7.530767251581272	7.749247714561127	8.273216749997752	7.9690852849427225	8.318929646338884	7.545113425526825	6.523593966713417	8.28398775781269	7.1857246963467825	7.016937129539748	7.651971782662161	7.832515869280625	7.897803702445798	7.697073685917894	7.483008089825027	7.479331362071259	7.6285337446722545	6.802001927240477	7.096311432849933	8.111274570896294	7.538222385044047
c54	7.526683557973869	7.888529288158155	7.687925154301263	6.875247105679781	8.093933901472854	7.7688920806205894	7.566479062104102	7.4393510080654774	5.737023577990307	8.012877890369145	7.0248849733689775	8.389204004394074	7.305138955818061	5.267837686781488	7.493514663058909	7.664907232614131	7.0338545101899825	7.906731384548437	7.435474932138772	7.933970807935929	7.911210454189677	8.07089904271066	7.228637488969296	6.663968398162463	7.6026091561600895	7.324521014925892	8.28452585156356	7.576325229692304	7.678520211742152	7.551932314334754	8.424092575142929	7.241175953967863	7.887742274673173	7.335539160110688	6.624250352249782	8.112343638619555	6.971889886937316	6.882998536456102	7.944365992171964	7.471798485978015	7.848468079284863	7.59075309523211	7.4640029688375265	8.165672358427207	7.444333217994138	7.355386951334179	7.248885297658247	8.316320864874784	7.7531120649869
c55	8.035312967295132	8.380191870424582	8.069202744703949	7.469908996280725	7.673397421055538	7.492347763212898	7.835259358323926	7.816934556637766	6.740847588393822	7.795088846705817	7.843984923369174	7.827784344211963	6.895268785011238	5.476563766000045	7.848304245504999	7.378650629882344	6.931548965264637	7.768161294977917	7.444553505126886	8.216520497516418	8.185032960976656	7.246836569986527	6.953169761122117	7.368278566225913	7.528030558265146	7.162388306848955	7.74268292823191	7.612669827202799	6.984803455127968	7.219096954661398	7.866729579731992	7.7729472288922175	8.44089508921599	7.770873467699244	6.752102024381856	7.635645751924412	7.575315151542298	7.0459120315670525	7.344324203265005	7.551610412183522	8.167413655219402	7.4742572462958545	7.115880335420034	8.323309514057541	7.53250135378389	7.1011479975039915	7.01435601901138	8.16159527381143	8.232446194725894
c56	7.545171091610899	8.231288670187753	7.986597353380658	7.744288865166185	7.9671798908811375	7.520505464186681	6.966857285058437	7.694748254539898	6.736115857034202	7.44538883760912	7.195593749743571	7.927799497098626	7.307864577537134	5.577601665443248	8.12608745628219	7.427694163468006	6.8206677669187545	8.174803345939813	7.564191865894474	7.5099577330496965	8.236647060692503	7.720348003750216	6.983284677726978	7.009591769766519	7.665009238459357	8.087695701897696	8.068552153366424	7.924901590711446	7.506756938265263	7.869226239803819	8.096227098194056	7.559571815432272	7.760033682924808	6.976698037802223	6.730534842271786	8.303749910213629	7.804134268076202	6.981255860466412	8.504518692872281	7.789625044490499	7.9960438930017	7.792531941376191	7.18085226966169	8.116036259796424	7.5556780233261405	6.6566788913923975	7.334917392936339	7.959147917446527	7.540059653394703
c57	8.123051510690647	8.303755548868429	8.136774416839229	7.405601891581397	7.123898565044778	7.7040017664178535	7.3401026818654875	8.20473643638138	6.41572984735522	8.274103389558817	7.177970575177488	8.099063217074347	7.312539296427682	4.9419059190002015	8.234180986555435	7.695550453424201	7.169327917214173	8.012073685561267	7.1622985979906915	7.824653166909517	7.8637962489936974	7.660374287376858	6.602036785152656	7.391572701708485	7.878674310426266	7.708288875693964	8.019742677828761	8.056457474961329	7.390290928179128	7.859447842996597	7.770804216462473	7.626801047583476	7.915328918868037	7.511701888775695	6.782502600560205	8.330453528055793	7.3291591430250564	6.986116170156383	8.219722570649184	8.02790266008224	7.975723043373924	7.345085364742254	7.6623360295379435	8.052372797128708	7.768245649766098	6.735521204709087	7.343342938401006	8.255802230740905	8.080669960472132
c58	7.145507164532728	8.50164331060359	8.064645609602858	7.283582523103137	7.980273486126232	8.05447170605554	7.661119171041761	8.250140684163537	6.470968884881684	7.943516668696517	7.006785500681728	8.366283592752017	6.855727516581128	5.21619676928236	7.218541946276304	8.228264917636494	7.404105171492105	7.247085094840282	6.929695021534263	7.753356204240945	8.18688872331183	7.211090396849373	7.2154659979663816	7.370640499853359	7.5976757961772545	7.8028881258703375	8.310782729867581	7.685051557082968	7.6251942421472325	7.274109906380336	8.013280047557629	7.90443912381382	8.239298589118683	8.162929003003526	6.278310598817222	8.070491439214873	7.9547998303167065	6.991593811430754	7.574163227588773	7.1141547339902695	7.783559917887608	7.900018489282186	7.243017865147781	7.3597759262577425	7.603806654561652	7.021817412213721	7.424227968756349	8.116162203985558	7.524670240592679
c59	8.256948604386869	8.44672052564377	8.170417896544128	7.2200305669859075	7.563110251638965	7.656716478671142	7.575181257946531	7.959532499495762	6.929784491281822	8.53400593689523	7.577821329866921	8.564206508283531	6.944824887791933	5.35386575528663	8.465880844826216	7.437294609556361	7.270690527836928	6.849160137301746	8.045998474727046	8.054818588370901	8.25867907168653	6.52797601908945	7.3461474428307065	7.283871239510586	7.4684772090506195	7.4109901489401295	7.6535220645481035	7.620765981145634	7.21549181471598	7.8987896395478625	8.029549978231675	7.962836062634147	7.910845583508602	7.779612464064733	6.562034025319775	7.901835545879706	7.0776189663832865	6.492196251709733	8.318243245170269	7.417003186853018	8.226004737203686	7.828104588257072	7.182054230005995	8.069086502617552	8.036018143585697	7.554190550442378	6.805659985794248	8.217310128376111	7.347389106353238
c60	8.064502196479793	7.942411795279034	8.296639406118414	7.293739289468182	7.878430988087943	7.626868595172772	7.229185893478721	7.468391798689575	7.0663688773772275	8.105237251751285	7.757115333096497	7.665283033554058	6.8180277409606616	5.222631570039806	8.32739556559603	7.833225756740391	6.907172999830394	7.952347759837504	6.807590777298076	8.106749171987238	7.746642315784994	7.727682440008185	7.058031221119088	6.690460330868134	7.467659158436532	7.969638824865942	7.979671860495569	7.647144279739205	7.987523571933888	7.515930955874685	8.286629013838025	7.334581357949861	8.412607444209764	7.770401737168349	6.630693557323427	8.18096538638988	7.3117384708013535	6.383069401410258	8.187139571184426	7.615636693331361	7.565647785872206	7.800824349191362	7.055355374398648	7.797449116083338	7.62055176545188	7.3989987749050625	7.402613539479657	8.075192467925444	7.9761209643300255
c61	7.7171322276910495	8.345419828571675	8.366362721646635	7.493451003141852	7.971959381424643	7.878284051640786	7.704226348397324	7.987242309301398	6.969499546540798	7.2552280014498995	7.1832583258763965	8.030495242740551	7.295188608963804	5.3933587371839	8.160352375347962	7.485536016270385	7.437208908586376	7.314059010225856	6.960581863097037	8.185107633481426	8.300134530698875	7.523772265450853	6.706241615484421	7.261056438112662	7.738887000704451	7.452375565261133	8.201022242147403	7.310842479373979	7.228527474406233	7.8708527520691725	7.852884413389268	7.484969866331509	7.664569029105072	7.593974317092804	6.396948685935504	8.387228832448125	7.212196432148278	6.840698413445183	8.022916962184555	7.867274118864349	8.240652949642765	8.185621447653729	6.854977534335263	7.817016957724304	8.106852776784349	7.412935272429068	6.726535054232706	8.156881082764302	7.377123911805841
c62	7.8839687052629825	8.931757329252592	8.113577349090978	7.929495686350187	7.34780587112791	7.937338858357665	8.099850277280098	8.274994747810856	6.714747900518642	7.931768569824937	7.465177460073128	8.039751427946051	7.44165006907155	4.599955216778357	8.011595522974945	7.645420507955147	7.452331348155448	7.714011875590094	7.488973723908621	7.963952811310947	8.117955943050314	7.709485858026345	6.9785996047835495	7.365102292758119	7.835888975983147	7.532127267378633	8.157847549332846	8.098692174342421	7.147340000613247	7.341659970414875	7.551009384386508	7.395882051227548	8.151835197500214	7.431251777189304	6.621345722026928	7.806486117911673	6.970233997774306	6.805660523597653	7.939749437444552	7.78867238698406	7.603826455999923	7.798547035370373	7.183685441750455	8.037823145394173	7.808199754133202	7.547497582737873	7.343533974289398	7.82811849452866	7.873534369793946
c63	7.902631866372692	8.577791248056014	7.943598416071062	7.322538402700733	8.032590629461392	7.958287493552035	6.9769456506937555	7.6514774636447465	7.157671294915953	8.292699716470155	7.444328253672188	7.936907606609941	7.3786667525059775	5.142178686051172	7.7853000100262095	7.450242783213635	6.8229906810437155	7.584414908312769	7.846932653523594	7.823055482915605	7.396838690150795	7.338219127780309	7.391898265932175	7.031391952579157	7.0607445521874865	7.6893214699297046	7.522750676275246	8.092484689383872	6.934048292331267	7.790671746789414	8.322504556657627	7.321180964616274	8.083593823986211	7.949484734626093	6.327643974696543	7.321610350237576	6.724996181342808	6.93179360630408	7.552602003403988	7.286533762447784	7.746668344887482	7.625769090168522	7.160071624727376	8.087636711825839	7.346286810371572	7.125369603176737	7.098731016013881	7.7508316512794435	8.26135744558775
c64	7.504155123763438	8.447572596575887	7.711193746060215	7.562567296082148	7.978784372739642	7.707034586186715	7.725460892327822	7.452583516145086	6.712843051807517	8.248339279710862	7.0330892943993835	8.099280198679407	7.090171896249371	4.685215250920333	8.066864710458306	7.725440866263871	7.675765879122332	7.726766121870615	6.4648081567698075	7.762611675922459	8.24720023376006	8.017628775335563	6.801520789540482	6.542094363204337	6.96083398869213	8.013368083379126	7.7479917870942465	7.308749818739789	6.838027486049616	7.31615516893842	7.672864916530968	7.473768432468437	8.378096079675437	7.969284374894334	6.865073136426536	7.935410340965941	7.513169655314268	6.90587813769243	7.967043452541027	7.551724844002518	7.913088721445661	7.55672961471613	7.307074410874557	8.09834990799167	7.296788535737875	7.644879980864627	6.69699440153619	8.094132858217138	8.231100390743812
c65	7.632267012390241	8.330820380489522	7.805496361367962	6.7890350631354215	7.812431001135253	7.321793091258838	7.9016532168728375	8.036687688011849	6.514741599832758	7.874866377651888	7.214918067759402	8.145803932045194	7.004771284780983	4.977505850918647	8.276409021403994	7.338821586700892	7.454019506777392	6.861654714453358	7.570451462048224	7.773041588157903	7.912863607324384	7.703774939033845	6.84790859161684	7.37204998977459	7.51630542289518	7.512792378809639	7.874324273202969	8.013597118634468	7.469955342009728	7.883053679259776	7.802565947258262	7.712557322276296	8.243282885283039	7.6390692282530805	6.763990545047946	8.04780653895976	7.302655448456703	7.170275051094655	7.703626892988148	7.37880862286832	7.579410640894787	7.642997344537741	6.551431843249754	7.657693143620381	7.379219909963321	6.332241521988068	6.9694566463657495	8.063545959420509	8.149254286401646
c66	7.7907612366783425	8.307187797703646	8.201773641325012	7.533497474491573	6.965714304360949	7.792724727575116	7.661790150630085	8.038489216054469	6.949616372966075	8.10046376843593	7.17263002284137	7.7029664458915565	7.153760163840404	5.179056026575778	7.682672396699973	7.79686712717676	7.4552284423919835	7.749973474711957	7.340221199077742	7.658821491443093	7.961537237353871	7.8131293093057215	6.731086298007979	7.368590396154801	8.170353597869987	7.8386931472589945	7.843989468915446	7.917289619922568	7.413171782297764	8.131960076897363	7.374875359076515	7.6994701651472095	8.06170270419228	7.828876935600443	6.688891627690707	7.901198423476972	7.662613193642858	7.134661983618115	8.194058120362993	7.679747936128443	7.900659350027972	7.030304265380536	7.2787809742157	7.947745651058799	7.872031960045701	7.446482280457038	7.5084682640217375	7.710463562726711	8.31323151359633
c67	8.032291834077359	8.031206313778512	7.855427538637223	7.236365992445964	7.879468104813187	7.97141036280059	7.7542860166389715	7.836715803506094	6.350072412021982	8.283487113090969	7.732127266513307	8.344134991719342	7.1137825323417045	5.257111557002238	7.708692120478152	7.715482056650096	7.227226777032663	7.692849779763218	7.743100585060596	7.952307361010344	8.26002998520719	7.512613055423245	6.691207973807794	7.341290765710903	7.955425450073637	7.414091270199983	8.391226022726219	7.814472115013029	7.023159729404688	7.5885285578467645	7.428041268831485	7.918265856363803	8.38876601618035	7.681519243259783	6.330352181337231	8.269050606757125	7.229489561394214	6.934603193158902	8.049324726547665	7.418966235592692	7.889382539864303	7.263207005667343	6.643843361329651	7.5198640706333	7.984313819340158	7.532895831453088	7.065981427018643	7.70965053192987	7.883788706816616
c68	7.677694769617768	7.5802319662723345	8.45771811732087	7.5384033993605115	7.286741251507395	7.290236077588563	7.45653020204441	7.329003801002263	7.044455874423164	8.04748227857733	7.747989559307898	8.29713303250286	7.398707669483612	5.6151483134923375	7.788148848327664	7.919000862153701	7.2524070256171225	7.707176703501157	7.300067148750391	7.762554770889597	8.332766858595727	7.814183746575765	7.209770119439133	7.477574107063929	7.819645803669312	7.7831918517256025	8.026530111434798	7.600841923858645	7.403827694191675	6.98498759405512	8.010020933547214	8.22672700622124	7.460041137457148	7.777352720522312	6.334440237310332	8.276804096915063	7.072907546908136	6.804508454056017	7.397983964001812	6.8968891320497825	7.952653943239294	7.464331822083713	6.9732963998058315	7.694230901630068	7.705016488168268	7.555064662449447	7.210392209402299	7.742105416164773	7.694678662816093
c69	7.658086523073017	8.388147325083294	8.266121187814031	7.211618280089117	7.729359585806823	8.122320518780944	7.062139035274988	6.927036551261505	6.650915856180407	7.929449316336407	7.540138621231711	8.161481427911001	6.498305074324937	5.383440376744717	8.05766114599579	7.393288774696463	7.716937931583573	7.5988879678963315	7.1589712703981085	7.22211208835172	7.9293434250059835	7.933838868877169	7.381370137375009	7.108297865087588	7.848213132535176	7.751698216695742	7.929059363332696	8.104258781301835	6.914329213671119	7.57971073696807	7.989895951038295	7.62081237443893	8.06351153306792	7.644780620859595	6.742980401446607	8.292747656689894	6.832851669731696	6.797707654204163	7.888272643262978	7.342356363848092	7.993202709159603	7.023958315703892	6.574529132907759	7.848616087198523	7.77198078139816	7.581336740266892	7.7717190731335855	7.405798316350718	7.8544523178990575
c70	7.6887934464422365	8.674622252838578	8.280236822807822	7.221850351038037	7.648124559576086	7.933698611237079	7.419153259639201	7.426710914470051	6.750027122631511	7.936860105629196	7.283185472114838	7.836898051768459	7.498143815320772	5.012913384472453	8.31273122598249	7.184980502858132	7.3910049348838385	7.941586275675044	7.03620809101409	7.91376172485646	8.029627112999588	6.818830441398017	7.696438087324459	6.999738946334236	7.635917923120313	7.735937240592433	7.383870511680848	7.805821001241393	7.573278846105037	7.630459366672939	7.895216144801898	7.881798995835265	8.009946933172966	7.7447750900909496	6.720707480644459	8.235742560097304	7.649795698474526	7.175697968245905	7.693404640916966	7.577471547287833	8.407918161403735	7.227380881140357	7.171542394462158	7.909914739017961	7.953136433836273	7.367360925201972	7.423631637304567	7.612393321851531	8.213878536467602
c71	7.627354192520569	7.7977788668812416	8.622493608418333	6.930207383097688	8.337759680045611	7.743527147463336	7.866156708825291	8.119643538277568	7.018445508720577	8.168298304884834	7.60910451671438	8.301413439200843	7.410300420442282	4.985168005163359	7.846109266524883	7.8621495539016575	7.304603978795226	7.736917281605276	7.220154395823441	8.017196189136572	8.419650183706645	7.519449150673838	7.173160588764827	7.262316772589648	7.935434078908679	7.506069536448032	7.866513432891402	7.451331487502074	7.72046761227821	7.614794002482871	7.949449796475368	7.585075573630185	8.598062618600888	7.2807582517603935	6.6323347239966735	8.31146632357817	7.6563767277180865	6.750185822083429	7.899621525285918	7.601614889013149	8.031259499543184	7.461913651596342	7.667181818372207	7.728312047161466	7.729170888568352	7.035300492014239	6.97447472224998	7.760017010809149	7.719177835376103
c72	8.060769208063077	8.529273140310384	7.878152036225605	7.350529054490532	7.6187762803644885	8.187411945014894	7.57106540496413	7.861609648039112	6.2901274809926235	7.682898026171852	7.607937910994849	8.046407072024548	7.248661718910285	5.145090241555566	8.141075115222721	7.603964862097755	6.5996430702165165	7.655580863373187	7.2354101878940345	7.895587252165034	8.485049260615865	7.487921765944657	7.12710104845021	7.4180085313028625	8.217551283009207	7.442592858514309	7.558152065382576	8.196030339992504	7.341668608448466	8.05919348575727	7.502802808536173	7.962012253110223	8.722551121695224	7.341012997604685	6.6706802545994845	8.356723868042778	7.447384946089753	6.590200806121602	8.417774022889034	7.235759079578441	7.892053935716352	7.02428492299911	7.146314807941064	7.616329478417707	7.913932459509202	7.060582807371513	7.42456501848652	8.276137943563365	8.098512554468615
c73	7.837572843274598	8.250427304177482	8.369581461174475	7.696284103953158	7.788358852637341	7.639125740678632	7.437075472568197	7.631805494191601	7.021129955859072	8.098220065750043	7.055240130387126	8.213959155029391	7.398367161092937	5.333166183933585	7.900557642318219	7.696505297882003	7.733144333988624	7.845468415355784	7.124864803015251	7.925380838688967	8.056194067772257	7.631356897982325	7.437857230553781	7.134649920264347	7.954794779695878	7.2675875407917365	7.733088427989508	8.096523971337195	7.743057076455617	7.8956157950029775	8.201405072480513	7.669961734455348	7.916101138464584	7.445949837499512	6.784750390190742	8.094586341297791	7.448363780551418	6.6270149583589175	7.88853073113951	7.920918233793548	7.809864702303559	7.443541371653208	6.857878834859261	8.040663238894782	7.743805236651643	7.640220041650175	7.693084749157679	7.84233968342335	7.831519845702781
c74	8.020059104867169	8.6475650297	7.696096523280658	7.5265744004830815	7.696244433165287	7.952815849274661	7.819768968470267	7.665981568047081	6.944770853420472	7.92165646929601	7.729001077811987	7.924184926526139	6.166901238389614	5.505369957312528	8.564568036670304	7.605418842662384	7.61370758665905	7.918568392440041	7.730986326999418	6.899451863840731	8.51086991571665	7.453113069442758	7.053390021134491	7.474956519804362	7.702285620412617	7.511451212856527	8.362353290034177	8.175527877708465	7.5702944902360185	7.6772819510358135	8.336047432106689	7.8202102855953814	8.429856056807665	7.591944704816395	6.044448147136175	7.750977627455321	6.840165688451723	6.959895461961723	7.841851704032162	7.6050797250196425	7.560088089755279	7.510089076338349	7.3878415578153565	7.616146127575552	7.914913677496817	7.677601271876365	7.228190839564668	7.98111185221553	8.111597567826704
c75	7.701712568378418	8.165429088644355	8.000943039183541	7.321016710190658	8.072919159108409	7.711547485118843	7.4947521999117885	8.314185621955545	6.859707475669032	8.022406279925821	7.8194988560359135	8.143250454824024	7.1234664184676015	5.6304177635959505	8.12667890183028	7.984145050582407	6.2261891365460995	7.505601848825144	7.715720623029112	8.229263289899661	8.111216099368287	7.70533359995539	7.356770541192487	7.317714435989973	7.369763484364928	7.886213501740217	7.197317517198599	7.945419324365389	7.5557508253132255	7.627445698449465	7.948296832300918	7.877111018041669	8.72651521165553	7.214408543962341	6.408768849888276	8.087246219762559	7.349480366877461	7.2588916628589315	7.870561557682104	7.602008164165188	8.198474771591519	7.568481143362568	7.463847836365969	8.028263663767465	7.885792814108582	6.544592016840367	7.338632650136322	7.857889649827563	8.149727225989729
c76	7.8967835717546375	8.618774973129728	8.325713844250243	7.412158384916087	7.708560914399331	8.621347379601664	7.442248366313789	7.922787700074084	6.34046799823374	8.350122052943707	7.6862458681236605	7.6223220286686635	7.480461429025007	5.212036619175049	7.967088502480062	7.399911370740776	7.412432987731528	7.5198056924727865	7.355751898606283	8.07739516073245	7.947520166132509	7.545772198943957	6.984059711005363	6.926355813448135	7.985723372249775	7.476852784036236	7.772813893821706	7.771430623093907	7.679556950794513	7.567216477533917	8.09733323082083	7.8046112666423575	8.458733983403544	8.061118392070082	6.342904428423124	8.307332986758771	7.198179432626759	6.191104458434876	8.035744108710643	7.455547175458157	7.834278075463443	7.291981637122892	7.479858821815988	7.668992012579295	7.635163041949223	6.691755999005082	6.8129844828461765	8.096493439984114	7.87241401426616
c77	8.034558800704321	8.524659850911092	7.875088575261092	7.473083795157449	7.545815562215338	7.354487586423731	7.787020160063362	8.069041445047203	7.175473038391397	8.145145702090462	7.725225256025412	7.907213747965626	7.208331588074911	5.158980424459799	7.942473106100834	7.564852755800956	7.207527563671558	7.527983617895237	7.6140527240657665	7.5669107994518745	8.290182582366484	7.602532505351639	7.659474354236227	7.125575029880053	7.829438383961012	7.843569990025107	8.057686649074821	7.774362793932676	7.2718571314753095	7.567704145423682	8.44299796363084	7.7326107631093075	8.190043684052592	7.4442521138655415	7.148066623957325	8.106084329758263	7.531918631073638	7.430715349179937	7.759552435590336	6.979823159074415	7.911867976816048	7.643278948395336	7.283396384946233	8.206518420488058	7.327100175891875	7.390210026421419	7.3166269838601385	7.918089277394398	7.573098628610756
c78	7.1997898277586625	8.060168884970007	8.119686878575509	6.6298143338743944	7.579349335783528	7.819470463970282	7.302900956682338	7.643748346533202	6.075144619812846	7.636136762873336	7.7707973866738556	8.176381225272115	6.830176108346381	5.400927188987977	8.079145732953894	7.757313335617144	7.572218056379475	6.067336123068014	7.511304547032207	8.06270836883205	7.782065011658257	6.6609800783434245	7.265473880566838	6.939038401097523	7.94947788724872	7.249698785654617	8.046990428617457	7.927126359064419	7.28083114125723	7.938141408729543	7.556317944580427	7.312123084506768	7.701027948171393	7.9730377701594914	6.429734403700652	7.905787921658449	7.000963355510057	6.5527836675618945	8.25121863861104	8.16859538622937	7.663790697780794	7.762042590586778	7.2468212078655	7.820539864318943	7.7144242249522845	7.555076902927047	6.912143181819428	7.7190254348549185	8.101035102052641
c79	7.991950832493481	8.379272403199227	7.7358121325406435	7.241877218841963	7.8197563472350184	7.913873033258077	7.806135809583062	7.9208598848347505	5.746276148476618	8.094195658324239	7.722921599508537	8.097595490642137	6.638757491365316	5.211278887133987	8.162125643629652	7.335527948642385	7.0510517169443725	7.823805516718368	7.7446257481968415	7.878658531371419	8.199251083693271	7.739965130473178	7.173275218691972	6.569377627020698	6.839038596823945	7.547870004506018	7.8080420649171325	7.983257805063205	7.21218787306205	7.851491125139166	7.594594043349335	7.815289637629363	8.336788052430329	7.991050289856113	6.534203828197424	8.323600183654381	7.620480778626487	7.305348686902446	7.903248009055277	7.747480387965663	8.277820142914873	8.198729586221942	7.008969390083263	7.820707505868818	8.16810615147401	7.619480228540242	7.607645655068349	8.025156006532379	8.242807038598059
c80	7.594999363816974	7.824692450528832	8.136757954311392	7.5723358796349824	7.760641185382076	7.862098908025155	7.729813500704784	8.15518692407888	6.151650872574207	7.330091954882136	7.908990569292734	7.281629787235607	6.983035378407079	4.771855760710749	8.366097687252777	7.629222628043928	7.265473617054052	7.683072860765858	8.268906892422109	7.595694106622371	8.192010022143924	7.449852252816456	7.255227239047085	6.993054731628739	7.315881096871323	7.598357861066152	7.8211199719870805	7.782328548499445	7.713639445354184	7.407510254450222	8.154806411663664	8.044435618256047	8.158207856811236	7.967717155176728	6.131453323723097	8.115879487747344	7.5013335166916075	6.874705107726811	7.872009583257299	7.339577854814218	7.805199064647355	7.434082620878054	7.148339015972103	7.805958486590002	7.815687544792236	7.199064387803488	7.146900594356104	8.510037775351309	7.3343410084046115
c81	7.374028447658298	8.281226650901544	8.210266760182979	6.794025423557497	7.691385509094798	7.604782116021603	7.677842916620621	7.575557690886361	6.9782929114316525	8.307906510591518	7.280353219949032	7.98722063831643	7.235044948285643	5.421164072920231	8.390686112288645	7.258629476122341	7.356161350152066	7.329252710526728	7.594177768477381	7.524564227194679	7.736446315255042	7.800150201890035	7.453625662294036	7.331787331611726	7.870469560399196	7.787038300338743	7.561414438298054	7.881172585353687	7.0214798387995625	7.396743553396733	8.380681542512754	7.841510982053112	8.284086365322286	7.324104770972199	6.1854389143189765	8.153514407058267	7.606449115806909	6.810726192721424	7.859539186561652	7.520268284516502	8.37509324590574	7.735283225412723	7.058427016508047	7.714756807452941	7.329455083362513	7.692458410804656	7.541674307502965	7.667871640007057	8.086831559012152
c82	8.000111032655264	8.006689362918872	8.138296114061456	7.447161716953019	8.094274853938021	8.447920434995034	7.654245695976307	7.508365110328188	6.481846716473041	8.41021468601374	7.245150725697353	7.684813914690522	6.7970742233906485	4.764136365295403	7.939569336814923	7.814655392407932	7.503790724149147	7.695047358639591	7.2908061561204915	8.00155301668623	8.16033035615121	6.477730778266142	7.155940500091718	7.044025693124853	7.657816680197919	7.659726305463795	8.069770290102598	6.761577452304351	7.822878719575669	7.427483646568624	7.527109616387942	7.3050374037519825	8.392910516519434	8.123051219401923	6.2363255154564765	8.144519336943219	6.894124475732597	7.260690058264216	7.354820582702647	7.475828363352676	7.677323877828956	7.730497101610732	6.875993130910064	8.046810274952804	8.022333404335855	7.186189316616974	7.675436928691642	7.521213814995612	7.989869028491559
c83	7.642559001366983	8.643133042432977	8.525179363892729	7.799354670663824	7.828674561515256	8.290708894792083	7.576987997801827	7.25371390542391	6.684799955386968	8.056317138051938	7.434794367778998	8.030732853525638	7.278267352696185	5.255327741288896	7.917912652476739	7.754277932203947	6.8345999183529695	7.482359128098057	7.343589501996814	7.7828888589072065	7.9677362196766826	7.593995537312808	5.912202542569696	7.192906623594683	7.256151957330553	7.323073321087472	7.647243638003153	7.778881197190621	7.6732403814569725	7.276793549761098	7.973943506500651	7.994917367965164	8.246882164021478	7.955553673781745	6.747969049469472	8.266907353645308	7.438379795141959	6.752670797504824	8.038076978112942	7.641578068475746	7.978722726074233	7.474559917202183	7.241948785037332	7.881643065984238	7.968232395032753	7.093602589469575	7.267274899560792	8.106063223479309	7.720383399160268
c84	8.10619377334752	8.165320801344325	8.768045884950975	6.882155768976838	7.844136323173448	8.013105048648185	7.865075708925878	8.085773034026142	6.8716609304521326	8.274549565180326	7.3147161449882985	7.832320021195102	7.228433877855925	5.1704772153267315	7.445206539633488	7.687935658743672	7.0742473728839945	7.340102117416301	7.291339031319529	7.974228783787612	7.960460056358676	7.547985137091201	6.913481501998279	7.553021367862679	7.828372148489044	7.431585723761791	8.12103929680443	7.469433703167982	7.6472855327319955	7.555399645723845	7.591056532872231	7.608438002614663	7.862756018136269	7.503816517968565	6.404068950154681	7.500425354042423	7.481559907255543	6.6733979094392195	7.880177393103382	7.2541704754469345	7.582112098668568	7.486386155788459	6.818104317348494	8.034625921644864	7.558297510615038	7.016004381935463	7.5383414492260625	8.00136399756257	8.137286700245765
c85	7.477727333314201	8.055303446324874	8.553676817850357	7.444043954520381	7.583650776887906	8.188954418195706	7.7085158414960135	7.930428211066901	6.942794538578104	7.8320783962689156	7.021357120994577	8.092752985508245	6.464396681224775	5.212664729167784	8.103439862738169	7.781102644834353	7.113849931260433	7.786282096499022	7.8589282552478625	8.189592260397955	8.453010574509937	7.824866739130581	6.779062970191003	7.150721837167776	8.012276169310526	8.082322737065782	8.1955130164212	8.002682331316707	7.487072328198145	7.647469853835182	7.8391270413826435	7.85921586597324	8.44397381589633	7.583483855631777	6.3427717661603475	8.123781161273943	6.80470804467416	6.512579708645389	8.157103000792246	7.14201111202195	7.589315047704089	8.141125712507423	7.039558159646401	7.543103952600624	7.8748470391539716	6.936031767815656	7.303909513691852	7.391170671255055	7.926484479652371
c86	7.803330712115352	8.340384883021107	8.080235293072981	7.627556205247357	7.686140028908628	7.6855440527579475	7.418673420060913	7.694088532231644	6.909443322855071	7.3829144527403665	7.2061331913536035	7.938167607421587	6.492278362388067	4.8483687758629985	7.759412141186769	8.08621151241424	6.603730827488331	7.589177687438256	8.030703741165214	8.068497006224003	8.352061423620603	8.159624596456265	7.07580912361622	6.845628195377159	7.809071071316072	7.430394451752933	7.638475048168289	7.61919458799542	7.562548251648148	7.534719132761557	7.618614075193253	8.085928889983938	8.705999986852976	7.346958310911335	6.633550583123119	7.656243455686424	7.2302195358697485	7.362252453506397	7.885684919411638	7.25652644945992	7.7367740413103965	7.028244604937558	7.4889535442554225	8.267450012822492	7.178637844677605	7.325277444836205	7.015889437670616	8.167185542581606	7.863979820386847
c87	7.2516423873089195	8.199093176661513	7.987180095762511	7.3070908129303715	7.605623161696488	7.625939751111368	7.435430036867545	7.806591933202536	7.047960834798852	7.818134997991222	6.663203254800477	7.476520312331626	6.818731138026009	4.494950444968071	7.822672695446898	8.174469646029959	7.4525972143095265	7.5802476059611115	6.966307314987664	7.816637350740359	8.073501945146067	7.0481537839956285	7.118522082246691	6.900827576331634	7.614401022521294	7.712631017767414	8.372048918567593	7.508565760924281	8.179393679702933	7.6580735416844545	7.566130052645702	7.9304195393189225	7.9230984141827046	7.532236273966743	6.556842971497772	8.079873045912889	7.070951182259942	7.393208985629428	8.145280448531901	7.396580715620619	7.3730298831445715	7.85216489960027	7.342394285779657	8.298305490593009	7.760495504340812	7.279174031258866	7.425911026062642	8.112560208244282	8.14261717420611
c88	8.239074332566311	8.013205284247217	8.270198344990128	7.082370818279932	7.98092076865096	7.876678394800434	7.786736636973861	7.9973677648257775	6.873675930356287	7.66631529388422	7.168969683657733	8.025609437005581	7.133843478970747	4.858954125099858	7.903309663330434	6.939462339752621	7.543093523134132	7.53102647040512	7.386022818375888	8.295017800401196	8.351291787161477	7.406008479737867	6.879488907027017	7.613767320408678	7.6326836727294864	7.4926023266709745	7.985771727306258	7.655434634355233	7.624447777392268	7.379484443368063	8.19357649796208	7.844640631500508	7.919186173535364	7.778625411954973	6.518740289704581	8.082844686314296	7.125440682136476	7.046541483977548	8.20850195967936	7.456479652967576	7.9540192520451125	7.7777797030243425	7.095378708773144	7.777480128144716	7.624730354881909	7.299275176229372	6.336002389113604	7.322394162750173	8.018724656660767
c89	7.688794313082684	7.972047749789518	7.749599324179977	7.134307895100969	7.889937823534401	7.937426591966889	8.121474696920217	7.749191231560713	7.038511749532697	8.090671336748951	7.134519162802122	7.878080692247053	7.159491682800932	5.689915405510187	8.055896613659602	7.264505395419994	7.478586957066949	7.5385026570649565	7.596346838890231	7.798161983933875	8.099413947414657	7.421236430324812	7.188131487698903	7.678648275736211	7.779408434266678	7.156066842967465	7.909293050104518	7.8104057714749855	7.541969568201321	7.840241633735462	8.26640347486844	7.616419667264086	8.255216456320339	8.128613094485619	6.5524589308868695	8.46466165657171	7.169205778449062	6.439105174115629	7.884839878898308	7.265465531521115	7.6483228269614365	7.436596426901772	7.287837281765099	8.17640647487686	7.848389158732162	7.405042675420206	6.934601996803018	8.248561979486942	8.073955686541117
c90	7.997194850476087	8.290786986656201	8.12893869924122	6.755632453852098	7.936832923773112	8.223445380282639	8.08837410664488	7.626039806033673	7.322726261445596	7.95402533267936	6.813909594851104	7.970123693997776	7.1300163801579215	5.401578791624557	8.199131149558541	6.860233143632966	6.9135143097676055	7.805064765644857	7.529447076810302	7.597718477662061	8.392322557681947	7.426741423859072	7.330412262787459	6.857790184610687	7.546782620865222	7.757133399451388	7.884658868415662	8.254204531602268	7.745761007960263	7.66012727446462	8.196583410677375	7.796229225788367	7.918585606097968	8.053943764655408	6.280931980603638	8.057881780157214	7.394730980680753	6.9941619540339275	8.203283891359371	7.920525055014537	8.424312127793245	7.651446213506008	7.380637929230852	7.848118255823534	7.841636049386097	7.140653211184977	7.294765222741507	7.4811989285081975	8.561905164757171
c91	8.010693498115174	8.197926913130111	7.524621792421456	7.336084205904652	7.451626083390901	7.661038267149898	7.804477853933093	8.064395094938856	6.285809698717673	7.377644804325337	7.574997955094644	7.699036625843598	7.119396460000894	5.669030172281934	8.371427881052485	7.321915521483802	7.0949337010822005	8.006067521780107	7.845277958876836	7.358182915583563	8.290289958857638	7.847405998481853	7.043189495612529	7.219462041309318	7.838086067941782	7.38978029999048	8.17222030271572	8.276528659258146	7.84439544903838	7.51868878619368	7.762026207245058	7.922578456003128	7.728729252527063	7.6419101620804355	6.600859653515027	8.525164287536139	6.838739733107233	7.110651628084617	8.338339451610686	7.714801935790515	7.417377435117992	7.589712393009889	7.609702322984804	7.851602837850391	7.857643091068734	7.773438508939813	7.736296056917117	7.915346168269066	8.177035174636163
c92	7.6592140332910965	8.396463116445894	8.25283388643208	7.52763236766202	7.600638878894615	8.428608198120838	7.665506295712276	7.801539831223278	6.634039177335238	7.975041032085817	7.391148163873515	7.5991656569293475	7.0453434947231415	5.424210971920376	8.087456275906856	7.749106524298867	7.142465806804293	7.493838851157003	7.139326628238269	7.746235845105317	7.316428072319898	7.401753788293287	6.7160498305475675	7.531595152766919	7.710804837850502	7.362594369367003	7.569662629655538	7.847981802210207	7.189086895746947	7.596273039473934	7.6788275609851215	7.947230203915208	8.467310264460401	7.8095161883430375	6.619298491803876	7.745570362888452	7.630368988181393	6.864142028854547	7.6191722509142545	8.04188079583385	7.8141909904558435	7.604250948469798	7.1622970367172165	8.037146774966132	7.761909597179563	7.374684056025092	7.631337741485996	7.916035726235111	8.064899498125888
c93	7.961509499093218	8.272353512482491	8.092458995178596	7.333544995475132	7.844933747517933	7.875367013780518	7.505320029670518	8.227462445501041	6.959377161953419	6.9657250812329385	7.141880581285127	7.3159336176567376	7.055369258615071	5.080718206349663	8.150868424835762	7.876148385555402	6.561084846810076	7.7355160699490675	7.840530928580811	7.656532215338071	7.890331802367807	7.293333854098559	7.455605163320652	7.177919233286063	7.1324411299059385	7.759145857147318	7.712143257505537	7.9026317959961725	7.470401758282414	7.394237474059165	7.891249516904705	8.057858619681262	7.6646268557554516	8.06036349621432	5.826794346475677	7.614553531615635	7.274337524946818	6.747064631836522	8.43299284434346	7.521362569778937	7.829227108959701	7.563807954460157	7.300536205699578	7.458215569931363	7.056705464074612	7.513582369289195	7.141280287835054	7.9630908563614495	7.73431356971169
c94	7.9697527220961835	8.068118412508234	8.382493935895766	7.286460833862296	7.690659318857584	7.5976651722845565	7.4621404419598685	7.7315945847573	6.81452469021052	7.721115953744925	7.262648439315853	8.419380512649548	6.565887862168509	5.121866139886072	7.548108098949858	7.349138048909056	6.868505809419879	8.050598700467894	7.023971273256353	7.57862284298664	7.845927197517791	6.3677523893543055	7.1065618060425315	7.455989869189201	7.292378870507207	7.482079030757913	7.523626588805427	7.8955626194764505	7.535211006806258	7.4237220096663785	8.087617654239747	7.912312649391653	8.446110368206687	7.603591120270363	6.721053885908412	8.053161126216464	7.641448508602003	6.909886449853075	8.119612921510837	7.395682183798468	7.853360180347027	7.853186523775163	7.101846896853832	7.409893087083992	7.773712375787567	6.435239568322535	7.535017494094019	8.007437140756249	8.122937663400181
c95	7.325215794602362	8.691064203329425	8.171806171204622	7.24974823557546	7.833779254381069	7.670528945267532	7.4517861238781835	7.950510311963797	6.97560198791763	7.923247636276322	7.565177805334357	8.051741671583644	7.58452481636648	5.068018455701537	8.25974880600142	7.87747190458817	7.097037294094047	7.420593319442995	7.467902729950457	7.925803626932965	7.499945068519571	7.710691405269346	7.340439881068875	7.417156983750317	7.863818843935463	7.044524340578718	8.06067713427535	7.772033285723981	7.515754213168603	7.4950852510264765	6.824527932099596	7.532263339053888	8.290313491439248	7.822675807551162	6.838334044374943	8.263996312282313	7.004586412602384	6.890635092203643	8.115157375564209	7.3710513560371425	7.985594505839997	7.663287637551202	7.824832449926583	7.929710911419511	8.092283741021205	7.534625873245615	7.605212466562516	7.7885141872044645	7.694286122744876
c96	7.867463536126111	7.952751577573893	7.733266038798875	7.53967083177283	7.120859079024156	8.249513288265145	6.775410704423754	8.166201219204112	5.03656222379698	7.9549314957422625	7.527705941150561	7.748097573728272	6.533335388600077	4.734771580401309	7.471679909304205	7.247035358895202	7.091508767517474	7.6857167374300595	7.669820358382868	8.124742232344756	8.297116996128679	7.9231205838952095	6.9917274005998875	7.283074932025808	7.93283569956164	7.6960289709217085	7.75544357998829	8.207176486692548	6.830890472278955	6.938096120213702	7.442111736503294	7.874496649650086	7.40168387145549	7.920484103892172	6.660286625782418	8.288954401071248	7.6424187341620815	7.138784998344714	8.110416757963518	7.662454654412558	7.538985416923702	7.542117192783015	7.2009230220470215	8.034697446350616	7.078613764297381	7.189644953077233	6.442502342255826	7.963864433862632	7.757772085262464
c97	7.734944800268932	7.915570649180752	8.41642794876962	6.546220587059822	8.187816306282869	7.683293340084061	7.7183323810776345	8.373319667795817	6.742738602320556	7.524180398364835	7.549539515804835	8.050086040541633	7.646828475657852	5.057259375057515	7.93165844923859	7.2033172087990245	7.082999459488785	7.4415289945801915	7.857325589101403	7.7074193402524624	7.954190830898542	7.5455595957951065	7.076749692584194	7.015961240350318	7.776110628509358	7.817466808921355	7.911457109298245	7.603726095288074	7.253927986438582	7.601379079463926	8.428947823162764	8.118202545446652	7.047560971778448	8.347398027917599	6.7803117287812285	8.531429314482535	7.792365899569313	7.3289759664307725	8.006842057923425	7.707525426675318	7.8649760869872765	7.726047553625881	7.286742833312273	7.7208582199350895	7.528798951094352	6.846680732793063	7.1357847702840616	7.7905765967007525	8.000470775223143
c98	7.088112716606206	7.9139059758562444	8.234711657445416	7.136008180752324	7.945512689430483	7.0142631215942455	7.4502692625263744	7.672881838854225	6.888547109405184	8.051153873039857	7.541088493491929	8.065990266947463	7.229173534012366	5.709745431570837	8.184735051515194	7.511841649970325	7.2075366677979025	7.096101328826987	7.363645994691264	7.913664381570793	8.118834654387756	8.03934428088837	7.292020563957981	7.2409994922771395	7.5298905224963155	7.895126032130959	7.663002088440789	8.04295337528707	7.565030610753449	7.596955534961068	7.65169928596149	8.007644938896624	8.564805718312172	8.269581991004811	6.421328242368473	7.95638820544987	7.257372267876401	7.376792822856999	7.704950965315103	7.952399019215673	7.765987810346086	7.517795712798551	7.263339478442855	7.7309108553445975	7.410491965615265	7.1772683173547405	6.8843894216197565	8.389871717322746	8.384092705442345
c99	7.497480810683973	8.614138525462192	8.286400497410735	6.907244616750442	7.389997502910982	8.296737562700091	7.1958531848169125	7.538106474204403	6.7963538698525525	7.620787239841018	7.398441151433708	7.129309429512472	7.482294853670258	4.966666975191722	8.039559796461292	7.452686585650889	7.035125640095623	8.310464112232058	7.527188842214191	7.649516030893139	8.382214816177292	7.536462392429294	7.023018952053131	7.249332946582855	8.043777526668576	7.172930548484001	8.002369517171621	7.5607151885609	7.462272698684991	7.755292436824836	8.131021996510961	7.652186532227322	8.28176806704257	8.216398988766066	6.617479984180089	8.086830194972487	7.674307105815648	7.324042989896821	8.042557334687919	7.393127374808563	8.27809730321239	7.291436657616758	7.370609143543163	8.09028654065837	7.68453219434424	7.12546977844611	7.41144239962562	7.908485272958454	7.237808179751033
c100	7.649815786890778	7.917375714019417	7.815070904305657	6.8275739615567215	8.014504035141282	7.768261201260517	7.7366439774478675	8.040669455410638	6.936552488553689	7.967968987011807	7.266805905242177	8.460542552075227	7.697874408602218	5.255983021521461	8.010793543054861	7.411832703817071	7.426689479439213	7.831089405579102	6.973018659424115	7.667532421711303	8.02684623703809	7.541848428509346	7.174475296954363	7.346550200445254	7.896306558655133	7.388341363923588	8.122121651388799	8.401875625746781	7.259029945452335	7.893696522712326	8.061783298306871	7.662628399633861	7.829338742074446	8.05285055916944	6.360150535266955	7.664924965972822	7.571055631930758	6.869191608382519	8.026875982253673	7.28556505322787	8.065853743037398	7.4955079425616375	6.889102382507003	7.742989164617241	7.342353922971448	7.651881854185642	7.436796413444131	7.964236527655525	8.162025430564375
c101	8.334414299211613	8.671929322073767	8.378931564195872	7.536538847113539	7.399292186516773	8.254741233924946	7.4707297781177076	8.140241382489684	6.480680528872497	7.456915434282718	7.629054523158354	7.953379334246743	6.834960566009017	5.132682396104012	8.43431706162344	7.366977613965868	7.676187666691222	8.031508312907697	8.001711947924244	7.456793909141296	8.11773286668145	8.261702627330866	7.5546277965511335	7.3160781164424655	7.644476322967311	7.900068761135224	7.76088939170119	7.768870112998114	7.045878065442162	7.496846059130636	8.317916068091238	7.510373456954904	8.144378543694595	7.982626935468466	6.7331409005892295	7.6185692870661565	7.40997258233736	6.541545321515264	7.423065833230165	7.5456017381601965	7.697154434229044	8.15387409009501	7.467899227127745	7.3971808649084005	7.817983754856835	7.5213001826456525	7.379302142816965	7.677358919356727	8.017924850780451
c102	7.0355836467941675	8.438493334054142	7.906626199385895	6.844516549090848	7.919181960008536	8.36391378818688	7.442917653624267	8.012581397314406	6.959075950016844	7.982079546985735	7.441974777149965	7.932935152872733	6.787785924128508	4.987499771839387	7.8872003327580655	7.424962898062551	6.587835493353866	7.565187577556895	6.525295394829099	6.5866568956890434	7.814737488608918	7.923390028599062	6.938963877193313	6.625695224350537	7.703765452350452	8.09741998226425	8.082340575062808	7.760214791642171	7.210332152291724	7.666250285495021	8.19251882926297	7.402506224739192	8.269183502388216	7.803379798777777	5.6788809029499765	8.352071946607659	7.113211126780883	7.031595701821453	7.213252444380018	7.752191288921479	7.981338438313229	7.0620614179636645	7.317535374201451	7.683722142448892	7.724619728637588	7.005875389419497	7.452432248806112	8.185353932390035	7.261313817308512
c103	7.8418657096786175	8.088992851831664	8.160548430052186	7.039981618761934	7.457378246412313	7.129562547290684	7.471651158889451	8.031552217667683	6.58502621237916	8.103485704258453	7.721596647147293	8.405923491805236	7.52561115643479	5.658277657429933	7.828619412762196	7.310347889838523	7.4943287729201025	7.661177460208523	7.599656473598769	7.708578106248073	8.165952074861716	7.835233326043162	7.061607824818706	6.657678296449653	8.236412288162233	7.6413793999792246	8.237675737725239	7.773397140851455	7.545679734873545	7.256669879038447	8.308333588670294	7.836434355120886	8.039945697988879	7.649902036237417	6.507551467867942	7.79925343908149	7.198603289990031	6.916460300115119	8.115736289030604	7.823668899129003	7.922679474293213	7.653659228615316	6.9946968420317175	8.168972614446082	8.062091287587192	7.099240047816802	7.059042450660762	8.068232537293182	7.690369565267562
c104	7.817979891715742	8.68805140234296	8.130390655104806	7.26999406018205	7.805560611574342	7.6356758699773435	7.792496162650416	7.365529810996722	6.8730209066523305	7.829428715167309	7.510762812729232	8.22484597655597	7.339649912579469	5.1477885786855095	7.87573988495085	7.2820019079862774	7.103940704308347	7.689143490088741	7.230348009951268	7.88004660652433	7.852300091498048	7.146952289629218	6.735778184549392	7.318503622608737	7.8996916811745095	7.690977200488545	7.0457793875760855	8.01031643565381	7.307337890585222	7.487319560765259	7.91965717615791	7.498857963670027	8.365977336950492	7.390357526117301	6.419854387757701	8.011402241538335	7.058516276305152	6.256207431595239	7.974134181573027	7.81352638036551	7.662146563623807	7.039328590673318	6.7059598226519155	8.209512596041845	7.3989655470477285	7.4874591876751975	7.186487547757652	8.426071163195761	8.331349927092976
c105	7.714257537251169	8.621577725883954	7.6875243326789215	6.970445840103582	7.525455361208395	7.079536685908664	7.5182787905837785	7.7203240145179155	7.1051835665577645	7.936975660283613	7.167267268181449	7.997528807878737	7.110279184954219	5.120354079466785	7.673727227445348	7.2460380964839874	7.3915933357584604	6.9406471016419315	6.846234389810273	7.93855951619361	8.28537342450431	7.641088986253767	7.186049562001375	7.170662440660562	7.681088620548954	6.945437376320366	7.961389450137188	7.782708044841812	6.518724171676363	7.509713224839362	7.737471659883155	7.450953575935785	8.308150632213055	8.086217880466194	6.07206143073928	7.898245350189327	7.498075181172514	7.291133492665009	7.9183313455350435	7.497875689032592	7.886367391731647	7.697484193387813	7.5489393272762735	7.6658721663133225	7.9082019646168975	7.417387696882449	7.110134731775696	7.943880055346713	7.226385287532632
c106	7.994552334669845	7.914891006860381	8.552828415489136	7.27832474553683	7.674835735936818	7.906594257014277	7.8508489589774015	7.237984094491818	6.660915040555007	8.057492792123412	7.543020511810223	8.093057854715758	7.284590040738562	5.256974610819926	8.205613147093406	7.484100896151353	7.257530781221224	7.876234660269488	7.687981041269939	8.157128563364736	8.317524977626926	7.5649695947284314	6.896591772015188	7.116420373825991	7.327138378748182	7.608830969218388	7.62103701971374	7.713546840820628	7.666077179724531	7.6217087184868095	7.761506545563298	8.219582111730555	8.1204589470799	7.930507525132429	6.636740666555407	8.20980115586579	7.390647278323412	7.155302245337948	8.011145951289087	8.08011087856191	7.743931338278737	7.5957164530613985	6.8518950124731175	7.746137694986451	7.918458072746242	7.138650262746506	6.929823724408712	7.9079460196218845	7.0162326045545935
c107	7.739684230124624	8.49350135286698	8.076056222340666	7.755202202928211	7.4003839782522824	7.869271380486463	7.536958915860399	7.6571142984809635	6.5434181253942025	7.911436801234442	7.631864439954866	8.154169926416355	7.130948175321102	5.357871769238266	7.953216660069221	7.516652425747762	7.351471814674068	7.440979872260168	6.985482888691018	8.038746441945408	8.286324836867678	6.9506360203351125	7.2881574422920945	7.606466192046272	7.46342685924779	7.600404991919701	7.723607184253651	8.251765089373599	7.1516763090187645	7.807941759765677	8.328469253860348	8.303608646828835	7.903017004603557	7.69130728555351	6.460244603760494	8.392321321278992	7.701096601941682	7.197002034378942	7.552185006850247	8.079444063059274	7.980371517011005	7.7290987635135435	7.494859985610168	7.6044486903257384	8.024159747304227	6.909950620072364	7.466125322957783	7.663058806818977	7.399405801628769
c108	7.592908705905399	8.011060770580679	8.19191335773571	7.554265090592683	7.670007414994349	7.854358024165709	7.126115946430961	7.909410480794404	6.591406153743055	8.010892253151454	7.368951210366338	7.9709805650758145	7.1549405449595325	4.585235399995238	7.927094820892869	7.6393123763471165	6.755745532421949	7.325607738507568	7.5004818849375505	8.117895298677755	7.625524246131184	7.904876070345341	6.991657197411156	7.199222732726179	7.794747232837308	7.6274366837146905	7.788499727419047	7.617147310477438	7.837034435610776	7.65713614720099	8.315368918467003	7.633589999189322	7.806488127705956	8.410911624431366	6.1584149834923	8.352217164287612	7.210005119327001	6.949864948562047	7.888198117733784	7.444321842193277	7.958719617240959	7.379256937372702	7.36342262167512	7.70033433582365	7.318726773346087	7.446158964197714	6.673532173125701	8.069003757296004	7.786065357678855
c109	7.329081030408885	8.212074677951035	7.740756454228702	7.596654516268469	7.581028602365625	7.788558405310676	6.939761830953549	7.454849549175843	6.701116807557742	7.912824759036312	7.846561784705372	8.072737624575758	7.3643859656474095	5.205975614182638	7.838057627738098	7.674703401744621	6.905844135385131	7.875530045026275	7.34614212311589	8.206183872380379	7.947956527919141	7.676853137387588	7.095846717757548	7.241498895886957	6.984096494716551	6.9910660632187165	7.006462732812578	8.220078313011985	7.842761770291711	6.796285541762995	7.763125814356094	8.108211412424035	8.629775735230531	7.920439614485067	6.475407749690322	7.987742086716897	7.291475415205394	7.161431627392407	7.951427874962333	7.686426513922603	8.054079326455174	7.84783005915696	7.029415861421546	7.818641387991535	7.949443199593045	7.584908514460888	7.963727971883725	8.240881897130723	7.707794354690198
c110	7.881516182301499	8.82573847320702	8.362761120979206	7.116063452529647	7.079280835320892	7.85763920646225	7.585671285387568	7.790039722423798	6.188976213939243	7.850346099561354	7.774506532492074	7.745780246033622	7.441308392839397	5.4342223510949434	8.049615695724311	7.816424247753407	7.616887206799121	7.237934963773585	7.472847968266102	7.818997950696772	8.121942921019569	7.194811538480419	7.3537517689820895	7.410714044053637	8.210292474017296	7.220441297722296	7.958457103560423	7.926585789003672	7.665966718270223	7.961997081917093	7.817685990750125	7.656383076503514	7.9407574022389085	8.283188880967392	6.198892473906463	7.883273965826271	6.682494621426617	7.00887855206338	8.028579029839314	7.670062032953028	7.908136961502622	7.899699979969358	6.970243359971724	7.761257518371045	7.325883343167379	7.511004269285093	7.501700114513833	7.905678556229332	7.792002218246433
c111	8.069128866218836	8.530669999529506	8.156870607151893	7.672533332592526	7.2038020104582525	8.138649777462549	7.7869390047409635	8.219974460964957	6.8630067633552665	7.5776664010556445	7.35284210965467	7.858931950188698	6.840176435835812	4.9807337406345304	7.95715284561194	7.412737448646839	7.5522208971216775	7.995891679826478	6.9284465132145705	7.507765522173162	7.928603475482284	7.325102897497648	7.462805623809706	7.209110174387088	7.812680194305707	7.979484084149416	7.977153950691473	7.6331090053030755	7.794329380103881	7.680391068398356	7.990112561080023	7.3896813163537	8.084306417649081	7.915951875468802	6.50815938231912	7.748137141582684	6.621510943675602	6.657271756546496	7.790844217391091	7.430455592353303	7.849239884379762	7.171466451106168	6.972521101311187	7.578880326420901	7.911007610282708	7.000246401030835	6.9562293837363125	7.650170733733293	7.742627544936186
c112	7.810869826363863	8.347619532922987	7.571910306964747	7.723335135159378	7.81474164516868	7.725996655963988	7.638604949744649	8.193916343810209	6.523062839134262	7.7843163622103235	7.308092976333152	8.028328979168887	6.522781477156557	5.638018864214582	8.129818298091479	7.3018488925328064	7.282255985338974	7.5642584962935855	7.69979752280005	7.4159683745636915	8.205015780528479	7.269302563163228	6.9932670587900905	7.3198229505812025	7.768676620467036	7.524708521784967	7.799276902771228	8.09065868236346	7.550548129788775	7.549010596539267	7.903871030277761	8.213709920149226	8.070631865265733	7.253190720791907	6.8989195450727205	8.521915778708392	7.496195475740148	7.048477449356619	8.056427547461011	8.132866938929666	7.460858273938173	7.708031110577713	7.304009049011518	7.8930189191089735	7.0276509648682834	6.871460959199543	7.420211791877812	7.985592596919737	8.161505767721234
c113	7.587188092574372	7.938589940230837	7.798240828162978	7.382657303544079	7.971310996500081	8.146419947163457	7.556424314022144	7.9894521141520976	6.797145244203832	7.3329281497167935	7.713032741135825	8.440289755751675	6.090238182864073	5.325009334871913	8.067182526246274	7.171822330205638	7.649769748470056	7.301913647443353	7.726965529713343	7.841737396375481	8.104663316991877	7.524410715842094	7.228585329694727	7.502018863944633	7.902205965482229	7.4590907778158995	8.037652876631016	8.032142094258301	7.335806287895367	8.350144521947808	8.22350042219266	7.253475854304208	8.285094781762137	7.43255769209603	5.7018069325163685	8.167126923054163	7.196761618697053	6.800569749105628	7.863053747357847	7.6573461117133865	6.9339309704876175	7.63216165350484	7.244493645268446	8.391503338261977	7.088228707852093	7.114383217624037	6.807630285405632	7.164625396319326	7.991412313808485
c114	8.04801882117011	8.384820021040934	8.707900919264771	7.49105751775708	7.691016172279374	8.058965983967372	7.194265053941091	7.562086453624611	6.593640201101816	7.554242903861605	7.032561664793786	8.123246693155181	7.248087530542986	5.026357022375837	7.847459905405903	7.6305624234745455	6.836697227904002	7.603715852239187	7.249704142519818	7.399425522405159	8.13360930474726	7.2886701771816655	7.025788653020575	6.784458713736376	7.673279088177205	7.795493665339447	7.577630699073628	7.812014239240358	7.311243514484973	7.3866601701346015	7.6733211561534835	7.213625636973456	8.308193154281144	7.4971251498417075	6.457534366603593	7.6566337594984235	7.347000749822778	7.160863523331308	7.963750641090957	7.914827453784494	7.982376519791847	6.990434969018688	6.852867827620597	8.113989254283865	7.923858107620082	7.585391283994945	7.586960489758343	8.101848703835278	7.868951966924452
c115	7.446322565318921	8.525663579780051	8.42809419904584	7.330949748301109	7.211687690324948	8.067282402056387	7.879698242551677	7.793478020650622	6.255873697624012	8.082776882130304	7.5152773899248215	8.055905620229654	6.665987741355583	5.245331248673224	7.460668223990395	7.795335066167778	7.108295003164669	7.338200722338537	7.030321582888139	7.7980812015033045	8.158485938296009	7.784033953427055	7.1464941764309655	7.504586649493088	7.698742523716512	7.211871225216896	7.4829536129626835	8.4881603106069	7.792489699384809	7.442112934032918	8.00214637688623	7.578631556980406	8.4114936984562	7.65969573838274	6.172196584488487	8.120326370262394	7.647548351381744	7.107764188028664	8.301397972956076	7.864983733966419	7.83922834852356	7.465292486324724	7.009832242577728	8.00910505678803	7.149327310646756	7.363885062159882	7.720362988171791	8.186639314748463	7.97906839253455
c116	7.6344924966635	8.08677534893184	7.792960853035246	7.270646022591984	7.502323741219773	8.101145723140501	7.521860221622004	8.374426819137309	6.949533554390513	7.8577302318056335	7.609713585129932	8.424726774485539	7.383975345788218	5.5127483320596005	7.84697018011584	7.52041504828941	7.323281099307081	7.510406045551237	7.724216614752059	7.7046359284824595	7.821074525388296	7.2971346626170055	7.3846995753059295	7.42793587227543	7.773198380609412	7.738679710702358	7.779491876809133	7.729423745433668	7.0196191445114575	6.978442151858378	7.791230018804478	8.326213557381372	8.459246125625041	7.823987744414214	6.627544360395357	7.454781548782685	7.551764139667992	6.853102760953088	8.178293006801297	7.505303066231838	7.450195267746714	7.660815761699117	6.533566358589861	7.556633265574797	7.426193194548774	7.572946952990532	7.050588355639262	7.229911941670296	7.905035404360079
c117	7.896308371268533	8.510816931225133	8.634422790451206	7.039012536146205	7.794621087912022	8.169899843882545	7.832484062943572	8.045963003557675	6.694763893550683	8.413702745672081	7.810200881891972	7.826855075906768	7.4995545239798735	4.71033622864043	8.344999830306785	7.660802258845264	7.495560342420482	7.735148507434577	7.5333339305461875	8.031787461562903	8.305827102141839	7.222580163517031	7.257124224854378	7.010416340684579	7.6317750356820655	7.765558761472932	7.581040340082611	8.22063868453992	7.487332669911458	8.09418245339634	7.913798022985727	7.985512364879661	7.8741892001885185	7.733806685839868	6.911058280381664	8.235302012696916	7.073888265938757	6.784262482317329	8.057234272279544	7.606730933970878	7.621078255166575	7.922391637037681	7.137638079014468	7.298319101447605	7.281322198122468	7.03636451645612	7.2825443896278665	7.646135872222892	7.765023290295803
c118	8.01815287476351	8.448468495674554	8.160601091572126	7.601464341414304	7.5510066577403805	7.750041486874507	7.719813843210447	7.680529059213853	7.38066384290129	8.275872608305551	6.790794503896634	8.337576973004364	7.353277069436035	4.993128709092868	8.175289282904165	7.692479525845293	7.442324924617615	7.8503745109663505	7.457052148369299	7.264423559838751	7.498125787499673	7.977499102131294	7.010155871932068	6.990825798929236	7.3843499580443	7.019227515725388	8.302917326415898	7.9516536215192755	7.127722768518437	7.190518590287148	7.9828887914553155	7.899288785767102	7.885163239141443	7.598629554515556	6.517072602175344	8.03277504327431	7.551273811366093	7.093250386552211	7.687261560762704	7.920935390416258	8.0271131323869	7.805446428370909	7.529563842156242	8.253570430695161	7.106133610138254	7.18392994811882	7.023646688387827	7.782148006887325	8.025964328040173
c119	8.194343398511258	7.978258213752112	8.074958892603215	6.86045991374894	7.348956016458131	8.253056701983848	7.562559696740099	7.1526016758091595	6.637247466101253	7.975926861600696	7.252634111304983	7.836677104348638	7.4022164023502235	4.9159242568522945	7.9127395516748145	7.1271613552897515	7.522620900486379	7.562429144393091	7.556422018552875	7.580585734562859	8.147423459269481	7.7753048010723536	6.988834146757476	7.3951702262000545	8.001540154845456	7.393032864962069	7.631106010775213	8.105760111616597	7.256102695031401	8.045038854037257	7.751883383699551	7.8079800223964995	7.644101928511415	7.967655091122875	7.028803675898672	7.239008400560516	7.3453590358767045	7.494713024980903	8.03742081297523	6.796718480566978	7.711859333615927	7.3556736941274155	7.1714679921898075	7.8508735925352955	7.4833020649165425	7.240257920763182	7.558366461680062	7.99217485194703	7.965773406481178
c120	7.914321818329022	8.674227843994618	8.526884795231577	6.772133156493707	7.416243394727207	7.9940632727352545	7.4943944337638895	7.424760248444209	6.6702864354662506	8.318561068679061	7.615197119930904	7.93745850292572	7.05224636517599	5.412609104752192	7.858255326645536	7.759051075466522	7.565152874227087	7.371242747481	7.360841162557148	8.070543365540034	7.802970989749823	7.464714256160566	7.607272589715174	7.317370051353962	6.920454389463517	7.405518663305173	8.149439941028485	8.015914959267239	7.345707127215426	7.671974277923589	7.5199458402588615	7.738118975585062	7.93226969247059	7.818018900229133	5.997357255766048	8.15599684754913	7.161669973696778	6.975500550359363	8.443928686400223	7.7664210220957735	7.9503585875044624	7.753508281173985	7.504142853065251	7.5217266214841905	8.076373215914456	7.162470924070016	7.002679114139159	8.490583995718582	7.793215633847648
c121	7.980944753666947	8.522010630583166	8.37113360322712	7.056951113588156	7.257459098545248	8.185048059074402	7.752724512118925	7.541138125840836	7.20243984599796	7.513090870735162	7.357979385414527	8.330671190352879	6.9791724213634465	4.717240932796614	8.249075467373833	7.516361617683481	6.999993167154684	7.813318091465452	7.840534698352489	7.072647640150867	7.762557015794731	7.609653532591403	6.788406844548128	7.337170698643223	7.001853626810463	7.9031329363469425	7.704779902273081	7.949216528587437	7.7740493884732	7.379248797594439	7.800472913233178	7.9504475313148815	7.875437886504332	7.306490700771476	6.534535876347227	8.055026543222844	7.442349967942567	7.1111893681188025	8.2730842827556	7.433316823114307	7.934129918635036	7.275017484188923	6.685567075253897	8.167423282479325	7.326631586002118	7.281395256645937	7.355917311990446	7.549338117426461	7.564183666054487
c122	8.14877750387756	8.483665689994854	8.179398338667689	7.010685731894977	7.765879334090326	8.278525805489702	7.598181302141725	7.754866711642671	6.701124367511997	7.249604319263395	7.923306047453463	8.13743531191548	7.262767944636628	4.931820888088779	7.727947854960767	7.315726246832918	7.385000622940271	7.949804788338139	7.427832169833572	8.080663178989319	8.223588244969772	7.235813285196942	6.8846027113376875	6.961394954633162	7.992478271563994	7.861290550260008	7.9694747427867325	8.09570123021461	7.440590366315137	7.551200496691212	8.286521214914409	7.794568274488058	8.448121458665637	7.501641468170577	6.845240959546679	8.107868342391997	7.566375911020301	6.899460405542801	7.918820591753326	7.421736271911661	7.804632712282689	7.4830264537511315	7.341009681693461	7.937963725212352	7.433591583600888	7.183755795233264	7.54143926596738	7.513489148508349	6.9367244905360534
c123	7.93759495339432	8.563921303800816	8.237133814754744	7.7155767623763944	7.6563921660887555	7.770458374547572	7.625404852324326	8.035860809697496	6.928292950109383	8.085671711235703	7.292906401508522	8.355979934087415	7.344886021087777	5.296743349001057	8.121771802586867	7.916367805072506	6.89748364792131	7.640984877788197	7.118518223375213	7.403883543629052	7.911448572343396	7.893445201963584	6.7040103823000905	7.3917831218993095	7.029640774354651	7.841200350988182	8.089307068739803	7.886769309596945	7.5275043560384	8.143243934365538	8.363657143665577	8.064933494563236	7.94627000164864	8.030153959842103	7.144045061867733	8.384945591997479	7.250665883542125	6.567376465358293	8.352942424580224	7.4806580516326395	7.9533178104836395	7.4977047359771	7.41682371727103	7.965609557953132	7.729971980892818	6.790121440661825	6.521130003090272	8.317593490822365	8.056188396965663
c124	7.714660412386875	8.626778020908233	8.172782991660409	7.175627302281486	7.421100826691824	7.855452694788995	7.608701625961901	8.062363466366504	7.372602761996901	7.844722334777819	7.2705163898233955	8.090590919329653	7.382979773551978	5.308305627905532	8.081262470239272	7.1912499135251435	7.026344031265228	7.64136961991196	7.306758017400372	7.6878518102567375	8.070069010342735	7.658128573299268	6.79119310552854	7.017542498400654	7.650624004210157	8.22405990423338	7.935664363632605	8.20487033063579	7.3188651862386385	7.8737076666713275	7.95165552301093	8.133876748189255	8.228839524621925	8.09310203106507	6.659188860308027	7.800871100276258	7.23774066158646	7.141597577728335	7.684492237962497	7.845558118525847	8.010930343351674	7.666071358814539	7.5074071211966436	8.192378516785148	7.510737033153781	7.5532033653034425	7.202909858657169	7.6401473306310255	7.8750946649844575
c125	7.482881533442818	8.81557115860253	7.668907074360018	7.445996227529782	7.8599398540633105	8.071675454763207	7.357883431643358	7.9525073116968255	6.954778269914392	7.821457931902209	7.5315581155298545	8.340212585177678	6.895280821578728	5.03624315330272	8.140723537757905	7.250499564931565	7.5305116173295925	7.817417988351482	7.328359918759538	7.487152173373271	8.368085411090853	7.800663312791652	7.3406928373176275	6.847115320778017	7.482704292853371	7.713920966905339	7.3892501014483924	8.367337316460466	7.22653308710919	7.653301333066466	8.225172218232943	7.945813786174795	8.359967243646727	8.124385797606465	6.8389447013331575	8.126533545191236	7.489375147457626	7.184487064243903	7.640026708651055	7.790190921918072	7.9672188678139815	7.670117545830981	7.593467047303318	7.925843463009204	7.238788423894082	6.66323076468555	6.870975535406746	7.432139365541918	8.284935808295065
c126	7.587031485427714	8.45760687189532	8.25823613916287	7.411656669145429	7.4839181573462845	8.03027130705029	7.7220923018990675	7.1750015099769975	6.699627544398823	7.5186420096143065	7.462126265225427	8.285956420866594	6.8486076700755785	5.0422711144456915	7.750826089588068	6.6022689894019235	7.557539593930808	7.809732409087256	7.5043041932182	7.9262774614546165	8.468073176006094	7.344442005139222	7.5441572821497855	6.407032133156703	7.918101169712412	7.734322814015551	8.129715572199762	7.9673365115062955	7.411235237326744	7.603754811289375	7.888828688721956	7.957884457149677	8.002956247587862	8.165897657801606	6.653770309567633	8.194428739821426	7.003603254087897	7.345955367087796	7.735357829258903	8.17866111327877	8.081075677316791	7.7941760125878385	7.088160467683202	7.509091642164051	8.083350335661459	7.104891292550971	7.247008471324639	7.6943904838694	8.07153384088691
c127	7.649527015784029	8.616623257474151	8.432095622054195	7.170918476668535	7.4614938206154005	7.78606634956967	7.376159611594057	8.079329169910224	6.8941373959182055	7.725140007098577	7.832112962786152	7.49452587880123	7.353875488791307	5.435028598503443	7.924002876914325	7.034668582252362	6.673594092749242	7.439752543276882	7.221356346496259	7.890587648286737	7.8543592878271555	7.299796912441923	7.064047296698417	6.342958995351156	7.910323931388459	7.287247303882779	8.255144721691666	8.11486747113025	7.813650466127356	7.68669452180894	7.999837510189287	7.15828349855021	8.170286182549834	7.697589129732652	6.950615211773315	8.136542884526431	7.248865539808958	6.913978556861068	7.873188670435312	7.6157911813443775	7.974019854198474	7.779121903721753	7.194961249553412	7.816636546124593	7.645841879559567	7.580138481251327	7.4658091253771905	8.015691104892436	7.976900732344557
c128	7.729133837016492	8.049419586723072	7.9591011458994965	7.3548087744332244	7.655572277791296	7.862234777155519	7.756313750397973	7.887327864380598	6.850811280351615	8.273052094379539	7.58897979095105	8.078763174683143	7.103887000940688	5.359777723495928	7.701323077377398	7.817581711094623	6.5679213951903614	7.667473961331392	7.788658897767428	7.71220265593943	8.522477739698845	7.590372748353072	7.582560642300796	6.985823097149776	7.9370064004239875	7.364613262403901	7.620066534612515	8.269290905559965	7.2875613999060604	7.902115991490897	8.155933308247759	7.5741618246847215	8.096826383416515	7.6148217574899375	6.270636568329199	8.022098241473056	7.602259961069458	7.193226979583678	8.091104265425079	7.287295163554763	7.055771016122862	7.279305061207732	7.207641980449605	8.02497903913696	7.8307236508586815	6.495861010740581	7.447619772784593	7.853662457557216	7.767798064544486
c129	7.904202315860879	8.37744069291526	8.39131977715703	7.087999126201571	7.250575000350298	7.474336286446043	7.547384383603207	7.9851435584635295	6.365626972509973	7.8594759545702875	7.250552047428955	7.895024844384501	6.719480458609395	5.431925269381829	7.283672968435648	8.000333858335765	7.307840116024359	8.033771525279157	7.780853747310406	7.4687289840331905	8.216893651647597	7.3726247583931315	7.32857198648925	6.867295883236384	7.364241248387146	7.521611332379551	7.701865895525751	8.039500231285324	7.077112959134693	7.789458313756379	7.816772787284622	8.08160579495098	7.771665196075832	7.8369931775781465	6.924244395305992	7.982334484490732	6.3308553892348325	7.019350789299732	7.53908835841601	7.048652872327813	8.151247890560116	7.246551609621981	7.407144768438043	7.533050572273082	7.904855874198008	7.049227004494441	7.242986627053241	7.993570516596264	8.03993794992522
c130	7.6384560924863925	8.590790081609562	8.102448694071583	7.5191119204523105	7.814799583691577	7.8366747253502975	7.815065930613903	7.891299416124113	6.717213601146987	7.876868833128543	7.091038801838008	8.301199808987223	7.065167154520202	5.286795176385394	7.777556798547809	7.516116780603597	6.855119985033507	7.753243672947256	8.012225803465698	8.018135840736928	8.101329087207198	7.590655948353634	7.514477995868303	7.341363280633633	7.570019568192081	7.449007002796582	7.9722881045962035	8.409962456187928	7.843288040175045	7.187599756193131	8.360761698892379	8.143930389690249	8.284094148222415	7.64424188147005	6.764695468657018	7.947946874589893	7.754995856561142	7.188367122169828	8.253110881833164	7.0402177686511775	8.045723902668769	7.996418259807227	7.355595488774052	7.927410305309562	7.062166691687588	7.400636546620928	7.373590600589403	7.011499015208112	7.5348847159094365
c131	7.997480377656681	8.346601045095607	8.2650348820349	6.9408980682721895	7.876483393391702	7.982759590650033	7.332296246553821	7.519142216787156	7.181040117649858	7.5215046897090625	7.43174876471473	7.721445595485874	6.903062166335702	4.593609954389788	8.261432336564322	7.758113305798787	7.327218564417883	7.762234739439322	7.605128812855956	7.578813771281286	7.923497172891022	7.6843235113895405	6.281888575021238	7.127816972619732	7.34656713249495	7.394402595562153	7.470132765952647	7.814253685665016	7.368934081793907	7.6574315816085505	8.178662452769816	8.054444159975398	7.924408734680719	7.042295007586532	7.0578317496938325	8.218639781061771	6.800657109770459	7.652945274319905	7.966029063754233	7.373984865400707	7.788496444867481	7.485226632388152	7.534300027164727	7.218758285205997	8.004190031762313	7.194319920855031	7.056344734035625	7.948547588854074	7.916027543744128
c132	7.496751131773177	8.357404761956005	8.473579045684428	6.790268775369401	7.978412130316923	8.463563050000873	7.495173493910091	7.583862711983713	6.547071665848657	7.935258187260225	7.446399469160335	7.965624878609378	6.923846116882751	5.3321154143455045	7.572424602757536	7.773970092698356	7.337152759495848	7.94213994731629	7.304434204178709	7.385970131822831	8.37189979296154	7.570466592391357	7.298400877104285	7.134635598946493	6.892743042753969	7.805258558847745	7.6099874879652765	8.194811877520559	6.9036567323038165	7.9679105702098845	7.878197686190232	7.851564855535086	8.347194495509003	7.798454757946253	6.697923693008849	7.567348186908497	7.515021606130227	6.88558710167498	8.235192808436738	7.9887383568806865	7.9951050872985725	7.734058536949543	7.209865437879014	7.86731877726555	7.440852302502752	7.224958464381348	7.35847049265706	8.34636293655002	7.837918599421479
c133	7.841106795052518	8.739575399472358	8.491415314243339	7.042957411331153	7.791975424785829	8.19800282252932	7.655483697886602	8.183227613043307	7.0947432121932605	8.355275315412817	7.797879347736697	7.520806372034202	7.5711953361408675	5.349194143287684	7.951429953063202	7.267297025249696	7.237778539013648	7.186632269697088	7.341203023157336	8.0439058445426	8.163772621841847	7.521878799990318	6.712210861230676	7.446088580019269	7.482697601429835	7.953287252688598	7.607381528632875	7.504812985286147	7.679658747160225	7.725687604139535	7.9008189985264945	7.808297841938548	8.084977871953624	7.505223872057309	6.947216163639539	8.202353284539573	7.052420533025156	6.6895686895610655	7.507506912093503	7.285832249900997	7.914491337278321	8.02602063273212	7.321375299142042	7.889056115157541	7.952148108420959	7.310488105464729	7.736310799790907	8.15958558958954	7.923740120299713
c134	7.937116138391491	8.499873410847574	8.524966909115847	7.4975702057283655	7.0484166385531655	7.890877492285769	7.648822984562575	7.926263562768468	6.769274514283383	8.315684052731774	7.48257794462201	7.821000462897349	6.6963001472295325	5.542560996655536	7.797795923423703	7.940468638247855	7.463374455980443	7.776223058903639	7.921309433706704	7.177066784474285	7.95399534109398	7.195333876195379	7.276375788712626	7.19688273951388	7.720070028707893	7.53589340311175	8.161571579994224	8.172436462038133	7.646855271924196	7.440033938800137	8.036834431140756	7.4277997169477565	8.053041464530732	7.444213195162188	6.432339426038699	8.106234262683289	7.228942926821383	7.341687893798916	7.248667939289048	7.846455064306502	7.408084373167354	7.520042968006138	7.30889551264562	7.87046555468437	7.362433110358803	6.91007615832465	7.393228953769487	7.823238149874276	8.146395165455102
c135	7.40299461722007	8.070094050254054	8.206476502652155	6.968694386820879	7.797140293947754	7.705677607902841	6.816892667211647	7.978975717843618	6.960552462712887	7.695837664188446	7.3339056821482735	7.956832426984834	7.314680882271465	5.4607215336437225	8.466186240863534	7.8642257255890575	6.687031000565595	7.688700417149821	7.799978664347665	7.659655394119325	8.09706633091089	7.408981496182763	7.065838043550395	6.88622293011429	7.658488634463378	7.384074874327854	7.87611289758629	8.251476271150349	7.159683990905782	7.6292027635616275	7.533866867302418	7.76335078832672	8.534887386156283	7.895742216533509	6.792859465156465	8.412628895767392	7.7258329144496845	7.445864310245037	7.6396617182026825	7.871992915908406	7.9690033519199	7.355869529315049	7.356734996724799	7.976806906857173	7.776880456034068	7.303296238331194	7.335680492689548	7.969742514653224	7.948540108146198
c136	7.6016830010672	8.187706997655193	8.229115523479319	7.29621351836013	7.5665204771816565	8.14789508497015	7.77313632500684	8.202247825845788	6.950864162865359	7.489688826348949	7.533931492314409	7.410638650482537	7.148374469872014	4.979233722488528	8.107387985852188	7.671295301440844	7.149727629416455	7.553579341708352	7.850912078005759	7.4036900354979025	8.369900305976875	7.35861989120075	6.940886136006731	6.925432466569943	7.822099050044682	7.30072540900313	8.172080071212863	7.828716519946082	7.417980369772573	7.160830811148462	7.702321140641741	7.919396205113621	8.57082365494703	7.69483476972897	6.754699479884456	7.761084768825593	7.498412290541962	7.04183350503775	7.7783378816429	7.580473271577962	7.153062724260303	7.951612924765085	7.112384568898857	7.880604521004508	7.654115731836326	7.311159957497829	6.99743910140723	7.598975610537903	8.156913890262421
c137	7.813345658852858	8.343811506629079	8.175522671249439	7.427996840096814	6.7015243151901736	8.00694641626762	7.498752998404528	7.7971192402705265	6.921670461881042	7.906797005456557	7.355554472081987	8.058278273418836	7.044286270277295	5.3873602765137365	7.29962090050991	7.776954326852126	6.86075256247429	7.94091577622008	7.550029211175147	7.928743688128586	8.067531778632551	6.944395680372825	7.30392237556461	6.4669910473421055	7.546570831329647	7.6413394023639905	7.8476952275886775	8.081366222257174	7.8150392474623445	7.586469833282957	8.023158180200722	7.580405218389182	8.492998791536088	7.3270223629326665	6.410262752581284	7.968697369390204	7.844495611001276	6.931411901024388	8.11330767152098	7.596081334343343	7.845352036825461	7.650665617419835	7.279490870383547	8.179299777367916	7.401210853249422	7.695408500764928	7.188493567079616	8.018138287248508	8.247736952906
c138	7.905527575385327	7.589817520421832	8.07303216429362	7.207900372372242	7.529376689529741	7.046874405477313	7.0496199861851325	7.649294074106611	6.651411232183985	7.5278311746502204	7.036326656682356	7.580207069917611	7.235782300255117	5.532084169282771	7.762955351146023	7.744020679572976	7.399742779160526	7.078752658907644	7.624171451235508	8.062043129267678	7.778825010129148	6.993079526044136	6.694750708186265	6.996169218712781	7.234607143227088	7.113768030901937	7.9220318598643695	8.105354971599402	7.6496378976824175	7.849734652791183	8.149914590117898	7.485301776512361	6.77134503395796	7.600929118369986	6.304906430017628	8.199623780381641	7.44190654557404	6.831254993654847	8.19489785551097	7.846053814704313	8.104509937837232	7.710264790138669	7.474601722291207	7.906376025847187	7.647867440008178	7.138967001955904	7.239063165858817	7.712207001165352	7.83109256920096
c139	7.8774134755808385	8.42546620467808	7.743759109854281	7.517534587654133	7.6976445651378045	8.0897085050783	8.21005864970758	7.931072986080069	6.747042417611872	7.808631289710138	7.676984232309077	8.306898949004161	7.600764345599644	4.947245076584276	7.657654679482367	7.644129264369201	7.0659007538249945	7.773712505522503	7.540331847187443	7.388712709076109	8.081036787143093	7.68535686052297	7.200116321972103	7.213269791480974	7.89282945892767	7.652842773752399	7.890624950479308	8.132301841146559	7.667613196485512	7.464530241954807	8.132893173659983	7.699657250823808	8.218387151512513	7.802671808717438	6.785214766182982	7.465467391924339	7.341467969033305	7.1377192545376325	8.284050898982853	6.992525463581005	7.756772873863446	7.621583901902389	6.890660525618687	8.02865482053345	7.770196106129121	7.523696928714496	6.8237699443936695	8.083762983396868	8.143698078896703
c140	7.416102237425642	8.419673315798269	7.942387305010352	7.258839087847765	6.852463707089926	8.113063657729269	7.739257106562103	8.036646565509145	6.840212813781084	7.622144072445983	7.763700389380298	7.600169523442074	6.102754298209959	5.514742937737715	8.392838162959313	7.3983248099664785	7.186391538445362	8.135481130945433	7.509889154858829	8.057451518755276	8.072732757743044	8.032156627742603	7.1605641664931525	7.290459555267959	7.446126145362393	7.817077447773333	7.634896758315997	8.204673627958009	7.320662133053017	7.454370344167128	8.297053345116888	7.646401541232397	8.02658399319327	7.9361599270169405	6.874655914825294	8.004428385024271	7.740150022459433	7.348607280088551	8.100811294476554	7.445917499887952	7.260941268524202	7.396556199599055	7.2633457052251735	8.17814849542314	7.122760778620759	7.4992326778882505	7.474215007176375	7.662349077416599	7.685381827762448
c141	7.585900630074553	8.135827802940103	8.307817797365773	7.5849124549187055	7.891052826403098	7.3948163042557775	7.6641239703841135	7.688316625519534	6.6190637158651375	7.8024002132392685	7.181399236765605	8.24257872595278	7.0233576008191605	5.327140038447432	7.9948766319901985	7.923527767760023	7.2884259690864965	7.8942831268922635	6.780825763802726	7.419959177371175	7.4100829880198	7.415218842089572	7.497217892416308	7.026175792741051	7.493214982699986	6.918137364797398	8.313803878228361	7.767836525307438	7.500186337247017	7.899165323502044	7.60891082404633	7.9213765038115636	7.997125233274196	7.631555174636593	6.057124792163987	7.720779163680687	6.9295616346044575	7.02422848228458	7.987281497515753	7.707780268448687	7.726673520463683	7.1353198135569285	7.238666474157003	8.030789840384992	7.630216990624978	7.128440440567324	7.448838178797032	7.751315694050016	8.302345278269202
c142	7.641312246341781	8.268617634803263	7.9835188342676116	7.551099700479923	7.768655487760513	8.308471441963643	7.522094058905492	7.647105443210617	7.1501454072017205	7.9401254137817405	7.661529756871579	8.081862152337196	6.2108253258610855	4.9752896001091536	7.998206129086728	7.656882494360707	7.869003075048872	7.374402328535187	7.125090909377255	8.102380961810889	8.376355633454894	7.774794283453603	6.92694898448524	7.233647845560711	7.788371683780977	7.79352017608778	8.002518726396593	7.49566452447769	7.843377373851887	7.652098042605226	8.31255927915397	7.986507738849665	8.10258353631263	7.6031366829353475	6.55207405466333	8.102637142192068	7.5056677394975155	6.959032160317245	7.847336495987184	7.517294423640234	7.5393371333118555	7.3240446241818065	7.161992455810847	8.313353950000108	7.756684387497205	7.299721015167062	7.543522150629734	7.929439350027523	7.703774954417045
c143	8.181689618676165	8.206295534128941	8.096430515596827	6.840757493642586	7.457811073591444	7.715214756171057	7.909725707585419	7.9699708735440025	7.362930333587067	7.869247057160318	7.7601915516349	7.569085716177349	7.582368517948084	5.1965576310890285	7.900449985578513	7.410351560782267	6.926358412158178	7.7086354167357625	7.507062891744129	7.810859342040779	8.435570380261892	7.374138826042367	7.0448896358366175	6.67350519072958	7.477692871403647	7.924372401637808	7.002709633949085	7.4635076736810815	7.619204148314857	7.9964339386082735	8.113748207194421	7.6790554130485456	8.12530483017508	7.26351698251638	6.061350301189068	8.218539813626382	7.066274556054706	6.818985551685957	8.240274067337324	7.838631786283481	7.709733040798834	7.913710351336602	7.439627270781072	8.117913032893544	7.231857711605156	6.984204777215687	7.443869021299528	8.287372958012151	8.261991773905176
c144	8.084395868000913	8.015275666336409	7.348849612392923	7.644462435407778	7.586585009505756	8.049484339243383	7.650618322509664	8.105442193585485	7.211376453311544	7.5669874170518385	7.460160295277207	7.551533782039442	7.487060509147465	5.537925276771237	7.9869276862761405	7.3409678696078275	7.3263399646141645	7.401555019539997	7.078641536164839	7.877911225170628	7.9961427166725745	7.9582460405679205	7.060635348646509	7.216946711550541	7.814657865026478	7.309024787396956	7.854385385542509	7.922333854326467	7.617328136637723	7.53709953406736	7.399771204244707	8.333277882863932	7.672891667464821	7.804954409959134	6.918092034352339	8.479480562822397	7.271462983680402	6.979654310974366	8.073455663622164	8.038817316625945	7.369244977580069	7.515450205841359	7.0190893355920645	7.649578070950161	7.669510116030242	7.2426262084688195	7.1610151809632185	7.7007734444288545	8.121283909469991
c145	7.624920197644951	8.40097420720845	8.07992683140596	7.259263247968253	7.402273663264723	7.956948637529924	8.072430752811545	7.939359064092522	6.437428754547909	7.964956212216786	7.466783687226906	7.4535235089120375	7.456000010947896	4.714680774430675	8.3450918673767	7.550417723411162	7.09998941191467	7.720008344380204	7.614226591288371	7.907507376857214	7.6108235159220605	6.578031456689278	7.01083181303143	7.280393799446232	7.5841723839712465	7.123817448524566	7.838862282371638	8.079203827484788	7.407758775065557	7.806388899390258	7.984796904337123	7.498643688868931	7.981515976968519	7.591137605358787	6.210863865000952	8.188530825977358	7.526768487259128	7.2183418495398985	8.183254462200034	7.65669582058897	8.1791787736586	8.138730294852907	7.03961906286729	7.877950156822121	7.7403818920945096	7.3343693810090365	7.472540980193973	8.145871404350578	7.573082195251902
c146	7.6987910677550415	8.146754583494005	7.5732986830003215	6.914546245493917	7.545295927157874	8.047098506297926	7.199159453516509	7.881484478966999	7.1420924202929905	7.129211286786034	7.659461897770424	8.268267919477326	7.0701711736002775	5.001747426777281	7.824945294382656	7.305237370030787	7.253200567487384	7.524858609313703	7.541870567749121	7.911997605087904	8.265193258848905	6.7742303955859455	6.818294109082139	6.948614903773656	7.225084183039208	7.7068106647139825	7.854042625877353	7.588267026097008	7.43372721153778	8.219827621233208	8.208423708152242	8.307552985027504	7.89495524812192	7.971606468831525	6.629182839178887	8.130866513523326	7.009433664045019	7.456688145672635	8.245037781826957	7.69603501427364	7.79136012799714	7.096946338356135	7.249134407473482	7.778472547005099	7.6029806246679135	7.6644151639569005	6.907988502823776	8.433953525522094	8.282878039605299
c147	7.874493928219201	8.726451021186037	8.465849932254205	7.2740619707085665	7.794203545564189	7.988819579154339	7.218555254900738	7.876683086746906	6.736076496654182	7.930561508903395	7.5590344980707505	8.056327995835355	7.1572512866956215	5.038617478843164	8.201005944601789	7.499835830315938	6.999429450152646	7.285620745029847	6.8991023865863	7.8678175035646225	8.004145864952338	7.8719610497238675	6.812171840337774	7.009285055359593	7.6384126545468165	7.552908050794701	7.988935386393166	7.9492387410580125	7.524788245495584	8.036309602069624	7.5047737211613965	7.755286447856079	8.418600771508139	7.87465122071343	6.76846246661478	7.657163389425991	6.466634698190013	7.185771379619782	8.0781715121844	7.627121554104169	7.706074224851732	7.941216756072137	7.116207928531409	8.134320004722241	7.878839783359131	7.096511866359018	7.005060531601888	8.230837239893468	7.949667326526806
c148	7.545461736504612	8.542825861096627	8.184910653969206	7.494556076059847	8.02934941887732	7.968899894219231	7.947679486662754	8.200733119853341	7.134436074305599	7.228738876349857	7.131641294426286	8.04616702353288	7.153780703249037	4.749605004008184	7.165281221167209	7.811335550480368	6.894803445313012	7.5651985808226	7.491363744290718	7.789090350706344	8.141190956900152	7.5397227025071105	7.000697927695682	6.703791144053338	6.828774583218823	7.465497624097912	7.906287863155358	8.245312225224893	7.7844995308265235	8.068376490868317	8.187697467401929	7.934150589776625	8.196062844585509	8.09351550400687	6.680569631610013	8.233074912049071	7.560974249744192	7.500936295686391	7.706245074794023	7.95326495200675	7.268945343957951	7.523115137785659	7.110672141835457	8.196686418350579	7.44101547373968	7.400090715639306	6.8889196361698675	7.832700490435023	7.753285254797436
c149	7.901193725619103	7.718273164148282	7.697381142351557	7.492054208154662	8.011694441831388	7.977764075956053	8.003946110014793	8.099622902420514	7.14613869590109	7.498404654500318	7.3787668551137475	8.261038183469054	7.087966405335089	5.3635752024675885	7.885916485024648	7.3502046302552575	7.573587612507906	7.350271484279839	7.631801815560129	7.662494746559725	8.169960504042278	7.606923003431008	7.161083822400832	6.953727397720709	7.614325451392496	6.632842838148446	7.437467015886983	8.40000706986496	7.523077482019353	7.886499451346773	7.511300998722192	7.546500804454343	7.571529559373219	7.4101657407315455	6.9497289545390775	7.7501403374607625	7.482158235413762	7.0892285204728225	7.296658182629808	7.7361076931617365	7.8730572563445405	7.256894648499109	6.857350735010995	7.672342013947835	7.550276652100093	7.400574079255175	6.9542540325194695	8.072703935209718	7.975076115901415
c150	7.7221302870970865	7.717393284613272	8.387791502036839	7.263061655944259	8.008365640266838	7.4404443535485445	7.286826074218871	7.570555221210434	6.70976277590045	8.151143849216528	7.613631681013656	8.179901028257294	7.3696157902284645	5.216722782947868	7.523370717275531	7.89724903354279	7.6189545145330015	7.6564359097529815	7.62915376788751	8.062235180027969	7.946489195937206	7.0815972313241256	7.438592559946541	7.442918453844937	7.698146459449536	7.845120245317076	7.4351482275007	7.638103628714018	7.421344588821478	7.885287395258237	8.072282463678523	6.9816337538114075	7.970035162449953	7.303379358964012	6.9409095656927216	7.764819263158393	7.331534068287272	7.286937697738644	8.444690870090955	7.499334889000165	7.7961127066900655	8.32349920185065	7.269674995176591	7.780803695500023	7.233847063410241	6.881731854891199	6.804716721940621	7.894659058209374	7.869072463593179
c151	8.133781525928836	8.672335849328134	8.539229288549079	6.993328489493079	7.801658278188907	8.360113705733482	7.549996800758951	7.8570071994868025	6.893926794890202	8.09991517465321	7.362709995977503	8.049511690267165	7.197031625022116	5.4116314951149915	8.000048699377942	7.750063251798802	6.513803032851977	7.298076904099159	7.635496752101008	7.890787545331992	7.372785053399543	7.814780103434514	7.0292417684748045	7.228552695036793	7.221898532675608	7.414376040667268	8.211591088803296	7.655817505808659	7.4489996757684125	8.006523475295987	8.257852447122902	7.437003586540916	7.846005373751163	8.029147829479959	6.413585588801434	8.182766289270639	6.883781821952053	7.1137349374830965	7.4568494507175265	7.485783439292798	8.156152394428297	8.033679854229371	7.444206380341242	7.774062310810986	7.357109016058496	7.500581219708519	7.41642373230796	8.111923870984489	7.229726502227838
c152	7.3767229168570365	8.46854961675336	8.069206055546545	7.44310981722566	7.702372897606256	7.985003871417612	7.6385773714533185	7.476589753955943	7.226263678317755	7.912741738247628	7.501292135929884	7.80909679809758	7.516013735055057	5.478417165443274	7.724899786470103	7.664686586918105	7.077378468195956	8.00419649400604	7.626267229180965	7.93884909178031	8.087681865155885	7.787324960401754	7.050729717370246	7.152312667087064	7.465234272532153	7.030819683124785	7.065018310828591	7.8845421650300285	7.315835164774928	7.525728921616262	7.700299192120616	7.786597881273958	7.885419931665161	8.150037391561343	6.038310123698832	7.913499268938874	7.3761687143143835	7.022888730020107	8.292552605636871	7.719091361236371	7.573958878952688	7.703021080862398	6.745431934221758	7.227731520397628	8.134515677003817	6.7735777837241296	7.335572815483163	7.512421405771653	7.758107214689923
c153	8.002591366885046	8.477799847626045	8.42102939755207	7.3758091884324015	8.02000044829656	7.963974621329888	7.752362506391177	7.489538469688737	6.8398806118538245	7.9339894083138525	7.1714716411242225	7.661791637013134	7.560102982346153	5.317858058018167	7.829390575148537	7.926851005117941	7.492922460007469	7.835758084478747	7.759917114275504	7.9875557296561155	8.16401628770152	7.640465909596582	7.138890113275338	6.934716221341295	7.597350405866619	7.779596329719579	7.427452553866878	7.616085247858616	7.369398879275634	7.452974533964527	8.37504405300874	7.83636537328054	8.266659779199781	7.581625760236727	6.709699579155685	8.609720028432909	7.300987132631251	7.0862024081038095	7.946237098492975	7.963500429273468	7.784295839303005	8.131297284743694	7.046413904449833	8.179503573855317	7.906233049340267	7.333608537840956	7.847834154636991	7.745590206322143	7.8751622339302685
c154	8.098296335995197	8.276958502319633	8.09666513350552	6.8619108168369545	7.6763575125361205	7.562173730958952	7.026703062522749	7.705626262657014	7.111968549970389	8.107813915296559	6.892020992507005	7.550307334221356	7.260411363356122	5.45076294173857	8.328572116551985	7.142561868587383	6.85802404669415	7.749183795322042	7.429155206783791	8.615698655995832	8.754576980944876	8.008225097231003	6.508587044488001	7.359388598913977	7.420560996731861	7.637036469702305	8.006130749440942	7.904434924500937	7.688107957311914	7.982561252442705	7.6020923392107616	8.15114005137347	8.28859459722906	8.043302874046963	5.9116935232328975	8.543049580975039	7.366933033761881	7.232549429618081	7.688615149811782	7.94697119767523	7.5919266698298395	8.030939333003534	6.777016035910906	8.149229158700077	7.828168332568791	7.393373732227408	7.412511020999548	8.03019311534582	6.8421890320632
c155	8.236690106834725	7.996714653572601	8.177074378544635	7.299364132004137	7.493244169350085	7.237752614645059	7.942789957061962	7.721074188889732	6.255998217988968	8.369046487454508	7.125958819089796	7.687360085161834	7.584207637197398	4.810138636124954	7.785597491907019	7.502797627821188	7.1827078190160485	7.760559570846157	7.076918245596792	7.953302268214901	7.6780575618419125	7.376627305198075	7.572040242621478	7.184523546120447	7.221063196023526	7.7297051209980765	7.846614918523054	7.952289178740302	5.8128210962994515	7.618677578679961	7.996864713288675	7.996125360172495	8.54709515415162	8.168485753500585	6.089847032232944	8.079165169393772	7.5964281816260835	7.0772663958076825	7.70542286601279	7.67716459456607	7.469822204611114	7.798848865184169	7.30202104075181	7.229990607853902	7.447873545070414	7.203915393642948	7.736284140780188	7.706668753471947	8.15504425742913
c156	7.619449704973996	8.371581969797214	8.233505721446809	7.385761598669977	7.999968224753918	8.369122796343426	7.710434593955242	7.794149217031134	6.6410254739293775	7.375819724057047	7.500004439920927	7.873087040017756	7.456663323145051	4.2949268600581805	7.682938473245878	7.9350928279735875	7.278677278624222	7.96785294095625	6.657235322925178	8.26427494083858	7.5683767194478	7.698693188823493	7.365305966732722	6.757149050218869	7.96616641685746	7.738716148683548	7.536976698862488	7.939235871143082	7.207874178300128	7.130924706337211	8.34973704355239	7.7582125916609	7.803416679797144	7.989071409537204	6.5161069474627995	8.397308740412125	6.842857227691897	6.493738167649098	8.214740322705005	7.581292156568619	8.08035742332442	8.139419017705427	6.915552454114541	7.591079110893122	7.79735807652135	7.360189498712085	7.223735706367588	7.92347293830891	8.28924732776182
c157	7.315441992738793	8.234160472525243	8.158954694117886	7.430567119416295	7.274335823354128	7.2424191940959455	7.263816292867053	8.019848572198628	6.486401795852458	7.973935647478127	7.577110506749189	8.06721132487127	7.144958947971143	5.455428313225446	8.061260743482316	7.924575228597081	7.493076698976522	7.314392927097787	7.385944047072537	7.7082454751856275	8.151510442728906	7.655654434648538	7.508397648723492	6.926234990651348	7.297084725625348	7.570121193896552	7.165778187179698	7.350645222816149	7.623901843031198	7.951551118422987	7.627691467905702	7.761777618336698	8.286564612773711	7.258696519875362	6.4511568713389895	8.115156670481278	7.59407127347569	6.9998002039207305	7.715879401666218	7.559752449091778	8.194134846740758	8.218658828072037	7.193745720993644	7.201973693582239	7.135675578968419	7.141446330631885	7.165558210767747	8.014886351781008	8.135005013249543
c158	7.356271719115398	8.122659982455058	8.66518768492836	7.389725299661094	7.90669457087871	7.884773483247666	7.173740869540199	7.602112708655724	7.148228540860325	7.623758155943407	7.922388581609097	8.022294093828657	6.973893374838736	4.93331534395478	7.952206200389051	7.749301256004176	7.139291432682702	7.522299909320575	7.739294107181926	8.219561802313489	7.8908573123213985	7.445946285039003	7.177005797311874	7.421752233809676	7.291025523110094	7.141180635056817	7.743156030418517	7.8363666794008555	7.39351385373166	7.757417552754062	7.9741388975017875	7.993537094040023	8.52763138354469	7.70109676127304	6.517298216905335	7.8166133212331745	7.57704157216344	6.746740887017675	8.122062554828009	7.962088069834515	7.742490959777345	7.348112509948724	7.3063404637149425	7.90170372671916	7.760130437265378	7.333494005869858	6.936301676299442	7.628494271901218	8.14855016221815
c159	7.79607365285031	8.51267289469542	7.480684997827686	7.68084640173003	7.913650942722157	7.4915920874163415	7.379282808729233	7.741161874423924	6.215150422014933	8.140427179355642	7.8293391926322125	8.041583786504656	7.072693678413527	5.164450880498751	8.064236815407918	6.93707368640618	7.436494921049032	7.744547830997938	7.915953196976159	7.358936590369734	8.030369427743237	7.682952277443925	7.142260806613865	7.274183885754333	8.089491934526379	7.489239771914227	8.179330602105521	7.81617168540601	7.060450181850327	7.625441293457423	8.185581148789934	6.841422606859781	7.887733059883172	7.6769801563935856	6.494810617370692	7.858294933663394	7.550646390589996	7.092818753780089	8.14071652743911	7.6278286923429155	7.409534424839517	7.9210574661658635	6.739889978825808	7.91272805747208	7.381018756002708	7.609079869585982	6.693660877716472	8.150917509580973	8.140816618000988
c160	7.66916764344446	8.764631421126092	7.950739873114622	7.052902398284723	7.9116767575594285	7.790495759134996	7.343418909686407	8.227117077395825	6.77868764032095	8.396536459075142	7.228686193752933	8.235703951908318	7.230585729029768	4.950283134076276	7.740080209117143	7.415337972273526	7.394828061344027	7.1768489259630135	7.070820062070519	8.013487374653012	8.25032177264738	7.6529206873714415	7.206100317807557	7.313602187207082	7.566858132656064	7.701616101601582	8.077870424299197	7.824214371237061	7.651068640090393	7.844423918081528	8.140241749766309	7.863585399631541	8.038303700965118	8.00384003698785	6.553830233020878	8.481791585473786	7.298265699217214	6.331885211503903	7.903207201595433	7.754232292682742	8.18984968391672	7.4402367506419465	7.09816738551981	7.377036309761594	7.8667760262637225	6.927613137515017	7.418498667297678	7.755871245475192	7.769318288016013
c161	7.546857486495968	8.35464619254859	7.675041616620482	7.177733169598748	7.657145624560118	7.8808447921446465	7.8578621171458165	7.522792148367594	7.204254681792017	8.172305395109541	7.797908431389183	8.44371626746644	7.3914562245307955	4.8482379826840685	7.829027203491813	7.573199409654628	7.226733247298039	7.453092236954069	7.5571753953035365	8.295167888233618	8.264764129183812	7.364171042444304	7.043932651785961	7.4598207242290435	7.555368440191585	7.8812127184020975	8.156705736523115	7.769061993616222	7.200001766363075	7.387126090607773	8.156516610060077	6.925544975976667	8.685531324619275	8.217544366215558	6.489839665929457	7.6299194850191965	7.601266244897323	6.8155858405645295	7.358866273572534	7.412875223171219	7.5075941388528635	7.826949599027889	6.949506091048784	7.528477820474702	7.663643681829465	7.27206631348916	7.561504800169599	7.8010071955911835	7.8735080459474585
c162	7.818963278300372	8.422790366618049	8.588811649364922	7.487208673605548	8.332972519095321	8.092200029690796	7.811867817746058	8.237993892645823	7.128901988949576	8.260571858047681	7.621511936152773	7.061665957133218	7.359981339089132	4.412704851984314	7.806948287254518	7.7270270378326575	7.546740894078388	7.4746275556974195	7.634279673615291	8.33106890756655	8.210462192396939	7.014434431333853	6.915792693569727	6.664819584821307	6.3454883161997	8.0554784642085	8.090239780783152	8.163404913569536	7.485573623325326	7.613433718631	7.7696724695307795	7.946224217062129	8.121516339894166	7.781193990716343	6.919028269107415	7.7440681405687695	7.121178368154577	7.453763316431119	7.563324716604811	7.314024047198161	7.519215780625773	7.816941574345572	7.3059840733284425	8.380677290987427	7.975999713464116	7.198314157649517	7.419861860302541	8.18018959441643	8.2416375726581
c163	7.951117390015364	8.537655186485782	8.016661728316901	6.976400820214117	7.826456960665927	8.31106613352825	7.794656204906127	7.1345972086531075	6.989329375884316	7.97311273045856	7.5341703680650625	7.717073109195616	7.3020721812882945	5.264264262571455	8.230919233746258	7.553566535505222	7.2076591882970975	7.386456264825075	7.905885488991987	8.008766583497447	8.086187475891478	7.623568933517432	7.074033909944912	6.926429460833472	7.440948345499015	7.503481392820718	8.109863083181633	7.7369157625445055	6.858273742187094	8.035086033243179	8.320276598583712	7.641374096390599	7.875602367745537	7.712537267694192	6.324693926066581	8.068708849670656	7.394597862775379	7.393124651659668	8.23835800081404	7.703008926398443	7.779677558562962	8.00281912230998	7.099787648111472	7.545122524414348	7.733480861895474	7.374499082044053	7.400719538737566	8.030226692649924	8.140311596896423
c164	7.433354586400727	7.941472390899722	8.147217427466478	6.689209177888556	7.661293376252477	7.769059730000437	7.4367088634434975	7.730897339868711	6.363834800415418	7.819895972040562	6.7778370925410565	7.960467337992135	7.173785759251469	5.0901311563446034	7.963880955739148	7.801133569734841	7.4769962628767725	7.498807953629606	7.763800412226048	7.8623451045218395	7.629826408933183	7.585465758354305	7.3016691858871665	7.424071393079788	7.380978104628101	7.7969863249991525	8.326361362429337	7.716868321591907	7.1202674289193455	7.5179922279546	8.392401555762728	7.529400749351756	8.236909060029426	7.65136899181481	6.562568487618339	8.112080058631573	7.391692236980232	7.272170323897603	7.334975771496308	8.06120390599678	7.816810102082472	7.173087707677996	7.237339556080855	8.115858477796232	7.932254824796118	7.093094978235409	7.624221912733022	7.928697316242558	7.669523886330353
c165	7.285292857748929	8.420463351770833	7.755275971980404	7.410423418427294	7.043818058437639	8.211869721034248	6.01753882946815	7.595447812761518	7.145546204822582	7.1387129485247485	7.568972909874432	7.840051126771843	7.054361077907047	5.143936519103452	8.103277844370213	8.249665373263316	7.3542140997133485	7.488558100216662	6.980307746152276	7.651872855534773	8.465946038941551	7.873462246776611	7.27632779515159	7.264881728212408	7.80052501059196	6.876978827649605	7.63821947053168	8.070454158197933	7.444818610191978	7.653906368871898	8.365890183402108	7.848640434919014	7.739822707445809	7.924040990161671	6.871539937071593	8.224197238983875	6.849815141947175	7.189132865346688	7.839991469287202	7.137398744391938	7.7497536060652825	7.166546316793943	7.389337297619668	7.643766380583693	7.306064229517499	7.533315279801263	7.802710140410918	7.9220895973430006	8.347309454074603
c166	7.855444186309904	8.234214388120572	7.907777002684194	6.977352165011747	7.791423127163374	7.467904436094277	7.3629211982162275	7.760789200114652	7.107913387924689	8.219321935907429	7.455126708859633	8.20446134647442	7.121758439097832	5.162372186365966	8.12514874346582	7.8741776153300655	7.558304265269584	7.804289762616391	7.6813609976986825	8.067871435571362	8.641272605074008	7.257833228886857	7.689018599221437	7.2488972732594315	7.794025469567223	7.653522990241032	7.630394338498472	8.198696904772298	7.611754642405898	7.387415942838702	7.985267739890442	7.703133356652567	8.076612823533587	7.93204168993172	6.277611566335137	8.491895434371596	7.2123506061613885	6.965493810590428	7.717722902237215	7.683563309963213	7.514445917316447	7.468246614788453	7.405563638756019	7.578594538720987	7.521884447807998	7.6007932017632065	7.329274463404733	7.8636930356217585	8.362177779116232
c167	7.784954058265267	8.271539657604423	8.459549029062767	7.289485559747294	7.3060172368979694	7.99290009123765	7.815955598427062	7.74441670039309	6.891868948316647	7.942564491141138	7.577418707101763	7.834038350781554	7.490841101839722	5.315770809539738	7.958723811636991	8.020820221767504	7.219653729229018	8.188968488683068	6.964608160031563	8.032709648585923	8.227389038103572	6.728352344864638	7.204844084361048	7.6133988572475335	7.317659983197376	7.680413172246142	7.681978331222418	7.7757128179536235	7.717880995151031	7.867648555583495	7.9008221223390676	7.982568133086753	7.995945956870494	7.441612954108797	6.8771977513962375	7.8266809613774075	7.126062783493638	6.52816468205267	7.540665656717534	7.36377840418279	7.455197256810467	7.796667779004821	7.317726647049644	7.914472093248057	7.943837657499727	7.416635415248749	7.1422154231626775	8.166122880762126	7.992702906543242
c168	8.132006913219238	8.693339919121437	7.859380281801653	7.780090912670397	7.7362690273634245	7.2723850702215	7.793311852035433	7.8300297364354	6.544918890587523	7.758574236231597	7.600428393026898	8.295436329167266	7.4125225335494145	5.433123743493447	8.165633962153963	6.562100210541924	7.335169584442131	7.872029636397267	7.624422556556917	7.698062541430588	7.678163388273652	7.63273739067781	7.116170167156496	7.132002682801686	7.960480167877369	7.663223697680357	8.088590983877312	7.8065206395931375	7.290236469841089	7.862781587286356	7.946097946543347	8.03125418235974	8.265200944374275	7.72043199401597	6.101729742266227	7.951741311458554	7.058826154474406	7.116338362883593	7.463308987419753	7.207560859855684	8.207884375661088	7.438581742531221	7.515109428116458	7.849823085190271	7.972949393418513	7.365115557169801	6.903651978792789	8.14282548708475	7.802444531853798
c169	7.736198067407376	7.869895412159496	7.931671557559827	7.792314413112418	8.27849724396328	7.508972449897118	7.731012743197664	8.01881754163809	6.908020058664638	8.111396354312635	7.199971326671108	7.809722553159361	7.314157091013098	5.4834988664029085	8.677743790614299	7.376577604623287	7.129758379194612	7.559958275742903	7.586670021477612	8.323475445717198	8.027005087065755	7.614659236267897	6.57544532316685	7.308556049954162	7.809219928639886	7.252641086231501	7.814240725249465	8.160814451971001	8.073139705321879	7.461362926321954	7.735282264383956	7.594463701307568	8.304930654781577	7.664454499391828	6.592572655002781	7.767906984564134	7.565848949275399	7.060739645690037	8.029251960101284	7.8447649705417195	7.69802558795121	8.04281709102174	7.047484810876687	7.710411800812023	8.175256444849717	6.7549414740985965	6.6753572336340845	7.749491373851049	7.69887661516786
c170	7.567919833921014	7.802502759741683	7.978383538210549	7.1603080515202375	8.096739393933145	7.367476195126151	7.565461107820576	7.752968030065062	6.8613217690100194	7.585748783948189	7.318187337642968	7.962859985724784	6.832460846425581	5.190150266639097	8.286904610178423	7.663266799811238	6.903970277364555	7.7169757700817945	7.2846943856292965	7.542785288691113	8.313883390589702	7.843282755781205	6.60725618933483	7.168555537666372	7.887829788155261	7.772350316998321	7.8284020733683155	8.566159209238451	7.177019278527421	7.6352093374007275	7.8889677318376465	7.4486128293800995	7.903345645723916	7.544825128222143	6.9076798667847665	8.446052489749455	6.8275940717975585	6.55557505949502	7.956294396029768	7.345935717343362	7.5648165867303	7.8744255154781015	6.4233091513453475	8.409969712112948	7.618401389239053	6.732787978326826	6.676048134740349	7.995997533694767	8.00228660315415
c171	7.7174767194232174	8.340910294607939	8.58080988719949	7.626200726340915	7.9313857492348925	7.660871568284298	7.677278675941768	8.186109658317566	6.8503556408334685	7.808439649966528	7.702528516722403	8.154308856015195	7.544204599877746	5.597949684216075	7.135180966460232	6.919139266878491	7.184701801809758	7.785512489157389	7.0692845828509485	8.072038451376837	8.018813457695764	7.258118473307668	7.016726035292297	6.5926312581757225	7.5422704548089365	7.890666888911658	8.360628096070574	7.640359746792285	7.59963127525917	7.641339789182697	7.9328409840735565	7.330931796973778	7.877399883734835	7.311802244439336	6.274219270964116	8.503340853831942	7.651265161506835	7.151424291823085	8.387518261582724	7.903116984953389	8.085469395778103	7.518321933556352	6.966073812974254	7.800819230820972	7.3518358542599795	7.323552651138653	7.598529859363233	7.927747428875412	8.405555459803027
c172	7.791366368359438	8.450882678778683	8.03822285115939	7.1904617745294725	7.878296761302267	7.039516653508081	7.799834501420245	7.868824323416197	6.354852051153128	7.856816873415883	7.429740985682392	8.442313659692347	7.333199677049874	5.2892051384252525	7.552387246996303	7.523573528518303	7.091593082579387	7.834367793474191	7.153026440530664	7.924012602546264	8.28937725202133	7.751918662272661	6.581574719475361	7.302942083194433	7.962192856232747	7.561399460474957	7.677630072047282	7.678501494975519	7.489281474933691	7.936119753489192	7.775606289935277	8.183728778740287	8.033516524565526	8.161453716370207	6.500538114221211	7.864433428182423	7.276202666816445	7.383868989233387	8.414388449228557	7.777896044846117	8.018698632302145	7.206754182998909	7.039513830953134	7.098708780154675	8.169907868164776	7.273383784903199	7.1234476335733605	7.909488148104599	8.020469200615572
c173	8.371953929541727	8.750231373770385	7.654469814986148	7.004465293508455	7.3277239411148605	8.18284068203325	7.72496868076941	7.90355449456392	6.948432162988598	7.750544097151456	7.539075370326582	7.8311440324668435	6.245958600619055	5.259449367466346	8.301539272966396	8.110498407465792	7.7047793838681855	8.021086714758512	7.417140854173797	8.250912948657929	8.138743418025426	8.089149081522837	6.772408770646606	7.1624995573913015	7.7264344422477285	7.821232289323871	8.079170025991573	7.472505223661838	8.018294122018851	8.004541905076561	7.9713523915622195	7.905312636429397	8.20774742114422	7.803170270597022	6.5416032931595645	8.376866194605856	7.548019980774372	7.1132490058439375	8.215283195690809	8.001517605344972	7.451129906442572	8.081712404166081	7.0249120972328924	7.992743237095992	7.7994412771628046	7.367137144736709	7.235145444939317	7.829261210012282	7.960405669294897
c174	7.730912368109918	8.531323787262771	8.382600344079995	7.20047489754663	7.751054398671164	7.756244004500076	7.321419857281897	7.721565049371308	6.617923147912074	8.024061974245189	7.742170312299472	7.558887037498906	6.912003169068974	5.501426945216234	8.588282291969763	7.857257294835161	7.6167066028428785	7.716219140136852	7.267726671083539	8.08307888398223	8.162346362474501	7.783183149391253	6.570975092616585	6.83138938872807	7.4221775642713075	7.580581054545277	7.920627711923294	7.964263818281386	6.886925969431728	7.918844710572653	8.060743481646186	7.062641864106016	8.030989349834643	7.662042978040015	6.977139478099197	8.196984811199401	7.14658111706152	6.891186363866446	7.747303886408836	7.532291014412847	7.7455736476935275	7.300267756079424	7.23469777074758	7.975116145638743	7.605734340608299	6.8615842442619845	6.958376217613601	7.89581205406725	7.933795019518813
c175	8.198321970986338	7.840923235735531	7.24853394401732	6.942978800854628	7.646883240413454	7.145350287001017	7.394725083908001	7.711140980499174	6.87772687967346	7.875162184457715	6.812733362266344	8.322638461015476	6.834101302828474	5.6024549050519585	8.412247836259317	7.6069813292025135	7.214137847663211	8.034968669397117	7.116499096847995	7.665079787553724	8.11614778242476	7.172973444047854	7.4935886908610145	6.996109602156278	7.76152143348341	7.848077632451439	7.656344233800932	7.94534376904273	7.06156732991041	7.0345783222010585	7.88911623820732	7.4894439576131475	8.414928682756093	7.854436785270223	5.920924039863603	8.299503079890751	7.520350579314305	6.897767087093718	7.678802669598137	7.8413279724455345	7.788811538355207	7.322444701131326	7.23666737309963	8.11252803880092	7.403635016802803	7.258634471872732	7.692570155767488	7.724753229947972	7.445738006154691
c176	8.003168000898617	8.429247343249973	8.165096130303207	7.02156899122687	7.738454999136983	8.351974363759192	7.532270110292661	7.7314169866656295	6.802613732099358	7.821087148168722	7.3651407118008425	8.287560467065402	7.065808817154197	5.282147724412749	7.250952394063202	7.9236664256619145	7.346011118073576	6.838337288988608	7.608899404211045	8.278113166308776	7.977835843819681	7.594751857472992	7.349268453496681	7.441111259407876	7.249282092811892	7.666687436294828	8.202863937093321	8.284864497863309	7.761373989057682	7.7228448172212945	7.991159619912889	7.840785550236701	7.4461838305998755	8.200678331949513	6.2540242859348885	8.5042345169282	7.3260489480908895	7.111718438504242	8.298021376269315	7.682713732703087	7.83905050735925	7.633968022473644	6.799105394876782	8.195490535347913	7.365139565519542	7.698614225609112	6.958421207207352	7.984953656356352	7.6561485844804915
c177	8.039659435863411	8.016014975190796	7.930812078121122	7.396632904505202	7.9155180927582025	7.867588795517437	7.837551352848332	7.882874362394378	6.922430673783745	8.041333713786786	6.945686574136157	8.495681770006577	7.0449771818748355	4.950197790252825	8.432917655499097	7.1240080276185465	7.595059734438957	7.1411989394922815	7.877135647917807	7.5951409648641315	8.341654434426049	7.279886688428963	6.693149682899187	6.834521974987833	7.488649531933817	7.20226285014743	7.598957959350206	7.299816497485526	7.801014657586669	7.587825376802638	8.567692830039935	8.101286705573514	7.871491278022763	7.996225579716836	6.772295821120068	8.46624889661574	7.218815384548296	6.932125701912137	7.888977333961044	7.768449339317112	7.259720977772957	7.234975128208008	7.478149615221517	8.110317088408848	7.944266416524098	7.1513964330877675	7.522258008828257	7.7868545582566115	7.981119330382434
c178	8.003215104368463	8.413892584173526	8.139763266965574	7.427975956322571	8.01466991082588	7.862387624928124	7.8971834338375775	7.938424291923697	6.8755097554649875	7.08028575438152	7.327416688342923	7.847460281911544	7.006798994212217	5.237557535686223	8.025005985356897	7.78930444956249	6.875376129454494	7.538333842507532	7.528215057517822	8.047851276142003	8.146983122374124	7.28529599177566	7.285103942393992	6.818595734507136	7.260060181260514	7.68350593254866	8.266053856430345	8.057903724729346	7.367860701773496	7.712355335502942	7.9323353218766055	7.831327684596744	7.954863946606731	7.5298697086018365	6.4254627466141425	7.757678502985834	7.612296551335825	7.073067196738204	8.265902270230956	7.469662069271876	7.897627647835224	7.641696379048568	7.146560337731024	7.862149458921308	7.269524845125072	7.076238812151702	7.765294811318814	7.542956328662631	8.176650324892075
c179	8.058209528019855	8.372678328787464	8.020527494420543	7.325332909348817	8.035755277918609	8.218478641589742	7.165962645379517	7.718136459709773	5.976399576668171	7.7704312548714976	7.706533678268082	8.187723228799099	6.9523515202389445	5.25535988692784	7.877455349515801	7.50913177640797	6.5040208769939785	7.675551577311372	7.164615464171625	7.87672801307625	7.5714463598461785	7.712170953283413	7.222255857205222	7.397759253443523	7.4813930499465835	7.613963611326778	8.01757120968556	8.028219722233585	7.528017393171946	7.652052248304582	8.052607517401471	8.052554617517375	8.225350934231756	7.673413834543647	6.810181894144511	8.12573323374325	7.465152268406638	6.487096128904565	7.921714585920207	7.461840050429099	8.22085105686339	7.858315607742287	6.937535985514658	7.703231811885332	7.249747942139247	7.122118906173644	7.3729681686843875	8.142415648984985	7.322331728709919
c180	7.697353535436616	7.977665662504134	8.29610258826922	7.246343736168089	7.8127205373995485	8.114992247403235	7.437493367247418	7.863542267376919	6.676822547639638	7.984895859128437	7.321378185274228	7.939057680337746	7.110490119592191	4.991847452023337	8.100618453430872	7.880158513158631	7.44639631318604	7.2760316843054005	6.527068511612336	7.77085534564115	7.861783257061481	7.763940459233832	7.168672732121049	6.810268945286165	7.624860087194192	7.4276819369694875	7.886072361156483	7.990105632287246	7.582660922319246	7.92404125733368	7.776538018639113	8.367104687697578	8.136807439831536	7.81974563875097	6.263993125589807	8.158242101860013	7.484701850634464	7.064607688408611	7.775523608359323	7.03802039521528	7.129193867188906	7.837962783756608	7.252992641895154	7.2446239466419335	7.907546710703576	7.440415774474452	7.232433160189979	7.920147536189545	8.132641336616178
c181	7.776710475746245	8.000545864014589	7.883585871517255	7.243608091142316	7.6329033780998	7.209496399361701	7.64527586071978	7.6959156499413535	6.63600560967185	8.153311773659302	7.087091762292186	7.850953390719745	6.398890748880433	5.5976843221241035	8.029686343622185	7.495979610637362	7.774745970521102	7.612746451389941	7.842036189284547	8.087624222333236	8.151872117570749	7.6956702322365675	7.248492483085731	7.312644169794495	6.914462542182223	7.430068652064871	7.82271396787597	8.022613377854567	6.580247378772308	7.451729807138622	8.334093795137049	8.02824360611917	8.107628288042529	8.051224774559604	7.079278987939576	7.483267135453361	7.258647408225522	7.145673164974879	7.482547708420338	7.866441637271747	8.138538374945654	7.226986672153235	7.282179421260871	7.929081189659413	7.33134465989754	6.489802295186428	7.6528799014483555	8.53230642470971	8.002867962769606
c182	7.909009580216528	8.438420143508669	8.323434625742804	7.601461032193877	7.622214567631777	7.990515712552186	7.639546142532844	8.05543309425979	6.759451112840107	8.011796343481038	7.414804302651935	8.038897758819857	6.883511726260371	5.382437643594959	8.075091346008456	7.760395797250318	7.455504716429419	7.2862845399727805	7.64394836599743	7.748957455204882	7.165623659425294	7.631757601032742	7.316209479534348	6.879990573323839	7.590447157318437	7.1226584183906505	6.761903149880135	7.99164962905429	7.3206303072116485	7.832018445124972	8.355459532044389	7.754060347971202	7.81156094480735	7.8910188951466145	6.9259097772014	8.167910134801918	7.566175880003799	7.191654973103483	7.9351892632050225	7.6022844134437175	7.779543117417368	7.923674513784245	6.6448174251176395	7.999085935221259	7.409120821435947	6.975788235401839	7.159332595323044	7.954333334765947	7.915452847561243
c183	8.125121773057646	8.717195445235202	7.951121604129254	6.8691449446691655	7.798890072889863	7.958745669470036	7.3500250984546325	7.633469394310107	6.944993546607481	8.258723531995988	7.811622936335571	7.915202242018412	6.933554938642369	5.47962623467363	7.8436765344502595	8.06684650594546	7.3729678607747475	7.643219120966592	7.524858015535543	7.654036276312819	8.343219513760618	8.023310791505644	7.1365312982125895	7.048208959443147	7.652448136122823	7.78470263311669	7.535145838069497	7.893842780981039	7.333765011342844	8.003736816429328	8.629225839581046	7.461244317825153	8.146697869359112	7.525249276127997	6.3428203228792	7.674261793013478	7.686583626209336	6.883406998681445	8.205625850066358	7.355102191514203	8.194730327310186	8.045403790234419	7.164825838833079	7.937379154802118	7.7627243111639475	7.202425629095508	6.726137222435615	8.245656932377855	7.852272778790872
c184	7.6302156839068696	8.308800062773447	7.9120410124864256	7.186152277625546	7.7434225265431955	7.856130077689442	7.809875785615642	8.028893106508644	6.914628068302604	7.83911737200081	7.265852004509481	8.192571889207715	7.3448260602731645	4.745216179537168	7.953514107822773	7.262890113128037	7.615469538581317	7.53914995488016	7.488399470297762	7.8356779517264705	7.490862078859867	7.57748174873729	6.691397209140379	7.249208460222068	7.673617244550308	7.535570268912298	7.503989756039577	7.976500169879858	7.441923868150891	7.776622188507433	7.96563094304665	7.9604020469727015	8.269188487014977	8.083755076179527	6.402083441162763	8.353967753594716	7.617463201434385	6.591360559406486	7.861423364331893	7.686272212873899	8.18984110064253	7.7073423619927155	7.2690639910371475	7.577139852787532	7.901920842516908	6.808052615729662	7.731561989970864	8.15990978248485	7.062986147771622
c185	7.988767700674526	8.270799978663133	8.436689303581622	7.6192927875220136	7.902117741049925	8.564754841758576	7.194417842374468	7.935165674958072	6.973784358385791	8.164713594155112	7.6546614816109475	8.245385964858372	7.616451681211742	4.627891568955908	7.224557925500362	7.802209938346205	7.388101156304605	8.085266564043968	7.566935789774377	7.827270938545192	8.428509292032675	7.621300537196072	7.490160056548415	7.2427535356953605	8.091943548437095	7.179815198018085	7.850695921667564	7.584319945806332	7.804616368441036	7.7378688799096444	8.342583060009634	7.896950924139315	8.325390233307045	7.548908301123252	6.615964866456933	8.62495898284171	7.721979315442777	7.027429609416072	7.570519788067076	7.775899126997527	7.421535694049625	8.19734097441075	7.0091585091149815	8.1176498707165	7.715963917989487	7.634787501821107	7.198458777710052	7.9906958110969155	8.211326297439276
c186	7.9159189739509115	7.898278205529713	7.43756612641161	7.671342101387268	7.309426787763377	7.847585188783557	7.287975014492747	8.020562256840089	6.641846448509178	7.960941650848553	7.470906030921659	8.363752170046162	6.709768036104222	5.417338329972312	8.023453753289504	7.808856178819704	7.208248774788812	7.4918773780854915	7.421736279206714	8.118053024696191	8.219691184279688	7.83746498132408	7.284799327262356	6.620367575139445	7.671858027115248	7.908037877565964	8.14157599408688	7.7812601279182	7.774222498756026	7.246454802682821	8.300069626143205	6.508996510429782	8.043045661940896	7.5727341548200515	6.391667941374313	7.874594332882714	7.613034267968247	6.6734691951601866	8.130219107688049	7.4907676702941055	7.360213609926177	7.663528651647824	7.117333806923593	8.51945250093616	7.626287762915566	7.455029968380747	7.108370725866293	8.350961693263747	8.125934356572074
c187	7.5173606656183205	8.051107472177373	7.9785222774609075	6.965491608892949	7.695833657925895	6.994262993542527	7.5899231744077325	7.7511172024959825	6.901311379584178	7.916862570818972	6.736061819440267	8.24289703348822	7.530759655463013	4.8404360780094375	8.298851263874457	7.581553341526548	6.9436848537458715	7.686876006268919	7.397380203309347	8.505266615803912	7.789911880392068	7.622491963201695	7.035587783457843	6.879442673812683	7.549163620199098	7.452759304040193	7.70093758659592	8.307650528038764	7.588639866577625	7.675664541410987	8.018024864737471	7.859210594175256	7.937798656069822	8.117910092373835	5.721102383664633	8.601415202702269	6.719321288555683	7.053040092442178	7.596039638182062	7.623295837801181	7.927764822222688	7.7236142076503445	7.403581127275745	7.794566616726199	7.593786573859518	7.457070090491451	6.980950805246977	8.607382619874148	8.420169497805189
c188	8.040474612843783	8.436879693025581	8.316525624415938	7.111728284400412	7.706396667631184	8.432381353216027	7.9848804901595125	7.673733882641666	6.601340970716247	7.741057388580162	7.393760677377405	7.812698012921951	7.028094301806612	4.755648442332525	7.943940913401993	7.083907427135973	7.309003082653367	7.2940877954882195	7.380223326719848	7.833300983345691	8.306672683087129	7.744632710217989	6.914778222582713	7.172686028504673	7.846966307651862	8.067738440363302	7.721220273567402	7.581219167634868	7.683175700807364	7.3750418070813	8.04055744926235	8.069531248462134	8.304484755393958	7.776838099238838	6.513579829648062	7.873087759555997	7.55711693106625	7.2691933781272375	7.535046371478421	7.447676637555784	7.824562982513303	7.541322651989639	6.667161554849169	7.717922833778673	7.5362330183721165	7.496078684245571	7.704633713079432	7.46850687663753	8.226881334214942
c189	7.695833900398751	7.847137219134501	8.047973543685861	7.631723154959309	7.871488799341439	7.802113270547534	7.668894147052118	7.9437170304906815	6.187603164899597	7.97157898678984	7.279863398013772	8.120184148630862	7.608858315038838	5.18787734072224	8.116883520346818	7.711089647854128	6.752407118260282	7.750114452372543	7.681582056217824	8.225674912236158	7.58730413558792	6.545271260688429	7.190203274383523	7.204033487120263	7.750089855692477	8.050739944295815	7.643213623216975	8.207984647711754	6.700728112462869	7.115452457161906	8.40302851602095	7.930551430385527	8.109792274252161	7.980374737104953	6.020491040251612	8.147730472152915	7.6969671284258485	6.847463823907392	7.703079201471215	6.631425659322878	7.874667793002032	7.244684525231259	7.334102630115818	8.107641684671481	7.626429201911685	7.134093286257336	7.346961946636464	7.747659023237978	8.206897827204218
c190	7.820591126466856	7.877241191910683	8.255221974492281	7.1661985213302195	7.525970321521884	7.561232816845464	8.10230470941147	8.005567112951981	6.640566026363167	8.3004654591972	7.777535441056062	8.094556213921518	7.226888728438009	4.754080637779342	8.017785282844054	7.848938148760194	7.550295811981213	7.22971610117366	7.446349064163092	7.948057691446599	8.841315927354064	7.7710253553700745	6.559744348746037	7.061509495477111	7.317518702826314	7.436138793663218	7.6396431055357334	7.924610126597995	7.490983122451099	7.6997117182337504	8.334758701869054	7.520413979597112	8.161314522381028	7.797226372619949	6.484150199143723	8.667081764261697	7.0629263080466	7.237068063890296	7.923065019360484	7.418434897316314	7.801570633330427	7.477222482425141	7.07595669226804	8.069384415860759	7.660428599016474	6.8658530960451785	7.174061058617755	7.908904287846023	7.867754913355112
c191	7.82008668925387	7.732682667293467	7.790403982945071	6.6787910297648025	7.885909439484066	8.368942584967726	7.12732470710168	7.6565544775013485	6.714267708000087	7.605237268137796	7.57563364178254	8.281086852480023	6.8495923211205545	5.488439174480813	8.181480183657289	7.862185298046177	6.520712878546138	7.8579053576497575	7.447362980057198	6.867198881159352	8.498895416603963	7.963362635980173	6.91087569101158	6.199867355754428	6.7375594754579184	7.577773797873613	7.833395354893898	8.113761234216238	7.577086694867313	7.546650454997137	8.020019059082461	7.664824852753931	7.946131844950623	7.690142813399283	6.410445978920556	7.727019376366861	7.313546361450447	6.704891532285753	8.356373033425225	8.01067373032527	7.625351912912189	8.102097721578039	7.225250011386134	7.6440623539675725	7.509003032448403	7.444692436455197	7.104553155849856	7.99529070114362	8.143755188783972
c192	7.628428066407955	8.33882390431245	8.508673681165105	7.287879459194466	7.395403631819191	8.06700015935189	7.382512445094434	7.866624354923192	6.334395851700172	7.969129585927554	7.477975441744813	7.8029180124964475	7.048140459859541	5.191532486097129	8.194445680341449	7.276958430203316	6.949521930856122	7.99625122060959	7.330431996786518	7.845650808565148	8.066159526532429	7.929442840096684	6.5044184164787735	7.241135734038607	7.497186668729122	7.832595276416688	8.070748141904538	7.835175092735147	7.133813496628648	7.94651922197883	7.989457935594657	7.377365466847845	7.9139739943256595	7.795842529607768	6.404107895203958	8.48176327363489	6.863747322869704	6.691328504356109	8.382298381845636	7.223335097866941	8.161248632800389	7.761777527361457	7.552458944543552	8.074711299745386	7.30288301256678	6.873448602950535	7.26406987568231	7.762853237342234	8.081031863920842
c193	7.8203085722414185	8.496384549849287	8.572737964061757	6.2277273510631	8.116192798509418	7.365282364662919	7.619854552246867	7.7552354595292226	7.012964346578576	8.124446630626782	6.992934773273813	8.010457130655317	7.0507267676548935	5.5589858015097855	7.488105016997286	7.862776370752858	7.361454470310693	7.397695126712476	7.690732572317143	7.841344315080907	8.459468564075957	7.765479486842536	6.81119478834059	7.312511548068719	7.8845102048215185	7.737137905317925	8.207787531103016	7.255498980244521	7.552570335499515	7.463302083718514	8.106447802442368	7.5746915584366015	8.44641251185415	7.966584148111954	6.556575425900571	8.090076200618013	7.60845184340255	6.575291028239228	8.125289409572215	8.160830181281138	7.550661541740109	7.75031624999913	7.276390695974626	7.795753793550707	7.457627149580772	7.460619207680597	7.48972163263515	7.779711388529849	8.079479347890997
c194	7.825745835914106	8.324185307004866	7.29078258892385	7.172398835614223	7.488825914724767	8.005151015245705	7.773289011487986	8.190460110507207	6.877993055946512	8.419502040676415	7.658842836944069	7.583681523981983	7.315169929225018	4.966800978405941	8.313335125564402	7.7138049065933005	7.440928290906791	7.829451068106635	7.200744948603531	7.543090724005033	8.148828663432859	7.6364460310743185	7.220169476219535	7.129172358115175	7.953663360062226	7.7279357744741075	7.905159163890157	7.0066082953618585	7.5258047453727865	7.931330682274469	7.585284442260612	8.019694486272844	7.670429348756336	7.878285182634724	6.4108390386046485	8.309511619297957	7.111907940905557	6.548581171251296	7.833168063914615	7.905262669176675	6.7339133556881645	7.88874494933555	7.5460174695478175	7.987405503168326	7.889554151631116	7.877673437935389	7.3128360150856135	7.884578209759697	7.839229858538872
c195	7.584940823261308	8.147111505882059	7.651446402153171	7.03267879254951	7.762810269489133	7.3714024301305034	7.527162041809166	7.586942749661622	7.029714242386078	8.12176936135749	7.406910134242978	7.708982383304046	7.485359541597258	4.508778255122004	8.13572246812189	6.691923463566615	7.8071235138606525	8.00014133672188	7.538545081006927	7.566406090403981	8.579841611725497	7.74819958356422	7.248838942119603	7.102788398377802	6.761271160335818	7.853337113260954	8.275305375963475	7.958473942757657	7.383045537860706	7.542036851546415	8.224325919975145	8.195339608450997	8.238482699703853	7.274491704889594	6.9272396818587625	8.572310544659366	6.750675505502013	7.012880671327058	7.450593629939791	7.677204275090141	8.285436374272276	8.105812312957523	6.715910965692857	7.4434391185248465	8.132744262161651	7.550658461312415	7.504990572891562	7.697731038867245	8.060331800053222
c196	8.111720479516901	8.123441122257823	8.776591145834727	7.131260283959455	8.057715716300809	8.112218208811694	7.687399111074903	7.751628661112651	7.026469209866284	8.165676078164227	7.83649647862257	7.684915184768116	7.362104524305137	4.918011330023627	7.921114396319687	7.70319928103866	7.416118622388997	7.8619785104148034	7.497944152432302	8.209002862491777	7.54692364842988	7.189146196139578	7.384165586182162	7.23865153271518	7.617329175713214	7.254738366699525	7.757856818155532	7.786320047374253	7.555515771522443	7.606196116591183	8.015824347557146	7.442635467815684	7.845533885469553	7.832765985871212	6.5295645765812305	8.316900319750506	6.9020060603266495	7.091744069228031	7.763339332475924	7.906457115939873	7.7336450127940655	7.7520373243875085	7.458978220296474	8.17515980971227	7.809167309288888	7.223796792873085	7.509499296329298	7.3779039792592895	7.1936595590498795
c197	7.498594281328348	8.62530200343736	7.655314459836669	7.5427896521863165	8.110192582723052	7.576708829897402	7.153239573288017	7.301112832371941	6.931807487189925	7.440176114365442	7.255393222019618	8.217208354700839	6.9868537287167145	5.317673245803569	8.322807276061285	7.904656185861858	7.543132754917678	7.680453069230116	7.597050532160157	7.941653064981389	8.05875417902691	7.225128869493918	7.447131017936312	6.598752116489184	7.774028514555602	8.025984450080124	7.873134114072629	7.944432523020241	7.5238047439307145	7.570381401963417	8.129592103972875	7.405240039112169	8.077502541112464	7.786031553547263	6.152585775225679	7.7557736029581825	7.220223265136018	7.025441666741563	8.19345393530987	7.542590715136802	7.597854518147242	7.3427833859627425	7.169089603737691	8.017174150046573	7.5461856563968706	7.734091038362992	7.476453311928117	8.026049176159718	7.801607584210313
c198	8.200106180134417	8.297930823648317	7.778846088801721	7.308901297502594	7.127760059348813	7.566539941536017	7.578138567899302	7.547954353327995	7.234156773423349	7.741971386431202	7.656211281413968	8.165518998001154	6.787512303326877	5.07302015832076	8.023613746245179	7.363676153947524	7.240963839702442	7.733974448750252	7.7745821697877195	8.044808486417931	8.509074460970321	7.984244316156487	7.103162143225332	7.203151486504363	7.619835875646398	6.716610227569093	8.163206387772748	7.946695503673496	7.387791663170168	8.060391450288725	7.7704293372416124	7.65896617224759	8.331114543520991	7.4111965473065196	6.8216176523251	8.476623154404958	7.313676377276647	6.714315794782336	8.162734407013028	7.786420774625003	7.787725859613715	8.037273428140589	6.933237897272604	7.99431193330881	7.643177019649545	7.440255703697348	7.154359580764793	8.043239790821376	7.952586617915005
c199	8.281810009926879	8.554491807166423	7.006908577152238	7.238111325892848	7.926099748160232	7.917341462071913	7.812479325449075	8.109364803818709	6.921238814351202	7.940718518490577	7.259398025914935	8.112270134555203	7.006550714168816	4.710999822134765	8.06231068334	7.632720781743973	7.500433047015947	7.971859197360053	7.510718228422282	7.849634817854352	8.484153384325392	7.606201468643169	7.010038043694072	7.223638984767639	7.719489727089175	6.935485281513548	8.305572000163872	7.6328973289651545	7.6172327598294425	7.602233054719927	8.279453165433809	7.729911598216248	7.998750649081157	7.7301134459047365	5.238572163018028	7.971944006662903	7.488986720280572	6.6443395559282985	8.064987291127283	7.901970089008883	7.964912489385687	7.168426539896972	6.895713153332244	7.966971914578296	7.2910970252754845	7.36365166668584	6.929283432073459	7.774556032979952	7.815374654527933
c200	8.06101480231511	8.402069186829063	8.40447403715152	7.264348514168601	7.779074352905947	7.936811544433043	6.960695384825415	7.779663712070167	6.76398406044856	7.726249392193727	7.093448643304188	7.526199826003559	7.002263168597512	5.529938300225658	7.607243652968804	7.433759279847925	7.508783442980953	8.275003367081199	7.293070126331317	8.010454080839152	8.322553105875206	7.847163760471988	6.8095959700804105	7.232550713532912	7.7734428001581035	7.819205819020707	7.653999540250496	7.318808104107723	7.4012225853621425	7.618118191727607	8.368390904825176	7.759815567913864	8.551231161582736	7.740458359884187	6.531838679617932	8.407303251535348	7.625980800369388	7.4198760108808335	8.260110366883854	7.6001953899669745	7.741738542109637	7.7258860100035935	7.263802069166457	7.511492069818932	7.838884211849239	7.324959105114845	7.0543369757326735	7.829490895734785	7.980056188575733
c201	7.923982728902588	8.561810371314735	7.540384715016782	7.731880809069702	7.876919746288299	7.762040678735068	7.5466780347621825	8.27457479296391	7.054234684749466	8.292099338266913	7.787205100156057	7.063947185901094	6.945070698317639	5.2779685285313445	8.135866158137139	7.486832623192649	7.621612655796849	7.844353434506281	7.6322615540579335	8.080440058456166	8.29794472500088	7.517800393648968	6.713604151533599	7.519682138102461	7.374444823446182	7.932656478066577	7.946515197320923	7.727782276577972	7.412554390998138	7.970314216987803	8.374120964688988	7.735988141040587	8.51120446380862	7.4522792860113745	6.548112315191956	8.054193805293398	7.40112489925685	6.831344494486243	7.888028893008463	8.081278201872074	8.093023101569798	7.864335822468978	6.854341577389473	8.38534368880854	7.596404157090883	7.170069533800928	7.6957188548272075	7.954346283777577	7.824729130560197
c202	7.015962956169357	7.971674922015886	8.29988513563576	7.399427791837609	8.075643104134105	8.120776898285573	7.425811863027019	7.929965990137576	7.003984596129001	8.169247002242688	7.384375075478728	8.070575205369265	6.873493461537641	5.521032240225534	7.582875181330907	7.370157417196975	7.530644500128609	6.9940707329948975	7.61761173759775	8.084420956636615	8.472836914481022	7.562560852565047	7.008365402954135	7.290741264086213	7.587006892610537	7.210143508818014	7.903627234050803	7.984944855925018	7.014128440920075	7.879654829941889	8.053906419327012	7.783289048970921	7.915471048658204	7.772817710627027	6.298895872813441	8.204237074121371	7.370132123412794	7.347664774403755	8.381849564413239	7.92041671276428	8.034550842139447	7.487897596174672	7.295727702346178	7.744023459013811	7.938484200927171	7.492158212097748	7.467693367664374	8.4530287236836	8.211327309636776
c203	8.173505050859195	7.992643585400544	7.7740423349727905	7.370751630203318	7.663124526659354	8.229892034275121	7.814991028617121	7.855601128998318	7.039251114072296	7.729665189852223	7.5329538434340035	8.31614048841503	7.185146107272245	5.2330305969057225	7.976238789628098	8.076243451531207	7.138843332884545	7.7883193815057625	7.4958458106740355	7.6479740272419425	7.78233103241518	7.339095383661712	7.363237946088255	7.389164486829494	7.689419181815414	7.624364614892151	8.321511171668963	7.528850664991866	7.1184204056489495	7.612508631165018	8.41016800338285	7.868541261991368	8.640364464640188	7.707133417017517	6.799241232736434	7.968008262555231	6.4369278228076	6.997917005661612	7.666965467893963	8.347900179239044	7.4268544223557305	7.958861814338957	7.053731909986482	7.766695284053498	8.101033088017562	7.3779417642152785	7.718183837306488	7.829261544710399	7.7724522781656695
c204	7.919155427787964	8.442892835162336	7.8851295399535095	7.126444499280997	7.755348054668118	7.832472292051964	7.621637144647247	8.114420030104865	6.479524143054963	7.589338151262959	7.574793862934221	7.994708881443646	7.229389175896679	5.334251166619648	7.701476606043693	7.600539094149266	6.743199122226938	7.358121848831117	7.688535846126406	7.449988378570902	8.279807335639553	7.472324631130147	6.907349616104032	7.390457072097593	8.11072476883673	8.060908970556566	7.707054821343278	7.81324185535613	7.2919273473358786	7.94420886696467	8.007507119467027	7.822878356931927	8.372419565344392	7.627711004982928	5.966822080229694	8.40185676511415	7.303772723547121	6.816372878280613	7.8192799975736165	7.74574836576909	8.218816546482508	7.783823622466848	6.745685814295569	8.092128760942767	7.263324565565053	7.7129067088575125	7.502366032775303	7.276575301217674	7.674068426465277
c205	8.041668495124206	8.098265804365589	7.971903918554891	7.4885570987049395	7.687642893636744	8.045257377878086	7.635868742431008	7.778754330241338	6.517420608802802	8.261532447074995	7.796743043518036	8.37047415590394	7.0251833256829554	5.110188270811379	7.914018133978286	8.12398439495888	7.170951313378527	7.289136106615543	7.21993598517875	7.737103114752578	8.599244753047058	7.921624024705245	6.9751351491494855	7.320735863573338	7.846299201031598	7.530918661012333	7.836680673081765	7.746096469880463	7.448451322862339	7.24804648766421	7.836058734017122	8.1188182647084	8.119110070672319	7.954659744513147	6.404835639633466	8.388505099364606	7.681299529877273	7.188337790288992	8.19699422267074	7.861784008041887	7.431807308825808	7.539926498452287	7.2877327765462985	7.765443496761929	8.031722435681072	7.097749487401925	7.5319789912158495	7.7532700608610705	7.782077363789309
c206	8.15197931906011	8.491153506179272	8.028439281382774	7.452698414323477	7.631653414059301	8.014137047022894	7.421559819667405	8.118435149294928	7.0640449887593535	7.512367630884337	7.2769522816380015	8.006562072342383	7.040192252138966	5.238639207717753	7.878068276883154	7.894687743742244	7.479628829840273	7.957158467234355	7.682353884044198	7.800926741846401	8.07116833907574	7.704170620495789	6.831529375106253	7.387729436257177	8.04383655302516	7.224997529933593	8.414217913628178	7.393496595306129	7.622276564119296	7.210121404133578	7.760216690177134	7.845674946239361	7.975028788967786	7.315145160901826	6.7685352454847525	8.26982338317764	7.451168075473706	7.541388747194297	7.936503438188637	7.964424156849001	8.066951385684737	7.576451081164901	7.613317840329372	8.002322138554481	7.698155232194099	7.491610507186162	6.881179949573097	8.143026819516681	7.997176332092741
c207	7.661699428230812	8.348137115376963	7.764606438821509	7.572673065787653	8.061963422249807	7.8757644500913475	7.603048146456429	8.377981350727117	6.979699716807221	7.504929999565219	7.755616401691881	8.212714474170804	6.9414503100446066	5.12841075103922	8.30827113935021	7.822774741914872	7.6615065722331295	7.992874146916421	7.570507410219334	8.058631254387501	8.13554773212204	8.110422202104168	7.515106107498989	6.790531295287791	7.2483819287934645	7.702305619685128	8.155637644386795	7.760959423513812	7.35743842030271	7.463006974152285	7.710859747719513	7.966290595189617	8.317573263290077	7.104627594387893	6.061222899373972	7.980593754690533	7.231677256639017	7.268136796654974	8.030536620790235	7.405541688360814	7.7242933131512475	7.614823387902359	7.500105058592822	8.335059508387276	7.710049570066189	7.070184074475025	7.262176254457782	8.035856257871762	8.055670167509266
c208	7.757966733234687	8.524233059808347	7.8863658543379405	7.820408072097383	8.189218186539472	7.8730784444473585	7.748762361327051	7.881856518758677	6.572674329571584	7.748884632583513	7.157759630855305	7.871260158714076	7.105915344897637	5.193170889277196	7.541969831089054	8.197581303697566	7.11632129270705	7.926148573767241	7.484665403556288	7.694561644394209	8.16878334258903	7.2651613681828735	7.323607672113892	7.076848589784019	7.565880544003493	7.402632576439933	8.326037280197308	8.083566302164012	6.818549569891016	7.360881229407218	8.041884464386692	8.170051482146787	8.056055226850441	8.071320086320506	6.799044514555179	7.87533112205842	5.69379142565855	6.761744020756193	7.868566471330527	6.9743600182799455	7.956694805698222	7.921251756134612	6.9625681979501595	7.636165994937421	8.290098375978037	7.209448761289622	7.362507865908558	7.946565785245247	8.163309022817199
c209	7.975628847446227	8.777707462523002	8.525342194483299	7.390478388427677	7.995487206838599	7.793793757045556	7.493402855806063	7.633162322338406	6.782394819390923	8.270170673202701	7.237534820429397	7.5014167352651695	7.015201224642308	5.512345225725925	8.308142049529865	7.137728819537162	6.805208569384775	8.219900757625574	7.551202165967365	7.896878078217709	8.169542584359508	7.211205435843805	7.294181414307675	7.067186314766289	7.27034167430682	6.581358154576024	7.777654556442112	7.440217094105705	7.550314482383923	8.0024550956677	7.556364254622822	7.885615763664969	8.203625610695461	7.891732804094072	6.493469274073853	8.45748921855777	7.167874615876152	6.774606268703673	8.090214948796925	7.96681321927537	8.091885650477245	8.209298584875645	7.15928145867226	8.089607718345551	7.550050195557881	7.15487920216783	6.841986046986281	8.113192280036042	8.18653945650219
c210	8.25124512316124	8.4761871798506	8.130327961724047	7.5422970637070295	7.180724370562391	7.428064685118348	7.414968405132909	7.932009965045282	6.040489518306195	7.796811149404308	7.577094609942501	7.750794350203817	6.788512234765585	4.87495832553568	8.028663271010783	7.3448586515912355	6.839636255025842	6.893232111377512	7.359599429819775	7.8196223540649985	8.012464656586237	7.724491094654684	7.239400119840669	6.893037438921282	7.7395853399510015	7.526986792526876	7.856297618281978	8.044184570862027	7.238965275258215	7.78249809832229	8.009152106265084	8.10281271207014	7.818682502092344	7.84438544299245	6.499014666603755	8.241992133146105	7.7465058572736165	6.628114062275348	7.880749117003669	7.465904963640276	8.145430160611253	7.8128537697599105	6.774703676611939	7.838596792989758	7.850991391742202	7.151407437355137	7.248890297908501	7.0420772486997185	8.17252603790669
c211	7.235653447556534	8.580629428397387	8.480371393661269	7.316007545134762	7.513596372169669	8.031675335421161	7.427417815978613	7.3891355677985135	6.662077569437529	7.870314497693402	7.315517319079478	7.792159406827418	6.414824832660439	5.764259013417901	7.7370182126904865	7.977155102680538	7.255891747043557	7.6260239279420166	7.622464503379551	8.262072476576707	8.047896269046337	7.580053626419161	6.782438993493071	7.056039922838544	7.349682765334093	7.345237139979557	8.002909919557233	7.487458362058659	7.433394320005983	7.523944001664817	8.356572433736488	7.953890291942983	7.795741283452765	8.007702874224192	6.934146011436548	7.741032400365302	7.098679679759399	6.533046187525362	7.918300650596386	7.58636181041974	8.336512173907053	7.764211937097893	7.382509810058081	7.458495841085492	7.832555729776972	7.154190036364166	7.5174966521234285	7.584735403588035	8.045341472487312
c212	7.967018308095229	7.913258126899493	8.377316819791929	7.0411531805649235	7.744057314086571	8.440987582747006	7.846326332233495	7.7233953305362	6.381369028888642	7.9382298994320895	7.433086341214181	8.509447664881794	7.535787706949367	5.136545402778086	8.393222225253478	7.6904640362701215	7.449902849768397	7.790107374568068	7.550425047167223	7.842246828763858	8.113656022260658	7.621631558255935	7.497202820667652	6.767535198164335	7.578624301196765	7.430444891294155	8.193821527795278	7.435646637310795	7.736679939825599	8.065150166464232	8.233604830100361	7.403480261453919	8.368451037486265	7.429163139824966	6.88403663083277	8.071254188461086	7.251193867565553	7.044238601741493	7.644951279286307	7.3790873974025715	7.225290176749638	7.780516103798504	7.167466837608581	8.04644831376133	7.827854656750934	7.379465124338507	7.572192388085996	7.299103827054679	8.175824311243009
c213	8.162984271378907	8.836494808888611	8.545569113415219	7.435132691289469	7.6439389829749205	7.695830796051487	7.533482977443671	7.490751973551372	7.076335260396773	8.000081414489825	6.951831925921421	8.046655268864884	7.460854939165204	5.350612022593342	7.934419253550747	7.689453989563654	6.794972857247343	7.221858931727824	7.945408617321499	7.5911213404948015	8.301675268242322	7.4132928489411665	7.1414605893953516	7.080339726582982	7.780961687839405	8.070696390734351	7.641908821870628	7.989209013542429	7.812611428209351	7.470802230791375	8.13335318240119	7.86735363476892	8.002533403603076	7.9361099887867494	6.372638912698678	8.192102694442749	6.693496837403552	7.271638412178714	7.957148855240848	7.770013766677773	7.662030210731222	7.84249420253233	7.123320565732255	7.553237949120277	7.629889791326393	6.4176838400598895	6.737941535443939	7.897975152246455	8.292219908575872
c214	7.232051714858905	8.612398237830433	7.871349558670514	7.1989842431178355	8.203822618201855	7.618904126881268	7.672422140677153	7.820780491448595	6.97440017166296	7.796532499892982	7.698570255233651	7.796827777378034	7.3723442230138	5.035930567922949	8.240153270087594	7.54968430044169	7.471356349892613	7.658864459601022	6.916181595971986	7.5915823793124675	8.66809156639582	7.50967522371539	6.793066030957512	7.225998378990643	7.841897512582897	7.303534173382441	7.423242394530297	7.871092650686292	7.147278156360112	7.9777848768263615	7.225273119306983	5.598071628367572	8.09795308321371	7.2827051051015665	6.526232050578509	8.018947350329766	7.168313754515933	6.833389832200968	7.92887204831741	7.682657058763367	7.76380045995332	7.726640619694885	7.3495584680584685	8.173629103796639	7.42432538782102	6.809590968835161	7.425121421420898	7.739624654109563	7.773573299034489
c215	7.78328964004546	8.947875640821692	8.196963246595878	7.245886308617438	7.675269845299913	8.433990477087086	7.0815271812224045	8.196075803850036	6.955482948593385	8.172487492112943	7.619342485694092	7.970836866822956	7.0159845690543365	5.2124127192588166	7.890458903471861	7.119565679424817	6.9031473464400435	7.76542166785017	7.585561410504619	8.135151248405117	8.572726487594847	7.430619266629129	6.869196897917672	7.245607176733662	7.280636776143829	7.696181210496053	7.79874788264732	7.919764212565871	7.745114850546853	7.764798627073464	7.321886422255653	7.587214609806795	7.950873642593892	8.549113153108996	6.46305339680346	8.184191779873537	7.081172009723179	6.791929724431771	7.875458259100044	7.894518131061841	7.646120239722903	7.311568029417565	7.189270891484097	7.461176104297387	7.79913573813743	6.652831713996547	7.358763388628103	7.887689233250152	8.052594874678773
c216	7.699862417217003	8.014740582066665	7.773465251626062	7.371184268877291	7.638538145553065	7.389279351899207	7.942117973779673	8.065738439775501	6.687282752210145	8.371476115231554	6.9625377958733	7.332244092859863	7.024148712540421	5.051109175093997	7.6434320431348075	7.901415929781259	7.316717117656248	7.656970210743773	7.297906478721589	7.836473214485466	8.44754563249802	7.71402750308292	7.368337989659962	5.974187163313558	7.908400964252875	7.508403935867118	8.313578098933137	7.9918492590124774	7.629536734944018	7.451071142255317	8.071151440979051	7.594178584330508	8.068148702073955	7.457924714609273	6.037159123227188	8.190527513185051	7.232828715727982	7.299761131895059	8.244895363341888	7.989054152725402	7.713564554763356	8.016256025239848	7.177870965590044	8.01680766948324	7.881967060242753	6.618548265719718	7.332870624892467	7.51062277473954	7.780309922243661
c217	8.020826913315227	9.050482901900699	8.275220754859639	7.004614905801437	7.9468117088860755	7.9627819543060125	7.844175194343891	8.162038853603374	6.475752799448496	8.112526102000688	7.727591219237733	8.451868388796685	7.1428598895405795	5.400787413647902	8.15648624655725	7.763242163295886	7.615335383128443	7.453081619951652	7.740308729332041	7.704180309822997	8.156401445010443	7.637866384823187	6.351301904331957	6.577249392608562	8.01266215213549	7.380694757423928	8.325075966964768	8.14226664833771	7.479694768220215	8.142509495613206	7.926415576480608	7.695348553753209	8.499177668477751	7.981543381040067	6.406193120595718	7.4377184598628014	7.488957122915959	6.945404391971008	7.461206706534675	7.075260157646487	8.063500007784235	7.473163562731112	7.222077457676328	7.067688344606424	8.052081845330084	7.477660843959923	6.967005848018997	8.089358601474785	7.743240386797352
c218	7.824809599935237	7.888915901721588	7.30624320162813	7.635682153101794	7.803015785722227	7.365885481231432	7.530535571728791	7.736935111997266	7.1588425538630815	7.7814533364176475	7.586156272939122	8.302850941570835	6.996366578953892	4.904606231943993	7.823872287748393	7.1465689683068385	7.491311776382407	7.6982264257585875	7.649402635013338	7.9662880970510574	7.211931726272682	7.564354220535643	7.313410196342889	6.99165816941832	7.630332734247025	7.235811783742073	7.242923691483228	7.9206659652634945	7.635870592237816	7.7203429931011645	8.300118847175918	6.903302221258392	8.302351174983126	8.115828131487042	6.029318368202753	8.32409273711949	7.534195159338298	7.238148095991282	7.282118648681299	8.127409701630004	7.89414225095241	7.736391318557454	7.000404363939607	7.722273074749046	6.8169788459883645	6.965097026423054	7.237976172576968	7.522012705317347	7.951331843039617
c219	7.572184011669951	8.349648538551186	7.92696471709467	7.810269934327418	7.435507854775349	7.8280589327470675	7.8442347505741425	7.522934174885992	6.202457188628459	7.661700512647627	7.578164947816039	7.52981912511725	7.1168770995336645	5.366455172545767	7.633577029301742	8.173531133738644	7.382557576996588	7.748174183652122	7.784586827719313	8.168741656417927	8.312570047936182	7.066892119596268	6.827167584735348	6.927952497420682	7.808403119577496	7.396632905652486	8.175852284391942	8.095148654133807	7.465198778091958	7.358573692011851	7.852357011915003	7.90110253464086	7.910651069075972	8.151602753855537	6.640218883982308	8.118390877125497	7.63264224437479	6.657155922965576	7.684862700967367	7.636456830319553	7.8961209725257095	7.628985229797795	6.741630518857994	7.866027393076688	7.9993297970393655	7.087562598137295	7.4633958194595325	7.958427541471738	8.187403757905923
c220	7.523497281905353	8.098359377256736	7.7492852263453775	7.106451678978251	7.584139778967142	7.8249864243814145	7.631142420295526	7.147657025713924	6.945515185148222	7.481035013098412	7.8466069962935965	8.207028413403533	7.489060221560547	5.551849493562443	7.661041415032412	7.992574706076827	7.382653932176838	7.256642544420644	7.331632648764759	8.308715348438183	8.000604721522944	7.483620656015664	6.934981383524103	7.434062351979362	7.951006295350642	7.2339876198908435	7.4547980105731115	7.378454870910294	7.6191138079312895	7.858737134927205	8.254192997742338	7.659238140499222	7.918596996253406	7.728726773486805	6.4852051742988275	8.266433635420794	7.480260893617045	6.456986510276014	7.3921351400987545	7.625356946919122	7.688415400287441	7.7146852632857765	7.185865229773011	7.615324017029232	7.390180834343322	7.4777993572047174	7.30673237281926	6.986498963530872	7.870104503600731
c221	8.034985340751838	8.650309595331006	8.488277875795378	7.287710912413254	7.698726624178719	7.647199359414928	7.375930099536682	7.744608882935064	6.827383125667592	7.681828936137494	7.574794608589345	6.606638331767115	6.545723623742872	4.9305570783344805	8.194066761857837	7.500066330972422	7.628339367115793	7.416986299713375	7.65145265491362	8.094394196736861	8.014127345429639	7.811437546848887	7.343343249669317	6.988335355721741	7.43871897953777	7.506790849594883	7.944727349495343	8.203492560975384	7.576059111319783	7.550769718312121	8.3850965672706	7.724541698154741	7.946584202589213	6.9562874187297465	6.183012283704014	7.636215427690162	7.4550061963129135	7.108929516632522	7.975055946210411	7.547385278911578	8.17390113638686	7.391927431663728	7.3650914470393944	7.798027508440434	7.882937444557284	7.489586413740294	7.572765447135842	7.783281854031116	7.586495121152995
c222	7.818740190982332	8.348378373036676	7.8195578582620255	7.668776756640412	8.211543307379232	7.763174024856338	7.756240633811035	8.019627299629887	6.685440757768818	8.162122206382247	6.736756088562307	7.230726359899112	6.997232502681945	4.557150237636701	7.822820284052152	7.703109929717123	7.4401452741827185	7.686362192891755	7.129265830150536	8.201233113511883	8.092941537934733	7.348234760084095	7.123990111240939	6.466808312093043	7.7019091250519915	7.761375189214419	7.80716708569769	7.985728440904848	7.257031749393038	8.238463711857634	7.907401625865745	7.78342763732747	8.023039309700133	7.9981322773955945	6.090121246362147	8.316832494623227	7.608679221021316	7.251153192837732	7.316666535581121	7.886730953485997	7.459059131822237	7.705552990727936	7.242209340092164	7.794764821484947	8.016291059472573	7.2981183304921915	7.9280457985974415	7.988551600490749	7.92272892104598
c223	7.409564427198559	8.103578022801338	8.008076348516884	7.4585948254169425	7.378343997503988	7.083816510405729	7.531402458002197	7.643468254929405	6.669063016382332	8.019580737757423	7.071983815640005	8.178491899405616	7.110990024076246	5.362682773864363	7.646444231031753	7.8514060767389955	7.654540508243122	7.6035482983398355	7.6869993670019365	8.07127452541119	8.50311557233583	6.655279055135346	6.2959556026434145	7.301647741126253	7.883885816240755	6.9061135660586475	8.045446424581804	7.6863287738920745	6.9583785927609325	8.090584161007351	7.724670764588941	7.771253952669236	8.100219460556902	7.6864038197222495	6.688550400807884	7.7645997290939714	7.55460414694962	6.943282040717447	7.702186848577894	7.717290771346962	7.847624632631629	7.9146933202220655	6.344827000654952	7.735068018598096	7.826823846879541	7.25815256864771	7.0861852873978615	8.328131964804147	7.7217944825492335
c224	8.162542450584741	7.977519001933349	8.102858285621389	7.140194294734802	7.36774292951642	7.455985048314343	7.5914077782649345	7.288253065728588	6.538523442240801	7.991788041249634	7.582501752091878	7.869297549143148	7.316301175067549	4.963735829296168	7.7112509209817945	6.506003284902	7.2019979873826045	8.244485041679066	7.179090674860448	8.236333465956182	8.719153764870033	7.658583235675393	7.1701539146479885	7.0849898198200725	7.445728154038304	7.1540746007182365	7.8250239559581685	7.763078113348441	7.56889102146921	7.346721594536867	7.922698570367316	7.179344936429078	8.114951621396623	7.949413357078412	6.775021541256215	8.203616135868158	7.580464212659844	7.462273995062713	7.856330645550232	7.3133466316737445	8.154212110127872	7.4632100284347205	7.246962741711682	7.814707995087215	7.796905793743694	7.3696564282528785	6.5785583180368254	7.977446477607956	7.60109687778891
c225	7.9214699609870625	8.458364949919499	8.340935555055854	7.403600439399844	7.637732712792691	8.197054925401126	7.369272800706438	7.915560435886338	6.152523283604789	7.958399436730579	7.660573443445601	7.952803792708098	7.0369504495893915	5.693153399175358	7.668908200970179	7.410820807052389	7.093696611958343	7.8008480293137	7.418206505855057	7.591364853922553	8.265640917353771	7.2592503168350655	7.073739418088541	6.916101899194338	7.86742826898809	6.830093290673647	8.365634181391844	7.989695251922868	7.540966337172742	7.730745245059791	7.915227256191238	7.703967680717336	8.084446229972581	7.100674658117673	5.955249828722384	7.75313954806378	7.866224934508512	7.133195369751546	7.8343006875067625	7.157193908684688	7.828581981694746	7.030046199720707	6.966969571382237	7.646476705995468	7.8709197542159055	7.679277460325763	7.086736216608722	7.4862608434280125	8.060220994749589
c226	7.747084624445644	8.174936403502095	7.858901434581388	7.220685480754255	7.585966422121158	8.118534806106767	7.60312622058681	8.020441784177372	7.109021526901128	7.924332396514004	6.9169270858892125	8.236442952759214	7.173612357756856	5.235655149557318	8.060025887434769	7.284219654755143	7.038726927391247	7.136689735270977	8.109421044917736	8.214642839284856	8.203412825259925	7.707224859472071	6.365390832335738	7.382349048407633	7.817107815053849	7.528762095377719	7.7980073854819105	7.951510491442644	7.629258051415657	7.915660914747437	8.245905182171729	7.9928838304233665	8.3044475990779	7.708716412806939	6.679314157456178	7.647922580126724	7.207591366134689	6.5947932438453405	8.250523588039307	7.419116199653258	7.34570519944067	7.683400435916432	7.023698346585719	7.570031168137732	7.6797235986788035	7.310931828463412	7.4386199483494595	7.7829344956114515	7.958232438180512
c227	7.749656558879862	8.467837610409354	8.268358212838969	7.301985213167505	7.864637579535506	8.274504675508389	7.299846241851249	7.731368102664588	6.347632927039308	8.132483450173531	7.566866888660097	7.963774195154407	7.170519629543005	5.335730596876293	7.886633584383914	6.722232041798807	7.250318288612371	7.723793885422546	7.4595121381187965	7.6186818956792255	8.212183598904637	7.0746109642590795	6.988388985561483	6.914531130840137	7.124132033981622	7.511469482792485	8.09073817898221	7.923558387620728	6.370840116399955	7.918015593692652	8.109092482941321	7.850591742148643	8.036348280049108	7.600742739587058	6.640129150725942	8.181257119348551	7.470000980876657	6.436407987429518	8.090616997228432	7.484832417878484	8.209744523814058	7.7386001478449575	7.503772137111571	7.902879624503847	7.370665845137207	7.350903382142639	7.583453787019815	7.987605860461523	8.137029586629552
c228	7.815235576633691	8.344706328529456	8.059406689347353	7.4399073259064235	7.500471099601163	8.342235939472985	7.760193711653956	7.713497209947255	6.751706452462839	7.843716239952112	7.559312139993232	7.582978469822532	7.419813721880533	5.6138828434299795	7.8681885424601345	7.365301758219638	7.224906460387193	7.186765222485442	7.485625007001349	7.985118689693657	8.031247603188328	7.025485909432608	7.2623318537506485	7.051033108637372	7.178847281018642	7.577930165011291	8.11385723989945	7.779322099474823	7.317868256352852	7.701062088144523	7.6696131072004174	7.823868296747656	7.799442720895543	8.082433553096923	6.815749694809445	8.023597376584435	7.14346170535326	6.890607217694	8.237027045367864	7.393350894629486	7.960114320024798	7.446919501961807	6.536492785371983	8.137896966874765	8.17601647204375	7.089753647469468	7.48941012088178	7.665116417776607	7.8865136285098
c229	7.185420085761889	8.269524795109861	8.489652087675095	7.282265491384416	7.468573693900693	7.916273898893218	7.496186855052422	8.02123303437861	6.8686263831898025	8.486725109228669	7.3485018874231125	7.515918902784813	6.806283210031482	5.20543538301967	8.725572657777676	7.770516525218969	6.652484302980878	7.763178175778594	7.527639414924209	7.786817629440337	8.002449535664502	7.456575681584176	7.054799686472566	7.139936820374013	7.296198882717668	6.814372588353959	8.214095876272628	7.402327346729439	7.188255445792245	7.585696198199287	7.822911101997643	7.615236408242862	7.875773085156814	8.077589743963879	6.937823629573113	7.773693674439407	7.493203538568344	6.952604323042432	7.909372091612162	7.396624884787414	7.582449678952082	7.48571159984046	7.255524795901897	7.716962328376335	8.002751034577969	7.7910869370770754	6.461742972538315	8.114436495459405	7.942363111957032
c230	7.826150483279336	7.806180635069302	8.529139970237365	7.152303509199202	7.557266685114932	7.970590861102416	7.781279365370835	7.908715463972085	6.458870278899538	8.43760043232102	7.623859489656937	8.175152552533309	6.448775179548544	4.931921642772653	7.922869348575995	7.532638990841828	7.19073104985145	7.7956007816969635	6.828601779708053	7.674614553957395	7.97362818335744	8.179990325661658	7.3612206730893375	7.384622423977174	6.497120502684875	7.656423380107857	7.8589817126422945	8.07138874305563	7.233495099141067	7.649093944370648	8.417657258712032	7.956896374388535	8.074052898033672	7.596368882073674	6.9987191091661485	8.150848450890424	7.782123335825207	6.9721412823947535	8.05479657738664	7.782396852320559	7.157712070154867	7.4854104070737835	7.329751941091862	7.974414018893987	7.295201537053482	7.0046712121651655	7.266311175068678	7.727867592193637	7.658489030864044
c231	8.013808896282072	8.025014360794897	8.587511601166069	7.325534922874259	7.579227885453268	7.8340630453099775	7.315020413907857	7.465168936258777	6.891762956847176	8.105601420931054	7.3761333281543795	7.333253996877056	7.466211181840646	5.202444667575582	7.627666393709473	8.021143333990214	7.7604410372148385	7.2061645026997265	7.461306680083817	7.687249183678348	8.071989628070746	7.715616645531429	7.005022497065745	7.539746268010986	7.41523619442778	7.781430969102661	8.278807342991309	7.980240466323737	7.531424349011038	8.068617179054554	7.777452164564711	8.0216936995006	7.936142461017357	7.3950933010441995	5.808617067453708	8.650147169664795	7.61082353627022	7.188507403656813	8.043946226533961	7.545515095702058	7.429118001134588	7.793463711690646	7.061540137568097	7.217140807524407	7.837223344150363	7.5953976972965105	7.486483183122476	7.56518697310432	7.836833770966053
c232	7.961083847440753	8.33108494367266	8.271951141381	7.624485438697338	7.436959549666607	8.109908930417182	6.909548665644366	8.077386211266472	7.1053013930329225	7.88423163573134	7.572894496811233	8.097522408412255	7.243672599578421	5.427791769141378	7.3414852290679695	7.889638418136776	7.2914949117708705	7.828184248823758	7.867357259620874	8.239197090010393	8.588718835122767	7.319467936016362	7.1139260048083885	7.169268780971122	7.573478664682955	8.207461893666746	7.690387457085278	7.219080395895272	7.683040589229328	7.833761655791142	8.13658094549702	7.393119862094458	8.076218377371713	7.967566539647702	5.902005295039826	8.3820060883681	7.28247720693725	7.237228795559683	7.614662289077656	7.8511282689361135	7.782944798509817	7.566328778593787	7.292791315009524	7.619564289813418	7.77408817240732	7.792850718998362	7.59731799983631	7.97813769074704	7.9320483501660215
c233	7.3816474303005215	8.572330992913914	7.847540240742716	7.003374220251298	7.732862899918567	7.629109276508462	7.352386292569231	7.568757325220793	7.023042679916342	7.568379386539547	7.687882065185603	7.958492423646753	7.34320179747858	4.752908071148281	8.106200558924666	7.0828299422244205	7.167854694665607	7.33646228851733	7.188914209285293	7.453048863888481	8.458834029164754	7.280489429664433	7.227627300178252	7.106151259673821	7.637690388542953	7.7172171270003345	7.984642873327148	7.6506410068247375	7.148073447165678	7.731202482037839	8.228577174249862	6.649632030131338	8.214916833489601	7.495239078410628	6.566199269851421	7.4413888355956255	7.604954000486416	7.026587371897386	8.106098311021485	7.953104454790816	7.696585950603454	8.138494604084768	7.101333134321336	7.955796767425448	7.711168336139187	7.167282485864928	7.338345324838412	7.956805324897957	7.340546408524253
c234	7.639259048702002	8.35864583069508	8.203323203555929	7.448957858132728	7.7399064990334105	8.044183237776059	7.601367120960765	7.5151903285899175	6.160511773267403	7.7234930765453775	7.559944390089125	7.796205165259082	7.191324991176442	5.154647320074799	8.12740164317416	7.191314454874361	7.582777752675381	7.746473555543032	7.6064315732845005	7.0013823359200895	8.286155974707322	7.1848031631193745	7.026882863370052	6.934603023128769	6.946970128930008	7.177612143826809	8.294336447030485	7.523374516233303	7.458726308875675	7.662764793616228	7.770527246296103	7.402276789213996	8.20031330544872	7.7671830118683625	6.6038198414876055	7.425337430718637	7.599073503044747	6.655244706761645	8.127104530861592	7.897995376919295	7.01363412378123	7.395809201771822	7.042215564884945	7.775940496326349	7.903118162828407	6.872862664833393	7.84441640295658	7.780352565364888	7.878072746135294
c235	8.15276342345372	8.39830843670852	8.073733041020146	7.523373482086114	7.44758593951255	7.92101382520937	6.990315111476648	7.753303689106505	6.4333128674594295	7.819541887859846	7.812025955746372	8.096065070973102	7.306447423891558	5.030326971418061	7.692181514979457	7.9810597055020285	7.4384704727459585	7.876929730690956	7.733243454296407	8.056483028985843	7.832924572706926	7.337829810280496	7.385275506120887	7.600783888217997	7.647852885872634	7.582933018414152	7.846096023974633	7.916721765428683	7.498708035901388	7.821464817360855	8.097517721386348	7.903722184967549	7.786849055885158	6.881106874115172	6.9163593179149325	8.064169057021854	7.78186189093712	6.646572437389255	7.8240419974202045	7.984472591195581	7.577182402964227	7.6902539187248395	6.656379798258463	7.7003250158923935	7.3327768799463655	7.269064987021338	6.803559420903463	7.8426179737154165	7.739973751275028
c236	8.457763217504267	8.507877542600355	7.896107138465493	7.467257201239883	7.119297854519496	8.000799210412499	7.33228106719283	8.114820230221886	7.133819090787138	8.088750631525592	7.674800965268101	7.738095059209733	7.25132310428151	5.35187767217006	7.684612970258082	7.907156449468513	7.310505040251654	7.821762166450662	7.707370315837103	7.555157100268314	7.9012095312683615	7.579500798992244	7.744434779347733	7.197494196420768	8.056037902232411	7.4300443405048515	7.508506991677272	7.7581115723059115	7.6186846078266175	7.655306907191452	8.333801910758202	7.029722591032194	8.18349263085408	7.7169971314144545	6.65870492448965	7.680293020396543	7.1808772009804605	6.691978308685805	8.465825658765032	7.403057868046697	8.319013705003513	7.608738418364985	7.439236472087402	8.174663059437	7.741623485825622	7.159443460643284	7.401671648708445	7.601316067286848	7.806996400501241
c237	7.527979996371629	7.923907344932059	8.008677998939124	7.095490818711069	7.8216813903005	7.329482709366008	7.297066200649493	7.5609463157042525	6.377391034544115	8.085940590146588	7.143303930516981	8.209445117025716	7.424524401354308	5.254751369441213	7.940781198264373	7.373331202201929	7.576391250724028	7.589478535854429	7.786252171043961	7.201063999992247	7.9200039883004925	7.3674372197376705	7.0984367549284455	7.109415240553478	7.741761555658389	8.0160177949733	7.782003625857572	7.762999680941689	7.360489061546018	7.817469140960183	7.832269015417134	7.8510302353738615	7.951099938375701	7.7193931543602075	6.5190052279607045	8.16735433853533	7.218544994413635	7.209749075638911	7.0730122591244875	7.436463989646523	7.9364731208235035	7.748806341370312	6.955821012508285	7.537981110134468	8.008986961678001	7.5061295458681725	7.447778082392883	7.965266155726439	8.163769400643924
c238	7.901249835709143	8.324479618592592	7.714997700463233	7.46611261252907	7.742395561292084	6.87998352685813	7.296481642306031	7.626917098123367	6.209782643505063	7.823275592980702	7.219960925407348	7.861176697551861	6.987151686292304	5.141063374516328	8.262857809674202	7.197702959025867	7.115886507383323	7.674787814615109	7.469274438122139	7.6236458487630845	8.194026354075216	7.871541682308076	7.5503385006037105	7.027336789302633	7.694980734480008	7.981685340767367	7.895721588539892	7.894844185740754	7.741089058999343	7.696201806500613	8.227851307892509	7.020897299298707	8.439456397584124	7.952588792851285	6.698006533409021	8.216264882192009	7.443347057291255	7.306881063708249	8.038399136959598	7.65567074395842	8.345659657356565	7.654504062305977	7.0224842738689395	7.8700478048024225	6.6395325917372565	6.927056541327458	6.890351725965153	8.202256408711404	7.968384740394335
c239	7.930839941164518	8.265613494542228	7.884495929516865	7.221746400503914	7.373763522052553	8.213837056555805	8.022369726900878	7.620937706658927	6.674682628546223	8.052713414969995	7.81981394360171	8.26684432916524	7.44213812749524	5.313663423157875	8.311165688091918	8.293266679392666	7.689476613449032	8.018360549590904	7.4350547608039115	8.36393674790571	7.78251845365303	7.067436478582884	6.783251307441749	7.206551517538347	7.697919321635103	7.75345625442168	7.709833093217885	7.717524748066214	7.202170797794309	7.742773624450193	7.635114193987262	7.467686613695696	8.245061294185362	7.84617387565501	6.027022873928956	8.120062961184184	7.3635114659080285	6.927919648206477	7.967325052725878	7.879590613440287	7.649018892443088	7.445543950900125	7.534540886249143	8.569762241000271	7.9838162775953565	7.2862782440885345	7.037845206905542	7.498994502921011	8.260813596300434
c240	7.923195088982316	8.073550824146395	8.529819814321012	7.640232284758246	6.998727371959577	7.857833335102821	7.431203211265442	7.805966472365268	6.662938532538031	8.393927885569429	7.237460206626912	8.355717526297973	7.4374488336568705	5.096026933354741	7.5280470842299065	7.730509335187158	7.2621155507996225	7.3705874244108225	7.4663137718269725	7.731490009360518	8.01135273241056	7.555286739956889	6.4780031420132635	7.519883747316596	7.3257186918992545	6.8922913348284505	7.599586123456677	7.987447128654486	7.1804296720633065	7.586780643779619	7.625980234734922	7.148899750144957	7.938439437817514	7.755269368290964	6.343070590061308	7.901460478215077	6.827339478526374	6.741803414949339	8.141846173917946	7.584798390725176	7.711689092846763	7.521201729805123	6.426602794812196	7.817922241357317	7.435565859520988	7.683539861674168	7.786286072199945	8.178755863107849	8.154991676814019
c241	7.951742534010121	8.31904746976312	8.546131141316181	7.212663327079289	7.823452808458535	7.837208857060102	8.000850533496672	8.140449559298307	6.457377467243719	8.106331200916864	7.780699049349795	7.780629656084683	6.560823594404563	5.053749088365508	8.096001363833562	7.4882707774938515	7.4778397717574725	7.522319727573688	7.754230051091009	7.578574969843864	8.128385904758915	7.401138538347109	6.887015823087357	7.30388129983247	7.436110470104393	7.397101135148147	7.508636825529572	7.856249768268242	7.00407557004734	7.930003434837454	7.886354671747973	7.257650943230767	8.058718073389745	7.886586856849589	6.1241744367545925	8.221822401845651	7.202802819067234	7.096136552043323	7.998914037156324	7.326913105530733	7.1917105343250505	8.071267571621487	7.187236376059711	8.04974225402496	7.529531716662639	7.094871786916465	7.0887144441202485	8.028529029992534	8.100419079041655
c242	7.515541735046447	8.176990696337553	8.035988218357714	7.004153745184082	7.43980666266289	8.153602856905923	7.7109515965756525	7.320016569436349	6.367933716274215	8.146585234918524	7.622330613911936	7.765842976052728	7.503991267127794	5.354567376586177	6.947027418673072	7.677305746559362	7.055735974632648	7.733163608210112	7.535115375147407	8.108317738378561	8.202591599645126	7.680498490577066	6.601480792974522	6.752489585522617	7.448035798334489	7.456649871165153	8.26532702667088	6.547820267927481	7.9157289231973635	7.683215913829117	7.652026273514037	7.556926964834352	8.024106644583997	7.735094984022242	6.693986758864133	7.792142271936113	7.3650912520655725	6.798121959514433	7.958449489520778	7.953339103907479	7.759336992937705	7.636439400220875	6.9909693224689615	7.599975711942624	7.131313129526256	6.72412706407966	7.6649264131444355	7.237603585543754	7.195359497642713
c243	7.842299141226786	7.827072587743121	8.210556567840479	7.147582783360293	7.75616622708102	8.201358744132593	7.718122821068791	8.49112549433335	6.602163099563224	8.605501746805974	7.564887899669199	7.920883814677401	7.346667023385503	4.883790465038454	8.245210434802438	7.714190886978026	7.3482595521144685	7.248773458299367	7.3805488302278555	7.753088021530503	8.313480197769046	7.012681936271423	7.558861669695599	7.282600291742099	7.308512982759871	7.9474200450245025	7.777166698829763	8.028839144988318	7.920994495916253	7.6047708910600855	7.801224059550487	7.810757177123933	8.153165442958997	7.654866956173173	5.81652840387354	8.149985380223999	7.4890594289576695	6.767179037942023	7.151071409218076	6.864441449339827	7.8760093484975	7.955994239065155	7.018365857190656	8.018171588510146	8.144674479870465	7.643378800230267	7.125364031006072	8.040772071246815	7.740118412204849
c244	6.845050437810911	8.152178129652071	8.045018665014897	7.291612497100539	7.843344589375158	7.650993743199869	7.728737481200047	7.935319318064253	7.005376642394358	7.9428366255709815	7.652530713245064	8.161198884671718	7.518921665328753	5.2485517582572125	8.502718365238659	7.356987071393839	7.2587443054517	7.898978910906546	6.942213696872746	8.230927237906071	8.36701883332844	7.358482956553054	6.607484758528386	7.051929880910901	7.581072248289929	6.857345783786562	7.611661809611943	7.769280527623015	7.4296148927157475	7.658709892680265	8.246106156652418	7.738788067275072	8.049005224519746	7.527211249207842	5.936964498896527	8.223375269884123	7.205550744215617	7.1493261198935345	8.290017467886043	7.739085896298889	7.599973451678307	7.482508031407447	6.97440613219187	8.228370422880543	7.991447084446887	7.213360838433948	6.952070048629044	7.5988946611912755	7.849150829815849
c245	7.289332650141128	7.786047997564032	8.199010023441483	6.997443611091326	7.444478297654184	7.855941289033767	7.837916370430458	7.888058916589639	7.107982984480902	8.042891583952288	7.485745449641634	8.264373947886318	6.8617521450827805	5.199311348654578	8.049381464359962	7.648407581577178	7.093556698937327	7.682712759111809	7.631470513573682	7.769295797801335	8.242824388333299	6.941981454131883	6.746663768448207	6.760878593953374	7.390113947085915	6.72256215316221	7.626253940212847	7.6320741878565075	7.622349785773936	7.617466959794335	7.9479854088103075	7.812738915944524	7.930552565837781	7.460898063962892	6.777073641935327	7.8924244848658285	7.024951765535708	6.787873790381532	8.267844353822293	7.660938130303568	7.856524717817497	7.821449756438128	7.006725285404875	7.50938001389008	7.9144009600926895	7.019034567708283	7.262151865782671	7.4973503304419475	7.4075340690308975
c246	7.294470356258802	8.416738908290906	8.122209310942416	7.478443853968872	7.127319546012008	7.791379243630121	8.147589600315403	8.261578105177795	6.5777400372005586	7.828736860314533	7.416702873920963	7.9104978156282035	7.0963890722290275	5.249189089185894	8.292749227294761	7.0277489242979385	6.795998777327357	8.058510833846151	7.395477395984591	7.72236622737169	8.093646740549383	7.470859810474637	7.091172623969599	7.46342130558113	8.116027789080063	6.9705642320034435	8.022353443880755	8.077251590030853	7.9759373975652945	7.653530295850597	8.27147389928489	7.362253986486117	7.860880430751259	7.985436737140485	6.876569368337298	7.91957420035277	7.791530110834273	6.596362698026702	7.218977394774941	7.472527241312635	7.513767033903928	7.428715249063527	6.966323349787175	7.617599574641505	7.339924467208054	7.5825154271497235	7.262395530562892	8.021554079317383	7.4577342600872125
c247	7.793228390545361	8.143177940119529	7.94373986211791	7.429772429634327	7.6153781930159505	7.492791101933742	7.853018533040773	7.954485757160925	6.961491400005016	7.581338318018672	7.742643956731705	8.191722825553954	7.407829910142273	5.357557351732144	7.803679858927783	7.512600236174194	7.021559828408103	7.582366517332246	7.529349194573411	7.799300127148834	8.38911891245105	7.732697858588755	6.923997924591012	7.056024118463715	7.549563859901027	7.635693246523464	7.784634308783266	8.499113822926647	7.750700346690968	6.889796473432719	7.492217269714036	7.6026808029864545	8.378323204116173	8.016741235444803	6.1522292390603015	8.479239863253241	7.253051294492946	6.751347953807943	8.236176684583077	7.64386208627371	8.139822625327282	7.868184594432262	6.996711998347907	7.433794859020723	7.657990256603322	7.060739062902008	7.1263872237635315	7.775075434015004	7.868629027588787
c248	7.907416828575356	7.59046562464161	7.917313605077072	7.702296241470032	7.746501711572645	7.513979624768282	7.618296052495892	7.938762016714492	7.076062196610527	7.877565787385973	7.295534711137159	8.298365436769366	6.9965170235650325	5.264246968205182	7.7150134075801455	7.82472070718365	7.239755973182149	7.239393024119518	7.340490382516142	7.344990367529586	7.8424096464345086	7.771284630902787	7.01231422459967	7.302052243210793	7.597973797589399	7.309572311020513	7.778168430963847	7.285463868139732	7.195182047728538	7.758914633625718	8.232085051845315	7.855063288993904	7.458390747547901	7.777087903498462	6.285110096806696	7.513897598834865	7.344278340541937	7.178515032191262	8.206161432981911	7.387920312135638	7.570257969128616	8.097502708653309	7.429161845846381	7.796433416749361	7.7975323496444595	7.3495576027534675	7.41021930984659	7.960278759241875	7.817697082797808
c249	7.988786086187643	8.131735172729927	8.108185511727687	7.715545971394786	7.166167515844033	8.339167112430745	7.194710717528095	8.171162564395232	6.530650134513808	7.151862532183403	7.6579490266957375	8.475399106012237	7.19939715566372	5.307724336943238	7.989012111540647	7.687179831079751	7.388890470793317	7.573259432059554	7.659409742622771	7.875335673300438	7.707662651705557	7.602456506920869	7.094099847557252	7.127364519656534	7.435213468903207	7.534813120742732	7.635056421953063	7.9219749481528225	7.3397269970596115	7.643579765171057	7.2915615435114995	7.561076932076218	8.1118744374127	8.016654940477657	6.6336425404160275	7.6561440467915824	7.2580298558582115	7.241263362715207	7.638576297288058	7.606071270789043	7.809232362014357	7.303702864301465	7.068372990668861	7.613854011064531	7.58491565601333	7.572287813482674	7.023268768835983	7.59174817867984	8.173376181542915
c250	8.306216748859454	8.489719645537642	8.473611978480035	6.540208504036242	7.51485197127465	7.85924188798741	7.764493261997487	8.049427717707706	6.7252679930450245	7.995662819019048	7.825798367274372	7.685058950797657	7.471481269916266	5.2309325134296865	8.05542337402129	7.329383759581279	7.1683197653087305	7.276406837025256	7.3533650873437955	7.7497706331439185	8.562616468647482	7.894847998811923	6.330724917722668	7.3061123904022685	7.622844646638972	7.499274470358305	8.198209490483757	8.270017299891398	7.1647511329369244	7.139594292513532	8.348094710469491	7.473242756271496	8.270934863802857	7.722301731135659	5.8567574964302755	8.401266785043696	7.59397158924537	6.644648238986852	8.033435785581512	7.97721455038639	7.846762584995282	8.336217171923169	7.354514003493207	8.268505629971045	8.084646929733044	7.296850870048862	7.012598262146423	7.9282574242204475	7.4174317639841565
c251	7.9104280118455375	8.270756789501013	8.50382719490239	7.504001760144746	7.136630449381852	7.846229078794424	7.24004563646452	8.084464770656865	6.666044573907143	8.153245231994854	7.1247602807887125	7.958932730907612	6.488989244323518	4.432527928745715	7.709312984708077	7.398084068352156	7.2489689286192585	7.776297922633259	7.6835822160185385	7.892543350838737	8.2642813841986	7.4705522960391235	7.477227043367712	7.4486748378963705	7.483162471463423	6.718969329608884	8.212360165287652	8.242747591194872	7.5414618933064546	7.497395673746011	8.347468961920345	7.8504890970202466	7.942521819127721	7.37469963329691	6.406291240116426	8.063083620329811	7.347519518683957	6.404117440314553	7.825231871484642	7.3284358348197625	7.42729756316227	7.950210126169537	7.461571273380611	7.852115652203673	8.138259563629033	7.227719327909881	7.192374354799409	7.144979019019276	8.11645453715199
c252	7.3661540270073305	8.43310176994445	8.365233138234242	7.2689346634246785	7.978523752896205	7.615967549475418	7.200438661660733	8.029113007419838	7.165973791100107	8.065991488611202	7.502730354296925	8.199069102934548	6.993798788764104	4.8576675374550735	7.856865420039169	7.6979099414681516	7.5223155056974065	7.811617506278046	7.635774384848281	8.068139103158334	7.706392680166775	7.708149981237932	7.019710681412175	7.000009534672393	7.110073025527978	7.923204917964872	7.5422242035662235	8.075109143981695	7.256942065728407	7.877329646810367	7.719571301383415	7.942623566405	8.03063602780387	7.889058501957307	6.651534374168688	8.340292356722557	7.464735806043537	6.9290792530601095	8.181340873683464	7.937272695511544	7.988815385205599	7.808259006314491	6.872731504762745	7.3014588448117985	7.7997613880111105	6.7658821849701525	7.006071394541773	7.919842943238133	7.17942465099223
c253	7.78382723149697	8.279979633306672	7.685025663713998	7.517766295495564	7.674554804607432	7.9338171583839525	7.334546602891318	7.96589643363806	6.947087996045825	8.056646209411085	7.636503991268051	8.07788338040391	7.0703365742997	5.5062608122512176	8.196953400653516	7.338534269457138	7.352582240266253	7.172493200991111	7.5903388597222365	7.575714277108822	7.7789753582182755	7.6898877661706635	6.851755369599736	7.218938319609778	7.373469484885228	7.266034488914203	7.819949240603412	7.644126910904347	8.078466312317682	7.279916344016611	8.521448787910677	7.829746541773926	8.260239340246992	8.047987071519929	6.6697353896217	8.063112170845963	7.4202496475071715	6.6083017301075975	7.742484553810645	7.1695726992689535	7.1612601791911805	7.706289194244403	6.542854647572082	7.960405646756921	7.9077870252157805	7.209987600286815	7.432304919630772	8.237455408256336	8.021312923665612
c254	7.4537657229197904	8.583432203864588	8.634500907266611	7.005321637123388	7.3637100289245625	8.073520472040853	7.498942293056181	7.836675373430025	6.6129344340951155	7.908692437938102	7.638722024213737	8.131641372610954	7.413826954317857	5.622228720971692	7.683090522246264	7.319746465410121	7.39651593797071	8.015184635277102	7.1113088383245096	8.118334829519647	7.882426738535035	7.906275394613298	7.334168145701955	7.475347857963762	7.589847827254684	7.433472014323425	8.276687943127817	8.219189925511596	7.511703176281477	8.045868924221281	8.229605390958138	7.851992998488074	8.252167629066703	7.879004552633307	6.6548404502324825	7.813152537262362	7.636255395178963	7.437012885851848	7.790361147967044	7.453954893766893	8.002925028119035	7.267026991435651	7.5388636342920865	7.8621377866640305	7.415802322848744	6.628230854789313	7.389078818966137	8.121620714953954	8.077100247761903
c255	8.009344234962217	7.977043305768589	8.205403132449671	7.30637776204909	7.608537407933742	7.797271707445871	7.4210938951912535	6.994052978328692	6.386369163909338	7.512108160731903	7.225345450057313	7.991956611095373	7.1641409611464	4.8867124988694295	8.305327668687108	7.924309629758147	7.4941403152231905	7.658765456779553	7.252530461467083	7.578647228774963	8.408415261389935	7.858211441042178	7.465215387252218	7.288977112766782	7.28177420090325	8.331620764279457	8.001969846144464	8.006705934160129	6.895203233116071	7.587536334621644	8.154388090915004	8.253935992475741	8.51825459072972	7.684475193719335	7.030207350193776	8.351307244364827	7.296904856113733	6.674946336943858	8.093283234386359	7.43432837500241	7.816548173077543	7.706096506190366	6.969627962967768	8.13473941365384	7.467627874906903	7.081787260604148	7.601074725696275	7.714309979117397	7.956822428459197
c256	8.520229996147362	7.739751704719023	7.865283353341316	7.111399400626495	7.992866795944545	8.118841038910231	7.054408188863079	8.131980118201811	6.658016715259462	7.902894088575483	7.072005163705648	7.402570851278845	7.1956177614069325	5.341311514829472	8.120260933519173	7.621221468568404	7.293628719875055	7.6969161842331255	7.062823746301827	8.158137393144486	8.30074231090313	7.732387174816545	7.617906934551238	6.8887370411568485	7.3348945775375025	7.61072245450624	7.8665125467547155	7.945448301749188	7.618622432805184	7.615685885714451	7.974710237048211	7.753516712674937	8.07117039819825	7.6863131933259465	6.670107241727867	8.412410657487616	7.319624592894697	7.245861379956974	7.862527432498883	7.301114777997153	7.816368480415179	7.315728232916204	6.947175633046108	8.03403210316529	7.7117083645089926	7.565425736935133	7.289183990264169	7.576847283145645	7.691816155764525
c257	7.597753794359733	8.189385411603817	8.485488329639539	7.1972053160163405	8.031133089542335	7.928705360637332	7.5307964374358525	7.193486151523733	6.960656061642928	7.7184835489670816	7.087217268064589	8.140123853442129	7.190761329380405	5.317666126081574	8.39510147538014	7.139692975065076	7.355166627740703	8.042712672021525	7.753099705292898	7.923133856451769	8.028907308955459	6.421799788954557	7.364536914790256	6.848464628215356	8.014256789476534	7.63342671848537	7.699642417848092	8.441826814819308	7.354915863129415	7.971959111919508	7.788167185070293	7.634115966873757	8.617584373264759	7.005933505516536	6.505761648437067	7.462500305770082	6.81547560247775	7.053166501531991	7.773112403762378	7.3164887020996066	8.026073422441412	6.435308632923723	7.488363854006872	7.824594308293036	7.913522244560558	7.2402399799610055	7.308647137637283	8.400178405048706	7.780401105909443
c258	7.656628141198723	8.471988541351953	7.354376936813941	7.773090725607334	7.929953340256701	8.431961438484324	7.721232442878582	8.086482344459133	7.2645758561650595	7.6118995840516135	7.578424168149044	8.420140264303662	7.605145681655103	4.949839393895552	7.458782454062433	7.317644681043268	7.6274886158223625	7.587955415811982	7.80734545632405	7.942104453085822	8.340092868820891	7.361075001012195	7.184617819008745	7.033930268083662	7.893681441591768	7.5270934767505935	8.060468266341152	8.012222003600453	7.870145437052909	7.7484373785179015	8.379384802919484	7.474528693967099	8.670407881834125	7.6603324945951785	6.716019255376655	8.198322294565589	7.545502761927767	6.91069275826716	8.154949395049549	7.1111720159765435	7.893978927150253	7.274539324374571	7.318957888567914	8.129154977122742	8.229768587449218	7.032141876994933	7.229590831736936	7.938228214974687	8.275011569342245
c259	7.890047092200271	8.6792746891501	7.780352638396548	7.041887189841746	6.7792248319356725	7.276481763744477	7.649527012299218	7.425465117638709	6.7189685346117285	7.524710284171473	7.378075558357365	8.363818055403963	7.0949765461367384	4.857156774726757	8.06682751042426	7.698808878268474	6.748207049329397	7.526694070249658	7.592081420746987	8.289340673746901	8.329637958258925	7.410953589921679	7.33418720284088	7.300568381146852	7.934788616905745	7.922784096149957	8.16646105571847	8.170090498290348	7.172720022298701	7.520669651421052	8.589607027308352	7.461491536422407	8.030562855137168	7.87886407645468	5.895716325240136	8.28269766620117	7.788241333559824	7.077504155231518	7.268979398497572	7.381801321979591	7.919386035224272	7.771267632187196	6.400557827770041	7.613983688957084	7.906932254124789	7.403549035451863	7.414910378911762	7.773151336261634	7.86492421437123
c260	8.535739605522084	8.367843630988729	7.6997961060388125	7.1727681567038815	7.708102657711024	8.304644357058285	7.509916562274048	7.121012716209113	7.196551744524635	8.026449612660914	7.061327568391158	7.73905110563097	7.260995760419282	5.132311964106521	7.875152877639369	7.154829338804857	7.412889460086247	8.214582489365228	7.606904197515699	8.0379482203668	7.989955289171219	7.441650380342446	7.239928710024	6.884638519952442	7.76170576421142	7.710086955611355	7.706105234138332	8.163386612960922	7.504328940458603	7.803029150883608	7.916720082382366	8.018181057570938	8.346263052418983	7.873135199218188	6.6333343030145535	8.575636499849526	6.827645449961832	6.755637297301557	8.00011819717462	7.692280776983884	7.940918174821628	7.09405351199334	7.070769959608342	7.659689528624032	7.810528250186117	7.1973054906607015	6.4920234172335025	7.808286897580093	7.016237322426505
c261	7.933325390361094	7.24056118077706	8.023553690183537	7.475755984344424	7.1297896544212	6.8844381870525035	7.564664761650202	7.833548787726589	7.061411617075507	7.402667029213589	7.9215660540196495	7.884221972097316	7.251107154291643	5.538908994109328	8.035483072987164	8.009317840885346	7.404336647310699	7.7083637162739524	7.59469319319785	7.694308667561531	8.135570027046965	7.603927695041821	6.818773970433512	6.922009498342995	7.6458612412706355	7.504227048162265	8.28556837752566	7.932341070593835	7.221259870322408	7.5717677952935745	7.7785114824929655	7.898399137431216	8.067393198393741	8.052279566663886	6.643332931030883	7.951690546619148	7.587422274506808	6.594264020053038	8.058507030322398	7.858796421191786	7.0526212694243835	8.195655037412926	6.804647139261968	7.298296411662985	7.248784851937611	7.727472562718749	6.832385657400548	8.209979002107621	7.540314023767879
c262	7.684429927834477	8.434806423509736	8.382796146433302	7.217549978023188	7.431276895259337	7.9653387854414275	7.635211213241668	7.076240632458581	6.643987161207187	7.92850201112751	7.787255928385749	8.029319287387828	7.177737656539012	5.019365024377689	7.834418528001237	7.41566141318548	7.162827721365617	7.847547640327893	7.935598663715126	7.477610394942835	8.589739135994646	7.785879904541043	6.9293503364497315	6.491074779286159	7.449689447325156	7.8264865281699	8.072350765784417	8.080306301713941	7.488032940959486	7.148659135090297	7.929558611608352	8.061920483686349	8.715602924148984	7.639172288975848	6.441870487091179	7.988608208020566	7.34906353990289	6.963525534363657	8.300058116044218	8.045402695492134	8.191936802479285	8.075950293117081	7.378306469579736	7.8030686065667645	7.531570422428326	7.21832268147558	7.491365195917092	7.560937475200695	7.574308758179302
c263	7.6463847330636625	8.318188748111758	8.268109124429465	7.006310082607943	7.923697039062473	8.099927971094559	6.905617181403141	7.804515410443788	6.636812294367287	7.901258519536171	7.6631428804560615	8.442778674867915	7.081655722551664	5.370735512096871	7.727425514209952	7.782181344492215	7.2817527791857675	7.748598551030523	7.179224383049502	7.502931418690334	7.4692121899520485	7.563262972243086	7.0229598652291525	6.663156894466167	7.377939909393035	7.5226956721669875	7.504923234491468	7.802100686223934	7.8704912287366104	7.863381702185451	8.298689940235878	7.855845711020361	8.193985946998389	7.767579153075979	6.52556561923533	8.537240987521551	6.814916350254452	6.776438857749312	8.191951566883596	7.824572052929722	7.900028687332107	7.203412210471729	7.347172905950296	7.351408312312738	7.788140526790586	7.6168639128183395	7.340810784802443	7.986995137952688	7.854716904300353
c264	7.313449536949435	7.685647981322246	7.495855914667874	7.581723942964432	7.7023714275145085	6.737393521592897	7.820709442684492	7.7339338180180786	6.891082680837901	7.746032957588782	7.316782136399518	8.327564565359047	7.238583840487933	4.5158645542174245	8.197171234046385	7.579013780260193	7.335250646194497	8.099937076666679	7.2836313231079535	7.8007981261834365	8.239305818751449	7.5222161513819925	7.26842814931418	7.4623419848426895	7.424534439749575	7.710997217496322	7.909774742884616	8.416883345288907	7.3856458464220145	7.694834191804067	8.119697387864049	7.5357912000440495	8.178488367997419	7.625848759852853	6.756652699632831	7.430097512686772	7.183449928972246	6.832166520299669	7.543359410006548	7.85297732418268	7.225464213239536	7.534337594902371	7.505435189343975	8.212585265432345	8.128889667505904	7.3588498361678925	7.272012357466519	8.307202697109286	8.190383862888433
c265	7.605641345566398	8.519081381518621	8.206215649952325	6.7110220431461345	7.588890657651102	8.173254466492793	7.246814505304166	8.195787779103727	6.786578461750126	7.55433520598781	7.645140947937961	8.056114416032699	6.877217475600675	5.276006899251311	8.016405190103784	7.553348372556961	7.1987291150311545	7.7296173116000615	7.189611856740378	7.788504758792302	7.782497798249043	7.607553173846233	6.878157344409572	7.281061250586912	7.792156659272201	7.319899748263932	8.21400746576984	8.014003690161566	7.265670618495902	7.179551313799563	7.8025098537342945	7.731996431493733	8.074048184995313	8.389439736838604	6.280487702367744	8.723808329234087	7.607173699851682	7.2980671186251636	8.252898037672894	7.8953410788056955	7.94417282680491	7.615428847277893	6.68505313254587	7.591087351382204	7.732206349325305	7.323958407813874	7.589605594919503	8.189586721987387	7.963717248975133
c266	7.742625824523825	8.280267897729166	8.133289168104913	7.82474344804361	7.674220196770259	7.679415618744964	7.720597897669831	7.571344157393876	6.161859003492581	8.03861738209545	6.93124189575797	8.03746108161023	7.034293264694184	5.0545824767527785	7.666815314341749	7.589638394771869	7.5614475965323615	7.918055186871603	7.289126418624635	7.230145831903523	7.862950452640906	7.637885919265737	7.439244768919138	7.171423383545258	7.132856523447347	7.877042348162009	7.742057978516954	7.636541012406473	7.12465576745761	7.756431386555572	8.350722650707661	7.702365690579245	8.166045266615232	7.77603983101833	6.362331530491523	7.759381638537963	7.797730322857971	6.7339722658684575	7.942625822226543	7.753034383180075	7.53865524927129	7.6395977349512325	7.359905649338424	8.096745069923822	7.698582478124653	7.381486049547119	6.961195290098371	7.851466831253316	8.454694840808324
c267	7.511846709848808	8.710399673272622	8.075435015490754	7.6268967922927375	7.722188779725755	7.8915435849959055	7.185485962887434	6.584894899228168	6.055654858367793	8.199796295069625	7.315513954744032	7.756846866323949	6.969943325031669	5.716083546397259	7.896979755742196	7.764475505569765	7.564533453904916	6.888943097163528	7.322736566539187	8.0016563735793	7.857878709634408	7.527819167561642	6.782801184189918	7.3182864002117425	7.511942399615928	7.176175791773245	6.930342007051745	7.7396206245569	7.9208683001161875	7.4534187359181905	7.894230122019469	7.532049588516263	7.992038179736116	7.685932403054269	6.4966091998635145	8.524169904118768	7.2826732712389965	6.79160045671712	8.258360898734706	7.8972697323076435	7.6100241981283485	7.958942599851704	7.165486350081327	7.796718188199352	7.57898447724987	7.402604977505435	6.960596685440272	8.018632340037936	7.737786673463378
c268	8.20129570321592	8.374680098027817	7.55018328202119	7.219092500853369	7.551019737429542	7.704937967198888	7.2513728407988225	7.8226199568831865	6.959699413160268	8.255768005129571	7.563109352167201	7.875286813107669	7.270842806086574	5.0204096114075805	7.990001121513302	7.275627197628705	7.193396776348535	7.3158090349892895	7.821698452641256	7.483177938440057	8.31484710475652	7.74728427853363	6.569114404541419	7.303440267091003	7.705887674509747	7.177837969188071	7.900613676477825	8.22965132020538	7.7301866635868	7.275511931965628	8.013565294691139	8.336261932870041	8.00517437051197	7.362875821590618	6.490729606690914	8.633891300523073	7.4162215000197245	7.42540165101725	8.345201650406157	7.786279678874703	8.095492548887378	7.668751538721557	7.081964002219863	8.266949026305861	7.700851687997303	6.2605482192264095	6.8310685818547645	7.87560224386537	7.560095588978727
c269	7.78548863834051	8.627949578155718	8.03252964122814	7.799905636637287	7.133760606012638	7.879159195097443	7.1733493766094885	7.8213160286489245	6.2845620684354575	8.043121767901848	6.829702802191719	8.03659687718248	6.800909928893239	5.322930111331113	8.432791115358041	7.828833731602538	7.159981556375884	7.4715336144758036	8.085511047938544	7.549611185764093	7.6167393437090025	7.565907173537567	7.084374244032572	6.513790817261066	8.01029264986984	7.491520194803878	8.130094941915397	8.200015901953144	7.537090562812865	7.1421190276383575	7.808574351464925	7.720709112200212	7.815119926430698	7.2783469464634685	6.4649017206497685	7.647588246351697	7.3469414283019345	6.9278796787349926	7.38870265584903	7.089869971741269	7.691286550395683	7.398617650353828	7.158977946496483	8.165926509881087	7.717006012398374	7.172183254881732	7.105157934289581	8.223328745086794	8.391027832136999
c270	8.041575505816487	7.675221509912287	8.327738751390934	7.641096952138247	7.117741438998299	8.139713975528261	7.698959184681303	7.414223644754218	6.685795715308221	8.247781155940899	7.706121107954204	7.623349567866019	6.69269041016693	4.890029713857611	8.101696545700989	7.133347212082075	7.496765697641955	7.743263176473446	7.574917036804365	7.926692507736348	8.367138551019398	7.4707519656242765	6.976748615849449	7.0906662420140005	7.583670717468919	7.504195958862885	7.447140314465782	7.688944357878992	7.3194413031924865	7.771853489580412	7.866781230530824	7.720679921738903	8.032753691917462	7.349673561205277	6.449058625930697	8.349284213796299	7.343352444940491	7.112709568131709	8.389150785751545	8.082401642731712	7.695265170402778	8.203236105885543	7.369002352286044	7.61129556024424	7.5826358657983235	7.145844356584995	7.423378903649097	7.823097953166978	8.411283027868521
c271	7.616423676398344	7.70169391272699	8.193818949783926	6.8358893036851684	7.708527658423956	7.560320599869673	7.338273025270906	8.134838375177463	6.407621889145	7.612484456625791	6.513716162321179	8.211167106179516	7.2566459356999955	4.7254394195471345	7.9338703115007325	7.855397587018121	7.225272361503342	7.319343991473415	7.299746748438947	7.815047896516469	7.57023588190872	7.769418126768602	7.4972538158600255	7.438521445349692	7.698598388612825	7.713521007969629	8.011728927062316	7.490081816853899	6.655765099225294	7.998887839775449	7.23228697548004	7.449674480301563	8.448735449627174	7.828523572995246	6.625096938745759	8.036001866628473	7.736135008958043	7.174073497205511	7.499170468329111	7.440920965701933	7.715402518557807	8.004198609353661	7.286318972015468	7.386047882087437	7.7591946439657935	7.6352273478926	7.179937442056869	7.843932296586805	8.130939818398781
c272	7.793895162234832	8.432243103590626	8.392552749825779	7.175113323937832	8.154897040656586	7.889204813916801	7.708283966922152	8.129366942988959	6.627661688353868	8.534013201725823	7.576051644416263	7.314948714599638	7.1860502518806095	5.572340612518027	8.028647055426715	7.451085313801945	7.08078903229083	7.193152960584039	7.161609982666075	7.731246103866908	8.313809469609115	8.060867091805399	6.798534350258999	7.541818286049137	7.694028590401117	8.069059061943292	7.798542119250653	7.8960966113104	7.333927695609933	6.637046053980409	7.78281279912632	7.497341064275378	8.262548198258122	7.188263871649263	6.431033617631623	8.41795293135641	7.442641528482326	7.077554447466418	7.872815057393653	7.397406007290727	7.809864597999265	7.776220525864361	6.927561408170872	8.015970689117706	7.513331875430383	7.16346296526984	7.120512380396942	7.9302851292006205	7.8448681634890365
c273	8.005016674759322	7.806388597020506	7.7499875528971875	7.525890782846583	7.218594310705225	8.182464556822728	7.192964764471488	7.0363148683457934	6.852729424739842	8.268639437570748	7.107388176610623	8.055821283177275	7.478067329272291	5.127405335030083	7.350409742218114	7.148446904850508	7.711407442146914	7.536785326592435	7.79433572617098	7.5997661833840136	7.995832671008822	7.523283013142166	7.095785466609483	7.582247935954678	7.389680476950183	7.943279235520558	7.183238223937409	7.461642164672327	7.662827149422793	7.833813945190383	7.851744935481392	7.191513693460367	7.7583073190171135	7.987541905283508	6.415499522984331	8.40262396203085	7.4509363356742275	6.506752041356959	7.4046514765609635	8.060968858676333	7.903132329949602	8.071388510474867	7.263052615817676	7.96954873564532	8.237894131291796	7.181928046801068	6.905261596422764	7.723578535527217	8.218190315872622
c274	8.029919374932675	8.431179029221735	8.433065490386035	6.92424966808941	7.8940265231665565	7.687867897200703	7.596827233786975	7.917304592951001	6.782085339463178	8.423318386540606	7.3493337971587325	8.150517288434104	6.66643294910569	5.168608536856416	7.859321879741639	7.824441219787156	7.380620345967589	7.546645549304621	7.618101017854352	7.681432618972306	8.280627253890747	7.648743709474447	6.808546494579742	7.4849897336956435	7.488499808498372	7.5052630004770196	7.1130866746249675	8.100950359885273	7.604161733761465	7.775732230987064	8.136613045814372	8.19631308050391	7.906119394625549	7.615176083829535	6.540705710942472	8.415111514456191	7.5891677456601	6.90324341582663	8.56670422617885	7.981336229881539	6.273136534309487	8.034346847008043	7.741431071975686	7.471068447268332	7.996497677607137	7.375348932156276	7.757424194123192	7.777578556734048	8.210123717567122
c275	7.856321663344087	7.728157586502705	8.145949198415865	7.754504894514249	7.197035794964219	8.020443749706986	7.647981672679328	8.200407236709069	7.014345986637805	7.598301773357317	7.2823162633104275	7.6239563767639735	7.328201801369847	4.976236108604541	7.8367040294965875	7.316727851266863	7.201220500867697	7.503824556392258	7.456528155780614	8.188395941339225	8.320996448229653	7.243514725026218	7.212315081414143	6.1688708807863835	7.8671267838219014	7.543199709764553	8.149881731637162	7.711449288228291	7.738874513508265	7.697459301923383	8.088014866038938	7.938093230270593	8.148430893257823	7.329306772228903	6.391231586355866	8.646506453274567	7.370204199422503	6.865429236815617	7.0623850692022625	7.610257436495861	7.726822873342592	8.055998295885678	7.164220242196499	8.249321349686983	7.5790049554129375	7.166012872528591	6.877325639089132	7.985230022083581	8.003760768417036
c276	7.987535244472682	8.139820819002363	7.985645969540869	7.1849471158358025	7.906302935677135	7.8714615295182595	6.617292379219543	7.574352148121675	6.5027046544987845	7.649839602907126	7.0932858942137775	7.955114951253054	7.669049794019346	5.3166699983429	7.9447931121877575	7.8842045584383635	6.132585711186918	7.923569236146375	7.656364615167848	7.8121655641949825	8.043603402765747	7.129681394293227	6.631712850767949	7.222544993472152	7.924542787877242	7.873291153385585	7.463988953456344	8.097270567425138	7.725397842410227	7.573230450990881	8.125654656786534	7.375182376840563	7.687058682860779	6.921302414281598	6.059275291867343	7.8637180347577225	7.3836708257939945	7.191341835246639	7.523213750805263	8.155631229184056	8.019647043296096	7.806156277115236	6.806388262670997	8.182480685496778	7.788443835368492	7.123226731859926	7.731765896663573	8.069388763610304	7.4829781180054065
c277	8.097586387623071	8.360325511253805	8.561393600461534	7.175886086902536	8.001243523586565	8.353353518474705	6.929684511144448	7.911324194888603	6.484218833032696	8.055824255848693	6.940856489230852	7.616129376888651	7.4352189662074055	5.070188991714153	7.3824046977709905	7.056376501394367	7.278843244449673	7.824285330007719	7.450148760273101	8.123260859199489	8.23969686208255	7.052854907327776	6.937525128893343	7.470194386558979	7.674570914436407	7.835049558774116	7.692543440689543	8.037319849118493	7.532438413992508	7.854329508743055	7.737218384989299	8.04316501201003	7.994001512629937	8.43074794864632	6.696687237051196	8.064607038674174	7.577587286285992	6.871789301242328	8.179088651291764	7.681659482038929	7.604308418530652	7.831957575185203	7.346475383712006	7.63942755327681	7.67481501035239	7.8426199507321295	7.2738199286555805	7.448171629491428	8.081183177775179
c278	7.603965539938441	7.773694443642429	7.584889971394807	7.247047331038777	7.395056538891493	8.034043660805851	7.543122598160798	7.490251956784051	6.748527234537447	7.94166728268356	7.095674079469338	7.646304519989302	7.222942858924669	5.114432801750165	7.936953975649464	7.5386356007709905	7.579770985137106	7.697695088420643	7.169634929786238	7.481081782137265	8.277395064311296	7.101354367646063	7.308206189220392	7.520548339332419	7.684344077364782	7.8717704604839085	8.215542251858823	8.343761454958383	7.4961359039134745	7.9834073833271395	7.6903731758771965	7.369923955309539	7.911312611694839	7.942224305809844	6.584156019845589	8.091230488015627	7.5306284395232055	7.430280275437703	7.976722212530254	8.032983998446888	7.887394122022492	7.862805418692213	7.04386482093552	7.381694414679881	7.3083149232047315	7.442284596457805	6.9302401712376795	7.74895655219386	8.047327819778397
c279	7.734094053625232	8.192448059971307	8.241616760248707	7.271917096623354	7.880803047892192	7.836085027906807	7.557645187544375	7.1983007229938964	6.983016166163773	7.96519839815905	6.989957771989593	7.934184160580389	7.25361712342543	5.193631355811314	8.422986571515969	7.9346328538995134	6.985914505504622	7.915819755964104	7.4632464923068795	7.380773555311141	8.007176266721546	7.568813577003143	7.1192172343032105	7.033524708150942	8.02318478444827	7.517488567324781	7.698036735294397	8.283531369291435	7.8715178228594915	8.061656632369155	7.941329211589537	7.122122111723787	8.435077408794605	7.6767008064313575	6.691731155762593	7.696889986634242	7.402363888227677	6.898950271952598	8.061464761894134	7.392596844665128	7.8997955742753385	7.6039591889756535	7.24284482053444	8.120314789618599	7.682320631660483	7.179293038916912	7.0694683983612	7.687232768542107	7.933564622842742
c280	7.632804953492083	8.037396774962145	8.162699405362124	6.420221839326913	7.517706559918853	7.938998162294903	7.686927617128656	7.968191084113184	7.183361790702152	8.174535519127756	7.3192876850634	7.96640591663421	7.115888627864338	4.812210983378988	7.68609710644514	7.434585866536312	7.455257231530456	7.626060761810791	7.84001466761794	8.176362323317555	8.451180050405625	7.794048101468464	6.867087899460916	7.405632529996133	7.285636684131783	7.854177686837781	7.332358246245655	7.652798190937379	7.639039644881095	7.743658468421803	8.123522539897069	7.937416293562445	8.433838949869898	7.2525394698262335	6.094605278985652	8.082846363789816	7.672270739720763	7.447334510283812	8.192557657141911	7.422407733190383	7.453299701582017	7.418878040331339	7.105050472909094	7.785983249148211	7.579789880763833	7.2572970721129275	7.2980451007038845	7.9577773522461595	7.855078993578898
c281	7.596472796075237	8.417802753695604	7.900953126068204	7.484338851355487	8.01850492019621	8.044756307319405	7.854515411240888	7.681065934519414	6.8424838348199675	7.9670113757671155	7.611102779655828	7.8166577385116955	7.573268135148545	4.7777591927261955	8.537024861015524	7.9744973429780766	7.012040654717094	6.672093255948682	7.452618966505389	7.780745978829797	7.884274731225253	7.740377257922589	6.7872079071601945	7.433806279264696	7.106130572036772	7.407252018521389	8.141375669573407	7.8275349262846685	7.608622628719901	8.074960593739856	7.749011439534688	7.731781646980419	7.5961347107388475	7.557022498526617	6.2103880123572885	8.021652305128914	7.75456385467829	7.628479324892541	8.479883452269831	7.7533849605896785	7.9508007162753245	7.180055490950648	7.2500746476112505	8.077674541759597	7.289799807700742	7.506969284744271	7.19087836008695	7.7061946879597505	7.986434212021468
c282	7.7807095324446545	8.041684510007281	8.27722091775094	7.574906628182293	7.765917308286195	7.9338943157601935	6.932024098228745	7.809739200949366	6.090555024959888	8.356769918873454	7.302293677555183	7.8134661296845564	6.73862430794016	4.871770280176056	8.407084396374378	7.710120010628094	7.0145662728597715	6.955538119280421	7.521714802969557	7.6330626573231415	8.065029368010629	7.600227998872592	7.5169460883453905	6.844378850692976	7.440243861432225	6.802536318854724	8.06229583070896	7.975683034690831	7.414840137130046	8.152703308649054	7.983869471670786	7.315279357588214	7.469163018243602	7.4712866595949725	6.212856274133895	7.9601771748555175	7.807285050483801	6.842337490282711	7.659993986302223	7.979607895591682	7.812005194183241	7.807221924891564	7.363283436920811	7.952562723567373	7.195436358733008	7.603167446394968	7.819431045430353	8.55534581393376	8.051483441264775
c283	7.212705005742798	8.382170749472131	7.3704102277253485	7.202395446517002	8.068865622799423	7.955760608829374	7.202788973157803	7.292766134306544	6.794802281391353	8.126178185507179	7.223413867711359	7.498061848554343	6.808692110689362	5.550124606647652	8.105550637622375	8.239188562762376	7.02577831244462	6.531834633001442	7.321392571045263	7.176607502808884	8.165829315599911	8.05305314932021	7.18770237886887	7.3146824920076385	6.96372638429021	7.692153300485168	6.973523145236363	8.020532256394038	7.518807392813701	7.568051377637224	8.0589945018974	7.545039367529102	7.83042122000729	8.217317197393522	6.61907887412717	7.928820295202475	6.933189605915297	6.691201766583166	7.529819705232724	7.6033552531190844	7.909398793053744	8.231030320863791	7.3892928994949685	7.676060059897188	7.204546347590384	7.429967261151921	7.300666311625379	8.203525101566921	8.059849928827749
c284	7.071170921841521	8.521297464836978	7.84443446723838	7.356303196064173	6.722443007809509	8.071055187648259	7.485447093214028	7.972572878741463	6.9987502278440035	8.307008070824361	7.454058622471192	7.945697535585237	7.4430938034429746	5.575483832049655	8.053989373009733	7.314576027287204	7.702189021319474	8.1194026197988	8.052455115465593	7.804551025869683	7.992390797444147	7.775692857700736	6.854890080183532	6.053757854714579	7.3450232957422665	7.617171000246539	7.832955217229903	8.069007022189236	6.752036854062317	7.509395094280814	8.073202858077554	7.725262131382338	7.58515645806848	7.206913198191963	6.1217573866111525	8.161996603866426	7.90290980532868	6.866198008667974	8.210638570193456	7.829137482685206	8.065120814940387	7.846706239124744	6.762107517438417	7.631225323819457	7.910535215288182	7.1989721614874815	7.651737283415135	8.270359075147738	8.362316793903648
c285	8.028430595127363	8.435291297030219	8.356746057124347	6.996648405779808	7.530150159928135	7.4053916589444375	7.489107524184563	8.193337287180926	6.889228557212349	7.915961711259687	7.098230236784161	7.020280669507176	7.519654547106688	4.885808683917388	7.041142293770576	7.814537836988538	7.4696640561897825	7.641554727274027	7.935832057017436	8.237386546066482	8.474638396512052	7.726876080459514	6.9304076998346575	6.9524064553206575	7.7700718303114344	7.729517481405312	7.938805922168642	8.094219294686006	7.656925344862479	7.466597482002939	7.527814184423046	7.61119096513768	6.811316298673956	7.929724056547495	7.0887402232146215	8.047857743127118	7.537113084733334	7.220876169660719	8.041945885143493	7.8595142372273505	8.024984913762701	7.407150715530511	7.010028333771551	8.17058533803349	7.667107928532891	7.427239558503512	7.402377735098175	7.379284552815053	7.878627862486738
c286	7.956111895356021	8.738848882523989	7.625126057235717	7.38863240930294	7.241013292552411	7.721315909995012	7.30553936972366	7.654769866816357	6.585503408318916	7.5372419878465955	6.351079276650886	8.020918054979699	7.65487049183813	5.426027929878662	8.226381805144483	7.799311603567501	7.1921164262243344	7.706991282872339	7.432555638028315	8.044715059516356	8.138987112201175	7.583223713006731	7.479939332892576	6.909685516383664	7.010907148691055	7.627190093255717	8.0108106686524	7.784558593798878	7.736924931873647	7.534489995630023	7.918730227883325	7.861311646204522	8.047476824314822	7.391611410090285	6.745106232974688	7.861086701641505	7.399473023090322	7.21298983185621	7.715076519744527	7.799318995310966	8.036991524047384	7.9380343771798065	7.114990180129531	8.390049421422765	8.048479916098506	6.843526163083871	7.61948724534049	8.053216696188956	7.651098473166237
c287	7.97001054147507	8.096060977218308	8.279162523776343	6.780690860355254	8.15194740588924	8.000257998293995	7.562768602781419	8.1181292468596	7.124084258487353	8.170532855151633	7.419083746308606	8.417426761600044	7.305593401633383	5.222077324261023	8.521429778321384	7.792461176736626	6.637447616821501	7.782126165180657	7.4001618032017715	8.365649305878181	8.01923106344788	7.759531253546492	7.645063906485099	6.716031662063083	7.429322763790108	8.125077086633455	8.237661333350166	7.267495721582438	7.142183035752856	7.012626345447719	7.956659074674947	7.200200769308772	8.25195537968817	8.075745756091106	6.312066669045515	7.79447931219392	7.769991466904606	7.232959954249506	8.103082451654508	7.942334830235564	8.303197089232532	8.04271060898945	7.464255728160355	8.095497045729433	8.041205846568682	7.618221036339714	7.749182093097259	7.883496650497392	7.821530517840913
c288	7.826788336032777	8.633445219302581	7.801053930912308	7.468018365663607	8.078974775822001	7.744029584458136	7.453180597678824	7.472566223004758	6.888198840413335	7.836437992965728	7.208024646059647	8.080156973619701	7.2892818833105615	4.845907761736816	8.069582461218026	7.881445206666133	7.391883077005928	7.874551487824168	7.787128797573838	7.751295639678795	8.475710326081094	7.782128597148818	6.673831509163703	7.333589944060977	7.3399374442342	7.57647471676492	8.094990310649933	8.011290451451949	6.875946327690295	7.656157183455485	8.160326468109428	7.571287829363384	7.878087351323103	7.7681551148832835	6.696839747020593	8.178932333586129	7.521374506809393	6.853480835666312	8.202884422253405	8.031708271990704	8.043198671908009	7.586530560993304	7.626376841036291	7.878185192466205	7.364538117815183	7.248083351797656	7.263128241256141	7.975489708435088	7.31048861566387
c289	7.57093998245284	7.859557370387	7.989861712775369	7.539042304420173	7.762324870648039	8.318757302151543	7.409033638877351	8.089422207734362	6.87242502295437	8.026761285397725	7.8362423120119775	8.082829039767956	6.64543945871804	5.215505757558247	7.578462881193312	7.90545500673421	7.453969525491805	7.949022448550031	7.261469679473051	7.590289975285501	7.87970492541846	7.451398973506992	7.151353561586362	7.074369308810848	7.8516469613660504	7.637713941877286	7.739333722969505	7.791842199020387	7.426991461119157	7.796738813969905	7.529709233100925	8.059303864291296	8.06960020424727	8.064077344534121	6.746182016302988	7.670041620262443	7.66070506339778	7.047708867962003	8.011117223256889	7.90721201200386	7.817531189437362	6.718888051598553	7.5696779534703325	7.647712596489671	8.148294864582946	7.1702946343213085	7.594743331767802	7.474861737903369	7.903275027174202
c290	7.377882462498362	7.905397056713342	7.815423919650906	6.970602710919541	7.52603528643289	7.886745641576018	7.534398961219632	8.346619294078794	6.887107875466543	7.8083043960658385	7.209518883405418	7.282831616192138	6.6960376964482125	5.93855047355954	8.037748830702004	7.4291843294841655	7.3861064912639804	7.454269650277832	7.251053054565951	7.980706909453398	8.449197931710188	7.776087058316097	7.294206054349375	7.3963788991111326	7.604700709368441	7.888236275905241	8.321604271790301	7.642655893835876	6.9025554228280495	7.346090970180664	8.50258378722229	7.637271429254387	7.396465464354613	6.885612054836098	6.623751554356509	7.764012701504968	7.806245353077077	6.626369899649728	7.68776463318303	7.46442781135867	8.051100658278019	7.641797073469572	7.245807145085354	7.987424554169435	7.983263280942157	7.7205182759268	7.269618956684751	7.731598963040303	7.891851944791279
c291	7.713780659977704	8.630160203126401	8.106129345761422	7.6533561716245595	7.250490877728635	8.173424994941419	7.336169337956451	7.870250096059553	6.808476263531007	8.133148031072158	7.364119136841374	7.533632728676911	7.547315590895928	5.455184264835398	7.333258419633754	7.666935396343759	7.121833038824064	7.683392585890198	7.0415436171640025	8.072475664748339	8.421242542679035	7.987249261513476	7.318609357545823	7.258929293012327	7.460048577559325	7.743208045220435	8.09037368616819	8.529330054434121	6.9016374416401725	7.840064957490349	8.101665827612441	7.223072825216281	8.335434450069895	7.617713696583617	6.468421743444863	8.10867738415312	7.430057578478347	7.070603451687055	7.587662093355572	8.127249569258796	7.9449250070009425	7.511520925480681	7.269943849560174	8.257426474865943	8.007747375663817	7.687903406216752	7.172661495255338	7.885979571595348	8.116680810245276
c292	8.246006355683665	7.778620250571105	8.286744546079928	7.339221430764271	7.378487330336265	7.499263985259677	7.844201282392717	7.355069400766412	6.8465673425238585	7.530029041263456	7.374190307920131	7.721847580410127	7.285649727531995	5.458235823533959	7.69980651205766	7.9215704007384256	7.3176626932149125	7.552198022553898	7.497788656930796	7.950721184849295	7.8057089682520315	7.2974494834347166	6.692238390109883	7.406645459181638	6.652486133900178	7.8825638538733855	7.9431205716389695	7.785037062901052	7.809529981969407	7.50955490009897	8.100923194874786	7.872103030634303	8.463461655723053	7.9645434338219605	6.888453137367796	8.188211836594876	6.264402007340406	7.199473865093761	8.451069691669485	7.477973506168832	8.361716333475224	7.869664290884223	7.536196278284709	7.8738779565005315	7.717018139251537	7.69522049673783	6.791582805864191	7.366650325560863	8.159884583972207
c293	7.166730251662852	8.448081732383436	7.815249747829466	6.859291986734076	8.12923260695475	7.765625649808644	6.871602916704558	8.201244451450803	7.113715377828551	7.895504420767331	6.675259910602334	8.103898149453157	7.605119184036892	5.374062863574566	8.377677059826803	7.9268003364412145	7.264978285787178	7.797659556278663	7.418690247867737	7.763683003035773	8.459625372066725	7.994172271331752	7.336671689852163	7.272537662124419	7.664401942022793	7.671654866282473	7.759960390641192	7.507902487213457	7.145295527191012	7.5742999225965075	7.645239770384125	6.927771041383572	7.739482696230673	7.908955518719625	6.4228747949986635	7.874349304913488	7.0729958986818575	6.759937012274512	7.509197599508918	7.898056298614148	7.377284612148143	7.440546313041395	7.056230173405487	7.7508453810347	7.72049353468636	7.486236145830859	6.8308014075843655	7.848951953308238	8.139700705816054
c294	8.28246239582324	8.596133718159997	8.298032255403745	7.630262902571692	7.857545983181504	8.080952107482041	7.3601396457234705	7.7550956036079794	6.623569799497324	8.192178486593383	7.218147799161023	8.011480014493625	7.380702120307973	5.048725248616091	8.32143598495331	7.541121165937223	7.525979698349996	8.09725370079247	7.6615137992472935	7.643447743580703	7.488862624671283	7.600002775007296	6.756971585909041	7.037655587197155	7.453679936484178	7.557830931299863	8.270130766089725	7.956391012805143	7.976575545854758	7.3301566161804335	8.182873684746335	7.213199457395816	7.956731001496957	8.309163334061136	6.370711183829519	7.9705147900200775	6.901758561155425	6.303848607157398	7.692221503893406	7.84547648366351	8.002953620883375	7.677609647984657	7.159027073477232	7.309590220337074	7.8352855599326245	6.755796718272142	7.0882375193919955	7.901494683099374	7.975064042508597
c295	8.37090413157712	8.69187221576352	8.52236143757833	6.9759978629448876	7.639973049266563	7.723922018345795	7.626850693362707	8.166867552898227	6.893727696022467	8.060121098702913	7.423662332664821	8.12457455984874	7.3571433329991285	5.634602550993987	7.8842766405853135	7.484555321625169	7.388032576746278	7.87842717861781	7.27815012294242	7.835885567920664	8.217955958382278	7.784828503252248	7.3710002282398115	7.2048554646453535	7.737770120488192	7.890173853705988	7.208464545137536	8.101771224302732	7.196636601563353	7.573635545987914	8.210296224967164	7.589958950743132	7.991073905772705	7.896005771214268	6.643849233333495	7.970175250109234	7.1542157669622295	6.55633734388038	8.528699546246509	7.400123294730442	8.128758513687389	7.33827988941107	7.212275055193952	7.571971690291567	7.869397811307197	7.401806220823108	7.476613243646331	7.349893891180978	7.4584861645904885
c296	8.061401778799054	7.661159768643371	8.616742737978866	7.7827955154243025	7.824225444734832	7.757398367812423	7.183833887675108	7.710181162986418	6.71434076423014	8.402673541679254	6.8749613379893075	8.34470335898207	7.131253834987789	5.378207549598926	7.576424883565997	7.617487158544008	6.718295218672551	8.258527164877174	7.293931128378265	8.284261444799354	7.7096191739277575	7.612710239469588	6.990078546405434	7.2310713944202325	7.1323278086308015	7.8856138284348285	8.077488338083665	8.009844043493366	8.160791141930815	7.801389903314623	8.045995558795385	7.599768963365438	7.643385139878343	7.387926910753525	7.052625426182972	8.396578711909285	6.839719098430152	7.193191339191596	8.325449433003731	7.641874102005192	7.67888422996353	7.5142637718746785	7.199423353561919	7.830422723955213	7.796231732513398	7.48939363951893	7.440451426147722	7.41785582359772	8.101097552600883
c297	7.319334599886491	7.824664947054143	8.069795822948066	7.6102739070189855	8.027804694203185	7.8806891197085704	7.438330359748543	7.751959069362655	6.8623150442997325	7.084980883072505	7.865429531076049	7.864338194024001	7.2276732577990845	5.0540921226288775	8.073971288961593	7.7347719597907325	7.264590795473416	7.627193045983878	7.329207150309688	8.292710618693885	8.12952055192563	7.655187103488581	6.542000704999447	6.919982426948082	7.4680890761547065	7.4421805742347535	7.882632254936562	7.3933039451147495	7.729333864456276	7.8084834032310235	7.724155167494662	7.7115934054527555	8.074846652171697	7.355695790822708	6.428983106175063	8.260505968400912	7.0834393957249375	6.7256688704235925	8.216436600424556	7.521945364725815	7.839625858441299	7.691361738502621	7.2083850514225976	7.919058222175275	7.766997887697112	7.368053346855022	7.524124147552729	7.652828140821242	7.95166199331559
c298	8.143304883584557	8.180542170396013	8.1648499787642	7.620627503942576	7.813223194111012	7.874333565219767	7.5879590594688615	8.140651873257694	6.828384692702508	8.016091046331505	7.774752892133197	8.059283610596262	7.342514716650148	5.023088743846023	7.261924142492988	7.467884212368231	7.60738402548467	7.77181485568092	7.504413021850127	7.023177106786361	8.447285900642933	6.9965168422273285	7.010131833741694	7.532730161154412	7.837746061616308	7.104990987046982	7.492255863473022	6.601779691453722	7.519959160002442	7.999469903167423	8.310848800570454	7.562893675857001	8.133944572455693	6.97315037338008	6.609506200415139	7.818560952133262	7.214424237133512	7.1284748980439065	8.198853324030203	7.903265697194043	7.354619578600871	7.94836538318742	6.578644737465581	7.863035887548747	7.601960927391592	7.39578738777037	7.060986202585428	7.892639925398461	7.795645008674947
c299	7.477682814879131	7.882733027109404	8.307219043105869	7.130761332987205	6.8523788336381966	8.115417516022923	7.613632987473488	7.884984631571207	6.314802902780709	7.688980572586161	7.069541061589678	8.035353606694013	7.0598708316786585	5.1132006417264835	7.851754920117817	7.139641728672193	6.412030370428963	7.977041472608616	7.441133223038277	7.816719764765673	8.144390401946211	7.269635447799053	7.023537633007294	7.213806851274848	7.313784643156476	7.8271419934962045	8.051945401254612	7.968949029919134	7.357253399806987	7.174669878808959	7.05654016255806	7.644098161319298	8.246896325453204	7.932735290712265	6.5407298624631265	7.706577818661003	7.291708875556152	6.9711533505112895	8.052895254023442	7.597411935728655	7.7080004777741395	8.201248800564677	7.2127806615926655	7.597387094138454	7.1749459726207325	7.153835803926491	7.425144975368882	7.691848021807685	7.754727633725476
c300	7.261449373148117	7.994390858847525	8.20632880542971	7.093106820531507	7.1750677346824805	7.561262061230598	7.748954337271299	8.181796860826699	6.709965364881143	7.8625759887669595	7.363496875239103	7.3515901463087125	7.090487593124489	5.0691344116408255	7.076184462381723	6.76382964393566	7.360169305690046	8.055487929606599	7.342350772918563	7.674328816650389	8.219808637390319	7.566541113225885	7.358839282970508	6.3894132116859375	7.724642622127797	7.636357462951728	7.379638302742517	7.5087578361437455	7.9382830193577245	7.445669526314798	7.576481178124875	8.040993982028299	7.467325877001673	7.737148938045778	6.05384367047429	8.443917658140997	7.287499963349871	6.7076953093029426	7.903835449947662	7.773287433273383	7.44406616340462	7.94046715980583	7.025996216511092	8.069955172401183	7.828831842580799	7.454572288885893	6.894359831957833	7.58169095750563	8.150410565123961
c301	7.950721393599883	8.485348147381059	8.534151113312285	7.227189678819122	7.385543260576316	7.6156770351783	7.848712584867612	7.980325336572044	6.963797782609997	8.059181301675734	7.654135010336822	7.9356917296558525	7.005544309473781	5.440666420719962	8.299908271183794	6.896523878550572	7.601539392255516	7.862928425084437	7.696446539379249	8.272787747927039	8.092473729840092	7.285447153516714	7.163153262542582	7.447601166306331	7.452115762717696	7.821581978150555	7.428107655899506	7.741678954559322	7.43353815556264	7.491500600739852	8.00419411286307	7.688130657075528	7.248559212919271	7.952921768419516	6.085582189304148	7.933235126426034	7.696631859267312	6.8643177969409175	8.058423467537937	7.889789609411149	7.079939684697318	8.12668601713529	7.094991302680515	8.12321674939607	7.668779762744486	7.196176899148085	7.5688046484700084	7.671115964687673	7.823235666908755
c302	7.9072437208159725	8.268127511651073	7.995304375882819	7.396623280360755	7.79242095489756	7.5638857183129105	7.139543124378557	7.7383333147141276	6.837741035360562	8.273853862948076	7.540076327325941	8.325200293127766	6.92501311960396	5.131008795199202	8.245238698530336	7.936895513353026	7.564471380490481	7.950510652896707	7.262157588326324	8.1718411865588	8.026432303939725	7.965544368754977	7.267687712402982	7.1029933003421775	7.968556440519702	7.504104051837264	8.117107856600217	7.871078852996048	7.851832967771367	8.208260795036626	8.111358457944117	7.529725002744268	8.193833128424739	7.882380283243385	6.428186547670783	8.101632713250098	7.446766821151176	7.068619984700385	7.843246944458446	7.54503309264714	7.508248039942381	8.012578848366692	7.043626445555253	7.9524622555164575	7.845611906120809	7.189373957031094	7.1381576547046475	8.407010502204582	7.9803050731160665
c303	7.2529535562609055	8.396018968547981	8.375112815714004	6.953095040347008	7.596443643530356	7.838180060372128	7.8961805054616	7.985934221916037	6.726691543593884	8.316563189083514	7.413147294436973	7.986489224740191	6.689302288622472	5.623459617223627	7.2745742123677894	7.6800741545833215	7.6203145070516705	7.524435095051154	7.030741592053912	8.045671181084408	8.154926530976823	7.68070369089221	6.9969175881199375	7.288562890257277	7.953983504870433	7.816743723507887	8.26573921858829	7.9464982212758315	6.833131534266473	8.12598048037861	8.23834238154965	7.836260710223079	8.321027011578003	7.174391165690433	6.536867227119224	7.739471492047036	7.530815137724347	7.013604984920526	8.026784026868977	7.766764504054188	7.764657549079671	7.673828428728981	6.97530822496603	7.758262093055005	7.909826453637482	7.216202441858503	7.607905116189997	7.863755509429378	7.736265372122482
c304	7.882810165938487	8.322799093024162	7.9949884835844545	7.2708848578737175	8.10957478810488	7.788951093933715	7.547614320825584	7.894627872370754	6.969802577662732	8.060351568856225	6.600835703080142	8.22210956343083	7.1760972353850905	5.172803049184426	8.362825141760974	7.244188866407058	7.077450743609084	7.182319216972901	6.900754542682586	7.4187708481093715	8.423075981713726	7.716461063746711	6.892639698316377	6.9930827253787236	8.03977113751727	7.567763305425224	8.01156819115389	8.13251546123441	7.428487457869131	7.377904599931407	7.837529907085547	8.301089509455894	8.224940839887639	8.264855474013366	5.486074729511584	8.307626696775554	7.36965350932304	7.058710468609831	8.302952078385308	7.888264660981673	7.6125770598272275	7.736349790233965	6.758813166794722	8.087836077059126	7.446974037462053	7.194133988685975	6.332087670737349	7.972192868819686	7.708260531787059
c305	7.5608339259161985	8.901379148325413	8.045318240295211	7.085721703325611	7.365894454264951	7.761072531654666	7.255681993900348	8.339902603517523	6.741908306439939	7.760496913853752	7.261921740190005	8.13801341947449	7.5738045793751505	5.409979096831222	7.5318567222769275	7.155277341671432	7.3476248715204475	7.089261776160204	7.3184282361420445	7.338259847308347	8.157985699481792	7.20285506157032	6.583306403612781	6.671396244407622	6.907147809604191	7.209609151398567	7.9419027171094045	8.177824792259065	7.649981127282013	7.661506747512587	8.184212831662126	7.4928734561986134	8.225988324505018	7.4945714369283785	6.43340988248544	7.580265513881588	7.4468967921616445	6.788383763502077	8.434074070256091	8.23730316404354	7.531250606532455	7.877128141503642	6.864214875410839	7.9190390902653744	6.889014474162921	7.493352671519418	7.1558923588000045	8.248011412803884	7.791256081202162
c306	7.135164730435957	7.9431295330752345	8.214025160183963	7.126622966054853	7.336428643551358	8.207267262304082	7.67090236482762	7.696123133019989	7.172732517590452	7.483955289276147	7.112842857347207	7.818811688234567	6.856067883021496	5.514856650451466	8.13789439469957	7.613402912749171	6.819126847917046	7.736925257023407	7.502423064721778	7.926929599792415	7.754426254023039	7.89907553841432	7.225331580974959	6.935121577891668	7.89640093947642	6.755547787564077	7.3067848405444575	7.964401426174433	7.082225464954868	8.00439876237175	7.862848767238241	7.629474989058441	8.161205018642551	7.424623883249277	6.601514651494889	8.349636000799629	7.355800707670724	6.955698213902947	7.869347921424898	7.560851754655695	7.868662536214424	7.6305969928746284	6.776209252266709	7.905607585439022	7.651764817586978	7.587652345683867	6.721399687155447	8.026329335988477	8.22595585616001
c307	7.919726315308025	8.462981670076863	8.357133542065585	7.132971327434619	7.951054228775157	7.897475916322433	7.4729963044016126	7.932356726694	6.896370187564983	7.913986486367434	7.52200567766625	8.052622253485083	6.8103078068457386	5.288764788958856	7.492743383622294	7.563174505814003	7.470751675753767	7.792176251135096	7.253127378242481	7.818255225797089	8.484512731647131	7.405060858048923	6.7152668058636475	7.198064046027992	7.683629928188723	7.732389960641571	8.145019421268971	8.079414275730539	6.992196912485312	7.888892779983874	8.178572906727492	7.471627348227682	7.862487374258904	8.068201834470436	6.4510224960101725	8.372697623874746	7.658926133385887	6.543641589666487	8.022241623547563	7.139170082638059	7.719092255877769	7.5947762718571745	6.908488624013335	7.845568948304715	7.6529347962055025	7.735827151106415	7.698709877879588	8.291779757420317	7.168029083244253
c308	8.201162175460313	8.113454719125857	8.269197804609243	7.304883316813625	7.6045933254887315	8.089246620262687	7.6471951470694295	7.7254876223461295	6.45478640466391	7.706731074310968	7.791752101241706	6.697015666822723	6.927213524743606	5.039867623762862	8.506588074208603	7.299528616422787	7.474407138514025	7.5376878411040815	8.05268192628782	7.7323909733332465	8.112757209144549	7.768996854931984	6.769978801103952	7.261504652647406	7.862565004845477	7.698057951047896	7.508314405593172	8.272292894309032	7.624390281862454	7.699348236544338	7.874174411963956	7.776294815053438	8.054705853247878	7.7570830495658525	6.909802030295169	8.403190505713916	7.732177275330334	7.123540398526327	8.128318887336668	7.824281803142557	7.181082177214946	7.468246384564903	7.20853062676616	8.150145503607071	7.5332986418654455	7.345119994076903	7.253280461497378	8.136117007349613	8.297690314667317
c309	7.539069512269472	7.572662746067773	8.22429586553584	7.163125319839088	8.023569980359275	7.8844091689679034	7.782996607871919	8.109672594496098	6.966802437294094	7.65258058238423	7.310542479693824	7.7237435668117715	7.380447943902981	4.946028133216627	8.21945163372988	8.164570335560281	7.57173595283205	8.124214721214821	7.493084190190736	7.780581465345768	8.403514383503518	7.337249226961044	7.422170971461909	7.419345128898518	7.255808416066229	7.953860409926178	7.851936515730403	7.440898198976222	7.335274567035028	7.307671615183332	8.103727274726099	8.108367587499496	8.244585171799777	7.421813403893941	7.017227543947196	7.814366647028037	7.130068190173953	6.859255987193973	7.5326330695190045	7.906695410659112	7.428064368028991	7.581249612111107	6.881725890398308	7.02381184470154	7.843482605240943	7.450678334813025	7.492126947740305	7.878749639040435	8.017084635599515
c310	7.9089557437942855	8.609607880148259	8.01759964992244	7.4736346446806605	7.924869383105362	8.109168453901415	7.100907728308156	7.2865015226743575	7.143985921162135	8.330838227880768	6.985604405421804	8.045139471341162	7.05911576448551	4.436228182800848	8.139856345323317	6.865705446615351	7.075295826425982	7.953344228393345	7.741303941990327	7.725384062220773	7.891893415992246	7.528512267663543	7.410817622063234	7.02446604411888	7.4462459802411285	7.875777295981906	7.395613868638298	8.002096646765478	7.440907808826889	7.149668279034652	8.351175689426473	8.228593575276003	8.054773409615589	7.199753649510787	5.659371503119493	8.249320956187809	7.18551147367278	7.438712960164418	7.892953093341478	8.209834503309938	7.8378921990807	7.850009037981428	6.277322192766516	7.779104349465891	7.365838787079227	7.559864695960218	6.86340236230365	8.131218462981721	7.9363499345421324
c311	7.598605660143835	8.510688171461602	7.859305559549504	7.143564431841452	7.8834369579328625	8.317388144327872	8.008575990772401	8.174104410643347	6.436265345378452	7.9755346427713665	7.8247132360226495	8.286006727698933	7.258361139309142	5.682981724234084	8.200146123537168	7.700440898195793	7.043832658123642	7.757515110755928	7.062697202300702	7.9166311512391125	8.256543589720959	8.1976703120355	7.141149273701672	7.589894213003124	7.526581755263246	7.7547970808160605	7.970274189867808	7.842498264530763	7.869240416394384	7.801101049749004	7.310194295486327	7.854595299049241	7.771695237795943	7.512525142459452	6.5390816047420035	8.109766605354691	7.5484298932826075	7.0642764840591825	7.823372998802001	7.554434745368315	7.630813249036847	8.236551790022457	7.3646606477917675	7.733930464268447	7.725321968485744	7.1956282080350205	7.849399416765016	7.94490406550404	7.603553176877779
c312	8.230617631898824	7.4493082443144365	7.5752970373884025	7.238982545108423	7.860202490266443	7.713576112867862	7.415748396974861	7.830430134714085	6.8918262219672775	8.160198109566519	7.014941332257223	7.9046267116016695	7.449952546889214	5.1137974624924665	7.393171712366789	7.820389850541813	6.946981380953367	7.446697042647711	7.394559487497156	8.146137801858405	8.455360187585244	7.889704571496747	7.309393335464767	7.252390199971889	7.614802942116102	7.967565121459212	8.16844884301359	7.804998353080691	7.398287009933262	7.832971494495068	8.521444443439718	7.461608749924745	8.327593237423255	8.15232820118764	6.993598221918196	7.982074881871815	7.0896455192630645	6.762385483141107	8.314406402974653	7.60915693360528	7.71816652546903	7.905178284884204	7.350672499293737	7.3020408306847555	7.397413678035368	6.771624084204251	6.872372466344585	7.625527114865304	8.107937565920226
c313	7.669132592638122	8.301997551894221	7.32715208491132	7.331090634273598	8.156477033955781	8.049742099019086	7.8230288626979565	7.98813925590102	6.972168982453471	7.812285113351702	7.46784053559911	8.147915712315756	7.284171062431801	5.163408447248604	7.327192491760527	7.868815512505049	7.42631245825217	7.786286674883295	7.689806332153684	7.869613118862528	7.649836013211782	7.094507401656548	7.360696861941911	7.330694304617658	7.640797159006546	7.541961362734077	7.755954144355682	7.479772284206168	7.606078453571684	7.859713558827355	8.146384132253372	7.8974654032709095	7.5175051896078875	7.5078402977382614	6.59950481860867	8.370909847632412	7.062240739184436	6.968839539599856	7.912612375180764	7.731507890778108	8.203605411478256	7.858757822241848	7.004113844298539	8.078754644587397	8.103573999057895	7.4049029565440385	7.363239034989967	8.169582875122218	7.930994885298438
c314	7.7471689609472065	8.370297809351174	7.627025122588908	7.206184113090107	7.4463821605853955	7.811023679329011	7.399736984742925	7.923866439623539	7.113238690136857	7.865767428016822	7.048206496418334	7.5851968037941955	6.590524139911125	5.4195555803854	7.908883843860639	7.480836816696782	7.2586193511730075	7.944175179589884	7.344781806943798	8.115336666042321	8.148842331325563	7.6163946238088345	7.325837266670216	6.824648348182973	7.4984504270286445	7.401322151551257	7.486265915069546	7.821030808923543	7.49772543772773	8.02137554278319	8.234341112785378	7.961762070409173	8.317875381558856	7.298162072714553	6.726624244532185	7.780283686319573	7.520348657627918	7.075712918329543	8.336954528364025	7.309338239473245	6.9408467585146125	7.405197798673442	7.621348829396974	6.915541184803642	7.75261622112159	7.490967858568242	7.285858854574032	8.201183489807905	8.296480039779619
c315	7.690698832795197	8.157317985109797	7.895415934016067	7.465048272361653	7.630285871857767	8.196831427021015	7.841495253786252	7.352426427055994	6.538974981448533	8.333195300014125	7.400104305174064	8.16393764938231	7.413422522546256	5.458113400038002	7.840885605052805	7.47213370277513	6.996189324380481	8.133623397514233	7.665073153737402	7.522673766902934	8.400624164922153	7.594532991454488	7.4613882669541205	7.058819544233315	7.220221391814652	7.918270674149772	7.6497802565366175	7.609760599764402	7.507495659733193	7.403407343790139	8.306258048142652	7.742318383312331	7.254094868899789	7.440029214397434	6.009858184194077	7.8567069200618205	7.383297855023332	7.217460676212079	8.173591048124361	6.831275165547188	7.756466239447845	6.917934240501142	7.186531764045488	7.6620490715716825	8.033204382617859	7.05332818613441	7.2626104540098515	7.847978635708435	8.095907807786253
c316	7.752938335173598	8.42613170892195	7.556565193510831	7.258068794510128	7.952871689017918	8.028070330936737	8.087416493789782	7.674931433675987	7.115523460763216	7.773059206563699	7.984237612066416	7.9157965716602385	7.094475941475501	5.5404100839420725	7.982111096768929	8.034726080563468	6.98220698106893	7.804946872000951	7.5016503552438065	7.810118562356207	8.198111216626206	7.737772071642157	6.845276139313313	7.193862472019182	7.695759602462957	8.058261955080235	8.41104616091698	7.982762689185691	7.046761200654321	7.494901617546092	8.150339139609759	7.828748578573728	7.349783589251209	7.353600250440358	6.005333036616446	7.994142850598962	7.248582039958428	7.080177877646833	8.059368193776605	7.394783839780046	7.0513787528409075	7.981129757745683	7.265056578401045	7.743599631435418	7.6416102789705995	6.7825950741397305	7.6924051020354565	8.12688920675081	8.564780665073618
c317	7.804941430260338	8.323910397616762	7.474117127686709	7.4262107279401794	7.851091218483773	8.191741726015978	7.342726044774523	7.608726975693256	7.311616859706582	7.686528391245212	6.914199357824695	7.931011109283289	7.255818064586121	5.450649028121469	7.791458176093527	7.49732128357163	7.2986959494378825	6.991937828725537	7.310793756142032	8.054735442147438	7.859254361519127	7.376702242493348	7.36503236578102	7.151876585846669	7.906531928281399	7.548569652686149	7.876492184094424	7.991077627460883	7.262107756032625	7.345524049299673	7.945537868913608	8.145101068431194	8.252656855650038	7.934268368700056	6.203922770957696	7.7327405072300035	7.632573857732555	6.478628565310171	8.218718869397907	7.56370142530487	7.856907998089438	7.786662523459452	6.721916541899345	7.7627661077208305	8.097137614190455	7.3586727751865775	7.495112187015893	7.911124979604289	7.586908095624822
c318	7.685851750112982	7.969387226471005	8.264477582750374	7.1732499455563214	7.274111576912618	7.712730957638005	7.515419417906528	7.709663765680482	6.928979266978326	7.739658389589932	7.681717680862968	8.343967916430152	7.112949139999478	5.3000504109494	8.157093003843759	7.064928765953582	7.375818702312271	7.756246010242255	7.696650716002262	7.757440772769796	7.6212442039326	7.97589527193804	6.7708274754625535	7.257871646109117	7.549455911894586	6.94464546493758	8.372984670792992	7.799439923464939	7.627927657781861	7.443106359015889	8.327269650801817	7.735098013120034	8.135477755953067	7.487975124475679	6.653870104654592	7.789370903964437	6.754811211153921	6.503704395116317	8.00502345688054	7.995456258533983	7.315653475355412	8.018693658203139	7.249812952675955	8.000398014201242	7.827964579635244	7.090571536591366	7.796776585284261	7.856235250505374	7.47214313799441
c319	7.786406206112707	7.758661837419778	7.9732220653344426	7.497028167220411	7.6521401319256155	8.159549719213665	7.661443974143494	7.8464461211125895	7.036900488245263	7.984001493380902	7.6498565593404235	8.02383879043596	7.106533533380065	5.245686128311539	8.016843301988326	7.757191283015954	7.513152471197004	7.870605135468359	7.198142608507759	8.236123662504061	7.646922752518465	7.0441835834339726	7.191158995620348	7.172581481915777	7.609830726940168	7.354455863554968	8.04588926214634	7.762046166416925	7.342274648456319	7.624339008657022	7.945832576734544	7.67752878173511	7.188761585158186	7.030645655312303	6.386823898663957	8.538521240377063	7.430176174124063	6.415974685806817	8.371838146760695	7.62086532826666	7.946392893253709	7.647897960990988	7.101972420216268	8.212626542160583	8.072715741510981	7.417490588820207	6.819385833757579	8.111010283196766	7.931879478683492
c320	8.191019954091578	8.180279689785694	8.095687540821405	7.205822085145298	7.4986472737594285	7.685734088854753	7.332174378173513	7.755209851523856	6.717579676997262	7.7266934795138935	7.534680387515791	8.102255920081406	6.770326189820062	5.173623132062092	7.844861386208421	7.060706141220595	7.162176790126349	7.000501928622682	7.3439094988275	7.260176967921161	8.149427723203706	7.4706694098236754	7.212977008848012	7.301314546065107	8.004350066858754	7.551609619829514	8.194969383267615	7.730553660800736	7.7453699055369585	7.072165685352132	8.420077109102321	7.709202291502726	8.129163308201376	6.7523118645735805	6.258361277032227	8.26399220102239	6.967967955610613	7.526923740587517	8.144364699442718	7.71614607579803	8.193862908820781	7.948555635131884	7.637873894133329	8.281746487344853	7.4359045832220945	6.813202015440807	6.809988682783811	8.027739276587981	7.704545530519461
c321	7.0795044871091175	8.243203905657682	7.566186757215967	6.973165693878832	6.899726949180933	8.049072033072019	7.562904524999428	7.7430988461551795	6.80707026654018	8.11523182031976	7.266838827081464	7.816650547098018	7.069389930903534	5.521869031829666	7.340488222174004	7.7551708792148935	7.580313631044822	7.773632467029247	7.867304984861728	8.028097549974435	8.301656304436856	7.667565830455505	7.363560176077421	7.428939098850607	8.17324007429617	7.396681399028491	7.970790278658463	7.929506457987001	7.580055515710278	8.00995025870167	7.6622027393785075	7.6391215887176065	8.115164071457018	8.024813802284577	6.335756885798067	7.9707839092351875	7.536310105352143	7.168204243259502	8.371516884014273	7.518289551564705	7.972366544247693	7.976453735302608	7.383812484688012	7.8498590741785605	8.109273326031415	7.633139362823116	7.458952445540433	7.657990274332621	7.888340936754645
c322	7.381735232376302	8.002150606858917	8.017211330370172	7.560018269984193	7.8771636869138835	7.830173439816325	7.38507041217471	7.580962437589271	6.6391628876209925	8.037385576314572	6.768921961598593	7.810815798613442	6.802847138574518	4.949029335959371	7.8391079792235185	6.856203947193428	7.215215097318832	7.6375649407123	7.266702543991716	7.965971684543138	7.777865617672585	7.919101721921124	7.599687429736772	7.3632238442938895	7.655884136650743	7.2846350766351975	8.235277627484901	8.078661578157341	7.610875632130688	7.767224184199533	7.873529852865175	7.8685206927553155	7.930772091206633	8.131146369292516	6.9489950549366695	8.149243405932847	7.304627258754037	6.579207930278449	8.020901204085822	7.8521099436373385	7.455271098622515	7.6564017319533635	6.699057637029824	8.048627474695309	8.114863086559279	6.952515750975075	7.407814227763274	8.090371170773189	7.7124205630436915
c323	7.88194929108419	8.721390444011895	7.8532675274909876	7.775121098788349	8.098300777317059	8.12498111870226	7.731167967392147	8.228542323543731	6.72968364214952	8.117674849607539	7.535573774220402	7.653019989309381	7.354608227263186	5.39294315332875	7.803728326178019	7.572784247645558	7.250233723906567	7.959601831558208	7.688921781102956	7.705903007794567	8.280587312342044	7.299461009821987	7.127761435100673	6.8701658361595035	6.843422013502242	7.444696344505634	8.041605731215137	7.918936568941129	7.438870811653234	7.309314149183892	8.158967281243877	7.929129391301008	8.358707381714929	7.654600991097138	6.551734430898694	8.268152074535994	7.180709384906491	6.459826567308536	7.733355276568711	7.611909502245562	7.185223955755742	7.314496104402808	6.796693156786157	8.145290445222257	7.707187760732893	7.660800423741933	6.798286606182747	7.950889716701329	7.524652151529501
c324	7.314102486731637	8.091356472438687	8.001445627916526	7.768088957662831	7.918770339209644	7.781686065751924	7.615999829394973	7.740151764855274	6.5811265548113385	7.568115662281206	7.353460431909355	7.786782688617443	7.8808608925732235	5.4006790669628755	8.164533824265128	7.662390046493066	7.6004964324887325	6.462200044206664	7.920666386825983	7.8375490374550365	8.269126105639444	7.6507686464120415	7.225463379329208	7.236294775545938	7.1071211636379275	7.200803548989375	7.677232407390367	7.74886667100449	7.3215469689264285	7.47177134440526	7.864187076034369	7.562065475761872	8.305919322937124	7.427202030506855	6.659792718785847	7.3360410899287665	7.360907302255828	7.125774314558869	8.294997487603169	7.3995554087474575	8.099402619705995	8.126089634649171	7.450866747129821	8.054915724949737	7.9570561045442005	7.197817466896598	7.521075846684385	7.340603430777152	7.628669767995747
c325	7.885979383014469	8.749057279566921	8.254722270602603	6.905463028789319	7.4449707123945155	7.689837593439997	7.546979463652267	8.100451603472012	6.802779559087339	8.076882160379743	7.379237317006288	8.005232934702901	6.647818968137969	5.114437798452892	7.813670071303111	7.6478349613453425	7.416508604269991	7.81169423907525	7.49521577149845	7.784994015278111	7.797324847929604	7.819765989547078	7.456831956989203	7.549635295847697	7.854487071038378	7.511254453752098	7.84826979584752	7.923795175041758	7.263498785838814	7.536469828697947	7.793078359040071	7.379660954782528	7.503581964273613	7.722442332901473	6.404843749866531	8.517339188230924	7.872140329319566	6.991318557292291	8.445530229123722	8.353525392445473	7.962612367527841	7.8319886038831354	7.178939699988985	7.9068360889891585	7.849192647780393	7.025037449361927	7.161463099263599	7.831686744702121	8.220667263441813
c326	7.977525087476303	8.328170440327662	8.137888625250904	7.0723406450523045	7.665449402994965	8.090840936316122	7.088901793419216	7.926025849982145	6.087861355216514	8.021918577587186	7.8083785459377895	7.971452664645471	7.192334896842238	5.515969209399335	8.593962389536122	7.547618665814666	7.491583410630838	7.458487941571781	7.437796651182063	7.9608542488938605	8.047331670951937	7.474492602562967	7.049360850802668	6.635166345688353	7.774783695265353	7.278434022313874	8.174880644942004	7.395274542613963	7.756160001027519	7.5887078281290865	8.19366924817254	8.037243440986508	8.564547755417736	7.831516625191639	6.1877669709045415	7.983591013451947	7.632658491622944	6.954205216255491	7.41287433516685	7.29756767430933	7.936094676509097	7.5630114465091935	6.890940254600342	7.986426907151683	8.043550357584994	7.1165282089331106	7.076146897849966	7.648335913937321	7.100811319349308
c327	7.6077105207479105	7.94932926902617	8.566433869868822	7.276050150483669	7.750242725631317	6.836764651320014	7.824870603313155	7.636146529599233	7.021454592927617	7.481414897344551	7.447672951348921	7.959842032421429	7.288163161455245	5.374126988449802	8.128490722419702	7.706172089820073	7.28818267757967	8.10482856022325	7.813693480405959	7.976622989235435	7.9728903322442495	7.418593920540371	7.317719920474148	7.214581675061312	7.577532477758892	7.325784055055273	7.822989881352439	8.275213696449008	7.601143486786821	7.998570773081871	8.155994351780679	7.702023823619013	7.8337343635754	6.9932698858027305	6.594025920135442	7.994263071798077	7.046354102675529	7.012500193863863	7.674997080661519	6.74141112116081	7.845866861915185	7.990648313563273	7.149769445312008	7.96958732067968	7.8206228519583245	7.1161287535016795	6.934155840151981	7.7977455739756465	7.8459483967982635
c328	7.1650083810341965	8.415365825258512	7.664319814294312	7.870355525714851	7.773382120660597	8.252550571094355	7.615762960714604	8.23985376506884	7.169137756210487	7.443589522312394	7.156683856449402	8.194012242219111	6.7029972358341245	5.674796175410706	8.148982742016713	7.088220712829857	7.59859949246712	7.523724970516218	7.417135126411622	7.849080012303907	8.137075326548077	7.114246027513065	7.233160598766929	7.182682433442414	7.675561994773201	7.063690280013237	8.232685832832793	7.740143477815081	7.62655394361116	7.660642528109231	8.254104208572965	7.864974736676352	7.802256431939168	8.103815921499036	6.703856817826147	8.239315646364695	7.643307516109222	7.301967942913435	7.7055962449617565	7.819842584950902	7.820317720202832	7.7906860510204385	6.969897588108256	7.7858155744126	7.597031036696991	6.933696624334015	7.721802660975503	7.842435518658161	7.780605925138043
c329	7.652272334614325	8.32607447495136	8.120426626580889	7.1811773358617135	7.847543233688578	7.917035263059965	7.803162495961478	7.90345896050234	7.357796860648698	7.870550025762796	6.968162394202532	8.349993903623602	6.881209015964034	4.983000279859967	8.149262591528073	7.4231760763410195	7.466744120711454	7.425653150665263	7.606859715008737	7.862931784124941	8.511143500353105	7.526244886399866	7.267524157266798	7.358941915775992	7.946585708870252	7.576909912990298	7.917103196548978	8.028770255266487	7.62907705657839	7.82371858654853	8.290740764283607	7.181473127992393	8.792750420716919	7.659677279826458	6.860520602201801	8.304931916502929	7.8523442620785735	7.168196765604553	8.268210571718463	7.37025010799105	7.789641480604505	7.829335838063576	7.408500836656742	7.2124258043407155	7.763968753524169	7.209653577385733	7.592177365054837	7.724231794146229	8.234263688361574
c330	7.959868707259917	8.34927631122847	8.204351209122851	7.5474462054663105	7.7280132903222825	7.700499902793528	7.535246348246827	8.005434712409292	6.568572253946423	7.786719271874543	7.466602753468506	7.258903488789329	6.948957656309212	4.482279233240514	7.971894641801652	7.839342247479607	7.5026371372532665	7.681927981711425	7.971905567320673	7.548628526979673	8.543510466175562	7.838796091020898	7.290492423723862	6.754097236648517	7.9643768367785315	7.8076814888896475	7.9763850730914685	7.564023716166281	6.9555192793373966	7.50409371175425	7.732296971276514	6.950105592551508	8.244108783109269	8.171000400470033	6.487187486051594	8.584321227549813	7.8010518311273715	6.204273340256659	8.264325631891115	7.726493125818379	8.221157998606959	7.86801891078021	7.150051021358888	7.834600983702709	7.883727696309311	7.5918355027462825	7.105181448139335	8.15254604347521	8.240412313757961
c331	8.117184278091083	8.485379986074907	8.052925418732471	7.3739557429038785	7.404974106524772	7.413010444717948	7.965519566388433	7.816125064657474	6.4049302923303415	7.419533488408492	7.063413223223681	8.040135744574634	7.737122809193393	5.481062059378588	7.87811234433136	7.4055194804312094	7.651265981926974	7.587274110724063	7.196957224252111	7.481865778656013	8.76767360314018	7.7837623471365545	6.752960537104398	7.0693888195159245	7.290550257030812	7.590259967332248	8.214296646132917	7.869054948549527	7.375658055068216	7.986886300707622	7.964559402873395	7.600081734521374	7.499230508689813	7.836137424196809	6.31819338548433	8.379333294780503	7.133638495039282	6.867050777354317	7.457822636800419	7.595087653799412	7.4162755561115405	7.752474734713825	6.8226332462945285	7.930268249607228	7.239335445218312	7.350359113188389	7.355640899859493	8.132882564515166	8.113876649526171
c332	7.722954224544193	7.938639972774791	8.591573686066816	7.396543707525764	6.915058071425588	8.013032344975995	7.338628898542667	7.869406136550353	7.0580925100283824	7.7629305578746415	7.295733557157806	8.097938711459262	7.207356784108563	5.3298886101612695	8.434351206963429	7.899004343154924	7.623713010353298	7.741195514984974	6.765391360942737	8.241878014248034	7.930747189007814	7.787417175426053	7.478916288024478	7.433584105516785	7.908965864950488	7.478399854182762	7.994269788587871	7.498353620604826	7.40818038890671	7.406367755824113	7.958844497062079	8.084508832174112	7.72211435109775	7.940055638484769	6.809149332974443	7.580810811241312	7.1944438056140925	6.567278143669469	7.938565658808974	7.781725965479013	7.878694966011889	7.434755549979505	7.2917284302065495	7.894993691780876	7.700672161442382	7.451683041625775	6.8372393307926655	7.4822034413896334	7.977065082815818
c333	7.880847059662461	8.413093729750132	7.965369569201361	6.753931046073251	7.674010831877912	8.23255240318235	7.806878644672996	8.199781284033403	6.850524978112746	8.3352912012303	7.873156102231758	7.938437740048559	7.310254640734698	4.723240093774189	8.263087691598825	7.931389778473434	7.537724083535527	6.954798069981109	7.274004278093102	7.935989809604951	8.027259068883247	7.7886649728454875	7.40492997357487	7.249041014156347	7.678698874607316	7.575687395817303	7.788414981470335	8.027395742029867	7.299520523836738	7.863456945780329	7.779085064184352	7.586597169810159	8.300125883149509	7.89474001678993	5.89247961290506	8.383436643658117	7.454543000556965	6.967002029307164	7.849808308942541	8.173301805291741	7.877893705155982	8.063776879134778	6.7896721059853515	6.96076617284279	8.015745305549085	7.617366501900037	7.528839049944072	7.585996416162825	7.7294470159506865
c334	7.600807163280326	8.198618528986172	8.68202380871882	7.471009751855264	7.844378120854797	7.26231483583089	7.136745342012843	7.497681624494112	6.5189386432537	8.203216841878348	7.65522004926945	8.306304159034609	7.141004208191967	4.858071004600432	8.264592774566589	7.953670165989772	7.700772661032263	7.894325097926263	7.482635410591133	8.233371243870712	8.141500326307186	7.293598568185179	6.7090272017133845	7.697030582803793	7.5657250614839135	6.835487609392942	7.8119987886156235	7.565119181167723	8.008115042391005	7.2805885884399375	8.046087125309668	7.562179046075497	8.121897712091389	7.378358916236727	6.733497986322793	7.743744549442787	6.752253646344683	7.340657066018967	8.193922426803036	7.5321778760631215	7.88907983981886	7.632615010115511	6.868717468904732	7.296311092430111	7.305105563647117	7.068457643227171	7.121416136015344	8.072859394115548	7.892422840139611
c335	7.812667832512393	8.713921489742178	8.115708121283385	7.69134401142802	7.079385988250475	7.933438054914338	7.13625709669253	7.3748410598909295	6.6128481735833535	8.100570799739195	8.03533566550773	8.035097033381398	7.414210307793177	4.268683569238444	8.165350276708436	7.86907571008155	6.7930893753514265	7.713130490033009	7.8348137682697025	8.108711602989336	7.659727109449943	7.6866074668064215	6.913598755262284	7.65342823095833	7.696281744044567	7.763371487222397	8.045907658076727	7.616713178945607	7.068909032790941	8.083715735787303	8.063307181770963	8.057983580289898	8.342931273334807	8.409293259444876	6.333843568967829	8.399655184749761	6.979260170494772	6.553686097962139	7.857854889998141	8.125417528358994	7.69179263341034	7.739283847255	7.3281533068428875	8.095803539468731	7.771466729423491	7.046678403140095	7.215060143094273	8.340084887581709	8.203836452932341
c336	8.074567530084472	8.511578237117588	8.081452602618949	7.0908491138210845	7.6632124538995345	8.402633470506396	7.3932820865146684	8.033595239489777	6.975117170818463	7.557474196560084	7.296175280788146	8.062013749385	7.102675041258642	4.76072582962349	7.627350653018617	7.238106612110023	7.848575487612719	7.917040446289907	7.729190533713747	8.071277402259339	8.489066582901799	6.690782330978518	7.163960887859893	6.564758633478259	7.390410702040256	7.851415973366071	7.668419390113689	7.851284558647432	7.781367128046597	8.058857981970744	7.997430467002344	7.637700205485986	8.483934609082924	7.868502854455827	6.6422634756693615	8.218244848157994	7.2868609541752445	7.384683896343647	8.064442585548429	7.406251201581793	7.480490368292299	7.866793926861737	6.992471196964862	7.620233461019317	7.899812012806323	7.410186710987965	7.1604992266427505	7.858164390156932	8.039783538712998
c337	7.779703874906455	8.319604805957843	8.337159166662518	7.239300838565929	7.424039436016552	7.9857454524108284	7.495927275461528	7.876748163233776	7.2956396275247135	8.260703304918584	7.329123295505768	7.77130686609616	6.9841537901017645	5.693127816315018	8.067271465912341	7.798629906396786	7.347874622717598	7.821350436063078	7.874454282617006	7.135925586408615	8.230459031040098	7.758370695235093	7.3066806010233565	7.3653196756983945	7.615636116557645	7.7705875029088975	7.964998477256963	8.157733786625583	7.886982921712912	7.994513073910072	7.9205668170514265	8.006257223226504	8.635976321885384	7.327009989633	6.424477607329402	8.266555297972442	7.175629110709963	7.158822590573188	7.9423340856064355	7.30430088332321	7.674306160648088	7.813239049320713	6.575886730928531	7.89260472883958	8.074596275675638	7.445051082460232	7.202748289689796	8.242807192724696	7.80628452273105
c338	8.241467839271593	7.198861757173179	8.430999223415018	7.166704993944478	7.9748823305048635	8.252541575364143	7.218072188128804	7.978072438359046	6.720326389879942	6.800521153124853	6.790010777513232	8.030034450262853	7.239240990941173	4.9253428187019646	8.177568655051015	7.793062306668272	7.427715789809005	7.413061223025862	7.704067426494057	7.619611894388244	7.986091941277323	7.420029275144169	7.188491078346996	7.456063914715218	7.2651734585350045	7.910056877928603	8.351442421335951	7.946071458872104	7.708125830206301	7.544478721151672	8.281245482156582	7.9735541119523266	8.588316037011419	7.497368114778588	7.041219060999239	8.379924044436908	7.561031924232773	6.999912400639678	7.845071581562376	7.893520971837027	7.928130775471722	7.832734589039793	7.4194248640264515	7.7779155085748855	8.114742564778698	6.824671755113632	7.035780753494691	8.375490085970176	7.724376753865019
c339	7.906789370289077	8.338426666746392	8.221076366954613	7.780803332994645	7.62129254493512	7.884099569523902	7.722156751540772	7.955810640825519	6.546635054143865	8.301827229269838	7.791894333209165	7.756472230573123	7.234095303821236	5.012621206521133	8.098735974588484	8.036016267043324	7.263787816139446	7.830003567125617	6.985611796997255	8.130207281949145	8.222806925555169	7.72600484267114	6.943739099345585	7.025036943712668	7.2610474487771235	7.9940046315717765	7.798284231029773	8.136593485750447	7.145054482782518	7.469904306457878	8.320914219144193	7.867384889527988	8.223941114885985	8.12613503531931	6.267635535207937	7.533873104814986	7.393969784830032	7.556344969440812	7.8057493840163295	7.785439041821825	6.867409948469535	7.5938823061385365	6.7458434585915645	7.972744920727195	7.687529824891381	7.529274499117515	7.8377557846465615	7.904348271825197	8.21484022452472
c340	8.235620333539492	7.977384851434326	8.062830882052683	7.480291758107102	7.70528074041111	8.41000897245071	7.1956979262740814	8.08816849758344	7.088071502595781	7.965589726448992	6.7621791495816685	7.264209066481669	7.348808913357541	5.27487674623768	8.324410200019598	7.563226781532097	6.635492113958322	7.315835307246374	6.6368544057723495	7.453620272549293	8.052978008579712	7.3444160074653295	6.864253451036857	6.759642631151991	7.429410135649372	7.5292465870549465	8.158369913423048	7.853529505273016	7.520998080406471	7.9504963774278306	8.03622960518195	8.267006689821331	8.624333357216916	7.5504257762022196	6.753932092159016	8.16074361951085	7.19875026083252	6.493584691080573	8.240283143831372	7.852611922348854	7.997659539381178	7.701762820968036	7.632481445236803	8.020730584328733	7.688892907891375	6.292094905478076	6.856054465476603	8.317411987291372	8.155785562038107
c341	7.808092255580918	8.491136291753246	8.399025786573937	6.838764956473135	7.904205976163349	7.939887094294153	7.154262053186088	7.400631874721802	6.701230801102499	8.449099829181664	7.930992494367599	7.649795219046602	7.135375662644991	4.4572239940690945	8.194981094076025	8.037989700558217	7.298263338973102	7.269651489076316	7.663148151439811	7.821018413425128	8.326366495856952	7.71373216004666	7.097113220188196	7.055190565953879	7.441876210579556	7.494492144979462	7.663808740372679	8.062549676595923	7.735449919745481	7.799712901534788	8.270553181107653	7.939229119688327	8.204455665392263	6.6617460207974535	6.276545761228397	8.347219070371152	7.573177347740166	7.073927648133434	7.938760899141414	7.07750458359288	7.751276357432582	7.7458811587465135	6.8090441600897655	7.876274884317407	7.837542451162782	7.796824220991727	7.5103444445654866	7.609577641589742	7.5125364042825975
c342	7.936765568251609	8.223480624047541	8.43087699671047	7.0212957047968745	7.554876007085452	7.869762482241478	7.674390264308081	7.72390864825997	6.873971569916058	7.8317281765366245	7.15980976216822	7.599126865514822	7.5794610939506075	5.375265228482577	7.814097416739432	7.500826654844269	7.307143269215932	7.4547369545015885	7.363985615931506	7.749735873277864	8.877909590770674	7.157785164382794	7.447123369579033	7.265901362917467	7.7502430125075845	7.183237429276044	7.768718507661017	7.90115444630946	7.48468308708892	7.649250516083405	8.162328849911601	8.125386112763383	7.956998045319223	7.6716361661972865	7.1544109969113725	7.692698102465456	7.34909795130123	6.955097811007607	7.885184727692318	7.8597642300282535	7.987979618195442	7.32791116317902	7.282446219971581	8.033267353565126	7.323364195705928	7.661931553734075	7.233376292682816	7.477256354912339	8.211457593416725
c343	7.822456755871714	8.396749223487872	7.8916973103699455	6.601706658075987	7.508995433335803	7.922781863037586	7.519791504766651	7.716234467541348	6.9895841841988045	8.006763506185592	7.801638894567015	7.835399877747894	6.74734197276226	5.307527201943398	8.284684228125723	7.302666173940014	6.808376510990892	7.799081192148514	7.981595295635039	8.16053959432641	8.375787060309106	7.380360645975919	7.164808222971897	7.119741775279242	7.607230811377602	7.316745855776669	7.196461619364556	8.254426484880495	7.5114677110671355	7.891280757559192	8.210404223382572	7.544699377197759	8.44216015576894	7.970598100214254	6.878157662839894	8.297417405734402	6.304749291107585	6.5691160729007505	8.215099737491993	7.70028975742957	7.5716224388861715	7.863367157117898	7.123747477195463	7.598164860113537	7.159110194612446	7.1006716984129294	7.59624425311785	7.831922974387162	8.131065058063541
c344	7.590663967955567	8.716517625337369	8.197665031033793	7.18031341435488	7.410209346562762	7.556425259793634	7.292833979160973	8.245034717387076	6.723384724567267	7.9309380313429525	6.947619820740397	8.194352797032945	6.947750451516497	5.120490883858418	8.110627789240231	7.5356078853865505	7.551178743080933	7.305943726923774	7.545892072382407	7.953990925418119	7.799987491252684	7.808932132470624	7.18054492873495	7.713241643085022	7.744947460607952	7.467052662377605	7.6951718989911715	7.17988027736607	7.572050116660999	7.9082990788052925	8.349637319433088	8.012417814027886	7.986958246082038	7.851114446989101	6.040545783054652	8.241463261195822	7.500661547480585	7.564779578206523	8.465815296330163	7.137644395202576	7.965256373651509	7.601246562268474	7.326687826528891	7.994792412521595	7.299402213805866	6.917103702603956	7.267389490436794	8.189139452059704	7.928932782942032
c345	8.20815021930666	7.923124016737659	8.232019665246755	7.257128298962301	7.719332357011178	7.388022685544974	7.593962552345832	7.142017379226821	6.912153272565447	7.717865537127764	7.473331766405431	8.115214547313759	7.446886807378934	5.3360818076874335	8.141035094330785	7.726895875419585	7.478730070479102	7.925919061461313	7.260196633042524	7.604172668316142	8.379402485186832	7.060841363719375	7.062899498657137	7.066887717094118	7.096073086934576	8.014915709879062	8.023309016851558	8.21745662012151	7.85912869652143	7.511275795592518	7.777600823370974	7.356923304932415	8.323930204836941	7.658243259052832	6.798033985118848	8.399627390473837	7.718844269123138	6.990588914894084	7.823381685313112	7.581496146827357	7.874053061748704	7.753744384342087	6.739600450939896	8.026738535662702	7.787993884449929	7.099198153181279	7.601248223511448	7.820584614768069	8.300359515378355
c346	8.224123367272728	8.030925303456115	8.268910148831687	7.5739928208706155	7.932843700804903	7.746576361945697	7.505609419637247	8.195327335313479	7.274113447931082	8.069987973647734	6.9786775951742115	7.963052996761752	7.358353004370547	5.217573747281255	8.024963878167899	7.717849699840086	7.142371777237008	8.169752358950714	7.2179989890029	7.4947945426946845	7.915508083314009	7.035810197070244	7.019619201150714	6.8837413961038365	7.537399964963398	7.979338580769813	8.147796873057297	7.635462905553468	7.7273104516203865	7.7059245934129965	7.599433495187242	7.608527797971332	8.129298073723223	7.85021093133958	6.231540235400393	8.176021676915576	7.288186872117162	7.010648661817827	7.982452142019496	7.524679699810179	7.772379898353847	7.367916871090081	6.880945332871167	7.462805918347906	7.818948483047457	7.1373017238162575	7.719433250548633	7.507416846636758	8.323863124171748
c347	7.4645457655184835	8.914776604877943	8.109798272898075	7.414387496396934	7.901514058495036	8.369044973081753	7.94012118165875	8.244394409488809	7.154233937781122	8.446887562490563	7.602702641619383	8.098981337485629	7.232522132355433	5.186923945400489	7.814419019194772	7.671140817569486	7.5529830882065125	7.717160633056103	7.701522061049643	7.782853693270777	8.153617493882162	7.512310116158253	7.272013289288435	7.5870577464031195	7.576789128312503	7.425488306669187	7.876741163633378	7.975808136237108	7.216633511192132	7.921131661052558	8.11661412403382	7.626670964084092	8.564597650865204	7.561490353549197	6.294265000099129	8.297325503357838	7.3954608937231825	7.208751605129437	7.724287851067486	7.8975452543774285	7.663961497159952	7.543481963671418	7.254700551601098	7.824680405668068	7.919819923394887	7.201785615709034	7.258332438794287	8.032135621376543	8.305702184388696
c348	7.852890370015698	8.159124771378991	8.229573013956118	7.543381299139888	8.1645599636499	8.219057568619112	6.876775060661558	7.691639614814668	6.838300289432671	7.7034731660006575	7.547851717199515	7.781680143340997	7.481963028962923	5.416713967119527	8.197115970934178	7.696269928715938	7.378687356536231	7.671476030775549	7.485849973588893	8.334287248091464	7.994660167590872	8.032278625912728	7.2509275239088264	7.599120823506409	7.953910195335036	7.425528443738071	7.860302644884663	8.133825920647416	6.924274682669416	7.762635873489711	8.080238359886254	7.8397993514142685	8.602724719187744	8.012547858013198	7.096641755486194	8.305128082108254	7.095903159093945	6.6354265601561915	7.3675419704324625	7.056379262871318	8.090079030856888	8.010899406121975	7.214733792520771	7.872914041346843	7.218754588498085	7.279495992336661	7.368881836037103	7.745624655766479	8.209458370943484
c349	7.775249220124753	8.373527788806129	7.999908284335474	7.01015348440983	7.764680665233637	7.60758967921925	7.530714615031563	7.9439902142883385	6.863067018566115	7.885854709062913	7.972843007453194	7.818430025516566	6.939558544125309	5.537081075997891	7.916361986995912	7.4012101643200445	7.055413325382142	7.77331195843157	7.617603078983496	7.994238978574279	7.69132436852572	7.813475442123626	6.6299546582580575	6.747285576285951	7.773857988722052	7.328641865368751	7.3118546034299	7.68797089179741	7.527373019899754	7.467086063862986	7.173361574711077	7.933772023962193	7.782776782487134	7.693434617831968	6.444982046083378	7.84300913975945	7.798871878520143	7.336112960384106	7.5477256911950175	7.147729279333191	8.451130065242761	7.6362415788162314	7.56606266467749	7.858253866044588	7.1302440712863895	6.919559011906309	6.9695508878710495	7.35076087473676	7.633932611742788
c350	7.1018968238487625	8.645575654752207	8.465736308912689	7.578014655619932	7.741506974926512	8.297137895994629	7.704022604755307	7.815008566529009	6.678021573183561	7.419303763632968	7.130806422480387	8.2547699399818	6.443926886457073	5.295602484879078	8.161976368734175	7.0888719949256584	6.800153852545365	7.364029172516898	7.201407084588382	7.8679151474271025	8.6229195045602	6.4017599230833655	7.026674387819213	6.79848567091876	7.430401946831855	7.895533636473496	7.770612473331781	7.805907090125354	7.240160970457456	7.759229386910144	7.845430139348793	7.67947610291092	7.9629404022264865	7.657231774004551	6.154935084829082	7.981047807278731	7.0345487717552135	7.007358117716029	8.410793572770947	7.851646744421812	7.998664858924853	7.384708104473479	7.16839404245178	7.994624967619764	7.920827320056372	7.341812641165153	7.1342002559786515	7.538495370582173	7.801841254134122
c351	8.259001636712037	8.347695032290646	7.530968936715719	7.612524017609397	7.021979592800673	8.34675486595571	7.954782999398287	7.745133864807794	6.9776384588051545	8.0651599876478	7.478371368161333	8.463882144568814	7.3069252166165155	5.0706976901536525	8.287516385274937	7.5966710018734505	6.669256635744972	8.116704756961495	7.939728013535457	7.760689500874081	8.323148044865674	7.795787140326945	6.585352743335668	7.215259478773463	7.833625251287778	7.923275515558956	8.076047350258593	7.939023782377706	7.536501979035907	6.9430057102387766	7.9005893044724465	8.009721793048453	7.938268676483313	7.706009420783948	6.564149982436737	8.495025234185142	7.50502317652391	6.8491408026204965	8.064799961466461	7.517490929804733	8.329003857570832	7.716598188007767	7.354978232534955	7.372502002141452	7.596911356598738	7.414195587222892	7.266146112663973	8.26745816062049	8.177323274696166
c352	7.565705236199899	8.119365099314118	8.388327098201097	7.26735268945961	7.3650737605136065	7.902624889982582	7.7906661361654805	7.810186814502598	6.900135639299624	7.588199110599394	7.3154540688816825	7.954717549291905	5.552304724024129	5.190121713639282	8.480948838841643	7.417893660586044	7.832083626604043	7.353500304578138	7.8008921334644175	7.406061580981599	7.847568607597637	6.946763557606161	7.6061379321247795	7.643420610374108	7.7995137324617465	7.028378903317092	7.963824757003285	8.201287361582295	7.450018048055661	7.742150284854	7.95608309484945	8.051590880048044	8.343559381332536	7.105880554578387	6.257017681763622	8.061149226092802	7.483869649368574	7.186556492864902	8.124608393980887	7.49876179037073	8.045401466601044	7.562129223675335	6.8048675051940695	8.128259280116863	7.202269334885062	7.047438971884604	6.977139092186456	7.606140797647082	7.3556790220257104
c353	7.454882896574718	8.290756607313948	8.245695050594618	7.234626897565245	7.540898695486512	8.275988313397427	8.02384625926489	7.942077610294207	7.279962412810372	7.863000235278407	7.965133473656166	8.204902391923731	7.1383852922478805	5.454682109547106	7.636709124474497	7.7091304647823184	6.8138879233366385	6.710362604507124	7.768208380920563	7.27735575528532	7.658986703721648	7.695047833949666	7.173235408276229	7.116306946521164	7.036047919629161	7.885782899640246	8.087819031901022	7.78978178417592	7.521695396073928	7.868731895253774	8.14743013866827	7.8538423014525405	8.009165863853044	7.781286064069612	6.6404220723210186	8.435897657477593	7.378484187588995	6.817112815040548	8.041327067016354	7.820733553612771	7.877911192867075	8.064367009814426	6.903157109608984	7.996658586990268	7.627430320093089	6.968165741292344	7.444090924094107	7.601462166280086	7.861802667600004
c354	8.240317524785187	8.051552520821504	7.71502470764592	6.6531204293396	7.693236176976272	6.988967224627888	7.669675376522073	7.138454966604179	6.695577051398555	7.322627122747692	7.493044164707737	8.038470472901157	7.249862553414012	4.0698888953349925	8.513544853308128	7.593103684640527	6.944022435906999	7.83191151535363	7.499667511571602	8.033528526497742	8.021967324103752	7.866412739034217	6.418798099916128	7.14410840420033	7.153488978492332	7.589256992520809	7.415691310637842	7.560389808565589	7.423926756508787	7.738241087364763	7.709340558581101	7.936102142568227	7.56875520122386	7.970720229363214	6.207869220866146	8.187352445861197	6.7390924054561685	6.993982838824353	7.881904591473298	7.861286387490572	7.687056512540982	8.081001708123996	7.311419547012094	7.960447149722126	7.456281426857831	7.230997905834715	7.6039172359956755	7.80542639164062	7.711866346394973
c355	7.750820684146253	8.542952852679973	8.476587547353361	8.018684094018603	8.00883318256213	8.143197023254697	7.367521844966084	7.431742313431057	6.522219833259256	8.03867736459641	6.815300673655679	8.030134536638649	7.410315085153211	5.290619085422036	8.410298280296196	7.795766628433634	7.248363712779946	7.9479545733624635	7.3548307034732225	7.381106828199634	7.8566532742527135	7.3687911879644075	7.043057628597442	7.118005615652996	7.6422659646155955	7.863469705304651	8.071414261009556	7.780288907289639	7.835099265546289	7.679628702214222	7.846573321723037	8.096718514659713	8.476010419511725	7.505548026441527	6.595493240699241	7.5224941329705235	7.340542535559503	6.6814082483665125	7.82511361585733	7.910825198769173	7.649624558790571	7.834641267338307	7.253065066352365	8.044234083917889	7.840392683463232	7.300094284153945	7.0318676780615235	7.501573499910277	8.046933326160026
c356	7.439789257368362	8.359217251799624	7.951820225858897	6.456478817575464	7.811726323115645	7.543222528012433	7.518812738665347	7.582544523750736	6.6149300108268525	8.314052966325523	7.6476058750026255	7.981460438413509	7.759538369309973	5.143105450438607	8.204355351657371	7.90851524133833	6.79786682605936	7.7411020409808975	7.587200239288832	7.654273195157269	7.397458632622261	7.603577467044714	7.133555140832671	7.448237751104298	7.606512395275807	6.7751233668564925	7.746964342451806	7.972125937115197	7.866712672665613	8.19065146162354	7.482312803260827	7.767494053180887	8.377334374272193	7.763033638567138	6.494952614237226	8.344058823792901	7.231216453685534	7.427526938835291	7.885019358072115	7.638373558240966	7.291353111582582	8.005733313757647	7.500945897301563	8.033910019034971	7.739865643128183	7.222615075358482	6.928388694983717	8.283760056561862	7.7646264765567325
c357	7.336478889515396	8.390615387109962	8.009248596931027	7.5707103271320335	7.750637210312653	8.061771097801888	7.60369054718825	7.936862369356063	7.04021605392501	8.014570503199216	7.2942173893623945	8.06164809195593	6.573918932566325	4.986077988620318	8.613475416137891	7.5432235650914725	7.2578873062804385	7.761155463475915	7.363913654330696	8.104190417200558	7.1744680726997245	7.550735867095108	6.2854194784503745	7.422875018824638	7.371925937470932	7.665615520000548	7.780569856793328	7.874277800040749	7.705458424563368	7.396859211587174	8.483953463265628	7.597659011802822	8.48094413114616	7.287863630324372	6.6457699116781725	8.407628698388738	8.069178493484822	6.7230821560578615	8.32263616360283	7.466792187845933	6.865285418197312	7.768067553887005	7.0954090393846885	7.22439179070786	7.748098717276714	7.616728474629621	6.784084127514737	7.928842749511628	7.372061894431463
c358	8.135671454492142	8.394183889325436	8.182083030232397	7.525227030298423	7.649215606242275	7.6513697086763885	8.119811844679258	7.733416851045847	6.840718886399848	7.444686567540009	7.237125964685871	7.45987078150731	7.520030659063715	5.006581905344183	8.006638690631133	7.567889953236293	7.1941702705754125	7.603582016294702	7.1097958275709425	7.731371492274419	8.622493847521218	7.44619710615845	6.903228799803131	7.208856044910258	7.546314451161206	7.9861405967176715	7.852607968008798	8.12949652174831	7.546699265806129	7.869009397006923	8.238566788515964	7.807970755437733	8.434739280250415	7.846479367607317	6.427730229118618	8.139134264367781	7.677984444759627	6.819906254308018	7.973395147517147	8.346169260769553	8.145875012188021	7.825519438608158	7.506727122774119	8.019792881907794	7.211838212374669	7.484499261544231	7.6284953829444095	7.320294362048173	7.646682005995599
c359	8.107229873063659	8.360743443665612	7.80981546727983	7.364656121220581	8.106443109743363	7.955441131486587	7.273616072768976	7.832917948323809	6.637712548028937	7.922320712872519	7.023124696218451	8.187991337391491	7.234087502839701	5.723549375606406	8.005689449290347	7.8111693379729985	7.334414624511425	7.431906045780917	7.3818689856041475	7.181334170925684	8.110737531004329	7.512697080735985	7.1575731278162715	6.685794324038088	7.7224990068692385	7.466514425872448	7.618280207110777	6.786498920649864	7.719922629174957	8.02347178297667	8.263010905826146	7.5191496628060746	7.752483628086308	7.819334289775415	6.162411255536112	7.896663705752308	6.715174756469841	6.869049001598473	8.095258784790225	7.543317492411858	7.554930717892208	7.1758795390363534	6.39753001406613	8.137183018095604	7.5584180061273285	7.630832962811762	7.583268687697031	7.902977051651933	8.326496528722227
c360	7.52032121052454	8.448569664070865	8.162822919683194	6.816809213902213	7.267007385421903	6.874686019822415	7.458917900240969	7.738006406365582	6.717695125029347	8.065988217683287	7.342668294327919	8.143409816699243	6.947866518485579	5.079735256122981	8.363910184238206	7.3752767332430675	7.318773657072918	7.742339537338389	6.997116275201929	7.434904291856957	8.490231553981841	7.438886143038642	7.456418715815229	7.12939803098541	7.695665155559117	7.735335257560495	7.591426087045561	7.779604117239343	7.612841348227116	6.707597110636195	8.020358918970482	8.009352228586767	8.10113252489351	8.104595750963	6.661876077974543	7.753589531733666	7.2693141641222585	6.890904541654264	8.058245462755067	7.632932210595187	8.13275898348606	7.551836121895017	7.044069097417327	7.862920015965441	8.032661982414773	7.588787347123841	7.090965934624416	7.351575484668054	8.295851210076705
c361	7.7327754375776925	8.562099242915387	7.478400321666932	6.9613621814456925	7.7722316919723715	8.320855715506147	7.655940449356273	7.47181222503932	6.757816148990281	8.181965830676779	5.0404141679283185	7.854662498848365	7.1152619837676845	5.071301727921338	7.812246464461698	7.66076113454685	7.349429529537367	7.4885360076320255	7.755780490584497	6.626458084087014	7.805964152712969	7.519983211778412	7.178826286156318	6.871490497166557	7.790068289282451	7.212983149807365	8.037214350412887	7.968097449482168	7.315325820231719	7.958700524583329	7.863811129916457	7.282013648161068	7.57009918187518	7.911677424453106	6.3772654227025605	8.039596725921037	7.725218455245553	7.096989948393675	8.630672130887179	7.614261782491392	8.023367227238273	7.538862966389153	6.8079833863300445	8.220553076946043	7.353897504612883	7.486404160642063	7.905670442474648	8.143398844346402	7.455984248316161
c362	8.003960843638081	7.642076446386849	8.233176164074212	7.586938581483687	8.149285065984628	7.780501774254754	6.25011411019164	8.158733756460531	6.96336314974291	7.530619112492187	7.643791970779183	8.300914399266892	7.084764446076942	5.052068590720076	8.221029615720566	7.578211153674308	6.946078591888063	8.168700782676266	7.666408105854522	6.999673011675839	7.700785175799487	7.2729419846521965	7.567623453890685	7.104984934392644	7.812115359494097	7.795183394802402	7.8902505918824515	7.686605766379199	7.943296867110537	7.519153922380107	7.573563867502455	7.413675960585605	7.3457430894677325	7.95380290578775	7.018243074515814	7.8207701096834334	7.6360032361752594	7.312658342094071	8.006075965541186	7.885495480905188	7.961820741796952	7.9005680663318705	6.771387143680179	8.030225896943943	7.083385368748436	6.636649989076189	7.190756308723935	8.225394649119236	7.800626690838102
c363	8.257813313736317	8.516214574060895	8.268576120739622	7.671501071056162	7.266287475728079	8.082116400775929	7.43209061830884	8.063757877391996	6.538779005536697	7.056794849981989	7.474560269287169	8.226750051281336	7.414210680763247	5.295551786945464	8.414823248096635	7.487830172281552	7.87851887075073	7.7769028497798836	7.634907990316053	7.939138637606792	8.22137533121483	7.323500394448472	7.369968258781121	6.783752071254046	7.284015959259576	6.96511797463491	7.801683485941233	8.409776821212768	7.0327183834676426	6.509134270748016	8.020891370228435	7.4883669373096104	8.044962081166918	7.993054828563224	6.834493658143589	7.802374055400613	7.455509077831504	6.791912911279299	8.137937564416331	7.734920345246983	7.9200060897938895	7.790683231620008	7.278865006229354	7.754880446004917	7.93213532107668	7.331323580567673	7.190784046092782	7.867016745412634	8.090818563603197
c364	7.944747854263081	8.254224527178295	8.394860739056174	7.373776588978735	7.858181111306972	7.728148545413438	7.461232254018711	7.5308228396023384	7.267142764669575	7.563514338513577	7.18743141933483	8.332014903995137	6.8656965055778825	4.953861692533438	8.370833287704759	7.376124786092743	7.378545094656223	7.889129295429345	7.569319111422052	7.861047455608559	7.839806723333022	7.301964430960402	7.166042094096053	7.134132879498866	7.427182554805634	7.443418015842147	7.9432945694732675	8.432190429464487	7.3238240041848615	7.6938766384709645	8.264567292928659	7.847685259665876	8.102234710495257	8.286837759288	6.633913477701398	8.463954631957105	7.404629086081171	7.044121946459211	8.232679163394417	7.537560322609173	7.590700748186546	7.2932257651167225	7.164913252311544	7.843745257032911	7.623723223194156	7.475947633264219	7.032348210284525	7.657880279818473	7.632695444307663
c365	8.255526745201161	7.91325193418942	8.344303638831725	6.897072823052239	7.699457563403554	8.14263608278178	7.101351944710965	8.051423977791785	6.697366753523657	8.12265309492208	7.439452633904155	8.084981150536883	7.520736413542624	4.8066706972069335	7.975840885895435	7.811762921170269	7.366044760371964	7.7927323960599715	7.725104879976397	7.61938327433936	7.938214915737626	7.46037028069463	7.243649420171902	6.842951594592444	7.701793522382427	8.132507530411807	7.674779507200715	7.5668180387437065	6.786312235466784	7.557736718867174	7.924251256088074	7.813487087497302	8.46288667318146	7.6760618647373935	6.043316698458218	8.06660347203521	7.396556972327197	6.964129813723353	8.147081879400275	8.114168526867907	7.970329569762657	7.384518593444352	7.085766832935178	7.660639621970281	7.92541986699105	7.885189974114709	7.296641955083528	7.971778717491713	8.146165414894993
c366	7.0665194048049225	8.498319620809273	8.1439006631262	7.707581442395942	7.685270356369015	8.12710900193832	7.40412531249053	7.732190288709352	6.943864231962714	8.24110384276426	7.4063862477493245	8.264029391674672	7.408070239671812	5.314477013244876	7.8236258115770045	7.8364744930639745	7.4408618466145136	6.93854094001824	7.593141842712767	7.3765644662407235	7.9974350593530765	7.2990064294871395	7.333973721823805	6.9771487605972835	7.889193806480602	7.979394142289164	8.245112454340825	7.9896426246478605	7.044001000085263	7.471027146726453	7.706570675554642	6.925434513947353	7.477528432280754	7.749002091683738	6.730323137700964	7.973351057497022	7.257070625724323	7.045338505814695	8.29633469954017	7.82255275501362	7.2146316281792275	7.594918482022285	7.296406159510335	7.508338357843196	7.672343784214593	6.5978938345812335	7.6046484119891	8.378098239877765	8.386521846613753
c367	8.20000026338784	8.327375339335285	7.960889629723195	7.535900873572888	7.8485483622027274	7.847748132115424	7.391435242396248	8.073259791338101	6.529133575769148	7.765965639647874	7.149799051832312	8.16476515307558	6.769828238044641	5.3764005138532225	7.9386329608628445	7.20026122854643	7.429373829805997	8.005211998855463	7.1847549805133974	7.7731775929506135	7.953128662744188	7.610267323420337	6.684947828106825	7.301423603262539	7.309411303658552	7.7634456460519745	8.193403548328234	7.754032615988049	7.545147663454894	7.553076827585857	8.084761676855043	7.885321106556653	8.260707552584442	7.710849730138958	6.5485311118737854	8.411125670934778	7.248444816224031	6.971145390787293	8.075114009603812	8.185495688337282	7.716936309691159	7.606914310792355	7.2052681872412085	7.375908558180382	7.617818309323847	7.596623694336162	7.2516334346552345	7.412649781056517	8.089816342317222
c368	7.992340458612253	8.057266167129248	7.980919505910586	6.675682739775523	6.6194166037361	7.9454984547715926	7.7553436205578805	7.899848039753888	6.907577304427846	7.622513638483736	7.58735299073494	7.71311265162338	6.780564948338512	5.424839864860479	7.7950815944265806	7.588990566206922	7.060648760429656	7.425791515696509	7.024176160750328	7.999656156200301	7.757638016899987	7.643430917739468	7.194569656732303	7.3674716659266295	7.770712605829549	7.616622073789655	8.302427497775254	7.774906434112984	7.6217953331329085	7.771812540388553	8.272474788493852	7.684509794678976	8.173725195679314	7.7284156771913075	7.013679738691334	8.615405339320592	7.550118606003632	7.25937848826907	7.791619898393553	7.279259568613987	7.825902792467986	7.657572214596089	7.467630974400321	7.697750525042743	7.752792864502121	6.849858854870341	6.348382876262735	7.21221894552627	8.245825032977686
c369	7.6644851387123	8.039398166553518	8.134108571238539	7.664395313978238	7.84558489484528	7.595932872659522	7.4682112256049455	7.943768258649119	6.456509672617977	8.14096607318745	7.644273791397738	7.521145469749153	7.271002543718038	5.188191526914875	7.872311040443443	7.461791390570477	7.821424548746718	7.754744545181894	7.73765364432469	7.416362036848733	7.851490330983852	7.013891672852282	6.6661013948438725	7.643253660958856	7.776409478401963	7.5627048047149	7.4664710768343125	7.839353819880418	6.782305634479325	7.459197358971803	7.183146457782932	7.747999942400585	8.462092069983365	7.517294929025723	5.205777550651431	7.852644213871741	7.272724122988571	6.719540263579438	7.6349693286028435	7.283418791178354	8.019238930788541	7.577784736003723	7.254238785186019	8.001945012954677	7.7104303535157825	7.1298925364797725	7.1441832875064994	8.02562407306494	7.882590893416178
c370	7.647044261749357	8.27411737121977	7.98363388503514	7.314957009111589	7.9541221695180635	7.852946602868088	7.785803189962622	7.836617523161935	6.771611683637395	7.838184251980731	6.9426475436971415	7.962058711984238	7.175940362253886	4.436137752603923	8.31995453754529	8.267767163867614	7.144139188409803	7.635578914642912	6.9665680963124545	8.205153236877099	8.088024138554648	7.262859406512335	7.15936478002833	6.894779620492778	7.947410599281365	7.8110087837335955	7.951756142518279	7.700388563679364	7.6358299855163105	7.336382503661836	8.296192739554575	7.440913587013307	6.825152459076499	7.629969329974741	6.6981002947222406	7.8351249475289055	6.768396959284711	7.2768023674629605	8.435674639268733	7.762133197496222	8.051337225234532	7.898573552864053	7.164225717703081	7.9341484782248015	7.515913675305404	7.0508011291469455	7.599295495361695	7.958220241635563	8.29913693763928
c371	8.072423445241755	8.418371749931383	7.984184578750633	7.139421535191424	7.2740425677450204	8.076986690061537	7.693607791383757	7.2461199521139275	5.912067827836426	8.094317172198544	7.505758613073143	7.567894619441501	7.026840308933912	5.258837738066059	8.044533477225357	7.34839833353781	7.907604477722505	7.7124309901787536	7.44420523471658	7.606095343711123	8.049792405004085	7.339314101325067	5.639083843747098	7.113078947144417	7.683840737646504	7.568072284180987	7.739142718743372	7.904051047593403	7.283265183928293	7.794176968739892	7.7857195350815145	7.690464057075932	7.8808628871576705	7.813302719227848	6.221815080545872	8.143994085116438	7.5833307336118425	6.936836465913057	7.461351144319618	7.857927487306175	6.779982795119066	7.827637985612242	6.833271007492852	7.521465855484798	7.635609379007469	7.8099767614245135	7.286111020413653	7.978983392418951	7.528774944038286
c372	7.826051059874304	8.098055905402601	7.5726914270854415	7.26137249111285	7.2818295286234855	8.076182738990273	7.714673521294526	7.39663796530338	6.8863427016153045	7.6982963884953985	7.301124226334697	7.639521736537915	6.9786025636165006	5.37007336887792	7.773390154486737	7.873085098412847	7.223015261132161	7.0112778466415655	7.130192364886284	7.7327183891842015	8.00419993980494	7.185647629367143	7.021420039976398	6.774541659598763	7.62187955683309	7.597684276826441	7.594393153207197	7.898445731338363	7.673602737531075	7.837326636783706	8.465638882400095	7.6037066342496225	8.246884899617942	7.991031853088411	6.954438747261622	8.432757371554253	7.252355076360398	6.854496573556112	8.410070659641733	7.697309423799871	7.695072821594068	7.309984754148982	6.301790931298241	7.873427120759169	7.4895200769751025	7.2927189767254506	7.457961709488586	8.464386122822532	8.210831731264829
c373	7.481775433810023	8.176786311208616	8.291302127201098	7.1447737026116105	8.329854745211861	7.600940509611408	7.880069765285713	7.1734301814465375	6.844033592308768	8.014733863741165	6.244154761661077	7.789577332681514	7.041417179780715	5.287793759536448	7.7018463495814515	7.496669191509653	6.9958505118483565	7.5568364577154465	7.66460919889529	8.18236224241998	8.044498718913623	6.875264709760001	7.54828546608816	6.814103944572345	7.4604041948367925	7.722084642524541	8.226867625139416	8.28425926161083	7.305401306741669	7.8808513315152	8.334416913935089	7.598456724295671	8.383615093661662	7.886412843831169	6.591201460777785	8.117010410711737	7.154798368839719	7.202044927358471	8.241564332617644	7.390672573853508	7.624382911719421	7.549858797431427	7.057637585721171	8.194352946947793	8.224669835358522	7.274966835028835	6.756567473736434	7.762462125700152	8.115166561892808
c374	7.987736513445207	8.290909156008443	7.880251823589443	7.348978383986392	7.358706571815269	7.4428867223933874	7.3433244836067155	8.037590663506089	6.69101689131657	8.027352604932595	7.958205079835078	7.606297389773735	7.2865415433513405	5.358983583402257	7.9953764060724595	7.654956058998183	7.659817905419362	8.051420848283803	6.8738283680307095	7.505420752864312	8.190580985173236	7.041803373898207	6.717083144973855	7.22490880160238	7.86323782302469	8.128431336887687	7.399162888169304	8.301835208894834	7.985115241508009	7.423363967413554	8.228630190156494	7.62725739288821	8.081632670142737	7.4429562275182475	6.385531773645635	7.100034294149668	7.772034430488068	7.028039898578792	8.27053239430479	7.432162866322838	7.803643888074625	7.836454321100316	6.856572274031466	7.806270548563403	6.931198205316157	6.968602189062732	7.484494594880638	8.030465346409779	7.956748304743281
c375	7.8458374656390575	8.464076404098739	8.179185739608473	7.360956510978389	7.64677406994179	7.952266214954963	6.515913835609988	7.345643255619914	7.161845389917552	8.394415541386683	7.797767207746068	7.811761581797103	7.234907749514575	5.18750618776211	8.238086877170026	7.618818677719169	7.232878212548852	7.219030829147951	7.799186669374317	8.258548449428899	7.9444809708544515	8.056026901355487	6.4018526218673255	6.968480060135407	7.1357177991854766	7.641405842735129	7.933413674989217	8.070690706791435	7.773115966644488	7.7324848604825505	7.8658693332279634	7.754948780142107	7.7750810639742145	6.9171744166085976	6.398863743036783	8.430742258502173	7.405590274406554	6.966034391249883	7.9796920659483135	8.216112755838676	7.9931020124380705	7.758655331902388	6.633722392136479	7.879148867817904	7.754697670360985	7.566206453484981	7.451028476910538	8.069049809940706	7.582402528211162
c376	7.588620629021378	8.524596789785507	7.9915326803289775	7.162636312379334	8.055987028036077	7.819183606904541	7.359935778942049	7.772186280560779	6.1168102074223105	7.753890766148268	7.189221915022444	7.344652175035472	7.357488622615333	5.051528000416823	7.7234311402628375	7.506746257860968	7.38954226730878	7.38512946355906	7.178162693052768	8.112636670190426	8.194422261775344	7.335179642066461	6.783034123883331	7.393451201293598	7.697062254061339	7.682895713280279	8.080873752726477	8.117786577327491	7.498171757179143	7.6712775660514625	8.07962648162297	7.947071077121371	7.781841158549942	7.1473886763043835	6.433255756825804	8.230652765799723	7.2726683406155965	7.1533918604020945	8.252952907631638	7.462025889063593	7.961537798729205	7.0195919166933445	7.138996819904791	7.968673226016952	7.551425781398598	7.149384373452603	7.139246855041533	7.550116917576037	7.883106182818754
c377	7.916805507593826	8.38944227885524	8.557176420110542	7.621894195050556	7.313477947246505	8.01825869153447	7.377761180060706	7.831825323998863	5.942823942943251	8.116013257935622	7.631025872889025	8.33500033367974	7.170935615709232	5.656708248926282	8.497159133382901	8.036193321457787	7.590111254351346	7.540185421458738	7.209228014973098	7.051894792273023	8.152175644871452	7.228933704407867	6.25500386035807	7.171086816120704	7.5024061576835965	7.8690108722153465	8.140838350200609	8.17112406895473	7.739178172982809	7.4664265008893524	8.426178065321068	7.918847564650735	8.47054932331566	7.9450508194562985	6.7983095692001445	7.980535830504309	6.998954137537512	7.31563999033813	7.5712951666504775	7.895231264688789	7.4605281069490905	7.772759505064437	6.680733760021624	7.801165180858728	7.718633004822463	5.9533000608451685	7.263467324894228	7.748775394797272	7.850260083817571
c378	7.7049960320497535	8.362926173966294	7.9921249934771135	7.439977985832771	7.719642199343005	8.378254817158913	7.53750695700127	7.712925266939694	5.1882427345600926	7.882720421681298	7.373153320653857	8.0952884586754	7.753468464757957	5.191251322253724	8.225972168825361	7.796959260324241	6.921606258505711	7.733654628142894	8.000025108367103	8.248115449091127	7.995515779038143	8.008990351546801	6.254515603563747	7.255863134599563	7.431063726260339	7.303469826805409	7.8445749857966875	8.306102395454166	7.109090806070454	7.6903619789822475	7.910015388765554	7.820644029507098	7.8987294095376575	7.298697114247652	6.448216577897399	7.748508640254915	7.366512829530194	7.204567381196799	7.945450735539799	7.479453967363066	7.531880995279981	7.882128910943312	7.296007014969912	8.233501944096002	7.367912634770179	7.310582080518848	7.247949083784692	7.595037091824081	7.824922580035999
c379	7.786621309087068	8.471601227955885	8.273169840302437	7.184885196273542	7.886055170299678	7.9737737067311985	7.699032896245303	7.895838318672045	6.622473660855462	8.279546173752674	7.591821702665567	8.176133825642594	7.1976314830157575	5.237968521980851	7.785805719268553	7.487172729816067	7.43004355106438	6.855992812549997	7.604721322519943	7.622608569173777	8.130412837557467	7.932645337007375	7.426528708526551	7.410637927969332	7.885938994545543	7.208344447258914	7.575073346229882	7.909407225995912	7.747324870432296	7.524891409619477	8.0610794519442	7.908775186065927	7.815994446664102	7.9954588565077165	6.758378204598472	8.354132054903765	7.408845416569023	7.314588717455696	7.047487480114032	7.922542757921237	7.9057109171745035	7.288400819877127	7.102169756818777	8.083473967697843	7.964024309042572	6.823231704742165	6.930100273779561	7.769323757627309	7.6171296989119
c380	7.925119027178413	8.087838594566092	8.137850433882669	7.276574978471298	7.859717850190448	8.060210236109125	7.771986133627696	8.185406682026713	6.90271329871543	8.050065359596188	7.5293662833719015	7.636553576641022	6.717638134405152	5.612633251670501	7.827766230143987	7.348246394093366	6.8488383587102675	7.542042115301507	7.456962008046134	7.2437065392512014	7.871205253208988	7.241969078662387	7.479731221755972	7.304801714161992	8.070009002282003	7.517971957291295	7.055047702212992	7.9337784121423125	7.312352488341576	7.944888096246762	7.902972667633634	8.163172003175223	7.080770494290628	7.724507746230077	6.611772725529742	8.432604882970072	7.018253804814059	6.8908957272041675	8.080641544330229	7.4746479325950625	7.5008741809560755	7.943027036161568	7.375654499519856	7.986054320675984	7.751000709323046	7.3458949863490774	6.9128068331335575	8.169768070927818	7.626686011393702
c381	7.772662310561401	8.644590649528192	8.308412287400648	7.3386616877972255	8.108476131074129	7.64541954009086	7.424153422449354	7.880876314022673	6.619428048100335	8.099625413870049	7.38806594823018	8.087107997294732	7.096129972186744	5.206205337186435	8.07760736887974	7.8332324854195745	7.658691817030084	7.297497285259824	7.976505544626117	7.3449620726950124	7.959372995204442	7.058102110269058	7.151667958663371	7.367500558867984	7.765317305618094	7.419360736210357	7.31191395475516	8.10141700552273	7.927434286039543	7.601591720072517	7.463862751955878	7.825513714795372	7.120027988693226	7.873259674934786	6.431583864044923	8.305550437403516	7.182416391835713	6.777395354135286	8.096901932733072	7.892239699802829	7.873243320286077	7.6346507078147665	6.837250101197374	7.968455068400009	7.9186167434909365	7.45219052322119	7.109829534611225	8.14475533842602	7.148544475939683
c382	7.858497593848275	8.517500361489622	8.081074153058402	7.519594196443291	7.918219650646773	8.040169804009139	7.7733469293577375	7.58239858545357	6.176364553309733	8.22736484116075	7.884922018496091	7.747353073421736	7.490854916898337	4.72137350588683	8.070705741837523	7.842785545322031	7.482638709876037	6.929934836165682	7.623448222689877	8.139972058508661	7.968779065672488	7.8626205384072945	6.331397194798505	7.101263170160774	7.72650111659925	7.519901401611276	8.154637219831747	8.199845213759358	7.503003934348528	8.158556814039986	7.427246747809608	7.971709078352722	8.077240598446808	7.63567847317	6.2227893632214455	8.360999132533696	7.373960673896956	7.029704043071753	8.257448343702402	8.086811071855777	8.106860071121035	7.746068496079307	7.362002330994799	7.8776781902890995	7.933853483820371	7.0043629172026085	6.84207348920766	8.092181581298636	7.722654421160628
c383	8.250559547920165	8.23966713669999	7.93162567201423	7.38542282106501	7.963707657510509	8.22792421994064	7.540284248174653	7.646737466682018	7.0763016700114365	7.6826423763129075	7.346375244983233	7.952938898426784	7.090055188590454	5.610288175158665	8.321160430383834	7.716722360341693	6.897686324245468	7.54825274701358	7.709124692584612	8.241197166255827	8.465264010567218	7.868365398882957	6.798016191194757	7.121176768611523	7.830301386072504	8.190100932533843	7.554431519729603	7.789075262796446	7.655135777634307	8.024878665637878	8.295168491005429	6.992086352900113	8.397193317103525	7.453679372103849	6.752811993504434	8.460791224337296	6.842191820514022	6.874050498608823	8.347875966572367	8.076577478383099	7.99539358682154	7.780127335096827	7.054329470702172	7.037356388964014	8.147929544079442	6.868311583722062	7.611514078339792	7.841864339116249	7.602361070982723
c384	7.9072055176537575	8.230204090712647	7.692815431411952	7.589064203451193	7.534904957056134	7.8333334638196215	7.599555003976656	7.96896471623175	7.0756947154494325	7.583242283933755	7.2975814756609	7.643274971200189	7.0600364963303	5.157442904776635	7.705454612190813	7.681044624512664	7.091779404633588	7.396335805184054	7.677987230031652	8.115568703302628	7.462603273812215	7.386662110664372	6.764233893257997	6.965056428653152	8.042568612386516	7.827020864685927	7.686243012985638	8.265668176793133	7.607196254362174	7.803828952828437	7.771554162543203	7.790032589622662	8.252588714316463	8.15512352007231	7.059119759369236	8.433354413525045	7.265350258699117	7.009279324231911	7.889641273384927	7.601906929274686	7.8603702621325375	7.357136535049214	6.2713924504498975	8.232565951977971	7.828287111468621	7.48554096056393	7.281882330747767	7.801750365556266	7.223754894938486
c385	7.485346576838079	8.559737155929257	7.814255221047994	6.421164399605551	6.869607935571332	7.8369196344942855	7.765997122241957	7.717119428343327	6.904599362258158	7.783942884521437	7.522367606077441	7.889845346848543	7.354145644690599	5.200898217838165	8.13987867340524	8.00405199607542	7.5519395950258925	7.545333824622346	7.694920777008407	8.116272085274321	7.98788031668074	8.055350540321157	7.104126997883023	7.366428711706699	7.7774459247856385	7.428403930551696	7.822652268482369	7.581187478939944	7.828867394980588	8.18030275870611	8.06728838857622	7.649514238442637	8.084957280612288	7.996667860462265	6.823265915486772	7.9162458414487675	6.419639367613816	6.9903355669732585	7.876149391542356	7.294277064983087	7.625546559380106	8.166551271378978	7.577829886569747	7.8190984574347375	7.848595722657233	7.433380644702106	7.464707124038518	8.085723104811393	7.946232027393707
c386	7.833520137650765	8.907175361788214	7.596960633786039	6.943357909969202	8.250741294075919	7.39299794930817	7.277372531236623	7.903101209608075	6.837215387151173	7.8914926300085995	7.418855397682772	8.247084514913139	7.092242877802553	5.260269500484708	7.655704582443235	7.872552598750903	7.0107553300358925	7.427273814953293	7.114715304020656	7.452615628067018	8.010301835546054	7.914113287706036	7.2572680578039375	6.683650411531388	7.437490338352153	7.347279683193235	7.249649162553343	7.984931716822452	7.287525200767474	7.587259462494033	7.711616613402791	8.022821257946793	8.066405164318978	7.8393712394323325	6.118434442623572	8.094969681311937	7.213836596638973	6.907753999178633	8.28470189192554	7.7895276363954595	7.869651640557778	7.868676365921683	7.166003139877876	8.397994427216092	7.70717890845099	7.486307357001926	6.939799163996776	7.777613077343394	8.136736018170641
c387	7.869285475158918	8.325527243202986	7.4778498864621685	6.84473708401324	7.826503189698894	7.75835931071804	7.414298415546121	7.958711029026205	7.0939708903330985	8.269050160578335	7.607802496869272	8.086802301739928	7.250858998133713	5.335654640367398	7.842611551819342	7.788440609253634	7.496348063540652	7.507577577773433	7.21268000964473	8.018040258031244	8.052333818298155	7.725468200521282	7.306852181264506	7.22443098563805	7.810902026811327	7.941657607659513	8.017423419374332	8.160308824812585	7.919683922816016	7.584193336580678	7.893221319604616	7.359992095636038	7.551859626972081	7.81793559881672	6.36069379026304	8.8187871104953	7.126298346242749	7.391562511235581	8.172460397506963	7.405327329770924	8.021490862581288	7.527715846894977	6.768046413084193	8.061183222437839	7.517733462249633	6.978994066423334	6.6944887259448045	8.045124086664355	8.154046087598458
c388	7.693256456817165	7.705168950124619	7.861291341260038	7.374462531337935	7.630103836116335	7.235998678753767	7.382514609912295	7.539108209165782	7.253277131517718	7.758990352955957	7.4196878646692275	7.334127520633223	7.1384896106800335	4.836838008059098	7.884826141170057	7.922875668729197	7.654571438785043	7.271860143836809	7.379969921561184	7.792817886466299	8.17504947791075	7.578116942311244	7.015575770233236	7.347826333058058	7.501240013744344	7.826020676015159	7.7071151137206515	7.910325034741183	7.3500700297685535	7.865604456018113	8.260750804757338	8.069497365589495	8.293358406572661	8.135995166638859	6.536096152644763	8.055766316495424	7.589925543693741	7.016787609796976	7.952972926844889	7.934680354862215	8.271652625707809	7.519849020079567	6.952053610575869	7.9614907119879925	7.268567591787256	7.2684475683455325	7.442449897127036	7.863131848561588	7.8862318957466435
c389	8.004495296352369	8.786105286386194	8.331672163368586	6.919515256141508	7.826031068346438	8.040130612182981	7.673996449086225	7.979994501393621	7.196157016558759	7.856327750012689	7.185893759326618	7.6026015587603215	7.295152676160394	5.589252789210933	8.029167101422088	7.734801109427456	7.406729310089396	7.830658649911529	7.6753293464356505	7.619190595498779	8.019114061646702	7.4681904687364415	7.388145149452479	6.682216564735096	7.466540613011255	7.641025265819511	8.014145061871734	7.694168998844825	7.132372202685465	6.214842728650408	7.329767345538808	7.655768386880085	8.111786112883568	7.844015132622392	6.613852845371484	7.701971812873326	7.0756403211988275	7.117058003230638	8.024107816020809	7.714535485457763	7.462360936855191	8.042766779646415	7.303975586316107	8.005157867787274	7.6737185826463445	7.249471214901027	7.51280962289141	7.842425925880376	8.011643704987355
c390	7.933826823442816	8.27437058083066	8.109812302579801	7.566638657874361	8.210769041568089	7.749142445673961	7.5146226790626685	7.80565085197202	6.568610762825442	8.371475507622463	6.900732018884096	7.474393270660955	7.30934289207854	5.2041869045464235	7.988487659014669	8.17967070453022	7.37492217203769	7.581856398749669	6.998297866216912	8.018215874214826	7.755706708869204	7.554394702701688	6.510987374475065	7.279648814429677	7.189696011386776	7.986912445668494	7.939816098237871	7.951856810624922	7.676259365132568	7.012762783385898	8.548132320691687	7.894664264955999	7.553648434703129	7.8286965876451715	6.792980107144724	8.418978327141946	7.607556031195897	7.496008708188969	7.5953630992732	8.006428384500671	7.254781288973424	7.686708558718461	7.2316010054474775	8.007669320389617	7.309963824037784	7.389555675960421	7.4136717774447325	7.9384467759872095	8.381343409585867
c391	8.042763688255093	8.188333435641669	8.468370394446554	7.3668417389981125	7.641655320317571	7.877325309596536	7.346439519741987	7.747351625703052	7.17297321294405	8.143376574281223	7.454165453263397	8.296580781283977	7.37087738333142	4.6479471633259495	8.419228942530305	7.971286408292318	7.200330564360537	7.6632194601922485	7.731802612456722	7.688794143758399	8.595383071350092	7.488197825371635	7.191560129140495	7.445441479373932	7.077404612599488	7.520034938807597	8.047249660982228	7.415642351786968	7.6669568805962625	7.925649807785303	7.684352127776243	7.7557665737740455	8.211195920704009	7.410561452583967	6.486264398590058	8.423060302035305	7.826173556932898	7.036750533399287	7.829662452295081	8.224521817493468	7.843595877927619	8.204630821586871	7.308111254676223	8.241933653626267	7.497941019830044	7.454698062706593	7.4453027959753575	7.631096695410363	7.8431250630091105
c392	7.7311984627393615	8.526718217168801	8.303841850697598	7.4755923150438175	7.219519215337825	7.793073848627943	7.565036736306121	7.747310607406003	6.298208392490446	8.146500700962479	7.219397018531254	8.100716975349307	7.147161904264414	5.150917212418659	7.966794547976353	7.580997963538715	7.270391789225045	7.793111503793316	7.606171387034537	7.724463932013313	8.277469185982973	7.801934114895233	7.0309960240562726	6.79960148908303	7.515135068164384	7.540109036328169	7.66263702490993	7.440450038034459	7.466378725837242	7.185838110155915	8.310674045691835	8.157976454087533	8.307033542290592	7.769091136120434	6.357647575632142	8.316994215859847	7.603230779655046	7.1186629760016364	8.423310008111741	7.401272217263693	7.735549012041211	7.832351395982299	6.992607751550382	7.655479692478441	7.9527982887649316	7.416216960214161	7.88879782356454	8.266455980977042	7.8587716221928465
c393	7.775358278119622	7.375635465552748	8.340458858221714	7.010921004556981	6.889427992610044	8.01096106350176	7.4578299811461015	7.971323353759752	6.460128973998206	7.69377106771844	7.325781349126308	8.053677014499232	6.817898144599558	5.409742217058647	8.142175637288823	7.61155658960402	7.1961144783412765	7.1599855195443896	7.344357737348607	8.115088128058195	8.074928668804287	8.041193549073443	7.171972364706098	6.827155039254213	7.734846387159347	7.301924319106492	8.024743228375225	7.961940022879572	7.412909223512808	7.773224507223961	8.39489373072894	7.520860214666097	7.712308975873562	7.65414858181738	6.413553977972473	8.566289332737709	7.424495318223538	6.569527589623323	7.421156598987634	7.792583017665331	7.8569098083436675	7.606035247477317	7.230864380876527	7.023140015212573	7.674796210964168	7.309559841217418	7.258733490421275	7.6562444908381675	8.091760905996393
c394	7.910293711821711	8.40067890335304	8.578720601386793	7.139885360303844	7.842091353535856	6.724743024398099	7.76573314719241	7.570359459713735	6.9241454778495495	7.203144326023969	7.7524382482600345	7.286854012966934	7.450407909982091	5.3079535282690875	8.335514067068532	8.174805496100557	7.245326184324982	7.254057946605638	7.448317702195514	7.6884387014448174	8.54650981468265	7.1198181469998065	7.0952576331819595	7.106420603100508	7.2364815735900585	7.4165587082460815	7.580416993892904	7.072497335489912	7.638708935102037	7.7132884055475275	7.81465520513138	7.3434472700601425	8.025702072870219	7.790879996450485	6.737136510501442	8.502698533750452	7.473982121293037	7.223404035406769	8.268366328675656	7.9477027389773225	8.3307672677788	7.905452312307537	7.104176755006948	7.964075736425039	7.663033319025776	7.174196191425822	7.244000848672909	8.105791300160467	8.214317443970403
c395	7.9179961502313265	8.163310459601997	8.229223136807866	7.024007563188684	7.741303669896929	7.74860702669641	7.535644514259434	7.740592545756902	7.141684271954527	7.810965389245844	7.565053672008064	8.22650654733471	7.4706471209628145	5.678873084387794	8.314147699749983	7.576015000397375	7.302271906599098	7.347148240145287	7.380075397978902	7.3468834240324545	8.439887286629569	7.405859953095338	7.213493026351634	7.035665057258633	7.484660719193494	7.700199002155894	7.72730086853239	8.002770803773508	7.277006231512071	7.243502458688182	8.317765611886621	7.813977927531332	8.092139232206605	8.089607347488162	6.0816578653281095	7.946492649559313	7.060453147247372	6.818648666098107	7.868103014806905	7.502402828997923	8.022286219236303	7.523597468977527	7.098427606756574	7.896532867163487	7.667355226778282	7.457782291498612	7.185269996286678	7.368752227014103	7.629517136118125
c396	7.169600062665237	8.336444666468154	8.360231446499963	7.683288427709024	8.02481718939118	7.966444254365222	7.714017570213786	7.764509101031309	6.8111298577183605	7.680034218318528	7.4606046713593885	8.079961077482379	7.300689744336898	5.272566956369854	7.854055870642713	7.395807434543882	7.236467449744057	7.382169490306773	7.255384750855257	7.7506951880025445	8.036853760177353	7.714190710866372	6.644614880199281	6.929616455353105	7.335474811546836	7.836488233561367	7.915884215786872	7.7629172900912415	7.223472253311459	7.455661968377592	8.013325328936697	7.611167899772392	8.3563463674229	7.765637436539063	6.520616530365918	8.230990999684527	7.508225455528299	7.189723698836688	7.9060533411353004	7.896171963600705	7.753313069298372	7.493196847908345	7.292727337657585	7.728295642947691	7.153936306084738	6.7112141168167625	7.652294065394965	8.171215685594353	7.408454622212857
c397	7.730240932657828	8.368084473820447	8.195681383598933	7.000231483510272	7.371206106007575	7.702045017208741	7.889302478015862	7.673428590642057	6.722719967324354	8.015529078580093	7.713468330703874	8.250449422531396	7.3824459777093985	5.111354362783006	8.553884356027185	7.669252329541943	7.702185076147227	7.511995452981813	7.883233985012177	7.6856815763816835	7.977094060117822	7.814243123666012	7.3417160104875565	7.198828765744567	8.01678501332412	7.2951086059465435	7.994672604426109	7.956918268101202	7.473672156956956	7.938061456297707	7.948146986014987	7.384831786087803	8.037282193707444	7.968224446904541	6.632943537945637	7.9465979881179365	7.4123977335418925	7.1444833469642095	7.7898981327620485	7.791706199307828	7.747907231615324	7.472125716873513	7.456649413884363	8.343927866740353	7.747165917570298	7.309755722490798	7.119337282280162	8.162470920484878	7.488425357172838
c398	7.289178076879259	7.850606375666361	7.976875895825975	7.011059725931772	7.247306297584494	7.985335158641712	7.650554508197277	7.548952483940256	6.6269954318171385	8.011725007722989	7.803688318910543	8.013430414301421	7.345446143785773	5.2775639668282	8.099874204969456	7.818144252732358	7.267787670719294	7.743854284177183	7.2345952817731485	7.593788335700737	8.575448568105642	7.355800644634686	7.306523757414144	7.4088426232334434	7.523557411458548	7.696219386294151	8.31050088388302	7.713175940100341	7.2264557965204865	7.7576431505957535	7.43448373935505	7.953402686378197	8.633577303226962	7.670456633313379	6.7813523552103385	8.146518828820321	7.456117429799385	6.760843834057735	7.815811210420503	7.533092034344108	7.680141314763928	7.734644773819031	7.081796658004807	8.067106439906588	7.285323317386823	7.158126325020585	6.839433483854684	8.066112928425897	7.4009479042811765
c399	7.730355747363068	8.340780033660035	8.314743359194939	6.3057785792545005	7.207143071122372	7.905253704080009	7.3522384095056115	7.589093265004497	6.8272922223827095	8.192420916990592	7.657816784050379	7.785385698647755	6.602983368047483	5.303276971800129	8.113497933184718	7.845448936836712	7.487887179193397	7.320547891234979	7.645636660358857	7.867752316345722	8.527880097723585	7.508821770573879	7.211885990630738	7.311732690390038	7.900330406898968	7.767308292971379	7.947298019502884	8.424234576934369	7.469863185142318	7.623380848999683	7.649672882507103	8.416145407290827	7.534562278294783	7.899857537072455	6.199525745828277	7.787416180401727	7.127118776806354	7.395860672533049	7.757358449348159	7.446736846952637	7.964238766913095	7.6947793217033675	7.542798283493787	8.303492038314273	7.848309193174423	7.522835187381915	7.169672235510242	7.911183025902858	8.23288882539011
c400	7.961344702508135	8.49100463142542	8.462330462830899	7.535454980949926	7.0367575146850125	7.69086335545102	7.665337687562791	8.082123640397215	6.750587963713731	8.297563942891433	7.000873229227523	7.909730432433177	7.265007004434908	5.246395421369681	8.226069573978291	7.187092589185987	7.079256694079693	6.7233209933829725	8.030581728384805	7.359324219703027	7.9554505617811655	7.611699705252223	7.467337942755448	7.4267678438265765	7.563363423299602	7.156123182440928	7.988313076614259	8.125479023300116	7.640421453812588	7.966824712909776	8.360923865267287	7.784032344298329	8.369904231497816	7.972111859503566	6.344609242502752	7.886955194440726	7.332162790271885	7.052206641720233	7.104154147389852	7.4361521926669525	7.509721365305575	7.913484310075255	6.885441156338646	7.710238035125707	7.685858764677527	7.076448167182764	6.9966752001469015	7.424555419554486	7.298612795930198
c401	7.424794243797388	8.080811825378879	8.267221779630686	7.55190651606466	7.665805630558378	8.074207559165533	8.15439452010412	7.584459820718795	6.788955109384386	7.937063081357605	7.528858981599155	8.093932281944099	7.352872576256847	4.801498997403732	7.9548986604325105	7.620850260751385	7.526188023540013	7.5890164467506125	7.6160990492506615	7.940942573472968	8.088477181512017	7.56793697766383	7.365946877374396	7.18174771785213	7.192782886366582	7.897744180225253	8.206078535815765	7.820355364067033	7.818146419226602	7.931307221492605	7.995763344390446	7.9497386257116505	7.911368744529753	7.685345775538394	6.929758126593133	7.897055498355927	7.1688529381524715	6.437155083638122	7.850377499163398	7.836093066829936	7.7083567009618426	7.9019767948699675	6.581816905020317	7.4046692446060565	8.044681564714178	6.381762868080601	7.34144017616233	7.6747565702654175	7.149670913771047
c402	7.502398278958768	8.417762124244437	8.536897810933391	7.218065409384455	8.140756427787629	7.559175937579153	8.07246431764734	7.3307743601001345	6.386430100646996	7.9653109860715	7.250111366551795	7.610049588138253	6.764322837089412	5.109820623949086	7.784837636527236	7.411453442822447	7.369576741410477	7.859468847997578	7.575867699259707	7.630277052438422	8.056775540313849	7.468575775631119	7.002801149199366	6.909606126392955	7.7045460848556795	7.545442661148036	7.793900834803038	8.025613702974205	7.837515646000536	7.740829463951662	8.19546143602437	7.928472575197522	8.384141583506812	8.049557090964244	6.208471196830825	8.225713972268268	7.487636276809106	6.864606250530605	8.185585511306735	7.43149779393744	7.399816292145653	7.284933796165705	7.438332865873074	7.883935079565843	7.822324375740691	7.295819654288477	7.0661837801011655	7.758795445784007	7.986339429360918
c403	7.849947399168693	8.202975600821638	8.044196033600464	7.628218390597091	7.562953356021922	8.001134337519431	7.142150646666093	7.86637012851237	6.488994232543693	7.625027632692268	7.732906711874576	8.16874608471744	6.368156682110746	5.329137499426441	7.991558627663919	7.1683119096630685	7.5767102223541025	7.514701743769363	7.264465348913054	7.885651814249363	8.206754213283876	6.8206180777159915	7.612091634593973	7.223533124304468	7.522217841741419	8.128113505349612	7.752226612949294	7.988748704785182	7.320900455205487	7.448703339957492	7.895413514120746	7.473747272650236	8.412404791687809	7.642826990724941	6.839409057846497	7.826408286848805	7.6220846486191265	7.2896580101557955	7.706744510551842	7.821760680235464	7.31957771724194	7.6062628030551895	7.265217777780326	7.996524256655547	7.6943357168908575	7.305950136865027	6.8690447075712955	8.119603265482697	8.212806199251546
c404	7.810854507597197	8.028368499978196	8.059774870654065	7.625328558164754	7.5768062020999025	7.835812802297803	7.63851078902789	8.313133528131647	6.564635395608032	7.308210303149228	7.367399972067705	7.984235748182907	7.197333900965155	5.6750958694769125	8.244567818353628	6.848352583277597	7.476330446201159	7.624153977720858	7.3969173390187635	8.017704792990969	8.20606099234699	7.836697819131068	7.235850201622192	6.907232630125241	7.291518393055142	7.5567435682329025	8.022402462579345	8.205121932486499	6.955498171198398	7.125246163375409	8.031531875947259	7.791479104459295	8.767025346573684	7.162249407445695	7.000542916579553	8.344836151674205	7.5596336091558305	6.3651033243172215	7.239352323208897	7.403652314936439	7.973372661227772	7.8241186260321225	6.666265462929737	7.992958604356875	7.160267482167798	7.185975148643848	6.885105482430812	7.863605563753022	7.6340810328472015
c405	7.67367564135857	8.333734402603424	8.136356002319461	6.250360329000287	7.6941951953674925	7.6733822109501375	6.991922982150929	7.604100102997477	6.458568407019062	7.741722708634237	7.10302869153104	7.513060072451992	6.980476486003576	5.36970153916444	8.255296211526916	7.879201580220362	7.410904156314447	7.911196496510192	7.469216477780676	7.07531295207912	7.725977278803443	7.538464695462933	7.561906945469433	6.751661523437697	7.7902128432436415	7.338738046785743	7.64769434427391	8.348298820675748	7.438579769932972	7.736384564061002	7.778760178305559	7.642449381101636	7.723618405242998	7.902572489030108	6.199238011100656	7.715952803850643	7.305342850824088	6.609896750874693	8.078801614485004	7.49311930333346	7.559831480038202	7.630035739504511	7.282833948102272	8.367398423708321	7.973763631349437	7.410128077863183	7.315950518848551	8.192467484119849	8.390144413800828
c406	7.698332360623442	8.131245593180434	8.310847385469737	7.841239396816968	7.530107355368992	8.412149509090995	7.578189357395316	7.438186411827949	7.207552473651768	8.114501377183956	7.574656835622448	8.174449452448863	7.330322949336796	5.300597755003556	7.810797787789253	7.726020091689162	7.390219450150383	7.652464521472812	7.074833164830847	7.108418702404349	8.052280755317701	8.017260357398772	7.156762064388612	7.052797950865338	8.026158189382878	7.2502954798560735	7.990575451310066	8.524752432146537	6.955089552958702	7.426854270834032	8.378675000273747	8.216609840760603	7.797639431416282	7.468296834491899	7.012333953536178	8.530244384728134	7.358470397570115	7.003444651484559	8.190976922365207	7.646816328294479	8.109378926441831	7.764467555687928	7.578707001911358	7.817420610884397	7.772362071497543	7.107058277531585	7.149571542151233	7.936872989409824	8.177080833869775
c407	7.688665268759911	8.530337066767974	7.839603117193687	7.411057656689116	7.768941362022001	8.035037522544311	7.247219694397034	7.876247153322985	6.591637565591122	8.276050935787437	6.840289696753137	8.27805915008652	7.242986225465199	5.352224571950837	7.849123257003889	7.899271354490144	7.802241427779168	7.618818410963075	7.470359272499567	7.857947239853785	8.35537889641905	7.7249980311039765	7.027655530642643	7.2690364040296505	7.44929635916018	7.661117741970795	7.640875299545635	8.034806875609963	7.812513525193786	6.962836011244312	7.689018822980517	8.12290797093039	7.925635226718091	8.283349345446755	6.325736447754158	8.328064006153426	7.160481413492413	6.9853767622337735	8.002501434187709	7.592316722700994	7.8289382639680944	8.280934369949772	7.335264507213597	7.483901884341821	7.674952047026648	7.613528920627439	7.633863337685762	7.734307815086327	8.006251139281023
c408	7.88792245896698	8.522458442964162	7.9390697225402835	7.184520860047344	8.010256686546027	7.991525662024541	7.873852142117829	7.8849613028257215	6.734841439941263	7.8112809335646025	7.1772033039582075	8.553084419228853	6.579949656293159	5.245162891111334	7.927794988805012	7.931636931188728	7.447089742364782	7.401663949045083	7.096132494158111	8.294125951199646	7.904516340884137	7.862041238953941	7.280088417283522	7.068136204633626	7.599775128974866	7.526234805612849	7.981935017132081	8.123724488122637	7.6137009580312975	8.053719287168859	8.318548730623997	8.032131388245999	7.783723369362785	7.622493542125926	6.136733827686572	8.046973789599239	7.236671116721918	6.9913910292793	8.246342449005503	7.997304261553268	7.813823485978575	7.367693571842016	6.904532171516702	7.924629020758929	7.6707571035785485	7.2171577380701555	6.932134217024473	8.209398957317209	8.023437304725102
c409	7.990464675223509	8.34235952953525	8.231282074436297	7.095210687744961	8.029115871859059	8.154983256017138	7.804125261668563	8.01509153686295	6.696048801396434	8.065313007957116	7.8379948604006735	7.950058644054756	7.51019213063384	5.393123737344442	8.303323048226494	7.683899527527879	7.270023249662633	6.891968884926003	7.743624836015848	7.101786454718492	8.083953676406798	7.7885170993619965	7.5114533924833236	6.746417669466009	7.380466657236852	8.141377657310995	8.054028470693806	8.130444005224463	7.647407488426207	7.481070094644705	7.809980600390895	8.127032209042133	8.134187943166934	7.809423361178903	6.279559949266488	7.606927130091152	6.685579393503607	7.0989104454407626	7.966377148341521	7.845412850455402	7.586832209256627	7.640551330187753	7.7035741920536385	7.99485715487422	7.7000781892905845	7.4155081343780545	7.1851554097092	7.604833185483365	8.238241946277943
c410	7.768039455779835	8.636392868619112	8.180321819264957	7.209533891489675	7.217289734455665	7.749308169094893	7.607348101736875	7.323754124241537	6.674464290185556	8.20816679861018	7.633274971544584	8.152944953875638	7.1955933205814935	4.920831961941904	7.7655755485565425	8.255812997470224	6.271775597595402	7.2055805424330845	7.978993753072634	7.434873865708293	8.084706150220162	7.465667978710122	7.279720922719755	7.44516576313387	7.666972190311128	7.255569808800175	7.915628689420457	7.921064934812598	7.106571288910248	7.689641821624338	8.274567648818207	7.707644973080453	7.67788410768842	7.476872119078803	6.790123422692827	8.243917772932527	7.463397275329119	6.910698550742809	7.675814838581536	7.538884028836793	8.19112637051409	7.824024865829152	7.58772966526796	7.877558746054017	7.282346266433223	7.305094780291972	7.102758849396513	7.725975385063768	8.027505335636151
c411	8.019329787180675	6.467271215484586	8.296718398035331	7.463935712104733	7.412436160349207	7.8239520573361645	7.7129720900799645	7.46775673832904	7.090555776258396	8.027839627699615	7.699642906338384	7.4271089113891575	7.05346254477851	4.8702150149774655	8.49685234137361	7.607855846201684	7.5232886360950815	7.920964948892008	7.619043592758618	7.612011172278162	8.42624120564619	7.277647575523296	6.908401774931481	6.4561186768848575	7.196351866077405	7.929616977251202	7.942739925864232	7.978967613984307	7.840562229547424	7.227054402671598	8.035123017006741	7.548338203295822	8.408246142840905	8.076890187323936	7.061526501664165	8.313348141317379	7.797552092175773	6.960912739548585	7.908202471773867	7.422157722446468	7.819712069105072	7.6238336214243585	7.022705327462531	7.822453222302769	8.174542436298175	7.264840747805167	7.073670565022566	6.922686613386942	8.27749716143044
c412	7.326833922100309	8.742600688347853	8.200308016788549	7.70309844287133	8.024868136352575	7.811486896209005	7.190573849400394	7.68526129176729	6.478452884378395	7.340618646316117	7.188650573883164	7.966023911370321	7.544590856264354	5.5169905569374	8.26573765771873	7.503980739938122	7.464927934727599	7.362559970898602	7.664449082093316	7.43302495888564	8.087629447711068	7.650729384891385	7.130686922368548	7.043238559020054	7.4448042877211025	7.867924298042245	7.540833793955736	7.348035038815872	7.824510442103055	6.917524215096151	7.740896788617637	7.338249222022108	7.8522402364630475	7.841295200503925	6.32856851434213	7.91687529633542	7.262572332060075	7.3739942557375295	7.993394028050723	7.989115089423435	7.733170697935405	7.983686934790515	7.446605602969543	8.059947451743465	7.858336351223505	6.912193965398201	7.663308908606577	7.832231512675839	8.04686537673486
c413	8.004307921341084	7.6919946767809275	8.465009070486436	7.196752826556788	7.775598421220971	7.894334538975216	7.903093328208198	8.238876158471548	6.433616530557742	8.167206709467482	7.137737131171518	7.745389977595893	7.8550033901344944	5.238863188644523	7.7723024835619325	7.14517084868317	7.055434079945698	7.4590943813672625	7.41225824662768	7.9669039935152	8.248371560753514	7.155356203726868	7.264588776047144	6.870544542668033	7.70281327847158	7.2041077397423585	7.4107126254456075	8.1776482047315	7.9302138594966065	8.1418822915573	8.034131145120874	7.546345395050253	8.16339508608681	7.5168247585173456	6.2445950335952505	8.38075871493371	7.0179701176629194	6.737535414383242	8.028780538777616	8.039893834861637	8.005152861674928	7.456785173993641	6.973387667286817	7.768833179733912	7.758534665922277	7.258038535276808	7.287647263412737	7.323673906661978	8.013834610418506
c414	7.479078487295003	8.189895349482333	8.792391444790466	7.0218001292891845	7.819451347922183	8.046637106815634	7.7214538643035855	8.286831177194646	6.781968586640682	7.9820810793962265	7.9689487363175555	8.5287987556925	6.945646483083291	5.407794063687262	7.917646861683742	7.427977886847227	7.297255774656881	7.532013569161299	7.673620410463314	7.470703294117652	8.250036648902576	7.235514454961207	7.044283431002361	6.9871244744669045	7.952903535398072	7.979730086459974	7.6833304234412525	8.278876541623355	6.975035406831339	7.760675149643903	7.220659807152495	7.68599968887129	8.03282475824563	7.820842719969237	6.067599744959832	8.157086318061824	7.487077331851259	6.901706506848657	7.643592397941557	7.718512564389717	7.152563041284433	7.929906294578174	7.2718098825548125	7.794707031320032	8.063666186800374	7.438388115657951	7.184968618109252	8.1076374602694	7.603487517175803
c415	7.993512273833081	7.904180066389508	7.708515509610982	7.11753109910108	7.48751083293522	7.997341723786702	7.379232612858996	7.4005012267193555	6.5770835021794545	8.187702469239314	7.609161508026426	7.59053837082663	7.377795315099997	4.868061027103784	8.192885788918296	7.570326874916281	7.459229044777808	7.81010082085188	7.715151615011468	7.269802135240977	8.194010949216647	7.406540838695317	7.161953476313808	7.505607588407034	7.041875781519308	7.562352328741237	8.001438268942117	8.02120948868562	7.450694308882482	7.5876119209963075	7.898002629007887	6.289519307850361	8.543974214814956	7.845970936343614	5.675973319044013	8.098744878920566	7.120797664272058	7.345924480626483	7.121608868447963	7.881220959430902	7.351024731188152	7.2119963530482325	7.076156729915093	7.670349198776465	7.489513743531416	6.882518244301593	7.328975467779593	7.952115248348072	8.329956915012113
c416	7.644869063188361	8.277754212018941	8.093128469387137	7.54019356983302	8.220550903287585	8.079345423240689	7.550367963802138	8.106006383799032	6.684600295192437	7.963484598423061	6.3638970354608775	7.907243896421098	7.46669461282305	5.241385056585086	8.266333093705214	7.405426558480121	7.536665909331162	7.11373966786171	7.545702224465628	7.799785298591063	8.207893212715144	7.377896343256463	7.167122384802432	7.39481907794649	7.983443244515962	7.431817618403946	7.248663160737776	7.916061171031528	7.7232126046450125	7.814830584860494	8.032879861975845	7.560406755469821	7.74373833710974	7.9822863789496745	6.790392080283865	8.285961295461156	7.176849888429023	6.9765376675909945	8.100071835654994	7.338094142482829	7.681461065644886	7.547689148515284	7.554003421574265	8.087023704620089	8.09652613536449	7.495564140020763	7.242610159318228	8.177558611498041	7.855660423799673
c417	7.452783805426171	8.48495408354915	8.164163179469586	7.541295499611146	7.595540457872312	8.036330174656086	7.810526098602028	8.1228743440378	6.485972738166543	8.391337522767953	7.629530967910764	7.555349953188054	7.362311215955571	4.521318820961273	7.898941519204162	7.829374497718444	6.79032691937307	7.554383825402052	7.616282383672089	7.437073739788383	7.884861972304538	7.506250818812169	7.471506946308015	7.245150047874257	7.377872573333467	7.8470929620609935	7.9747386722244915	7.913933716922572	7.681738916237182	7.583285819119644	8.173777555275382	8.03117048683195	7.9993880448024415	7.521468498494992	6.446109267838208	8.341669751401918	7.543662086131986	6.078694161110557	8.484467739850839	7.665157712511733	7.798999820271399	7.014410286742967	7.1756609155488835	7.975027553496638	8.076543501866059	7.323113128345313	7.1843513370883825	8.250266753311776	7.944965293261516
c418	7.348968813333181	7.958283916804352	7.636733642454429	7.243440795874442	7.990797965653582	7.817473265385955	7.959577993978671	7.7565691296964205	6.46125778499284	8.001807806207378	7.079225122309034	7.994422993580617	7.335736335918867	5.103805078730568	8.019237478949186	6.439436618080741	7.0677048680090975	7.048886538914832	6.9442883170285	6.917866237451313	7.978538758542499	7.075220632065236	7.171393460723459	7.0822892635602495	7.577095004652513	7.16196235756345	7.575797200373097	7.904096067815523	7.150753739433007	7.5962514027148424	8.255966750182534	7.351860930069074	7.613173956728285	8.046947389278653	6.257021490975487	8.498424964241266	7.682813733261403	7.035095967613247	8.155585504221254	8.117094830232341	7.85410211260172	7.931310093659531	7.122059958087803	8.381528089865329	7.733730491965646	7.174432986943318	7.22108161125551	7.970199628741187	7.998917702687082
c419	7.346739403378284	8.658616124342494	7.7277828493622325	6.784551227029097	7.816025608114673	8.12747695419158	6.966148171713924	7.608578986795452	6.348121569323717	7.060581914743108	7.371366587660005	8.031394260193156	6.910361090347762	5.268913717824417	7.62253108169217	7.998150905294548	7.616039991655043	7.761809811505188	7.567352279942823	7.849678047322247	8.415769095535392	7.765889198156414	6.584348313329379	7.23596417243704	7.626332899330523	7.305131977529322	7.774064315660612	7.750944860906364	7.502343672850075	7.69646672748762	7.824764330842831	8.070612574952998	7.79380102072955	7.7821919475725725	6.526692964250767	8.324700063728876	7.6107991919167315	6.991719998098862	7.900914739701053	7.596165939565299	7.864735050275488	7.6495558050125965	7.4615802055346485	7.299942822667591	7.684286041582468	6.607685730822563	7.401439304276158	8.271120843388005	7.618928195916537
c420	7.839515148565447	8.069684690331906	7.950297739034704	7.592923573191589	7.522047653899215	8.121621338538542	7.7313569715455195	7.902508984290296	6.542508668541554	8.134971743233969	6.821780926198253	8.087825092670561	7.1030109449429375	5.1123091825541715	8.202799385223496	7.572113733210906	7.494320877284255	7.675814844910264	7.931661006949702	7.647409457467308	8.384084811723792	7.258992334689863	7.2496130587719385	7.571582650715366	7.856071981864518	7.6732924445368065	8.024945052741653	7.752633182666327	7.281436264445253	7.587344964664488	8.410006607624648	7.775692862059021	8.176199565956018	8.029641554157427	7.0113198242444605	8.490781884359095	7.080677585125143	6.9348716857769075	8.161256827201388	7.473126382095632	7.965460647786783	6.958737518402603	7.505737437346394	7.922469296049429	7.531906574270809	6.592897429074927	7.0849656862750265	7.94334782447309	7.8557475363965175
c421	7.617039239847668	8.41044050166719	8.31798880993523	7.077116536682586	7.784027893017452	7.4577902560644445	7.6014557758284225	7.693054529177535	6.855529466435753	7.904876314302827	7.25023461560288	8.005221577773565	7.242469786332407	5.6802284849357365	7.8765728925124705	7.599688806059111	6.980809237609571	7.369692276196692	7.857658830100104	7.4380632200795125	7.9299688107927775	8.107000830900411	6.2495872016700815	7.040310160622563	7.274633836964995	7.210723130100321	7.433938510313003	8.041122251157644	7.488167917856356	8.135332745086236	8.013261029248987	7.946080719531111	8.149519386439575	8.17481800299783	6.646563573801632	8.272940465450263	7.468985040920536	7.060623603919486	8.143040859780408	7.461973513191366	7.2920063035414255	7.7227664360869985	7.4475366561624865	7.8367329025895955	7.389951209351143	7.6570548612738785	7.518315025278128	8.17508680357466	7.763276227344551
c422	7.454453695532964	8.611559572809872	8.328010351147363	7.170339884429373	7.7545513031065285	7.501165027642563	7.529880064360548	7.699553441318074	6.353252961174557	8.104788511780079	7.291618971263285	7.994792729925371	7.2760457957711795	5.348181108942877	8.084520949584244	7.407978418452608	7.7756378673926845	7.267429095925832	7.222416857465899	8.03626262742189	7.588099470706275	7.1845263990163515	7.138212128026702	6.773679532319956	7.8803258575654604	7.864296349095651	7.760606389283078	8.020611245556617	7.598726927859408	7.03371263205966	8.008759552154599	7.880556373966132	7.429517257279032	8.017003142788667	6.291905349952836	8.238232540653549	6.836947214936428	7.351796340540277	7.724624276728697	7.965004172055663	7.798265350962912	7.539988880417112	7.342781342713088	7.509740802597332	7.392260758392728	7.067171540846657	7.25333516783656	7.750397006105106	7.967101057255977
c423	8.135966678660724	8.306061032101686	8.143790269170223	7.452271292413198	7.990468231740558	7.265353452327941	7.269044675398297	8.043010298704651	6.664031015481702	7.415770613977214	7.390242944356488	7.802547704925016	7.246365207126244	5.08551792540976	7.977638132562326	7.6190454661507285	7.095424768457881	7.465583240803124	7.657338454003894	8.204346287018375	8.071599652355491	7.968941859670007	6.727398966021512	7.489672995474692	7.062211085593543	7.552431221191826	7.695847125534472	8.277387933271552	7.815748682899456	7.569554095051374	8.09829134618145	7.2351795304210595	6.846307246865349	7.704532626042688	6.467801449398893	8.325893356664404	7.560309413528881	7.4792770997818705	8.162126774134816	7.452215555337025	7.5329875151412535	8.07110387413613	7.423377522788148	7.6555913152538135	7.766508825017778	7.351427575323012	6.6393148093277095	7.9204113707313075	8.146535055486389
c424	7.453913535716023	8.411081702715494	8.254048873979874	7.594801661939631	7.765144494023877	8.397064636679687	7.527752596943379	8.309313079063227	6.375636621604973	8.360593358397576	7.379952039105783	8.137175588155268	6.315068359377745	5.236653041543383	7.699261377769209	7.735331513184841	7.257232067489549	7.2090897454908776	7.268403802906969	7.91501557923651	8.380885899828144	8.002290093134551	7.3153010680635955	7.319029502560036	7.824121392658171	7.712313201521742	7.806318950360424	8.044791099241957	7.367261171263052	7.576522228784287	8.011343109164608	7.865497127623994	8.234501173401407	7.815778721047732	6.4835502359411645	8.309546219248588	7.387829417604594	7.1835280450778844	8.01960643501838	7.958971101330142	8.019536707907339	7.827124236928995	7.378257732044482	8.170052804545781	7.749298001399802	7.342418653531578	7.587303502934217	7.8938290813396295	8.336962533815106
c425	7.028771973624232	8.07784544800668	8.349961760940774	7.169036079002984	7.9233670611185145	7.605350565986535	7.653001611014	7.6659982345128945	6.50851890037355	7.791563102538122	6.66379441296882	7.634850616899858	6.8389791646527005	4.994917383368256	7.659693671248681	7.825782318559036	7.1992452367531286	7.365405758466423	7.257831377480068	7.397483725553613	7.860532788292741	7.591848860939544	7.335494846812306	7.532911844650867	7.35175320812684	7.825049514227049	8.448036362084725	7.937320162386191	7.2580386732323925	7.954215776848048	8.078643472543742	7.860921538008218	7.9170446123840845	8.226830519735824	6.614760023561972	8.02637352289727	7.3923047853589114	7.200297683325879	7.984243555381072	7.583307501217642	8.089482243362749	7.425869176570263	7.3307071218904944	7.38087582504717	7.380393176181021	7.444986466142645	7.0662952426579295	8.164801754485714	7.638091439191296
c426	7.521813074852472	8.874106561725007	8.172999593530157	6.9769259809014255	7.753709917871719	7.793640293673639	7.4527767268175005	8.057988674571407	6.3783823705248395	7.858905680142331	7.0349572144902845	7.886042062970996	6.732379670852216	5.379574999063209	8.453943294801363	7.792315842615702	7.2249938286955935	7.528724038341053	7.554687070772768	8.016745645337888	7.479175338456331	7.721023853704274	7.09982946571406	7.560878660102691	7.80743060814999	7.799326860425974	7.3550731146709944	7.7079918247558865	7.934249665442151	7.965466391041782	8.325967860736673	7.569789368307324	8.171760448659379	7.721612077841635	6.406541935404924	8.365765265466013	7.372101530673058	6.715560235432677	8.040498959217995	7.804027243137831	7.412801253025363	8.042755591032233	7.605672835660012	8.033956148501723	7.662419373132899	7.111511939383103	6.5135265238219935	8.093693657412004	8.085815213522423
c427	7.240471701088973	7.6106758996396255	8.675728271704681	7.447932324454019	7.349550230978851	8.175173505444468	8.013726379227375	7.637982118216121	7.174322070489732	8.575136497078255	6.90200568906857	7.942308686340348	7.0565005304166615	5.005607639878092	7.728245975385137	7.8608960695531875	7.2998471056659975	7.548918977050327	7.746740396014079	8.08571619969595	8.418896139611729	7.6889113627043635	6.908636783257967	6.702698864709849	7.313487473474831	7.7231727388497475	8.02711271383612	7.563321049715983	7.404786508416681	7.722797834580419	8.099204654937905	7.698298591777411	8.344292612632335	7.115853211654392	6.674291099153504	8.421423405233215	7.562329707073351	7.145900824914994	7.992328502583763	7.572827193273161	7.670067277747303	7.6826371675066865	6.677158259801048	7.668593526487651	7.8220194467086435	7.263711540000379	7.288115796940148	7.877678243748549	8.063002379676702
c428	7.026567285330973	8.47781985419337	8.11524265244179	7.147742581112455	7.844151685378938	8.263669780167582	6.9875862109861995	7.909829723231678	6.978117352243756	7.25823548356526	7.196957763223798	8.438084984359435	6.903934189232392	5.280113406803858	7.92779126116312	7.851842383963162	7.055064930941381	7.590353273234713	7.732829343087348	8.266448781366838	8.174572831042685	7.870195191655173	6.853574051117165	6.9837326456617	6.905504288932476	7.874335035147777	7.986767514962635	8.116119707543891	7.283264779810112	7.310145624157388	8.360200480277747	8.097188401651318	8.0588223426167	8.181705012610992	6.822764050854135	8.295567429340325	7.624149361105638	7.185691152892585	8.209603283283112	7.5238684569420915	7.695155478945392	7.092665090942947	7.4831848419498845	8.062927096736798	7.891899874022326	7.560434918881371	7.386259883453289	7.123105068300061	7.604047405557768
c429	7.948958802828728	8.505110126077675	8.143795487458394	6.682968305991302	8.154099570158952	8.022620595981396	7.010730267980706	7.913500785933957	6.426722044367919	7.885337513050591	8.032155751874688	7.807343764829312	7.072932892014572	5.361730097011342	8.043769869376368	7.574895696054549	7.402489244734424	8.043894863094199	7.834089440609737	7.4639220162520505	8.058220071829693	7.715004551770723	7.292048643386207	7.113210817221861	7.595820884332255	8.016438729789845	7.856692730014868	7.909753814637657	7.669944099858492	7.795448065122789	7.924936440777091	8.350029114181343	8.36670773481112	7.694085343835825	6.497340215815378	8.057205133468917	6.572071830039443	7.2179712201486526	7.829342367566638	7.7204927755783315	8.347531078038473	7.636662242509383	6.8663158478224195	7.517509381539002	7.788395876488449	7.266966972357826	7.273975955781231	7.854931224403795	8.262729438097871
c430	7.413737832739162	8.543675701426066	7.753496685459816	7.693068006712685	7.657961304969049	8.005296148573514	7.192974001909728	7.511872683728777	6.977080867888901	7.4655166423505905	7.32147667536828	8.005340443616005	6.700205004582809	5.7488249646645055	7.454303482764219	7.163738109047353	7.256238964270461	7.569201088340372	7.788134350743937	8.030711329274856	7.994687290215603	7.597014851493206	7.075909181582732	7.002433918840407	7.6821034435887325	7.700729281845064	7.860838571514733	7.994096527780139	7.802186412492107	7.793279864218838	8.2264503688076	7.3759270817755995	8.392084574315017	7.2647848524764695	6.685817820389848	8.447997138153005	6.662625600579248	7.438027813090088	8.264603494628942	7.744893992512392	7.371679208981143	8.333348878515372	7.303394534011903	8.193368925561966	7.85875032552068	7.1163584917807885	7.5456821663546325	7.371309239721374	7.343106864551543
c431	7.464581097697816	8.341306054529628	8.335172178552291	6.887648848716448	7.8709506506646285	8.252095675071851	7.401796751998384	7.709722772471607	6.6291442451088365	7.920840624413586	7.7334700552948865	7.913439173195012	7.4635209069571795	5.412980573384774	8.265398280705629	7.2131809795452355	7.516182039889298	7.650192414513066	7.712770726566006	7.690239418164285	7.981233553269025	7.3535874045261105	7.761312093375688	6.834860459389082	7.361463631581255	7.8099414233048785	8.109554035699132	7.386671561398799	7.578650977705008	7.416767151689412	7.66440893082874	7.4337273371223125	8.43323424220331	7.641895001533572	6.80990909243459	8.32806591649684	7.527919514443238	7.176415855824561	7.9672200106356295	7.481572979852692	7.08999838490157	7.951336771559467	7.593906304040768	8.163055949643976	8.126577163284121	7.730805687163381	7.265376765358508	6.906796313308603	7.872634000955932
c432	7.812124127225246	8.253833145132393	8.578684756884204	7.125752332432469	7.43999851543918	8.13306368461133	7.639125028150487	7.901369470480073	6.467935603913302	8.133988942369491	7.291193335229814	8.460752649888807	6.94967073697548	4.8305610570937665	8.117011815506878	7.461029931960242	7.471979396882727	7.455374151126086	7.195333087843813	8.171776543364526	7.886452036622622	7.549344131095943	6.7991618559063625	7.324393227844796	7.390089660998938	7.908719494876032	8.181251514170281	7.9154455446720355	7.68592539368201	7.8086593275450396	8.44522025062279	7.7490477056574685	8.166362414966077	7.801061815962278	6.636711018077196	7.975588351512965	8.047760514417991	7.3530418101276585	8.138173035557536	7.374713714805877	7.869052613461304	7.122723465671741	7.419171416498115	7.555670684181918	7.816710877058369	7.456946010043442	7.642177981068749	8.171510920953219	7.26825136834026
c433	7.214381442054	8.48116788147935	7.9275339623443495	7.250460859472676	7.901355139185468	7.830034480077411	7.668199980174812	7.445980331579468	6.652063098860741	7.798912898763843	7.276356462974036	8.025032785674581	7.169030625742948	5.107891927204856	7.867702284967335	7.1819268405362	7.8542362908249155	7.865768461382227	7.890325517301834	7.589924592006546	8.278087059306673	7.779313999773661	7.3281693923937805	7.1151598156084495	7.566948038016065	7.883820244070121	8.009976202212224	7.597386597972454	7.143357921586692	8.09144109589364	8.171604136406819	7.701839845722032	8.418746476623648	7.711254047825945	6.424724445502928	7.376171375512607	7.517872643067221	7.235622663405922	8.324683445963256	7.74619088841796	7.321040351141098	7.844269716689315	7.582672628806327	7.7375646647756895	7.948053521133867	6.98555838936837	7.234333156938961	7.713091012331184	8.15838183527255
c434	7.953559798409933	7.950467322248393	7.831383390815736	7.377641524789643	7.844564712018	8.132810225385123	7.767228158703476	8.319175516409466	7.059947525737524	8.221122877636269	7.5386917108918094	8.129189922709433	7.2019749064731515	5.245540166468918	7.627163470084888	7.640903920113683	7.197343407821603	7.505940520360818	7.723257769552264	7.72633719732421	8.19460121651118	7.783063829111217	7.306480942133679	7.27670151974684	7.744663666063096	7.183670180227423	7.917022866356919	8.080409798029187	7.69531397928655	7.646734366695872	8.049485026487957	7.779234626375778	8.121398730847003	7.9272293438310735	6.386121816773515	8.154761668488009	7.944259463787602	6.731619470548832	7.956854544560499	7.616820497504415	7.340632901577117	8.086603261634933	6.9591060384703125	7.892199559045715	7.768725372740994	7.1555828123569984	7.36003002014329	7.739738512282948	8.035467363613545
c435	7.579260657810414	8.090086504207857	8.479495899588597	7.470069824901782	7.425992980551138	8.328723306938201	7.6281048292401055	8.134555995647082	6.4363790154992095	7.43417463686321	7.704575215526403	7.8018765133229735	7.032978814848568	5.224049146807609	7.657009799689355	7.305549684856689	7.166615523970102	7.572567544572731	7.263178173205914	7.770117553183935	8.479596135174742	7.680081938208088	7.359880436944738	7.235464881902461	6.8575465051528655	7.611994934974171	7.903189293205927	8.55077752236615	7.533947508430152	8.11858555077332	8.337644156357383	7.479781580687761	8.455349137146008	7.738270735222742	6.359069160589086	7.894642548945877	7.651887563515452	6.8684166591792355	7.6355452817137	8.015256930366975	7.786523031562615	7.954901358683541	6.730325873143459	7.854667692945826	7.711325854970333	7.19729433869624	7.514949798778606	7.8490783774557675	8.239301636534737
c436	7.7324576564308884	8.642876727501319	8.167268811910338	6.9969200406589875	7.951815890481633	8.065725795052499	7.4699928185586275	7.853172996373539	6.9311845306718745	8.073153481480327	7.44054233694223	8.041549216840622	7.444185993807298	5.481541735679415	7.909437737153532	7.7038259620582785	7.39801141599593	7.510865485068233	7.823454262359758	7.734095592098793	8.140390803340772	7.4098018330513575	7.186329387913522	6.882758444370331	7.632477101709545	7.565011047887813	7.880654776460867	7.749265533731898	7.379526237900801	7.538439600881432	7.7442392795626835	7.541844898395268	7.744707069641449	7.998644784929477	6.64390129309791	8.326449670181374	6.94025531266311	6.040220519774207	8.296077375052532	7.887909591858121	7.563607295876187	7.3612722577794125	7.1728549688103165	7.764032354176643	7.687835151353978	7.587312902478898	6.5217940942825035	7.545431267983464	7.957529020440784
c437	7.628093203170753	8.506296866207595	8.08661387764173	7.019098025054928	7.789870047453326	7.844489142898582	7.245227226662362	7.640215696720794	6.963756340869414	7.430404617924491	7.266286667248591	8.14758001580779	7.195325426844784	5.492005683063666	7.6675504644667445	7.441814051886598	6.979416382994553	7.218875902319484	7.486059648967394	7.5568367478509995	8.063888507276914	7.667383991782353	7.505765245737509	7.5615016108057205	7.682149559594357	7.35048887205599	7.914590425467257	8.02331783580735	7.735849021512153	7.845851223262457	7.352958310859896	7.684939246440395	7.777561255755733	7.7146523788774966	6.511278331285366	8.065747487412976	7.520514923186992	7.19373265242412	8.146565182579211	8.012923269586633	7.837868095826017	7.76651539008878	7.361872851971681	7.231466631160503	7.899809975377322	7.523458234182953	7.4620315708891845	7.920750400981962	7.705977040452748
c438	7.318182400869293	8.319371950547206	8.302292568911318	7.202644430594603	7.668936680916635	7.989792271217332	7.503202827930361	7.516761937364591	6.934654454696751	7.988942734390478	7.79178349935526	8.38743520179165	7.40233541966484	5.479110927716669	8.003039139016684	7.30803137838367	7.756300193312992	7.441124578571074	7.539293268836725	7.986675177500602	8.276236199527968	7.831161242479777	7.05416756502268	7.030725298072664	7.83776264215642	7.640124680771009	7.911530503336325	8.406064498055674	7.439419097038479	7.062747431602904	7.852978138879787	7.095350734474603	8.291103453764164	7.869573534226543	7.124483082479265	7.925781398666338	7.249186346627474	7.086977403923197	7.949369739232099	7.785608921160255	8.282708468401344	7.338506875730816	7.491389247604438	7.252039405291869	7.939564507947134	7.432050680828674	6.911251921009784	8.11651469406145	8.142473388786541
c439	7.623017993965132	8.532760406253086	8.095494850530653	7.049057519168202	6.884982917278773	8.219424342761663	7.660090415703994	8.17265033633332	7.1788805403712495	8.089722402748594	7.5967304956212125	7.656760863355823	7.479942043435341	5.0854076417713845	7.884227620147351	8.008645311393968	7.078214065789415	7.716493082359393	7.752471550638279	7.716362044785547	8.664604893897145	7.6457508404533	6.451901044116457	6.920013923640262	7.744296113705393	7.5379150601945115	7.9467391610978675	8.126973606309122	7.64235836971226	7.92883636714702	7.698290960582655	7.423796698569511	8.476232199862865	8.146401056608585	6.499243034524863	8.154869450121726	7.458739393939174	6.879032300620878	8.521920560960522	7.9482024467167545	7.947528461912799	8.128447154415372	7.330007087259604	7.247292229007778	8.076806734499883	7.361041542354238	7.222755223654986	7.2565697083087395	7.4175635843584775
c440	7.955197111575612	8.54742309189849	8.376583723974209	7.262758079753211	7.7784539920782505	8.020059904149562	7.870181416690763	7.959784642599344	6.399221951608955	7.597517302027933	7.4121874168956685	7.970393505804932	7.155985797491622	4.6249605335613495	7.9322449154500925	7.811454911431078	7.2218304381895315	7.945529355699037	7.284327983916931	8.579248550964609	8.509724867851808	7.0194439898035625	7.565145316587362	7.241771272280356	7.267625893620693	7.4457689220768275	7.588831903861139	8.234590362037357	7.190337302351666	7.7941114112768535	8.119958458212212	7.78991936104601	8.063699545065171	7.757069181394359	6.199103270046398	8.06103777792101	7.2386003905313565	7.458451898991753	8.290217926268944	7.2100734948113985	8.090290084565327	7.939543084594362	6.764657347563304	7.7662891377442635	7.6651676688074994	7.395158881659107	7.115277725611086	8.163859859973183	8.218634305067704
c441	7.96997838750146	8.348617564939461	8.007185549656349	6.654704163780516	7.829160888627382	7.8493221581898585	7.1216518713624914	6.793513171351028	7.2425062020872595	7.754368530208277	7.3862879736872	7.240251393614899	7.018333127800478	5.373691515740975	7.67256816021196	7.837527324360647	6.9706117629731885	7.829891549490405	7.6343451837339655	7.660950413396111	8.231494714478668	7.376024631453317	6.632638717731191	7.476040457673007	7.608122138269204	7.772270296088372	7.723992206012109	7.848338180520213	7.0714349188249415	7.736425957183012	7.624185640358899	7.678678127962207	7.6407884231866845	7.689821247856628	6.690592455156852	8.179708739600233	7.5467463343635535	7.228124162436835	7.882408961225532	7.291705187625753	8.059085182318716	7.634604957124952	6.834267791785232	7.83748586445313	7.585671263434827	7.435067984753768	7.320075429061704	8.086248887147558	7.528803303645747
c442	7.678868756955823	7.701771352627861	8.095623721040523	7.351218092719826	7.512438224964358	7.800018959447793	7.935070053039067	8.057119206767688	6.631898455225812	7.693094092046126	7.684251012595189	7.319679345647647	7.127685929551336	4.8355992725637735	7.449102882073974	7.664097660271826	7.552913266545218	7.276918806260675	7.839928683776938	8.30711990142243	8.285694944142259	8.108099090667773	7.1113408286498165	7.2467217331622376	6.985394679432884	7.431384764303093	7.6865889465033534	8.018909575312323	7.606810555498985	7.613399856072464	8.15339081363622	7.860335260019452	7.765318668088902	7.597978784894044	6.073115371519301	8.041960625742384	7.285555827363376	7.1128944919061015	7.678881956292571	7.575336060730341	7.6212898094030415	7.638678837806933	6.946898480093403	7.823679020001914	7.744273485049564	7.476663372229709	6.146605023337253	7.70918792223794	8.183391006568677
c443	8.241731528499745	8.328959475797731	8.665473566360625	7.665994182941804	7.076717165043715	8.080177957604647	7.152480949235453	7.512482524060666	7.028565425782273	7.936530320620536	7.3725614516995135	8.5132336385843	7.407130482802764	4.993421203235937	8.10470264051351	7.787043425860947	7.191725938004921	8.011485287365376	7.923293859190527	7.704849950500446	7.900821962611473	7.628740183340289	6.799768885575568	7.399115582102972	6.634600689902022	7.324819783204392	8.202871242528662	8.00965642770027	7.429866483941437	7.850355558482878	7.490754387176187	8.263354778222551	8.441307949670412	8.134852128538247	6.898212939178267	8.264692686667171	7.601768747488536	7.122735500014088	7.940495470340725	7.552686689073249	7.803098065347083	7.793772887631924	7.030900274283577	7.992541980493076	8.02299524901921	7.546854797943065	7.201911994547113	8.340916712628715	7.85288058646644
c444	8.07187887430714	8.225274849217406	7.527096487322319	6.91634538459185	8.158188366674567	7.91553748241768	7.834538429506341	7.8389099067774035	6.573949348884466	7.983328558049878	7.3984959007599285	7.950391939604371	7.664491971860107	5.306800919207947	7.845428419784594	7.986206422102832	6.29571181561724	7.570361510295742	7.331947224538863	8.177149467185817	7.999106065943152	7.603483842469824	6.834296386149457	6.582765717677847	7.609015261180178	7.555295961469607	8.056191140471402	8.265557230443795	7.666830166965862	7.958872024818327	7.973924874071795	7.776498044122044	7.742230402259522	7.289712172661776	6.2817730509332605	7.942976450098553	7.040913215451084	6.785160196726877	7.683393234004325	7.638980296701568	7.93960089991497	7.670720271522795	6.847244105672298	7.760628315070503	7.1180948478987025	6.5515449700660024	7.259897756760512	7.6946880463975	7.968987603645397
[truncated: 255 more rows]
[truncated: 451 more columns]
