# Supplementary material for: Single-cell trajectories reconstruction, exploration and mapping of omics data with STREAM
Source: Nat Commun. 2019 Apr 23;10:1903. doi: 10.1038/s41467-019-09670-4 (PMC6478907; doi:10.1038/s41467-019-09670-4)
Supplement: Supplementary file 5 — Supplementary Data 2 [file 41467_2019_9670_MOESM5_ESM.zip › Sup_data2/Synthetic/wishbone/wishbone_ouput_synthetic.csv]

	branch_id	trajectory
c0	1	0.011703761571863492
c1	1	0.0
c2	1	0.051487838428920046
c3	1	0.011655029979238962
c4	1	0.068740277084928
c5	1	0.01502940490938504
c6	1	0.009410841962934345
c7	1	0.010614695787126956
c8	1	0.009791904440734139
c9	1	0.013683044802844808
c10	1	0.03848648960995811
c11	1	0.021913708116917487
c12	1	0.03626383600753936
c13	1	0.04564802710584462
c14	1	0.017252016975160645
c15	1	0.046810060710537796
c16	1	0.03297677914015975
c17	1	0.006748008935429594
c18	1	0.04203394323537217
c19	1	0.01803792988215387
c20	1	0.0341114062184416
c21	1	0.0013381163042910523
c22	1	0.02282428341393466
c23	1	0.0004328558495205812
c24	1	0.005270814182212217
c25	1	0.04205481011297693
c26	1	0.055454246698937254
c27	1	0.019088466071884018
c28	1	0.03901750517558652
c29	1	0.015907361483646923
c30	1	0.01634946458862481
c31	1	0.008730047387676184
c32	1	0.03939582183759561
c33	1	0.07793852163720974
c34	1	0.013155490217374369
c35	1	0.024696877479913115
c36	1	0.03815810916143527
c37	1	0.0015277250193149513
c38	1	0.02432120519061846
c39	1	0.01064608858676911
c40	1	0.020341930721895014
c41	1	0.0373994991976202
c42	1	0.005089503314372726
c43	1	0.01740362277090825
c44	1	0.03461225989601154
c45	1	0.003560231489406717
c46	1	0.030302303601947248
c47	1	0.01797340251253752
c48	1	0.021109076872305035
c49	1	0.00155491913356888
c50	1	0.028404647254021212
c51	1	0.02329831410523487
c52	1	0.02088371675225624
c53	1	0.03228906078690225
c54	1	0.036242868877250346
c55	1	0.007893732176023181
c56	1	0.04690980284567294
c57	1	0.0053560188404280775
c58	1	0.018577935827543437
c59	1	0.013346119756516136
c60	1	0.029991256171538572
c61	1	0.020325024912558772
c62	1	0.03997244076280146
c63	1	0.004724047269200523
c64	1	0.003403946393416517
c65	1	0.01852672517555264
c66	1	0.03793426799405126
c67	1	0.04740312173270787
c68	1	0.0040548056291282416
c69	1	0.005629207274719837
c70	1	0.020253351144973734
c71	1	0.035758690774796806
c72	1	0.036067325882439265
c73	1	0.023668934071168813
c74	1	0.025070025620155045
c75	1	0.024147156442793163
c76	1	0.0005846427209618052
c77	1	0.05236382443838112
c78	1	0.046024791602449426
c79	1	0.05888296007241051
c80	1	0.0347743333981845
c81	1	0.048017677906016853
c82	1	0.016617390801667842
c83	1	0.014700515159058203
c84	1	0.017196323970527175
c85	1	0.014769455782403846
c86	1	0.0020744805142470014
c87	1	0.0777693091797104
c88	1	0.005031651750317669
c89	1	0.005035432984694177
c90	1	0.027647971567281122
c91	1	0.005989301362999691
c92	1	0.0003394659970242856
c93	1	0.010038423884461885
c94	1	0.003024246191545178
c95	1	0.021778787664196896
c96	1	0.008111198437572341
c97	1	0.006263577489265616
c98	1	0.012090186279544494
c99	1	0.00913271159360299
c100	1	0.00022596885352121586
c101	1	0.06032779065438057
c102	1	0.0068924401938554635
c103	1	0.010729942186141901
c104	1	0.017327834251747436
c105	1	0.08488078357819243
c106	1	0.022595972302429133
c107	1	0.005328612046468556
c108	1	0.0027196385269282835
c109	1	0.022812816872986266
c110	1	0.03945723377206905
c111	1	0.01881956130307709
c112	1	0.010753524420745212
c113	1	0.01522449609384957
c114	1	0.03593242180163946
c115	1	0.01864634155684973
c116	1	0.03519357148433488
c117	1	0.03991527930153358
c118	1	0.006660362733425202
c119	1	0.03469159126945046
c120	1	0.03907392095966039
c121	1	0.0739949177881976
c122	1	0.02252283736067051
c123	1	0.05583390711075524
c124	1	0.01646733037044098
c125	1	0.03580608658999783
c126	1	0.03311489979722108
c127	1	0.0145168339304202
c128	1	0.01273909126557442
c129	1	0.03544632064735922
c130	1	0.01902786182907239
c131	1	0.004656824187724021
c132	1	0.029847825730659625
c133	1	0.041600171914818136
c134	1	0.04025321757885339
c135	1	0.0076693663458393384
c136	1	0.01501975371428222
c137	1	0.028135607909529157
c138	1	0.015798828098870718
c139	1	0.011301486570326067
c140	1	0.02104665563668424
c141	1	0.05650693995806893
c142	1	0.005013805156577499
c143	1	0.005558115355983041
c144	1	0.05327056985932026
c145	1	0.0013820313055188343
c146	1	0.018926398145475372
c147	1	0.02175086184137369
c148	1	0.03376383710962065
c149	1	0.0051104973233454245
c150	1	0.03906321750423918
c151	1	0.05861611172617205
c152	1	0.05668388172390444
c153	1	0.020599250230115832
c154	1	0.0718338290459399
c155	1	0.04768847604362414
c156	1	0.005682157511125021
c157	1	0.023434290336233773
c158	1	0.000897478484783382
c159	1	0.0019753190347981046
c160	1	0.01667644942537135
c161	1	0.004385440613794335
c162	1	0.03703123860764746
c163	1	0.039470280781234546
c164	1	0.00599076125169082
c165	1	0.008014416669110944
c166	1	0.0007906104761682722
c167	1	0.011331847549696522
c168	1	0.007645093067482691
c169	1	0.018595889331492966
c170	1	0.013922041274459937
c171	1	0.010318803693638173
c172	1	0.011239201829870775
c173	1	0.0352166694960788
c174	1	0.0007504193321384383
c175	1	0.00288116426567992
c176	1	0.014433274948796175
c177	1	0.005671742452068256
c178	1	0.01487985740592693
c179	1	0.024518945983914003
c180	1	0.043455800699590354
c181	1	0.02163359839664875
c182	1	0.04860999664104565
c183	1	0.0012260496777041405
c184	1	0.005958064803098464
c185	1	0.012281062216471334
c186	1	0.05386663301123639
c187	1	0.06421879221341646
c188	1	0.03700662695462886
c189	1	0.005651267696430613
c190	1	0.015644637575542717
c191	1	0.00951943729845739
c192	1	0.024621908243043316
c193	1	0.06069822939945256
c194	1	0.05364865752937602
c195	1	0.08017357587567847
c196	1	0.03754871155241337
c197	1	0.020553762454758182
c198	1	0.024094873708806665
c199	1	0.01963122432098724
c200	2	0.22152793817191765
c201	2	0.24019017467151255
c202	2	0.5332719651016123
c203	2	0.536670780494426
c204	2	0.5024419252299286
c205	2	0.5318460769527614
c206	2	0.5298586074431202
c207	2	0.22605261043645392
c208	2	0.5379028595773442
c209	2	0.23520952095366857
c210	2	0.4935964637980489
c211	2	0.5158626438254024
c212	2	0.5297939641690329
c213	2	0.5394229717213914
c214	2	0.26562577573952734
c215	2	0.5314406644960777
c216	2	0.2071442468308038
c217	2	0.5433051192112652
c218	2	0.23312973528078096
c219	2	0.4818501633017921
c220	2	0.5284091355531239
c221	2	0.2461209230744212
c222	2	0.12572963308699098
c223	2	0.5247077996362826
c224	2	0.5426721681449878
c225	2	0.4945575795057521
c226	2	0.5424855806399379
c227	2	0.24453680002182202
c228	2	0.5305324480304049
c229	2	0.5317117538949194
c230	2	0.24140166317381925
c231	2	0.10673699540310416
c232	2	0.22403719325195495
c233	2	0.2412257346137929
c234	2	0.5350189260939524
c235	2	0.12728957028337032
c236	2	0.5355014382471518
c237	2	0.17572066861812155
c238	2	0.383777452855213
c239	2	0.23626883941790836
c240	1	0.07613785137669143
c241	2	0.5415940658665482
c242	2	0.5453608178112965
c243	2	0.22465482532330275
c244	2	0.5427602038717776
c245	2	0.5435815041214554
c246	2	0.4961664718589251
c247	2	0.5176002326316369
c248	1	0.07970327432691243
c249	2	0.527603891736893
c250	2	0.4841064673561963
c251	2	0.5378539196907975
c252	2	0.16367895266038573
c253	2	0.1864844282703927
c254	2	0.5322955071651897
c255	2	0.4971472732712077
c256	2	0.5299547637746318
c257	2	0.5384176872232103
c258	2	0.5304852618163497
c259	2	0.5312818010963705
c260	1	0.05213563716704929
c261	2	0.536974929342896
c262	2	0.5443604196352133
c263	1	0.060892403810683775
c264	2	0.5417815572711142
c265	2	0.5358311219977803
c266	2	0.18302177427005906
c267	2	0.251812013841085
c268	2	0.5354268669554042
c269	1	0.08712545371848628
c270	2	0.5270992278365968
c271	2	0.47393589024925287
c272	2	0.5453798332637845
c273	2	0.5370382263632698
c274	2	0.503740392617198
c275	2	0.5305664299393061
c276	2	0.22783842057564987
c277	2	0.1084150025780998
c278	2	0.5454770123564604
c279	2	0.4745972604613098
c280	2	0.5396700408802435
c281	1	0.06806032855715563
c282	2	0.5426238990741272
c283	2	0.5405379255291581
c284	2	0.5353319329100175
c285	2	0.530653889805236
c286	2	0.5324106333141452
c287	2	0.5380170104789749
c288	2	0.201665667267487
c289	2	0.4883091592960506
c290	2	0.5312395005679145
c291	2	0.2626922854368907
c292	2	0.5383277349843355
c293	2	0.5458700415891368
c294	2	0.10527643865979879
c295	2	0.21205949330266755
c296	2	0.5318971066526937
c297	2	0.19820969309655917
c298	2	0.5240416841709701
c299	2	0.5453613781012422
c300	2	0.5458711016143618
c301	1	0.08800524115619197
c302	2	0.4930111761735484
c303	2	0.5331438680612092
c304	2	0.5303658517565788
c305	2	0.5319829526182843
c306	2	0.11107508558201436
c307	2	0.20208578860241178
c308	2	0.2576111456253066
c309	2	0.2519428062304051
c310	2	0.5431851805430747
c311	2	0.536910056843201
c312	2	0.20314308629674516
c313	2	0.49120417523838533
c314	2	0.5259142787516914
c315	2	0.1456215591963665
c316	2	0.5305717977687568
c317	2	0.23319101866430234
c318	2	0.5395588850482976
c319	1	0.0907088481205781
c320	2	0.5305401968696466
c321	2	0.22779214120707603
c322	2	0.24476939915593152
c323	2	0.5341491394061526
c324	2	0.23942607084436696
c325	2	0.5294625010043066
c326	1	0.0398930566022283
c327	2	0.543756841093903
c328	2	0.1741464181534897
c329	2	0.49195017012116143
c330	2	0.5372549023844716
c331	1	0.08401847486242964
c332	2	0.5034341018797535
c333	2	0.534592817081406
c334	2	0.5127828261120463
c335	2	0.26437785753571463
c336	2	0.5402746089522078
c337	2	0.18930585885746876
c338	2	0.223060168856784
c339	2	0.5367886889894148
c340	2	0.5261901568396997
c341	2	0.5290612671691939
c342	1	0.04365054381735564
c343	2	0.5457607650845873
c344	2	0.5274649758300306
c345	2	0.5282596119940257
c346	2	0.14616754887707692
c347	2	0.5449742612898943
c348	2	0.5278621879032086
c349	2	0.5367974806151969
c350	2	0.5333213115585244
c351	2	0.5377598237483522
c352	2	0.526509205901102
c353	2	0.5411562903448245
c354	2	0.5332986572020265
c355	1	0.07357591266367863
c356	2	0.5011306988423984
c357	2	0.21661723530401106
c358	2	0.5265653592248877
c359	2	0.5141320679323548
c360	2	0.5305974631550812
c361	2	0.14641465467636558
c362	2	0.5364507643686101
c363	2	0.5292006444411672
c364	2	0.4992932539824386
c365	2	0.5390357440876037
c366	1	0.0946647582184821
c367	2	0.2226392229999368
c368	2	0.5340409453710594
c369	2	0.5307815090501588
c370	2	0.5264028276396296
c371	2	0.5307576300069508
c372	2	0.5457112919259786
c373	1	0.05765437511544742
c374	2	0.23765124268831792
c375	2	0.4830103184999917
c376	2	0.5338048244529496
c377	2	0.17627834194660824
c378	2	0.5291133923816382
c379	2	0.5242835232137748
c380	2	0.5356306263505384
c381	2	0.5361909205596276
c382	2	0.5302938232688877
c383	2	0.531801839617659
c384	2	0.1953606520555376
c385	2	0.24801746512789677
c386	1	0.0785222252293981
c387	2	0.10357645826345205
c388	2	0.5153165175915365
c389	2	0.5446862592182686
c390	2	0.5308127650368775
c391	2	0.4979004863215898
c392	2	0.5294037911273378
c393	2	0.4939187453917879
c394	2	0.5195737833597124
c395	2	0.24322251983342844
c396	1	0.07078131998242115
c397	2	0.531082209684923
c398	2	0.23987466094426718
c399	2	0.5353201570318128
c400	3	0.3781400427841799
c401	3	0.37964643675872956
c402	3	0.3794116622853393
c403	3	0.3800066733865558
c404	3	0.1335143074963189
c405	3	0.3785981029501668
c406	3	0.37620958012370515
c407	3	0.3328879931172647
c408	3	0.363709143020559
c409	3	0.3623172919775446
c410	3	0.28536290109838847
c411	3	0.37132833326897663
c412	3	0.37324733025656304
c413	3	0.3583246673836227
c414	3	0.12654290883196967
c415	3	0.3801591334944559
c416	3	0.37902280256377585
c417	3	0.37966503403377205
c418	3	0.11373582968630032
c419	3	0.37370143069537626
c420	3	0.34676013822877017
c421	1	0.07084477461679924
c422	3	0.37929471498094564
c423	3	0.37151878257897425
c424	3	0.3232945356777397
c425	3	0.33054010464655115
c426	3	0.15026153552760776
c427	3	0.3779164126510305
c428	3	0.3768669988740581
c429	3	0.3752355010473182
c430	3	0.37114432256695185
c431	3	0.3539347692446792
c432	3	0.2888582554333484
c433	3	0.3786812045173774
c434	3	0.3799938436154825
c435	3	0.34638561005446544
c436	3	0.33767314283436956
c437	3	0.3736914006649805
c438	3	0.3183686953102022
c439	1	0.08153710937123261
c440	3	0.3734936836080437
c441	3	0.331604605343898
c442	3	0.1516284179886661
c443	3	0.37378251446403415
c444	3	0.32774871100845515
c445	3	0.37430591334850294
c446	3	0.3777173047283158
c447	3	0.29903409216609905
c448	1	0.10717962895089726
c449	3	0.37371685965477014
c450	3	0.3578517354333639
c451	3	0.3146704263574064
c452	3	0.35739925421339364
c453	3	0.33620389980961474
c454	3	0.34843579454061313
c455	3	0.35925878075619
c456	3	0.26940789442600266
c457	3	0.27611473419384885
c458	3	0.36496641393304236
c459	3	0.3799404662103879
c460	3	0.37634445935471783
c461	3	0.37944041632324854
c462	3	0.3024001434217935
c463	3	0.31068006913316515
c464	3	0.37744625257593123
c465	3	0.36689492090400483
c466	3	0.15601926780915557
c467	3	0.13765397206734595
c468	3	0.35403545711043594
c469	3	0.11987070015517995
c470	1	0.07897320295191072
c471	3	0.33199909554311513
c472	3	0.37353894428693735
c473	3	0.3763881501404768
c474	3	0.12222917857708566
c475	3	0.37602105192014534
c476	3	0.3775695150131088
c477	3	0.3457933537140628
c478	3	0.377481515485796
c479	3	0.37953334714746817
c480	3	0.37817947785018025
c481	3	0.34113120185253826
c482	3	0.3346032801345859
c483	3	0.3570080227084073
c484	3	0.3745440562431088
c485	3	0.10937328509628658
c486	1	0.08593616315618191
c487	3	0.3799216748925056
c488	3	0.35397667798062193
c489	1	0.057215616437520406
c490	3	0.3515894541031516
c491	1	0.07518359615179394
c492	3	0.3780804586216215
c493	3	0.36207757823115827
c494	3	0.37605139553084066
c495	3	0.35315264784364786
c496	3	0.29377030045800506
c497	3	0.3574482717641524
c498	3	0.3790254966402085
c499	3	0.32961714076200294
c500	3	0.36899781109905777
c501	3	0.3730152692964205
c502	1	0.08821173625468019
c503	3	0.37757859011150186
c504	3	0.37955592075376127
c505	3	0.37709324274427536
c506	3	0.35879195220915133
c507	3	0.3801441595134366
c508	3	0.374380745336002
c509	3	0.36853818210334616
c510	3	0.3804966706256859
c511	3	0.3793558926040788
c512	3	0.3804514584183371
c513	3	0.3096302419818161
c514	3	0.337189584109657
c515	3	0.13571337178923176
c516	3	0.3281067456091296
c517	3	0.37910774488203697
c518	3	0.3766350526318427
c519	3	0.3803080199022749
c520	3	0.3668583362875428
c521	3	0.3622518441842235
c522	3	0.3790161303615734
c523	1	0.06710003163132765
c524	3	0.3490944373254322
c525	3	0.3741289517120758
c526	3	0.19033633431866476
c527	1	0.06848115096112599
c528	3	0.37228416250535923
c529	3	0.379910612787313
c530	3	0.35519640063694036
c531	3	0.37557413215422936
c532	3	0.38006064874552214
c533	3	0.37989816310430097
c534	3	0.30898741293121923
c535	3	0.3562747812331405
c536	3	0.37075151449544963
c537	3	0.3791346361800305
c538	3	0.3035605384497831
c539	3	0.3692576880478685
c540	3	0.37210022412250504
c541	3	0.3807075218828934
c542	3	0.3756417029112669
c543	3	0.16200366932373939
c544	3	0.3793944685652609
c545	3	0.3681151546820088
c546	3	0.32436520199617674
c547	3	0.34670805656629616
c548	3	0.35268246920077256
c549	3	0.37651797191770886
c550	3	0.3612913387093629
c551	3	0.29280959092185843
c552	3	0.15059735397164004
c553	3	0.375421188147654
c554	3	0.36478863092279185
c555	3	0.3304277526627122
c556	3	0.3001192761853087
c557	3	0.3236576160301527
c558	3	0.35749030993436043
c559	3	0.3418296343948542
c560	3	0.3601144229060096
c561	3	0.13446213811018948
c562	3	0.13076228938080148
c563	3	0.37633323429087273
c564	3	0.3727486525348317
c565	3	0.3562568217837585
c566	3	0.3304273705268787
c567	3	0.37866922583633794
c568	3	0.37579970098538595
c569	3	0.16396899765232198
c570	1	0.10583655989114203
c571	3	0.32258657135998686
c572	3	0.3719076351515528
c573	3	0.19281801046524033
c574	3	0.37812317821050306
c575	3	0.3495554507700938
c576	3	0.31505397939217433
c577	1	0.059488116834111524
c578	3	0.16416376156547466
c579	3	0.3332646896123737
c580	3	0.37534387150572357
c581	3	0.13536321848974314
c582	3	0.359245332571258
c583	3	0.3110656102371178
c584	3	0.37988381546313044
c585	3	0.33481594273125176
c586	3	0.3338119140920039
c587	3	0.3356455877430254
c588	3	0.37860189133068284
c589	3	0.3763061085939482
c590	3	0.3274938839678671
c591	3	0.3784583649936341
c592	3	0.3797481975839927
c593	3	0.357439315231336
c594	1	0.07205337550777646
c595	3	0.18007862019734847
c596	3	0.3761780650355778
c597	3	0.35810844061057306
c598	3	0.1573944416900139
c599	3	0.33880641298814895
c600	3	0.8417746465790704
c601	3	0.632977515758413
c602	3	0.9919034304945734
c603	3	0.8864326401375309
c604	3	0.8328593718511298
c605	3	0.9592666266966181
c606	3	0.9509326712446267
c607	3	0.3382150401782567
c608	3	0.6611273918968461
c609	3	0.40598602969022696
c610	3	0.9962258076032094
c611	3	0.3667633680713801
c612	3	0.9962562116309099
c613	3	0.7160723479201117
c614	3	0.7371658149565964
c615	3	0.9909712362951285
c616	3	0.9080348342898651
c617	3	0.9386088969181204
c618	3	0.845808860739537
c619	3	0.3398805212219103
c620	3	0.890662487693682
c621	3	0.3401874270003753
c622	3	0.3332293699559402
c623	3	0.9042199326301525
c624	3	0.6655055164261402
c625	3	0.8948409492301148
c626	3	0.9849365845978378
c627	3	0.9769578298102493
c628	3	0.3423053479110705
c629	3	0.341014559904583
c630	3	0.866295653453687
c631	3	0.9361040444441444
c632	3	0.8910142885058772
c633	3	0.6795815949812709
c634	3	0.922498222311998
c635	3	0.329722782853674
c636	3	0.9077316353425637
c637	3	0.9986822300356213
c638	3	0.7219054311270813
c639	3	0.9942808974010914
c640	3	0.6682059117255477
c641	3	0.9627413398100747
c642	3	0.4298302744834714
c643	3	0.9917384013427651
c644	3	0.9991627755831501
c645	3	0.960669900342731
c646	3	0.8342339369938396
c647	3	0.7935305053552276
c648	3	0.6374385586494541
c649	3	0.9947899562340341
c650	3	0.986757039638367
c651	3	0.9472556579237817
c652	3	0.34502681445724853
c653	3	0.918453696585409
c654	3	0.41918241071332474
c655	3	0.9718434041956769
c656	3	0.876860332689578
c657	3	0.7957586527959877
c658	3	0.9189697187798085
c659	3	0.7786938153193458
c660	3	0.34025328736716076
c661	3	0.853518772625929
c662	3	0.3435982377815099
c663	3	0.9960772718876092
c664	3	0.6538351150668539
c665	3	0.9788019582214786
c666	3	0.8969343826840294
c667	3	0.9971143150218335
c668	3	0.9647818032217707
c669	3	0.34570407208516263
c670	3	0.9822733837089974
c671	3	0.9904922082419131
c672	3	0.9886384107065558
c673	3	0.9967055210795133
c674	3	0.9833878172376994
c675	3	0.41289191130717984
c676	3	0.9328875201166549
c677	3	0.9838355486893815
c678	3	0.9544028304574802
c679	3	0.3699417102430355
c680	3	0.6372597287958452
c681	3	0.9675617743576234
c682	3	0.9549692809966083
c683	3	0.34381145338155855
c684	3	0.9926344368311558
c685	3	1.0
c686	3	0.3550545182684615
c687	3	0.3578931346092549
c688	3	0.9655691112570759
c689	3	0.9215434180191074
c690	3	0.9953937881996588
c691	3	0.9887768044039007
c692	3	0.8926244250630666
c693	3	0.3587638923599686
c694	3	0.6241467609537166
c695	3	0.9236712208981906
c696	3	0.3290534413885841
c697	3	0.9702933018601924
c698	3	0.8331362790806843
c699	3	0.8233774183368732
