# Supplementary material for: Single-cell trajectories reconstruction, exploration and mapping of omics data with STREAM
Source: Nat Commun. 2019 Apr 23;10:1903. doi: 10.1038/s41467-019-09670-4 (PMC6478907; doi:10.1038/s41467-019-09670-4)
Supplement: Supplementary file 5 — Supplementary Data 2 [file 41467_2019_9670_MOESM5_ESM.zip › Sup_data2/Synthetic/mpath/simulation_rpkm.txt]

c0	c1	c2	c3	c4	c5	c6	c7	c8	c9	c10	c11	c12	c13	c14	c15	c16	c17	c18	c19	c20	c21	c22	c23	c24	c25	c26	c27	c28	c29	c30	c31	c32	c33	c34	c35	c36	c37	c38	c39	c40	c41	c42	c43	c44	c45	c46	c47	c48	c49
g0	222.913552258	159.882878692	201.403320828	210.272602954	275.833390674	207.558287583	342.654449424	259.711694032	279.664642141	292.109713553	241.957642987	227.663463289	227.255474388	242.904133557	174.651564336	267.306086691	219.85741185	244.360715099	165.305851264	284.566250323	195.992324815	302.727494933	135.106815679	168.009899384	219.820735641	231.865797577	210.63243747	231.981189556	183.19059036	199.081837209	220.399035244	184.332872727	258.713641117	251.197928523	245.559093589	194.776456432	208.818903591	229.634370013	210.588519946	191.248206429	274.535908914	231.502452431	231.865336744	189.298327213	249.880759107	234.972117231	207.579600121	286.88975216	234.047997536
g1	276.420482084	420.691101262	227.102260285	391.219224211	258.025552674	355.893866789	398.402046087	320.663611359	353.145202854	291.639591835	263.715278812	310.163042639	172.536653867	284.743010566	386.451300879	314.05656413	352.472577624	379.444854446	303.487619688	309.07222792	322.624234502	373.53889912	264.718488884	347.182196216	228.865598476	360.750974888	299.767646689	260.290339314	319.485057674	381.237702329	336.26599128	304.508564424	291.739770841	273.476485336	368.902561257	271.26903452	353.131026666	404.667299717	357.196058196	263.152628245	317.450001114	189.510162718	305.057792461	414.693958869	381.293263041	341.701938376	328.702383216	274.369160441	190.453310457
g2	344.601935063	241.010387679	289.331902688	328.085135257	270.819553065	260.128897263	264.129391885	324.907631727	228.079329945	343.911437152	268.178784004	275.696656294	206.364329174	332.739542892	350.90360186	306.322107007	249.954307091	211.604230027	269.479152651	291.697967523	338.704338732	278.373254299	183.927356259	291.032046481	289.204914709	256.63598008	275.331658266	298.165054451	222.54893544	240.209792248	221.526579916	196.105419843	303.470230505	278.020062514	252.680745113	293.000025799	295.698659171	272.900663751	281.794116618	315.31090648	259.732905692	293.742025541	260.706878874	258.317741332	247.143737875	270.212470017	237.607361046	316.369920144	286.896823972
g3	167.69228284	129.513049252	144.009534473	217.415488958	113.687415351	166.722999819	131.004839946	143.626595421	157.51514831	156.310882594	179.228962615	126.837048236	105.185159299	166.791722114	181.12515943	198.959192115	195.08682912	140.07418732	136.351355139	211.355998221	121.091165678	161.309164103	152.304951826	177.484886492	194.577628921	140.609160932	171.842353598	194.498978832	155.24483376	131.00786463	133.586305163	128.91423099	194.997395073	169.069768329	186.411470134	154.973506359	126.698351656	184.835677898	135.809849605	167.448836315	162.539859325	254.24709028	230.163339544	137.29127114	201.130761374	171.441489128	151.671274409	129.431382096	123.921665955
g4	133.420786736	219.578890479	234.379960149	153.626248451	216.8115069	218.034109884	162.964352237	256.162823534	202.81694576	227.329240961	237.452775867	227.860497551	169.255814621	239.166062022	209.908213647	318.586440564	257.051267681	223.337158412	194.174112321	246.151370467	188.420380177	265.944658664	239.293856045	231.807637312	211.438652505	228.551641071	265.939658467	240.966846031	179.394386746	237.746638317	144.269318357	212.637646813	208.09510342	176.073823398	187.798736576	226.862919601	229.497823638	139.618006531	247.018017505	129.794327081	218.929678939	229.673899195	277.050508649	180.413607739	212.491887967	172.087191987	268.831092188	289.947647094	195.753834956
g5	297.686791265	181.293565702	236.06708655	300.177681127	315.070144587	273.894553348	231.26473015	286.72439006	241.255636481	251.628284869	175.025901475	209.881722642	291.923099374	177.211386139	263.273080268	192.755480773	296.067191897	240.806009932	275.614672816	254.600866281	234.864558862	304.963096948	276.628361753	219.103600406	189.171014555	197.456462864	291.984536804	287.657531425	230.845016183	197.056778963	194.125181159	260.911043598	223.898202749	238.854427756	117.582315822	176.680785541	276.862158127	251.72797164	213.692248449	276.178929268	273.480800802	200.26974823	245.151936912	214.593061801	237.787617638	274.836670179	260.427763523	227.401348591	202.050138599
g6	171.148137066	215.189794822	147.080544352	273.663121131	216.892712044	121.705650605	181.264519824	166.406762631	211.199912789	255.526578695	197.079373346	161.713711325	231.125067145	179.428078994	170.192561092	122.849210813	210.43484091	164.938640054	169.748928981	168.115324893	248.048087064	234.870362947	161.026884756	250.34245804	280.859001746	238.764551818	230.007708843	241.991508789	120.513112287	189.228579994	152.513387617	186.122781796	234.509691573	218.51703457	195.859912804	270.825442913	227.167579523	183.921274001	207.371082059	194.12389788	129.132610373	175.214722955	87.516338669	196.318153115	173.857701202	168.863250728	171.393582085	214.421127257	224.333506999
g7	175.662785546	240.405989459	211.394362801	221.186762517	179.102186287	249.887634158	253.941453743	257.170777911	229.302188098	254.28853465	271.622790037	222.171652879	193.083945182	317.288243263	289.192100191	297.317802319	260.147609122	189.327670209	258.683403473	257.868324036	215.51850007	205.385869409	268.675400192	261.192294402	281.410473967	215.752887879	271.518040401	384.062590823	195.054972049	141.451634096	243.414955715	208.532449629	199.055943378	247.00880307	261.173286393	320.882573105	314.818079695	260.197242341	155.160708924	182.931420837	211.793380674	216.391159822	193.102022439	297.603724082	172.103758665	231.945232069	286.446675157	228.473968506	236.988084379
g8	132.719302846	115.151007514	103.230745171	67.0937131063	127.224766986	121.996382431	70.5829299047	127.391210979	129.334640403	131.341486247	123.753401474	144.185757163	84.9435345245	118.021113125	110.750523281	99.3536421483	121.394417188	111.65655527	127.005575956	123.966324064	123.746356957	119.475103542	115.446281903	127.986314933	114.984362414	98.1819084553	129.913762644	86.3236448071	139.254012849	122.546022405	87.4280901709	131.076963639	97.2771566137	139.600992038	74.8727126046	119.865513285	67.7867040196	95.342434194	97.2505356466	80.7491184852	164.553820495	136.925350491	136.791075738	124.771002963	99.3764209646	129.325740969	162.460807229	89.731888904	127.049870398
g9	190.755130679	300.366572744	223.564274139	165.448077611	242.243585734	220.646024656	148.4296592	240.119135432	250.427904861	144.810969625	286.018614325	179.082565917	324.829125391	246.10819243	309.943436394	164.132908959	270.736638021	256.743800308	214.75496197	253.752461452	267.58341964	259.960597724	238.970596743	236.525250064	261.707439535	273.14680982	359.248909238	266.675988639	284.455120008	322.130972275	245.352969256	188.492088549	273.616487027	259.734403179	145.2336494	245.322286953	309.207742219	250.37080141	292.264737471	234.492953517	183.501872178	276.660686386	285.75090498	145.096162541	376.24940356	355.575876883	138.755293659	248.905428568	186.626317562
g10	194.080271992	265.716146794	125.599060837	160.55970206	198.171999945	175.212778337	169.362573707	91.8998998961	133.995133331	194.46073283	235.958963773	191.815842574	208.453089731	192.687345068	158.556001448	160.527237387	181.285287189	213.061046779	170.039169964	134.567288457	163.066921772	195.326807954	180.020036444	135.403490033	179.036535874	135.756839027	141.144222787	228.285764861	159.669519263	204.409255797	281.980780931	165.134406798	204.439138062	177.352367499	158.551320101	172.174462028	161.261913285	203.389275609	275.42812677	209.107453878	146.782315883	122.210836627	199.993744751	173.603120598	230.457062685	181.504393587	173.57811734	138.284967688	171.735486576
g11	293.341644298	317.98113218	223.882081909	276.295528314	307.404601442	260.547844265	211.738298502	322.628767123	284.523891142	212.97399065	260.794368133	277.439740981	355.118209878	299.87033309	229.846088141	228.542854764	311.013391435	167.717487286	169.230395524	259.910953236	249.568744614	284.385405957	266.705129812	194.848984523	282.58397705	188.664672709	264.519882929	294.572755753	266.519016954	187.951083464	179.40463451	205.32397281	298.381369018	245.612548623	270.068819134	263.28990618	236.713976555	240.896498373	276.575283476	211.892369491	305.524944924	245.338744463	280.375822615	251.458102027	237.045061222	197.251924927	271.630178559	267.860744559	299.692247887
g12	157.121374388	142.676609328	122.397624644	180.683889567	133.293050417	150.849701717	113.311085845	131.820804827	204.888843789	168.307043915	162.210971636	164.579560849	175.081507097	146.616492039	210.995852026	166.698753282	140.235904846	101.65282651	131.521524038	121.55326386	127.943336383	115.219567698	122.54098926	125.14585321	86.7943880877	154.583504404	151.272187669	175.756735791	179.063591653	227.018877476	165.286536784	186.238213254	130.020464077	142.855353451	133.672778956	135.921385675	174.792799437	162.467654195	154.759741978	185.045985506	171.79227074	217.10785547	166.771757819	213.827542343	127.803860841	108.948886972	179.851498978	171.430950873	122.830326585
g13	29.2308851886	20.7367278121	38.9172785273	36.0152056381	32.5998507188	41.3710047417	38.9991131273	24.7657812394	40.5364024689	36.8427959753	33.6618854978	41.6315382059	44.8197829446	28.8399068632	53.4020686393	34.9445622132	39.3372586986	39.8847591476	32.0747710757	37.0151283016	25.2388999186	38.5172057719	44.5876023984	40.1379831954	39.8786955547	35.0733634431	32.6319740879	26.8232841298	25.3135632492	28.1910431	44.5819307731	52.1539566107	36.8473438343	52.735190388	20.5014059132	29.9242485852	34.2830770181	35.1676443403	33.1101315047	38.0778997348	44.0521180215	25.5604702991	40.0744085044	26.4720038752	26.8492393506	27.7618597275	33.1497742618	36.161243171	50.1740129365
g14	159.018398261	247.636382565	166.592859398	283.034569939	272.756684587	354.707075336	254.258486829	257.882249397	241.563383606	259.865453274	285.889488866	289.115100553	149.599186921	293.969521319	206.456545802	332.178997335	234.249545608	137.098431723	278.039803192	208.387668746	270.16536068	300.770864175	196.785063026	173.71109647	229.586696405	294.357845745	284.76670438	120.823062003	195.351695288	191.630365189	222.417171731	199.420277045	290.093718114	282.057716587	234.632350189	296.863776502	274.7164216	218.713886221	345.042479048	299.389814249	275.021107615	251.352593606	226.723755169	313.446632453	280.722169779	230.226943956	228.190481191	293.386209892	196.715073753
g15	108.945356058	222.237221026	204.50681996	110.491006527	123.830405458	232.242485908	243.381097233	164.454099929	225.62555036	257.474391437	161.20313167	191.976333691	235.578772887	217.212312558	213.257280392	184.510683383	159.051836071	230.196400983	194.915826585	232.750922229	164.772179882	180.076616669	170.034935076	190.539011123	193.598020445	165.840889807	217.978138843	193.578319552	202.082421814	232.702396881	192.208194772	198.961023422	187.671025269	146.188686075	219.179247806	177.264491789	168.766435743	219.142295321	254.019289201	157.878342162	238.038884549	268.671710989	231.392860321	141.169759554	224.233057747	225.319376205	226.103333527	167.45009236	240.155366137
g16	144.340769975	120.772900035	118.556803107	182.79628945	184.608352115	179.846980064	205.689139099	135.846367132	193.94723503	154.885455105	190.661407076	90.5727462815	171.29046302	169.373713927	114.228720113	166.37958943	116.878289855	142.589196091	141.789005269	224.4422862	210.790332947	161.755948351	154.745310014	148.258912137	136.433866485	144.750429036	152.302177456	141.99852895	136.786816137	172.30233111	165.802747637	147.904276219	129.609750492	144.449772003	111.50398373	214.256211082	132.591838184	185.537614993	121.97138367	234.674245807	117.126033459	189.370038689	168.317231815	215.291898474	145.215938711	182.552753105	177.184685829	117.891009752	149.701350918
g17	255.026925124	192.328099867	276.753139914	160.265650851	198.307200773	186.35722947	249.864347095	209.645047151	237.700847522	164.214110266	288.389201535	154.413495902	300.606963613	189.046446741	293.30651609	171.715588398	216.877536547	219.378899649	226.457497466	168.109834466	136.680499733	194.985391323	212.226559536	207.271030303	188.81414511	221.133385386	190.179414968	170.13114938	292.375565365	192.71612668	191.646806796	220.865916796	176.123233452	183.876413025	254.334332801	169.270660493	235.35207561	146.691827357	186.63769547	172.00593264	174.629500587	226.033182395	242.902812868	232.201201411	228.423403849	149.712710787	207.727520678	141.812824108	282.836608793
g18	127.986841621	83.1822302848	193.788297981	150.64347174	243.382243944	219.450558998	158.354535881	155.130118985	158.705568255	251.687662277	185.595309844	218.734495682	169.669769001	184.816604605	168.216634701	199.662147856	128.088425395	157.760730264	170.135256087	169.203304515	192.961664356	162.842667252	168.312899768	210.913843309	218.312683122	112.14340985	141.39110358	167.44358346	188.963688405	205.735298706	171.037068348	140.201605251	225.389034404	171.374682973	225.178788284	168.878608697	192.651582009	204.298965901	213.658532021	212.820536714	207.342076277	192.230760649	177.295218821	124.006441945	139.549608764	150.310652249	158.401264778	229.896434076	210.615383481
g19	236.305451897	255.242015583	223.746560486	206.336097079	244.503961054	219.740764225	280.381267717	238.639445431	232.346935372	171.019707076	168.063586288	293.540188116	277.700383349	165.930335785	287.772209497	267.13074636	232.908995714	140.465791884	247.241310997	207.490977217	217.710191558	241.600647665	204.570296655	207.863408597	294.92789556	254.890474722	217.23978111	193.665957029	180.369822571	227.734055413	235.125946621	279.440765884	204.616537901	227.183978818	225.330367302	197.85474768	237.817494999	233.392877851	245.036122678	192.896189993	121.783094021	287.664925593	191.47535214	288.825141046	221.312440809	258.267054288	185.079248667	276.043857765	118.485457624
g20	223.770424847	323.128003546	279.519042373	270.831692703	276.370811557	275.784033056	241.768088035	384.621088353	374.536917255	276.597613713	282.0530791	323.699660871	305.980166186	198.081191563	382.12899181	275.112254763	330.929229451	260.79845018	352.039803768	247.520910781	210.020993975	216.010793789	441.588575023	258.150874882	249.209851005	336.295674878	342.647007806	306.470360712	294.40834427	272.811233215	300.764223782	212.698280507	307.277087198	286.056040004	276.827446698	301.726032882	342.629178226	270.525719137	262.977595949	290.830281391	271.979173125	270.401993007	168.221927807	187.583708088	275.088902774	289.062966799	195.573629267	303.459560507	281.189734488
g21	223.424818627	226.532806641	215.369189846	157.371729267	174.541562145	150.433157651	147.819906169	155.586970096	217.608427983	191.187646642	242.132744162	173.131672465	176.714963499	213.298973477	203.518427944	100.95764355	197.391940156	170.85440187	172.339602745	207.457075969	166.636261539	250.91392126	184.131931298	246.66921742	162.606985213	265.818922431	70.0570400922	294.739215647	185.225257192	172.242221211	140.827286415	180.242239785	89.2125119292	267.845281899	203.418873064	178.413058125	205.190072677	214.229236401	252.622203737	215.513069828	206.581972679	140.04066652	188.321864141	181.22422393	264.829358911	240.782032071	162.249020249	172.326926446	163.614851697
g22	148.063904045	133.171556799	130.984372043	132.780932179	76.8595231817	149.181264206	156.975121884	88.5824906063	134.727599429	191.271739627	189.861479774	72.4130396097	130.954635627	178.516103616	156.760760792	140.228646953	172.861130704	108.553762398	98.7435968194	162.216203297	182.396256447	136.637329487	150.627058744	146.256335144	191.468961327	144.998577954	178.246182497	149.666104789	123.081551421	148.49379793	121.733890544	117.569138131	165.605989326	131.58442788	133.610647961	103.121242521	140.908316046	136.190787029	131.252235492	132.677675255	178.45860564	141.584670733	67.9673098982	149.54435581	130.656720423	122.086640734	151.587538147	103.887764636	173.32123117
g23	146.358307118	143.026617239	129.382669366	137.17192208	124.832991987	129.379481214	134.275187778	126.619066919	126.613464173	182.26510068	127.278267746	163.564185069	157.85400131	146.87686818	147.216735366	124.891690909	126.107166215	138.906957932	161.288467618	130.454941461	160.437379898	139.347214789	155.164042565	168.033596026	142.534823026	84.2688583703	167.336965393	139.602012879	123.234721538	162.882565793	142.500674182	164.834186073	158.03998925	128.499488078	137.926597375	126.400132288	173.420581936	102.016968809	148.735632897	145.893493008	161.334179254	150.17166897	146.874012716	178.446406001	170.643609872	153.831802912	135.577191768	125.692284604	154.074783706
g24	194.238917802	145.534081532	225.795160948	221.51753017	185.388478604	174.972759645	277.957277201	165.492951517	293.872705158	141.252750108	194.163573379	200.866961692	215.149521347	146.774962149	210.249945763	205.053542802	234.317316402	169.954810567	152.578634965	156.841905675	223.688022093	246.471866707	198.526524763	249.117994167	246.688288788	206.374311742	229.558034169	228.983648811	276.189355908	211.529071951	186.630178858	142.64358844	282.677727855	226.23309914	163.793738367	207.511296041	220.872739633	230.299934052	175.135570182	178.679323667	218.060859372	256.906732791	191.581551493	146.885218828	170.466306381	199.253951357	159.83902417	179.245906475	209.198010909
g25	180.933905078	248.74755583	228.048907852	229.537820451	193.391581695	232.638380631	246.354506601	220.962514828	176.290853262	228.958037575	230.053175447	140.150274847	254.154548522	163.157385795	228.386480731	184.091270194	148.987758918	201.235442899	218.962720513	208.2459852	199.067644416	142.06432097	293.19130988	154.34647909	191.576053526	244.706264878	257.587416629	201.22293714	242.312828911	217.370559028	308.044838324	182.693527684	249.317966263	280.535227506	190.658678603	205.896862184	106.247382096	211.78963888	176.305471901	211.607070612	59.7102350079	147.521425717	211.174885822	221.641190087	186.129444928	228.334418931	185.277589782	182.356311285	205.100337496
g26	285.328882031	176.44766879	308.967632712	256.454217054	143.550254196	146.361889109	250.399469101	297.572619021	305.686248058	229.857803055	305.204640239	231.395805631	239.819025302	197.680463025	273.296590328	180.549429724	315.514532913	105.110483146	246.3183615	241.690678595	270.222177123	235.531407217	233.062227433	177.602744151	233.944570871	228.595784807	220.92466173	234.808927415	279.73661979	178.474241471	231.190029689	162.924155877	197.111935814	295.509411322	239.246286679	257.810116294	231.091252735	221.23946597	176.593676096	265.459627285	324.929650525	212.34895332	208.182161113	317.153126625	292.722268262	216.308603311	288.545779488	238.893517369	230.969161883
g27	247.769896176	253.802925933	280.339969836	234.929517953	202.980418803	269.143605193	232.910319379	267.843805579	261.447849819	184.186946983	264.124488423	271.380900277	206.835582375	316.094304406	224.538076489	269.170751069	229.407898329	215.119389447	266.155733255	374.683588445	321.303373095	306.397757096	224.423281086	236.693339638	133.306177837	305.077913889	263.417699433	230.276903224	207.836522611	235.400752682	230.795214175	267.311641068	223.181041348	267.495444593	370.319640178	168.355278059	307.923660074	228.449929951	305.452736664	280.173007323	221.106524874	222.106118851	214.081074079	274.247958802	204.104190058	199.081450965	265.472751332	179.945166976	308.71432182
g28	150.873662441	207.5855012	113.200037752	206.802290946	189.240152683	195.625200759	144.892168684	171.319432795	236.075135867	146.89234256	164.669618052	112.652179816	183.061683364	115.310358796	168.235690016	166.540564972	144.055992908	159.845160052	160.460751812	178.362668539	125.180169729	159.457587772	135.502514637	216.805694299	161.769948453	169.297304034	201.6809007	158.495653869	170.017130204	148.739764519	160.684922729	208.548268538	154.982381867	49.0929715062	199.322270441	154.161320944	185.057373188	219.247236574	140.107491271	214.258711771	227.505369257	187.559529609	208.933321495	184.441961542	226.885128284	176.333336807	261.46024109	224.017217856	181.244041282
g29	302.257700393	193.347973941	227.237846038	158.517998773	207.296058129	184.443161072	209.362039144	223.969003269	218.096687546	220.784985014	164.099192099	215.35344362	229.849027434	196.122547781	269.685494862	219.104637455	253.261995009	162.790531416	185.735889469	149.533185946	213.743450721	174.19872491	185.43124951	237.928208973	260.307226115	236.621639542	221.156475097	169.578645201	241.759191143	159.159460953	189.489059866	203.999540641	224.675371864	241.63531215	218.686778602	281.91640581	104.19388466	228.231081665	204.760381075	233.233647733	233.840376473	193.87876983	172.045214869	214.904684459	202.536047686	185.063478294	132.991463542	225.17399596	299.688185375
g30	209.961094983	220.897859909	285.120715829	237.396558984	235.133476039	283.806493199	310.56336772	181.309623323	270.141079359	309.874618844	136.6002631	247.158101747	195.732094234	234.126485432	273.707853228	342.400988566	242.237575919	222.565362577	223.875746915	239.382932259	315.359498129	139.44167332	256.192929691	188.418078127	284.201925665	279.922744032	239.117537866	205.963949063	365.383129134	196.250785922	158.831001895	273.628923582	134.838132382	309.970600006	317.700368986	320.768476361	209.680578835	233.26899967	156.503252519	278.595420625	270.406989838	373.596763791	249.648664863	277.182296908	214.474711051	278.856733988	221.287897679	289.220781584	248.796908926
g31	181.574710936	209.223238156	373.492708019	261.427246019	137.642639872	226.656513312	314.013965459	201.532203093	199.657089118	169.207367238	219.206512918	183.665585567	229.042216952	163.840023227	224.478991203	238.286519259	128.455236011	236.987172142	187.998297103	250.080695541	215.149330649	231.464838801	216.781422643	188.953395048	278.893673304	253.553368527	249.484303663	274.971277246	266.222603919	167.528419961	251.666964272	231.815456416	217.744735553	234.540983255	241.31413633	244.974120669	200.513140039	236.937588121	193.82804373	232.15612382	216.189161054	223.73210449	255.105965234	255.520746905	296.676631839	240.495019798	222.772607954	239.705994746	228.231305105
g32	293.584258963	316.003911919	301.776391729	240.564903154	296.92344678	330.156346257	242.972725136	330.42607833	240.310460876	282.544719596	282.487202283	245.81851158	398.193322076	267.979734679	291.097880777	316.037069087	293.360267628	175.134235011	246.064630745	252.11537072	310.821655559	275.995083598	306.101385571	280.280432296	275.533465391	222.052372929	316.012391776	347.586780751	279.027928176	276.194101077	300.850839554	290.387058028	252.414902754	232.976328764	265.970487955	323.943460351	300.031664059	297.984119837	267.616416325	201.818711242	344.807304484	300.5693855	332.776794402	305.265836691	278.683769318	235.264049815	263.105465862	179.022625908	243.834396473
g33	213.167897063	189.959361099	160.727005742	242.324469023	202.792198446	241.927955449	249.639096803	143.114880674	237.252251937	247.905786426	290.333912069	214.93119515	193.920658703	250.68627499	222.248926394	268.982274142	254.026832682	213.08758143	227.681542635	285.99658851	182.488894943	216.083008405	279.260564521	190.883756126	146.155303067	182.236885224	181.11027357	153.854898277	203.32431093	161.227954495	250.978451464	175.358491171	223.48839951	303.533321854	88.8250224089	242.574575743	232.096167954	290.669096773	152.339813525	256.38326455	226.114658274	252.71114034	189.982639778	189.801357522	175.344924756	212.086938129	178.771961284	224.422094438	270.972139561
g34	76.3028314807	95.6442064732	109.683180136	78.5496533477	89.8492650779	105.274947476	104.710538078	109.734889674	125.212507027	95.299429757	93.9983239326	74.5892509077	90.7371198138	116.187611731	106.981947579	103.914665778	73.0885917822	102.242506316	76.2796514028	144.653824556	74.9464831995	100.641774071	113.595451448	85.2546773437	94.8618649635	114.857744318	113.09992954	104.835128751	102.997112703	69.1217606548	86.2857504113	70.4314498898	121.18385239	94.5647856919	103.385799768	117.234752488	100.130709678	69.6958589948	133.15506267	113.724281081	92.014426678	109.757876552	78.2872889252	89.5205178228	97.1500202244	92.7305066358	85.1926757165	96.5412107423	79.8517321404
g35	295.381512878	274.957715205	330.332693921	409.18181757	305.269918528	279.303442534	169.598097026	322.080667925	251.346748872	281.625519015	310.451252636	326.944543171	167.416580028	259.341372825	330.417293196	288.704948046	272.421213628	318.711394234	212.968347951	256.860038721	272.627320319	360.007886446	219.620773591	247.319737106	235.881940442	196.338315784	187.728191597	186.495662762	193.732165328	341.536383651	265.454394297	292.344861089	252.510058984	336.97885883	303.646610735	295.956913287	258.887698082	263.314293102	116.003666794	322.032822496	274.187821844	293.166169427	265.044707907	316.266539049	240.360243553	367.644797962	277.687888444	372.794575693	248.343054601
g36	172.648546494	189.495682167	180.253642923	176.216458421	143.077025894	168.683117841	136.051103203	121.790429125	111.664012174	127.769130742	150.528498844	207.791555755	173.47491434	181.749411559	136.499954601	120.901770652	168.709966725	140.869327087	148.60601844	138.477314105	129.351439997	158.082661213	229.202360685	211.329881446	148.495461278	203.543478222	182.879417613	159.977496767	115.030030752	199.569582051	165.914865533	137.024076028	184.613328043	85.6999275241	149.053373699	163.107454153	178.725786385	99.5415789715	145.981525158	203.578042548	128.271935692	145.532874611	210.86006975	178.561607039	176.746341799	162.827460482	153.231518831	145.747323695	155.827194894
g37	149.761561654	111.211003666	112.272616316	172.731054706	153.162745258	177.386061563	85.7477835477	135.28716038	115.15194615	136.020543332	118.743315103	116.464483199	131.654814432	153.760523172	113.413389834	118.749988888	140.891907569	84.8009103138	101.112565288	156.838658776	119.382435667	102.605003734	142.038735026	111.603340743	137.555454407	128.161766894	170.811500799	138.761488922	171.709189784	96.5771713759	123.687257986	158.22457581	138.366702947	100.661092181	148.493772701	140.805380117	103.103216503	178.128394721	111.528695496	118.844350177	113.871461616	134.980798697	104.94980288	91.1179131424	104.875752373	165.983207549	138.251480777	151.904071489	125.035592902
g38	322.436977305	228.838506044	336.895203602	248.505817381	240.500379652	210.652835476	359.95099464	336.036225598	193.130037665	256.523295498	147.398385516	295.76560972	206.839762437	246.573582341	216.648088897	237.200865125	229.435151966	256.946112844	276.383002251	290.334505602	237.743809666	337.467171492	250.399481756	292.097899035	291.892950055	239.130594504	263.266850261	144.086305158	235.719761071	233.064355552	249.663125948	202.385631898	285.506886847	296.40254291	175.505624779	290.121515932	256.071644801	271.719264984	311.626721412	194.092428196	258.872696367	189.240251777	227.121391353	248.713828289	174.833898037	361.662504498	336.077813868	214.475981847	257.84445085
g39	151.399432779	207.252111381	269.82903914	163.894948035	206.249181637	276.020462706	240.652817677	232.72016124	213.196197181	166.617365541	292.175899651	176.180220826	214.03268287	168.942148748	244.002450822	182.9950325	231.555379516	250.382794185	241.54757701	209.63630602	200.401969066	259.633824058	189.887043978	263.997158039	119.15178093	176.818070414	206.161229312	150.456371743	220.004612711	183.231469047	168.011037347	236.564243359	170.201059925	219.069308657	255.034868045	243.600639161	216.967372371	196.568334086	170.589102249	177.491458345	238.594693965	244.522341688	167.450072269	134.070533989	231.885638067	254.82509529	227.92676299	170.53677439	214.227637422
g40	201.657070747	220.575497114	208.734088773	215.2909152	250.221234265	175.721305565	257.36044201	211.497219435	229.047573689	219.774801204	141.299451198	149.782225702	266.066836411	289.948387521	208.430499447	209.720936167	281.992440379	303.827480174	235.23617775	194.145981278	168.042554823	259.104252828	228.293856229	167.892681566	235.83109509	245.86371725	224.927492923	184.864774673	284.965634216	272.407303756	257.03041286	154.10440169	230.073719144	211.051059597	215.060720279	212.565713766	256.57634261	232.290764835	238.332176478	251.788607471	214.244875609	173.328131924	245.917165427	154.995341015	318.331373435	138.684896654	205.467025703	228.429389336	279.679339237
g41	226.192390051	177.968441187	235.73755227	218.537095706	228.603049073	157.898035819	232.796211009	158.956886796	258.318240588	217.539007472	178.416724466	196.738614108	188.688089716	237.654179874	250.02809567	217.580965785	266.817920129	234.802718398	206.119659976	270.117553479	231.090056651	188.83820873	190.944843601	261.32661207	234.958072078	236.5708522	178.987101809	296.794110379	190.751594267	216.573121423	264.211239101	228.039778894	173.301792753	206.361983828	177.015247643	229.068980444	214.231808283	230.494265034	236.522051981	126.204708105	201.301785661	137.237745879	166.601824013	191.773987987	215.933114766	234.875310323	247.266363501	252.677408778	226.468348016
g42	123.572525163	186.903495396	199.038506607	157.785360474	77.0304001973	154.327838995	176.644553845	150.682314333	137.677269919	142.035689695	149.868907744	176.140602832	181.079484814	115.880434455	151.529302542	156.623952429	170.454896569	182.835861401	158.107338544	147.430281717	138.49062959	86.6751406207	156.161404408	189.391943482	131.425904897	130.269182765	189.443151801	111.697370316	135.417363493	137.05980796	171.708951078	150.598743021	169.182530974	143.953251054	131.141961409	148.968632685	99.3056787986	109.652748494	109.113530763	146.533873104	122.444309476	154.675070663	160.208240887	135.87478477	133.984712802	124.75550477	186.84935112	102.91310001	149.521421303
g43	231.221133115	245.192265723	303.405897402	270.541473766	204.720270092	162.304312863	147.812742417	284.690432264	285.442477258	220.691702655	251.003549817	127.841812361	188.782771577	285.241399194	290.270922106	259.9062558	214.510648335	267.926871272	277.924158946	307.506514608	274.281355958	238.885566895	175.687263732	283.77627668	159.062744393	194.498665766	165.775348521	187.299497317	199.702693434	222.420542699	291.145661298	223.300243255	205.155565498	189.283672169	282.105866328	238.163738081	205.032582273	233.494154531	294.550628874	291.753176332	156.612955587	291.806472521	269.892809703	209.563033063	164.83520862	229.802442164	235.652369416	198.094196236	203.574209441
g44	159.153138534	315.885136751	160.100882101	198.763938915	229.050255401	203.88113168	181.449083065	171.90691069	223.443038112	170.760401509	191.246593563	262.43156656	233.667330026	152.289104912	160.985488172	264.943925695	227.394343674	182.429097897	134.231009624	217.218146086	217.079703015	229.835756307	228.94160638	290.500356333	198.117643753	286.758845439	138.70421583	209.029202228	166.801105846	265.815864402	293.705995043	153.647587877	189.031328859	175.900493598	153.94405954	288.246836328	251.341134427	254.657731165	177.158183691	209.841904224	202.526522432	189.180945631	191.432132871	198.634551589	162.742889743	177.079923497	178.209617248	137.375717781	175.655251441
g45	125.421801175	163.840104183	100.669765433	167.98904223	115.180668446	183.89895598	109.603671414	160.502710646	148.172558309	180.30324654	101.376009809	156.005479311	118.160101596	153.075098267	172.389512827	212.603890608	145.468909985	178.631182635	190.088543467	159.160549456	106.251659016	172.159995244	170.841180456	169.797222362	180.64357513	173.925821916	159.901814868	144.692245178	175.520859028	126.139988457	207.977865808	162.25351308	140.186717132	183.862451299	115.047791833	162.28822604	148.597374905	149.75194309	97.0945273734	165.295240824	182.356750966	106.939203566	126.777402405	135.829625176	82.7161911682	183.979544792	171.975360267	170.740181877	101.89522803
g46	159.03477881	121.330569515	172.692756723	168.709912056	126.915651947	90.8929435443	164.89482102	173.396530515	159.4501635	153.823390809	195.687363032	156.936636184	175.069682962	125.765773551	144.466610612	99.4489419068	192.345167329	170.65424074	180.161616623	109.126708079	122.52721543	110.797489769	170.765006804	157.271539448	132.404951628	118.815224226	150.260489892	165.586507381	127.689196441	150.401970349	161.212066549	130.661307686	116.000825487	227.043811892	195.647183471	114.252734252	75.9317268234	161.587683762	113.975189326	176.77051326	173.830809044	144.125281083	217.771899209	140.363879273	100.817946987	105.55848826	102.831215973	128.705996445	131.873008262
g47	277.600434088	266.133204429	224.944222851	219.221211478	264.461892378	125.03555572	293.624431295	220.704041423	271.043163466	323.839207332	195.560414594	272.302533629	137.594685797	288.097014913	160.267475529	226.020511696	259.975981039	300.108545583	339.511353856	151.445786534	275.123328187	146.35488734	172.778373443	301.20300082	285.609840582	296.894821583	218.13633862	239.207323585	234.584526208	211.78255628	275.713570347	273.979348089	254.229076404	229.322433415	207.048056969	230.383349494	273.43545797	239.772318487	219.294920166	307.350334339	189.35893944	164.199238346	229.259502679	208.742763478	348.630122705	247.126985801	180.57760834	288.974479364	246.045433409
g48	253.601120914	269.39177662	285.927675343	276.739465048	284.529483701	267.932547553	279.169958218	174.449854074	384.682178352	228.296676158	300.215755661	251.913303435	244.395146853	198.692695686	246.267769762	308.191420437	245.451206669	248.586084527	279.383212555	240.628261574	222.99978176	158.570905608	255.284072194	308.327207641	279.196631689	256.735611813	99.3051709263	279.037408298	252.753305685	162.240536117	264.544342263	274.080588195	186.21708347	87.3280576315	232.61292314	249.095228858	240.142749851	242.624945884	324.939803273	234.65803129	241.81948438	269.395366247	252.80819766	281.631260551	208.949684538	297.200749227	309.574835569	237.820847875	320.252758471
g49	178.702297029	153.561222496	145.196158808	118.043519697	154.325401011	124.210232515	117.173400525	131.467937205	121.999104809	141.566038311	170.511568098	134.606582508	149.605109265	150.082493373	186.511551691	130.766447089	126.58026403	174.864192	124.958013153	159.780392351	136.35706942	115.941383615	120.491436233	132.095675609	129.220262877	112.463784481	195.069904469	133.464918247	164.259162952	87.4728340439	91.0955739664	157.579799599	79.2754054337	174.481825944	150.008879772	117.40597424	173.010667443	175.237198123	217.388323487	161.444419233	145.420755893	108.419293195	139.893089588	137.215401315	93.2337639431	104.459341046	134.853941078	80.0866031222	158.42855056
g50	174.676226501	149.076892615	298.515698331	183.31206807	255.501779827	262.306541456	304.206528033	170.722605504	239.62006266	287.533521803	179.58975653	220.052729086	259.645455059	293.765893382	291.046010244	277.630015316	321.631033743	334.612510622	271.772190136	222.679845184	220.783376628	309.008030822	303.604247067	248.262481198	289.194132858	236.051460357	242.150573861	297.833184805	273.960530186	169.380992844	306.915182928	329.37585958	187.460575263	310.248287052	287.317662261	215.957263131	188.170991857	367.305925919	247.969385427	118.800424172	286.834393812	209.654561531	293.156637781	273.553278509	269.37297699	207.838125468	281.114485602	264.179634841	294.142891347
g51	129.512529742	128.435186992	107.805540649	121.01230206	56.472731035	86.0698111798	116.980397664	143.493574169	104.832447841	59.264689368	103.598998454	49.0385276026	168.827838539	64.4154824743	105.063729969	90.7625993175	115.672078402	132.995239533	104.947376681	121.987043428	172.648152671	95.6165907034	136.081601691	78.2872084928	105.805020181	142.180289277	140.756214653	75.1781085057	116.817800598	70.669082899	85.4226691888	104.112777865	157.395300109	141.273620962	79.7259768423	93.2917886507	76.7286233362	140.165046869	120.195383921	147.423607519	69.2617939217	92.2786278832	70.0887131408	120.090486002	118.976630604	139.31425501	67.8780770191	135.846848635	81.193073938
g52	167.490296744	159.625842687	174.109011119	194.344683176	155.337197174	192.005512691	164.921960405	205.682483052	154.854689848	127.538375463	109.030721381	107.611872323	171.571945821	137.824351828	109.060191992	178.659891004	161.899461338	157.310155932	131.7099689	104.932568625	192.062343404	168.271835626	205.876164986	130.943241743	153.506710167	118.893489004	187.665838501	153.886216097	121.203542871	140.753475594	119.482093991	166.281894696	194.766811425	204.928216098	161.414687272	154.792296558	191.113013206	146.728850439	164.858513311	174.272979048	206.097615632	134.643191133	133.40338884	200.67661171	164.273238807	109.953088341	212.823515863	170.632469989	120.256382224
g53	144.584398745	245.272748825	258.757091694	260.616774619	283.836586676	260.733927155	234.499040609	250.941971334	217.926750783	246.313920117	204.377775237	307.040543809	228.491051897	232.997301545	228.150608937	209.22346348	281.055757242	164.641140478	221.232799668	268.268546599	174.517092803	193.214543182	207.627531193	283.150238631	235.026120538	251.727555121	199.41816776	213.692315683	246.821718953	326.525008765	326.236014402	190.386969697	273.136604825	217.45536128	279.979788958	226.60837989	298.662697993	120.055351093	256.794186769	253.430276713	245.984004771	303.734593116	265.366877084	310.96268467	191.642097501	168.857988608	167.610249819	251.570601555	210.966794274
g54	155.293533337	164.806278465	189.782049045	166.905768732	140.791150927	129.051319318	136.766242782	186.696135927	132.644869092	170.656842314	162.136120543	157.953392317	81.0956960252	208.943379901	185.015653081	140.580431003	142.637612202	185.13751277	178.196259025	223.951601878	135.093296447	140.451091322	133.054426254	143.836384781	177.351288159	168.564057926	153.006373557	200.114224572	179.302158324	107.763036693	172.338114258	214.330149987	147.204469454	150.238374029	194.508989985	139.701947097	159.417471462	171.271611812	224.807753295	206.675609648	189.050714673	208.281280633	174.171066531	192.663129594	171.858338356	186.856185464	158.324543039	110.588164625	208.444943763
g55	208.677307731	154.545156074	175.730711785	163.812890845	132.244512368	138.207576465	168.865220456	153.249826085	217.162251808	215.767482219	138.407989174	162.737807616	124.871596218	123.924577612	136.843727229	170.668232105	171.39222983	163.847151661	173.889763047	160.222626737	113.65693648	129.739952624	143.474397665	168.731705708	152.628351448	96.1590729072	229.648249098	118.609335981	140.809115662	171.95311731	165.590424009	155.070635634	165.226767499	235.761481821	127.915780525	143.821666747	138.408346072	159.58225531	142.626224163	187.493383016	125.171032057	173.094320408	120.961632723	132.531541665	172.735737967	149.54443647	196.691769313	181.474334176	162.663974587
g56	242.989980407	176.250885669	275.580168266	281.072621318	153.256274142	173.759952439	212.219478398	248.082189585	194.443187799	199.931278574	168.257243527	187.013347602	222.40615127	243.767631117	222.806347525	214.662773309	202.184608001	167.927241252	167.078407573	230.656209947	188.59093085	274.756651186	221.648445153	249.58107908	217.147715728	130.203802646	172.851505425	260.583601641	219.895765244	206.525522614	189.03400588	130.600811036	176.727955234	248.478030508	222.001974188	173.780746462	257.669426333	221.943507205	169.346365327	227.091821386	170.566604829	156.093497521	164.356747708	193.121379956	225.718821691	201.477702382	150.99895379	159.664626408	150.230332018
g57	212.535823202	279.064845583	266.424376176	324.178773176	203.933619795	280.574736966	347.67729617	278.275776691	393.805433491	410.227291686	191.778935311	170.298848005	288.001914201	332.831282885	278.265183474	197.524331419	196.374398437	196.97886118	306.822607543	228.845991662	213.726987839	292.444888558	338.117622998	311.610207759	280.907799026	382.786752674	227.888276947	305.105815938	233.458468862	301.04000581	230.291185924	162.183508989	321.799581169	268.374518964	253.464713647	293.079427816	296.084121133	271.3769066	261.861865642	246.649605676	283.987138735	275.175177255	285.751888674	345.140245036	308.736063721	263.788452176	210.923328945	282.723489037	236.165177417
g58	150.348749657	158.687128034	164.203803545	179.391192738	152.789620242	156.464305005	180.209220523	140.110435905	158.560902096	172.091515866	167.44416984	158.375772733	158.706211423	216.825570494	188.083299115	193.132977813	176.929434859	224.097761374	227.394782364	236.000988658	215.01717488	204.048771217	184.416076912	209.966679439	161.823638376	158.211984769	187.778347818	192.456954863	140.027488066	220.980965438	226.44593314	80.6063781925	183.519756491	209.78042758	149.710856194	122.587063988	183.652251612	149.149653002	186.501503699	101.829740109	195.718074082	187.456614841	223.969846971	178.457759036	120.535668244	175.683246496	172.846743108	167.455726322	247.580769287
g59	199.514130234	124.046743305	94.7391770669	129.985676503	134.574746759	167.952551298	169.211962461	164.24152141	127.524845033	130.606664352	134.696427232	153.193108622	140.940255163	137.266491743	180.962352805	167.455560376	130.490723221	140.728802613	114.02009691	119.043098193	202.792109685	189.621208085	138.832804049	88.7653123516	98.2098080606	217.133356426	106.873914421	129.970895292	124.466861205	109.823715822	110.059360983	143.414156456	146.409035406	144.108030358	163.757545092	154.826028097	152.865263394	133.311350618	104.751447732	93.6353462833	153.779061208	196.013961928	141.377414343	109.818636485	114.703875163	193.345178612	162.088017275	176.922918488	190.012137909
g60	79.8026792541	120.41973352	114.810335856	106.681055302	100.124584525	148.303114894	93.3642871742	63.2959082619	133.892607654	78.2240377377	86.1600084148	143.868280989	91.5235651119	130.208644454	80.9685194466	120.529089886	143.520717078	116.607127023	108.906537132	148.061849451	111.670139678	48.9100717434	89.4883745137	102.51227959	66.1777285805	131.500804419	85.0441903337	88.2421093608	90.8050588263	145.475357781	109.263651801	91.3452802608	135.589490718	116.141951601	104.489218816	106.458642512	92.476837967	104.498903722	133.995499046	142.750531944	96.2464851905	117.705033298	120.873097941	97.8956910683	127.271102779	128.094805411	134.172839341	110.375458884	106.119499248
g61	134.053941708	110.833289355	147.507607035	142.472720957	89.256481519	143.22522737	110.986808214	102.324435926	114.970441598	79.6527387325	99.5934615906	102.807069222	139.182900309	122.646854937	117.43034774	121.758449817	119.653169054	113.820036914	152.372399463	125.372017291	117.218132044	114.731353004	96.3001787322	161.815102314	98.3581213036	103.854427479	107.434646671	102.841274807	128.870403812	135.579637075	113.057043514	89.4264342105	109.759847338	85.6416092613	121.695450094	118.937622822	131.023904455	132.758561137	85.7399964284	141.559974107	131.553586272	84.4976410986	129.1290627	121.165458566	97.6086129902	82.896763599	91.3076472126	99.845553115	84.949511884
g62	170.372807566	232.639413083	177.511389407	171.839985606	205.12001323	206.269165584	154.126608922	153.250788608	152.307143468	163.265344888	237.176125309	205.461248605	171.571876351	149.536856012	229.970266646	244.69656641	211.490402302	147.606061717	165.627191201	138.485574718	283.683789052	127.196045049	178.811792612	180.848572884	286.947420663	200.878690031	142.042998256	212.714113983	218.082581263	214.949648818	175.484088368	250.519416355	144.963434035	199.427675298	172.797091885	208.266027042	171.332307482	201.606183781	199.76972505	178.085737694	209.770813928	149.037302012	231.950425659	88.2073646409	145.818246569	139.257109318	240.945112724	167.141261494	257.485682174
g63	185.325294807	253.905904699	200.860444747	333.149809081	165.622142498	197.204740592	268.257413283	136.528791677	158.694219925	143.466730761	230.025576361	190.770081917	163.825427492	250.649209486	121.751744214	188.662944252	231.029556716	173.252085048	154.89897196	208.546818376	190.932520497	185.870809156	211.577232739	167.302747761	204.979327704	205.368227549	205.759574617	195.978950976	179.801503029	121.249207853	246.318669478	173.090393067	214.26303826	233.957349934	260.623596877	200.731825012	228.774556447	166.91402618	213.989457677	229.534917789	193.25559672	232.586101668	272.587979166	205.466459776	231.267466041	254.383130812	238.723927024	249.087612974	229.354125588
g64	206.515201083	176.927582645	222.706588004	188.633980107	206.682006872	256.947095778	192.439475425	189.822783673	269.917692436	187.786818704	144.973788952	189.741824359	194.959011164	199.299775656	182.105852877	121.932312242	182.171917562	149.747512752	225.611562916	177.141540109	231.439397764	162.895090026	168.513529443	243.030923847	194.608533622	145.278271618	110.638933525	196.559204626	262.740794009	219.121676728	203.39487718	179.473639418	263.67897032	145.6699911	191.457349724	132.595385321	241.874750435	179.902763109	197.103895466	243.121066637	133.885745964	167.804999737	146.73475381	174.642287003	258.91394509	206.711511212	218.997383218	222.178435949	155.422910983
g65	97.8512999383	138.503381517	178.672456786	128.435902037	101.828120009	158.461700718	115.371277592	138.24706271	104.735291856	161.305175397	155.865595578	147.030288326	102.881777676	149.336123797	176.577222299	182.163123547	126.142512909	173.244781863	107.559073045	147.256172801	148.161156806	120.640397907	192.119556735	149.303905537	134.067347742	141.032919607	101.00323015	186.382598178	148.49462183	135.617959994	130.695189084	159.466240919	117.853871792	173.427999447	65.5674337001	173.370045459	140.683009753	139.339932923	114.859979866	147.347841024	136.712626464	192.771027779	139.732960827	71.4466452025	141.398530193	131.726946177	173.191559199	142.330365544	153.315446302
g66	162.407243519	207.179415814	255.012473917	215.774132144	211.591702958	178.46582965	146.456480657	196.370384949	206.763995632	211.031448603	227.283415239	197.872360729	165.418798899	244.706968051	209.521255762	217.815539737	190.291703259	216.322477569	288.573693442	177.023035138	207.294854361	213.877396234	239.678243888	262.368589304	134.467091585	242.95926081	188.012117502	193.177068376	210.347865314	254.014389386	182.972502276	173.094249553	185.958806651	150.431528612	138.667903087	166.617784566	215.464685669	123.463346714	237.538032783	152.165899316	137.284980524	263.790762857	214.953135253	229.510491114	108.958547908	284.842009283	148.141006496	239.898694002	186.77286235
g67	237.20012518	191.471130867	221.83663851	246.710815371	251.252468794	170.617167365	254.291265772	202.935508501	269.637956284	228.990346647	159.61654003	243.685386216	220.114218183	238.635098709	107.160538438	232.150219062	219.420753448	242.187691258	137.059701391	229.972490029	201.496739933	132.844044942	144.32899824	181.699946805	269.627327468	201.377917439	163.854872819	185.071501566	217.086769575	241.01785284	245.633709878	252.996655935	181.239965691	233.164171133	214.353177714	221.573063816	179.844028827	308.652375991	284.720000573	225.269434713	174.343571845	228.621530111	122.743525342	240.172154962	228.693417644	194.982240038	232.674604222	189.322920479	239.380939834
g68	164.416533644	241.170230376	111.599602603	148.530450311	118.441098872	234.538703979	153.880252239	138.026840018	126.331035537	185.113032213	190.637577624	220.734381411	163.317115222	131.817822595	152.693704172	187.9006791	211.283150814	118.108689656	129.574993136	215.20596244	229.215646386	141.094805662	181.841180224	189.26383204	245.406437437	144.920636575	169.308437614	125.961176763	164.035560921	205.311820183	125.897222005	166.544489273	225.992234044	138.559623301	160.536001747	124.033908024	109.537292322	174.998082753	211.083893996	174.640927004	136.037863908	132.750905846	166.549639238	169.39340529	217.062819815	155.662144305	168.385597482	178.087539758	171.554501753
g69	204.740601035	218.284077116	145.897468719	194.072975376	149.222361915	183.257329267	120.689557868	125.475500725	200.838348206	115.934867982	164.837824892	143.881152511	125.923670566	158.621249053	170.893860316	198.080140438	150.257808197	213.988909451	168.539066886	226.087964149	179.868150591	77.1376089738	150.270663404	174.735709102	117.645971819	194.354029727	164.031177939	210.078607219	145.673191244	193.206506262	158.055218571	183.281467578	170.492958296	183.880108996	151.521538916	152.453297417	189.960485669	227.562055097	159.581445954	160.135573489	221.353413877	144.080582328	186.825889279	164.010327585	204.921043121	167.428157813	139.592318568	146.990530811	214.865025316
g70	127.25968799	127.217475541	114.428904069	181.446181844	155.462988425	232.026719165	139.03316858	191.038637487	227.677532824	179.012154064	126.337267565	157.235690895	191.590200549	217.500321165	153.844352381	105.029284828	138.249615037	144.693508249	175.028502218	175.336162903	212.811241819	234.970633194	134.922958338	180.179350347	168.223001337	175.584830117	121.017588034	101.764164501	161.858914011	176.923346025	146.861130393	180.587102025	188.428450268	67.3181202156	148.495064184	159.697203488	206.463364113	176.815803138	165.072564143	162.507786839	167.946475522	157.375269398	137.551077194	128.046373879	224.644964043	161.651933003	170.163037742	153.201830913	215.430994356
g71	302.901603146	221.455400378	207.310685302	309.783507049	301.078303824	225.903156134	355.392284787	213.247836597	208.475854977	309.954823225	297.243739751	247.84785865	279.019424378	243.871909008	209.074148019	239.375558421	216.759794958	268.439137589	309.711234941	234.389315341	252.063559578	297.942252185	273.129803219	179.302952781	281.536401078	253.34711505	214.43174158	187.124076057	145.236697661	240.26231386	301.906627219	244.48859104	224.130957384	263.391261762	262.625252474	245.684842899	213.859944041	223.756064736	256.398759418	141.372666042	231.044070321	199.954474259	233.17439505	107.451192459	314.11853102	213.570704513	344.637400668	241.027595082	294.401799679
g72	275.182810082	190.795391751	246.185161419	291.463987481	298.763671154	232.522002617	261.822628287	215.890806757	191.464872797	244.909875689	265.297165201	385.597899384	198.065432975	211.153557859	224.233534161	288.638124103	352.999349923	225.479731788	234.491674954	287.000317973	260.055135302	240.032780077	173.768976093	269.533724494	259.534228498	347.61019077	246.367232749	198.550536652	220.035360989	266.53758648	278.880454205	323.962893764	296.491319155	250.422578823	226.584657175	271.789356419	222.35609987	268.245381283	194.91380609	203.759080366	230.669842412	208.405057086	229.060871748	287.475756931	283.387351799	254.286755702	303.416421723	337.827187634	368.649807313
g73	202.465656925	258.397417492	161.953078893	258.803100226	219.12907866	191.931445391	213.839771316	245.44672741	317.117659379	195.123915227	310.332642176	310.239400537	269.312647172	220.107650657	236.255405536	177.198521238	172.46896698	195.884557757	248.90043354	224.619820159	203.637879668	194.286833585	256.051550376	207.575615357	237.652491638	251.965960006	298.96148966	250.36729896	252.846126695	237.312082923	155.432462133	255.475057682	217.972269927	161.780879689	214.319209211	263.688140849	314.888823718	285.533218833	305.371880671	183.18896967	267.398318974	259.410611322	223.548329235	310.741485124	243.523056091	181.63457003	201.039482023	212.631669244	274.564823992
g74	166.957424788	130.882864663	89.073626952	193.215527493	93.8837999563	117.157815717	154.489460251	93.5090783938	123.720999343	91.0357315644	160.919387819	171.069617773	168.562977693	124.8331403	111.910381727	171.459987385	130.932961152	127.138198881	133.709427921	110.769621968	108.944764382	178.326226576	126.339799115	143.1034081	178.473010889	135.453266352	140.161138637	147.628902928	174.64428504	199.117522066	95.4312724383	155.268449542	175.620117433	139.601029364	143.194093408	146.863536545	150.128819685	138.71044482	121.851659545	161.713146643	103.441650461	183.459627874	156.559381585	162.658799358	130.158076602	157.18532709	155.531743515	128.826938957	77.4089711763
g75	127.592996202	200.204905114	160.65269322	145.955922738	181.01666076	196.126321403	176.364632267	101.566629429	166.171949387	182.97881623	181.642664641	196.370043908	112.950777397	128.492241463	120.345063047	241.814646419	194.571952941	156.257498835	124.958553714	151.030070628	192.077997035	196.944999225	185.720083636	217.286644955	195.65084267	222.967734018	145.717189103	191.665861558	167.512190912	119.475132797	192.426070118	173.842490385	168.184778826	139.190716111	161.969851475	150.185364725	197.49617277	133.377365183	187.409881927	164.904943892	189.810031042	158.023024079	239.698194818	215.958920213	151.173953778	166.722862501	206.278674002	123.623992693	182.252281283
g76	173.508179677	154.072719862	113.440764225	161.901190526	133.458406824	149.716475642	141.867606749	160.31733388	144.881535857	128.825656968	214.450795148	120.662322045	185.487802377	164.36114046	145.927607213	155.710601985	163.69843138	139.216508502	150.005952428	135.681123842	170.661144178	177.786157602	129.951753093	168.78935152	159.113680595	167.268145694	91.9681178855	139.181819202	184.439040278	98.314848815	152.770600457	101.081734538	146.677666477	110.669096659	141.593126687	166.002834701	118.808905102	106.011499003	114.164808855	169.711219711	138.693790015	188.100195742	174.988162892	114.333621785	174.409706419	149.581847727	128.713296518	157.876277713	152.847794242
g77	204.255528059	217.665190453	321.510061242	206.255981272	271.347354808	166.381009702	212.21530711	175.842927221	217.256238351	245.341849922	201.130929608	236.610170345	206.671625405	258.233379352	161.269954833	173.829478162	236.35133748	194.646117908	250.834528678	175.193104476	161.829389579	176.451101943	294.18193673	208.159879906	238.419014739	205.726742656	227.357815094	163.03172716	179.639528584	242.520173093	234.481910315	249.69544954	182.383691451	156.230265118	145.240351558	243.747283615	178.245275403	147.491858034	184.207399205	165.935736198	273.918700078	165.475136488	242.50367404	252.340578157	240.797860794	160.439133713	184.210630641	298.86539739	100.530959637
g78	171.022933603	208.874955126	194.879338543	227.826297817	169.806529459	174.127935953	205.27444606	188.555276019	175.704810703	143.327217949	215.811563115	186.266194131	216.498132397	163.684545842	166.415810769	204.760461857	201.753647444	117.78376901	228.452419562	197.259198207	166.048015235	209.86794495	136.51512549	152.986954111	172.613812226	180.50273471	152.988866863	166.892983732	155.896178603	148.834778624	138.498299278	173.084256214	149.355293807	159.2964671	179.861659674	218.677359863	157.795817237	197.758431543	190.359419588	198.03739889	161.86428101	177.03365801	158.530811616	174.496230025	88.4448501755	197.467826781	235.877781213	152.136416743	198.336225942
g79	138.502245484	123.40450439	242.614565522	253.554462428	219.11079967	230.345599475	152.670661312	190.337359626	213.20601767	184.362064723	210.533019098	94.6538861197	219.349989305	246.223531973	194.936288868	216.130802332	159.254624343	198.782325581	159.987021416	180.706950497	215.097868777	203.015248148	259.971921876	220.919808044	165.695449779	175.450917193	190.194524601	193.850899568	203.750590948	156.86475871	166.449229416	224.97734387	161.100804003	156.517743519	177.301037432	213.80406311	135.040414783	211.614241297	96.0595150862	243.882993706	267.265389075	130.824948512	185.529936573	167.497996758	208.453263374	228.208620361	192.725354171	219.381858032	200.746963765
g80	219.391446358	212.955984089	187.912845699	291.029185161	253.847290902	232.228491283	254.466876878	195.986215676	260.774376262	151.817459068	278.001386655	175.399535484	194.122380377	174.976275934	313.71382144	229.211674481	239.739993868	219.87526325	289.355830337	340.940426467	233.624584326	197.519922362	347.839046623	268.692337019	238.502676603	164.434314496	219.355565973	133.783341132	248.810679369	207.462301567	229.266175229	236.748263417	161.084747729	263.494520618	250.835246398	217.379773791	282.525150272	149.355385019	242.473599826	264.865185077	228.460465451	165.339579614	254.07631403	234.286039915	243.508318415	202.39820942	268.714505142	252.185058345	259.109738557
g81	310.164634615	400.429565929	298.5256365	348.8886138	255.549527302	230.842779347	291.65040166	149.596142446	270.531792898	297.76000385	271.086781798	330.974777613	299.44317925	232.758477985	293.158038861	287.46324591	304.152697399	241.320191796	379.085525257	418.14905734	239.607124867	187.393631463	159.8580128	200.036613056	219.110570016	380.884843435	299.592812826	311.933445169	233.070848523	121.543062499	357.866002749	240.912713783	350.350413054	280.930847479	305.178967291	281.182434629	273.783305416	303.209182329	179.330203501	224.040959712	236.487404379	190.506734719	155.953450758	306.527938417	243.327860557	190.715461735	235.396318507	261.403605206	245.853311571
g82	191.524633264	311.180952515	140.632659133	274.239619035	143.940288953	290.420080009	226.759376395	344.110349638	298.978494044	259.613229708	190.347389628	208.170046022	252.897698575	238.888282094	204.270621403	330.344494951	316.926326986	293.533946147	184.025952117	170.568850842	177.282048967	225.382114435	176.320467747	222.093133204	237.35989999	197.614030147	216.704759677	222.888772781	302.872156599	151.199464579	189.793516011	201.324093272	331.785993995	351.535005679	208.942334339	364.640939189	198.927834263	288.998190949	233.822004621	231.194504922	231.784260917	213.364872255	265.623130692	283.459247281	226.377941283	314.566153584	272.601045637	153.83026045	274.531166593
g83	194.365495795	285.302223261	355.255988967	261.578925749	304.077769367	207.007334089	223.140192278	262.279558437	265.849324043	299.369700109	242.885331583	260.895570499	142.094767471	308.75204735	240.709324387	231.948788725	234.337947617	265.79918056	248.568078046	227.69651752	275.416982573	270.010467438	210.461175125	223.896088637	221.054856941	237.613365591	240.475586932	271.04014783	202.700746402	243.640483035	245.856541491	314.196378154	215.598484375	232.817319668	219.412921828	208.749271461	255.895759761	289.695077205	251.714557903	154.260752832	267.721487646	165.690006285	278.174266709	232.121711693	245.288654752	128.339361224	211.138784744	216.515616518	304.058021992
g84	215.990041963	208.67495738	182.567103864	206.969924418	190.533507421	263.848951091	181.439919683	216.525636259	216.537971261	215.14813582	298.702243353	151.973329154	224.656691609	212.692309821	209.882237446	181.749734825	229.008456487	240.308081816	300.679577037	115.084113496	283.580691983	164.121531032	162.4534337	219.691888625	166.257739705	115.664892901	236.995761407	182.195109367	230.507028562	230.872708574	256.688349953	291.745551611	161.308608041	212.863024621	149.505003994	187.257889525	278.537545197	193.275103641	175.631729895	119.8782997	201.713544397	221.68249407	130.534360541	273.602255227	223.416422341	204.548754779	215.259307294	263.576144792	191.850331488
g85	231.254655356	267.43336415	229.845110597	189.220586449	283.181393152	280.337681456	180.024908282	270.375880584	157.442091285	176.138695006	204.095140834	196.75573547	169.999251813	216.331983367	295.406887174	268.579663835	348.471596897	215.518396693	240.20738912	226.997953621	160.754153395	249.684507567	273.662489359	180.887910939	210.023323272	262.177043224	286.718839016	258.151998323	215.121128676	209.898925842	206.841603577	210.478587995	288.514841665	217.963567126	147.40759301	184.473187761	261.258797178	272.065487773	252.238748557	189.481105362	189.160794138	239.808883654	223.886578309	305.380576835	183.156468347	222.635325181	275.861244368	218.70085462	245.483423133
g86	240.689137504	209.691210967	289.684709623	182.902478615	171.986744213	331.743726301	309.091412802	324.421251975	171.927187769	282.56321093	207.805740325	176.817552746	258.016810789	204.531392774	244.937128169	231.901938783	326.24706423	194.891020184	284.838359183	289.884258512	121.723691674	199.680641728	287.0774116	258.027505096	90.443188959	222.922767498	236.162343628	236.041105366	254.488499808	249.260828216	202.063839023	209.568791837	169.520677796	238.121483743	243.691201038	261.286620988	240.060891388	275.721621394	235.368699096	314.68146645	199.085754015	160.96450219	259.566043062	314.407825837	232.121029626	274.118282787	279.060266077	248.1451158	265.259829529
g87	219.841825049	219.025982552	306.362633522	146.918784477	218.332572091	250.507620035	216.823072746	158.104610755	170.049622726	188.286591636	170.554269303	218.312634457	273.901109775	303.631060963	228.023035324	209.320667576	270.023286802	235.119542527	190.381033731	302.68126769	181.353914581	175.299672737	242.60156223	131.988160569	183.836389693	259.846259574	224.151119396	222.516182985	175.726812478	179.835390584	174.198567272	243.047131023	213.822219657	179.494402073	220.241385503	173.55823348	210.867247557	170.828501405	216.797548877	219.624340852	195.53077881	188.466424866	150.351819594	259.975855071	215.545436374	241.961202209	189.684109823	148.44895156	176.16802766
g88	188.3546884	238.128400803	290.564910986	239.006029417	166.765934949	218.879587061	113.939926839	195.175007683	179.525137068	237.421714038	289.832010286	250.966730079	256.913908816	199.051539761	246.511001491	233.885538358	250.242220206	210.606402438	187.473143207	307.003078099	197.296060169	247.552643304	325.647589395	217.623940567	327.22629997	251.186481777	237.067865777	268.080874724	307.517086044	227.36159398	257.319174365	348.226783435	299.541145486	288.256486865	268.844422645	285.718579578	208.192971825	189.144842285	299.802622833	192.391958362	221.717969038	235.556400056	322.577532658	162.815061167	270.040689337	159.932479545	235.73652079	312.773576025	202.440447667
g89	339.677277873	294.300382162	310.843491741	188.310543114	325.233538557	241.778929453	228.500771286	234.815862646	214.372281667	179.316330835	128.208634453	296.027931937	325.102603314	212.425006544	236.89434904	195.591601341	405.845718951	262.380837274	260.019328637	310.028471424	249.677961182	198.103150812	292.200996935	294.165211307	243.577537796	266.931335328	250.747956822	269.872725241	302.05821458	271.249937696	236.282727154	228.527671599	267.885729442	194.658624064	212.851328031	283.507911853	253.79502769	252.900112233	301.472632548	256.215847945	274.676208138	276.461767154	275.998647106	257.54862172	243.753725676	304.033519979	287.607608852	277.945393386	267.859715514
g90	252.157144902	153.462769396	181.734723105	188.12370592	203.392464212	231.064191672	215.018922197	188.886757599	186.851193517	152.087895018	180.375780804	120.68336142	180.976326776	231.578118097	189.666682188	171.981892567	166.867700908	175.27859566	139.884984704	169.934023512	168.59057477	174.171553829	135.082011259	207.198749274	160.018961966	195.537204276	151.537291377	181.591148319	145.153293266	215.05119744	266.326260761	143.645401448	171.606075628	189.509447447	192.880861354	189.862971253	213.578967277	224.490980911	184.986562493	216.120870075	143.146548057	206.696654983	204.612667301	179.760924508	180.221005282	127.27617075	213.837521761	232.888813573	181.73763055
g91	168.451101976	139.172249501	182.769178027	149.95102301	144.482835584	179.02672372	126.668139669	179.240679689	162.967657471	151.89917786	150.14308845	102.98575816	167.637062991	169.913277768	129.432872392	76.3376390909	143.727370884	142.340833168	127.219434614	170.938192732	129.29859485	120.95709345	155.481083123	142.137942676	194.40310608	164.271868835	137.5362326	131.372402947	134.082319762	106.377817029	176.46209062	141.573761757	159.291945288	97.4952134329	191.430876666	127.903928113	133.698440571	119.473928469	212.855900627	155.042751404	203.448264155	152.11456589	130.168266683	135.83220362	177.606193376	205.487405077	189.149452031	201.654663605	141.25009864
g92	260.930429276	274.067775278	302.681515948	165.008315306	271.427491984	203.294159132	275.88119484	303.722239146	269.219419262	220.332498426	181.40039603	233.221921174	347.351693253	210.405672069	292.872495329	272.414728156	211.640565131	240.069796448	191.515583511	271.921115896	192.650343199	247.363101394	184.250368751	240.441676376	106.036420959	273.519190409	280.216901549	183.847533449	231.309645079	285.016330548	217.623214697	304.250101161	239.710230087	172.693866521	262.590027846	272.072485311	225.312800319	267.402235184	165.916382708	212.246754115	207.155257133	270.472564381	229.113623349	234.48475771	294.878500945	251.664955371	177.515979212	272.143248421	196.141086332
g93	158.71005257	213.494505586	175.517734827	180.489183212	166.539710668	190.762302016	164.720191196	191.020597717	221.831659696	191.30476923	132.012888943	137.713806176	141.945977821	125.817972516	210.315124373	169.131398864	158.711346984	137.562200851	107.388865549	140.660647715	96.9129905142	123.952382795	141.80457868	168.270292	65.0091799449	179.464362177	150.203977733	132.854135484	182.684249988	149.430729024	158.168887274	96.5683502256	177.513495046	170.424895931	156.49305385	146.039035445	252.188654195	152.065579132	172.218510398	181.59300134	194.702761847	150.5933526	113.999641065	182.710615038	131.448310371	100.044130478	161.238638384	133.103835088	170.37868586
g94	182.176823686	162.924198206	285.615447151	248.752427778	201.515257758	237.484667616	254.326039547	234.707405984	231.200522987	192.993137523	213.854884827	202.675773083	286.367881417	222.326745603	246.047880957	207.61808641	253.40605118	223.326140696	163.557473244	180.991701082	207.039337865	175.499931362	269.029783398	233.184082677	274.12498868	145.194823729	246.246602431	211.819925227	249.713598436	283.383911617	235.262484118	186.4569982	202.772948824	205.968389702	226.793353004	253.407631546	250.728366762	180.726135119	262.184182802	202.876311515	190.782247125	144.674752486	205.563656532	115.36250005	146.966057447	175.782493846	218.404237482	229.834786575	259.798617771
g95	200.023348844	244.429710796	207.933976286	341.629733808	381.622538258	255.723381225	206.488089002	247.680059784	240.853967919	257.538800983	234.846482286	316.862804253	209.479984517	234.428745429	210.642326467	176.552001584	289.629383848	201.335530874	318.835074562	241.212114628	314.85013912	282.368109888	262.754923025	221.022071703	276.1183294	269.680556061	221.753619157	258.647189865	303.721580183	236.571286331	332.194497589	257.074593734	304.256194321	266.166007661	245.637688249	188.350870687	256.664278866	257.591906807	187.274577126	193.589669311	274.607866711	271.899941737	182.223424494	225.936393482	197.438838773	341.905601004	241.954738545	311.656938639	146.68835527
g96	280.313203136	207.485594843	239.439288917	266.208763345	139.525011339	188.440881751	225.199906856	251.054150272	249.826887472	223.482575208	187.879956689	296.813553783	239.583111915	205.208521292	249.931214649	249.815813214	201.633290154	239.362519259	263.29131053	255.449080965	252.643177152	232.056000746	247.073827151	216.686116275	284.836280422	206.2953289	135.054590519	201.116253677	223.301440004	215.78190152	186.711510265	168.369807207	224.107110262	243.642124048	270.361280652	168.961134726	189.469017356	302.930830349	234.546987151	180.38837088	221.987093991	150.202471036	205.021077806	207.45499317	310.998718497	223.350274709	168.843215275	291.677756016	202.768896634
g97	250.248299305	169.843800855	187.945700325	218.478912203	192.505529359	175.781125875	218.315079713	150.753772205	119.382247489	161.114892955	186.403050604	151.555673359	219.948628495	181.843757836	169.085370637	147.329610831	317.745983629	245.585354404	236.583411961	183.998725667	231.578629246	155.272788874	163.613746214	206.857251306	225.165580141	215.391068348	242.390662901	214.601602813	170.212167143	110.397856236	182.274458234	208.054207935	211.94222601	184.873043006	164.114692448	223.666404399	182.242298538	63.4984858544	151.784527521	143.457269946	163.005801061	217.694209684	175.582204834	191.508492794	232.005515208	145.607122362	172.271584423	249.212640164	198.458210399
g98	159.014227027	169.213602247	136.208576125	149.901064051	124.161215915	167.479617757	131.936922927	188.273904678	191.42900022	169.52583939	218.83921382	170.864693565	163.407676159	183.031011947	128.239091143	156.902017122	151.674453261	202.579679855	155.517193906	246.138166574	192.018408272	174.102873361	168.829176625	143.449506846	217.415310093	121.190560351	147.727988943	164.232078614	158.346692116	143.218923158	137.041885025	220.058830284	173.144863597	162.000426676	173.604153212	133.373942026	177.322833477	191.749531645	196.637627437	164.271310841	188.958570994	185.499478028	147.735266435	148.036125811	136.454012252	164.248288448	132.505273698	161.098571864	89.9623906562
g99	163.766196944	98.9438696397	95.5663617885	208.13541098	152.152819188	129.759832374	158.621073697	125.936416667	232.345060313	121.044864032	108.419755152	135.484307423	127.616558694	110.456948183	88.0381060397	171.184285965	176.326886486	162.231570458	131.556716847	162.645211337	147.355047704	139.614821172	158.633025057	160.509953246	117.213910911	168.257770228	118.864314952	125.112813557	126.435065689	170.399054339	141.27996998	124.295776807	128.250717802	187.076336231	101.659330213	130.506614708	131.7112373	153.763655863	106.02503735	81.1456993998	159.17159404	212.143590822	124.982068501	110.37880353	136.404430054	197.581266839	149.709011614	106.235805498	106.919483936
g100	221.102703752	176.660591292	174.558488463	197.473738927	196.858968335	201.935703782	245.452264387	203.254376445	190.632725612	215.514414467	206.375947513	260.742075545	205.446920883	214.623122874	206.7511223	197.613637512	160.798053341	191.671258312	183.209117111	207.781511596	210.322948052	220.596591548	192.842986291	259.424470621	206.90027337	234.220363215	277.378511111	260.6147865	225.687018	257.194806109	239.800366611	214.576456593	163.240963205	175.111381969	238.674640531	245.056524083	146.202667513	234.149235997	201.522338941	289.890914639	195.224702265	124.926182081	208.270295262	149.613056944	232.512402323	135.477357568	217.793080717	171.747514025	182.796754103
g101	269.933507421	300.112087888	257.868587628	319.798326731	234.725533099	318.297138353	254.739054898	393.359451771	214.079454663	298.14533344	257.187502786	315.2714341	313.160339225	313.119008192	362.907799169	328.517287967	312.217555049	296.570944249	283.301852981	141.384064091	217.900435535	449.148414999	258.711040155	265.345921503	270.048819771	223.127487107	263.098599333	298.791453603	232.520753389	299.908655141	204.798505644	276.673391588	299.776578864	280.208456096	311.868517867	289.775774454	294.741586612	276.401758325	363.888546753	317.552804458	254.343688109	347.29447562	389.603857783	344.306433856	283.004451573	251.371244982	242.112488509	251.210520374	309.945746342
g102	181.382936834	130.522199591	133.997666026	193.858345472	151.785660719	232.005345813	166.519517278	104.167114918	164.440162176	132.403213119	170.98118762	185.542050867	179.227090979	126.367755423	131.761197738	164.974825108	162.556861356	193.993898981	212.991263079	188.793970871	149.033497659	119.420917893	116.205224961	159.812762202	217.338907433	223.30526376	168.146774302	170.191111708	86.7752336389	169.787279819	132.024890468	109.14699743	188.960831504	167.029071268	199.317228774	201.619736261	147.547292202	173.2991331	129.057046017	158.555361008	176.874739866	169.4903074	94.5890713285	154.085505534	195.590147282	203.374913355	118.724403885	152.727810382	165.542257328
g103	73.9478972407	75.8302246771	42.1237002871	76.8841461965	60.8159424235	72.9594063816	58.9050293565	53.3929796006	68.2910655842	79.7918479878	46.272471212	81.2648261275	67.9572869225	69.3852680762	62.3951612329	54.8934762632	68.2751093932	72.8684159069	83.7286175039	68.155952059	54.7851492043	66.8693786287	85.752665441	75.4139081613	90.4352301151	81.7310191498	64.4935841569	54.4427266289	64.528277049	72.6779034273	53.0921894033	45.9453806088	65.5073718434	63.4055984756	80.8187849977	81.4192878878	87.8341108905	70.7372218227	80.8429720473	55.754834021	66.5089357404	55.7017510547	77.4299169788	41.0007771821	65.8616258832	65.5156578797	68.0110422006	88.5025745616	64.3611630827
g104	145.777974288	120.418069011	161.102482919	110.389798338	163.0973017	104.868569236	159.391232586	127.279383637	143.64362084	112.002079702	108.56464298	113.977001551	125.057864177	86.3060062911	113.260160955	136.793844313	74.0398527412	148.834324	90.7427865202	149.115101429	145.175739266	116.79365801	142.607632494	125.148586154	141.332692663	141.060554167	124.11203207	139.314842627	109.09351063	125.110330778	103.833916737	91.1914083131	135.761124136	136.132801773	103.754990558	100.392976341	119.095157466	120.790817669	97.7032834966	141.393968104	99.4749964668	87.954047611	107.076482	145.354209796	202.393271145	78.9155442311	120.818810153	111.160271264	149.047705294
g105	305.893635293	240.016068811	272.512537396	214.335468922	258.794307252	230.830723889	253.7675178	178.361814582	270.225268583	272.853981034	220.106150435	244.396944934	141.939475794	257.458653239	274.861668975	220.855043445	180.668855394	193.139121343	203.71657984	231.310449844	300.383414223	208.516283103	255.914616215	207.792311354	162.428524515	242.715331228	204.729505731	150.140771158	287.561289409	195.001855505	319.821942147	288.964638003	197.606211021	214.299687219	205.164981135	226.536652203	239.908714171	209.013023893	250.412460397	284.226361466	270.265824495	277.477758404	301.646030627	232.344023974	94.7544349669	210.236544003	167.387028462	250.898409745	325.825463893
g106	196.109748909	239.467684563	350.562238362	170.192839078	212.809153897	209.634373283	192.094621804	203.877284027	150.286599316	169.33202098	268.216385162	247.831531677	201.567152741	234.021652996	324.039720918	231.551500863	277.960042166	284.355421013	302.781629727	241.98247856	313.231477692	231.087006386	172.134615687	270.007979879	224.61629528	231.837675611	174.387822403	215.695790421	194.144320758	208.955772209	293.678030947	283.354229128	300.632204448	268.211220837	269.615383154	369.171753097	189.405666046	269.539838417	222.917943701	223.068069504	265.065677705	275.530774054	211.752237604	272.106920274	217.098351215	282.89349344	293.956815006	218.999654774	226.767526649
g107	190.806823045	166.356431779	196.4803853	213.327768153	173.026387482	145.080595106	161.222270109	164.100055187	213.392059656	145.801697903	225.814715729	166.980694753	225.439616545	103.190058183	164.363456519	219.727857074	204.621064693	184.462539758	173.751618595	183.960722053	227.200315782	223.018388046	213.639660742	159.530104023	191.899277638	203.967121984	96.7466420325	224.115031406	258.750718015	204.94978704	198.063199565	185.457449977	198.684260093	212.426983738	191.652810906	171.113549235	244.466578852	96.482959538	182.271983564	158.492697561	185.060186927	142.189605542	207.84257404	242.159836579	144.140641283	257.690511413	120.756643798	157.837056416	118.450676671
g108	127.2930216	146.975305334	182.768299633	151.408433569	136.042253221	166.405478776	160.403498875	145.982469819	144.880334109	126.428808165	190.928490549	196.454172579	145.649836571	179.23504961	197.977273872	119.098153071	157.153474714	137.809582803	165.781104101	183.793636423	123.957099853	134.644764707	173.393814694	153.804441361	183.111201864	126.234982315	188.47251829	125.790615703	134.658553426	109.892573154	144.871569825	173.5681926	199.503765895	170.803539752	127.039166284	166.887157491	133.683479145	106.639294818	161.508465567	166.355743586	114.056376469	145.526373311	179.40500603	130.58949347	183.843527657	117.398862654	112.367247215	140.311793406	207.882456487
g109	164.841992653	185.224310997	143.217508511	130.504788998	122.030850778	189.16265514	161.113299104	156.272794989	129.693113218	163.985253698	139.660511648	172.449064259	140.081694176	156.215232643	139.174605695	140.397638804	271.342069414	156.74223253	118.266010205	121.632866839	168.353178004	126.791528113	175.235527612	150.211718415	155.19527273	136.63894507	137.278928452	118.73422265	189.154877829	151.526571826	136.049999497	134.25719368	157.467236534	159.507787406	130.556791494	148.855225978	161.530680287	128.871812606	151.007889643	180.378503514	172.498765674	220.759298959	131.742337396	128.933596343	128.318982608	220.582445372	148.806112935	123.858500686	175.842852024
g110	177.631313558	219.479221062	222.715771456	160.297076188	231.039935224	141.581222743	151.082341516	120.514183258	307.80424417	282.157732051	196.197505094	178.610329997	187.90373498	121.273003439	149.559969431	210.980271242	149.108348254	179.477810017	129.784880442	186.931503933	220.193838373	153.539461314	260.877430747	162.370957382	209.217803884	95.1952036767	167.062744727	178.893585094	160.713377942	285.028023555	150.184882242	229.691497424	217.83881207	231.949280054	228.904398309	239.912856223	162.544601585	156.890169901	214.302686581	103.816509534	176.300087105	173.881436268	167.258923208	174.349400363	277.819532527	216.843430009	234.094224292	241.044983717	176.180834412
g111	115.031248545	158.134910709	154.301083004	148.165027873	141.107940143	131.002844388	147.459586764	165.349342111	138.339859311	103.335408129	142.142331119	113.68728591	139.776351801	159.352633957	142.250154648	202.362638141	98.1089739442	100.714978486	146.98389277	115.346997609	111.660138788	166.041687711	119.246851885	150.548050554	129.864904334	90.112013994	113.06190241	117.170236578	148.055340978	172.017831622	156.223062621	102.429853797	141.646569798	131.110855601	165.845615929	142.087995286	172.229932684	152.289808311	133.589849935	151.675957977	132.091478426	194.36170337	76.6946780966	172.275731242	116.739353639	125.077291573	92.2961098684	137.166454645	155.193524693
g112	385.242983462	318.014020451	250.127355081	296.44701747	296.321903359	286.852928691	251.289690668	301.298689197	230.911823175	266.111113319	268.477558817	299.55812914	250.574598315	366.567166745	280.390931175	190.379857547	302.038060969	284.96437709	349.750227921	370.458734662	269.776445455	244.496318185	213.609364434	343.177229429	278.014260127	276.523591049	270.651650856	350.357770439	300.047243297	311.028464626	226.712017089	295.659306354	402.770654269	135.749690956	300.548333632	244.919725542	261.619859919	299.835999149	262.397335288	300.068044224	394.184082005	390.045830659	290.85052744	243.179660565	307.364603979	388.697481967	328.028247068	358.490308619	281.724376746
g113	221.26558673	281.753191864	175.080493049	184.078813228	242.291264894	176.879477385	316.370541106	180.921398253	213.039284615	220.547334294	200.33432527	232.382404511	191.021660399	188.59789064	130.956168473	186.05550738	230.542775553	229.031472528	176.819132195	291.327400175	170.482368475	267.831841451	163.604684282	210.154409469	199.095633513	166.330914983	228.190209697	227.311850353	190.303542244	206.266852192	113.046451594	217.361779044	254.43845579	138.923497194	202.303342704	277.202059595	227.869192958	217.743603215	223.745502966	194.93649488	117.412522897	215.39135431	192.010871273	212.598062441	229.078418228	227.540858803	203.914062669	213.272235241	204.737147346
g114	56.7685591106	59.9704929829	60.0855001673	47.9594683463	101.924193117	34.2004230625	85.5186182562	79.0901773049	74.2689722665	82.470546458	60.8208789346	104.664607226	87.5463149747	46.675575595	81.1033868926	93.9257782189	88.6871050942	93.8059786856	61.8100326682	107.210554826	69.1932313288	110.080177913	66.4612004794	68.7122476945	81.7208004335	75.6316055758	66.5665581208	97.2298264538	81.9640491937	99.4869589097	115.04032518	113.474707478	88.5537963025	66.034579947	80.5875941577	65.6831905104	94.3491209902	101.416360863	77.5556391353	72.0817640498	104.64175087	64.203402001	69.4965884648	60.4288505188	81.5724442926	115.676962958	69.7313280286	84.6982497405	75.8059327924
g115	214.919481073	288.005682607	355.537743578	223.236070896	297.298700862	234.35378698	453.534889189	302.655766246	305.967300902	326.714758931	253.100119749	313.113642441	321.809163223	354.118694793	243.389627095	346.649989677	353.815975036	221.794863622	353.697448207	363.254884802	373.348934575	393.635240233	288.005788217	350.421648016	303.929239728	278.803509852	241.666686901	210.343990281	278.301968928	266.182302872	278.175064754	294.679335263	294.818902904	268.772736055	393.447587811	396.0843972	178.748218018	291.974134883	405.032147036	233.579830376	333.374000283	278.748863123	230.572000861	281.638445658	309.201837519	252.686841313	335.012173361	249.255430232	288.844801937
g116	110.210842095	152.35512305	156.796692705	103.735439949	152.506485792	120.810415253	165.363541412	104.493973997	169.934836853	120.911651643	140.343391788	122.195947973	138.113849349	79.2362124922	130.040285224	138.342444192	171.361978086	142.446740678	141.347430463	131.68370264	101.259611228	124.127426691	147.198957064	76.1126902347	95.5773842055	139.749991555	118.156466116	158.723280637	162.102887539	106.001990607	132.752470545	152.040950904	147.656383924	102.889562012	132.941692272	162.87364614	123.6392623	121.7161938	114.626219451	97.2784287202	117.887832465	127.442622355	104.19799295	91.705252563	162.188516244	149.839419482	131.12000873	103.389284399	118.981166911
g117	143.567588097	204.715836843	117.681991341	139.03659427	213.038090562	132.808183233	261.332859125	205.892803568	214.758472041	180.770687574	182.687222388	173.383461616	196.968078833	162.297314965	228.608015835	153.854539775	189.151071724	202.512726586	162.405154137	170.354830518	284.113521364	216.271066826	204.663864281	252.769469138	146.290670909	188.044929984	170.382493775	128.421093778	242.563592203	156.293141242	170.715683287	238.859333704	203.417587928	252.245410972	137.839745456	190.825794143	161.159564044	127.087215636	150.817699707	157.387744704	130.41136364	154.064483963	191.010917033	154.201053933	176.949007668	170.290319791	216.424652586	144.759392136	172.660286404
g118	141.293611584	98.8777624894	153.590483842	105.191050723	119.638426738	108.528993761	139.671998214	141.58289335	137.660554218	113.626522735	190.293426258	144.017270364	158.621681194	178.16749882	146.713129406	120.266513704	110.515749492	84.4604168531	124.955939956	153.262225009	150.798102829	160.345691863	120.349693997	174.478565276	149.578797778	124.95446923	152.327171691	168.209438811	156.86247811	161.94482342	117.318159332	139.144809582	151.341874514	94.4248610238	179.909927761	95.8135091266	87.3397995397	156.819165964	146.675287849	115.557811288	105.546364296	137.724375028	122.333954116	87.5778673192	130.737328252	156.699277856	162.682291529	91.9826444121	102.227004754
g119	176.470191916	153.637577177	202.954561089	223.656472187	266.938127344	131.523415826	194.573267456	234.338951305	178.118845369	170.072580391	174.785122306	206.394371444	203.214549456	99.9385582662	182.579973541	182.688148828	261.066727025	284.039155994	225.163642464	157.354915664	206.104078234	186.587651539	169.007558826	270.496170749	227.38660488	205.285771458	147.746044926	189.710964361	256.079879685	219.736808186	161.806377622	194.403607219	227.406156298	182.897058166	226.119887146	195.400530755	167.400713938	191.09888647	211.478171846	229.533455445	223.411232677	241.392131048	217.932736425	169.467001207	169.917185925	229.659345588	151.515123334	221.629823578	176.894051334
g120	186.200978157	129.009916944	134.261375706	135.775966879	119.83977697	116.347051763	202.429472319	57.1374958849	91.7397419054	134.484386488	118.661043419	119.656528926	126.818739701	136.235498295	89.7279986175	119.155957499	127.078783441	147.242472672	106.445081144	134.196991773	153.725054865	127.180860662	112.091544415	136.13392701	140.543002612	151.947968938	168.093623305	127.635532305	113.814678353	158.964059689	122.871192481	114.530293501	122.696114768	131.20165856	101.038086085	151.870425133	113.689999932	129.781287406	137.351438772	116.605648781	100.73129058	107.971899096	158.791549511	95.3454085599	137.2642038	127.141376562	121.698651428	118.67264425	106.647454571
g121	439.362849468	303.178244413	360.283888981	328.365412252	368.997997029	424.653585958	440.485238631	250.275227663	367.888389074	342.251463627	273.965435573	348.916413941	424.301484649	323.493816798	325.487360052	356.262858671	399.501332423	359.674681216	309.779048674	393.895329391	362.768822206	265.566775025	311.151106759	318.788886883	346.735954816	261.176017845	302.660125569	375.556966123	395.992203964	256.677447287	434.861812874	314.621591299	378.271732112	300.609188191	408.453908527	422.01819761	440.387273213	237.037267669	332.203179162	360.219865294	382.455393076	420.232758841	305.196948286	398.050954776	333.623698194	380.973489779	302.999869942	382.559539805	294.28747929
g122	156.987068618	173.439135234	200.793953528	174.910192128	204.805576081	230.483605281	203.964776617	146.290786564	186.578725886	155.111672893	186.267714504	181.999051934	167.627230039	151.555775407	147.78221904	233.371970511	185.095167799	226.865219254	164.768556842	206.927300083	177.891605961	200.479844335	164.701560653	181.328918362	167.229609772	193.07696168	175.408804069	194.801519178	125.91952613	164.105497474	220.209722436	197.712189167	138.629198281	143.625021399	216.526088051	206.136923066	227.686743341	153.851321636	134.464536214	259.886723292	223.933287935	203.286637418	182.806720729	195.700138157	275.620159889	169.638336307	193.238920968	116.1805695	248.943000593
g123	88.0719954459	149.34305328	142.999204758	155.896775584	172.772753326	134.341158512	191.365387099	158.368916648	193.707092533	155.739791552	195.724977323	192.698925229	158.120327481	160.678826113	132.829960715	156.797409334	152.603250664	165.583180589	156.679156859	116.108521349	153.923919671	104.684712929	174.100261003	118.106267148	169.282944828	125.37045663	140.024715745	170.286309057	109.926594872	186.027521598	160.47743035	154.709369899	151.874351698	166.723255191	145.449277854	87.1584136786	143.628863177	203.874899056	132.263972285	164.093702355	125.682041735	161.887815709	121.601340319	207.4023721	169.232411518	118.460312106	163.173411842	102.51108614	146.133398396
g124	160.292645609	163.469045172	141.146490998	139.889247263	125.440069596	137.581057934	159.289003016	154.984992305	134.073043205	170.368879202	108.268886827	193.026311433	115.557383356	185.955692876	165.224402534	145.25300661	118.660437155	152.264291697	150.925452809	165.282509342	176.701607797	126.944295344	107.536763102	193.985469681	116.155639773	125.770842335	174.409317215	125.058119585	142.538402746	228.304525322	141.333654696	146.094074549	169.897073153	175.742680878	159.659624334	86.8759180044	124.076853665	159.121908071	105.354356895	76.1989824438	114.091324644	136.482396151	131.073572098	132.646284868	94.8445906381	165.602567443	114.959582019	95.4964506532	112.42322406
g125	296.365598029	289.156856747	279.832559459	208.706432824	241.371775568	297.137794613	158.297702075	208.475406815	295.550787555	201.047617669	268.976427005	203.484443553	266.900513906	241.452362293	259.282148125	163.705368274	322.002965589	235.710635227	211.899638528	171.199249862	184.698555586	215.552840139	177.24142957	203.611238065	264.400117037	138.962017532	188.133463171	181.922831823	207.130158904	206.349881248	263.776003265	247.324726093	222.836299506	224.214305254	345.657133758	269.05824152	236.735329698	254.932013905	219.23450876	253.060064037	188.321105822	187.82234177	216.037119735	240.342907057	211.525209327	220.013821471	214.597848807	267.579410575	273.996732733
g126	53.0768667124	52.4817466406	63.0583575647	58.4485726417	47.210249727	58.6640893591	74.9524130976	77.6140212267	65.2474534516	79.2115457787	53.453817116	68.9528695337	58.1812384687	42.671328208	82.7601404054	68.0741085417	64.4263630775	67.8289267774	65.2131264827	54.6899781045	67.4762333727	56.9377491341	43.2873395168	40.805325329	59.1644663915	48.282798304	66.8312403962	58.3135444593	67.7392994455	67.5291134374	30.8421422832	51.1285249063	47.0572587323	40.6634083728	43.9961549308	54.4222996738	65.5488695713	77.7404409643	49.5363070554	44.3979688361	66.3655864	58.7666893546	48.5515853104	25.0175064565	60.5544625231	78.903807664	62.8796056659	59.9770268723	48.124699842
g127	222.758957771	297.631969753	274.189441339	336.289176836	242.016709182	208.623432829	274.534017098	281.70797428	261.671478822	248.681858754	272.540541468	205.22920425	315.775903682	219.37606052	162.160250772	234.518877699	287.105221322	356.971140438	250.525606996	192.382054541	296.116357229	274.574676978	235.820837288	260.829986489	212.110211526	227.408597733	329.075247832	212.727692463	253.403208057	252.376459127	266.140622212	254.111112568	259.444208831	217.855148432	314.939333483	212.407268596	311.756452394	308.846648528	264.148065809	280.075733426	343.116275197	252.601456723	228.689946379	303.899166802	317.312518638	275.700214755	271.03673903	189.367695147	254.764460565
g128	210.465274185	151.109255749	226.971501001	141.953935548	169.924908766	215.641659499	200.559126211	121.001642092	217.02273466	222.66787018	245.521608144	114.7051114	320.239077483	145.222053408	215.448565912	165.27442815	209.919421132	275.159954867	203.53929406	116.809023056	156.601603515	160.273844532	147.19025799	146.203393012	169.0357525	194.68454144	188.170057919	217.916098401	238.955950781	202.895288819	279.539043889	207.683904447	220.445011953	179.128408703	225.252611807	141.508899524	224.245719628	194.117362665	193.447892813	198.423500825	120.954350522	237.414992514	191.777595132	237.155869524	113.570358111	207.989883246	205.349347547	196.485172355	257.581934401
g129	154.346893425	109.745663094	275.400507922	255.866410473	181.58474594	197.482355333	275.843171533	270.053656027	182.148192402	221.845800196	281.116314672	235.276254085	224.803400388	189.756061638	258.41506739	227.429729011	202.247371087	145.069887871	248.877834199	230.980897586	189.356534168	209.123077097	270.447997518	221.842000952	268.592983565	185.594786782	217.955583221	205.751380009	230.047635586	279.409033137	171.365439736	263.347642241	241.80112337	291.862031279	190.14449386	219.193263068	257.494779295	269.246437928	272.117123901	213.351565898	242.300650277	170.426600771	234.882129822	153.908485263	145.756808664	239.564518591	252.761595616	200.86400626	161.904201872
g130	141.996740658	137.177277249	122.373720841	138.664965008	126.717042948	99.5407135338	203.262991911	161.734147356	218.184121329	161.306956055	168.299258413	196.025334734	172.84972013	208.060729973	140.83645846	158.596573036	171.724978155	250.869470586	119.043913188	114.065064669	146.062180452	146.0497097	160.350640266	163.98374361	176.800049612	166.792336423	192.037869743	141.460707791	149.679317657	127.595475233	138.902576067	198.060406595	134.260622906	159.363683324	180.653132279	159.690266106	148.140900315	165.508909519	157.02814354	165.789333355	190.526955097	189.080645284	187.238450231	129.700919566	140.591880658	153.851337955	180.633464742	220.882998561	155.932705859
g131	203.563209284	200.352885749	199.625328982	189.661102216	221.613882157	167.460529901	124.885829516	239.926906413	153.044964199	135.946727973	195.21752346	237.827818228	176.699731842	250.618278879	269.727743841	105.05094249	165.043704606	201.599448845	165.246330802	206.716337239	159.144701807	181.989683743	196.655053118	180.394661222	234.815875296	179.144618581	188.595821024	240.358395805	201.229467634	195.699424702	183.184449784	177.468829852	214.352881274	188.106895565	298.682253175	121.059044338	264.21195916	206.988952171	170.632393833	251.258450259	162.380145666	207.704504385	179.103681494	248.960599188	163.735255595	203.552002799	243.681032579	226.905144697	170.652520056
g132	157.725643127	181.277314358	304.044558543	147.303894191	167.22905347	341.398253105	222.097228071	267.012832635	235.99369786	135.511025677	297.371440953	263.983179544	276.989029565	311.32643688	199.31316146	203.137012019	247.802995975	256.866531133	238.007701464	268.120275283	228.577392161	220.891563956	221.402526577	215.357803689	128.24907296	235.463830671	220.72810082	233.539775722	231.924487219	232.789455004	279.5120092	265.533272555	219.695692125	325.287295331	327.27903397	223.217021429	188.249072177	288.198948455	240.95826985	233.517731178	252.958831185	240.753827521	254.43678114	249.837488431	322.396181796	294.463866387	184.245896066	305.370533276	308.42824739
g133	91.5090332289	141.253996262	105.209410732	142.042463521	147.896621655	84.3943657081	111.025264022	98.5426630698	146.599486702	82.5590176557	112.367120592	138.447747111	106.205109292	118.763715415	126.561879241	81.67880919	86.033433629	104.650139543	93.0673027402	120.420267405	111.809326582	122.897928491	89.344022063	120.932368669	92.3971403746	119.233138381	131.613406427	100.713040332	111.172850101	125.328733874	86.7437438309	89.5357125144	102.211505493	111.809513381	79.7627223666	121.494237896	113.082755684	102.37579384	88.6837643311	87.1257175661	110.839738709	78.0829585452	111.033599271	99.5742597427	94.79247867	117.870006626	115.462799671	105.144646693	117.018539659
g134	255.466377209	196.128051603	229.080438699	262.551259746	206.458540238	247.461390152	328.128351919	179.21740138	126.304508921	216.119346497	282.342674025	232.954260087	218.398602015	251.342206131	290.519749428	185.815506577	253.167327963	186.937901947	247.228243113	210.80654769	198.593351007	188.095857981	206.266635715	210.875419484	269.138474855	195.179842035	303.420091784	222.981428697	239.563065441	265.714988678	243.4946805	225.77672951	272.461055669	219.405837967	231.496151317	244.892050375	369.23029674	298.990031451	253.825573153	240.996900499	194.562264482	225.436750355	239.411821858	285.438547516	327.023298194	277.290391229	322.5431951	314.457744345	208.911198996
g135	172.062861309	168.160190709	239.185270307	280.897061289	271.749515987	217.307655266	244.705803016	126.459379597	243.23703946	246.107612276	245.234271376	201.226521646	218.584675203	186.789861302	175.210462424	236.209145768	193.059650008	331.392458226	202.346653464	217.067488489	219.727712032	229.070968684	178.466024795	138.52240228	233.709965752	223.419064844	271.166892199	247.368651276	265.378906113	208.526343277	261.447741412	225.81835707	215.235746852	224.943450436	182.236053727	176.429363487	160.69286958	119.416097326	208.188100875	214.316966278	189.683175919	231.645637732	129.408201339	195.7384985	252.749137665	159.915047885	229.327100067	240.052401001	242.845747639
g136	186.876790766	150.3862154	254.552973811	222.30173456	274.466120666	227.620115926	213.145399224	205.996072165	302.116473915	180.7967646	223.71554774	181.176829161	177.391408713	222.616377044	229.143980839	226.907807708	218.6439093	216.339202208	166.751090531	274.056165691	316.46990695	189.139526524	250.050317917	291.950590432	149.678481274	266.202214618	255.713414094	188.307384309	246.757718375	201.329792015	204.477419975	238.64799819	192.432824847	281.837083641	240.169060713	220.050767574	223.333012746	204.58035749	125.520452281	156.768334492	240.88041915	204.427688994	221.885166024	215.711378925	221.231812786	189.440884543	272.215045543	202.472504224	256.549672903
g137	208.397465342	213.012570299	231.533808257	158.702423327	198.582897603	195.786121008	191.652842429	147.011301918	210.482709464	235.247291272	169.877074771	192.231476131	134.511049843	64.9011388063	188.2232057	193.185425936	173.06122595	145.57422229	156.082947879	205.083472965	297.698114313	176.593823804	241.8066395	211.333473747	164.345667974	163.66222136	167.509930648	204.755298525	154.496955391	68.4641404203	152.612605325	175.341314569	197.381434759	214.970637947	235.048454982	189.269337355	213.310460417	187.766161973	181.525904101	143.36087035	156.793224351	191.463951105	262.115245974	184.490877159	161.295500906	221.856703697	217.876693115	207.629960926	263.884049666
g138	170.244537767	213.725939298	166.119930484	134.578963026	237.472136574	171.419397341	171.299762273	193.580100402	237.287692453	259.535661161	151.867595135	161.918185741	174.485986775	209.322356234	174.416732733	213.877570835	159.71856742	233.145798292	218.566792687	276.624864462	216.373182776	187.286140674	187.355243267	248.081323333	225.34026071	174.698087382	168.283115772	197.92753373	221.180773257	175.784871293	232.142586084	175.822337092	220.164895728	217.776522551	210.13439468	179.602279015	191.245294428	179.619994624	281.200471756	201.583010411	235.688109448	218.320636306	181.426050517	251.146915441	212.684029233	209.570684091	250.606948576	169.677887086	186.802955814
g139	183.936451123	227.464299945	201.524535039	153.486102805	219.673730593	164.3733431	169.515384837	199.60408298	201.256960471	203.310573137	187.821322397	144.997353107	190.024043115	148.795956417	162.395612466	183.261472888	224.76063765	223.589537394	193.504664391	219.061450754	127.891889571	229.312309705	229.907870875	175.520543428	156.139643067	249.600608877	140.483854652	178.873139575	165.002109906	194.595084763	167.829380921	206.33700852	183.276866443	168.628924308	173.623557874	212.594498782	133.549612338	249.908741489	168.997235551	196.766296051	186.795669206	303.909337265	128.161257514	247.752249675	245.512736012	158.882964221	249.162720651	205.40088393	205.096546029
g140	182.868282669	181.308089307	114.115272744	210.029936863	260.901915927	261.241611269	190.018120857	188.330015197	205.30991286	240.106469921	132.24572181	202.220280013	218.697700432	194.294694709	184.982881506	222.209755549	156.719900523	192.080327155	167.188214413	104.655745841	189.932027337	221.215757676	222.71728685	170.332829173	258.743767378	192.11320999	138.802711169	266.77300647	202.443595516	196.48470375	192.406702929	145.500596444	171.002312158	177.842996583	209.610481744	210.54612035	181.414103825	195.362970511	204.251253293	231.041811829	194.771050194	154.514040408	137.431070301	189.825649937	236.633734512	205.283135672	213.593186079	274.141002931	174.371281958
g141	290.152489565	184.854054511	272.176877464	305.036180942	321.439084042	208.429072979	330.902606626	328.445935455	134.421723104	196.793666195	238.197618244	332.791153704	263.536420047	254.949331611	315.868966988	288.006681985	290.900278801	216.572408957	315.625205933	385.59608851	212.329192405	177.259811499	375.172618722	326.426424424	357.103783726	282.709743855	198.558694975	261.073549316	290.241605415	269.741402629	218.461903444	309.384256567	255.841209107	237.156270328	330.038000268	244.658812694	209.082963264	355.578008735	306.000061833	311.167598476	214.544325089	217.273797742	169.507380945	229.32968586	268.287574325	263.520326311	268.254186976	268.596917377	348.965415913
g142	277.193837875	212.768166605	418.417108352	205.050037451	382.500507899	370.864997925	266.32018859	429.345882121	405.57286835	366.77450551	380.204324036	335.694118548	329.90792241	372.068988869	330.912555215	298.135210773	293.608224004	369.575733547	399.233659636	292.341453196	385.094602681	393.625142762	267.737066529	304.69745871	316.999972434	470.689365353	302.270352549	219.337707028	322.157766991	461.95363462	483.089184378	386.025266668	362.85290122	246.798085723	420.775920184	375.581162052	288.703940499	401.316059024	374.742714779	340.961965613	245.195567282	374.026360077	430.522662444	312.451997578	235.562908733	262.862833829	307.637395506	464.838108382	301.786153001
g143	191.103592325	183.180339323	231.309618431	244.389046216	182.263558207	225.193658165	282.537603718	233.356780443	207.921588708	183.959008774	235.774027654	173.070105246	182.855813693	276.713769088	270.94601799	130.068215514	284.828464754	231.656844763	196.119493142	293.136933002	252.48970569	218.455362473	233.310390201	133.739868509	167.470343309	243.854851568	274.947188867	163.902735172	210.902128874	219.418337755	169.444227625	204.037371116	181.633056639	225.810861287	168.533641024	227.186846442	198.34311612	246.113020659	215.026151194	222.007865766	204.883500176	212.208924548	180.78856864	296.45047561	265.62772624	250.372241155	207.827058617	189.871385551	234.704087587
g144	43.4612663288	86.1745315616	92.2498710328	99.7238949224	85.8475259839	56.3409147483	76.4629354373	133.856379675	107.997983947	80.8075777911	97.0512764766	80.3062800911	101.109442538	104.466466085	72.5812891017	105.994869534	49.804585516	105.787319427	87.0294951789	105.636497978	108.655174608	117.070949407	89.3209721573	85.8187636859	94.6321296649	75.1295886236	96.3279702316	80.2641698629	91.5610968753	106.483432081	126.69170388	75.0861111726	88.3927508666	103.657949993	106.733300134	73.4132764946	107.376697709	77.5385680609	73.1429902946	98.7123864882	101.482852912	108.201691484	128.653599376	97.7461043135	92.736195062	90.4905730957	93.5708930032	97.210482332	107.751853341
g145	150.487361117	155.13303326	143.045804075	145.212054861	170.840916772	188.713222593	206.421446858	214.161993141	191.448318533	144.892201461	264.866147998	185.443840151	180.024893132	214.397850961	122.20883562	180.460547236	190.471602503	168.650633719	132.010687782	181.46478486	224.062437285	235.796048575	201.53809437	176.176321859	156.870108573	211.877091923	174.287283556	248.253798423	164.435483458	197.30905021	195.136000112	234.214792089	227.933306975	208.047465847	178.303111288	182.112993713	156.971324612	206.964422631	174.424310166	144.877753455	140.540562155	188.784852766	164.634073935	186.682926735	198.966698744	200.889704818	227.069852218	196.092304738	227.882628136
g146	158.672135935	242.841079552	253.554516005	196.890923152	194.335156284	108.26983063	187.88928531	158.869196619	196.659673082	157.092104812	162.817701776	199.605170079	172.428047815	198.018673573	233.447991791	216.375558912	238.974246595	253.398832249	181.205702043	221.945795974	203.665301537	243.518456028	178.145010988	196.987502612	189.852361374	210.157101874	259.846527145	166.13265026	297.293371075	208.653258023	124.43730164	127.61180137	221.576470077	185.342997342	178.911568628	201.644728104	168.881531506	116.777001856	234.542243508	267.330515724	155.601175286	210.253060936	173.424630059	209.146499301	245.210241837	180.747502548	283.331755009	170.658356303	196.764371732
g147	270.510980253	213.724258766	278.913507942	172.320956428	194.833640173	274.408614316	203.414744445	228.785616115	235.813994523	157.980820297	163.006416183	91.0031649685	213.702808577	172.567943466	173.958988229	178.600402999	254.894301636	76.9188428822	169.259706788	187.971125749	236.198053334	201.262231665	241.402452649	195.734188894	209.702863233	215.814555016	163.686358714	198.988271592	223.701003586	204.145813688	278.807556974	157.044958911	210.470653265	193.131295412	249.90578994	269.797303808	285.323974581	261.79873514	190.844283305	276.647030289	138.115695987	228.87264912	162.016415252	234.660121345	230.720737166	231.423326613	201.596307907	232.75177984	175.549205115
g148	180.746263089	156.479873658	98.6185104469	131.268596718	156.130895401	155.233126949	166.929034267	164.487764185	98.2934016433	199.154490113	161.60267482	148.268529147	123.503292159	152.6726335	107.872460393	138.56823209	140.734624698	181.622698906	138.916053646	143.035068589	194.793493513	175.905770776	160.100126766	168.983891835	146.752036482	120.45303599	168.614945985	209.081557018	177.564160539	198.6225759	221.228281789	197.590056951	176.908559833	189.911316965	167.315836849	208.940556688	195.310580746	123.313585304	147.720093769	189.36696319	153.134063385	188.234826799	144.59079667	209.635668958	80.3785081343	174.276590702	197.049697102	173.462120261	162.400765487
g149	160.584177373	116.520915515	163.816227998	210.761811555	290.832421188	196.448013551	223.166095523	188.020783922	156.069293966	265.35903899	130.607298172	135.213620375	160.193815828	183.878141643	173.811259156	247.88677556	249.294493926	155.510902151	177.539437186	216.158953146	231.67170065	228.234215267	193.166803904	161.979564983	148.878417087	176.339412475	217.617586774	207.351394704	229.031656474	287.549304647	233.887607309	187.679044514	116.856961348	115.737269822	170.917564073	249.414935869	187.794456496	183.284368515	184.979904501	154.928305086	179.61413553	153.295919897	206.665376395	118.084547363	134.749938772	193.038400448	119.279954391	223.615642929	239.419614365
g150	131.297735818	223.662425716	226.728241225	279.402723863	327.496889537	297.100061594	267.883209602	357.994167586	227.921271871	264.841203644	276.324705475	225.156051062	193.908123324	319.509696382	206.9218947	178.057105775	384.643834128	298.019213735	216.865123488	170.168782034	306.501011887	369.106127491	318.872181446	401.689915275	202.972397428	229.749653874	172.390508512	296.192461602	323.599180352	275.749044732	337.767582599	190.664783276	207.746341747	291.964451476	341.255360023	291.311609321	205.436782857	344.082281098	280.1167674	207.055416896	247.588977247	238.656905394	333.843420749	299.356117412	243.834080164	291.761346549	271.167080168	322.127801904	291.509921399
g151	137.86320398	252.080684619	181.799230516	244.627451318	248.776093257	263.927165216	281.465355103	149.432656363	173.439761287	202.248534776	283.454652011	195.946773494	172.013686994	201.337256231	271.011746467	236.193690646	220.806245969	262.057850144	185.767130599	266.260450514	243.597826724	239.632606843	227.412828472	342.174521575	315.05102466	245.581580384	214.582255862	276.741035525	264.036944756	292.342666754	276.932338328	275.545973574	404.939223129	216.789306818	289.953706958	215.635986279	175.343867813	278.153808393	233.48247176	349.300731964	275.955719523	227.399282637	290.666851852	202.162898917	178.163629054	212.035983231	286.122161033	278.291048132	237.02178529
g152	173.63519459	198.235614747	301.187703773	159.453643694	261.613019919	134.041412751	175.615453348	183.15521713	170.749196762	221.19228335	295.307879157	101.463728693	185.574804101	276.232038373	296.093526709	234.885903794	253.762539361	224.260997843	209.860049744	165.408173012	229.188161514	147.935551251	263.842431826	211.450316044	225.727360229	236.834852197	175.12719402	250.065802401	193.520628409	153.587704294	272.498664318	232.849990418	300.817098743	128.767332692	257.720560086	206.949202746	247.444348252	234.007888456	248.853750792	204.034135985	206.099610304	293.996586221	237.064298429	202.074222267	269.791350975	269.263872838	221.983973378	331.55531208	293.992401857
g153	98.6297163867	107.901078562	107.538385269	146.509628374	87.1056954204	117.272064178	98.2891638151	93.1147662458	130.091485116	90.8540515737	122.440607524	108.540105101	88.0101793248	114.472190868	101.071557717	93.4761956278	80.8717359481	105.420727504	94.2597447843	126.064761174	129.492526618	102.493667062	120.894393365	107.118350304	65.2850739225	104.219311303	107.196562874	106.854151361	145.914272539	108.884572227	125.615829807	126.313552026	111.375102748	82.4873937201	80.2033819735	150.652359855	97.7304393418	103.19070167	101.820894046	126.093921838	124.635487775	102.977996102	111.245457763	75.1780699326	118.755287098	102.524377119	119.616971073	97.5731080502	99.9203372763
g154	259.711109289	266.150024296	282.464430935	190.220248154	191.277485357	276.174886953	124.63294145	256.03301254	249.322852272	229.936376571	180.375066034	212.270741923	264.259750972	264.275556398	244.938824043	186.651438558	247.4244736	290.859354184	229.721536044	257.89235391	153.629284415	132.222907972	164.277435583	261.152794651	244.41860262	200.814581912	281.783370003	252.495768678	319.743957589	284.322081159	272.187657422	204.955354482	286.787266334	250.423679243	213.347928623	248.782468377	227.686529286	241.629876893	151.74604737	273.89196295	249.288428017	243.986101448	209.943625145	272.149524948	277.689286709	263.474244239	275.528756256	180.563085079	193.627854041
g155	234.516191752	283.956825369	230.839172148	216.98219933	164.923216345	269.687045758	187.689317093	279.823833915	287.45890104	152.590067716	238.136339574	202.568840293	257.081920136	232.367807477	214.934898748	250.910876778	200.745644221	274.655747756	210.466183096	235.117412913	163.843973178	221.251511481	274.444948513	158.05244014	261.979321574	107.382551639	333.526051764	201.777832641	197.054281572	240.082566374	269.15828701	262.746608789	231.839143497	236.000041689	199.047806157	217.247683862	224.528449852	287.356327814	158.379059501	187.854488271	272.153664025	262.051847819	275.580522681	259.282378761	260.842527001	301.306151424	232.374283225	176.218145489	237.999574906
g156	172.086790187	136.24035014	214.009809887	210.992647382	173.284367057	192.196238796	254.643153784	147.080535636	181.06417066	138.935166722	216.617537343	178.591520139	193.750667157	206.507820007	237.645077803	191.421436153	176.204057471	163.506005525	231.434720475	131.360782321	175.67183437	191.927988877	149.378608932	155.128925515	169.043125774	174.070377012	174.488520177	164.766062112	164.693231074	171.332376979	223.253728019	133.708952757	132.649589393	169.838354624	160.16486788	218.988226278	193.888531118	244.421684495	219.667653904	184.008606817	242.303488736	195.436255216	171.75650699	101.90267891	198.895657948	184.638087758	137.685269339	235.962666862	122.461688448
g157	214.64848266	196.298820146	164.525159497	177.378842309	138.968349113	116.748627257	170.11666149	185.23829375	123.211475517	264.867328219	180.569327546	154.455699934	243.305100419	156.611687939	154.33795943	263.883522373	114.418493343	169.610064119	163.707312286	91.1852163699	141.089891943	243.922493607	152.671129241	146.577063712	206.115412797	97.9901688604	210.609303986	209.018620053	202.616769027	198.807521284	119.040542287	169.060799637	206.035975946	235.260613873	194.751256507	210.985497927	185.170525682	168.868642748	167.901293259	215.866192146	155.293169391	185.874775222	128.101983274	181.455595195	177.496109291	177.986062525	164.856764083	213.783763534	158.153915007
g158	202.919457757	162.938847649	243.816385994	210.771429589	159.26450285	161.266455279	242.365790804	150.150948933	163.850320304	195.708823192	208.710282554	124.728327029	213.247648772	191.141654763	184.59795014	183.749427728	166.480422837	209.233569636	134.831293363	153.93404442	157.831070373	159.795837313	170.735557941	115.773430232	141.059095507	233.462237569	147.381055603	159.233182628	176.733296485	178.783824642	167.226045508	164.249202049	159.574303482	147.857003807	100.834615321	201.588562837	212.373419943	152.808568532	194.934631308	278.347885798	191.082529338	159.131196298	137.750541645	227.294077274	195.224015869	203.670767059	140.788658966	172.25485357	161.568541978
g159	177.338512947	197.462853846	221.36999496	174.578973523	172.792131418	231.381593487	152.458665419	195.085641332	145.92752957	88.7023090247	152.913583542	218.438391892	181.646126743	181.333682603	146.079189655	223.952712785	131.027504324	213.833674674	120.427577049	175.901080454	287.278621959	143.919990998	202.994133494	141.09122203	173.953078699	148.478641446	176.41568332	225.306799837	215.980852551	183.41310886	243.245583983	162.556129262	160.18653576	245.465721469	238.353652323	203.049889015	170.54601787	214.395299626	217.302755546	211.4151069	206.639515573	200.110323532	189.774193386	218.081346405	130.35391412	167.105668182	181.854168314	189.871006186	220.903594023
g160	152.083109372	211.534872615	290.591201573	237.144296579	149.899134979	229.361300083	256.391182377	229.050896431	263.049718896	298.174892053	145.307722083	155.920816096	280.601799429	284.867879701	249.828601004	275.904629844	239.874645619	296.388820812	188.517037612	186.280026684	148.532625182	274.071269699	198.533736306	264.210647321	187.980459515	233.394868322	344.975064821	253.16794615	185.744305341	182.599940606	318.983754591	168.95812588	237.948197792	123.34864065	245.816785352	180.067461302	255.465642242	238.319183834	248.265263787	205.845915968	324.965045293	202.450696017	276.996088626	232.359338199	308.61477049	220.522893664	179.107211519	353.029189033	187.362023874
g161	96.0196492577	118.59270417	103.963285025	113.439945673	117.077921059	133.212181586	139.182926576	134.87455438	151.882875465	95.8262543357	120.870109313	169.494766974	156.971801479	132.377794923	97.9830167469	118.801376129	140.191480924	116.10630762	138.161626629	147.687213631	131.866497557	102.199460936	128.229304464	123.455266584	118.652341763	122.865886187	115.764955745	87.9556678517	147.147048669	146.111059449	154.488439167	117.168627069	122.353896511	118.109024828	95.3907932517	132.188809933	134.508174048	114.974250449	124.894214566	120.546284432	113.270764095	133.481036481	120.121865697	89.9681867292	125.607346974	153.16557131	138.549792203	132.157448363	107.353168398
g162	134.637089167	139.0718575	134.477954892	144.157777052	105.297360019	120.923868907	146.358673382	128.183642407	146.510037524	168.692824866	100.907583365	160.930893221	125.560974524	115.031319437	97.8762607457	123.322651346	133.369869996	157.671694931	182.376776986	149.724970961	130.494454462	99.2344361929	109.543712831	91.9761800116	150.975197723	133.058840293	131.664072829	99.0718154686	116.632388771	113.634961597	119.34623055	142.356380743	126.38040783	123.473488246	150.423438527	175.135044333	135.172153681	121.703888799	143.191118305	145.521841168	135.153838227	102.331330836	166.900205609	75.9740545259	131.175529799	147.864688062	69.2925463798	113.058807158	103.434105176
g163	185.584682003	349.316551831	327.306021339	184.427856122	286.013958041	267.551027264	303.160259133	167.204935704	279.343287664	310.299689962	239.074902191	252.881191777	179.415812063	258.037930612	255.40534029	304.527265218	214.189869806	176.530546284	189.146224185	266.009075743	175.847240002	295.817270145	208.064270815	219.222446719	293.430222775	359.194516603	303.858507843	300.737350692	205.869360786	258.853470144	289.961942888	340.967024302	335.425905439	259.606161549	173.60259174	260.016978915	282.030128735	250.987089285	250.428579014	220.421114549	267.611413269	306.341020674	284.465369417	197.859510215	201.316433865	284.705355837	292.871305623	285.174144733	323.17786686
g164	156.170957483	163.200927623	200.076078813	171.92289962	122.496388953	168.164503368	178.997814515	163.343486801	178.814061503	91.2187500162	149.398100919	190.624245212	208.699273314	157.136912232	144.895891945	116.369878161	144.799108479	173.074572935	166.870319227	125.730236613	161.575843912	148.66880642	172.876976878	123.397374047	141.399680929	169.362245681	217.954047685	90.8903781141	175.32258341	148.602444157	165.151278178	147.142145136	116.236746688	227.800587487	157.619725781	157.226505054	157.226839181	194.242080709	136.2485787	209.607002018	172.56705045	158.301937961	130.971890827	194.747993192	135.363365372	201.79071448	167.040027116	221.566762709	169.312146932
g165	189.594420898	208.019867155	216.958601117	167.17891702	166.450370951	203.926217442	132.802261295	146.560547038	150.71276855	177.928331517	247.796962762	165.248986856	126.072996532	192.68568691	169.862665031	139.607961847	139.643529119	136.158874301	161.234454243	156.199472562	159.329430521	149.776527018	181.235148152	198.229798337	176.610305116	145.267078162	193.308615797	124.740286612	189.865808922	153.043466343	124.652899241	99.9745464931	232.064804215	168.048178151	97.3530863077	140.698910882	148.651654085	131.654217604	161.689214732	127.483780588	163.875289042	160.417821124	98.7971730261	216.867992535	175.855601041	108.105231711	207.723537266	132.957005494	132.871355132
g166	144.773201572	204.935418129	231.597384643	189.574714793	356.766436569	158.484216752	224.747798574	214.928605012	217.007012904	293.305395415	243.020219628	245.508766872	223.528757717	195.84175765	250.557804203	201.546099226	228.938049601	226.094781254	246.320919053	253.251270766	189.81480891	198.260551594	232.499504875	215.336247686	191.938702451	241.033893181	171.949875059	257.001642982	217.246776815	218.522691289	220.731030848	270.432905695	248.385264383	190.279655524	264.516957108	193.047493386	268.993774215	189.024916684	151.141177163	308.517173598	255.863867739	157.704649904	231.754276294	292.515496756	181.012595078	192.360348184	245.223912785	211.722183117	246.860445475
g167	231.370789058	155.074694504	193.292309806	182.951684704	196.213863215	202.709302502	159.79110128	137.389819097	168.528102112	175.52685196	175.158979535	145.967551311	135.999104974	187.687404301	182.737369961	164.769923573	122.964902293	200.986337459	163.668268104	162.894784937	155.260954538	171.937688922	119.971282293	178.791770455	196.533848485	162.449014744	136.331098324	222.640898869	218.454061003	166.567950514	224.65800791	156.61286848	174.815779465	159.181126732	254.047504177	189.410381278	187.010737417	134.804009941	178.008814725	97.8857989686	155.865915731	205.027450619	176.798295137	197.524622607	214.247508341	209.982787777	161.429949769	176.078999595	182.335014807
g168	157.396281691	116.243230671	173.687264931	161.587119844	170.528625989	173.017434259	192.305198171	188.130540473	144.288319165	144.331784754	89.9002378635	195.083184072	117.572861341	165.522533537	117.602769725	141.825781261	201.782846571	160.777429768	183.980807218	146.527366405	190.304054528	159.069177597	139.565814507	96.0193646879	146.876617126	160.72876796	125.464598886	146.394278994	97.9979986837	186.250955738	131.677043257	138.506600176	194.641042148	178.811841666	184.74332263	174.84290141	129.87603117	170.088169639	139.71368119	136.419726069	130.123136384	127.080641017	142.159104371	156.025908444	148.580895995	187.415527064	112.554787493	130.770181618	140.616636639
g169	206.118961741	221.797888528	249.993068182	179.064532418	280.198194273	210.420187998	295.003050894	257.206252994	154.838761266	249.142342668	286.211964059	265.551431815	256.254265724	266.823567283	268.155754915	223.000359123	237.247473314	250.197938088	197.532721565	214.255401852	222.342167009	162.771024313	276.826875866	164.255569688	246.748976353	213.893498677	251.836699761	300.812272253	258.987192777	245.20782171	208.91183022	218.941700671	272.438206366	210.520064792	163.189214526	198.148557319	258.543663881	254.223399074	249.23785938	282.179534588	205.197991901	221.937900833	228.032280772	232.621654376	204.995244721	178.778106784	204.722658481	156.515920032	277.815801691
g170	215.763906454	199.873813467	172.301000164	246.845746728	266.431864582	223.677124632	259.825614835	185.548575683	207.575743391	203.838935806	206.093542356	250.523420224	135.732486772	152.400907771	168.908958243	259.883480073	189.882119876	225.492421151	200.291879726	298.735199546	331.647295056	238.312834983	293.12413676	189.114423522	237.908949141	133.997610899	239.475122137	209.468243785	203.137833887	151.352101101	208.796375146	216.964208013	178.199912826	230.078807602	206.098999346	195.819261363	211.331166817	138.089676605	209.776268901	283.852039309	223.576101112	300.071733632	153.141420653	226.165215077	222.476667616	288.555138013	92.3664815548	219.956402982	184.698686344
g171	281.271042214	389.538613981	374.695928511	225.509041165	354.528940247	312.55194279	387.244032312	325.371391721	393.69085482	179.813851375	283.68099145	314.469886749	258.513389391	281.456228547	312.483282351	393.247431492	313.872369652	323.274161452	217.964979885	427.753251087	385.202129574	367.624098319	386.552738582	241.648534888	247.824465605	247.767482433	196.620216859	360.464080581	289.627983798	265.733786119	388.139462437	331.610398071	341.69597173	352.501028727	332.945604123	404.057135345	332.348473905	185.54759112	238.61831393	203.365077595	346.598536214	412.091809881	287.819898993	275.37059178	364.520346114	252.546713657	326.024994964	408.536903491	244.278492771
g172	160.265215864	223.63779926	170.970036706	288.481593291	239.853696093	242.308577137	249.347812058	301.10841653	242.684668312	223.980148686	204.859414416	301.734360139	288.543660699	218.429408791	282.48480112	187.248942704	328.201827683	232.554673082	178.079925678	255.308072165	257.071048604	221.28022765	255.486389698	249.051574262	286.749952581	220.662989859	132.664532802	215.203313679	226.573710494	178.05743264	282.646568374	281.617451965	157.017579195	211.301139911	278.488508022	294.815238184	182.253204072	209.802235969	148.439602289	187.729401191	219.518030015	271.601601351	201.927022266	233.953151126	267.185069991	313.930634321	198.348571305	216.198675476	257.996617936
g173	344.246725389	293.796162894	208.122957287	226.061658581	231.463678419	301.730919309	223.4529403	285.172898953	251.940738593	188.526688425	242.504882028	246.908693869	262.701530396	285.690622435	258.104468052	217.057556009	184.921476025	196.188342129	293.831254669	160.665278771	316.475627451	282.412643525	290.169007707	297.57922608	212.078323039	204.500880496	202.550221207	275.189152821	279.621105207	330.642456591	266.336595701	323.33450051	245.526429608	286.163009913	278.780338901	203.634615953	226.648596504	286.426693423	242.499597261	329.016419005	346.267247333	199.313780801	206.577012526	289.843134906	257.868021445	207.770032198	278.573003017	178.244026224	218.955274394
g174	60.324006595	54.8781809578	45.075363726	57.6955292131	53.583353082	48.8494731671	47.3249073665	51.5015743487	55.3870246717	51.3709300025	54.1203721235	42.633532076	68.1290220776	40.5106813455	46.1485264676	49.2780389015	50.3121014777	58.3991509869	53.0935827528	59.2683838614	49.2469164376	41.3320321377	33.3867447932	60.343426685	46.6233195992	51.4683995127	51.2138725302	56.5280610602	58.6752791636	44.1869181745	87.7609378492	39.7807004684	58.4526611766	39.7834387768	45.9849090606	46.6310604398	36.3242023446	53.2586689427	59.4817114528	71.3352721085	44.8389475504	47.6152186459	47.7550641825	41.8168446174	48.5571694539	60.9221119365	55.9049667252	66.9333611576	54.7484225103
g175	236.958271676	242.568875859	269.017711657	194.842232331	251.222988758	185.341352376	267.35484194	238.193195927	118.043323045	322.509283402	170.997250727	219.664246726	219.271852446	203.003274525	255.090638646	228.890085977	144.041252556	159.235056836	140.49128722	193.987250284	238.748184257	221.103636547	153.156226313	187.405346609	105.423000656	167.273874465	228.818863463	222.024533561	199.48186777	158.968653563	153.565269726	230.109007693	285.86275392	182.171421702	212.853681647	217.113454107	195.802256304	150.786320445	291.375038192	198.177869892	143.979985094	213.747628444	178.106462258	246.722916137	255.96688576	111.033459733	73.7222237136	211.160264573	192.140493497
g176	214.789389297	165.27119076	186.31395101	245.379799589	198.025016706	167.827537909	166.752460502	196.2516445	199.223644587	201.703457518	222.146304975	131.031045134	189.869250809	176.490858621	174.206383084	125.663811321	191.270612691	242.305326313	181.653061004	147.711991388	206.080656074	189.810968208	194.531519705	194.493239009	194.831516553	208.933044414	180.530362374	207.364573311	168.570107311	188.745322567	201.014350098	198.488700318	179.931619152	193.437128845	147.672351647	163.233841572	191.465385896	219.89645357	195.350528332	223.312271744	207.593285149	220.902483493	251.862244964	215.845861209	191.551135311	232.6763916	228.264504469	169.731533436	146.141127919
g177	372.382187012	258.504195874	356.401331569	265.891687716	452.778052139	283.254481771	306.49177412	273.548544152	322.766467229	174.240874114	224.843267797	295.136506146	261.329558209	271.027117746	254.798315425	312.760021915	372.777567098	159.800409905	335.078322539	256.074860819	343.278711937	117.034927169	248.827071234	346.911693417	323.588741092	354.154108055	275.345140708	313.899204816	279.956887666	387.154863963	341.991930909	239.411509058	355.256536755	284.153018879	230.252420754	325.427414509	166.418571806	309.230858775	296.238439315	396.236334874	431.448263278	218.483754969	301.01547549	317.481926804	283.548416195	330.60455483	307.108344509	275.803764963	341.954182599
g178	203.89215577	133.856481336	109.092517675	169.709576963	169.810606393	142.245344264	117.652736458	161.640809622	201.563999244	171.205387892	153.812732089	169.449808603	139.588733152	110.088055228	227.305840945	141.523591507	217.778367322	171.645713991	130.833722824	170.055574038	191.319013705	137.919058766	175.183698416	141.300772705	142.508511923	193.910110778	167.769852477	166.953540169	117.129605982	129.690076028	150.249703088	188.38472976	95.9979808349	184.195545421	146.763865237	168.336356646	181.968031404	222.669740067	186.393510522	192.981819323	224.73789022	128.653815397	141.611711918	159.963337828	193.635784424	226.508341828	147.16214591	149.331952605	176.095871383
g179	247.99969522	242.106760312	235.286890689	238.403752755	230.154556261	284.931854052	177.223659402	233.272679127	196.081966146	181.78347266	148.896228918	223.875305411	220.884329008	279.268528666	206.561145644	185.711777391	188.006023377	131.767314456	197.713667366	184.614482055	239.291385305	229.691472426	192.827586099	197.852178986	202.478235731	161.840998367	238.647030954	164.195531316	217.056901417	259.010355219	169.910687482	175.325138181	228.922329077	270.788471878	286.554852818	154.894058794	184.762936546	237.809804108	239.709877846	185.303848573	187.088439795	164.566530362	200.654049614	210.184445107	283.971801	262.534344701	186.313738062	156.754172966	243.615778648
g180	201.245918387	177.709692326	179.573106427	231.399900005	275.174228218	194.652887972	239.608626952	214.169324728	180.407946877	261.313933638	176.650967263	290.880701066	173.104877047	180.094265965	278.965981112	202.659520016	240.024397541	304.807867155	207.467416975	173.811434535	220.96618843	240.419370214	140.474752481	283.818934478	231.372352998	231.300709504	239.393739936	162.072421889	239.238273718	230.05740726	221.019700323	271.681687507	210.764490054	224.527339863	157.437825755	177.181986775	252.551804107	245.653571602	196.141533825	201.73375297	165.514197814	177.91327222	176.944593959	237.581944865	233.248636472	269.384236506	191.382481476	214.516869233	185.542815478
g181	239.91369721	223.58490902	126.606077425	165.30342591	258.769613445	199.805021143	199.829758433	245.904459339	190.991004464	228.486752269	238.995794096	273.138787008	170.937477854	250.775281796	213.48353216	208.128645557	273.1281815	275.821222239	241.434990091	219.203694163	169.888551113	294.181561247	209.053488945	121.855673509	184.981489512	244.06913792	310.731950789	215.524990639	265.284993842	223.960416619	225.921005315	235.979866217	305.575911138	178.925698703	204.990023224	221.08365178	253.931123877	243.074472428	290.365289495	222.940243205	272.057244308	257.15595054	184.494017166	194.497640438	198.505861007	240.43885767	300.962348457	185.929006582	181.234245137
g182	143.196612544	147.51325905	112.1170027	135.723327516	112.571205685	147.813987784	161.594879544	88.8360852888	148.544849374	144.679023863	169.796352827	145.198659477	133.859102228	200.436599446	162.292754202	188.916631077	115.502074744	178.953958611	192.668977311	149.293797064	148.671211585	160.674061771	118.269919835	140.260473885	175.746521125	125.485297968	155.31281909	117.845807638	116.967461261	146.883718836	107.425891446	220.181353053	150.302011109	129.281356515	86.5685043481	144.752404082	100.904653439	202.54649999	115.232059257	137.786132836	145.695342427	135.506843685	123.686085628	126.191776837	135.343850183	142.679816003	168.043704711	182.368619615	154.524467207
g183	168.690075202	168.226623686	147.206989718	131.781305288	121.635068849	151.050360612	152.441135141	138.377677404	111.94610603	140.88776696	150.716060325	120.293719706	176.621161949	159.26599225	190.546309583	120.694651181	230.54046658	159.185342302	98.4028403393	146.885760552	174.550478805	135.37336607	156.968730354	185.506201061	163.899039694	192.823770171	113.642219253	136.123180269	146.530988166	138.827519564	130.569891597	118.924825852	145.665293187	168.641034821	202.439103169	141.321519933	132.05010828	175.758647423	183.692667473	141.895506306	177.678217635	164.687036071	195.147750672	113.283641647	164.554507347	114.194208192	185.069807032	218.68215612	143.917543158
g184	320.958496743	389.038261874	316.693677948	338.700104073	339.396564964	369.102100204	405.020237225	306.784909751	260.712963166	267.80243125	378.572203886	284.659286504	221.351583646	305.522469688	321.469644136	254.811576824	342.123964291	197.066708665	399.118176262	385.20347843	362.806777034	325.138263428	237.211583616	257.585059336	399.952028348	313.323474273	279.939459046	303.295763446	188.473887897	260.538958734	261.988944706	362.453461191	180.481592475	224.008650733	262.688802527	345.165487028	309.485826274	203.630124755	302.167488462	507.657388764	241.814935126	387.14064144	430.722838686	350.605160025	390.89226449	234.556840062	407.941821133	335.847890109	239.299432198
g185	176.025998798	253.535639605	254.114946185	184.294131534	326.144792497	205.024224892	333.619932544	206.531973463	264.652471062	165.857278827	237.544940479	192.913077719	253.912813459	236.335243112	218.742650286	281.537351121	326.735538923	267.526117236	175.001097311	330.497398806	218.859975459	288.04370128	310.193167001	304.130815095	247.875846867	276.041659133	276.399263727	193.326910178	294.599531065	214.260940326	309.526165032	132.44473552	267.738836849	276.845071564	280.223429694	164.104098853	210.415746704	293.471795116	205.03703347	250.428654465	210.263087193	269.47272949	194.209389911	205.970570337	272.561374505	154.178647012	296.886999931	292.805151485	299.579396868
g186	260.254302374	177.340924171	232.244849906	293.597568007	256.009038153	320.364875992	266.799120764	254.115271937	162.690089635	216.098439424	298.997152134	247.156790582	311.287334527	322.665226071	180.867710222	174.360619546	265.850670519	217.634909667	325.72580366	255.740863844	210.675624009	283.441465919	211.269379398	228.5664029	250.429807181	266.330757659	278.937739125	252.288456139	246.004156311	317.069495251	289.469991084	273.251349145	139.897013633	249.239603482	254.956202489	207.837861824	255.79743417	235.574251066	164.210750973	318.050864817	264.067095109	208.188250542	293.504212912	249.606602296	304.778025539	299.187394903	254.169748735	301.179406816	140.038319786
g187	267.810595683	149.26551987	195.452418838	260.898047087	175.263891138	256.613487333	216.783638574	245.408842917	271.23446162	340.5546969	209.635416528	359.2026947	258.047060784	285.439840022	209.863665166	242.297675101	269.478136094	229.553121184	260.41682395	175.404505972	259.558354044	215.505535234	304.75891747	178.332374396	263.887556748	259.034361419	295.557148406	206.778198922	283.604138988	212.454522606	236.22220603	256.634297777	324.966754662	274.431200354	316.417359952	153.790416333	203.532785056	187.21237843	270.574129283	306.393958533	306.67236943	92.4244381458	221.196014545	147.628160034	172.564658806	335.454304314	237.689759759	245.651585078	279.301349977
g188	137.562952272	100.686630237	85.7635954086	114.40900722	131.645655933	108.704509447	95.2414858665	77.873553477	71.2134932712	66.917172125	127.512579957	106.566470155	91.8830454188	141.140028849	142.612294661	119.914031128	126.021606402	108.646417048	96.2053184913	93.8385632714	118.027417621	95.7391026334	115.371303544	137.114801269	108.361165829	70.2125791008	121.965788675	130.284109728	143.0777687	60.491395285	132.14445082	96.7661647763	91.7610029078	88.0599913897	94.8526428674	120.380854437	129.498509358	112.911427443	86.1129812181	142.64509689	90.3451705525	113.603672517	60.8211254878	73.8346311364	66.9874345945	102.214752288	93.2164605713	138.6858258	100.219492587
g189	227.572484662	202.201393861	229.316474496	168.399201193	244.723843199	230.730196089	209.044264244	166.650365002	244.690501807	191.147066358	169.525246205	207.561596786	255.833751825	192.012887342	161.214523402	188.627966805	137.715043302	200.282980284	240.265646461	192.335903331	168.31269147	217.906244892	123.204506107	224.390316438	154.153827312	124.207464074	177.285666138	149.64568372	144.165548604	142.02171628	131.49206516	195.287557663	192.669551134	152.211666907	243.790223492	180.800571003	171.415154985	120.187663202	216.823937549	180.376420539	145.190586053	198.597399702	255.662224196	146.196206495	232.964044006	200.794382906	153.461975381	276.40552775	195.738651471
g190	157.468355724	169.579309986	234.899393018	229.174487851	181.948010416	181.617309411	192.732395056	99.8260751304	207.908408087	189.284198097	217.707231024	199.266898571	212.003965188	207.443263174	222.701371162	212.231279286	154.100638329	112.907770147	181.940585464	137.584110904	166.532410279	253.829687903	152.22897817	186.316383819	169.794506469	133.443967292	161.633720788	164.409240357	196.711774604	152.437620607	168.035451609	179.919694386	163.270459685	178.160334438	189.616365796	173.531295656	158.791962367	125.003074937	218.545771907	264.540651965	219.28492611	200.372198381	231.529788056	142.783209766	184.09127484	169.629876864	211.972460326	175.164445816	223.479179177
g191	304.848677978	159.508512221	165.900183562	376.759490897	226.615017447	264.152802773	297.966094265	230.513373591	273.964096185	252.299581766	297.64733945	206.650420696	343.351143508	208.621026126	229.897872759	356.178042025	230.600652638	345.908053755	204.590213297	265.47263598	295.382095379	179.635943716	237.940692489	189.583781849	319.774124738	295.570072125	342.705026379	283.66211432	277.35263825	157.790678327	264.497782039	300.577339592	238.269737431	219.926300099	320.85298638	333.569983839	208.570502653	195.314819308	274.667345743	240.097626614	244.966206866	333.313997168	284.185444446	197.197750384	286.913766174	285.577642076	211.329402058	197.00880992	312.422034308
g192	306.167583725	276.74631177	193.958538264	124.952739962	223.703201454	229.28466381	217.720867087	270.258455375	176.085356975	333.911186918	295.330733832	265.845354124	285.1341583	323.033540635	244.339890964	199.408917842	213.085996046	235.321679128	258.12308797	224.246089892	257.63783961	179.8984089	195.421347906	251.375909367	276.600545459	312.395576306	300.263438451	300.622208124	255.422033307	175.375862356	280.778845077	232.871294327	300.2832732	316.935432686	254.739791203	205.283535519	224.074197573	210.600641021	288.687926551	244.463467716	273.802375647	355.750262485	258.650252477	261.418146449	234.637605637	252.506377664	233.838427608	239.170265492	143.198354918
g193	160.751006215	122.009908823	113.048372678	179.544916757	148.279448539	169.662262358	131.240804396	169.716358743	149.286817891	186.179271024	176.936687226	179.061824746	131.945342434	138.064007258	161.070044841	245.512502227	122.843891101	219.115001968	171.863597446	152.338376704	150.609789739	152.819736477	134.506287101	178.958395769	155.148953574	107.503756456	149.767120539	178.918606047	114.30624685	143.195329558	153.892101336	110.303096124	122.451175318	136.098028452	207.125084896	142.535679982	135.31580549	198.182372059	122.200732716	135.82340911	181.054501962	139.759682006	155.607971798	178.946292578	187.921351836	208.246492501	194.091956095	177.964799006	147.538451755
g194	70.5896720273	90.9717743392	109.649057866	103.391932771	148.529192748	147.269923267	97.1107067222	98.9396490476	77.9697852147	123.374879933	155.03814669	174.940128961	104.325509706	163.541657506	101.70981071	74.9534713839	134.249837854	49.4077284693	127.428431827	88.5800650582	118.610220869	130.991967171	99.7548314345	161.22846008	110.93733073	127.40829668	122.824234467	154.864456233	143.781451448	191.467781473	138.930469886	165.017272383	172.415005081	128.090738274	102.671598537	172.394394103	103.369039073	86.9653818047	128.946487165	103.763779409	131.449545497	129.260323513	145.119905186	135.074642101	95.8928112559	100.075673989	150.603792309	85.7837571555	130.307545546
g195	271.2754061	308.649618299	254.313478606	199.154696156	155.102914655	164.016548525	272.211848084	360.882439366	274.298702857	259.352763717	293.889734501	226.157986481	327.786251036	145.501471489	329.008330651	378.653571048	276.443973905	285.091692114	223.695071853	323.336593765	284.119925953	244.909037293	210.344175079	243.261774084	258.561220741	311.663532644	224.495783141	269.315862246	366.53630602	339.92035627	286.71800667	270.031592235	228.169697565	173.482717338	335.499488389	229.299995739	201.937214152	273.394764429	298.725712467	281.450822954	244.800039687	327.373868635	241.743283888	246.604608036	146.997540132	270.664636846	254.752119195	289.413147297	203.941928044
g196	180.941680044	112.242109345	145.41208189	142.264763015	136.469376586	131.25935826	184.934904662	179.474426661	150.034242083	195.314327908	148.129848025	126.880768301	186.559408881	144.424379235	112.103238841	168.774559171	196.803280602	190.563702352	156.53715364	115.088842344	140.701908095	102.546728558	152.996495414	149.909496247	131.917904677	225.215680196	147.155586145	150.06498259	123.493398882	145.539562431	189.554572877	151.280938338	149.322031339	179.197935326	103.124114621	70.4496078869	107.933266612	138.595212735	185.346521965	188.601283439	217.03149013	158.393197422	181.063179983	137.003211053	159.787711208	214.141226327	141.570122129	168.134102012	154.774514463
g197	185.190720486	197.068281715	166.342268278	222.049379042	212.817695324	224.475699004	183.706260564	181.031022894	151.614528239	167.054731822	130.164150188	224.409542645	216.84237366	196.845055567	158.209848028	177.817858888	240.017460058	255.818971901	228.861540094	197.756088481	162.308057753	196.158479782	114.499621934	181.643958704	100.39968296	195.418078077	209.849311658	173.85844906	126.251567513	181.187380233	238.781370212	229.924531559	209.062249003	193.254033845	205.36526613	136.101643272	201.007283976	193.077753531	213.788644852	229.47019022	225.68980074	151.933104727	151.894086697	163.783034159	212.341560646	196.749343527	131.651656884	169.430587515	215.698778501
g198	159.016847617	198.538725663	178.309538782	150.926781765	232.831989523	130.174769402	106.464407486	147.603222182	131.831687226	204.810039987	183.605454981	146.679204541	203.354926811	175.775955486	140.018944327	159.900996287	215.699889464	152.364172909	102.85745631	184.957055358	172.254726447	148.408150691	212.092771144	92.2053918097	175.685901766	144.168491925	161.825182987	138.024219092	129.04378938	181.942230212	163.388530115	165.820036812	195.415898672	169.746419727	166.246358431	176.912828713	178.722670862	144.202965192	156.864311244	165.724500665	184.457633981	138.798822744	91.5030050568	168.951498303	163.296764504	144.068747267	117.02816687	204.438721025	183.461746076
g199	251.871927061	233.809158193	249.384508957	334.558538966	279.494959173	215.159174185	243.532737374	221.467055751	256.124875665	227.104961796	271.237426901	239.360016633	266.114093858	287.486411484	222.09753911	233.599916033	203.642039364	165.550800718	175.428202023	324.716943387	125.15830787	223.568829267	228.251900744	197.146335744	208.584806788	295.079497476	280.628121502	274.376194857	270.375934142	310.114002056	276.308258727	202.760320233	305.453772684	233.317838043	305.354431365	279.804269568	257.886477265	310.258647644	178.549240198	260.941324637	186.255150286	194.817115006	251.561814365	187.821360453	331.875490509	249.581486517	267.212290915	217.537323499	247.265252391
g200	268.511331932	191.013086037	178.81407956	222.014663666	179.640833996	181.112534937	143.147117681	131.50864484	188.210360881	185.322629507	186.177119443	222.656546273	231.57612383	179.182463981	193.320628221	199.266598512	160.66290466	209.352023189	112.117373554	133.306606592	206.954448322	209.612375313	138.109713523	204.772435455	281.51417061	177.159106214	232.13641311	134.533455653	141.825856919	143.537380599	186.384585994	208.746701772	188.754560739	171.424155333	257.094908376	181.311401095	221.377934483	169.64452856	170.083978287	269.537184716	161.565553447	136.462878321	228.451900944	232.821283092	276.168604459	171.272797707	173.599957936	229.494883553	265.077627553
g201	159.809791581	155.719219429	116.180045683	185.425446269	237.990743993	216.844160111	184.954981692	178.847147898	145.790438169	197.141357436	226.285551491	209.559813165	157.926921482	191.660864203	185.954679425	148.779779921	239.385637057	106.24897815	174.87231903	241.724795829	219.072160545	156.14885008	265.759570394	117.58810382	159.822957845	221.900745765	149.978445869	220.875604294	244.299532193	258.656021793	173.975372076	210.862700645	246.686682743	171.151025337	142.795274306	209.635975641	239.998007193	153.232922075	194.12291877	182.387246715	198.549231746	196.105267215	193.163803052	167.935661742	139.645776486	94.3111295991	187.186103616	256.378520273	239.953890073
g202	46.7195654333	24.3719655419	122.041704992	58.4241107803	108.381337897	73.2012394009	94.5580606137	73.2034576498	64.4837632804	67.5420229598	88.7005765746	89.8431026557	67.5121592779	98.4437820919	75.4520341622	100.494612871	78.8927425954	69.3480882341	65.421351711	51.6343298547	92.0229123714	63.0421974505	82.7041942793	51.4357250635	58.0056661678	112.112058777	118.304436481	72.5643382092	74.9525093906	70.472421194	43.2041870712	77.6004907871	106.003607986	73.4997099441	75.5494674684	61.2100404263	72.7688332168	53.7749355779	53.9310013094	50.623767404	50.9313977205	81.1539374772	53.7986831524	87.7259450014	98.0513198936	71.3479016245	49.8826005489	77.6052460183	73.6695259421
g203	84.4829089438	105.839402673	74.4191973	143.926359591	97.2608779162	89.1141702684	104.568195835	94.8158368995	71.9612452165	78.8201082645	103.116089695	81.6799822126	110.019024192	147.681466906	163.908777957	108.240820939	150.708734067	108.277998009	97.5805461742	114.903256694	96.3791287604	84.4765549649	137.752243677	121.601180748	89.9551183025	83.0819323122	103.717552654	62.7867939742	96.6538026923	105.862419318	116.307899755	140.717852063	126.518096267	111.513788108	123.888979531	97.1255403842	142.905793864	128.873637216	125.086226751	130.41598757	105.144417146	103.933932522	110.823848129	83.6726213336	96.9846465264	86.8330082962	79.8870993289	136.116395279	120.360717115
g204	260.854583995	164.397949886	167.93058152	235.501772178	176.683737537	165.350878533	196.605907525	194.982651665	210.796457596	190.562861214	171.606713864	135.582251161	138.519204949	196.995904329	200.981617252	149.703971534	128.383892696	222.919297379	172.561213029	190.626644197	180.632553254	187.919818151	163.031144049	182.476251821	251.640661938	178.04848986	106.47919263	224.85563378	113.60772467	196.593102228	207.482615075	227.95421231	159.094062179	220.07383994	207.966380426	184.201140397	157.286653965	260.88266366	200.352047134	255.412626501	245.828286521	179.820145129	247.886533636	157.809241772	121.602715538	206.063877932	152.010243326	141.761897917	209.74791473
g205	123.31081222	142.991880734	161.810261208	213.817701982	221.085720556	130.541683578	210.243712604	131.949925225	141.729161715	167.134493029	161.559062098	187.279015576	183.08111372	217.452561807	149.795946601	247.84422505	185.703472608	196.354633876	171.301297644	134.227982066	180.608769557	117.904221632	151.488359583	159.223586408	191.650106534	301.856752815	186.948936936	179.488269842	212.605516952	158.731556188	189.219894194	135.445061939	193.022478415	198.112950812	160.902144947	158.045109585	163.062706404	139.326513959	199.724706256	155.37378015	163.771146186	208.970103943	153.730578635	196.375179993	251.309607228	132.802251137	107.029991348	178.021002373	113.709134031
g206	76.050784868	24.0191126411	98.7481373039	43.7848262796	101.993395451	73.4817019609	83.1671114707	51.1724423499	64.1455099331	45.2421740061	73.863103419	69.7166459756	69.7319871997	85.6133082025	57.6966078143	107.50384978	80.3665283514	46.3787569303	65.8197927256	60.8741425569	80.7806843252	58.1772303755	68.8321778117	49.3798930959	56.4589984137	73.8005668363	86.2701564717	57.0293664137	82.0294788673	91.5182223373	86.1098658337	51.7249932031	103.586357427	115.751240418	75.8950240894	90.9121790946	69.9440790956	51.0327655406	111.400204491	67.5113065258	74.481116089	133.173054004	79.7970190539	76.3041977295	36.2767268023	58.418759888	72.7785052501	72.4506767681	86.7054940201
g207	136.139107194	128.807587428	119.104761262	150.514535775	103.306237732	143.468700463	163.637221155	134.547293253	135.51103402	124.349616948	151.104577599	150.301475988	88.868819807	148.545368837	132.386871273	81.3242041399	130.460338543	74.0062453738	118.990749444	105.311282921	83.5541170443	140.171500409	160.423883979	129.418421428	147.184270937	121.520181783	149.552131066	107.904707293	127.304791968	104.986572415	114.371594353	129.442726034	103.801388577	177.808357763	142.025452016	133.294913149	150.83504041	152.551709275	98.7731995684	146.90312973	108.614428821	117.770629108	129.429987956	159.682289031	114.493956744	140.607636722	123.269860428	109.043393961	130.018862524
g208	129.330246485	189.076966209	124.840132467	153.276529639	156.984552822	186.257412376	172.182914645	142.006177642	103.864887369	113.18753448	133.538565448	116.196787955	159.119382461	97.1600608122	107.713967694	129.315980654	164.929206098	56.0776973301	176.940900012	161.596498402	166.437105227	122.763562345	91.7169925096	102.061830039	114.447591233	64.7686900258	127.322109456	139.429814045	153.840203205	151.09569764	76.058499901	68.4945770935	127.939991924	136.351783186	178.666041633	130.869408252	152.298380986	131.640462761	95.038039867	83.9598891251	165.807499351	105.91787935	149.955915305	138.023391122	111.095383429	120.390211846	109.921075419	133.585145801	128.474691199
g209	205.90519307	296.213327797	183.168414523	304.380577327	254.169747824	230.708802902	286.418703738	245.034033094	145.790355707	200.242859933	313.341436149	358.169741718	236.88960124	331.88752661	301.649149312	292.841312232	265.897128763	193.687489596	265.476723149	302.280622182	405.026829848	168.335240849	215.045215442	248.875834014	210.831741115	301.933873702	354.404845315	292.974523801	322.233997705	194.662149037	297.815751684	261.891953776	254.441893441	179.237697795	188.91866628	185.37620122	259.520271713	182.143956045	172.35837559	194.668875332	127.498143186	329.903424124	293.659747661	332.464236916	360.89693926	155.186290562	269.820876702	336.758111199	258.380356813
g210	32.4366678174	22.8411363945	63.8174165661	30.4677812878	80.670217181	57.2674253361	39.5039674453	46.4306788377	23.859466872	50.1793909065	55.3583862045	76.2458291547	37.5367778808	61.1521617995	60.0367703928	69.9240403657	53.8495440819	44.9019931922	62.5320690818	33.1323839755	65.3023390049	31.3027947778	49.1673021607	37.136956292	52.3998570083	63.4315335842	62.1685483317	72.7743514659	59.109163954	45.3033483935	43.2707887922	55.6485864024	55.9221979696	85.6985859066	38.5824727003	59.7423223469	54.3285661952	25.4102994302	51.1881634174	60.7566426798	69.501929055	45.0180494226	26.5246458399	45.3981036708	45.3340707235	39.9391555315	35.4100549254	39.313377912	39.7547578904
g211	168.072701108	155.122354993	81.089450183	149.161783952	154.522124262	102.588288424	158.783040244	152.56633709	160.743164186	108.001153833	161.83621642	183.115822869	101.225777008	121.347488567	158.49538813	150.695035356	198.497904056	144.493237434	190.067481184	170.876450648	190.330399634	79.4688286929	154.858332128	196.466278268	132.110746276	74.3348834194	123.966832703	127.29640553	150.10132026	141.755993362	157.534724661	128.426553379	183.371107431	126.03832269	117.238556439	129.421018914	155.338227406	101.1860593	178.781591193	167.32043432	121.496090519	110.374936555	115.309943955	100.641109537	150.262783483	126.317078029	169.531389127	129.385391852	193.898925684
g212	193.978317746	241.850236395	143.31052683	250.61662316	149.671024324	112.345687644	235.641591221	194.222200891	164.754151751	203.550682954	166.739792299	108.344533417	137.092767929	175.486214959	117.716720468	134.87770563	155.991704334	162.078784808	198.230905602	116.984856285	227.742448845	198.806270562	144.79414648	136.893430148	206.155687686	138.640157834	147.896911216	117.187904141	137.193134299	171.665505836	167.813762014	176.22249315	157.896950833	264.490789717	160.724351395	180.625235575	203.116828726	195.455126461	124.383618836	171.018969643	170.989802413	118.074738857	203.96844788	180.51534963	192.32382863	193.121487079	147.947075779	108.884923434	173.569702185
g213	130.056579113	182.990463422	234.042179925	173.356900965	212.536716711	204.863878488	249.910694539	184.572858158	157.066320818	120.38158995	96.5684417586	212.816653753	168.463806156	164.403941231	256.384571893	248.539852622	197.776996701	152.205932945	185.926706964	236.466939352	226.339855739	151.316280325	143.716956681	165.934855173	175.484561954	155.93538133	253.700388258	134.742773801	230.705590095	111.132097205	175.122304018	138.951483243	173.130375704	233.658244851	130.343747033	172.041933984	178.164878122	167.554012144	212.217169014	104.144968748	142.24180938	145.238974406	168.927820129	164.736923218	163.350960326	151.784087875	152.995677253	189.698372428	154.977756078
g214	32.1261440354	13.8240840958	53.5571494936	43.8281305395	62.6356139269	27.8972253927	45.7279918851	42.0820450726	36.486700832	53.9991707723	70.4131956197	52.2958984738	69.6631878368	48.0766697604	40.5438726071	60.478108608	39.4328652438	41.8772870596	62.077591573	50.9098780581	61.0101648706	23.6311983998	34.0458492841	25.7983324549	36.6163795849	66.4639231456	57.7975070373	59.9056495836	51.4100526747	37.9570211499	38.7862908815	37.9682165247	54.6020732163	75.218971502	52.3887017395	61.7649245454	43.7999463262	23.6222653904	62.8247953572	47.8936390085	50.3067561474	59.1113219985	35.3533857137	61.0757835903	50.6574807733	43.7934686264	67.990850056	49.9956307319	52.7356813816
g215	170.498451622	151.735625691	123.706315666	126.791974655	169.409935632	148.687515201	142.981410199	117.56802317	178.385160492	150.107338003	155.657963824	188.367753068	120.092665002	158.371808815	121.186224894	169.422033872	143.387859393	126.682081265	161.600867052	145.899962578	181.037631786	171.639684623	180.905536898	150.164520066	156.619628164	155.657341783	148.040627174	122.102016345	142.108848416	186.64187065	169.171739562	196.206519942	160.232910879	83.494199718	104.94113666	197.917307445	137.012614295	173.57501624	119.806107178	152.184087672	189.11541638	118.301370047	133.542325169	193.496549758	225.995475295	134.414317111	163.281628389	157.292044624	136.116943247
g216	217.733634222	143.690027548	156.602785132	172.723684245	185.886901805	174.901930968	209.650363292	160.135309044	203.676952534	181.139476632	176.626971364	155.635980271	183.677918461	202.158122347	146.307839126	189.838495298	137.075962099	83.7800029334	155.411246284	173.475677921	145.041535828	164.140249631	208.936159336	195.833025718	147.887754956	183.266032524	158.823808027	25.9443628405	125.74292955	162.778942012	142.256566561	204.991509276	160.300239495	155.693793782	196.004584423	116.551199869	147.209613617	170.97518694	150.192667371	83.8019804661	189.099236394	196.05488564	111.968099683	155.47254419	122.881063199	206.283495029	186.869375367	135.638018194	258.658316337
g217	161.974910232	117.332761782	143.389132065	157.239421641	174.685799281	205.867958805	180.12904128	73.5530162903	166.579310931	147.235734481	259.587892978	172.203614621	166.21946822	136.305952681	174.534683996	215.514326005	153.231721231	155.525724297	161.148267832	182.943616893	228.748297189	175.986535874	252.803313458	161.403467063	143.404612245	259.903087043	173.307291248	102.154934674	190.32686549	178.122654162	155.796809617	112.80928338	191.473862833	208.353972361	153.658462923	173.559478831	146.389493673	168.156807705	307.499082549	124.084870509	154.617916665	195.763666815	209.370712826	154.661651117	160.447957278	185.592436199	199.445481839	218.23990252	165.732949735
g218	75.0508730046	15.2360699812	65.3702925646	51.2648190987	94.2471799416	48.0168500727	53.1303382309	57.2061960395	65.2385587339	69.8044230906	65.488562341	73.3620242756	61.304128119	80.7058167823	74.8848771526	112.419808719	106.875692976	51.7224150771	117.97543672	58.8585894791	86.747422807	47.259729477	68.9727198283	23.8497048177	60.2562389946	60.0358975576	71.4822999446	62.9148353929	59.443777319	67.1118526994	71.881596887	49.84794833	88.9567949219	83.7306622534	70.1694834357	68.2074752023	64.6388931246	42.6585759029	48.2515599206	49.0424585036	80.1693591835	93.5862484397	52.7451746532	60.4278476229	100.214026716	37.2114878244	73.2770993468	73.82360175	92.7081808775
g219	97.7245917451	105.644757596	111.154688008	111.497092874	123.907749732	102.92354944	98.7253539704	90.701992034	128.178776671	84.1661822552	133.756824775	130.483391417	103.813847377	148.028341563	85.4499582186	145.168596635	134.804850333	136.634431743	161.175951317	86.8211770682	86.2843574423	57.9495791606	137.544463357	134.271963079	109.993882962	143.973708489	100.973935774	88.1799084169	102.318835463	115.242167872	111.154216436	81.4454039385	123.151247565	196.648548298	135.022105864	130.503509538	118.00470174	84.1059871783	83.2354900387	134.917693678	115.808218053	105.524093416	111.577646955	165.606397503	126.038257853	92.5763079268	103.404829141	121.717457775	129.804498701
g220	127.598079472	98.8266612693	99.4670835605	91.0285160022	77.9420733649	91.1554860985	86.4063780591	114.793528456	113.359758642	89.9981764113	109.929272398	99.2973512688	136.50775579	91.6272142535	150.338232504	111.180039618	101.658165528	127.449597344	89.6887884749	102.515107612	95.8199011585	73.0158683734	83.6449324573	75.4648336754	94.5818442537	98.0802987856	93.549820582	88.508404453	70.321803201	119.747649265	93.0342192143	81.9050497574	78.7121762601	86.3117158185	71.6821516394	100.689390453	121.623880444	94.1697636745	89.7156144954	86.7480463493	93.3888897506	106.489137004	99.2509210362	102.976234089	108.515691152	136.837961323	131.104865495	92.4353210775	107.040943644
g221	128.685217602	132.838137245	172.923961237	141.45291277	185.50056408	139.774072072	172.946877173	120.99012462	144.146443613	119.850433926	158.895299912	112.385564686	142.810246428	150.829020653	180.794537416	152.697146176	184.668531585	135.667278044	103.781324209	162.141911806	154.977761302	117.129813008	118.940901222	110.852238618	142.536644973	154.760019538	176.858758288	93.9525593575	194.795978616	144.601336958	150.725611765	145.650820241	155.941969993	162.725249185	102.59430598	134.74991756	155.144731145	88.8433148037	156.855734658	168.874018828	134.616559343	153.598511337	123.748991718	156.128728971	164.647230721	98.3960267729	192.95800941	147.097989003	182.642749136
g222	54.4372904501	14.4205155794	74.9634511171	40.0382477741	61.1229267631	38.3698847601	32.3075653469	28.8316309177	34.840229876	47.9807873998	49.9576685544	70.8127774969	72.5306934493	87.3499087005	53.2893775273	68.0751739626	60.7879092785	43.1760138101	57.9638221697	44.2306235513	48.6635064671	40.0803755608	55.2238806488	38.8893948949	61.1369644333	47.7172083516	79.1168992811	48.4652138127	35.2721408094	51.8974868848	49.3734124566	36.2108455665	68.7367187935	81.3771180293	38.9147376611	69.4559595548	60.9985741599	42.6843479589	58.8662697873	43.7002930433	64.6072627749	50.6044270893	25.2941437214	62.2837758506	52.2064072804	42.7321292325	62.8391560947	44.0913864089	52.7484688811
g223	174.656150479	202.737071866	146.151696597	116.588414786	123.072801986	131.145255813	102.086602552	170.898840397	213.510539109	203.718279911	198.49902234	198.790199308	227.342064368	201.220993158	228.509331962	153.250975748	147.724227616	218.457311648	185.037587189	132.779895077	179.876799711	111.781821088	200.74107871	176.451009749	224.727276223	219.10362016	157.224341513	149.777739427	181.795687927	221.628093881	128.845370071	155.173590876	160.799640247	141.301071013	171.089258901	215.210828226	249.762806889	180.198740504	149.917580559	184.59304694	142.737445671	182.95728917	148.581915582	196.686837739	184.918288751	131.914883659	126.201179911	157.870616431	175.710642554
g224	188.262598148	149.695696878	89.1035751235	161.889983047	137.796376133	166.55437346	144.726149269	145.908176845	146.174010607	148.643521109	115.572247245	151.318380968	145.389557208	112.831921452	180.829802364	210.946797415	87.6901865895	177.127497334	169.86495868	101.722554349	145.784386417	142.998000082	148.91577311	171.662254941	138.7746581	176.878652735	134.087547058	179.696517357	164.276319074	192.790126217	122.773283606	173.683643248	159.114926891	94.266102073	111.593179238	146.412150206	194.063293718	127.489673389	158.209500451	110.620396129	166.344904841	208.608500291	177.518639492	214.432658263	146.499661843	154.394756984	163.093251188	74.2062983412	138.988779481
g225	90.9586954142	77.645781113	96.7904368121	96.98304111	86.8337350169	91.2530198782	70.1899581605	116.449683655	101.444876483	67.8347867702	88.8199869017	111.287628463	100.494840513	107.199557927	90.7447269788	123.330679198	79.1338079002	101.623503429	69.1140621679	77.1272107886	159.142206296	67.0020082554	73.2922802719	79.1400462706	78.0113151779	77.9366470823	60.3909556405	85.4006564317	141.527263013	116.976267477	120.671553803	88.5031797328	89.3594930999	110.627625528	76.7712852818	72.6143032229	107.623390028	78.1795605457	47.844230026	80.5373688522	99.6002620843	128.481532381	88.5106972872	91.6181104062	82.4780899036	67.3700150228	133.217240408	125.722007272	124.510490948
g226	55.0015276702	14.4185228915	71.2392237636	40.5242042431	69.2365327583	46.4984487059	47.3672831122	49.4058453162	50.7767318014	53.9726455302	64.6757013723	61.9550915993	64.5786655061	72.4080627793	54.6441564144	70.616382052	55.5204472416	52.5620614414	78.7401664697	52.5856658355	62.3566829556	26.5510383789	34.4098228818	45.4464617104	45.1438018818	59.1702298151	60.5458557465	53.4790455241	48.449145879	71.53669405	50.9766058098	49.3372290776	91.2104154716	115.227180551	51.1299452247	49.6937999764	56.8664268111	37.8108431611	80.7522418307	51.0602669301	42.152988683	66.8418557469	51.0440659686	65.0161681156	29.7808160155	48.4353018573	51.714146023	58.343063926	49.74937266
g227	133.204043783	134.046682001	134.712129244	155.73441284	120.597943844	129.722095458	170.726598281	114.270458202	130.409860743	161.664874007	133.596158365	151.203371833	129.49246339	146.362218652	166.318251368	136.382874294	160.96361635	113.357226712	127.869046298	120.814312589	125.58003592	134.819048684	151.191907145	146.548168304	128.548839006	139.844190854	125.453585095	93.6082889545	106.678778412	124.910105382	132.071041251	163.037079446	82.5733965111	114.07190092	135.904935173	144.435194158	144.909415519	126.615705319	140.988582024	134.696428112	155.452490503	141.638627113	154.114769465	133.3957553	126.910274845	91.2462497309	145.748700023	151.700348249	97.3885057597
g228	164.64316257	200.094818155	259.556560683	213.828578263	190.913696739	189.661482738	195.391092256	223.123232045	183.07460919	159.376738786	178.555819682	157.198318022	179.625669482	229.207059999	196.536100177	190.425229176	217.069697813	159.121012254	171.982537499	179.240757556	186.478575247	147.822006532	192.415427548	185.290042195	190.740079385	169.227834297	136.371438344	192.887786329	224.415593736	170.415987314	169.225817826	175.986809553	112.942107103	164.277256476	199.01739187	137.311402264	203.927307927	107.841306163	187.560593571	242.480239489	182.649439667	214.22097242	248.588493981	100.552469121	270.895788503	115.417914547	160.654807113	194.872120736	219.508191643
g229	132.830989792	206.826817896	181.120934686	254.420968963	248.10527325	156.664158938	225.38265574	83.6288565805	167.577477777	141.570340579	148.507501323	144.160666897	89.9027614501	174.345041898	174.243815437	222.080471689	205.848578108	120.319018808	217.694117088	224.488462652	192.449827817	147.287039008	153.649003419	102.558323805	167.682750209	163.53371232	167.929742184	129.608992224	294.367407143	144.514215992	184.584515426	155.461046334	176.844839808	232.494830139	122.882881717	196.90049556	134.73437353	159.178862147	163.83426091	126.213052722	135.78668414	226.063711493	157.358603168	143.571538419	144.302954354	151.187339584	155.008002189	207.333515962	213.898468944
g230	37.5489157212	23.1852304122	90.7199201036	41.9326109402	73.9270089767	45.6583296885	52.9008373293	26.5585788049	69.225273974	78.0124197012	76.8008960912	69.5235839654	64.996905707	67.1447768106	53.6950074521	59.9120007318	53.8742056988	49.3774424277	66.9744625027	53.32033361	85.1443970645	40.7223518588	65.3528520215	35.6896295567	47.9796082852	52.2650201661	66.4287651514	45.3042669622	54.380399342	45.1249702414	43.3114925872	48.7777969811	71.7269137085	56.2341320029	59.3413489561	52.2255376773	81.2207995891	15.2236056816	62.7200455508	58.4307647211	45.9422660154	49.2136255022	47.9691020762	75.2256329489	74.6019966087	35.5811513637	54.8557073139	57.0821501021	58.7655549544
g231	96.6673417788	104.909501115	79.6945187632	97.6314385001	80.2091725181	128.59380367	88.8160672256	90.3028353034	101.354521281	132.479621218	101.408516414	121.118344791	108.71301309	80.0732108304	114.711182194	88.1514015049	61.8293906424	91.5966562272	89.7171020807	106.116245788	106.886323134	111.401254171	110.468161313	144.726203871	100.730599541	114.37872337	61.3296267931	81.6431740498	124.765664998	88.2054329818	86.6277511564	51.5433566437	87.9388696431	65.244163325	102.107974867	87.5814494023	90.8348585297	133.575761275	122.051143452	84.6789120601	132.579983336	96.2838549002	135.918995818	103.613727842	115.516144402	126.884533266	65.2818065358	105.007560202	66.0968425897
g232	145.433350775	126.13885406	182.398109709	166.351501316	140.490155916	193.4630578	207.926399592	129.566366608	146.537846692	115.307606623	152.610217857	150.884258061	178.962740083	162.415710715	193.279133238	215.049323475	149.479349128	139.114209552	172.871699109	154.70288238	149.651525927	148.181170256	160.975091607	206.754939954	209.415897872	193.469797329	179.614926902	145.439987135	233.738250422	145.311320357	148.169502195	188.624506549	245.739205458	208.087147643	121.911222179	207.631938372	167.209041483	125.402705858	172.977684594	173.754071473	196.709144565	158.911775924	224.778915391	151.540967014	246.093356204	141.84384634	176.273495649	156.521707794	191.293340269
g233	209.936733478	184.820492147	280.876170648	269.899939973	276.455328745	222.837885531	109.95576595	228.658704728	184.506154667	178.799248894	240.880885436	190.070260795	146.129148318	286.272776868	230.80055372	195.609233836	281.867709298	136.348435175	254.54463512	246.472615937	301.024058564	236.41324222	192.701479663	85.1336203542	193.654097592	277.780715142	273.52411276	169.467533516	115.66276357	207.556305391	205.206093759	145.742204464	159.549437125	242.745868539	169.754467002	160.296046783	137.238757529	162.034720772	227.324846492	158.061308603	268.660274245	193.359005034	251.783110821	172.918649035	310.184196122	217.934800843	134.346582584	276.428823467	265.174348385
g234	61.8336605896	23.6950410727	73.4002405851	45.7872033268	64.0584530204	43.1055366052	35.4709422446	28.9311936863	33.1181468064	64.1741480158	57.7473890434	63.5622120782	67.2015254846	87.0829426384	55.0415992664	70.7029357605	56.9789573225	38.3140183322	38.2148455338	59.9983235063	65.9023921926	34.311870196	54.0908002418	32.1945806332	38.2245156172	66.1691612647	53.0020976872	63.2060617227	79.4440959675	53.6492638752	47.9963054722	58.0567501844	41.5250688448	85.6530504765	47.1307298673	60.760976433	63.7145443452	41.2505808165	57.8653351945	40.1858768202	56.3927249113	50.5458726099	48.776804614	42.5800347103	63.3180996954	27.7088981266	77.6408617461	52.1470962259	57.5098610408
g235	151.504131208	189.163305273	184.908423631	178.163854241	172.530919705	125.201600663	96.6265359285	164.659109584	145.626328257	178.968703997	178.125208323	127.521871319	125.572880338	155.967520217	160.707810852	219.90180563	172.007367439	132.95818611	236.048089273	132.700690295	132.0424433	154.626646486	131.366735258	195.465355241	166.238780485	203.944675057	159.213734134	161.798012545	164.450190309	136.1419695	131.858082244	177.579551234	180.446053498	133.138628902	138.947701478	146.062391422	133.157902097	106.269828699	173.781183886	141.361671218	146.19240829	175.211356248	153.242472262	153.470298705	179.677089687	161.465619872	161.277522799	164.197183568	156.801409616
g236	193.662083836	132.974377592	122.895511442	121.44645023	102.756820583	118.213688208	158.861162726	117.800573946	134.677863164	141.909411483	140.533202874	77.0701492513	145.793824829	106.222422922	227.861906483	137.208214011	122.273581411	151.525593606	100.975709966	85.6652979429	139.265450398	133.837935635	160.233802532	146.152613242	143.939156998	137.871554183	105.708335824	66.7770453543	154.796313724	194.636732264	121.506366836	120.946286019	121.04799165	134.465845524	170.487982076	122.89761656	98.4491013049	110.623682524	184.949947924	134.421939505	132.079068786	129.541316654	125.79987558	132.944897619	154.041014099	113.7597983	139.933680777	122.762187424	156.952222559
g237	185.401634312	230.478119023	268.398777233	275.560186114	264.585484156	213.362254029	179.279523041	200.069177721	190.784385088	186.371645151	204.173298764	203.549060404	219.699826467	197.315846318	221.852242133	228.526054494	128.237641829	143.750710164	224.547800757	205.496208634	216.731952933	171.087672122	191.598993349	169.943037831	253.141644302	267.78704153	244.577466083	220.109663392	178.564843298	256.139484293	219.039769239	239.114738012	202.504371034	199.059754315	141.469778626	185.23441525	183.2882096	210.154376514	301.98090927	191.097322869	178.091905617	285.62375656	184.679954569	177.517118384	171.553362534	254.781540712	174.592365596	168.610256345	190.320508995
g238	72.113043468	22.7413592103	75.6766197787	61.0779311078	104.167744782	49.9748784679	80.505218404	59.4131809275	67.6043574958	44.8327805863	103.536755074	62.8766211989	113.570128042	96.5293206368	53.9721368759	115.49645762	90.9182184562	80.9560487328	76.5567333271	79.2806823786	61.3534426999	62.6245839595	41.2199746979	54.1665960021	45.1671490074	72.9518084046	62.4262470821	104.82597442	66.9485387472	66.9558792398	55.1989688418	97.5400530425	92.3153958393	114.472842077	82.2990918904	75.8956153814	95.2412472067	48.9365448272	32.2113134123	63.9333221571	84.6855888838	110.856108681	47.0711838019	53.5096805696	81.3186593862	53.7713959919	97.3005387189	71.5641678927	68.8648519487
g239	114.969713852	118.275782137	115.390331425	118.382051833	121.975772042	114.796738138	104.882512076	108.998391364	103.216639559	124.661329883	137.036752361	140.017677393	100.086221169	130.187182089	127.351850961	130.785162475	102.115833378	87.6590409907	131.528495506	103.880997232	108.994845612	95.232096562	165.883068743	126.926647022	147.384396594	85.4443379723	119.589800469	170.811045247	79.1844822343	126.025012786	95.7402318032	127.900918502	143.983315286	146.663334002	117.368526381	151.904493318	80.5411061759	122.763349256	52.9794297258	124.259162836	111.89611155	129.40843593	91.9255878518	151.896345521	114.594547917	124.087711771	115.577882477	160.760665764	104.975917293
g240	204.965287476	193.259236034	77.0676744185	188.777140755	161.616597296	163.438733149	172.155406663	127.018356277	196.636724112	180.596705022	175.315002829	171.522727169	164.740657065	145.982868677	125.546399221	150.497321552	140.378303778	126.2664868	159.069867869	140.323249876	176.807257316	102.176312721	150.427931769	134.285370884	134.534108189	200.43922784	99.2768705147	119.142754688	129.092805806	136.747969816	128.224638765	144.625014886	150.263868716	146.83841172	186.741240724	135.765993368	145.424579534	115.276983196	153.953537376	118.965665776	185.224337922	176.456148182	126.717637323	130.98725303	121.057718889	172.24295831	144.166647066	193.197043713	212.361595438
g241	234.998110621	204.910961184	271.562078517	283.56396799	234.206040972	178.204175575	297.13353896	248.468083569	178.435438639	177.123939267	229.759345879	215.67957041	212.714351513	265.228436742	187.361729772	285.400630211	272.272511481	200.629771754	366.557014444	227.539696154	276.670150141	140.582574278	296.680081091	59.3419552747	265.217985932	275.826163087	321.195742448	233.073258076	202.025951671	216.19650164	171.492770556	240.194399846	300.013120689	225.669542398	207.961283877	304.898879233	311.857784198	215.380712784	310.232317245	190.536377583	197.862849288	216.265886371	186.215072482	178.934379528	155.39135361	186.184694034	299.83840993	161.992577032	210.815586558
g242	52.1865998415	28.7221556285	71.5872280251	69.8874071415	69.6010984347	67.079513096	44.7346140562	64.336502664	54.3126441591	67.3973843882	68.513100698	66.8639519989	70.1646405159	60.8066500237	69.7451078816	72.4681097067	68.7339509376	37.1743698045	65.4010838861	62.6810249303	73.4880671535	36.9654037376	54.0154711821	34.1747096672	29.1086225072	64.8368046418	67.6441469203	72.0709872393	71.4135303374	56.6459289754	41.5695678965	65.8186276192	75.1216487569	83.1480105603	36.2955735031	62.2564785797	74.4342295523	38.2806817361	51.7958576285	51.7878608762	63.4189264054	63.1327072304	62.2584167915	55.2256515037	82.3928258472	48.1795317971	57.1884012988	41.377046911	35.6342424133
g243	67.5966340345	112.71833144	162.726404893	111.649401322	142.479523843	122.882049122	97.3203127394	95.3483866814	91.5503446093	76.3401977488	121.297531714	136.052839172	103.704834923	107.688205937	91.6547022596	127.022754541	136.803775484	117.936414592	136.929896126	143.771211364	94.1480265489	125.750187474	116.685098521	109.700410168	125.415695365	90.5336228192	111.712569297	108.483808041	95.4117466375	105.648175232	81.866366044	134.229372643	101.193926218	130.657239342	152.682403084	117.283917303	184.343129282	97.3162055085	122.155096164	79.2669656774	134.151613628	169.276224577	116.368949858	121.553207747	138.888201162	140.733715726	136.332647843	99.9961808529	110.44535896
g244	208.130111334	242.789523034	179.419123881	157.689140171	144.695836554	162.268550729	121.112113364	156.708200001	100.814391291	212.367006564	167.600232455	156.859589653	186.809640729	117.578158023	187.65982834	206.973966198	151.223847791	177.605400448	79.0332238665	118.346035142	188.446013423	143.711511784	159.133639269	162.079657676	154.425248954	131.197408557	140.364626671	204.426990981	133.217935655	173.179213403	160.130149149	181.417487368	187.40141359	182.863598005	157.15588831	192.738523891	146.950978867	153.389491649	175.395772084	189.813500811	129.187510498	178.206403835	126.124992106	178.891940126	211.595073208	122.916218356	157.616320915	156.046819468	172.914046777
g245	115.956681883	107.313743845	151.259143855	135.022261854	179.313810631	168.926878291	154.59594347	171.548527811	115.59893338	58.2692925875	137.599241451	133.271455086	125.69884974	205.70632685	152.623037804	188.662789524	149.879702845	113.481819744	174.101532246	189.940965636	201.404378632	107.677994231	226.926380526	128.703765481	114.550366907	149.657991096	174.74598626	181.679428664	179.766168415	115.576145141	157.457376979	97.6390006513	151.368065801	132.11858671	115.353234369	144.324169217	186.243430997	191.772810257	188.670291549	122.058239977	148.840842936	180.293213311	150.718117702	133.44400835	182.324448651	189.493062185	221.317583384	137.614571348	144.249210237
g246	64.2601021579	23.9397783656	87.5926229619	70.4364816609	80.8628395921	57.8657534525	53.1808572776	62.1070803703	55.9471479025	70.9570807505	60.9469364883	30.3862656002	72.5206334625	75.6274083837	70.9338043209	84.7550767646	59.7227167955	51.5287075369	89.1446855292	62.2762475835	76.4946502518	56.3475903002	78.4872269801	27.3344721894	42.8494614213	67.7133661481	84.9962037665	102.977351135	52.9055257732	77.0615170711	61.0180321144	64.6720277591	77.5974516546	90.9168909362	78.7508710958	63.693301737	75.4222874807	44.4414789899	43.1536044861	46.5827881023	74.7772880055	65.8407702248	44.60410583	70.5339410757	55.2534175793	49.4000447245	75.2352673294	44.6851199585	70.0060448437
g247	172.800529726	133.122224378	188.056606252	180.942537026	102.4898144	153.479535375	125.054278157	181.446682727	145.911137346	185.149716218	158.442116057	188.588458158	158.768171408	212.834866843	158.195309337	228.292358965	192.577344959	195.377098163	172.803599765	154.195752468	171.199756821	133.084672166	182.119829167	215.734687589	165.698882891	164.384146472	196.614010413	178.114963344	180.826864002	180.117647621	170.577567375	221.788482657	151.679550913	162.477736489	126.082845835	166.592691167	166.606313051	144.9042139	127.591348531	165.484674394	153.24560892	154.847787887	166.751677292	182.905326208	226.336808205	162.050843617	190.178547702	130.89719764	199.645250104
g248	129.765941394	100.163199801	91.1740696433	125.987585121	138.504585997	103.492771994	133.750460757	115.171337056	117.182419511	111.961654091	91.1110008815	85.7644655293	143.347437651	111.20082045	92.4906267327	124.664773621	87.7771294895	83.0989662494	157.565773106	100.606122661	121.718369846	80.3770759918	120.605383217	112.313017974	147.334864222	140.729602214	112.471935133	89.7687622879	131.601936894	144.285388745	71.2086371632	137.838699776	115.692877735	117.249797922	104.676382654	126.548721632	68.2787965985	86.2866306562	90.3013756444	142.795883759	114.022255297	78.1105946197	101.567561986	127.826040924	132.756317827	142.071694669	120.255382105	92.9058845177	162.886249843
g249	208.263289799	205.613016574	196.34082826	245.072914077	288.994152362	269.991586929	157.369650368	206.932798732	217.278532387	179.934638624	284.962481903	219.891365947	179.698874073	277.939318922	238.610411776	318.774395061	234.003697939	240.412768763	293.554663994	227.417439315	234.039683522	240.568502492	225.234593584	189.490619683	176.749588222	192.931453378	288.97539056	160.675469651	328.261937394	238.50338651	360.073749772	204.443084282	257.119382628	236.973301013	161.285842566	214.938244526	232.501323082	206.184230147	255.416672409	206.401946546	161.854349328	273.632459568	258.662172394	272.961570764	120.006477222	211.059459414	219.020954154	246.556757079	163.497926582
g250	49.3228718107	22.935792088	121.879190895	83.9090020288	112.046987837	60.0632911846	38.5639102042	72.9765845707	71.1736315329	91.1662560784	50.2046005469	73.7635924135	102.20279175	91.1390217023	73.6029639808	102.455767935	62.9952787497	42.1113010733	70.238422916	70.0525171167	89.0945243507	46.204697872	56.7419972952	42.1107367724	66.710616911	93.4585941479	90.7516698041	66.2579296445	94.7345910689	81.926751763	69.5258943222	52.8542831896	87.1742455201	55.795903298	75.7605466016	59.0916130647	65.4365757297	44.0574778375	77.035973764	62.9358206867	68.2106886984	72.1735505624	55.9416851071	60.9363649156	92.0784684528	29.1475088107	83.0535937583	74.2880210484	78.1124514497
g251	124.588036468	146.230616252	115.925096426	90.648604924	113.826053931	221.669130216	135.482723173	174.266408692	121.041859955	101.270314324	160.806078482	137.566975168	153.310279695	196.783045121	111.057892158	165.274639573	203.525116096	100.421462586	194.741453561	136.201254322	174.354257877	149.652572466	97.7155620383	141.326083001	91.305274137	130.204858795	164.473773695	161.510965781	145.728411197	144.353152863	153.44691464	218.260313398	145.310364076	118.827388049	140.521290815	179.848898776	145.074522477	95.3775007158	190.516385555	193.471057192	202.363589947	136.317793418	172.076208938	132.640152955	180.806064962	154.391900849	96.9444175539	71.621987672	163.609817663
g252	207.450633368	145.664850007	242.465215679	204.478296422	136.694250398	191.044389909	221.563301223	211.636640762	169.344319478	151.396636054	178.754500586	107.983871939	150.36706538	122.745182567	237.315564075	182.299989691	142.885585962	207.603469712	173.785900884	145.499310572	139.209975253	215.707031031	176.882643691	186.380610558	153.242484773	134.89265147	182.906696898	201.124109352	145.697882721	159.937488206	145.749007617	126.531432499	178.327735734	147.417537749	169.508457559	105.726414025	180.324779172	146.577403666	138.368028261	136.030295163	182.094386203	181.146686844	144.012149888	124.820867626	216.360337079	230.598696829	168.92653828	112.605172405	189.327358566
g253	154.237965628	124.467959046	272.852491796	183.731846693	186.129516654	242.344788783	207.604224912	98.9466828167	195.080406805	151.593496143	161.29987957	197.284646429	219.177256803	219.250453732	148.43169166	220.248221721	211.892985871	212.061673585	167.035090392	160.568908469	169.135601205	232.673233538	266.308794322	150.282388197	180.426029915	229.542209193	195.218017027	153.737035054	182.224304267	191.256904168	160.90400923	157.38602369	158.56619957	258.642171943	88.2466613227	148.700347489	238.703346111	213.310520297	120.797943595	186.32889456	164.053549459	148.592040013	144.320732128	149.468873907	134.857730206	164.989084283	124.547702341	166.831639517	161.223502037
g254	48.6363742555	27.7512443001	69.1295199932	51.0486485761	86.7012686046	56.8776238224	54.8128940112	43.8926103799	48.7576200799	64.0460791981	64.1694151766	33.0649691913	83.7805697762	81.0123147456	68.3823502011	80.0460884687	61.3286786551	50.4769059946	55.721084699	61.3122100261	89.6954835435	48.4856789469	67.6931685441	35.2053648085	49.4276473552	81.5749474865	61.5274451401	72.1118389079	78.0306792858	66.6854962924	65.8689728598	60.0254804886	68.3717041448	103.118163723	53.0506258668	80.2403230236	94.7893379506	45.1895053517	101.531772258	63.1082124595	48.4926809072	75.2536722929	36.9263597155	42.0694599252	68.2225056999	49.9273777918	53.6134212683	55.7567037663	52.2266041553
g255	162.481849257	172.713250554	133.352556075	192.375278815	141.92915802	144.861148823	163.627284416	107.711998592	123.04945265	163.484793574	182.531263637	228.258131766	157.839630439	125.513870388	160.969406126	111.803527564	162.269507721	152.24252211	151.423263105	109.440541574	159.216954047	144.655555183	137.358395109	149.34533619	144.70526142	141.981232867	193.217627338	179.755574338	150.033847903	158.121526264	156.785153424	164.075659068	100.057529698	153.045119489	154.834495972	202.485046528	112.625588265	137.188273504	176.553990926	177.700777078	164.687561872	119.427672501	171.643475117	160.86682591	184.541329245	183.334095787	142.055690099	103.468761757	171.531980006
g256	237.948892197	172.737727028	179.187814021	171.822850868	138.414706786	143.04401645	147.87028824	117.745185927	155.581268285	155.670747906	141.615005535	198.707273863	108.022446119	126.871764721	151.373912885	106.613363721	170.776927003	139.345626025	121.654286439	163.52686439	173.632485218	135.251995305	179.008182448	87.8084418123	159.432553685	124.713389715	140.784158044	171.890050916	157.292957854	217.492667942	145.876834589	181.651335015	140.327736657	124.449818592	144.887163146	155.243125215	102.166277971	170.940537351	166.73576088	163.795376252	143.752666344	142.772655066	166.42382994	123.280780932	164.704303609	134.050865548	201.772997213	118.871185878	137.72390943
g257	72.6085682045	70.2206898193	89.476146994	131.503475192	113.74382804	138.561681371	90.8281367995	130.49908756	93.6160384276	91.3827620316	114.732844254	94.1228194812	121.654983275	126.704838394	111.998506574	145.243925232	103.375217485	89.6004272115	102.261574825	91.0730229371	134.74296836	74.0397092397	89.2393741274	63.9315530307	123.65043773	118.033333825	108.344243959	64.4830834917	100.856468303	91.5075186558	77.0613389667	96.206683963	95.0529980562	155.389186828	92.8357284736	72.300824071	144.02646238	92.6239632592	101.341528137	90.6093486445	86.0082233304	83.3250918046	65.8649898674	75.6602617354	84.0105488735	106.415749858	115.032735282	120.748008388	72.2526965207
g258	59.730885541	14.4423482617	61.8731342661	56.2088970139	81.6914264967	26.2683908006	43.4803724298	32.2276204033	42.5491353589	60.2457844744	44.6923183391	58.9561255232	63.5999486419	85.3919512748	54.0102319831	56.5171596953	52.2298668449	50.757030815	57.0628497665	53.3755507668	46.6386793432	42.4416955827	59.5760318273	31.9800427094	36.9854696994	53.7737743401	99.7822892338	56.764369713	52.5610218252	49.3533349841	58.8286610809	36.9406173441	74.5897927324	79.3387246082	55.2646274287	66.8433299816	77.6063142921	43.2345890362	59.1380424532	45.8400087121	71.5257328048	67.9722898304	35.2038059948	54.2331719847	58.1233640754	38.9440541452	61.6255002187	50.7626094184	40.1023362921
g259	241.94417542	157.471753809	284.717983126	142.60212455	193.259701954	252.62412257	309.435043797	235.419658819	273.77176757	224.582791334	151.584351648	219.1744295	220.139761558	243.797424411	202.316056662	255.88532945	209.815011551	174.181594801	287.612622422	208.397751544	238.717747279	336.74971514	309.247755825	290.053372307	166.188493437	191.71064711	225.204212023	251.124065766	205.234150778	224.024583852	190.812189608	173.146121896	231.508634529	214.218435651	177.409763419	213.054447796	188.505375306	145.016393532	255.73244452	203.819057595	244.423196093	173.148867227	194.057192677	247.154615038	152.523042508	162.033750349	156.437536587	177.232068795	204.859876127
g260	207.391610726	121.062603718	151.157016089	136.429389233	188.303298952	127.65758593	78.7924144508	146.088019692	167.286085558	117.804943543	128.427787651	152.238313275	128.123184971	133.404481814	178.613888949	173.530648557	187.333391701	105.446301405	184.054818831	104.292569132	201.191353677	183.445094864	142.960055971	134.627112622	152.910782648	123.734984268	200.431464193	99.1077804621	135.155167276	150.741885126	155.711026921	158.972307649	170.823507043	170.907788581	171.391312855	132.599526076	204.06223668	126.889675005	169.6593644	150.219234686	145.550869049	116.93297113	186.524597721	174.186596436	170.731551066	141.588427976	130.393427006	133.960622482	183.632828681
g261	146.939321911	88.037997705	138.28533194	122.606679709	150.052813332	149.457925964	83.3604933797	120.044749717	159.063623172	95.6387628878	132.89857702	171.367035105	104.176669084	118.958185884	153.782473905	193.679150419	115.593853834	113.637513416	135.30455869	169.848777996	170.540554931	109.3199717	200.858494367	86.6496992568	92.3037428898	163.738559217	142.235848498	69.7123198233	190.704361484	148.554107516	129.110886245	122.00853628	168.63266025	133.594140731	71.0435552156	86.9102776335	93.1245814335	120.232322645	135.27795583	66.4995315415	92.0272285399	159.236364203	131.684283033	140.269647919	107.782871662	152.549889948	183.905451816	124.103636265	187.910264924
g262	64.0101538012	20.1218427452	97.3637883132	63.7786376455	75.2310875801	94.8764728316	41.5845493068	82.7484548522	68.7296187278	79.3761292287	98.7634941603	92.0127792335	83.2158847704	73.8546608987	89.1904093567	91.0676309324	79.9954268272	61.6238967951	108.806444475	63.3794987201	97.1094102744	49.5808073692	71.1768696825	55.2872669552	52.7413860337	107.587115397	129.992936633	71.447691851	81.0015456378	85.5076786921	59.6175860558	54.6121735403	55.2594246934	87.5118654422	43.5352299273	115.248226703	85.9035850813	43.7446921434	78.5832156402	79.8449736536	116.974654644	97.8140484909	71.5943243101	55.2098462927	73.6544179376	41.8402266323	95.7150674262	60.640598354	91.5825582848
g263	155.964882716	147.385581193	163.952204051	179.80481504	123.314779642	101.822620494	136.358375597	89.0461090963	112.060109958	131.022186186	125.720746208	127.303331797	168.961273366	171.422485242	156.050449288	173.307135888	148.757692343	165.18878561	153.837959499	162.468734441	132.952281306	88.2747753749	98.5744964704	107.886411685	147.604830829	144.93767819	170.849326516	114.564752873	153.052243863	151.305825075	132.902225959	178.429382824	113.643127496	169.387068129	156.027162269	138.913666253	160.449322506	137.226912292	134.52448682	108.889491845	153.222828245	157.523404393	142.397811484	126.987882717	156.11985904	101.733350261	123.412782832	104.607733858	145.45416621
g264	76.9529093003	146.774842776	133.874965754	173.367342858	142.931900928	161.791233845	124.423107603	156.042411826	161.891047684	152.899962811	142.816940774	101.344368627	110.273423517	200.541144947	197.711260692	166.33459139	171.468769517	149.270023471	153.426678949	126.361789419	171.157934308	150.026677337	141.103303256	139.534413922	194.156523408	173.421670438	129.130748458	104.148215103	155.081683494	156.220298225	70.7827716333	214.512047827	125.003167923	159.702687729	174.082265573	137.256281092	200.377865068	136.949419824	150.382014462	145.370858835	110.605699438	167.970325291	160.519035524	144.010654261	136.338749133	156.731340096	179.504847475	142.661024235	136.627213651
g265	221.131611582	73.0292532404	205.143657818	124.097263469	142.345968778	173.688104065	128.434654838	177.654918699	172.968686493	160.855099539	185.019888766	126.221244798	120.291796711	114.273729046	111.628793335	212.549555415	173.339528552	124.693946492	272.131293057	223.963771548	192.843888384	157.833945189	200.791092839	147.713326998	142.999154331	153.587416512	144.806126157	184.943987735	275.898431035	102.562925789	124.438319946	140.757027331	170.075161266	286.688783597	131.240318308	156.450438238	170.959003384	183.706438658	203.533331396	137.339780993	167.561991519	187.0943443	158.283509635	211.547603875	196.284884646	154.913475701	130.935859911	114.994302149	163.677607884
g266	53.5887820988	18.7578700818	77.2347553048	38.9307044683	78.2586727714	46.1547125535	55.2970572604	52.3193380092	47.5560370348	56.3083246719	36.3307651797	75.5405449366	49.1006133919	68.1318842349	34.1413082717	58.3567860313	38.0163254929	41.0145888125	51.1426398611	51.6468436538	48.0793640465	29.7455269612	44.5371940092	29.6800771156	46.6186544121	57.0136544799	67.6760732678	24.001030569	59.8515837916	51.8920096234	36.3862190925	29.7977147445	60.7963676936	67.4398066559	51.6817662936	53.2417915968	61.5355645772	30.0998663946	54.7961563179	38.8254046207	46.0338063505	61.1106131958	44.0743876608	29.6856494279	56.2124425586	34.4328999292	40.7830310718	54.7597277121	51.1551448216
g267	121.958953074	129.256705945	149.135893467	152.919102116	185.807199093	171.468938402	162.076436905	158.190564028	132.879119501	164.138994411	169.016365061	117.118088411	123.584907559	173.350538304	178.466863791	123.877498033	133.076587771	156.353793709	190.584226158	151.395792949	168.254491709	167.920821995	160.939440923	112.237655527	131.8661241	160.81575993	138.414266708	191.570813709	111.569031747	137.990942981	101.374598358	167.434238301	128.732232911	146.914132949	164.802288369	172.514493073	122.342488391	153.473325231	144.381450574	204.360622626	168.346312623	123.74286879	126.535170312	147.832993675	148.30727538	131.682114758	185.200218632	129.263217126	138.736160747
g268	269.762943072	215.600753764	168.398354999	238.862278932	205.300960671	186.636764208	221.058294824	207.978730448	205.537151012	174.160841364	197.064555361	231.543260122	215.357582181	203.250782885	201.948236304	238.554084386	110.376807697	170.360316495	177.472387158	141.030074313	178.622570594	218.665281137	185.324737799	247.247356514	94.5354982293	242.577787986	233.788306575	175.46230496	182.457241347	227.908967881	209.519100789	161.900530478	182.077789886	135.941494383	167.551825338	184.069629066	218.321741	174.925509921	185.166171517	167.646730156	192.748322763	172.7922318	191.486412102	225.833053635	201.349992012	180.819238258	220.230156891	202.90795271	238.483122849
g269	166.98500638	115.073699068	179.971777972	191.800184549	85.6275903318	161.390169862	220.059304973	191.777584992	142.743681129	118.031871343	184.873242122	97.4977873992	184.164859833	140.324700101	167.448082631	240.638511292	171.011643981	112.388273337	164.790780391	198.006290646	143.870550887	177.264304336	162.983615993	153.437803523	164.336192673	188.985676552	213.281723623	139.626376029	216.252168253	119.986664482	178.50947765	180.306701682	176.396032946	185.10605937	112.980878149	171.931417552	148.363472534	129.841474036	162.682064451	141.907215785	143.615857974	221.764782175	129.769416514	184.091010665	150.953507341	148.753108518	233.035435704	187.576782884	196.386540702
g270	42.482708416	18.8394567194	53.8343671568	48.1003352555	39.8485668847	35.4527569524	45.6502428446	37.3898055771	26.6968096165	59.8727638145	64.1680313603	54.4513663864	68.7702857751	67.3508547851	57.4975285486	43.3215523952	42.9530884143	33.2153342196	92.7240225566	59.4559553885	52.3109805322	35.8188428903	57.9306167353	33.7551319266	64.4498404201	60.1228402741	68.206144127	69.9088599646	51.4057318077	66.5480006378	36.7304164408	44.8390724579	57.5060125279	73.34456914	54.7606527085	67.8785956736	49.7918806346	47.0887025269	59.0149720229	38.849023052	42.0431520533	64.8263914589	50.2382798903	51.5156697138	61.7221623305	25.3804187323	71.7108362549	54.8083963746	59.1487121602
g271	147.112545629	125.86562419	117.457689561	96.7020532151	132.245185307	139.749081099	144.471072261	111.074699136	93.0345760628	85.8812404286	100.542827561	100.103153134	127.703053897	87.9303918647	139.821071064	165.120642511	138.932024409	125.483426711	126.989957254	169.864633513	171.841603511	118.681677987	118.569887857	164.590326129	107.767298465	132.764101441	106.295692815	121.884150006	98.587404771	119.424125827	131.309430033	164.741892271	134.317248163	175.492757333	129.933302865	151.04693512	114.240914848	138.461659337	161.476857994	135.581619382	89.9412533763	114.874284625	148.030242139	117.194647623	112.481586568	117.952902898	127.381243621	116.30813083	128.764814421
g272	83.8370965347	107.272208652	123.534250044	76.9975556237	82.2787972313	113.415152671	109.94191671	68.1394896823	80.8807226862	60.5262603308	125.396043248	117.8234437	97.6666869451	102.940387669	118.42987502	120.740445073	72.6119641267	85.2949006817	100.399344933	80.9040311915	93.0295552613	74.2624012906	97.4835451531	114.941098813	64.1227457496	98.642661451	124.071821433	85.6823692271	112.972850783	126.369516182	86.9306463796	93.6607239883	104.463753747	103.705029808	107.781258594	72.4969461337	89.08097513	38.1992721469	94.0316263046	66.4023168497	84.4831625562	76.5839240889	95.4453743477	81.9345315375	87.3888284793	120.719109552	77.192647126	99.797244592	83.4420840314
g273	158.280419444	147.013677258	161.923244492	173.852541525	193.952374776	188.77243365	176.741524057	248.862054821	137.468286132	150.360598315	97.4684309561	231.499804669	172.888783953	152.937631832	182.239257649	206.297944089	198.934653844	103.487941979	117.198614787	193.440661307	114.759772608	150.933790525	135.616791587	106.18962581	142.417620851	68.7917037009	134.828810466	166.847917056	193.343660069	175.761581158	200.922801496	110.328645667	174.903618412	238.64056101	89.5007382211	155.742985945	202.728834154	122.587996111	199.604610651	181.218646126	132.598851573	168.336100609	122.666542997	199.752322996	145.443149476	103.656441526	218.833585626	129.315421606	147.782119297
g274	56.0867491449	14.1094247028	83.4867194147	87.8386458089	89.0217486529	49.4603001382	61.2885642166	66.4051614077	78.0916982792	71.4237590625	74.4123562236	65.5278749166	81.5507686795	67.9482215996	76.0248747079	89.4070455403	59.4601770684	68.9213903695	114.532662015	58.449010945	79.0904637051	52.9825076159	80.2363449458	37.4193550908	72.4115130142	112.761062921	96.0558409614	57.2061500853	71.7308287947	57.8198173035	74.5033117764	42.8452205619	66.6685805518	95.1453772168	76.1280762145	78.7027238583	68.8487470232	56.7595586966	47.3198259195	77.7917929431	84.3225779632	54.900384996	68.0514345326	87.7024754279	73.9679845545	39.3663020745	92.7957338901	83.2601809258	61.1329469547
g275	143.76197553	160.875948601	134.657443384	189.497079802	154.797730961	182.899017665	167.060971116	235.974926785	127.224274701	153.79738016	113.535703333	208.996413116	145.358495666	232.31176975	172.20802765	211.683315611	320.168698767	215.602475027	198.777125028	139.262425937	212.572628388	258.575592481	207.979871169	132.647409558	174.530233859	154.371300749	263.840054846	241.954661384	171.148018026	149.554070001	174.681102829	142.941297789	160.85790991	221.375957063	233.553622878	82.7238666843	150.66684845	155.213802337	154.427316418	153.982200116	284.220901599	134.025952919	115.234432277	180.11911098	188.012491639	187.870537162	149.326336684	186.447055677	142.576386904
g276	158.232631816	117.376712023	176.761130069	149.597285053	185.675522372	145.00186652	82.1044625233	153.758865702	131.116853581	144.678013283	91.4118162224	130.362570125	166.460809059	118.555064904	145.070151296	113.410044433	135.174824922	150.001302719	207.130164469	140.040571555	123.213044328	128.143826274	103.691592427	141.511432061	127.152233174	119.816243535	133.304391824	126.430672471	133.138795752	133.46418362	155.019398662	141.049158483	102.351689326	175.238934177	144.774353065	105.628650496	115.118803661	147.509791874	149.24813661	163.837974347	177.45623273	116.801324203	144.886463964	106.709528316	156.242250064	155.183053356	114.343576023	192.747270654	141.990769449
g277	205.341286436	181.766992771	187.802409623	223.575615155	174.841480107	241.601173558	159.3908035	191.095631587	112.599474445	143.274284293	195.396157908	162.390660737	234.13406557	203.530738784	215.52677372	248.227004912	230.270818261	154.73635036	129.668644594	248.027887862	191.176701627	122.295499451	294.132199165	172.110278666	163.339363483	297.847993902	262.283903841	143.118740326	262.613381735	214.481001144	146.071516307	158.030417094	207.97114884	175.403872484	155.032381419	129.689392224	210.50104633	175.204955138	173.187528033	175.609844667	166.277632845	194.603474131	164.546204763	171.1140622	265.340661338	152.91552932	161.797351065	210.812379052	194.634386552
g278	55.9573718681	18.9463469508	91.2804985399	71.0824271779	102.609836577	45.1899800138	54.0611692243	56.0399313498	47.2916182676	51.5258977795	80.2766638213	43.7831412405	58.4175619957	66.3101125493	56.7215678288	76.5109040645	56.6758084133	37.2614528565	62.7378772215	56.4471528745	55.1306955332	43.3984185202	60.6813527436	28.2176142189	48.5310209275	60.6573668604	93.0214134754	73.2475306631	80.4877280254	68.0508150703	47.1411518534	43.5728114593	68.900487947	71.9265351431	69.1378188445	73.6352400614	67.3840403243	44.9402242416	62.4609545275	68.1263250125	71.5725138651	65.9652278635	47.6191097494	24.5158394606	79.6552404552	49.6713618167	64.9463178713	64.0253120518	77.8465825028
g279	143.197042598	166.445874594	153.315994022	176.433091401	266.740924588	153.503237996	172.188279403	190.518507767	168.899047835	183.918511349	186.297757637	200.686423431	142.324874296	201.043634788	201.659186464	220.320274187	180.173718775	160.495605143	180.586612024	153.650312531	215.362275426	162.344102508	192.013562261	169.999076892	201.304129209	149.532887733	246.22689946	223.869016378	231.964026567	206.66135218	144.760340434	153.032119022	184.303504815	243.322380122	178.715329515	179.656662148	162.224987936	277.720046659	216.548892457	214.841023791	206.809406145	192.017333349	171.873116173	186.554037205	243.756707945	159.462744902	175.485286791	197.1630023	185.042241315
g280	167.068116962	168.811009915	173.042216343	171.193754449	113.756929821	153.305177864	135.898923507	171.613467563	153.213737812	162.490403172	141.121171028	141.843496694	123.967774203	152.702895929	141.991219452	249.648274879	132.716079314	179.56844401	154.662702034	145.512927386	143.131836267	164.333895008	144.327900058	161.521032439	155.879900508	199.712718839	145.30972469	73.9085187588	125.383748191	117.122363552	172.438842237	205.638930519	221.905653228	177.401076955	194.233869858	114.061942373	170.359214845	159.81888053	202.333702369	192.398507105	168.802515932	97.9085354871	168.22332049	136.294523975	141.559636308	154.18866778	156.471234883	156.162820086	142.112431733
g281	98.3165078774	103.529809985	117.104716716	107.2076037	146.657494456	141.813345955	128.785240375	134.301073765	137.629225312	123.240989299	155.649513191	95.2144277035	154.499650968	108.346381184	119.121024412	177.331465071	178.924230109	91.0331007554	131.353446722	174.338319342	154.928608478	132.472510303	160.793318147	102.395106132	94.2641848577	135.4442761	145.100344341	88.7455346314	53.3768971512	97.264452887	119.836030111	122.986618127	130.057834188	137.97235493	123.290016973	128.034464353	145.547077603	146.186091034	151.082066603	131.420350602	106.477105534	133.284475266	82.4408230447	130.262284379	122.378726826	173.061274138	52.489840254	128.222493339	133.789743432
g282	86.743751034	28.7450584348	100.18367113	53.6082418088	129.567586001	79.2616618168	62.6348975366	77.3558494016	69.7130633666	100.550804771	94.7733610603	72.0677777234	71.6858985478	111.642515347	65.4104777643	80.4686985232	78.2518920931	70.8709757981	87.7948572126	64.2026267874	66.9657190543	56.3180666034	80.0697932356	41.433043563	63.3964754117	61.2636050949	64.5796166855	98.4121157689	85.0654186743	91.0255573686	76.7914227127	80.4643589581	82.130937148	125.32620494	104.171043654	92.9047745343	106.102037861	43.7134540395	72.6494251258	76.7303983858	87.2002438853	84.6801079073	50.0371725137	67.9190033146	88.3758312319	68.2401493426	71.445975534	74.3717562981	86.8574550114
g283	95.2264958921	126.230352347	124.694416731	127.832918612	101.058249233	93.7761709479	108.378838661	111.515657415	109.971294549	96.2746437132	119.086478184	132.344654006	85.0143307693	90.0717390441	92.8553415295	90.876438684	127.794405902	116.142991336	116.501155379	99.9600287787	131.380519281	90.5085411917	166.652259481	133.762368841	158.791447378	121.655510256	118.094931025	113.49768308	82.3111520389	165.528326177	79.9608222679	75.4708048078	108.304993993	143.550387385	115.689798018	106.684281279	111.876295631	110.004881551	105.842764737	128.473672792	121.105958054	97.4744262926	102.741390801	110.712048841	137.030057969	140.53306825	101.809867316	80.1238152555	104.980742899
g284	128.638691135	157.344924539	122.273953169	182.866614008	134.7177121	178.16435452	141.366006774	185.856320721	130.923017679	132.81248866	116.047493647	145.196625692	102.212869084	172.169413829	186.858461695	109.110496271	99.6499029908	138.357955664	113.847177758	87.8764901118	89.9840499651	108.647095966	126.754860772	148.550106853	161.500938965	137.375745028	97.6550186648	128.199303597	135.680198521	99.9780425695	126.882312692	102.045748646	148.000366225	206.467773219	127.766514704	154.330192409	85.3102676072	102.963498343	102.942967615	158.296824549	151.284176017	161.361049773	135.766663668	94.9828136719	169.928754576	159.377987792	156.397707823	149.363632685	179.737967752
g285	158.861144527	178.545398043	187.005992736	164.325626989	231.932378592	270.454539935	246.018001683	257.381956522	148.618031808	146.437209804	176.672147666	191.635220538	173.916722166	198.841517757	140.891952429	271.25004173	204.84701851	181.303900213	177.327637989	205.805285954	177.309622228	161.629746807	311.217399888	144.895531418	134.492544212	227.85899128	122.969935136	158.217707194	229.119291716	174.663607665	216.786433161	181.448371321	188.925312318	231.053686751	137.302051723	199.791756965	170.122535323	234.517517176	224.728820923	161.26399409	213.26620692	198.558270549	163.327460133	189.339502322	170.034139063	190.859034697	190.696831037	141.160686332	194.830838392
g286	71.0035286066	23.3505426308	93.4822229194	71.7800872599	101.83136218	58.6232150964	57.4437565927	74.0398508591	67.0392584898	76.7005216033	110.116722866	71.934371539	85.3400176751	87.1380591319	79.2776117384	75.4851133003	66.5181278218	64.2447855629	53.5374682113	96.4790468763	79.8658011347	60.483519126	43.460191841	35.144231153	57.4556784213	77.8419043491	86.7374831027	51.0445921401	91.730429983	61.9590349015	69.1952960831	65.5914272523	53.6284775811	122.140329236	69.6849463933	56.5908927523	93.8195699074	39.0020538645	78.4861337733	68.0780288321	59.6397628197	50.7726194275	70.8894064841	72.3302489493	81.8046545826	67.1729593231	76.1244891775	50.0974594952	69.5755812023
g287	167.784441748	209.03735308	205.272131822	212.814854978	263.916114227	159.3274011	145.531907487	303.26976483	164.549411202	235.329640454	237.578763492	241.32954267	184.262769674	208.876771844	210.201601929	255.496798461	269.842144642	202.689702492	151.581153918	152.657769936	179.875792913	206.806806993	200.315597355	226.432206149	199.532446418	206.356518258	150.685950893	235.766698955	206.137603851	243.021693285	164.738614559	250.951973338	214.78930097	174.611986334	199.575888821	216.524788479	138.588727815	217.046081861	139.693771819	169.166309777	202.230618186	150.742159357	221.049899064	282.921744756	275.374884221	201.212083736	155.351892489	233.842307568	157.477019409
g288	161.455745257	117.697693313	160.661505914	142.883763463	122.446276034	119.093050714	129.799713905	150.688876341	181.177278777	127.988794689	80.8110018082	118.349975276	77.6634849636	151.409651889	131.189376766	152.033808601	139.032721272	136.937185925	145.828009619	131.384384228	136.013889923	153.32371551	114.043204871	165.251423693	123.926305531	137.691227908	205.84255929	114.158459334	139.117256771	129.192587276	100.278799741	125.595227821	140.15828567	191.073800263	128.862053016	164.855598708	132.689204243	176.236945451	136.919787326	160.477844872	75.8021180081	135.840246212	146.828608653	95.2879801548	111.047893858	122.351150231	174.132020349	122.86900231	127.937315061
g289	112.83757422	144.65456494	239.439834779	167.757323975	115.264522067	195.004010643	190.470395784	214.690976749	146.105053651	191.527853472	141.035633444	140.260515909	148.722783714	149.605330842	157.39510447	163.804300075	227.03010837	150.602981118	155.973541329	164.325727288	186.112423768	195.465048841	178.41489821	137.593779938	163.904852314	220.090192441	192.895537105	138.539172166	231.3725266	150.06016478	111.537675261	127.825237246	135.763632494	212.738501035	127.721206302	185.466057388	186.97786508	134.426497553	125.844494679	113.443289035	166.851695269	186.489525763	144.322220107	202.406519929	192.70947167	109.10968935	145.740743931	145.381371701	145.211764293
g290	64.1974292534	18.533504781	92.5117669209	47.8332914831	101.841176131	58.5075465782	47.2767718036	50.3158110782	54.2335157683	43.5276795643	103.108161923	71.6045147808	69.199650122	48.9092254587	54.8808304222	48.8600585992	60.4338515588	49.8234044405	70.4585115187	46.6575997503	64.2099692341	40.3386112727	80.9352970785	50.2042063018	55.7892247529	73.8020377428	70.8902806923	62.7456280512	60.2084089885	85.2661588863	66.074126681	65.1023468357	61.8607566067	79.5027574989	59.3906449521	76.3887590756	78.4136955291	39.1894407459	70.3958121516	52.4603001586	52.2068103665	69.3718571815	45.7990488118	79.7139655942	72.3808480116	62.0836609301	51.399263356	76.4632248352	68.458530826
g291	80.4430069249	184.945337488	91.5574039937	142.680409418	142.611578612	175.347216933	199.312759225	170.414411472	152.288966632	128.355381633	216.471760283	189.206010789	172.412351845	231.47810803	157.901326688	174.449234515	158.040837274	171.00335245	148.949312361	213.035526822	96.8581113442	217.919770118	166.052171652	241.574694791	221.02963575	216.832416637	134.360312618	216.776663902	177.13558451	191.034747928	129.193658656	252.327047787	139.190987771	202.167910376	106.18321247	163.765790643	155.620646462	225.983022769	218.154526973	143.981364693	186.584386431	154.847768692	198.099945858	149.798264346	147.200544699	165.104195613	192.705915335	158.645507489	201.325263268
g292	82.5294212689	154.00750704	158.452722139	164.300948767	143.264294969	202.990416329	163.005213411	158.338439985	141.047261948	146.13266762	180.923282689	105.55448126	101.186354876	106.905167037	138.188149956	192.126020861	135.469132601	168.338665383	156.449868668	107.411946496	185.078181356	107.128015571	110.207132991	91.0838961578	111.881634165	109.342311406	175.921110938	99.4349306604	107.1150349	170.911753524	138.683923458	108.821148405	154.393042996	139.934997062	117.071431806	125.770580864	111.114431198	93.3780144015	137.651686112	104.254738201	118.010832704	67.1860834761	213.177915208	70.8506377318	127.616637438	156.06558779	113.618060794	152.471424493	162.529804049
g293	173.534120838	103.150817577	259.883201947	234.750021588	236.332699293	173.563556504	167.968149833	280.018245146	199.397078492	102.275042993	238.893472891	194.724793098	201.188224125	237.307434947	260.398496967	306.92094822	226.882998931	145.508922444	235.998028958	187.301271766	190.377424319	177.661230404	220.145223662	136.301267896	194.087090882	336.954501273	300.285967491	212.141388214	214.94431758	228.085231567	173.714914372	141.27338513	141.754866047	255.518214329	190.061604459	225.022785837	238.319528145	173.878497936	268.995179402	264.814827264	184.071516629	251.482280357	113.999230458	157.007733237	249.668506621	176.818555317	160.733099513	203.23894958	199.376552953
g294	63.9919591974	15.110817276	107.828285437	41.3915169276	127.080740474	44.2926083479	73.4488578709	53.5785648189	74.72515565	45.7148273759	91.3912600892	58.4728696048	103.081083142	80.8759809172	55.2387613669	66.9857666755	81.6754588329	96.111019027	108.764708722	80.3308146309	55.8490564332	42.3375540749	56.6187580979	55.7884360875	65.3301266103	99.6180308088	72.8325470231	84.7906785698	60.3060612868	70.731966546	87.1385403325	59.3058690094	92.6556916661	106.770851622	102.486986256	79.541735942	86.3341681918	48.7145495782	85.7441469753	76.2943889263	67.8142485849	109.493181217	76.4070121973	78.8007666535	115.644255951	44.3788640544	112.472338641	61.006042715	66.6041028106
g295	191.729026508	196.243367522	197.541049608	182.889398229	162.018837433	150.972531562	236.788986037	189.826076261	191.097982653	158.151570921	179.584740296	163.058075962	204.245332291	193.559622269	184.499376332	189.763045032	129.61660071	299.991914782	128.777483571	183.027066508	139.526473891	120.684601159	255.55396692	207.383722127	257.142617665	99.5641933828	218.501811335	195.335627971	161.332131759	233.767265406	177.458718483	211.065770077	145.594555274	161.886467064	148.786024097	197.685418193	215.716525776	216.899172983	196.164575106	178.208013604	149.906172658	220.92169561	182.447441549	199.442946638	236.038030023	225.690284455	181.836777031	163.482742444	224.170127828
g296	230.08547512	128.793237117	174.392957131	113.086334268	103.336908833	163.665060039	124.924614651	169.241330766	163.448037617	145.042809119	140.685642433	138.873565333	115.51570709	122.969006861	152.529707276	165.066600363	129.219036673	118.117465713	183.636608558	168.161150912	191.090973352	100.25310849	117.423307799	150.573784911	77.2603988965	101.934246884	111.75932918	135.034249352	140.243200775	127.614596509	144.286048154	85.9867485415	130.906631859	169.14012721	168.384835598	99.1421899426	110.123094207	152.143720407	132.140291361	152.483255686	167.336465406	97.7768997713	156.836335725	132.062962655	228.83476596	99.5476206625	84.1096360063	143.466492955	119.380811184
g297	190.614112526	176.553305106	280.999068107	249.459020501	327.733158077	201.080650219	126.949399741	225.108513433	148.045208743	236.204942588	289.979639823	146.160430749	255.2148734	214.833220673	205.336596608	217.952601679	219.44123304	172.191534109	235.914449078	223.856832221	174.664006819	191.605679556	209.637055076	156.618297136	171.107149668	299.540899634	151.553727832	200.077042893	219.685015004	235.611095573	147.323534446	218.436350789	208.789647175	249.352036872	100.80840587	273.082155453	225.991505992	168.799548802	250.243078434	191.380602809	159.776596897	192.103366535	218.371460035	241.052080896	278.396113824	143.614853127	161.744496118	196.875075315	241.505294046
g298	35.8124098421	9.45847582427	65.5042284058	33.8670135078	52.77611853	44.6509501158	23.860290448	28.2051572931	43.0705516228	35.098026896	44.2528973316	44.5521334394	45.9523859708	48.4446083993	38.9552548309	57.8234879559	33.5320284248	47.0094561862	66.0295922677	40.1413355396	51.7999170405	34.0295315293	35.3437699293	20.1496609602	26.8887973553	56.2629502213	55.7910101432	37.129479416	55.5539521611	35.8567813019	31.7144634206	52.7572976808	48.615041478	59.9187085246	36.2905005028	44.811531828	53.3958634992	28.4819432311	29.1165778981	40.3873703776	54.216025599	58.8203792779	26.4262134025	32.9984234102	47.8275896144	39.9174816968	53.8529221781	54.9114300136	38.2953748302
g299	161.383448618	190.195644879	174.525991576	130.303235723	113.243815747	235.735082466	209.629307472	158.449524389	182.562252478	160.958604682	175.039027055	133.652570809	223.74890935	205.869395178	241.764616327	152.835590196	239.946782575	169.11750829	197.498528719	213.141170202	183.161801705	142.467255728	230.624438239	143.983958058	141.782103434	194.278378307	186.150991735	227.742840042	125.900435897	142.141393204	165.68273848	177.835924337	136.562129953	119.989168301	155.670440031	214.656308827	183.945660725	160.510388162	154.723474839	218.254599288	123.906991313	198.122430972	151.952292352	212.049319559	148.092693932	200.73561745	167.79804978	153.094319935	151.970158745
g300	125.548373835	151.599842198	175.735580851	182.266957543	183.354481247	140.990894957	144.525442146	176.342368571	212.424415497	137.053060666	124.2375859	140.011406057	189.04561843	153.148632762	102.405654192	199.308041666	146.079734903	94.7902021209	197.928911025	132.680632698	151.728736288	171.764166977	97.9468322574	84.1238917735	172.962078748	171.577318376	165.848071601	151.914249645	218.90067135	121.686404743	220.454707942	91.3843089415	162.769148484	154.368488805	166.834526329	158.617660645	147.93579486	79.7611263587	127.422922052	174.137825009	68.5514579094	112.840639513	139.813329978	108.769421987	169.3481475	167.345336036	148.251873756	110.714985314	169.920603726
g301	122.147350577	87.925474307	144.621824371	181.767157199	172.900647038	124.275152822	155.04288751	179.786247608	135.513413321	159.917642862	147.831646525	171.97535613	141.458390986	128.105318664	191.619967808	112.095819865	138.97734872	109.740940859	150.914195063	231.60750531	218.102418843	89.2377715823	102.928724638	115.209385584	110.049825709	170.108981538	111.359643737	170.104862522	117.65463134	108.156049962	149.190663127	147.633233417	120.254725577	165.447982125	148.949389645	186.259621974	211.496732749	155.238090533	106.737612882	111.730415794	144.529150431	237.075967117	60.5751410858	131.373998977	188.587928934	162.684645628	174.12841676	141.418563467	122.756264232
g302	30.1661678579	10.7774757321	44.1436831128	16.735104137	36.6691919831	25.7339085923	35.3683503935	24.237477796	26.2700153025	33.2939964104	15.6887630087	31.946813947	23.0719608527	21.7317573613	22.1290743047	40.3204998371	23.3905519897	20.148759117	23.7489025731	22.6528364032	33.4569886117	18.2693784355	17.8297414735	13.160864274	25.4439037633	38.8480964123	36.1697955424	43.9610756412	30.1647273736	24.5407146433	31.6372721634	22.0362033378	47.4487459574	32.6949458136	29.3487485683	35.673131895	35.2769894175	23.6221325323	34.2880132241	19.4556462072	23.2121099999	42.6852687555	16.1597339471	24.9026395018	37.6041763317	25.9269611969	38.6335332136	22.3534305107	22.2657932975
g303	155.843494268	135.521613204	124.831744833	149.450281447	146.33278943	147.464853545	134.193951044	151.376360772	128.725491819	157.031460347	173.076523362	132.874337485	122.316791247	144.551503264	169.400881957	109.801868453	185.743139301	136.853775287	172.790438565	185.604555408	115.594994079	101.618633534	198.750018836	164.220132567	176.898252142	134.511520481	150.131972719	143.345755843	118.16689834	137.75477318	182.947915363	88.1368037965	178.19423925	134.070223137	181.03710159	118.964768816	161.665673842	202.238477296	121.863610499	129.499713754	164.537061671	156.11694642	128.468309963	115.381288071	165.520291509	143.131086772	101.842187963	148.849840159	229.302432777
g304	123.359017096	122.219723393	109.847157772	126.364469729	158.652514406	92.0098777751	149.340038427	93.2036270631	120.998586269	146.372699487	144.162490959	87.6571184385	123.729754033	119.771683983	146.851966182	136.956641488	81.0730668662	112.081238575	135.743455923	128.876763593	128.451953971	125.053433619	104.849466831	118.983315156	117.053972797	159.306558919	128.52792708	94.9366251176	123.727914601	109.574297254	125.215963318	111.12846887	148.346384905	80.4608687839	175.459752687	119.966369882	137.534062868	162.739191355	106.07590288	94.1476378938	92.536560946	138.467401942	181.43694985	147.397937979	160.574993745	170.65662875	96.4831447348	129.363158421	136.767553574
g305	147.412389208	200.978814004	262.087664938	248.358360472	280.504143293	179.304421514	225.617603078	255.133435331	198.987633188	200.038460627	167.498285467	151.285836164	194.846480913	261.77614195	181.204062651	141.116079734	198.257708618	172.366733694	164.716437718	226.165921606	191.08553625	171.637422988	187.244596851	154.209669864	135.071002948	212.630979677	204.985231605	193.201945499	213.097996808	159.283136113	136.631536364	188.767611387	211.441843605	196.468791982	164.84035504	178.898950409	240.117245179	190.370520829	236.435518611	179.00487135	176.530599212	191.389866851	189.146007309	199.290804222	207.323007263	174.073368456	174.311727007	204.947419819	237.390362954
g306	72.8799644565	14.0021463005	76.9617739406	65.5313725939	71.5608058387	62.1811649503	86.967972088	75.6595242148	43.3016295601	85.2385625093	105.292785213	69.9024340273	99.7008884712	71.7274678211	32.0123475806	87.3818100999	92.9341982045	44.4254242048	102.385994843	49.724434634	99.6385965886	42.8181688834	90.3522600791	46.3238165155	80.2219164574	77.370238704	72.4460820207	83.3237562524	66.146291598	65.3969066015	41.7029788723	57.5460572472	77.0874947669	98.5350611237	60.8575446241	57.5943409908	58.1521401881	43.4025372189	66.7879926507	61.3814408011	68.2032398728	84.1101896827	42.2323128517	58.9051924718	75.3526153401	49.0147272291	110.20574006	79.6241800433	54.8277024547
g307	190.507145391	103.775759886	187.034577322	166.103406898	204.505733747	140.764069726	152.423751	198.419842691	197.588193149	187.543900688	118.848933028	197.624995677	152.541929532	205.750356547	142.405370179	187.958389387	163.363819285	130.764434279	157.029848481	153.327566465	129.254447387	149.578613108	138.745247082	109.209102052	173.877905663	155.484695364	144.608327632	149.303599609	200.360491759	185.527739945	192.031352772	147.789470829	135.784068926	241.939780984	79.838762843	188.419633044	153.469628499	142.408073318	149.284142699	183.414237977	171.225079702	166.421582857	173.533167934	135.235791149	177.073314568	156.405477435	217.548503226	156.144597263	144.147095384
g308	114.270055549	94.7614009454	111.725004717	69.7273264045	96.0932688225	115.722088742	107.590244626	127.056101874	138.475936654	126.264250268	104.956258959	150.687395241	105.057193905	84.1151337724	133.625630607	76.3071314834	83.247900391	155.72220953	138.995786731	111.048965903	154.028234642	133.260768606	111.061575355	171.364232629	95.8983577881	124.350748175	107.491240205	136.944828568	114.679874176	104.752260153	134.304336591	106.511778896	103.313400156	125.490286087	125.714525139	66.3666972771	151.013316103	93.9213120568	107.686710817	162.497021099	114.396396765	131.860004218	107.43240852	122.564078605	110.462635043	96.8970098959	126.885896416	85.2527003962	145.927370685
g309	91.9359950286	78.2132896131	105.925237547	122.314839155	117.075332157	102.477968896	82.960881936	74.8714055044	80.3496205396	100.437692186	102.955650161	68.9729232398	61.8571275084	112.06108786	62.8260057454	114.785369681	79.2131034993	65.0524670773	59.3294307452	100.726240325	104.253686503	95.8159518127	70.6649973288	73.8188560374	79.9784444354	124.418474751	91.9505116463	71.4010392024	112.219608385	73.2535448636	51.2959742912	83.1569210003	118.486677648	120.476870919	80.9249329496	86.6325067438	67.4706817022	83.0391834465	92.2974204231	58.6993547216	78.3855982575	105.310357412	72.0114946986	50.3831515638	85.6055689803	112.287697034	73.8310841256	109.163058567	81.5168524306
g310	55.9521930295	9.69464065293	71.7735410536	46.0608079502	74.1831468309	51.1633937756	57.1997235629	48.7655979184	56.7034763949	61.8363910228	46.4301539807	58.4439837307	62.3936040798	73.208024769	58.0292021085	73.1838955015	64.6790458541	75.2289184379	76.1451134802	40.0019176707	63.0860608905	47.7592936073	40.1269664451	34.8440001223	31.0644489756	61.4844855727	46.726455187	63.1466460228	55.4604579305	49.9591439898	47.0511217797	51.5287580916	73.1564912673	104.097385019	42.4004749986	68.6388431511	54.0292063412	41.2264780884	39.9746522983	56.7141139427	65.697486653	81.1310055399	51.2935764091	48.1938352626	59.4423089538	35.110717297	42.7709600139	46.2820905433	48.5496928496
g311	169.099830725	167.0135014	180.157669659	205.376450926	132.49779342	200.311859659	181.473389714	113.420926924	168.703704954	170.753020309	118.165173226	122.850927692	163.019840696	177.004780494	177.401117127	187.780429078	185.564422257	116.7616414	130.615543323	163.814000061	114.381194566	171.178945599	116.246455457	161.063898512	156.130774028	116.391687099	128.259789763	165.725779976	186.820037954	149.470381502	112.549022765	169.054030061	150.84162682	118.585221573	131.181313357	135.846191886	170.322829428	92.9057097595	173.092816697	190.891585581	157.011788389	169.607477536	150.750276198	123.74856388	191.41362341	130.241970369	138.049403072	89.8318116065	135.321259722
g312	199.66681839	142.408474188	185.7182146	121.393752586	136.297242873	147.140726817	187.217998062	218.402502012	137.492913845	229.071814007	180.030634538	209.620665702	222.082256873	142.087306463	178.954907677	189.199016591	140.594000552	180.642811995	166.071970233	187.905282463	183.018424861	225.234130523	173.277339692	159.150348198	247.044011459	200.184249153	162.043694455	162.432191317	215.646305856	242.597756363	164.785982035	190.754830116	158.964741919	116.508390535	142.356542382	184.577113407	177.421024753	113.90338115	120.807432602	143.329350382	157.599743446	183.301818851	210.010206077	147.928173638	96.8113976508	274.56989991	172.232550894	214.524756633	194.228809054
g313	119.454862337	204.68922292	197.738990462	218.622271521	192.466949324	225.224909226	199.228342371	268.314053604	188.824890587	176.895548803	207.646993965	201.777521181	218.137317589	249.683873658	245.700904804	269.148382145	109.722539654	193.894397803	262.177328508	213.457403568	206.71092287	188.422823056	194.661973846	145.492225519	246.506235781	240.71380848	195.048946235	253.011490358	210.074850621	158.67409182	202.675524119	236.959010256	142.619590083	158.712457437	188.10271341	151.063015696	203.210816066	200.659362449	179.960263815	192.301057815	196.199868693	210.165547126	178.74689704	222.791565905	236.832330712	174.03751643	213.780709792	146.348662381	181.236856083
g314	59.831995323	19.2954450481	104.413608468	59.8892097683	61.9332692004	56.0665889635	52.284606656	51.9293900468	40.3370917705	58.7543011202	72.0983773123	78.6601118238	52.7055786197	69.6674468351	76.893120664	77.2768564862	65.6954962033	61.4755786036	53.1676688796	45.5600330044	59.7380025786	32.2436343473	50.8209808135	38.9404996162	58.4859262106	61.3560455383	80.9836198621	49.3926334336	86.5193561034	55.9110604871	52.0339350486	52.1018827171	68.2331058386	81.9582639898	67.8911229396	65.3426768402	63.4777682533	45.5023188848	76.0352486244	47.6429980888	68.4845902538	71.1323340518	53.6664688034	37.6440927897	55.969558164	34.319236414	74.3961964531	58.3870046516	61.2121801443
g315	153.04897118	159.838674568	164.20355757	140.963226533	174.195112695	136.029179886	139.886593182	159.447566056	130.790679155	136.830159754	178.279375045	100.4823682	193.275434927	152.366426128	177.394319718	171.992075564	172.655863877	172.326922558	163.18212408	150.348094322	130.820950607	181.046908242	126.407896344	145.66074796	152.468918776	134.367768967	131.349392333	144.640771647	142.963061348	154.126763635	137.472650715	145.302306948	137.200197602	164.120581598	163.929251838	112.718992942	152.762093946	177.245096465	146.543506366	234.069311963	163.574755486	167.312340406	152.206829646	168.745298822	144.568952176	179.820229725	217.88498617	130.189659162	153.451489039
g316	153.781392274	79.7896414364	132.105579726	154.698986708	187.275302471	105.912935299	121.582099792	172.2253921	164.93010474	187.627387328	121.556836337	159.093070308	129.886295786	114.673565094	143.37455693	215.10930091	105.263695965	159.213070227	117.054495995	175.591981376	97.0934393505	143.897079574	217.727772803	177.094589662	168.218861244	199.676189106	115.792819955	130.590200449	186.947111999	119.127917157	188.915463142	186.278472682	68.6876799045	132.912309034	180.922650023	159.373433627	171.205461349	144.497036031	153.213394537	156.737803627	129.252622395	184.09872924	165.809625292	171.269403911	159.832805756	184.176798996	141.484562783	110.741003219	155.869241225
g317	148.517548537	167.501117031	200.294404357	121.980733709	155.274482943	189.552571514	178.553194932	218.01662988	161.955971045	145.162773708	154.686789953	178.951127304	176.254016838	163.035763026	178.622224364	195.095210813	231.150155918	133.045141828	157.758858062	217.520533895	149.310542576	137.10404716	189.086184954	130.184680547	151.000781346	230.898316282	171.158311909	193.843427099	153.011075157	190.107242064	200.255841691	189.718037405	186.509475367	196.089516785	139.583780357	200.121424212	156.351668193	130.942621394	217.49321969	129.162209209	145.420680343	216.109702786	195.60467706	185.369725221	174.031163368	161.08825821	179.678128266	88.948531517	165.142078421
g318	63.241147217	17.4429823449	79.355770649	76.5437067405	105.6206656	50.5478035287	75.8958059799	58.3789910989	61.7545182088	50.9162751237	119.049236395	99.2993256788	102.116845583	86.4962953745	55.1863335086	116.680523368	73.415086074	58.1329523562	69.9284927034	74.251956177	81.6308104836	43.6590891924	93.8247926442	39.6411052956	64.0836906236	81.5068535695	108.583812942	59.7090799307	89.6934332542	77.9680897746	68.1921727074	77.8688806878	92.8185965059	101.377107177	50.3053789465	77.6205833097	71.5044403299	32.1612972987	79.9579840023	65.3994648969	73.3628506357	75.5664970094	44.5807216603	68.6901397654	96.2139874633	47.8016249614	68.0387683126	72.1191434437	86.7358720788
g319	140.701410893	150.617929701	131.696714506	187.409990559	134.005698289	140.728043554	165.576332752	164.789037423	181.252758206	152.193762134	173.156849513	129.859908341	229.147380169	178.957558129	184.242600688	137.864187879	137.470566231	156.371203052	161.716182158	195.300633553	177.479490395	125.053610902	176.587193721	233.130318003	179.520862028	195.680880463	187.128285168	183.736062953	190.451800288	125.117929277	187.300788285	222.693449039	138.599444368	210.339418694	170.969347151	213.472823419	182.074175442	230.088863424	192.608448815	166.248242238	180.950121615	172.380897605	182.752667864	146.816819174	169.839733677	150.888346748	131.75253801	139.353489867	181.513033093
g320	144.230890263	107.885434428	119.323698074	135.781686219	71.5083655614	94.8875082648	72.7983784262	125.68972628	92.0769692082	161.558513934	94.0692326483	78.5552101213	159.918308505	120.802948488	149.008159614	103.13473614	84.3511089966	142.106043683	120.752813487	96.2126744708	94.0413419282	124.79684824	122.551192507	108.163960418	114.109716071	103.791121237	91.5433659168	90.9317214102	145.052231276	131.620062971	124.921571922	91.837302914	106.699560876	81.3271375558	112.333613158	111.245513776	98.9595062069	125.253986044	96.0566317871	77.7396700842	88.954984832	74.2380748863	93.2304129841	96.0954689383	138.937428305	145.097631012	66.2413246044	100.860882996	95.2005832777
g321	151.757475839	133.989748802	125.275691759	151.28431587	116.780203336	174.224127726	157.89259919	125.276584074	151.585312798	127.045128528	177.707001381	120.466503478	117.055522353	118.374674882	131.870488274	157.096118041	203.494360738	97.7502747739	106.91629075	187.719945402	161.058712252	82.7397555742	108.587484471	90.5620054808	137.285015305	134.342719634	145.138086078	169.304261771	189.878998089	130.193683304	124.103630621	171.770444295	156.868349161	91.5648473148	107.230022296	134.309797161	120.133912297	107.461143411	130.300375969	174.511449315	125.33147198	128.329510661	154.482368498	166.334482026	132.905857636	117.986338195	152.493017549	204.423808537	157.326505261
g322	37.2644032047	27.5752606558	83.9889027627	44.3015504846	103.274322983	56.9449228433	43.7352991517	39.1939268799	56.510611278	59.2530782292	62.5694137607	44.3210965599	61.0196013284	76.4924122498	61.6757018368	56.3926994356	78.292526746	47.6230956485	83.5409844113	59.1959975502	62.41183936	44.654300725	60.2228422355	27.1215351372	39.239886084	40.2331391089	82.8245308285	73.9172704014	57.1676718985	68.0421581873	66.4141941837	47.8729188824	53.2709040404	98.3209669093	38.2938460544	65.6132395638	76.6725031799	23.6518483965	57.6389348802	57.9126650738	67.7059747077	54.0367814142	35.9106999388	86.9699417976	65.4762826961	24.6529001143	66.8176583024	61.7795313797	60.3848218461
g323	257.410659554	198.881608157	153.293398833	171.189134977	119.26186274	161.597952534	179.456428661	167.64858866	104.323129041	154.112808986	197.064661276	189.969127293	168.675810844	148.453149496	162.506203268	142.663827285	195.702365331	164.982980762	148.433071586	119.744190434	185.923453869	110.600353147	175.515326786	143.847209563	180.033157402	124.437899046	146.433600037	130.069553483	113.787102958	131.844620237	114.861839692	237.741618134	145.310870866	147.700575087	116.796677321	90.5356738988	118.560078508	195.649606236	165.786963068	135.309517422	161.542358619	170.268248528	210.412133414	229.582345131	103.822636545	112.554579161	119.857639462	176.376057307	197.521075488
g324	197.610783493	179.148728256	250.965148559	140.807067205	122.354066907	156.851332923	111.243856998	161.380674152	132.927547966	146.956018356	170.292584331	124.186626277	191.987674026	149.226882885	149.241977004	173.273629386	179.67210539	157.431001483	165.723055315	165.130299538	219.790345136	166.907692919	96.1962182763	128.353060173	198.363783926	163.908731176	214.867579444	186.163355887	232.242853901	162.768652224	149.617431037	167.579380133	143.56932503	234.157152202	176.563643468	212.371912004	199.51103834	143.566308223	227.4033815	155.123463821	191.861663333	157.656930273	194.741106479	164.490211883	242.254504712	167.602230622	197.913134068	118.916820031	173.323932834
g325	113.363652558	156.602976921	178.18271135	204.253575739	178.212362063	195.500367212	164.70314723	174.820469399	145.818046671	105.283872071	151.456379391	170.570625541	162.527739443	160.230943006	140.724211023	233.930448125	187.448403956	142.414650873	127.592397278	185.788304846	203.630421241	63.2819831723	177.644297985	135.898060365	147.997611567	155.87330033	136.263174364	123.370228895	200.985973689	139.334696321	216.434598123	146.904593638	137.592797605	181.114018626	118.894210493	158.773821807	212.081234954	158.658005742	117.614904261	130.930455667	182.276831317	188.393283331	169.48610919	94.0594588689	180.229493147	96.1289005632	210.446287083	138.535307651	117.375578394
g326	37.0905065077	14.187960282	49.5123745442	22.8438827764	76.6287269084	36.3292706747	32.8056430383	44.5015422717	39.2143097771	49.6110608188	56.219254203	59.8304970666	57.6046510217	72.0686611421	52.0942086054	46.1717875153	38.4202904456	24.0004949026	70.3290278543	48.5736572726	58.6362347583	39.5501715477	23.5827536223	26.7061971101	25.6421025255	57.6060228826	70.3637228798	51.0385227146	46.7365059138	30.3726729102	55.2595144154	40.5695218298	37.4208573683	61.9115414031	32.5056120565	40.6394336624	44.9520229162	35.0452349516	58.1960641615	49.3821388725	40.8733220933	43.5398106866	27.3807590954	53.9591050204	47.8593489929	43.4749463673	44.4888088682	50.5838066757	52.4038900832
g327	87.6283620765	107.04274837	143.840222496	111.498974287	105.356094751	107.045762836	108.256064194	102.149923496	120.327976892	124.337594553	111.321579482	121.794029071	117.598657697	117.25760142	106.853814936	111.873862986	196.545966394	109.576304304	79.3896772279	161.251666703	143.217119772	77.2511493332	140.8410447	126.679935429	153.28712456	133.07646649	78.431926044	103.745121559	103.819384446	109.454114775	88.2627152901	155.551102053	136.867399147	104.439848659	92.982582417	111.797692238	120.09927288	108.066403675	103.102266684	114.170169095	103.887792506	148.767317418	94.205601357	184.120006455	92.4732096596	109.74634806	101.580434116	123.879441911	88.1528904143
g328	256.48195321	189.523971311	177.143408248	222.663998755	145.786979103	148.12696868	130.67156116	200.351976684	207.77602707	219.315240316	175.078563361	138.71773609	146.510608435	121.085832305	201.238203816	218.59554442	153.785185357	129.458130803	215.723232597	171.949770462	187.921358615	191.812762023	179.680225772	191.405682322	195.162722636	202.210806481	150.763741684	128.117738635	259.9635742	156.341624504	162.934771101	202.163182882	252.695250047	280.607331336	179.53850148	176.098954836	173.482715335	182.809855524	152.101713398	267.708116889	198.317857793	171.831590865	233.900924304	218.573299934	237.54570179	204.116148944	215.008972446	111.533971963	234.79436312
g329	190.742451667	133.081707345	143.951226061	204.366819969	199.62445338	167.401652805	176.003517138	220.089784504	176.127293866	121.02910934	232.761608531	113.617385716	172.611071532	168.305335767	116.559403084	206.061455894	201.784539277	95.7200516896	169.948681199	223.394929228	216.608660658	168.808042677	151.917665012	186.362507253	138.452956122	227.917435607	218.873356732	129.85654292	158.946527827	196.340066696	106.339268252	131.326630395	188.298065441	176.31897736	157.864356319	180.839131554	199.568885445	170.893155597	221.67996493	161.008377589	167.924307632	210.50981997	178.637265907	133.533840077	224.507068939	186.326337851	160.7704378	187.374526941	155.576470593
g330	75.9097433555	20.7723535544	137.141475453	71.0413231255	124.28053832	80.0778365167	98.2879048234	70.4621139641	45.9672982188	82.3056170768	114.991480104	57.0837246471	72.2448350592	73.4975998308	89.0339317079	126.721059143	73.546148055	70.9026021755	73.3209185865	62.2477767892	77.5270555799	60.0490441447	87.2727043838	42.6449654668	66.2447581303	88.7736017891	93.4730951713	86.2911408379	72.4307067342	66.7005043963	78.2226293859	78.6948626026	81.8096734294	97.51084762	60.2734890925	63.1667739286	85.7358179105	43.5805410732	63.5693035029	56.2784753173	81.0686069197	108.979857809	50.8555609622	95.1578579829	67.1461468732	73.9420009382	78.4548546204	81.5673093236	95.5308167834
g331	179.816279583	115.802672204	115.302227595	125.770520159	126.417069163	122.007503906	132.67408259	109.578804126	104.866951525	129.617321155	151.353895989	130.569362911	128.146675509	114.750962969	74.5743636621	161.099386327	93.479427094	149.67785337	151.078984701	147.677722044	123.835283849	100.841892216	102.64666811	83.8878165727	94.1405452012	109.089507428	133.1553124	99.43018145	135.992449669	94.6670052656	86.7494556699	132.282795939	129.144425974	84.2442423101	114.292598859	101.581110646	133.982700849	102.114601687	133.50604265	135.872370972	132.74509041	107.115438153	137.153606815	162.062424506	140.729331618	105.596230131	101.727274579	111.590268505	97.9207161346
g332	185.512906288	199.447783643	197.481557493	152.801598314	198.342317363	121.98249142	144.10967113	198.300699285	170.23160327	182.674021022	167.63537518	172.343881782	167.555635515	179.89203531	174.59551951	159.338005348	163.331731588	173.61777838	206.114713784	144.335116382	191.225525381	211.985646543	111.46735367	202.629912236	207.811874251	210.120901686	210.98643156	147.687406529	205.816582807	197.42150808	174.43522152	157.11595704	140.258271088	192.785930192	191.009165506	151.831547825	132.934352206	178.719488216	144.942667519	185.985451425	242.950880211	227.050262935	138.543179844	153.116375218	193.698714982	188.537577283	202.769615153	156.927613877	153.07562293
g333	153.35072053	130.378578679	216.793324202	204.554987472	227.904732475	175.302488407	154.974506758	205.294241218	149.847333156	253.941081947	213.790878339	202.770241277	193.483787982	197.838093149	140.931463682	191.103185115	171.261851896	131.574397516	216.07489902	202.785679122	208.117916185	218.846764506	183.866927477	119.903459965	251.584008194	288.508959227	254.428061309	156.181468784	185.257310499	176.111698209	194.05601798	155.4022977	201.67614175	236.616720659	167.556899452	191.834211969	158.792308652	205.079161908	235.806668562	170.906473499	167.445251593	163.537436948	197.772071043	238.279520786	263.731627996	222.638680158	176.921864508	250.64576785	228.432741504
g334	54.967159474	15.1924908715	84.6687271616	46.9075224932	64.2054469119	11.9115502981	69.219534277	40.9140594375	57.8227501965	47.5694384737	72.4885900471	78.7382346096	65.1973469285	67.6685930483	55.7555232501	83.1670354012	62.3676304185	55.8411223976	50.3388055873	32.5262576521	58.3995202613	48.1452769354	53.0784363043	51.7261508584	48.9537803054	50.1188497949	82.2052961645	57.5557998932	59.541445295	52.2373732773	60.8847145758	42.9814916642	49.147362737	68.3638536708	55.8775821105	63.7085868512	61.1049428448	39.6702277559	54.9755493283	52.7046366166	55.5850122137	54.1413685583	43.7867186838	71.9253894978	50.9641718955	35.9792006706	54.3419706604	50.1520457661	49.738548059
g335	205.541612716	133.380461708	107.774762243	156.026967052	153.026593319	209.686553143	126.35334876	163.213254593	88.9119348896	159.168334481	127.976129153	166.608757294	157.22066524	133.321326599	103.454200966	177.941319628	164.150314679	136.753761608	169.835908229	165.17873945	208.193120761	139.257027094	143.528651067	168.788113366	174.706932773	125.047562977	183.536372289	129.174647217	140.582857036	86.6625808919	137.867522961	83.4622485611	183.050623392	165.957063159	141.489424756	145.672759002	173.895587489	161.620688115	118.398390879	149.563430223	134.37704662	140.538733202	162.454328424	185.183127541	192.046982613	163.126761766	104.169662411	141.5024449	194.137209883
g336	126.301828907	149.685181467	125.018898056	167.475432689	139.191039226	184.359256582	162.306615208	183.2505188	153.538402209	177.131845351	164.869487241	146.661365915	187.832223197	173.518423241	109.894650595	154.166897685	115.562086323	138.286039201	212.545511374	152.366600604	177.933852867	108.038253392	148.435277	140.887782996	140.288409975	118.673664557	153.741265789	101.936444162	158.463953005	131.73472365	194.536908453	165.402444177	134.809762331	157.292960014	102.71874268	124.645559625	130.8637959	172.524706256	186.222659309	134.133580208	148.631395075	134.341516932	166.054432561	174.286675969	151.66177529	137.41907257	178.974869603	178.021911735	140.012394454
g337	147.680644479	74.9904372802	118.972936341	181.888099052	124.809230672	174.437023086	134.012023322	137.040769911	139.350053317	136.449912312	128.880574654	120.654142467	110.280248389	139.79339527	126.830823219	180.0121747	183.858529943	120.543843492	126.677165093	105.285384723	112.457143442	114.654641293	120.585258345	134.876196357	139.704441637	118.822965841	147.12280723	95.2948519142	168.509147014	151.919622889	162.099789275	145.963971504	162.809527584	172.753245837	116.625933934	121.992187712	101.109731791	154.676890818	124.295616969	125.688932596	110.562084093	123.327862221	110.562030534	113.111905362	215.237509451	138.305309213	145.991347099	124.020161078	134.761898856
g338	57.079026072	21.1531924966	66.0481062265	47.4432393729	51.77621934	67.1675142395	69.2990292142	33.552333449	51.2761585045	52.8078962394	73.4809457134	71.5232336491	75.2097010016	82.6289452341	55.5394262273	79.8090484255	60.3404291786	56.2945632914	64.1830864575	65.7844584967	56.7219979851	49.2133247895	65.5379042281	41.8517990398	64.5860526613	59.0270591499	63.0441262961	90.0170149105	62.0137926227	64.1832329361	63.2230162988	69.6727243386	91.9938677645	88.9160194361	67.2024557211	76.5219036749	76.6945749449	59.8897954686	63.5367097793	60.2153213173	61.3700916382	52.9808621967	37.6190967399	59.1286465729	76.412783724	66.815663535	69.5109979988	46.8534023101	62.1748884906
g339	127.318225311	156.066613043	197.314817587	128.086671795	89.163740254	117.946173347	147.862154462	189.905268632	196.649595494	153.919251121	150.243958373	111.577017949	120.791810353	123.523643185	117.828852807	137.626466571	134.994769829	137.595935781	157.873652863	128.268580795	163.023770103	107.30102002	184.452546146	128.413694052	147.905916304	83.745690301	121.568741931	91.4155384629	115.737089363	134.480040037	102.103957327	103.413534834	124.087997045	101.747236311	91.3680232399	167.383887007	123.838335969	116.405095184	153.600798543	123.221237078	125.104344158	140.552492731	120.23546552	191.299355673	116.509939433	200.132857671	109.923526723	125.637436957	108.390531365
g340	211.903675879	132.049358319	167.31055617	243.028971053	219.15475895	236.042146372	195.955575391	120.848757055	182.729760046	200.764713495	192.424129687	80.7591389259	171.570813515	238.548240499	194.283486915	221.228333731	136.61023205	189.554162056	170.096628377	155.717168977	266.850200934	208.108409876	158.327696163	142.834960978	167.984114022	187.850644751	159.517347558	198.466900483	107.170122614	124.601230673	207.221458973	199.089606215	179.341646864	192.807296072	168.01695822	129.41483435	164.926339141	141.107845385	200.345787947	175.597537124	236.317034677	169.382677672	133.295177754	186.953386904	190.779221702	228.201236664	137.618108425	151.042510531	213.205523467
g341	209.854677219	142.50206103	236.244779499	198.949669696	282.303120639	260.523378663	158.611996405	219.857734313	131.513147982	123.714085442	185.57700168	241.575451908	251.738726563	217.789302052	224.189084908	235.870763752	190.278917923	139.45798597	309.658610366	281.109833365	166.511779096	197.260830027	244.61371131	107.576641123	186.072253316	238.591572478	247.130669435	152.146039821	164.368894463	179.570209636	228.314506869	160.154522864	201.551400746	253.358772714	204.068436636	183.227994204	173.943006687	166.706753493	212.94107569	206.262733666	145.754963796	281.210718418	197.295298863	217.114197659	191.331322955	153.844772065	163.854989408	195.333177225	145.74269079
g342	60.5408978448	17.56807692	71.0978683543	41.9554966769	51.3890844395	54.870426599	41.3718720909	39.5294513066	49.9109558608	50.0727555084	53.689310669	62.411161534	69.3723908882	81.9181751877	45.0944311606	61.7041496937	42.69250912	26.1548514172	69.7002114419	32.9728890864	38.8848432276	39.7930857632	63.2930248987	33.2527379875	51.539205199	59.5633014401	42.9484513859	66.5125283137	38.293605427	44.233713476	38.4748286147	37.2002237676	62.6140497925	84.6734321327	54.1163245864	51.4012582988	58.5365755843	29.939519786	60.6120747119	47.2895683437	40.9709464036	62.9217664481	29.7110381403	47.7770833823	40.4298513275	45.9863606285	59.8965419954	46.0731048683	52.83625668
g343	115.355870372	150.210511079	99.5673046163	144.080463511	79.5027243329	93.6244250358	123.115922602	110.118707085	97.9522712945	87.1325158085	81.3790133211	148.772443886	152.771764582	123.907146034	83.9361824738	108.218209202	133.825174536	141.064279777	119.533501434	111.488017172	93.1998573887	101.144025753	122.667762941	131.710522938	93.3770647122	66.0687041592	132.513389632	110.975523649	109.990832047	126.692012095	114.116089833	95.5107819753	105.404323195	95.6625663678	108.796425189	122.656168424	103.269066425	126.723500041	105.646208514	71.5638808315	89.8881630137	67.2219741818	88.0131672538	165.859826149	110.157373722	90.5784410757	124.858520844	91.3430811453	113.214597182
g344	131.237290839	197.041498097	237.915616252	238.778916037	185.36754784	219.948004391	160.351207423	202.901613548	139.27240861	169.530417853	169.385717524	199.705490351	167.603832922	213.593584404	165.348640426	204.602725027	116.692562594	224.54014483	227.978698688	166.670321381	139.134921119	210.677150496	112.121954183	242.801721223	231.381684494	179.714906795	131.334894797	173.78373377	297.773131598	213.708249814	235.335629125	183.326009052	229.912767311	167.774127303	167.624480437	139.029935878	156.577222276	239.188822755	191.478031192	162.890395896	250.940946292	166.476129239	208.765670308	184.193307208	217.974137137	223.102999331	168.121642574	185.986027774	153.730311421
g345	160.601392606	86.8349993717	149.646459602	177.44493714	121.855204012	153.198142528	138.836116017	156.174263878	113.432667154	135.038903087	156.094780754	146.98559258	133.74913305	136.018353834	84.9240790217	143.2343683	145.058014542	82.1041119549	124.332980247	125.982639197	105.221123119	102.970452075	146.767879477	89.7770137397	100.759700805	139.735852431	126.019109369	103.917262605	145.741744947	121.93368856	90.1580337729	134.390560068	112.389000965	180.024203469	77.0251070126	101.388056334	102.209757935	124.085118344	120.982583225	98.6114425	121.663999903	148.985332322	78.4564464556	140.395391036	131.073152354	95.4815445	145.251482111	118.962840594	91.1393022171
g346	81.7595399859	28.5386743172	102.433599905	33.2389183703	78.4053644541	38.4371486126	58.4605556877	46.6564962398	73.9489590208	58.8604666051	84.6476151794	49.140962769	63.3318797588	71.5251243813	57.2809517961	62.6471570959	71.0573782933	51.6254213158	79.1384352486	76.2076711094	72.152223578	41.9172131998	58.7464419533	58.5949246034	43.8326310832	69.5296942496	92.0649431855	29.1089731055	90.260243335	64.2836649793	68.0646185407	65.005847581	72.5590876836	76.3696408331	60.5814988719	58.1826769556	86.6232561123	41.6120087689	81.9182490022	36.7145524927	76.45734342	84.7531280112	50.7771499015	75.8778366587	53.8427739106	52.8740088419	81.9228436958	51.2964318417	57.0089721535
g347	152.172318846	78.2369544857	170.587580572	111.817480647	131.95086926	169.152867503	152.354312713	151.437279346	175.03099121	133.543306186	127.126317619	136.470049832	105.431595831	113.592249996	160.204895565	157.548864442	162.280082411	166.776895372	125.604140874	155.388376713	151.523457926	111.519257885	150.717888145	70.5080654257	125.919867821	99.6502040977	115.230769958	141.057963579	148.80742021	155.15041279	99.7396447649	116.95826579	103.514365517	131.348805277	119.968370687	104.533228737	142.04498912	102.868394085	112.429156224	144.864005617	112.766602743	100.413877284	131.912556246	135.746051046	97.6943443111	115.68276671	129.192842512	123.090075919	121.125421167
g348	188.217454295	131.542867469	176.48208555	171.522398047	201.948060124	149.329140186	161.100820348	170.491335003	169.185449503	152.345091205	171.627060874	177.379482169	141.259256166	142.774446405	168.63291017	184.949375211	122.766203837	102.839757024	121.979777273	150.77926445	108.168181034	217.333296797	182.319738989	179.28901201	205.065694068	157.939108253	124.2208861	124.723908874	126.397592576	130.978403695	152.879894362	179.777216617	181.417848067	154.622660455	156.803795237	180.207780691	140.698943494	122.003604349	133.86205106	160.137273111	191.789628084	195.300928778	117.458495149	137.471008723	105.552599068	154.615129025	167.136686818	126.485516501	154.360479151
g349	213.57513401	180.291963571	262.645137976	160.125691414	212.969518014	249.65861799	190.849556828	216.646879568	193.013474136	212.754686698	214.565065559	112.186641455	309.232394746	243.763318848	256.849066714	209.650062701	178.083259171	115.115931365	165.002984739	174.702033928	204.7577967	187.655919093	364.736748027	118.022823886	236.917656195	258.452275154	269.050879342	184.805540979	255.626264984	240.114689271	184.643672235	188.961846197	223.17584692	265.796103181	163.952123504	217.531280232	325.830649973	138.352452025	229.701615145	246.651764858	160.434059859	115.416269692	236.509630506	277.263872295	204.598977141	211.992406367	185.410062377	263.791824176	183.218033657
g350	69.5235266871	20.0272475891	75.211349549	50.9870066097	60.292701529	59.7107464551	63.0930248779	48.7865425904	74.7810220148	51.9419012385	94.1194136197	56.1631409124	94.3744779917	60.4039461042	37.7094682054	83.405345168	57.6343199222	66.2565767926	86.4540566711	48.3077557351	87.9995179999	44.5974651907	67.5417419545	53.0232056137	41.4823471147	56.7052836141	95.6587258002	76.2872535349	77.9934705827	60.6283942452	71.6604748693	51.1849591844	78.0800895313	112.764468699	41.4644275693	70.6560611408	62.0183515093	41.5150054229	76.8499991311	63.9502134378	64.022773394	67.3761132631	53.5133930051	53.2831132207	79.153012874	49.8054190125	73.5348516669	61.9495776762	65.4475388644
g351	177.57392171	93.588835784	130.749866298	131.462557424	147.818354512	125.039177736	149.812847117	131.183568527	106.5441256	140.402365231	96.5972062303	113.627271155	152.206017642	130.421808654	117.121283944	95.6311660808	125.855454304	119.351870005	133.980636914	125.299464042	147.549379499	120.912208292	124.959369946	148.05956484	82.2791130093	107.438098055	103.198046113	85.0231190302	76.8223124476	119.825960234	129.930796167	89.1211727624	140.22868699	63.5843632628	111.218966025	116.612722051	117.478752483	157.292390866	100.333850887	114.578704378	135.808887938	128.549758726	116.62917853	150.4541496	134.851709137	155.302509851	124.355463246	112.277621822	144.744580305
g352	195.790589243	148.609962415	155.365149755	134.108465757	156.173328872	73.1879652831	119.528268046	132.7002824	179.647822758	155.603492637	177.372056924	146.480966336	143.812826625	102.782630645	197.590446105	150.250577749	154.703379528	161.548624945	84.2560835336	141.516108208	158.595483042	136.341261489	176.252117634	120.25954997	184.643827565	159.714202491	111.606696139	94.5037880824	146.216368045	166.965043418	191.336894681	155.888161481	136.050856205	145.959558462	188.018513886	135.581744633	184.384496501	184.2004923	159.507281897	108.525178787	171.979293904	179.651726789	148.134684966	140.721977345	132.720501304	183.325684621	103.385533908	56.5670626118	174.303748024
g353	184.383631553	169.699410288	202.221835678	184.995681729	203.977971518	231.933295799	169.743953965	225.948858606	199.229626151	141.805863769	247.486082092	198.367537501	214.970080456	157.48535144	269.093625901	141.135058768	197.671743661	182.163158523	194.962642833	207.744200742	283.89138185	180.440653616	222.022423139	190.888670994	129.286455635	269.332523734	349.176982584	212.960573112	180.994434597	192.326841793	220.932103181	193.758162574	176.892184067	286.459093045	172.590742	147.449506591	263.251417093	223.070206836	144.331434421	226.05988739	217.236245189	256.666210968	211.092413691	202.730724814	197.572170398	221.903333018	187.460282487	250.328892014	244.627586943
g354	51.1007358464	33.1291666907	103.400850008	83.5736196348	129.845223193	90.4216624393	73.7156701106	46.2010673902	93.0565501504	86.4997859559	89.5121071673	113.94918297	93.4040606071	138.398945909	85.359345244	52.6579174596	111.556985461	67.4967626028	101.12928123	78.557241202	19.5323875589	74.7186441691	60.5504318309	49.8142426086	56.6792029252	97.0375587046	83.388962065	78.419398893	74.7383718286	115.460914996	121.670223307	73.853495147	107.005680057	116.449740541	69.1471967262	120.955198041	114.339617468	80.472980659	91.2739698873	86.2355745036	112.799470898	92.6694358214	64.4883893334	98.3841121751	84.8894323413	62.3137831656	113.583451279	71.1064904374	102.473114927
g355	174.489517506	157.88527181	97.592120844	94.3532247615	105.590267927	140.329494423	178.905767943	93.2510704427	115.89644468	126.784999646	176.209306711	133.064056352	155.088862765	174.799142976	123.959147732	154.796722728	250.33369366	70.3255782038	157.115372959	178.90564822	95.3601618016	132.336548586	105.871818502	140.263177674	199.791571772	91.0532569891	129.017689031	122.952565265	163.807468148	123.311710917	111.461929287	195.199954801	114.363875252	178.030133945	118.909796219	124.368854233	147.848680928	156.760418376	132.651926689	189.589840639	151.360113451	123.596955524	139.127166665	136.462296089	127.249195573	162.211920744	88.0078453627	158.683373646	164.974128718
g356	194.84927915	132.796715789	206.539728674	192.818898537	188.542746037	161.139477424	135.051867005	187.122455913	170.78659839	217.376694236	154.221684666	193.984546838	221.322154369	183.237585631	189.502286054	194.385544657	200.084613908	230.520533393	151.309248442	186.01471223	161.595495356	152.355638097	175.507243864	154.842750361	123.965686172	158.483129906	187.790097452	132.41961425	239.918642205	186.697132712	180.770056992	169.909730756	201.07815389	195.927991191	199.49520928	121.910881662	170.164903826	118.502896538	192.235687451	153.780169723	208.111161087	126.172668275	216.111157656	250.923773405	121.623209208	93.5757231084	190.801127174	237.63041924	169.023729474
g357	160.513777204	106.427260552	196.693039226	121.314098469	133.772890134	167.657966523	165.776657468	136.958929309	118.019905716	139.551069706	170.226140009	145.120004403	103.956883376	125.327139133	121.612286361	165.841948761	117.051874327	112.293411411	120.303886334	123.371417017	168.791527482	94.0590962316	85.2828441763	106.755256869	178.59961354	177.165055837	121.142880053	137.171554783	182.300200745	90.3882012152	145.274809714	119.67351855	145.021031252	91.9016093999	137.095827876	87.9108539944	153.304699134	150.923160015	186.561345883	152.400252997	141.582504485	177.272111638	108.426669001	155.098455492	142.991000344	131.763320109	132.845268537	127.16679104	140.485408809
g358	36.1193565159	22.3714847044	91.9247049702	51.9085822537	82.5087872692	49.0175713503	50.5869478475	70.2526999986	32.6176795914	43.1795550741	69.7753616572	88.2667589179	71.3383839169	71.4628957371	53.4645449339	89.7427575422	82.288197496	57.6077283822	81.2048623124	60.65244695	43.6847187938	43.1419395375	59.549695398	36.4047958934	64.9932275857	83.251171526	94.4075044201	72.4270104787	66.1998162579	49.4870069663	79.5817356149	58.7918871506	92.9180603788	107.52308895	59.8885822612	81.4008988488	83.7450651365	33.5228336023	64.0374089314	53.309117793	78.6474653335	54.3976060654	44.115932517	64.2907405628	66.6246609065	61.8003997494	78.2292033606	42.8585373029	63.2802530428
g359	118.730635089	127.322457933	141.363804739	118.975640309	157.657470199	107.557054315	132.699936941	69.5815797375	85.8943466971	120.985568741	106.743439359	110.374101835	155.839236757	113.12078422	116.322698952	106.963997047	189.649592156	144.886100463	119.49591698	83.653673083	116.526663118	122.47528343	86.5135200236	140.758143559	107.02397287	116.450932679	103.219918028	118.831113911	135.53932549	126.607883048	94.0699266063	120.316029072	96.0132025582	75.0552994241	72.2171976797	123.179677385	118.245905441	176.553068599	80.86935359	152.945167215	129.146000496	119.679065431	153.219964597	101.86264806	132.869984426	107.364034226	123.302473238	83.8662296437	114.0246075
g360	157.949238974	128.187720607	126.171200592	159.63430575	116.892139247	151.778874403	166.689953141	188.145898296	84.7319188949	129.489482307	152.815590075	196.146542764	134.572446413	149.509307053	129.096995328	113.604521481	138.177982314	133.702058901	180.37695329	182.795267608	148.479658431	202.880707618	137.028970459	125.007661666	78.8752149596	121.657436197	125.685377466	117.527811345	128.770423785	161.517265455	134.816314384	180.761082179	101.801642061	171.850870948	133.999610611	145.148196342	108.698170336	120.582873962	101.597984341	104.327146666	145.330247562	143.560165241	120.775140588	149.743575628	181.401482438	142.062168161	114.091821858	157.560020554	198.281694593
g361	170.134835386	187.624674605	173.723165369	221.683115354	261.211817392	206.122908659	184.275938917	188.792733236	173.088575054	136.785945798	248.517123465	241.616485162	208.279093853	161.659940561	206.153761845	200.054771873	239.116919216	101.970561967	304.141241381	182.327316124	153.258589689	148.883678143	293.106849976	64.027840704	204.493688101	208.73185074	227.533404716	177.170726199	172.475139687	201.45862411	239.523990387	131.549682675	197.733509992	211.396166618	148.107361129	217.949101166	280.018426334	165.702625951	224.391015685	161.212883224	206.601106942	199.782127524	202.284021644	190.37140757	106.714592051	213.387885348	244.250129008	248.284049432	237.55931571
g362	56.2999361873	12.3049976801	54.0273459012	36.0916928171	68.9774825293	33.2937284177	29.2887384903	36.3016019347	33.236469431	38.9858664535	56.4313968415	44.1781677023	66.1828161836	56.3432968205	53.8621912286	61.6296421535	45.81463086	41.0712449029	68.1132728252	61.916094283	42.0710058111	40.2437117767	34.2033186705	36.034910604	20.7098617287	54.323618918	65.7163131895	27.6009356997	33.9106105558	13.7958211793	38.1235126908	32.6444666001	59.4340230355	57.8039775199	51.1089517403	64.4014450924	54.7656059546	28.1211287478	71.7987356809	46.032119848	37.8978716458	54.4603081266	36.3494889684	51.2733154894	45.7186243149	27.1293862856	52.1900182044	42.4419347605	43.8162629554
g363	111.241920697	84.512714234	110.195861594	113.366916739	155.206806905	112.796182517	105.278927063	97.1677632343	71.1159551367	92.3072603305	105.977901928	108.976570526	140.274655829	113.864130328	70.0778601157	90.8649287386	101.203536513	116.79988827	96.8116353846	156.034256199	100.74718948	117.60832208	113.607935278	89.5798996401	133.108597922	118.686555364	121.631594272	122.038834354	89.5018474033	104.713949174	76.5930250899	134.248990803	107.606837314	127.305789068	141.86010433	97.2141793822	142.523476554	103.57004801	96.781967459	83.8474530054	133.785041623	116.00169837	138.934614724	117.58468382	90.3661351203	103.378508624	62.5964891653	103.425007917	131.863814212
g364	199.895479665	188.225838962	150.094199345	226.415627811	184.233553106	263.169714495	283.07024	240.528913231	222.982300075	162.51183938	161.994290938	213.871452372	237.816019897	297.54637957	154.961993508	294.034407953	195.389742241	250.505240688	187.771301132	197.981278772	260.610773963	276.293047664	186.287821653	183.967857936	248.563873824	181.55591931	143.767520654	154.524706634	289.321486412	305.759033688	290.430072932	173.713864545	207.4126326	285.100904207	159.877597618	221.174056735	192.07820742	138.617415064	269.16067264	192.03950711	215.768713941	228.985695907	213.654039218	235.827478403	262.760685678	189.913041296	237.237069966	257.309327979	247.865706794
g365	176.211458089	131.083106917	186.334428252	172.192302508	213.98908902	254.484168102	161.061152737	248.804220385	161.57190816	155.765737425	183.218628542	126.928653156	214.199903814	205.524306512	154.764402759	156.9423982	196.84794343	75.465114759	189.928584485	172.452860226	241.623515614	193.718384811	213.778032082	125.932822713	178.522446718	178.880366132	161.753886468	239.373072387	198.890899795	157.651986062	151.676611187	141.798300257	196.199816913	231.614555727	157.893064619	161.580575622	170.443145898	75.995792646	177.37582538	182.836497182	160.816599125	165.444160341	126.731825255	183.58192841	141.70251812	154.50885271	173.321604547	149.932592065	130.626614436
g366	50.0884444109	7.4651214032	42.9795872953	37.5664295738	59.993482051	32.5959574272	25.6240755588	34.1228159193	53.2199527857	47.6805389476	37.5114959809	47.5836455101	43.0454609849	50.3724737434	31.0878545002	42.3211267499	43.8062916887	43.1432013901	56.2001195974	38.6755935217	50.2199896339	29.6031296011	41.5854028623	31.5026334461	25.8816730468	50.0726074424	44.1961006948	54.2862144755	38.9654165108	53.2818992866	38.559475322	35.2613868849	65.1091722491	53.7077890638	62.9343458134	76.4875593494	71.3433927043	28.1148554062	63.7287584642	39.2696238772	60.1409825486	50.1218985591	19.3641806431	51.8919811144	41.2805710365	33.1062127807	53.5226922837	43.8547461291	48.5045868051
g367	73.0212427061	123.673296699	119.572303766	153.88820553	124.972764851	104.377664587	89.2085174713	109.902808807	69.4943878504	96.9717705323	149.995932021	131.777966007	141.573844027	98.8558708044	84.6608314658	94.223929394	153.775460543	108.609930636	117.519885289	129.94975467	117.802970794	95.4331293469	149.787056212	167.385949061	156.684837275	144.803289431	152.464627248	80.7611338515	164.07767428	151.787826212	87.4839772151	187.643640344	98.8583169943	91.9420934653	111.23720787	170.169235889	156.687866829	107.128148264	148.907970592	140.015967821	85.8577421298	141.190598849	145.662286523	136.428327436	157.894806799	106.738399002	138.085476203	112.341019784	197.652318293
g368	191.065688321	110.736285411	115.160433155	166.608176555	95.895555395	141.95015138	211.667674726	126.934249296	192.696005704	122.824606032	139.713109187	108.918621168	151.878099786	166.738404131	148.004734728	201.648690383	123.323423524	139.123605554	156.219149485	162.109774339	170.424124179	193.255938975	167.044966644	201.64039989	150.257901667	174.448839981	120.135777842	124.503991078	137.583957398	119.400959102	209.863432928	182.1496581	168.773942788	190.221988049	151.889357143	193.43461907	154.538820218	197.907390669	210.975118578	185.714527725	159.894662551	179.009951777	104.504681357	160.378222856	186.534742152	140.252508402	155.589697888	125.574322962	134.87899328
g369	149.43452551	194.643561368	152.706794262	156.443954479	253.77457729	245.727917015	183.652968494	196.594386978	262.46892449	282.528313519	297.912591159	154.040585391	199.722146055	250.975037011	170.669124028	293.202348398	285.883386582	147.019819867	227.105863959	316.575646999	286.052726218	168.435949586	284.886286741	208.459056619	209.228308514	227.937197559	261.30783034	116.339861589	227.124193683	189.078700906	199.495177425	225.852012847	236.975216302	197.716674305	149.811358461	228.265496776	277.040540165	200.463044205	327.976393705	233.880839567	171.054395069	258.069653029	183.919481893	252.783889261	217.259167951	184.447864248	167.908955332	301.712136809	293.729203456
g370	76.2722083888	19.2664940049	66.7587961556	22.6211265063	72.4759288107	46.9867481816	39.2255999934	56.8178521366	45.1337610521	38.4280408343	54.3853381909	69.5526185862	65.507486884	76.9930672329	42.1555830995	85.0262730102	40.7476404168	49.2191958315	70.3199222113	55.8682746615	78.3488217366	37.0100760649	53.6171514141	35.012129164	45.9695998453	46.5139398138	47.5758533432	54.3974469384	93.8873957343	34.7629879162	59.6938175346	39.0421726184	78.6542596259	71.5215377218	66.723918161	72.8764259735	59.9156047513	45.6194241452	54.6121429828	43.0919746084	76.7243619924	69.7098060014	49.4207086037	62.537292348	72.4725208443	40.4272150766	64.5502906008	47.0580493814	53.7054420639
g371	155.439072969	135.418026685	109.369679332	153.483727543	137.821072055	181.219602014	163.583657968	138.949866555	144.040141138	98.7050409701	114.999170585	185.833981799	134.07585168	111.593428964	138.709422853	148.829499145	89.1643037504	134.077930655	129.167012735	170.457722478	174.403908499	167.115566427	151.866460202	186.392455872	75.5909298865	122.813918897	199.337307508	93.1996694231	145.617823164	169.540571021	118.818649479	145.481476216	160.105362257	127.178211526	130.873505827	185.735163896	135.22000816	146.257119448	133.699236775	113.866070583	179.164542563	129.168920009	162.260913626	221.676995487	144.701711841	134.714009221	123.875098462	144.084426009	78.7560002838
g372	197.117433907	239.295286184	214.255080195	208.667876808	110.543439859	227.266965935	132.587458104	231.708248596	152.182237787	168.73032203	111.443218703	235.990523806	170.878650282	213.46670069	221.068269414	200.462591613	136.261885907	201.123587007	203.95898977	212.330565902	186.849944045	224.018320716	135.756295458	199.260531086	161.595625584	148.820921527	147.277989368	148.036241924	170.314099453	193.421043222	204.994348406	168.850857384	207.542060236	209.76358336	167.403973533	186.497722097	203.818311055	150.234644549	140.038026034	206.711998055	169.972504318	159.759276333	194.80192448	186.82314123	229.571981311	152.240550699	129.362431328	169.692386351	207.537521826
g373	121.912732578	189.894399533	114.378587347	147.031619055	146.781599438	144.595845491	117.265380666	232.3456053	95.3616515787	143.050826657	133.55783483	178.61299285	144.34745283	166.814055731	193.06477322	132.937104034	140.991218714	140.077035053	150.514812825	154.746303522	213.050697115	124.142172668	105.442699517	110.661602916	163.824087264	125.01138576	165.975055592	124.841474392	151.592487669	179.211747982	143.554522932	108.034802221	179.589512215	264.641677592	185.028782559	142.345194829	178.599155873	70.9554490206	134.664316219	103.206779782	111.044051355	141.64197597	132.840778274	154.666832137	141.743320763	120.525249109	166.466642012	127.344257472	153.128092056
g374	24.8945048585	22.2153575571	76.7319633299	72.8680979348	95.6319337841	44.1674533438	35.6493617642	53.7247712401	57.3253673998	62.7152575105	26.1368737086	71.0029610004	56.2781125196	82.0648276581	60.8045901685	95.667455821	60.2712321719	46.1467480399	56.8816900035	59.266873364	72.1511730691	47.3380782914	66.0683935329	40.8165766006	61.9238001831	76.6604511767	62.2505291387	70.294557882	90.2369589518	65.0474184208	40.8641708832	70.056473289	72.7316507584	88.6934433793	87.8339102213	83.6343522116	62.8367726322	52.3787658447	77.5544590921	51.1500567115	72.1725458358	86.0009426515	63.2709299377	66.2383117387	77.2187051956	43.1218019346	74.9756158424	49.4627775425	50.773138817
g375	101.909716992	111.543474288	119.535129758	102.380210551	134.845570914	97.932350597	141.853941514	150.189366179	143.458852963	192.484084978	124.350962716	193.740915267	111.856742205	87.000492776	153.120307863	138.560931928	149.893112598	150.60372906	96.9773800584	179.561676632	114.797754158	117.641620846	162.684810188	138.964314107	128.634755063	122.266943464	133.145711454	127.728026506	190.283993283	136.715451901	139.640744681	167.280488908	170.02270582	143.899613137	153.501061962	210.502155547	146.355761955	189.79926932	158.417299591	138.564493732	162.763176463	137.003745289	147.67418102	125.430900395	214.713616827	78.3363869274	150.665728836	150.773121817	130.808923539
g376	169.530563898	104.915264107	150.244288205	161.869614466	156.09517267	247.520039844	133.037485034	196.228071728	135.212297292	154.242163918	232.934111241	214.231793826	201.343911309	114.536052807	243.980555829	161.98129667	157.350278828	138.257181365	231.152205517	165.227845194	125.556208789	189.255275145	104.390859289	180.02947826	166.05942162	141.931106015	91.4945868029	171.208664578	116.363133863	127.827103777	221.625911526	171.213213222	166.030500144	158.860808664	197.937566868	138.878588634	187.722523569	172.493131419	147.52721764	180.316327549	218.421550703	134.513204489	165.839326585	179.592474504	203.964500062	137.424359067	174.384441829	218.617038163	213.105441664
g377	148.390079644	177.275678666	275.717790075	184.285409995	191.424456189	192.439829826	141.790726913	205.510210292	155.680993464	108.649983069	198.272439009	208.404522499	209.233647598	146.23034049	202.442389498	130.263292866	221.114297629	204.417208584	204.617151532	191.094665897	181.921585219	179.833326448	208.000724318	154.342224013	198.694186364	186.387265064	183.745781689	188.891966011	248.550332532	107.88752517	160.903768436	170.588708581	164.623460343	148.888814996	112.733123192	186.013216968	180.545450649	167.124325209	178.293366266	229.352154429	134.957773354	199.052408403	132.867880945	134.550758571	190.363224347	127.355228838	153.293832392	190.308583385	147.615077328
g378	36.6448253714	19.9848914153	57.1810172023	50.3346200088	99.5531826243	38.3733379164	49.4540625203	38.2216922376	49.4892948605	52.4367623769	74.2258873565	58.1136323849	66.1183630309	53.767691114	57.1801705297	77.9134686773	66.4685486087	39.1032424602	85.6667659696	42.6514290809	52.7931521204	30.9746048652	61.8859448531	49.5589437946	62.6927048853	67.4511443351	62.1859434091	46.6784227617	73.0944111951	48.1766617448	78.188987399	35.3026627413	72.4909621275	94.4212041768	56.3604983059	40.6011215742	76.9355839452	37.6280445949	74.454338127	59.8477112121	64.7765031571	77.8136250718	45.9206935758	38.3341782846	52.4024548946	31.6863866198	48.0769858923	51.7567573894	42.7327893824
g379	231.508234087	212.720406574	196.777918421	218.301882349	232.868340738	228.893717656	238.662724551	227.553691077	152.057403447	242.283942675	198.99026994	223.091862734	196.55264318	223.270744277	302.593373484	236.720675482	253.949952435	177.834326857	191.042323538	196.710965659	217.731325492	207.42162327	157.442355441	176.804080575	242.282728697	178.280768077	170.413157256	235.934078078	94.544382654	153.57403936	136.214762389	185.937046362	139.02310216	280.460902509	146.147724715	235.962885234	193.411374434	204.732937088	158.607069389	178.601400791	122.796666793	222.783095915	212.910355126	176.435288511	229.033387714	229.029456959	191.816413914	208.893872568	211.624549648
g380	251.724375396	182.647616143	105.915871442	200.732352033	145.682755164	169.080815379	168.043367759	167.445467297	175.000833179	167.158368614	150.407082319	203.761615588	236.190161047	173.383634093	114.751214715	219.377133668	160.182834052	205.855650532	182.464990722	184.78797325	178.504594332	176.712168276	196.332848222	177.799065392	174.028828539	255.849260665	186.848236476	160.356855065	197.183297227	203.655371824	119.298436942	141.880153323	218.348313571	173.99464014	193.81049265	109.68672762	131.172750158	173.236079555	228.501946991	116.177539179	200.716666453	197.391106488	201.609321376	151.971787485	187.288315677	212.613185785	248.262821438	183.256165816	177.754484835
g381	219.736951768	69.9995178235	221.694523533	159.461897838	195.735135217	162.011512712	160.567567956	186.269277488	144.560609599	156.172286586	221.292278112	213.2986153	215.796450129	206.161559245	226.862304386	185.660999403	157.229864847	156.559384981	206.537779307	262.749403961	152.447268025	223.999136192	224.738064763	105.789245231	183.04184177	230.205818249	188.039271076	171.70609031	192.131753933	186.159294277	192.96297356	138.269951973	216.45375033	83.062595675	158.812023238	132.614097071	151.464822768	171.63929119	218.194206417	166.26984055	164.177926587	228.509678624	262.01755848	151.775811542	198.534510228	115.46509482	154.544795526	232.890128588	192.549513135
g382	34.5434081908	17.8836335398	42.9225412672	32.1656528762	65.167225402	30.0798361735	28.5115342531	39.8433144021	34.7315143385	26.8695308088	51.4653698635	33.3718904515	25.3808344608	58.5249638502	39.8975460028	43.1380659506	40.9420178953	34.9180521879	44.3448452482	41.238266806	40.1781921778	29.4347687693	34.1781312589	28.3436665234	29.385349287	51.2147605513	59.3844821294	58.1902210279	54.9402003952	40.3992992375	51.9644393454	26.0358686005	63.7337190343	58.4698106864	43.291763747	51.0705289306	59.9544012838	20.0360230858	42.0197506236	40.0406658429	20.9080557005	50.1027744432	33.0530050037	31.3538172986	45.009673572	24.0820418979	48.5133822741	41.6727210919	32.4256598532
g383	187.557013982	211.648822256	208.241078783	125.853532077	251.818811914	305.350805804	125.946999497	199.718095691	160.965799319	149.943330987	192.008195692	182.342457315	145.435251233	162.632444667	139.695260919	264.349194303	194.484246188	192.345614079	277.672793525	143.824536802	215.460638281	143.142773976	146.664449215	254.933562331	257.256128457	184.68507595	156.898178434	95.8957188032	183.409600063	106.584726185	143.974255314	192.50548385	83.9345672776	178.219209748	134.005940163	138.132856604	178.198273486	196.957732189	244.776736418	151.285907966	155.432221645	123.158785317	156.95524805	178.316895288	209.919539583	188.759589051	170.193626719	200.527116987	179.091426593
g384	207.533659077	175.965836033	146.480160142	199.644420508	97.4669813014	147.843247139	103.845736968	109.681009568	159.779005918	138.033213755	139.922205989	190.709663869	196.31801337	228.725873529	178.160494107	129.429122012	112.328138765	180.435956688	154.0209897	158.591416913	192.72403906	184.322386626	135.199444326	149.478611632	139.951612808	131.665397557	165.169083637	130.636908367	117.731458315	187.550390353	168.435151227	192.897236355	174.87450537	202.788211713	170.443349162	155.969930214	142.818842787	140.906900587	141.66227051	122.788354399	154.006282905	133.1654245	179.388772818	213.739142454	162.307010764	138.646115763	226.298057358	175.880646341	104.172717019
g385	181.144379653	128.729017641	154.662097877	214.8678063	154.322682063	205.033319904	144.710941519	123.377316056	78.8824100522	148.70544392	206.703847842	94.9112880902	175.104715532	166.997460387	212.932828124	248.636578923	160.206192349	128.238554094	151.38742455	215.421056504	191.81488978	137.21560254	161.626985173	178.485745528	154.315308849	139.325862558	223.475927191	228.00884704	191.388879868	179.908426743	184.991548901	230.276769542	193.688002442	209.199058439	173.952719872	177.814951441	214.466064602	175.743975756	146.23507611	158.636434724	188.340878939	238.242839182	147.57456243	215.516529651	215.552065794	160.202160296	159.079816325	162.566193178	210.705340237
g386	39.7655994324	28.5229812016	36.712014968	45.7726374714	73.9227020019	48.70658393	57.1656799164	40.8996705613	49.295606502	56.4876798689	78.4172370934	49.7176321756	87.3418665853	76.0471682584	36.7723663904	65.5082720624	83.9530479744	53.6613762369	36.0388623788	45.7967364113	62.9670716209	31.6568833847	56.3886166932	30.3003911739	48.7491192009	42.814484389	83.3300867925	76.5858879782	96.4188731996	56.2908769109	37.9225082322	73.5556313982	55.9837911784	101.671375939	62.7548411735	61.6899864625	82.6394333242	41.3370066191	79.7111791006	60.6849546476	57.8394648867	69.7026876244	45.2464317777	47.4006563471	62.3979070481	46.3627762842	50.4135019211	40.2964807196	47.2984205354
g387	336.367984695	266.470763962	187.317322058	331.443765636	305.323611486	259.159112722	133.446555376	295.013857811	219.094015077	217.523027107	283.107415835	232.380632692	231.690745948	199.102111456	265.279823935	256.690158576	154.920466909	214.485941434	295.666703914	269.660069366	302.993059946	310.46420376	249.192463357	263.61606718	389.47791594	244.354207687	274.247221896	224.479953658	286.317646327	201.050011343	175.708568868	296.495569995	194.860339616	326.339610833	268.46681832	245.489245655	226.94284662	295.951142407	255.34355261	276.320916549	352.58478761	293.545729712	237.980111384	185.085678098	202.497925335	304.155630346	321.700347054	204.570853885	261.284240556
g388	162.057126232	154.536015827	151.897655014	123.732874108	139.994408159	123.683250854	102.533252631	124.253900994	126.962444844	115.315398521	104.232666766	102.86628646	145.334410959	112.93039063	116.669314571	170.728804491	122.344176468	86.8126555082	124.069576578	151.883443923	134.243885258	160.516701981	117.676480501	118.344683619	132.415960843	146.167733516	182.422325735	118.037722822	160.82176954	128.958684628	144.874624645	104.3474245	82.9429411065	139.868773016	144.935833268	149.246501965	187.557919776	91.0149722994	130.150620559	112.396964791	120.997750732	107.732709494	158.146538675	170.518737613	127.16351626	86.2386937438	160.449275338	82.8347696712	171.297171032
g389	148.646485585	160.061419115	218.438862072	165.768243469	206.933391019	222.820815559	153.274301619	173.31520776	137.42788315	145.039615441	238.533101197	208.415140191	163.57028459	192.185749583	162.902531266	297.062364373	165.57194609	93.670435199	233.28608726	155.278899271	193.618376412	112.905456003	189.92008989	108.680802044	119.921025583	151.861002707	187.871940915	163.617981957	216.736147475	197.79478992	145.634411387	158.711176854	251.899835599	199.719726931	158.357855548	162.582570897	204.676998793	155.853176249	256.948941222	153.41602233	158.220357474	198.352651834	215.195470985	221.022343051	220.257855364	204.840980838	183.180928335	172.581798627	199.536982404
g390	70.3709159891	28.0854890117	56.4230173949	52.2807154396	84.768123104	51.4278660746	59.2802921418	55.3717671555	63.9707895147	46.6082289105	50.4901561147	60.4586544771	101.606368761	78.6094124346	47.0009214394	97.9751909446	68.4108039017	58.067437439	80.6138068708	53.5250728188	63.8069235993	52.2524157119	59.3011763906	32.3003289733	51.789451173	46.7317332412	86.5085358888	73.4044880004	85.0150205773	69.8138438433	56.3597931855	53.089865299	94.1972698832	95.0735829012	63.0127712007	73.4124234138	75.6504168927	32.9398412012	69.9744848581	60.9447152701	68.5009950411	41.743215415	44.5222412138	41.3482495328	72.0006178648	38.0227886164	75.3494559566	63.8662284524	45.5630497963
g391	168.206557582	136.910115426	131.358436576	130.714747301	175.066007869	173.926613457	110.679581218	143.093120723	110.735225899	129.035270514	115.652534081	133.283570701	167.787778383	181.942796775	132.590392115	151.651597346	159.645949231	150.40197351	113.547083435	125.846316129	140.592832975	146.54576723	138.378947428	188.718694657	108.369938286	123.951769617	82.019998874	170.209875066	136.120617078	170.194078754	139.20712821	85.4048879744	82.5860270018	109.095265276	137.33607596	151.697940668	104.268694223	162.631863476	113.995421863	130.314581849	125.79307293	132.186248669	156.257753055	141.058664989	127.956419887	122.123776534	121.301711149	129.744721162	78.1004100619
g392	182.564345349	118.707715347	185.918724142	184.967115401	145.71796788	147.483525372	164.227921528	184.353087896	174.528087379	180.026097362	115.459735623	131.726209926	170.337493089	154.062180212	121.974510502	181.421422535	104.479187525	135.971364763	134.223794971	159.899969638	181.783487133	176.981603571	95.7599915624	152.770239081	179.42095351	88.8102884071	130.32822837	157.186237096	189.954331959	149.713901761	170.419223981	169.224475376	107.193229733	133.795251983	147.106035587	136.957540507	99.1444044141	184.072408589	138.575169328	144.304615115	171.196022196	170.341678898	208.533804999	77.0327062073	133.024518045	207.721746035	160.74877309	127.322742692	112.453866755
g393	149.483070642	172.250422472	176.931127814	247.07981421	162.225310858	259.316236406	91.4125818901	212.53474827	294.471425088	176.679288814	202.090547613	162.493371331	181.567839782	237.575220882	199.515839858	173.771472373	152.595802204	173.726784643	179.724564969	202.806696199	200.547424649	207.923115002	241.867391131	178.26059972	161.474368739	103.475085379	253.388925747	165.779890722	178.114305434	181.762082962	167.59725446	153.718988852	225.601218331	264.327592447	132.184562456	148.170334629	233.892156471	209.626470091	182.007554148	175.225871267	155.741799036	243.928321995	157.861373238	170.3632694	208.714476485	129.850159327	207.266500322	155.456653185	147.447316901
g394	53.919696852	18.8824119341	66.9416917083	54.8896581934	98.0332934092	52.4249389111	49.4335590368	64.8260225407	50.2479050329	57.6718510739	59.4658031792	60.5187704321	50.6399543169	60.6488679061	62.3124045864	71.0473682509	69.9868250041	63.9440967838	69.941733051	53.1413554562	64.5856832792	37.7477983234	68.1283460021	28.4035988404	54.756508784	69.3180228359	96.9045819262	36.9363984537	67.7547776764	68.4956139992	72.4150127719	56.5621410678	72.7457656759	95.5610333262	56.3255243689	52.3432973275	64.5006747479	50.3089404236	79.0201255149	45.9482305029	45.4823743897	69.5304985021	32.255889916	74.0189264349	84.6484211996	40.9969536036	71.4666209353	70.904509934	82.4383067342
g395	230.94969841	115.002577873	163.544469225	217.143202933	171.859612671	202.1693136	201.195911389	215.618298731	133.757617761	224.560469102	187.504623872	214.472353035	210.199128405	234.389720077	200.184997617	100.976323734	160.509767447	217.698772535	151.907274338	171.831409139	142.096525777	204.103198427	169.584313928	199.18051883	195.259171507	140.338516765	187.980490966	159.300798472	210.906976951	161.588188112	174.563774953	177.947268644	215.582872391	265.840559362	146.334423635	182.898542158	129.705654104	254.851164921	188.273629613	190.11814671	188.007652551	179.810183582	267.985723087	196.134817644	154.512719339	187.435461882	210.380686744	161.125596204	139.218899582
g396	106.768185624	159.979533	260.1597614	241.168456361	191.474042741	192.274554461	119.268036571	172.631981589	213.621077295	214.581807734	220.068983976	192.450214655	174.161966486	197.705638127	204.029059	212.255378901	139.137524582	236.216827819	198.787174936	195.837331604	215.316914197	188.378809381	154.830377074	124.546962082	219.87485807	206.461743507	280.715770116	177.920105118	226.256928394	206.447549598	194.749621372	180.002136231	169.867025169	213.800113669	192.040438851	187.10816208	173.977736677	107.949019421	200.141367079	207.38901631	201.495090195	151.070608321	155.149715434	276.49283148	226.142725795	90.3105225459	234.574241932	205.309236766	200.589843004
g397	137.352972785	141.313485201	136.858328277	94.9998837531	163.392577836	147.649878054	150.907433346	95.7955567275	143.060710258	135.500914172	189.921785535	106.79265978	143.97760769	172.333695956	136.213366041	188.432651533	138.140083322	87.0950482883	175.418063898	176.196413279	132.53561777	174.44539893	144.723165332	137.252336004	170.293581126	146.292647724	273.048551877	90.4523895853	206.440056513	157.709974651	170.792171074	100.71315659	156.952831627	178.984139844	146.875531473	93.0057658417	162.268312258	168.729103027	169.905713231	133.338128362	139.688596176	178.869382865	125.858418257	112.402848527	152.122020389	158.35918812	134.286151614	156.320976384	174.77244875
g398	37.533652221	18.0933721784	65.2385671522	33.8394451076	60.5527240505	38.9907470133	35.7445353202	21.3687969693	42.0378266073	58.2097331792	62.2127581567	42.9141007956	52.7441527611	63.785870556	31.9586589819	45.484983269	35.0877698955	56.2165791089	52.7854471041	55.6121295751	50.8064357215	33.5928191566	51.0106861049	23.0550176928	37.814231621	62.538193251	64.7087946673	45.9762739118	44.1348115197	47.8117958559	40.9044074605	34.3968835032	48.2006183547	62.7748182739	46.9651153448	50.4655639175	45.2438061639	25.0677876563	44.992265382	43.3496072731	62.1067525605	57.2112537823	35.7306659824	50.5479864452	64.4371373544	31.1552012931	57.974296215	54.2116353485	60.7152938623
g399	164.41236564	152.39211829	170.413312487	229.124268173	241.147186312	181.054195903	243.815233891	212.356653181	166.7106741	134.793293068	204.148446913	183.572328399	140.872344104	149.131089293	251.344465722	213.745606287	213.548541547	136.553769008	208.860075284	230.56035435	213.260287253	224.725174248	119.158810354	267.852418219	209.516122066	237.517169253	180.26351161	162.213587944	161.984332154	203.741282628	194.659352225	131.609521587	177.384012752	96.3323386537	232.899676346	165.505321284	203.358588078	219.218152644	173.696488444	237.393707626	145.614372106	203.545092119	189.757597066	197.050273075	236.820553781	185.144305905	163.782681469	127.222228266	190.831062994
g400	186.348285143	184.191370879	137.251100374	124.0708051	195.327955786	189.460725801	170.252128306	169.469891827	161.206237717	135.052527314	113.205687637	150.350116661	147.796317609	132.61340143	226.560155044	211.030495994	110.864867451	153.72510394	148.373683329	123.297726082	150.18581063	157.62233223	124.002561163	190.247089796	153.011227474	152.362513805	131.227756259	84.8856584488	166.879079896	184.205478145	154.999333994	184.086529593	146.533135354	178.901128864	184.433321519	151.826730446	189.770575209	108.84261721	156.712440506	156.491988423	176.886204393	134.043631728	132.054155226	195.378748883	143.759597061	198.217074999	190.451708255	161.774719087	148.721298291
g401	169.202967081	181.320305884	209.392924925	212.671833595	257.991420493	158.05558678	141.416182204	168.267719563	129.002150313	168.655249466	178.198309245	185.844030211	192.499713543	141.715660852	199.63089003	218.65210234	163.211329337	141.099160391	204.220671914	217.96732012	247.446150409	179.506348749	296.917250104	124.275807158	157.858206079	316.292828359	217.001209799	123.535480252	196.428236385	157.924401945	203.176881814	179.840224877	169.402017924	202.807574652	211.878689302	241.40194507	227.531233124	68.0642180128	168.115781787	180.646035372	227.645060949	203.330550433	202.482221628	169.22785441	168.744408654	170.834259439	96.9390634125	186.243717615	148.34424001
g402	56.3321944883	14.6316629108	36.7586723793	44.3302942932	78.1370571816	42.9948633024	45.3489609416	44.0149944121	54.8862829902	35.6608627092	56.5449033097	30.6763437194	45.4218476109	69.3330390328	56.8583650174	60.5768647313	53.2170088153	48.180636405	68.6257412057	44.0783045604	62.4230699738	29.426267354	46.6148923254	38.1000161598	39.6546479636	62.3784793624	59.8632400706	44.3313960341	74.4517689509	68.6967892456	35.6369935841	44.7275995547	48.0090511993	77.820017444	30.8485809581	57.9021655756	45.3327722878	37.5380613613	54.6508261292	46.9259854586	30.7339747142	50.0451957926	42.1152567826	51.8410023172	45.9763931114	29.6362752256	49.8550966355	45.0876703222	62.8552364427
g403	101.278094344	200.014344248	179.659167888	171.386775852	146.549853551	180.131247013	224.760573431	129.592603259	184.226066185	203.34939456	235.277369536	197.275527168	139.705571687	156.945825931	225.960882568	173.799532439	201.047351225	193.050488173	158.906487341	183.368297356	199.277725005	169.178958768	214.94422276	184.888458983	194.531353631	197.242083701	125.834601547	230.764056283	132.644838649	147.864533741	240.335345223	257.295787874	135.017491309	103.637861748	152.087214043	118.59112834	238.408191232	207.541617925	186.410080103	198.791131987	145.503777817	159.946160225	139.996578503	208.74845555	185.09778878	166.147787632	199.767757921	137.641219939	150.5100203
g404	89.4984294993	90.1827587057	141.264116766	137.077015663	137.681183331	134.940556775	106.489233576	149.119243133	118.524589235	133.484632148	88.6874329552	85.0891132116	120.23577955	104.550445284	137.603472112	141.237435668	113.841666701	118.784703428	109.570240431	109.761719817	168.568970699	127.334231177	121.701807899	134.376507938	134.311498667	106.820898065	95.6513989307	51.0171323968	134.19251449	107.701916458	99.2983898303	92.3887594255	129.602059663	156.145956568	122.533825655	106.475525327	99.6302770302	105.938242728	139.101961555	111.001543101	117.384436953	118.401544956	91.2217576962	86.8664551677	128.941796593	107.009433396	121.562746683	93.1862711625	140.070271595
g405	173.03847525	202.557236848	185.462035632	220.626762029	229.481466545	225.375347014	220.682712962	291.445701598	183.869669992	201.666975793	123.982866364	221.551989077	280.089907692	244.757732884	181.90304442	201.986538507	270.665760911	224.724309675	269.178034511	186.038003975	260.453147982	179.681790612	191.242458542	156.374089514	181.548757204	115.567706862	233.277791566	189.40689762	219.689455009	216.594948219	298.567126509	177.738096114	140.127663447	274.445242722	149.488296925	278.229347537	163.68305056	166.115806494	256.879537559	192.981784713	263.365718986	236.786475408	219.910549953	242.466806526	219.539708998	120.947105428	190.218384938	205.964272304	200.324588654
g406	41.673255952	18.1833892021	99.2387639759	30.0480721908	67.3603125624	54.4103217403	36.5647688337	43.3257125744	48.6222009267	48.6169366149	79.3845820833	62.7020392354	66.6977787781	67.8350736749	50.1301841119	72.3541450196	55.2809665913	41.2425241079	78.9611995747	29.7007804312	73.5285531202	49.8372318367	43.6647899088	35.8244112839	46.2956228118	75.7762592332	82.7585896174	72.0472433896	88.7697536638	58.8248960091	70.204137633	43.4492826975	55.6252194441	92.6089287284	80.0903537972	58.4596980206	69.6740641653	46.3043041992	50.7227190324	45.8155008531	45.1381982394	72.972168844	39.1418248458	64.0901228344	72.7286787939	52.2740228434	38.6260481865	54.1098252306	49.210438497
g407	128.377967235	101.750425805	147.89378774	145.062926705	89.9623166007	163.489076721	64.5247676077	197.089601312	84.1136563913	123.514308359	127.901913733	125.184865441	97.0555310199	160.029890105	124.596612131	159.07936343	118.330446643	152.084610472	104.584263121	119.762004978	186.522613353	128.790890767	134.168586854	118.108944505	130.417712622	140.477236618	160.202464823	104.598301077	97.3014345724	156.236372988	109.662959179	101.680895072	92.7018668467	96.1104785063	111.766254062	81.9058616512	124.320107396	135.722603189	116.857622988	114.995945699	158.660271482	146.910214784	166.912918938	105.270130175	82.7514720963	133.102730133	120.825704883	144.100842172	125.764645952
g408	237.949177685	149.424993979	228.068924807	236.940654115	212.511510009	201.539090602	189.088787909	205.542115905	86.7533507898	176.804905054	204.863116094	187.33228098	231.692942872	211.938427306	158.892483323	178.83668809	106.449783883	173.999893452	220.085559496	267.262270391	200.450540876	203.584006342	191.93812771	145.998371448	156.839317699	188.714479898	217.266172895	151.905107969	200.086189623	158.090383068	213.894130033	179.352421333	233.938608948	198.349270543	216.017160987	263.447710432	187.214482236	176.743735844	159.478841072	281.567082434	224.598292028	215.1703711	223.000005574	148.606133796	155.793765999	235.663966591	258.958860832	175.904124152	197.136944532
g409	108.198441535	139.211502279	186.560584369	122.676284827	218.844828937	160.224768342	187.139924939	188.209209421	194.208793257	117.054344854	148.791940051	128.421913704	182.000190374	224.312414717	190.065443037	220.535477486	177.225501757	169.671879749	168.914295333	212.577212221	221.63852614	121.449100292	200.0243592	183.571200334	143.147151408	160.794785048	188.232116906	137.547750597	214.996675539	158.458318834	158.673798905	129.822705336	175.608390413	143.426229845	124.962038678	148.575039686	108.542408646	159.148049995	110.485729038	155.507082716	154.51569375	153.23670102	186.787785185	166.233336425	109.037798273	170.402051089	175.443923966	137.748593413	135.912219648
g410	30.92823338	15.0091712426	45.6518297234	40.9437298905	93.50331161	35.8477600923	48.0147730706	34.0154505856	42.914808858	47.2251787944	60.7645354238	50.7556641668	76.4935914255	56.6875922042	50.3885466389	80.8804762868	68.0852375716	36.8192747208	52.9118309494	44.4782929823	40.2479696935	32.589743557	44.6709393387	29.8633900616	49.5507533658	67.8469445379	60.2211516423	43.9918410983	60.1664656662	50.0122833396	52.4155500242	54.214527196	45.6609120312	45.4420338967	41.4854821888	49.7664025183	59.2170953011	34.1237503799	40.1868435972	49.9195078286	58.6379321713	51.4226490541	32.8895509806	50.1977605704	59.1742507975	26.8963954229	72.0306881134	53.9745856492	47.4204903897
g411	161.732900068	166.266966886	126.023745162	184.894378594	186.032128432	136.819333432	123.501131803	157.262642006	164.54388786	181.773725976	155.425319767	184.084464561	168.499654621	170.437150479	175.170169326	133.669047844	173.755887066	149.26547948	140.133991179	141.34916824	149.546442753	127.876321801	105.274296789	156.969100704	248.054402742	153.671892628	165.391630754	118.536236992	134.503239499	163.575339069	178.115628937	173.78331901	121.339201783	143.89054844	156.423041624	190.413328318	146.027153346	189.850104804	85.4894562267	192.276588439	171.240397048	146.649666683	98.0077768192	166.977212038	160.324011474	226.48907403	120.698262113	207.580324001	126.683507665
g412	194.057869619	151.664498283	138.341650286	126.331710723	136.602194883	181.025280339	80.9736004257	138.582501047	146.232000702	112.448936855	103.23285231	230.218506727	191.80102259	131.123550154	132.313412053	114.334636362	179.553675894	182.445386132	199.06873771	164.904583268	170.214214	140.281554524	116.174251206	165.936357628	168.104457672	195.438693612	146.547332254	189.273763193	140.670439599	183.359403327	140.998976877	147.894639498	113.284640009	79.0622118678	222.606193204	112.349036206	143.359800374	184.853534088	102.136044885	158.321096521	140.343001486	126.03262063	182.99530896	100.19491866	104.886216665	137.135725723	175.371368164	120.234685508	149.299580986
g413	218.407409002	266.430405894	385.319460207	241.993038325	342.274066567	268.57920461	264.743821608	306.593716047	275.178900673	268.998113907	236.271938905	334.121435284	282.150458104	251.322711373	225.308483547	432.865390825	252.083751277	194.469414181	276.912916845	267.87728195	338.789494559	224.497258806	305.919315874	220.525554638	354.755030411	327.800468829	302.48465377	281.826461398	291.66054003	217.68838398	213.645727715	236.948091002	321.695721275	480.383475743	191.919129577	277.61387525	276.087915962	240.108249618	373.099363744	226.047186682	294.139932361	216.608301435	259.146690791	259.069992539	251.382002278	274.326742495	304.700994606	235.636188664	231.346544531
g414	47.8235696931	17.119003915	58.0835924546	42.9211552673	65.1282375625	31.5149962612	40.2480187629	43.8384644174	50.14148575	50.0847010196	57.9169393042	48.0957675032	43.2407923692	39.5843440324	41.4490375155	72.1162315558	51.8072616723	40.3002673116	69.3763809515	30.9814622724	45.7973706868	24.0168120851	50.5660260208	33.5010139387	38.9567341009	62.4330272114	55.8616983028	36.0342221839	51.4784949659	34.5529594739	38.0635525966	41.5800065649	62.3957867737	70.7851451082	32.982901743	50.7417705919	70.9852965704	34.7548593104	58.8583686233	25.5917213512	55.3296109715	59.3225903682	49.5805912647	43.4239011208	45.8177609754	30.6688958483	37.0217296633	43.4790234308	46.8294325508
g415	166.664746439	180.414195625	105.344232128	194.262372911	241.765800865	216.321958951	191.105220359	189.663904506	121.967181887	187.069496225	177.010190921	164.268716527	173.25119145	172.041855363	182.693258131	222.317875801	144.601036715	131.622492761	154.938922225	256.493900839	197.954721163	172.958363286	189.521438101	206.045405845	168.889535424	150.616971558	215.787294173	156.255069951	202.136495423	189.922167425	156.930189819	177.250642591	207.151271898	175.180942642	199.756395856	155.775298143	203.62658374	177.100404233	164.386667666	182.231714526	193.741474005	207.576088433	188.439557253	159.644165311	266.847643701	142.51706842	159.707165137	230.717463918	163.739720896
g416	64.6937528025	83.203010854	95.5640897217	90.3344146614	94.8741561298	82.8015198584	109.358395604	100.258972972	79.5345884684	125.376817377	64.1305732559	82.5964481924	98.4853984914	95.8723792807	134.162218551	90.2238631053	79.5024403943	115.250243749	104.390754721	77.7009799337	96.6929186478	67.7237380109	99.6479533797	93.352767898	63.606983658	110.749241744	89.0605389399	123.150143589	116.240872076	74.2831749463	103.337591744	53.0311542103	86.3508429277	105.545818425	96.7336968084	81.4376277645	79.6785136344	94.7448230094	78.1917398685	89.397627724	85.5769045039	112.710398526	105.649142061	99.6017200775	52.2464839419	86.981578189	86.7943918495	98.5827513403	97.7572684773
g417	156.533709057	191.048347173	267.326474319	290.34482994	257.110827991	241.276079638	202.541778174	269.537871859	207.431890986	197.00898142	225.487137655	212.728347841	201.740457332	187.838511372	216.039682827	306.842517071	276.715067845	133.477560642	221.794167459	244.594780683	203.756571987	197.637471653	312.050710395	195.233233918	254.794441477	278.067821401	170.62983986	267.510817092	280.832011862	134.265957931	179.789444633	189.13830825	241.877040632	236.327172464	177.350427117	178.507675334	225.172282212	283.013829562	239.365119374	255.14527888	173.942050164	250.077530666	170.885676697	204.700470303	249.232180721	204.004669359	151.134558925	202.698935452	272.801558696
g418	83.6619035128	20.7235026269	74.4783430704	40.5438505771	74.3817454211	41.9526994174	22.3204083512	61.6027437378	27.1220068789	60.2667868426	72.261326861	57.0092494811	58.1938015082	40.3785666921	60.4871857112	76.4584856225	65.9766970688	58.4461414384	81.8050440147	58.2497449579	64.0437933429	41.2888797791	55.6979032574	22.942097754	53.7600740881	62.5946364743	83.386915605	48.2204023729	59.949572096	75.8517957198	58.3031029557	53.0927765703	76.3904078133	78.5324468607	51.7853415573	50.1936732444	88.9460694129	44.993731157	60.5785579387	54.3643361456	67.7683973413	64.8768889284	40.8205350719	46.4959316191	71.8276300912	44.2537178438	87.2238261108	64.1174314265	71.4540324234
g419	179.61297549	143.503396582	210.579621835	244.086974464	163.013789842	194.268023033	183.693553112	212.601641486	166.495327613	200.182180216	199.059370715	227.025175613	198.665494236	163.321791317	127.220967037	198.923989149	246.892218042	168.615538131	146.911023373	195.797929598	192.72634059	175.926349969	140.023118857	189.778993942	217.809727983	164.558982961	204.583616231	159.543105847	111.831718429	255.783164066	184.91687645	181.18276484	210.78122723	172.971591479	130.960998679	159.564793733	200.790368763	236.718646733	231.601789212	165.856231169	167.364674397	199.260793946	144.112061167	203.032560327	231.395562733	157.473359358	193.800542479	210.349394557	151.196759896
g420	350.722088388	202.306959974	169.821184218	190.757158049	370.055377904	311.87391073	224.506994821	258.095424303	241.276926637	209.967933451	325.416360367	246.563674579	292.758590184	232.392082395	386.624240514	182.659219897	190.844733727	251.644456868	128.477831551	171.54092645	191.417713748	203.962454242	251.784829683	193.682686268	237.723733367	250.119677453	244.900647057	185.268691687	275.092618444	281.182949087	250.093010998	226.077608928	162.656802154	234.490720889	252.542481352	194.130948164	222.279716453	200.33206731	251.096789995	205.834134851	167.623029299	217.360108365	146.801784942	179.50239424	244.545357141	279.802380061	214.289700136	266.493923793	190.518753917
g421	149.63282245	138.255202503	203.044585343	180.721656079	137.428652944	175.267663309	161.631361882	202.631382853	182.85755543	185.693477882	243.501875179	185.076649514	187.978826514	216.338825745	233.16683036	223.981241507	221.844420659	238.372036841	251.060309089	193.25763474	296.759548445	150.723833241	326.579556064	157.466381214	176.818103349	198.138069091	265.238517919	249.062739135	276.067824135	230.811201562	186.570632115	249.445461671	230.405910326	260.692090222	276.93283794	198.787307805	168.674392054	180.992222595	226.721765233	281.13918057	166.941231369	215.656624781	156.065270309	258.68881061	208.949504482	270.058570805	174.988171027	211.033890038	149.018879985
g422	63.3492992445	30.3537716811	77.312451736	61.4686674694	141.623348593	61.0931755758	54.4299863191	39.3662768364	56.2371639798	76.8796439644	61.8110237687	77.2974212825	84.8222518959	109.962094262	63.1657465644	89.2770072317	73.9195159755	43.9652910032	95.141825388	73.6071605801	87.1239537618	51.8748780591	77.2983130385	29.0519084334	59.12183852	82.0075635746	74.5262306921	95.5710409548	62.9565976209	64.803287885	59.9549443632	51.2362389373	80.8437087555	82.2815927805	76.8280484585	55.7703330271	95.7523383982	52.1264490998	50.0266118675	56.0172237798	87.5790781758	65.7957653084	57.6939056455	58.2290821452	67.9859653839	29.550875359	71.1691795603	61.8840542398	87.9893947215
g423	180.021647058	95.8660756819	138.849427893	142.919261525	114.224022007	157.420237804	166.750364198	134.328580696	162.168278522	107.628468459	134.139926406	150.783978041	116.699274568	167.692943087	133.266763057	183.637662655	144.324307114	98.1313872749	116.58439966	138.430978942	105.31692342	163.336597057	166.417179217	112.452219648	201.314819895	135.286587881	132.29610465	107.03132943	153.045762467	144.052443621	115.219079908	176.088654654	123.231467158	117.377295748	119.895692204	139.365039065	100.358325299	156.268877541	137.370447429	153.286136432	138.966747271	100.961889661	127.226477988	155.650171545	196.165456624	134.389543867	143.880929338	152.741970644	174.308779275
g424	133.977308748	116.309008219	181.577933638	142.766555141	164.114738926	152.892805293	135.904651958	144.585782227	153.118986795	149.865090236	155.803357386	146.439272494	191.915460952	125.757741576	198.982937061	70.9707815513	128.671473633	145.584472533	155.692864189	155.342032081	224.233546037	130.835738889	106.219027478	162.109585654	161.333075229	140.382776476	222.453939802	140.41663497	197.387014064	166.013734972	183.468040884	120.338482497	172.495240491	150.4890478	132.263958645	104.339223967	145.684037318	198.62612274	191.139878778	118.760763563	164.269231042	128.669327896	150.479392997	142.100004787	104.166925017	124.958894586	181.756554183	166.776454273	219.75239631
g425	229.337370688	275.094187742	175.617600537	259.029617189	200.70986204	283.667639506	235.861474495	230.979168445	229.824983648	193.201569016	285.750224749	296.890190394	193.275687283	211.750038416	242.68677636	208.514073421	211.206246788	155.126063227	263.60341438	315.642484494	248.861250723	141.637971216	282.681421066	177.640343422	241.716305551	359.102367165	271.61603712	227.156815228	263.234910686	177.147927114	253.789572848	145.86058604	238.542364755	235.356762231	173.294416695	174.021262753	199.04729743	186.652377167	232.805328207	226.886614641	212.933064247	136.98303522	265.371579095	167.009970111	185.925101679	193.923686042	185.381252121	290.275248131	218.586331878
g426	58.1013217739	15.9353087642	53.4588284714	31.669451084	59.8763309249	49.1899333005	43.9265244293	48.7310308536	51.1172319665	51.8850040703	53.8980596569	43.3338912444	68.7968409185	68.3875430017	71.9782024308	48.0910194255	44.4371374004	43.8448179632	84.8748161253	38.3567566907	58.4476559326	17.7929105756	57.1685047407	31.4277321214	31.5154054709	64.4337513576	59.8907189631	65.4057673363	42.0736657404	53.4300293205	30.2510000114	39.2627784158	56.8294414357	92.448336833	51.1471111605	44.2208946597	58.6247741471	22.7188466753	55.204579456	39.8595982413	62.7563001534	68.4085355601	47.8800153847	54.4659993691	60.3934295594	32.7724396837	47.9818436856	53.1087656702	60.4376667506
g427	213.437453867	149.264323792	173.569390728	240.93774428	162.055986436	240.357486959	200.155346756	187.832350198	137.777193919	176.957448	184.023131162	204.518668064	155.558579732	203.414082108	167.72664447	153.946736144	167.960322226	165.348145685	174.817242666	188.827510609	205.378177955	165.845780043	194.069252697	169.912966601	172.532408418	156.825198731	168.816862011	149.062700989	180.37801645	129.099359801	163.071345062	188.659577546	140.512632141	196.685893137	175.661584916	73.7548610842	93.1126263109	134.976088662	133.892394834	145.642170892	199.388536405	198.656555485	154.307110464	197.028628175	230.422775566	201.748339399	151.204388314	168.439004956	185.894612194
g428	134.107817963	141.358748977	138.500524101	152.010850703	122.391073962	144.147558816	136.086813013	120.443457153	174.286726464	188.106432691	140.041089019	165.939491521	141.437561664	147.89305544	164.378670524	153.740525353	140.963200765	155.905551026	176.281079949	111.231942784	142.280613824	173.508618442	134.879032076	148.276404116	147.777917717	201.306387213	122.662586207	134.879855282	149.040864323	156.256687905	146.479900116	188.541864481	102.567137023	145.797587776	157.356277448	118.721748342	113.057056641	122.269445649	151.329466254	150.923562211	188.251677655	155.627438096	163.112472849	153.402786684	122.409313583	142.986418655	131.317588748	151.537701189	155.69538043
g429	217.002294164	152.328502154	200.444489022	218.866335291	174.901526509	242.419043702	145.103945665	296.469524873	252.936240095	225.725013015	164.340297794	210.654551983	148.046856865	246.52601957	202.992516961	248.621022489	271.865840957	218.397339559	291.597150517	146.348628003	314.279218119	145.559668521	269.581717414	198.22559974	199.510655015	359.175840241	216.22924494	176.028527308	272.003430523	244.668208633	175.838565038	222.48123709	232.275394728	214.607100699	198.67664475	147.424147101	199.704883204	168.818397488	245.109580322	196.340429904	243.033146004	265.175873238	171.140718137	200.150580256	173.940080736	189.148129274	130.727442971	270.437570352	191.97501092
g430	65.2964913685	26.0680295862	86.5491475947	62.2840978339	99.1887500779	61.2598974167	77.2652462603	57.5706658934	55.7188736353	68.6846702952	85.1363486528	51.8738420314	54.140370571	94.1719829452	48.3938343142	81.1358293621	62.2683822807	59.6375293951	84.6645377477	45.4219892867	71.7274103056	47.1997557574	87.1295586369	24.8669557245	57.4494500266	106.524562053	89.0366130893	62.6262568668	77.2310089599	64.4297215931	64.1958956869	51.550857833	89.0442942866	114.353340139	81.2406552186	78.6431347119	97.6629417646	46.144396464	64.0639699638	57.55114998	80.5744736719	72.8435359211	58.6772065445	85.1892782928	70.0625993859	53.4434081544	50.8803317085	57.4639589999	66.0150629616
g431	186.532523237	151.103250439	75.6784820928	189.902094082	178.000482231	212.695201133	142.73250715	118.350518135	167.285041004	208.120326921	138.049141213	227.302443294	164.36490896	134.542283094	138.749151003	194.38341646	247.668840656	196.738860469	163.096948193	196.303375459	201.685448664	130.135962756	240.69303196	187.635670036	195.250683196	235.102709129	84.3140497754	147.55757638	208.077052826	168.421439291	171.221280189	199.849248929	175.976046989	153.899761245	116.829163784	147.716632264	195.841844735	122.08126913	203.444988154	152.894858812	95.1967987687	146.506368109	211.637588438	146.554265476	136.770696927	145.804077003	142.717305403	164.088785528	195.115994973
g432	180.558036277	170.40942734	217.379443528	207.744329608	208.368857653	221.394231558	152.405632826	137.296480083	122.108216133	196.172214072	123.709702796	200.211888474	170.065173819	74.4127843206	184.701590538	217.173047039	113.31471212	154.537827887	230.654048654	202.473073838	173.367249088	192.55829859	159.636134474	139.658929771	161.920414468	150.843812942	115.368612694	140.018932354	200.740389447	187.716435424	160.881754975	177.94128268	156.220627733	137.19298261	160.048754624	88.3375712574	181.182384321	167.901411904	204.530322074	102.38073344	180.359022692	135.81721173	122.846621339	145.75929948	165.909694304	196.930464651	141.706072794	222.606255492	190.144087103
g433	191.247513909	172.604595958	183.425349602	179.672947031	122.02087116	206.491203884	215.476640118	216.118152494	217.745615768	156.412870398	222.790696264	175.144865953	161.220103862	214.008231813	217.270922074	182.902489996	261.078155151	98.7026051249	229.773904054	171.292592306	261.68314282	181.574450906	119.227444314	164.963079582	71.6573461553	202.61979251	212.690615127	107.844326329	181.023422353	124.841306079	148.588332387	154.444736264	210.812928193	210.936637692	121.278867861	206.279926377	275.911718378	195.690553846	191.43096491	139.033697667	223.82547149	160.30361154	125.868167707	135.918651298	145.350867255	178.752197211	171.636875373	125.167701764	242.685329021
g434	44.566233931	10.4527354635	49.1773672466	22.4439330256	49.3252586715	34.6152908829	39.405132358	36.4962268403	31.7384323825	49.0777598305	45.8850985558	38.1447081205	40.185059524	49.4913502452	36.5947990468	45.5728667631	49.1173584884	45.7339525352	41.5510206212	24.5552633127	44.0749666635	31.1705692367	14.4706334581	19.6768019648	26.5155959908	35.4905086952	60.2124382416	51.8173644788	39.0422002573	41.279343708	39.8232168685	41.5136559194	56.9115427463	66.4619373268	44.5084844918	54.035694937	38.5626534331	27.0176510728	52.1858776424	23.773702835	48.1480928037	43.3000832516	40.424059412	37.01356683	45.1463844045	23.7519087083	69.4246752858	27.2513989492	50.593439096
g435	171.75984484	161.326109273	130.496144329	171.461171701	144.81456782	151.219456439	137.776599797	211.92573104	177.43794071	150.348286851	218.495144429	192.44532438	158.096626928	150.931971411	128.752357825	152.226885405	119.437384386	179.118763975	121.53831664	154.367608349	186.271561659	117.949000012	171.106123122	164.886992075	200.348974831	101.766999448	237.68629436	149.898626335	137.547453472	135.393282911	136.135240969	129.505822926	104.813428662	119.889555488	105.031803778	181.608958987	160.439482395	143.175699398	106.938622174	146.901412593	166.092214199	163.097528005	84.3949586978	202.832412332	154.598160024	146.488749489	169.853123851	136.06039827	156.308222833
g436	162.340338967	160.302617588	138.147591525	92.7961274247	111.513235129	97.4625144924	125.332041204	144.193505182	84.6902906229	151.289829256	141.842428668	95.5698184008	120.763037037	104.805116318	154.198105847	107.00583256	147.088872611	149.169444046	185.727164162	89.5317257331	133.747150436	112.563205879	125.755496653	152.880898466	134.630646149	135.612247506	105.642810425	128.396750365	110.724515873	154.798422114	85.2674215732	164.280764323	180.707985871	143.074731744	131.314654382	109.87496087	166.560732188	129.315481079	103.447699129	61.8704197525	130.80132512	124.687595576	144.239973443	146.166733204	124.925553606	144.603365435	172.350459675	84.5935986813	146.184789233
g437	63.1530436723	117.349956035	129.416462927	130.098852407	111.012802334	111.593987822	135.558796797	143.596802574	76.9898602023	76.0636445468	153.732202473	68.1420699419	142.959291127	123.337664662	84.0446307119	67.4168694745	122.012400353	116.54111797	118.208047239	77.9365962085	151.641945852	59.1115536589	125.939639628	77.2416828871	79.0050283978	142.21411144	128.435732716	119.301546046	165.829416122	77.5501096587	63.535789665	133.954676402	104.958802438	163.401499174	112.798213878	95.0834644761	97.8994115553	113.689578505	128.276097901	103.07942939	99.5628372755	149.796611452	105.784561951	117.734388641	85.7889767977	120.025900348	111.050933519	136.861231655	119.881202748
g438	65.9215749324	21.8364405391	76.1616318617	57.5353770745	57.0923802223	64.7434050387	34.6856394411	44.1511055208	35.9309080353	54.4365554054	42.5969092067	64.195502322	76.2927161367	58.525577778	47.1268358585	84.5830968476	58.6349955702	60.0596628867	75.9255224619	37.7030048579	77.2087333375	34.9950940634	64.0389373241	24.4081395934	38.274219892	49.7210365618	61.1315624866	50.0922479723	41.4367891609	74.9206637145	42.6848286875	49.5645873349	79.6984290251	83.7370543116	63.4940005894	61.0611505969	79.1612727683	53.519794158	69.5898984924	50.1000790799	61.2077565464	42.778938903	34.0680232266	60.4398351376	53.8919974297	38.2808206464	68.2609290917	50.9311446718	62.4887343919
g439	182.835231349	170.289898078	139.570329529	124.258816294	158.444497282	143.232410527	122.141221811	153.680660313	135.56262115	79.0326007182	147.314097626	100.593323577	184.645502941	164.074789627	123.526776978	166.969379944	195.587537819	179.763189734	133.087604719	128.89042889	125.000585996	119.536926701	146.610811788	200.613078764	201.133536268	107.513082838	198.872288945	100.083337028	142.75417338	181.975862536	117.205770313	171.527494905	113.069948231	128.731656703	153.796311558	162.819629014	167.786766187	152.265455636	184.760235562	134.323322078	141.973882544	116.291223317	153.417656592	141.621710957	204.444909399	185.494043982	159.370698752	122.900626594	87.0710699151
g440	117.705730182	115.068915926	111.517209266	100.775085003	108.515896863	119.453056506	78.2610353725	129.713973119	106.108548119	95.1574832488	130.47805983	116.305990748	138.924310308	96.2511580469	126.509317772	136.618470918	116.518921495	91.9434931101	87.7757320359	82.5332763964	86.7177607641	137.880394975	96.4625986944	102.268763438	92.4114769985	118.620166898	125.402008039	85.5556166076	85.4868850135	65.6112452131	76.8007236125	81.5783985289	97.0372825578	120.077095174	120.144789299	128.626094501	155.071525966	98.7017184589	155.7407539	122.705579871	130.002092646	111.103593813	180.303967495	93.0253186608	139.355153896	127.547947833	172.094525591	119.89347911	81.7170585098
g441	225.96661154	204.261080073	278.45215847	231.644233343	250.589115877	252.436439672	179.258351314	263.82127056	220.811295815	242.115452735	291.49002325	171.39143091	256.093851148	151.954791812	270.720124629	240.466763232	305.725205252	203.744215154	289.668876911	212.16174836	173.807004427	303.962805501	296.423182639	176.984791135	260.916588757	322.893502533	225.679824739	260.969112881	283.938020736	284.483537332	317.642785988	211.399287896	219.237780259	299.674966294	207.684027652	211.170409704	211.490664329	242.252127534	254.888460161	190.129087196	169.046577501	114.647205815	257.991095458	209.600359691	190.191074788	161.889110821	246.951816683	241.240648222	229.875690175
g442	81.3350983234	19.3627732606	90.8585192066	47.6025380797	99.1292143395	65.3260032183	65.3495019978	40.9714483986	59.2491869511	85.9215386785	94.3531207038	70.4233704002	86.3952787055	88.6691468728	75.6208756236	105.000038679	91.4052721102	74.6965443118	78.1627086822	96.4037761411	69.7089939605	59.057129244	63.5042959105	58.8774215629	57.5818078566	60.602263332	90.5235749596	89.3726465384	60.3514611338	71.3949954613	76.2162860958	76.1391245718	77.0967913394	116.329494648	69.5905556422	97.3948786583	54.6518541783	48.1947202645	62.8555924963	80.1930430489	67.0614234985	80.002327195	67.9724634719	81.9681673896	99.5762561167	45.7096332155	84.1249929302	106.754907211	87.1836312088
g443	230.720139274	148.256259071	168.501543037	258.65169911	215.993785674	172.474394201	207.573566374	190.955650541	199.785480561	142.110882527	251.336398407	131.043229861	240.85232586	151.970528536	202.540830329	263.939670218	185.598242147	155.188987528	197.291674414	265.399918311	195.217933552	194.358775681	185.335752399	194.877283108	151.198260556	211.73017128	167.849395817	152.568368618	227.262001493	160.119029629	191.159925637	242.086725636	170.491026544	231.003557762	138.650648244	145.697687894	136.948791323	277.183760855	165.336427073	141.359746197	182.576080888	245.197811424	231.593240158	219.939810757	226.435824685	192.127108468	172.548106431	168.10531926	229.999610519
g444	130.462671181	146.054885863	84.6795290293	113.460838249	120.444310635	107.644139467	85.9515991682	145.266488796	108.970641481	101.361988464	93.2089494684	130.209954068	127.970079129	84.8071066485	129.800067875	166.336160825	114.607124865	109.686014854	147.048644627	87.6320878938	132.126100639	126.258458213	89.358572204	147.616260707	98.1350862321	137.907441156	138.753134786	104.354918936	100.658663858	115.513470981	159.859341859	104.739860993	154.517592989	155.287150965	87.1539213058	74.5948510246	147.242829279	79.4256750206	110.366281221	95.4402140664	110.61796067	169.527105427	140.402708379	122.683357483	97.1954101778	174.044900692	132.232525134	130.827113657	111.287193137
g445	262.020150644	242.484365098	226.895493954	300.269939409	363.7706516	260.314692028	197.674956819	234.095088136	229.213541062	171.195508834	216.630704338	336.381909418	188.382607513	269.951613086	351.508531849	243.47719	358.612231136	243.388610913	398.782081557	332.11887234	271.478013673	244.220344288	240.206245288	220.377129112	304.158044749	381.78275454	243.264223029	280.430875715	259.448346808	301.668131122	263.07789387	219.039083432	261.975689026	191.245320575	286.359149643	250.646187058	271.418515891	238.432449341	271.362312191	311.126951315	323.485179992	242.473833922	334.078712044	257.485841381	262.123994318	230.368517963	291.337416814	244.700444232	266.532096941
g446	64.6540007476	18.7347232723	50.8572772363	54.3255905992	79.5295248596	63.6664792692	50.2270893789	59.2331110774	51.2813593608	77.7693233485	79.7571228808	78.7813949699	69.3734943219	57.2597561668	64.7813093916	77.6953319788	61.0010861886	68.4433113651	51.301899543	72.753213506	71.5529695962	46.8408066044	57.6517611653	41.5239353152	39.2823195109	86.4376808635	97.8858187597	68.9163231618	75.5189774187	68.2557809267	78.3315566564	60.582758468	63.6612722404	139.865250217	95.5498205616	57.5147653156	64.8896131116	66.4570034745	81.7453374297	41.881544617	74.3129689743	87.1134810948	71.7723026765	60.0411738155	70.0732585725	57.5934839995	67.9837338806	78.5675365509	44.4732286381
g447	182.915267719	128.115929499	127.035320281	176.7540396	106.424921465	183.431096393	131.969625244	107.14940897	114.955884319	175.599742165	159.432047272	177.406372912	166.316494396	149.181208325	166.855745014	182.691208819	109.188836516	154.844835479	162.560049225	137.735826096	144.460977025	120.152420086	201.564850634	137.588510391	161.53731872	131.943483955	113.323294617	115.218454446	122.486371866	179.077725173	140.227600033	167.139245023	105.536430749	130.740112768	145.799898637	177.628132285	117.081897	163.780654974	118.670846117	132.734736332	132.093366032	141.172360847	142.723638298	160.57978284	196.629143145	174.975126938	148.383060744	111.311249952	152.259342216
g448	162.040168055	157.327557868	207.635217827	153.187338592	224.421487031	146.476107234	177.270057381	174.283067849	216.162176405	188.792528191	146.723584152	104.331756257	205.672201164	111.310222872	173.311218712	161.321192785	113.717535083	101.042286993	189.162372212	132.316733872	123.355122422	114.991311815	154.729090317	115.909725343	164.765985947	168.253227012	117.121738992	112.398157771	185.825857129	228.083525458	131.235878389	139.119970512	105.559082827	149.612752052	96.8253099069	154.023543465	149.63243986	132.271598768	70.4915323317	159.973406965	177.860694615	111.558243464	148.084912245	185.64793092	155.630766702	147.976059119	219.874215033	184.084573773	85.0077928506
g449	175.50601967	198.674755718	251.372695494	151.542863413	240.059573697	239.47028834	234.349352932	243.889512655	158.245698409	205.298369914	200.515060825	227.501546	208.027711344	181.329859586	230.36520734	238.238017303	269.05741647	100.954018938	236.243627473	170.726355606	242.650420347	219.167586094	302.119308215	106.297719288	174.210620617	255.514717061	271.773002319	160.710853772	314.280664507	205.95316491	248.021618017	164.975993353	202.483135343	294.828055425	136.574435539	135.280666504	155.609789471	171.135290307	272.855603004	183.13917422	199.624903441	253.041627491	178.564063978	294.584450055	222.93273326	245.380583451	243.034021163	197.227329565	263.906467316
g450	57.0454601097	22.8552131916	90.1645955271	56.1443326217	107.185451719	89.2390398267	50.6809619262	57.0977687035	63.3796455639	81.7917231864	70.6869317322	71.6359845153	89.8532413296	88.0828444139	55.7125757086	91.1782325821	75.6038618542	51.461578822	72.4402412015	81.0290116461	80.0496188394	58.2180566281	72.9386337635	65.0900260929	73.9588693772	82.1168906494	64.5158419698	97.0278565444	75.9205370126	60.0820863821	86.3935347709	80.9462608899	65.254065289	144.688768403	90.1379025603	92.9957029255	72.5405870822	47.5480475216	62.795120368	31.0882469804	90.2200015423	68.874177329	62.8295576814	83.9511422637	79.3054322974	63.9239472475	111.253155521	41.83370247	58.4666949328
g451	140.331430482	150.248512344	96.0131953921	116.217415197	144.227339871	120.240154636	169.109459797	140.825089009	107.580622253	112.726118134	115.540655644	146.584418688	112.87021494	153.409773415	177.866151291	96.517816608	101.564290694	129.559838288	156.169809774	112.029037676	78.3000515799	86.1480576081	149.052708979	136.741491558	142.501147956	89.1632674452	130.923862986	93.9770425681	94.710044004	120.446197388	136.665516075	103.951036493	123.256783423	171.509963884	119.361900682	115.722431981	148.131697427	131.312575556	121.114353321	92.7654322262	110.766805921	73.4560334498	157.154089802	194.428915171	133.348261383	124.904707172	139.208385738	116.595344563	96.9613134775
g452	99.4456020989	95.7304200924	127.24369454	99.2572729805	119.598611255	128.493760664	89.1637079001	129.246462522	106.589701216	145.038245607	91.9503558326	110.402282581	93.4667668811	114.830766084	105.136353087	159.999187292	87.104181096	85.2292904154	71.9688879468	115.710497595	109.647483307	87.3301351193	123.350492694	114.464692631	139.460664438	168.963308399	130.201615648	59.7360795613	121.090977488	101.937122845	64.3973034554	112.825852583	109.802545405	102.734484162	111.214551109	94.4409075024	74.2238134964	92.6343607157	98.1622502955	96.3990084257	110.253209848	138.653357461	149.298493811	106.704452934	104.895926499	89.5648438192	124.633639213	77.5638328449	98.2993134243
g453	229.521063728	116.776821837	206.946726832	225.912082434	214.42340526	205.284285915	309.412508602	161.332558248	173.384777579	162.868626698	202.948810251	248.33642997	201.545573381	197.924252359	263.133382364	227.52885765	194.063719809	84.1406521993	225.16495234	215.091524499	286.772534456	261.682803486	230.435492281	118.329370916	251.944712104	179.156609927	176.034033021	195.081402988	317.988513147	152.692763007	228.219327798	197.755530771	206.490826443	176.717402147	211.809505655	191.28243253	251.089941911	134.597129088	207.613874588	189.164160336	302.158991308	208.9445488	212.054432541	229.391941592	219.781620629	173.239937336	231.442094264	195.634156458	261.142479977
g454	68.6502637873	23.7816142423	105.347591441	94.4639901071	107.934678842	80.9036212386	73.7067870052	53.9420317855	63.4408490432	78.6676090079	91.5272165212	61.0157115414	75.1520550345	115.136385023	64.3603694623	118.186525535	69.4518190281	65.4035908318	52.4060256171	97.937583598	88.3631505901	34.7133249907	86.2412143521	55.4434412322	62.6530498721	92.878101511	88.4045349016	86.25800848	96.3028541947	78.8478028963	69.9169172277	56.830792722	71.6791265589	78.8911541154	77.7135465447	109.936918847	80.1177754703	64.5489973994	52.6339837819	69.6478065004	84.2341254823	71.9377455017	60.870427014	82.2916686631	101.022778132	61.6754703223	85.9630267857	66.6794030643	64.635470342
g455	126.432783155	230.946104106	150.757819215	113.968051584	97.1247373792	131.520271036	147.682173176	148.354448973	107.783295686	99.1199869639	112.233972407	123.673480538	151.138533422	156.89435639	119.941004684	166.039102438	58.6930875119	138.406944154	167.175842892	122.665956127	145.413659876	128.74029514	143.761339917	175.229984078	164.433220398	73.7679896028	181.740547199	148.42661278	126.404338493	147.872227321	125.693096427	102.054592557	101.078024912	115.003594065	114.351965923	119.331257219	109.557302281	111.079901867	121.59983403	153.718378537	119.250511008	130.242109609	86.6386301232	127.136989674	138.551501253	180.188176268	143.761992802	192.926340335	148.345590875
g456	91.6999532155	97.2384058362	117.943052011	120.590945704	95.8510211141	56.496569192	87.3640828816	103.310114054	68.1342142869	95.6876151537	76.7659672594	61.1617962452	104.086948244	121.196835517	130.767491771	103.845745936	106.990343327	101.600830457	107.552434295	113.156322211	106.36104574	79.6616797257	92.5854611604	104.055265385	78.9728947958	104.680597855	131.758147074	87.3160336769	102.091778467	72.1761694213	107.6870766	123.179023024	82.6102393912	109.809867502	76.2763387339	103.510113951	93.9229709744	89.7490529273	66.8437298587	99.8007515315	76.0012470135	82.2971119494	84.6357670848	65.1778924186	106.122083628	103.347966786	104.157980502	66.2309458911	98.59238107
g457	122.717535538	197.88492698	122.86065083	197.510270341	204.78943934	136.241873714	206.575122866	171.295197302	156.985148592	113.460603135	131.568713586	199.15741138	134.571344369	196.850538092	205.673481675	187.698065676	142.995617802	115.890522562	178.703109413	111.598085855	163.727389417	137.98012464	159.651972306	129.613659818	133.841109284	200.687117715	196.874832807	86.9906375478	230.863029115	124.873189662	185.289999779	157.465850445	146.674182749	196.58522864	140.350099183	151.29478895	198.168899318	167.047498566	188.334683511	118.138335971	180.944371107	101.312464537	146.388640262	179.242416041	192.596766389	146.113904603	195.135942468	130.120987671	114.203117877
g458	39.9783019371	20.5241218596	69.0401629654	51.967827468	44.0488177619	69.2352947263	73.9004060508	56.6465970097	67.8043433346	78.384473213	64.1200938164	55.6538293016	97.8076630873	107.22175272	60.962355981	76.4985636317	87.2628115013	69.1658919565	76.7495048797	49.6889022568	59.444916953	52.9468963205	53.8162679953	32.315892809	49.3142317584	68.734257894	106.080833323	74.3395912798	48.8390683472	80.91512643	64.2687954319	46.339561062	67.6478558779	52.9331723987	46.5223251503	65.3210560024	65.3288880226	44.7502650721	70.873084481	61.4486449526	53.5600791717	86.5983902442	26.4426795347	56.5394807862	97.3369241787	56.928413213	65.0146060421	60.630602056	84.6057809779
g459	109.072648734	132.179330456	134.506646352	196.990573869	155.920802085	136.062265305	133.899189918	114.866179439	155.843233715	136.124352326	126.273586466	155.328248112	101.129579234	105.336386291	140.312468183	174.119268201	181.28340243	130.546394544	105.980680602	154.930050582	154.853567561	137.782228466	114.641417178	128.824593808	188.027030429	142.188582624	117.088301428	121.270299466	156.546244491	161.91116613	97.7673711461	112.856894279	61.7379870955	142.379616665	126.555541981	165.302981359	153.176404481	181.614210269	103.32530354	138.075985578	135.402925501	160.324145517	130.642081411	181.537988669	158.538352475	79.9136943896	142.851639069	171.480305889	131.184583264
g460	91.057634468	156.35827432	186.984873025	221.28192631	144.530668007	160.617065692	157.496625246	192.49520831	179.684035742	168.680040852	183.519771713	119.403471224	120.567515402	102.640796349	177.871228556	200.880601312	108.566629006	123.014979436	139.731353861	89.1086272705	129.213407944	105.418667128	111.996409284	128.812992547	181.581989187	148.206032779	184.57719731	120.487793705	223.94209308	160.890903241	151.567573812	137.378386748	213.865029737	189.162027291	170.554668225	121.820304333	147.103867596	202.076163669	126.855225473	129.354825008	156.738774306	177.023952005	201.575054605	192.590123411	143.939162217	195.852155543	50.2141641521	85.2606596987	169.143895872
g461	110.617747939	188.565381074	228.594279948	152.953367787	228.375334344	205.292744756	290.223235627	209.845622686	197.845474681	133.745706651	194.434905825	225.361058796	265.31321726	203.015735354	157.743248333	273.483964185	248.047864599	176.140680171	265.055266879	258.880306366	200.246057663	161.98443416	173.334828242	152.902386517	111.260189356	267.572826349	292.014094256	79.0903645657	182.457366692	192.886355781	142.999023179	116.767568157	237.347737578	194.486539606	178.353407853	165.308192009	243.123128014	169.018927996	202.157233419	235.805446401	199.518165043	264.758632383	213.08184251	295.992093238	198.978710443	194.838537613	219.88343596	209.08643159	189.58256446
g462	55.3291351885	16.547067359	39.25088861	45.729358685	60.0080444374	39.0243562985	46.460023069	63.2164513873	80.6279640337	71.8502340134	72.3151250143	54.0558695675	45.0986121884	100.210834791	54.7444735343	62.0971547966	56.1577960068	49.0822500158	67.4603126759	56.8005788209	60.8609715829	23.6289705577	65.2916485525	40.8538026547	54.3392865122	55.6425161866	86.4508264509	41.53935975	41.9391612317	51.8668733557	51.6193985073	44.9854294197	66.481896975	50.0829187719	26.7976694738	76.1363154622	43.1528548575	21.3383669037	76.8803463903	61.1536804996	48.6660587157	66.585857066	53.669030398	58.0913837181	56.337139888	41.0329414292	30.9372419244	59.649629351	54.7187357149
g463	150.439446578	164.732782763	204.481734993	173.514129274	167.498715522	182.516012225	142.510365622	89.1234948247	144.268337562	87.4815264047	158.010711288	151.226248106	158.311990973	207.920710728	122.93486616	208.510226956	198.832208539	190.317628021	133.366675886	173.2204109	154.859736756	175.870153524	155.412004709	138.686456601	197.058980575	124.187630192	87.02864198	166.634226986	150.37819293	116.866161091	54.7808870081	198.172861102	154.371435023	154.51731576	151.501718462	139.72018746	129.15230019	136.575726973	151.165886912	189.62127292	112.945471241	100.690935029	64.4487881996	176.484404836	139.113281753	155.923508284	123.225833666	172.608590456	206.268138586
g464	275.766114918	166.289819599	171.593073381	168.440945114	260.139635255	202.464511472	160.485818403	195.197020263	287.132234841	234.429641806	205.499938205	190.172984893	150.283868876	235.435895873	269.921946177	286.459097779	182.476853858	168.188399092	302.883754056	141.928658283	192.006320846	181.038240394	167.702174676	114.589196914	193.699768054	154.22936139	219.773852184	244.906272806	158.514246404	205.745904835	223.981511691	167.362564877	199.42853921	184.034790874	226.667002368	75.8812103658	177.228141427	183.307507902	218.249751844	305.281483501	189.851076458	174.265064213	215.64403255	169.318630391	225.518983823	206.299143123	210.76217918	155.927625263	195.413211187
g465	191.862026845	116.074679981	159.864368698	217.962084383	153.171661185	196.638494591	182.086118596	149.507367612	138.998447798	146.734320136	209.397753167	167.155018141	200.997414661	175.622749739	176.41276787	230.780753859	231.794054772	135.807745577	152.025442916	163.549285695	205.805314945	181.371039603	214.671251851	77.2291160683	173.228761794	237.891620166	173.243920218	173.182116021	237.007245368	142.337570405	194.559911238	174.169843972	142.204939859	157.964443695	150.315473584	137.638406254	218.211899477	144.663381926	134.273649966	172.960498046	155.897248917	173.237068131	136.157140579	173.122493046	111.187163378	214.831532287	103.122070508	236.699633707	207.004083787
g466	56.91287504	28.3020681614	84.3481673712	95.2948197321	119.797253418	84.2922530803	44.1510644865	69.0235008628	59.1243343311	94.9602582984	61.9253127553	84.6365428095	102.069236368	83.8425189046	78.7005886784	79.5632513543	101.371741502	86.1214163597	88.0366818179	51.5039683679	68.6755863606	39.575036821	68.034120539	48.3337620205	63.3562109767	96.7987759504	112.610829547	79.9879004535	87.4456898709	49.5895713768	83.1343581174	65.8418316214	78.32629403	101.089789837	69.6697214852	100.2299135	79.2471472734	62.0564330041	85.8026106093	75.0929421252	80.0255933503	81.2919239651	56.4343353465	64.6796982719	88.159031239	56.5421262455	129.56111693	59.4578035268	110.060957312
g467	212.219022056	209.068969461	125.556381259	230.642831954	78.5568354189	182.196491573	181.278766215	170.509616913	180.18871756	159.971240364	186.551612939	190.449803879	201.245159412	116.986788098	171.417951378	198.606716314	172.114710205	216.448971841	152.923160803	153.432861763	192.291408417	114.081444063	244.620278392	204.911442089	168.037448847	201.84223843	221.768834904	186.270829066	170.025647928	181.838197281	185.975429739	182.631246086	214.937754453	202.105435462	147.785864443	166.607573395	188.38445274	169.51865532	146.054379626	235.324091588	211.065688338	173.39107173	195.778092031	117.247896205	146.154905393	225.707622741	175.972377221	158.80410981	148.577840365
g468	140.264441831	182.469881003	130.071170436	211.345643534	206.115751545	204.052589681	135.982573923	170.754478057	179.304819531	157.455952053	120.136351079	208.985696108	142.737381694	102.706043918	196.47129577	185.41170883	143.611891776	168.212992085	121.606506609	156.465381214	138.702124121	189.498668711	103.910131582	146.640523568	190.38806261	212.021415367	198.433090901	124.868338591	126.536655217	149.243970835	180.882973373	210.335427271	221.965206566	202.336626393	201.336375603	195.834110725	132.204207434	121.205185304	142.951963789	108.47735751	163.445175372	134.57206743	182.928202908	113.841096852	164.725080705	201.916408773	137.216412658	176.586552903	146.354440108
g469	235.92678228	180.874061563	204.640317894	295.771853525	234.205230897	140.196077393	211.112525806	248.215303807	208.478378596	158.691625055	283.568733701	267.59142829	269.247850939	160.262803213	206.923774568	263.052614325	254.238067426	191.43689623	235.151927415	164.768837632	278.697588897	216.744954903	249.662250238	219.647290546	111.102864718	352.753285256	167.893318662	248.484653202	235.969065629	160.854601075	214.226134936	175.152042152	179.495012604	240.78660021	175.914200124	189.060996357	232.541929729	160.111834249	236.061766158	213.738748072	253.560514594	238.577644933	298.093242646	203.309181854	240.768202221	153.836556747	195.91227058	189.386237779	186.941318245
g470	55.1030115386	22.7195884877	85.1985426551	80.8051738993	86.1293940012	60.7973700778	52.0501315324	33.1777122521	63.5158867001	65.7983337174	91.9382301246	73.3340677066	79.3501526156	82.86661724	65.3086235589	63.6920274994	83.5029478169	55.9303090121	69.0819505671	64.7875152328	80.9643892998	35.2902474781	50.9173735882	49.3874205293	33.0549556894	72.6753723169	84.0342185918	54.6156130579	86.2581864279	51.4560944516	59.2443996779	47.6783537377	79.7680864339	86.860011322	97.961180477	51.7368170635	70.3884436972	40.7561659948	45.7628345127	47.9922584769	58.2512053976	69.4117825772	59.6587430548	63.2642252326	69.1210906153	49.5239226505	71.8782121303	34.3479658906	67.2329384364
g471	42.6942307043	68.651723873	74.3857446352	73.081369714	59.6128162089	50.4949422005	55.4110906988	48.7210805009	72.145843013	65.8058443337	71.9942316692	46.0066134788	51.3096415863	72.1171005984	48.6918263781	57.0070174627	58.5931726312	54.8059715092	70.6615387036	61.9812788839	50.1905648678	44.3534771704	83.8192032614	70.3497723598	90.5159162682	48.4526926499	53.1840087783	57.4525860265	59.9442964392	69.1438246309	57.6488640951	75.1026678941	60.7494947675	58.1544136867	30.1928963307	59.2307352621	63.0463629003	55.6564866698	65.0221892566	60.6846000305	72.0303492719	73.5520746708	57.6750992774	74.2051092669	64.6388363693	72.5406002776	72.0989777698	71.3226629652	54.0719070134
g472	155.091435085	96.7284690971	105.425380368	86.7707425721	88.1307891399	91.5817561277	100.607944455	111.040533697	105.066369387	128.867249584	84.911907263	77.3852225257	76.4670556717	109.512658947	97.9107303329	118.602150474	88.093953936	97.0974756862	96.7989866755	59.3116719976	66.6649655686	84.7354948727	142.744392743	85.1398918617	87.9850947068	73.5526482303	69.8739511325	111.884956414	63.2292978376	83.4925536417	88.6969863397	90.1205089086	146.469963661	113.863596531	104.440740288	94.4024418213	74.6528902295	55.7829756316	121.7397851	92.1805042095	85.4380494641	72.5868865164	64.115507277	122.295960163	107.399503195	99.4343678676	99.6988560669	109.978599654	99.2813381753
g473	204.191375153	200.714625748	180.462181375	256.899417064	222.443302597	196.642066741	161.02039317	209.10112517	191.611740949	267.25287141	218.849623358	177.863026129	199.338938008	259.158374165	202.992125072	261.668496887	253.124893351	140.557678329	182.556482088	222.291610091	223.414571978	203.744463213	294.857861732	199.654971626	288.651067083	204.226420778	222.815303485	153.333153305	203.512258171	174.924574078	246.042851723	105.533288788	296.65417491	255.142481083	111.397417027	90.8449498525	221.065153617	184.460698448	285.134089602	180.103439047	158.48801755	228.065729672	172.75696763	217.992293461	219.689617159	188.043562807	218.622017334	129.148577299	226.473319226
g474	61.0268624783	17.3441078285	70.3705333686	57.4642282934	107.667335322	65.487629268	40.3685612299	51.0344614279	69.9853205282	53.4842305487	76.7678157481	44.8720553669	63.7151339086	69.8074993357	44.8092341901	54.7336595999	52.3007847742	47.7687205658	71.6246322304	57.3019209882	65.0583205413	22.9269618597	47.3388278039	36.0623625488	49.3333270894	43.9072780795	49.8989104229	68.9574644364	70.0083483053	45.7136991054	45.1038156326	55.1576788215	75.3194711273	72.6144291691	48.8897200892	49.1115075108	54.0861194114	44.5678572354	46.6451073289	61.0269699074	43.0957168608	48.0838255444	46.1834156718	48.4959060973	56.526228637	41.0654054939	67.4247814105	63.0078660531	28.8987923107
g475	195.737443153	136.72016601	178.129710559	241.897375074	222.715854289	175.086322277	190.273655167	215.024472236	207.892625344	175.370674686	207.19882819	213.301443754	198.751726736	196.820786333	196.472565342	154.148882785	215.296693702	184.574083646	259.336524185	197.620616016	181.439904041	186.918168379	160.538665515	204.197319627	205.628859982	195.840086642	203.779849672	183.876629622	166.981134088	161.190468185	154.117862533	200.044142337	232.280332753	220.056477967	206.077337112	186.253638722	206.631315865	260.45084315	114.124170818	176.545107434	180.63808643	155.46306921	252.653535523	284.358466909	179.938169894	186.80611088	186.590730085	116.946671508	215.443546288
g476	139.589361724	106.438462209	130.730784488	133.017341549	158.293741611	108.993368461	154.913015985	146.429765701	199.772709724	131.523999417	151.552971054	125.182207071	152.023599116	159.817059948	112.892785947	197.069330559	92.9246096813	193.227321468	156.15007296	102.078842196	83.6749373398	129.000060561	138.650129804	150.300539243	112.969834395	129.786164115	116.595915333	187.447741445	141.668153207	148.404183523	155.176276841	189.638502141	98.5956417689	111.223724521	126.548612447	123.251837928	152.768419418	86.9905247195	110.930694361	133.633142499	122.458167475	100.56144892	117.151528441	107.551458587	171.993491406	171.553769606	150.298676603	163.266809314	140.307210447
g477	158.205484626	151.155718598	140.769345902	185.051201186	120.722627279	231.545627652	155.150656437	154.132906599	95.2452026716	140.764849987	208.31054695	160.587695043	167.568709626	165.057368954	182.995399596	140.39300395	179.197536828	111.585790046	90.9638756594	129.475245973	222.304920959	155.111675059	175.042287649	135.315108892	156.332452513	182.81787542	140.66718389	166.527145059	152.589563516	102.653684169	120.010976818	147.310991646	142.863463973	209.338309435	168.804050635	160.23152341	164.402675376	152.201533894	110.76001518	130.833675323	162.982440464	90.1792181784	137.354592206	198.362332127	130.801601286	145.113227368	138.438352292	146.749593356	143.15606939
g478	75.5530869645	16.3726050706	97.2353272504	61.0698054848	83.6251308941	51.3174481217	51.2601372851	60.1087352026	65.3182216095	50.7998653442	71.7989078918	66.3768076409	41.3254124645	68.3262059276	31.0744834103	71.002888007	63.7347182963	55.1701080823	89.4158991413	45.1113420015	77.0330267898	31.3726891614	51.0033684124	29.6760404274	33.1994866381	49.3738646516	67.445728587	91.0435644716	56.2342006371	45.7149149947	50.9883288703	25.8738889827	87.1200462451	90.4639771029	74.5378762601	47.6118220864	49.96180499	29.9162992448	64.8095321563	66.3853136234	76.3743470887	69.2859694102	42.4907192455	55.8682375672	71.8144625977	35.2130219862	77.9616320291	75.9958823563	55.8738240717
g479	152.353690154	138.310440151	185.707927497	167.488820285	133.540423643	109.726397326	177.181046099	214.583170503	124.229530027	144.22361193	180.213577236	118.371053251	184.169025264	167.555465546	206.694659086	226.260097826	224.069226611	189.407695281	146.838538633	110.810279477	192.587009849	159.703275452	243.137738144	122.746791383	140.147987705	199.834012348	146.175820247	188.526391119	253.447232988	177.270582604	177.754928667	124.236760847	124.621739294	169.753350911	88.2454719735	188.029991938	97.8611362967	218.254496842	117.03471003	187.953866762	152.966247257	185.793949901	136.954922233	166.545684227	152.098452102	172.999829388	116.42277906	138.552350136	149.869290949
g480	121.511726044	117.309568683	138.670844048	136.972898703	124.471891977	125.699487318	124.561225758	116.63664365	120.715597648	121.811764727	147.398211262	99.8363250965	112.411136935	142.281300931	128.587909598	143.414224053	89.8098984086	94.0245784777	105.059492627	101.00088192	130.789301117	71.469634375	146.0084933	87.5569843881	168.410335426	132.08986008	130.41039516	117.38087099	138.229202418	124.780895037	107.42446257	103.462986853	124.003193375	130.602923494	141.718516965	108.917729276	100.611896991	126.699829126	120.479422823	126.67596735	150.336927058	129.011465735	70.7877179805	152.308368082	97.5483883328	119.029503997	94.7025952008	120.90783642	118.716841862
g481	196.790757946	175.114930165	203.926849199	300.133857032	323.851414361	211.592564034	202.260736439	288.505631736	207.388995805	216.944392254	166.24452865	205.900615324	221.576512867	251.696991565	292.661523941	205.028011361	209.265909797	142.893303671	247.927665308	279.592963415	238.973791629	163.457465907	238.419415587	208.039291646	217.189245507	185.497056767	316.545335129	218.778279411	156.912960846	206.439688681	249.399546218	221.927550261	161.227337328	262.903164075	222.811783941	208.42924552	147.668535098	136.912010643	319.223667524	179.001601602	151.609163586	297.081467911	213.896695247	246.430604342	184.212237199	225.121259723	167.717572842	107.186402147	307.113476565
g482	35.1397687189	29.7277088302	98.6622527752	45.7602414786	96.6790209154	47.1176729989	39.3538682841	49.9005454575	60.7870995997	42.7572538294	66.9095775257	51.7797935372	62.4594847583	69.5833467458	64.60025326	72.1347326579	59.0796737964	53.1101278025	61.2323714297	64.7073554074	68.9286012452	46.1253592627	87.9892652091	50.7962884425	48.5870428706	81.0410303659	66.8229055068	83.203525607	77.448143272	41.2145439225	51.8849536202	77.8348338354	72.269250917	88.2603849401	62.9228761005	71.7237812709	61.3597295648	45.4330358569	60.92384063	84.8216188397	54.4587340925	106.087885413	48.5962468146	63.4849777892	61.0282446127	38.9157624666	74.6139591498	62.9403398526	64.0358533162
g483	228.017100567	179.42051092	211.41807717	222.647794089	146.781736925	173.186113082	184.958003236	129.006344092	141.546326773	246.707276958	205.695746557	200.985579211	197.575024636	130.503626839	147.903867007	205.338081224	140.762819451	191.835596226	149.977102648	173.363730093	173.818373048	123.565571376	199.10713158	183.374344595	181.373521673	163.214089844	157.475947289	147.418495916	220.004846546	169.832840883	89.732350362	154.603805731	157.739796492	191.693549745	213.171189522	179.32325935	114.711375704	161.385251078	138.756127259	199.703698065	201.699346397	162.153897417	172.366982363	140.449239119	160.295728593	180.261950376	143.338281468	179.781028352	89.2479825555
g484	222.269890266	168.493125669	168.493590761	255.713706062	244.872927437	225.945917291	218.485103154	182.011563189	231.396940767	216.271365844	143.575660273	146.693246183	234.135360486	168.123110622	251.60231208	244.278582258	128.476720749	221.607994799	207.276524955	195.286103566	165.823823025	153.920391182	161.079096376	238.909350955	185.120177422	162.172523162	192.203244192	167.979396757	200.469756515	147.80121959	178.24834516	157.752588497	137.717858471	227.248946198	127.261564884	171.323051895	135.427118041	152.023713897	162.536569084	210.164588215	177.335839321	240.619535952	190.009948275	186.314120829	196.787325766	148.734140498	207.761708817	145.775620036	168.642104804
g485	139.407398645	114.569066884	116.456136634	101.242626925	200.635590681	89.6081958838	138.483989198	67.8888554196	138.66183358	141.525262129	145.560564052	76.2380477639	106.990149067	165.306198824	122.70471309	168.58979045	150.05526671	89.6822269153	144.291103312	158.259041799	118.74442899	139.113838241	138.325076585	126.274551132	133.100376232	154.099165627	124.559193501	130.236492635	155.898329383	93.1352463698	137.430085431	110.855204775	85.1312242032	139.853352811	112.504214853	175.913838582	149.336585283	140.418429383	189.346028177	148.285722459	103.619895337	119.728214243	148.862835556	132.657475116	157.412557093	79.8005491085	117.323501401	191.94549091	142.698633272
g486	43.7653236269	14.3925133907	91.2644121615	50.0790612777	105.143515493	28.3113897322	56.4211513725	60.8854835475	45.6791329869	45.7769991877	61.6440850393	53.7118887741	70.1851300231	68.5545504584	75.5537901046	70.9953815242	68.5777133745	49.7491820111	44.7894059944	54.1884962363	66.7353828165	28.8516065622	61.4840152957	50.4875675342	34.6325450153	91.1107180592	59.7716710209	80.3981766106	60.2674567117	57.3792722258	38.30495596	38.0056326069	83.7746441177	85.4753845302	56.1205165082	67.1942135561	73.6192335054	40.8004697396	49.0736955755	66.9962766633	62.0673342907	80.3171518607	44.9550335967	52.0188416853	67.8778123831	60.2878536341	58.4361368693	44.6677189783	53.9675143502
g487	96.6647971741	117.591447891	140.055600673	129.210220175	110.957436123	92.6120695776	148.705995083	123.547296164	82.277644653	120.048480708	92.5891506376	140.941184037	120.023409696	93.5344970858	90.7756738466	145.85074375	96.0337506356	86.8652285956	152.883839638	128.12414447	131.262064837	141.964677653	67.1878557726	126.591492509	180.791753796	96.7662889632	103.963885906	130.261729096	104.468716416	106.379409259	74.9883670609	89.4957532449	120.061053376	79.3707812068	121.587917852	151.44491574	85.6047574517	110.854386106	129.732747528	118.057994588	133.553399119	130.648971952	120.395130248	130.176692373	84.0553005225	135.446299534	155.104718517	106.708972667	163.512802359
g488	119.66997718	104.725758624	113.525421878	150.027107429	147.561273494	99.670810677	121.138473557	128.624525803	147.056516985	152.272338318	115.543870294	122.283826368	120.927759547	97.0608744701	146.602029818	151.032929209	137.614138733	113.294696466	166.246079883	113.411646465	120.093865109	129.754564431	138.038943236	131.853359256	139.572769339	149.654471831	114.960443878	119.317091468	112.936547748	95.3867661045	157.340624808	118.926221439	126.992304288	171.971785146	67.7326548958	110.185426009	147.047901782	85.9561389113	130.297679364	105.695115399	134.30988901	158.234416545	135.421374679	147.202165208	146.510591624	107.14574779	134.006677708	144.637919822	127.278945354
g489	87.3503808362	113.503028122	183.378953285	91.5950697709	142.160337286	181.768559311	124.922410416	164.957963194	76.2199793652	122.576791542	121.120187016	98.9016137164	155.226488332	146.91508947	160.825092308	148.297261619	134.747522309	104.612040326	130.870311999	174.095850292	135.603203228	134.217574116	157.52982378	145.168826264	153.928553303	184.95309943	146.000024925	187.689196862	177.102386788	169.747830522	133.239851575	142.012398084	148.3695243	183.570235404	130.04542959	134.628569638	114.302235566	115.271669515	147.491403712	106.96588918	123.37535433	139.591535871	127.497571635	92.4466700719	110.798189371	121.559994705	131.845146314	138.061340579	108.823944236
g490	64.8384083818	26.8191828229	135.773580497	82.196930962	127.260395545	66.2853221372	80.7148874499	70.3814205061	100.746617568	55.4415548584	101.734059904	84.072954892	74.4249159136	65.3470771038	55.6950616546	105.054322182	91.8991185832	60.0997168253	61.1020221456	57.711185473	53.4353135786	35.8262904707	81.5437023399	49.6019949569	80.3660276772	116.573629337	83.4391300722	69.1426559685	83.8537680912	55.7598360357	61.730638506	63.1172699727	97.5380907934	91.1182628185	72.425724271	76.6407169968	89.9932546755	62.8440600438	69.0865968459	86.8417337711	91.3706781731	77.5121944157	53.7056376246	80.8496204699	85.3264207198	41.6455198157	83.7730429126	62.3694176536	81.4882860539
g491	136.755303045	212.033663639	123.014175788	198.525692857	139.195719722	217.08424522	158.689349701	110.649473951	176.038309895	170.063743329	227.757368434	116.876428604	228.481999826	160.446704113	148.168198021	156.1743486	174.68171671	208.419419816	186.954107643	171.138625652	100.900343272	92.544981932	186.147337036	230.154295408	155.430835348	156.328937257	163.219364664	132.140192801	133.227144752	157.089048568	154.466537661	182.449811089	127.788449816	94.1951864782	124.983755312	92.4683684347	151.516683154	211.798574055	86.172931427	145.299090465	150.236626258	124.742517227	176.909359483	133.741616897	250.018525953	127.708526375	135.363993663	125.700140674	186.533183286
g492	182.454108665	141.052051619	177.941517827	145.914727489	200.563540879	166.985897288	197.951829076	189.28201617	220.415826752	136.546338968	124.637337316	144.301395069	125.510225481	187.229718316	216.49465287	135.250751031	134.637287717	114.247694226	152.241279994	116.00557278	145.331451948	92.7168696173	145.549557341	108.475440314	162.182671592	170.698526153	96.6105720144	142.092995814	123.563492358	172.227098831	202.126912819	178.339921681	177.757860948	107.654965558	107.524762593	124.222275284	130.029894235	152.919940771	178.301507588	196.851178045	123.009659756	165.584993197	105.449215382	211.301324613	196.819886719	145.668500083	191.457877517	138.990986801	181.157379092
g493	123.879908706	170.488879094	156.666246186	171.370187573	180.589044122	150.718390465	150.610210955	168.298340041	171.540694644	142.087649879	141.023235195	197.918233557	166.632568062	157.183537318	119.048701223	207.874527857	198.273757773	129.251213966	171.266067147	184.856295443	137.502057325	166.611804727	217.624154012	111.063690498	142.255083811	111.974972724	152.319007372	116.662933551	167.152877973	147.35153732	176.555990629	137.066855063	162.798718188	185.16681409	171.09625001	123.146572699	167.05410209	87.2023459299	215.956533482	131.180024294	131.399003283	126.726015624	163.046675534	147.711518607	149.969320603	171.876127009	171.383440853	204.768127896	105.299070175
g494	50.0398625375	16.9567172512	63.7089135069	50.3788133302	91.8248554347	57.6935436702	66.0102001272	56.7934334149	71.5040618812	52.9839137805	85.9304610028	51.8549702934	89.9151119413	56.2501222557	61.4677312065	77.2874571764	79.438181881	29.7105196157	78.9436449122	51.3076744144	72.6319081793	43.6735787902	44.8829556546	45.5787780339	31.0648010339	77.682817804	107.192226543	91.0178255245	92.8726908052	80.176991728	62.0689253428	50.0508673079	100.288604962	76.9850278516	63.0619272754	68.1029005958	57.2418128635	35.2285719449	50.861221478	55.7352800673	70.8026422566	73.4435714005	34.7576354834	66.2910606403	65.348881856	41.1290547419	84.2315480827	76.652569211	63.9623861852
g495	121.496774225	111.104240117	99.6918057532	95.2144491593	90.971565268	151.002581521	126.532914814	101.002151925	62.6930472913	95.1614271666	95.4194090107	131.877388339	130.778293294	104.373615406	104.235060392	92.6695805084	91.3133113535	113.396316206	117.919982203	129.27888188	71.1362486754	96.7939099059	109.423177624	118.790317335	102.04918478	106.132989818	108.128030663	132.4454719	97.4278652348	97.9304470244	92.0713113594	127.271776627	136.932214664	160.651991609	89.9763388347	118.380406982	77.5580378381	142.855529361	96.7429424296	108.518825517	101.859262697	76.0417627947	121.396783691	119.388345256	115.054265581	111.363290001	94.1031776723	127.755235023	117.258874817
g496	141.118065761	115.267105314	152.588625799	167.210949124	142.561665922	115.964417401	80.7951358093	125.957087878	87.6229370882	155.723144852	97.6952762784	77.0776732532	139.590906967	119.884709885	85.5417334874	146.552686515	49.2747378967	127.52973066	108.977009152	102.322077449	130.454004787	128.817953733	149.548944256	165.844816134	123.430125743	109.86907264	143.536292916	138.564458584	58.9056934559	101.779497276	155.935830182	79.6462463532	165.871043789	109.506380614	97.4882109752	120.686580483	97.5575097325	126.26993001	118.551751093	107.918490282	79.092507299	153.610251386	129.35812416	151.615442173	114.71535033	103.482910748	143.656285071	101.997131157	109.0560303
g497	152.517170014	151.33934281	228.648577951	227.839043971	164.221358141	157.538099238	127.71768513	253.597065937	147.297287881	159.427258841	203.25327801	155.420928422	145.781771867	183.503709019	183.270012352	317.77346198	148.889597921	140.969249396	231.397172367	234.241227215	188.495104812	192.828426884	200.472270492	170.963233297	187.119383728	262.107071727	196.751572729	193.577070661	242.322222899	156.771219539	195.51699058	137.865799583	141.210639561	143.393915625	193.529534003	252.840060291	210.479277188	180.358251643	246.481888372	138.898037443	169.306747694	165.32742803	188.03069643	226.235850728	188.138028132	144.830754492	205.585390083	160.583878981	126.681129142
g498	49.5884317646	10.5751122656	61.4666460117	41.8171394388	53.4799117914	43.9249619827	56.952326656	44.8253086262	56.8385933284	39.3606068749	67.4517660175	49.3380748307	63.5174644198	72.0987988089	54.601910558	14.3565462422	54.2404838447	24.408493528	53.2516307696	48.3370904147	54.4225531282	33.109014798	55.6727574095	28.8972680872	33.5951325808	88.5008003198	79.8076298019	67.0378458927	68.464980736	35.1234416154	57.9257481605	49.5113487833	63.7296609049	67.1418056851	41.1951163978	48.1281370508	74.7216712565	27.9272228955	44.8219795464	80.3597446131	47.4892632964	44.9825506221	40.1441886486	47.7342098067	49.5773919628	33.0886539448	55.9560546797	68.4767207275	46.8979728034
g499	144.123916441	114.079182006	107.521043978	131.877139565	105.463438888	147.558320188	107.181305582	106.859435582	131.030930543	94.158225572	88.7188523325	145.416744808	128.512940444	116.12199828	102.56833998	129.159198355	148.770166012	108.454384516	102.137741662	106.759052983	121.683811388	113.155600503	88.4332814997	147.364558266	134.512886233	159.953422645	115.068881838	119.173402989	143.996477003	76.0381695629	109.465855768	128.088180661	92.9921363734	132.130526351	129.241468035	123.438619977	150.786200551	75.7077940985	140.565737828	130.609275262	135.759320343	144.422077166	145.295141421	95.9688759827	156.231247408	114.780103846	113.449700762	124.029874492	77.2079747493
[truncated: 651 more columns]
