# Supplementary material for: Single-cell trajectories reconstruction, exploration and mapping of omics data with STREAM
Source: Nat Commun. 2019 Apr 23;10:1903. doi: 10.1038/s41467-019-09670-4 (PMC6478907; doi:10.1038/s41467-019-09670-4)
Supplement: Supplementary file 5 — Supplementary Data 2 [file 41467_2019_9670_MOESM5_ESM.zip › Sup_data2/Synthetic/mpath/t1_1_t1_3_t1_2_t2_8_t3_7_order.txt]

"c1"
"c166"
"c92"
"c100"
"c158"
"c174"
"c23"
"c76"
"c145"
"c183"
"c49"
"c37"
"c21"
"c94"
"c159"
"c175"
"c108"
"c86"
"c45"
"c69"
"c64"
"c68"
"c161"
"c88"
"c131"
"c63"
"c42"
"c107"
"c189"
"c89"
"c143"
"c184"
"c57"
"c177"
"c142"
"c165"
"c24"
"c156"
"c164"
"c91"
"c149"
"c97"
"c17"
"c118"
"c135"
"c168"
"c55"
"c96"
"c102"
"c172"
"c171"
"c7"
"c31"
"c6"
"c191"
"c93"
"c3"
"c112"
"c5"
"c99"
"c139"
"c98"
"c0"
"c136"
"c103"
"c8"
"c59"
"c83"
"c178"
"c39"
"c170"
"c104"
"c9"
"c190"
"c115"
"c85"
"c169"
"c128"
"c84"
"c167"
"c160"
"c127"
"c30"
"c14"
"c29"
"c19"
"c34"
"c82"
"c58"
"c138"
"c113"
"c146"
"c185"
"c176"
"c95"
"c47"
"c130"
"c124"
"c70"
"c43"
"c51"
"c109"
"c22"
"c52"
"c140"
"c147"
"c65"
"c11"
"c111"
"c199"
"c153"
"c48"
"c73"
"c122"
"c27"
"c157"
"c61"
"c181"
"c40"
"c197"
"c106"
"c90"
"c74"
"c198"
"c192"
"c53"
"c75"
"c179"
"c132"
"c16"
"c38"
"c35"
"c60"
"c188"
"c50"
"c126"
"c44"
"c137"
"c110"
"c71"
"c125"
"c46"
"c20"
"c129"
"c196"
"c12"
"c173"
"c114"
"c120"
"c326"
"c10"
"c80"
"c148"
"c134"
"c36"
"c28"
"c41"
"c116"
"c162"
"c117"
"c342"
"c54"
"c163"
"c150"
"c78"
"c119"
"c72"
"c133"
"c18"
"c32"
"c62"
"c66"
"c25"
"c182"
"c13"
"c180"
"c155"
"c81"
"c144"
"c67"
"c26"
"c2"
"c123"
"c56"
"c373"
"c260"
"c77"
"c15"
"c186"
"c194"
"c577"
"c152"
"c151"
"c101"
"c79"
"c141"
"c263"
"c4"
"c193"
"c294"
"c269"
"c523"
"c489"
"c187"
"c594"
"c355"
"c527"
"c281"
"c396"
"c154"
"c421"
"c121"
"c240"
"c486"
"c33"
"c301"
"c87"
"c470"
"c491"
"c418"
"c386"
"c502"
"c439"
"c570"
"c195"
"c562"
"c248"
"c485"
"c474"
"c469"
"c331"
"c448"
"c414"
"c581"
"c552"
"c404"
"c515"
"c598"
"c467"
"c466"
"c543"
"c442"
"c561"
"c569"
"c578"
"c426"
"c595"
"c526"
"c573"
"c456"
"c457"
"c410"
"c556"
"c551"
"c432"
"c576"
"c538"
"c451"
"c496"
"c447"
"c513"
"c462"
"c463"
"c534"
"c438"
"c583"
"c571"
"c590"
"c557"
"c499"
"c424"
"c444"
"c635"
"c546"
"c621"
"c607"
"c516"
"c471"
"c696"
"c622"
"c425"
"c555"
"c441"
"c585"
"c407"
"c579"
"c654"
"c693"
"c586"
"c675"
"c514"
"c611"
"c453"
"c601"
"c566"
"c609"
"c640"
"c642"
"c587"
"c420"
"c619"
"c481"
"c629"
"c436"
"c660"
"c482"
"c488"
"c648"
"c669"
"c608"
"c599"
"c547"
"c468"
"c477"
"c559"
"c664"
"c679"
"c680"
"c652"
"c575"
"c490"
"c548"
"c454"
"c413"
"c524"
"c662"
"c683"
"c628"
"c455"
"c452"
"c530"
"c593"
"c431"
"c558"
"c435"
"c560"
"c450"
"c495"
"c497"
"c521"
"c535"
"c686"
"c493"
"c458"
"c565"
"c506"
"c483"
"c550"
"c528"
"c520"
"c554"
"c597"
"c500"
"c423"
"c409"
"c545"
"c465"
"c582"
"c687"
"c408"
"c509"
"c540"
"c501"
"c564"
"c427"
"c417"
"c508"
"c411"
"c412"
"c536"
"c440"
"c539"
"c443"
"c505"
"c445"
"c589"
"c430"
"c553"
"c525"
"c472"
"c572"
"c484"
"c460"
"c549"
"c437"
"c419"
"c429"
"c494"
"c428"
"c449"
"c580"
"c542"
"c574"
"c531"
"c584"
"c518"
"c464"
"c568"
"c522"
"c433"
"c475"
"c406"
"c563"
"c596"
"c476"
"c503"
"c473"
"c400"
"c517"
"c480"
"c533"
"c511"
"c459"
"c567"
"c422"
"c592"
"c416"
"c405"
"c492"
"c591"
"c537"
"c504"
"c401"
"c446"
"c415"
"c434"
"c479"
"c402"
"c487"
"c588"
"c461"
"c529"
"c507"
"c519"
"c498"
"c510"
"c532"
"c544"
"c478"
"c512"
"c541"
"c403"
