# Supplementary material for: Single-cell trajectories reconstruction, exploration and mapping of omics data with STREAM
Source: Nat Commun. 2019 Apr 23;10:1903. doi: 10.1038/s41467-019-09670-4 (PMC6478907; doi:10.1038/s41467-019-09670-4)
Supplement: Supplementary file 5 — Supplementary Data 2 [file 41467_2019_9670_MOESM5_ESM.zip › Sup_data2/Synthetic/mpath/simulation_rpkm_neighbors_in_order.txt]

V1	V2	V3	V4	V5	V6	V7	V8	V9
c0	t1_3	t1_1	t1_2	t2_4	t2_8	t3_9	t3_7	t3_5	t3_6
c1	t1_1	t1_3	t1_2	t2_4	t2_8	t3_9	t3_7	t3_5	t3_6
c2	t1_2	t1_3	t1_1	t2_4	t2_8	t3_9	t3_7	t3_5	t3_6
c3	t1_1	t1_3	t1_2	t2_4	t2_8	t3_9	t3_7	t3_5	t3_6
c4	t1_2	t1_3	t1_1	t2_4	t2_8	t3_9	t3_7	t3_5	t3_6
c5	t1_1	t1_3	t1_2	t2_4	t2_8	t3_9	t3_7	t3_5	t3_6
c6	t1_1	t1_3	t1_2	t2_4	t2_8	t3_9	t3_7	t3_5	t3_6
c7	t1_1	t1_3	t1_2	t2_4	t2_8	t3_9	t3_7	t3_5	t3_6
c8	t1_3	t1_1	t1_2	t2_4	t2_8	t3_9	t3_7	t3_5	t3_6
c9	t1_3	t1_1	t1_2	t2_4	t2_8	t3_9	t3_7	t3_5	t3_6
c10	t1_3	t1_2	t1_1	t2_4	t2_8	t3_9	t3_7	t3_5	t3_6
c11	t1_3	t1_1	t1_2	t2_4	t2_8	t3_9	t3_7	t3_5	t3_6
c12	t1_3	t1_2	t1_1	t2_4	t2_8	t3_9	t3_7	t3_5	t3_6
c13	t1_2	t1_3	t1_1	t2_4	t2_8	t3_9	t3_7	t3_5	t3_6
c14	t1_3	t1_1	t1_2	t2_4	t2_8	t3_9	t3_7	t3_5	t3_6
c15	t1_2	t1_3	t1_1	t2_8	t2_4	t3_9	t3_7	t3_5	t3_6
c16	t1_3	t1_2	t1_1	t2_4	t2_8	t3_9	t3_7	t3_5	t3_6
c17	t1_1	t1_3	t1_2	t2_4	t2_8	t3_9	t3_7	t3_5	t3_6
c18	t1_2	t1_3	t1_1	t2_4	t2_8	t3_9	t3_7	t3_5	t3_6
c19	t1_3	t1_1	t1_2	t2_4	t2_8	t3_9	t3_7	t3_5	t3_6
c20	t1_3	t1_2	t1_1	t2_4	t2_8	t3_9	t3_7	t3_5	t3_6
c21	t1_1	t1_3	t1_2	t2_4	t2_8	t3_9	t3_7	t3_5	t3_6
c22	t1_3	t1_1	t1_2	t2_4	t2_8	t3_9	t3_7	t3_5	t3_6
c23	t1_1	t1_3	t1_2	t2_4	t2_8	t3_9	t3_7	t3_5	t3_6
c24	t1_1	t1_3	t1_2	t2_4	t2_8	t3_9	t3_7	t3_5	t3_6
c25	t1_2	t1_3	t1_1	t2_4	t2_8	t3_9	t3_7	t3_5	t3_6
c26	t1_2	t1_3	t1_1	t2_4	t2_8	t3_9	t3_7	t3_5	t3_6
c27	t1_3	t1_1	t1_2	t2_4	t2_8	t3_9	t3_7	t3_5	t3_6
c28	t1_3	t1_2	t1_1	t2_4	t2_8	t3_9	t3_7	t3_5	t3_6
c29	t1_3	t1_1	t1_2	t2_4	t2_8	t3_9	t3_7	t3_5	t3_6
c30	t1_3	t1_1	t1_2	t2_4	t2_8	t3_9	t3_7	t3_5	t3_6
c31	t1_1	t1_3	t1_2	t2_4	t2_8	t3_9	t3_7	t3_5	t3_6
c32	t1_2	t1_3	t1_1	t2_4	t2_8	t3_9	t3_7	t3_5	t3_6
c33	t1_2	t1_3	t1_1	t2_8	t2_4	t3_9	t3_7	t3_5	t3_6
c34	t1_3	t1_1	t1_2	t2_4	t2_8	t3_9	t3_7	t3_5	t3_6
c35	t1_3	t1_2	t1_1	t2_4	t2_8	t3_9	t3_7	t3_5	t3_6
c36	t1_3	t1_2	t1_1	t2_4	t2_8	t3_9	t3_7	t3_5	t3_6
c37	t1_1	t1_3	t1_2	t2_4	t2_8	t3_9	t3_7	t3_5	t3_6
c38	t1_3	t1_2	t1_1	t2_4	t2_8	t3_9	t3_7	t3_5	t3_6
c39	t1_3	t1_1	t1_2	t2_4	t2_8	t3_9	t3_7	t3_5	t3_6
c40	t1_3	t1_2	t1_1	t2_4	t2_8	t3_9	t3_7	t3_5	t3_6
c41	t1_3	t1_2	t1_1	t2_4	t2_8	t3_9	t3_7	t3_5	t3_6
c42	t1_1	t1_3	t1_2	t2_4	t2_8	t3_9	t3_7	t3_5	t3_6
c43	t1_3	t1_1	t1_2	t2_4	t2_8	t3_9	t3_7	t3_5	t3_6
c44	t1_3	t1_2	t1_1	t2_4	t2_8	t3_9	t3_7	t3_5	t3_6
c45	t1_1	t1_3	t1_2	t2_4	t2_8	t3_9	t3_7	t3_5	t3_6
c46	t1_3	t1_2	t1_1	t2_4	t2_8	t3_9	t3_7	t3_5	t3_6
c47	t1_3	t1_1	t1_2	t2_4	t2_8	t3_9	t3_7	t3_5	t3_6
c48	t1_3	t1_1	t1_2	t2_4	t2_8	t3_9	t3_7	t3_5	t3_6
c49	t1_1	t1_3	t1_2	t2_4	t2_8	t3_9	t3_7	t3_5	t3_6
c50	t1_3	t1_2	t1_1	t2_4	t2_8	t3_9	t3_7	t3_5	t3_6
c51	t1_3	t1_1	t1_2	t2_4	t2_8	t3_9	t3_7	t3_5	t3_6
c52	t1_3	t1_1	t1_2	t2_4	t2_8	t3_9	t3_7	t3_5	t3_6
c53	t1_3	t1_2	t1_1	t2_4	t2_8	t3_9	t3_7	t3_5	t3_6
c54	t1_2	t1_3	t1_1	t2_4	t2_8	t3_9	t3_7	t3_5	t3_6
c55	t1_1	t1_3	t1_2	t2_4	t2_8	t3_9	t3_7	t3_5	t3_6
c56	t1_2	t1_3	t1_1	t2_4	t2_8	t3_9	t3_7	t3_5	t3_6
c57	t1_1	t1_3	t1_2	t2_4	t2_8	t3_9	t3_7	t3_5	t3_6
c58	t1_3	t1_1	t1_2	t2_4	t2_8	t3_9	t3_7	t3_5	t3_6
c59	t1_3	t1_1	t1_2	t2_4	t2_8	t3_9	t3_7	t3_5	t3_6
c60	t1_3	t1_2	t1_1	t2_4	t2_8	t3_9	t3_7	t3_5	t3_6
c61	t1_3	t1_2	t1_1	t2_4	t2_8	t3_9	t3_7	t3_5	t3_6
c62	t1_2	t1_3	t1_1	t2_4	t2_8	t3_9	t3_7	t3_5	t3_6
c63	t1_1	t1_3	t1_2	t2_4	t2_8	t3_9	t3_7	t3_5	t3_6
c64	t1_1	t1_3	t1_2	t2_4	t2_8	t3_9	t3_7	t3_5	t3_6
c65	t1_3	t1_1	t1_2	t2_4	t2_8	t3_9	t3_7	t3_5	t3_6
c66	t1_2	t1_3	t1_1	t2_4	t2_8	t3_9	t3_7	t3_5	t3_6
c67	t1_2	t1_3	t1_1	t2_4	t2_8	t3_9	t3_7	t3_5	t3_6
c68	t1_1	t1_3	t1_2	t2_4	t2_8	t3_9	t3_7	t3_5	t3_6
c69	t1_1	t1_3	t1_2	t2_4	t2_8	t3_9	t3_7	t3_5	t3_6
c70	t1_3	t1_1	t1_2	t2_4	t2_8	t3_9	t3_7	t3_5	t3_6
c71	t1_3	t1_2	t1_1	t2_4	t2_8	t3_9	t3_7	t3_5	t3_6
c72	t1_2	t1_3	t1_1	t2_4	t2_8	t3_9	t3_7	t3_5	t3_6
c73	t1_3	t1_1	t1_2	t2_4	t2_8	t3_9	t3_7	t3_5	t3_6
c74	t1_3	t1_2	t1_1	t2_4	t2_8	t3_9	t3_7	t3_5	t3_6
c75	t1_3	t1_2	t1_1	t2_4	t2_8	t3_9	t3_7	t3_5	t3_6
c76	t1_1	t1_3	t1_2	t2_4	t2_8	t3_9	t3_7	t3_5	t3_6
c77	t1_2	t1_3	t1_1	t2_4	t2_8	t3_9	t3_7	t3_5	t3_6
c78	t1_2	t1_3	t1_1	t2_4	t2_8	t3_9	t3_7	t3_5	t3_6
c79	t1_2	t1_3	t1_1	t2_4	t2_8	t3_9	t3_7	t3_5	t3_6
c80	t1_3	t1_2	t1_1	t2_4	t2_8	t3_9	t3_7	t3_5	t3_6
c81	t1_2	t1_3	t1_1	t2_4	t2_8	t3_9	t3_7	t3_5	t3_6
c82	t1_3	t1_1	t1_2	t2_4	t2_8	t3_9	t3_7	t3_5	t3_6
c83	t1_3	t1_1	t1_2	t2_4	t2_8	t3_9	t3_7	t3_5	t3_6
c84	t1_3	t1_1	t1_2	t2_4	t2_8	t3_9	t3_7	t3_5	t3_6
c85	t1_3	t1_1	t1_2	t2_4	t2_8	t3_9	t3_7	t3_5	t3_6
c86	t1_1	t1_3	t1_2	t2_4	t2_8	t3_9	t3_7	t3_5	t3_6
c87	t1_2	t1_3	t2_4	t1_1	t2_8	t3_9	t3_7	t3_5	t3_6
c88	t1_1	t1_3	t1_2	t2_4	t2_8	t3_9	t3_7	t3_5	t3_6
c89	t1_1	t1_3	t1_2	t2_4	t2_8	t3_9	t3_7	t3_5	t3_6
c90	t1_3	t1_2	t1_1	t2_4	t2_8	t3_9	t3_7	t3_5	t3_6
c91	t1_1	t1_3	t1_2	t2_4	t2_8	t3_9	t3_7	t3_5	t3_6
c92	t1_1	t1_3	t1_2	t2_4	t2_8	t3_9	t3_7	t3_5	t3_6
c93	t1_1	t1_3	t1_2	t2_4	t2_8	t3_9	t3_7	t3_5	t3_6
c94	t1_1	t1_3	t1_2	t2_4	t2_8	t3_9	t3_7	t3_5	t3_6
c95	t1_3	t1_1	t1_2	t2_4	t2_8	t3_9	t3_7	t3_5	t3_6
c96	t1_1	t1_3	t1_2	t2_4	t2_8	t3_9	t3_7	t3_5	t3_6
c97	t1_1	t1_3	t1_2	t2_4	t2_8	t3_9	t3_7	t3_5	t3_6
c98	t1_3	t1_1	t1_2	t2_4	t2_8	t3_9	t3_7	t3_5	t3_6
c99	t1_1	t1_3	t1_2	t2_4	t2_8	t3_9	t3_7	t3_5	t3_6
c100	t1_1	t1_3	t1_2	t2_4	t2_8	t3_9	t3_7	t3_5	t3_6
c101	t1_2	t1_3	t1_1	t2_4	t2_8	t3_9	t3_7	t3_5	t3_6
c102	t1_1	t1_3	t1_2	t2_4	t2_8	t3_9	t3_7	t3_5	t3_6
c103	t1_3	t1_1	t1_2	t2_4	t2_8	t3_9	t3_7	t3_5	t3_6
c104	t1_3	t1_1	t1_2	t2_4	t2_8	t3_9	t3_7	t3_5	t3_6
c105	t1_2	t2_4	t1_3	t3_9	t2_8	t1_1	t3_7	t3_5	t3_6
c106	t1_3	t1_2	t1_1	t2_4	t2_8	t3_9	t3_7	t3_5	t3_6
c107	t1_1	t1_3	t1_2	t2_4	t2_8	t3_9	t3_7	t3_5	t3_6
c108	t1_1	t1_3	t1_2	t2_4	t2_8	t3_9	t3_7	t3_5	t3_6
c109	t1_3	t1_1	t1_2	t2_4	t2_8	t3_9	t3_7	t3_5	t3_6
c110	t1_3	t1_2	t1_1	t2_4	t2_8	t3_9	t3_7	t3_5	t3_6
c111	t1_3	t1_1	t1_2	t2_4	t2_8	t3_9	t3_7	t3_5	t3_6
c112	t1_1	t1_3	t1_2	t2_4	t2_8	t3_9	t3_7	t3_5	t3_6
c113	t1_3	t1_1	t1_2	t2_4	t2_8	t3_9	t3_7	t3_5	t3_6
c114	t1_3	t1_2	t1_1	t2_4	t2_8	t3_9	t3_7	t3_5	t3_6
c115	t1_3	t1_1	t1_2	t2_4	t2_8	t3_9	t3_7	t3_5	t3_6
c116	t1_3	t1_2	t1_1	t2_4	t2_8	t3_9	t3_7	t3_5	t3_6
c117	t1_3	t1_2	t1_1	t2_8	t2_4	t3_9	t3_7	t3_5	t3_6
c118	t1_1	t1_3	t1_2	t2_4	t2_8	t3_9	t3_7	t3_5	t3_6
c119	t1_2	t1_3	t1_1	t2_4	t2_8	t3_9	t3_7	t3_5	t3_6
c120	t1_3	t1_2	t1_1	t2_4	t2_8	t3_9	t3_7	t3_5	t3_6
c121	t1_2	t1_3	t1_1	t2_4	t2_8	t3_9	t3_7	t3_5	t3_6
c122	t1_3	t1_1	t1_2	t2_4	t2_8	t3_9	t3_7	t3_5	t3_6
c123	t1_2	t1_3	t1_1	t2_4	t2_8	t3_9	t3_7	t3_5	t3_6
c124	t1_3	t1_1	t1_2	t2_4	t2_8	t3_9	t3_7	t3_5	t3_6
c125	t1_3	t1_2	t1_1	t2_4	t2_8	t3_9	t3_7	t3_5	t3_6
c126	t1_3	t1_2	t1_1	t2_4	t2_8	t3_9	t3_7	t3_5	t3_6
c127	t1_3	t1_1	t1_2	t2_4	t2_8	t3_9	t3_7	t3_5	t3_6
c128	t1_3	t1_1	t1_2	t2_4	t2_8	t3_9	t3_7	t3_5	t3_6
c129	t1_3	t1_2	t1_1	t2_4	t2_8	t3_9	t3_7	t3_5	t3_6
c130	t1_3	t1_1	t1_2	t2_4	t2_8	t3_9	t3_7	t3_5	t3_6
c131	t1_1	t1_3	t1_2	t2_4	t2_8	t3_9	t3_7	t3_5	t3_6
c132	t1_3	t1_2	t1_1	t2_4	t2_8	t3_9	t3_7	t3_5	t3_6
c133	t1_2	t1_3	t1_1	t2_4	t2_8	t3_9	t3_7	t3_5	t3_6
c134	t1_3	t1_2	t1_1	t2_4	t2_8	t3_9	t3_7	t3_5	t3_6
c135	t1_1	t1_3	t1_2	t2_4	t2_8	t3_9	t3_7	t3_5	t3_6
c136	t1_3	t1_1	t1_2	t2_4	t2_8	t3_9	t3_7	t3_5	t3_6
c137	t1_3	t1_2	t1_1	t2_4	t2_8	t3_9	t3_7	t3_5	t3_6
c138	t1_3	t1_1	t1_2	t2_4	t2_8	t3_9	t3_7	t3_5	t3_6
c139	t1_3	t1_1	t1_2	t2_4	t2_8	t3_9	t3_7	t3_5	t3_6
c140	t1_3	t1_1	t1_2	t2_4	t2_8	t3_9	t3_7	t3_5	t3_6
c141	t1_2	t1_3	t1_1	t2_4	t2_8	t3_9	t3_7	t3_5	t3_6
c142	t1_1	t1_3	t1_2	t2_4	t2_8	t3_9	t3_7	t3_5	t3_6
c143	t1_1	t1_3	t1_2	t2_4	t2_8	t3_9	t3_7	t3_5	t3_6
c144	t1_2	t1_3	t1_1	t2_4	t2_8	t3_9	t3_7	t3_5	t3_6
c145	t1_1	t1_3	t1_2	t2_4	t2_8	t3_9	t3_7	t3_5	t3_6
c146	t1_3	t1_1	t1_2	t2_4	t2_8	t3_9	t3_7	t3_5	t3_6
c147	t1_3	t1_1	t1_2	t2_4	t2_8	t3_9	t3_7	t3_5	t3_6
c148	t1_3	t1_2	t1_1	t2_4	t2_8	t3_9	t3_7	t3_5	t3_6
c149	t1_1	t1_3	t1_2	t2_4	t2_8	t3_9	t3_7	t3_5	t3_6
c150	t1_2	t1_3	t1_1	t2_4	t2_8	t3_9	t3_7	t3_5	t3_6
c151	t1_2	t1_3	t1_1	t2_4	t2_8	t3_9	t3_7	t3_5	t3_6
c152	t1_2	t1_3	t1_1	t2_4	t2_8	t3_9	t3_7	t3_5	t3_6
c153	t1_3	t1_1	t1_2	t2_4	t2_8	t3_9	t3_7	t3_5	t3_6
c154	t1_2	t1_3	t2_4	t1_1	t2_8	t3_9	t3_7	t3_5	t3_6
c155	t1_2	t1_3	t1_1	t2_4	t2_8	t3_9	t3_7	t3_5	t3_6
c156	t1_1	t1_3	t1_2	t2_4	t2_8	t3_9	t3_7	t3_5	t3_6
c157	t1_3	t1_2	t1_1	t2_4	t2_8	t3_9	t3_7	t3_5	t3_6
c158	t1_1	t1_3	t1_2	t2_4	t2_8	t3_9	t3_7	t3_5	t3_6
c159	t1_1	t1_3	t1_2	t2_4	t2_8	t3_9	t3_7	t3_5	t3_6
c160	t1_3	t1_1	t1_2	t2_4	t2_8	t3_9	t3_7	t3_5	t3_6
c161	t1_1	t1_3	t1_2	t2_4	t2_8	t3_9	t3_7	t3_5	t3_6
c162	t1_3	t1_2	t1_1	t2_4	t2_8	t3_9	t3_7	t3_5	t3_6
c163	t1_2	t1_3	t1_1	t2_4	t2_8	t3_9	t3_7	t3_5	t3_6
c164	t1_1	t1_3	t1_2	t2_4	t2_8	t3_9	t3_7	t3_5	t3_6
c165	t1_1	t1_3	t1_2	t2_4	t2_8	t3_9	t3_7	t3_5	t3_6
c166	t1_1	t1_3	t1_2	t2_4	t2_8	t3_9	t3_7	t3_5	t3_6
c167	t1_3	t1_1	t1_2	t2_4	t2_8	t3_9	t3_7	t3_5	t3_6
c168	t1_1	t1_3	t1_2	t2_4	t2_8	t3_9	t3_7	t3_5	t3_6
c169	t1_3	t1_1	t1_2	t2_4	t2_8	t3_9	t3_7	t3_5	t3_6
c170	t1_3	t1_1	t1_2	t2_4	t2_8	t3_9	t3_7	t3_5	t3_6
c171	t1_1	t1_3	t1_2	t2_4	t2_8	t3_9	t3_7	t3_5	t3_6
c172	t1_1	t1_3	t1_2	t2_4	t2_8	t3_9	t3_7	t3_5	t3_6
c173	t1_3	t1_2	t1_1	t2_4	t2_8	t3_9	t3_7	t3_5	t3_6
c174	t1_1	t1_3	t1_2	t2_4	t2_8	t3_9	t3_7	t3_5	t3_6
c175	t1_1	t1_3	t1_2	t2_4	t2_8	t3_9	t3_7	t3_5	t3_6
c176	t1_3	t1_1	t1_2	t2_4	t2_8	t3_9	t3_7	t3_5	t3_6
c177	t1_1	t1_3	t1_2	t2_4	t2_8	t3_9	t3_7	t3_5	t3_6
c178	t1_3	t1_1	t1_2	t2_4	t2_8	t3_9	t3_7	t3_5	t3_6
c179	t1_3	t1_2	t1_1	t2_4	t2_8	t3_9	t3_7	t3_5	t3_6
c180	t1_2	t1_3	t1_1	t2_4	t2_8	t3_9	t3_7	t3_5	t3_6
c181	t1_3	t1_2	t1_1	t2_4	t2_8	t3_9	t3_7	t3_5	t3_6
c182	t1_2	t1_3	t1_1	t2_4	t2_8	t3_9	t3_7	t3_5	t3_6
c183	t1_1	t1_3	t1_2	t2_4	t2_8	t3_9	t3_7	t3_5	t3_6
c184	t1_1	t1_3	t1_2	t2_4	t2_8	t3_9	t3_7	t3_5	t3_6
c185	t1_3	t1_1	t1_2	t2_4	t2_8	t3_9	t3_7	t3_5	t3_6
c186	t1_2	t1_3	t1_1	t2_4	t2_8	t3_9	t3_7	t3_5	t3_6
c187	t1_2	t1_3	t2_4	t1_1	t2_8	t3_9	t3_7	t3_5	t3_6
c188	t1_3	t1_2	t1_1	t2_4	t2_8	t3_9	t3_7	t3_5	t3_6
c189	t1_1	t1_3	t1_2	t2_4	t2_8	t3_9	t3_7	t3_5	t3_6
c190	t1_3	t1_1	t1_2	t2_4	t2_8	t3_9	t3_7	t3_5	t3_6
c191	t1_1	t1_3	t1_2	t2_4	t2_8	t3_9	t3_7	t3_5	t3_6
c192	t1_3	t1_2	t1_1	t2_4	t2_8	t3_9	t3_7	t3_5	t3_6
c193	t1_2	t1_3	t1_1	t2_4	t2_8	t3_9	t3_7	t3_5	t3_6
c194	t1_2	t1_3	t1_1	t2_4	t2_8	t3_9	t3_7	t3_5	t3_6
c195	t1_2	t1_3	t2_4	t2_8	t3_9	t1_1	t3_7	t3_5	t3_6
c196	t1_3	t1_2	t1_1	t2_4	t2_8	t3_9	t3_7	t3_5	t3_6
c197	t1_3	t1_2	t1_1	t2_4	t2_8	t3_9	t3_7	t3_5	t3_6
c198	t1_3	t1_2	t1_1	t2_4	t2_8	t3_9	t3_7	t3_5	t3_6
c199	t1_3	t1_1	t1_2	t2_4	t2_8	t3_9	t3_7	t3_5	t3_6
c200	t2_4	t3_5	t3_9	t1_2	t1_3	t2_8	t3_6	t1_1	t3_7
c201	t2_4	t3_5	t3_9	t1_2	t3_6	t1_3	t2_8	t1_1	t3_7
c202	t3_5	t3_6	t2_4	t3_9	t1_2	t1_3	t2_8	t3_7	t1_1
c203	t3_5	t3_6	t2_4	t3_9	t1_2	t2_8	t1_3	t3_7	t1_1
c204	t3_5	t2_4	t3_6	t3_9	t1_2	t1_3	t2_8	t1_1	t3_7
c205	t3_5	t3_6	t2_4	t3_9	t1_2	t2_8	t1_3	t3_7	t1_1
c206	t3_5	t3_6	t2_4	t3_9	t1_2	t2_8	t1_3	t3_7	t1_1
c207	t2_4	t3_5	t3_9	t1_2	t1_3	t3_6	t2_8	t1_1	t3_7
c208	t3_6	t3_5	t2_4	t3_9	t1_2	t1_3	t2_8	t3_7	t1_1
c209	t2_4	t3_5	t1_2	t3_9	t1_3	t3_6	t1_1	t2_8	t3_7
c210	t3_5	t2_4	t3_6	t3_9	t1_2	t1_3	t2_8	t1_1	t3_7
c211	t3_5	t3_6	t2_4	t3_9	t1_2	t1_3	t2_8	t1_1	t3_7
c212	t3_5	t3_6	t2_4	t3_9	t1_2	t2_8	t1_3	t3_7	t1_1
c213	t3_6	t3_5	t2_4	t3_9	t1_2	t1_3	t2_8	t3_7	t1_1
c214	t2_4	t3_5	t3_9	t3_6	t1_2	t1_3	t2_8	t1_1	t3_7
c215	t3_5	t3_6	t2_4	t3_9	t1_2	t2_8	t1_3	t3_7	t1_1
c216	t2_4	t3_9	t1_2	t3_5	t1_3	t2_8	t1_1	t3_6	t3_7
c217	t3_6	t3_5	t2_4	t3_9	t1_2	t1_3	t1_1	t2_8	t3_7
c218	t2_4	t3_5	t3_9	t1_2	t3_6	t1_3	t2_8	t1_1	t3_7
c219	t3_5	t2_4	t3_6	t3_9	t1_2	t1_3	t2_8	t3_7	t1_1
c220	t3_5	t3_6	t2_4	t3_9	t1_2	t1_3	t2_8	t3_7	t1_1
c221	t2_4	t3_5	t3_9	t3_6	t1_2	t1_3	t2_8	t3_7	t1_1
c222	t2_4	t1_2	t1_3	t1_1	t3_9	t2_8	t3_5	t3_7	t3_6
c223	t3_5	t3_6	t2_4	t3_9	t1_2	t1_3	t2_8	t1_1	t3_7
c224	t3_6	t3_5	t2_4	t3_9	t1_2	t1_3	t2_8	t1_1	t3_7
c225	t3_5	t2_4	t3_6	t3_9	t1_2	t1_3	t2_8	t1_1	t3_7
c226	t3_6	t3_5	t2_4	t3_9	t1_2	t1_3	t2_8	t3_7	t1_1
c227	t2_4	t3_5	t3_9	t3_6	t1_2	t1_3	t2_8	t1_1	t3_7
c228	t3_5	t3_6	t2_4	t3_9	t1_2	t1_3	t2_8	t3_7	t1_1
c229	t3_5	t3_6	t2_4	t3_9	t1_2	t1_3	t2_8	t1_1	t3_7
c230	t2_4	t3_5	t3_9	t1_2	t3_6	t1_3	t2_8	t3_7	t1_1
c231	t1_2	t2_4	t1_3	t3_9	t2_8	t1_1	t3_7	t3_5	t3_6
c232	t2_4	t3_5	t3_9	t1_2	t1_3	t3_6	t2_8	t1_1	t3_7
c233	t2_4	t3_5	t3_9	t1_2	t3_6	t1_3	t2_8	t1_1	t3_7
c234	t3_5	t3_6	t2_4	t3_9	t1_2	t1_3	t2_8	t1_1	t3_7
c235	t2_4	t1_2	t1_3	t3_9	t1_1	t2_8	t3_5	t3_7	t3_6
c236	t3_5	t3_6	t2_4	t3_9	t1_2	t2_8	t1_3	t3_7	t1_1
c237	t2_4	t1_2	t3_9	t1_3	t3_5	t2_8	t1_1	t3_7	t3_6
c238	t3_5	t2_4	t3_6	t3_9	t1_2	t1_3	t2_8	t1_1	t3_7
c239	t2_4	t3_5	t3_9	t1_2	t1_3	t3_6	t2_8	t1_1	t3_7
c240	t1_2	t1_3	t2_4	t1_1	t3_9	t2_8	t3_7	t3_5	t3_6
c241	t3_6	t3_5	t2_4	t3_9	t1_2	t1_3	t2_8	t3_7	t1_1
c242	t3_6	t3_5	t2_4	t3_9	t1_2	t1_3	t2_8	t1_1	t3_7
c243	t2_4	t3_5	t3_9	t1_2	t1_3	t2_8	t3_6	t1_1	t3_7
c244	t3_6	t3_5	t2_4	t3_9	t1_2	t1_3	t2_8	t1_1	t3_7
c245	t3_6	t3_5	t2_4	t3_9	t1_2	t1_3	t2_8	t1_1	t3_7
c246	t3_5	t2_4	t3_6	t3_9	t1_2	t1_3	t2_8	t1_1	t3_7
c247	t3_5	t2_4	t3_6	t3_9	t1_2	t2_8	t1_3	t3_7	t1_1
c248	t1_2	t1_3	t2_4	t3_9	t2_8	t1_1	t3_7	t3_5	t3_6
c249	t3_5	t3_6	t2_4	t3_9	t1_2	t1_3	t2_8	t1_1	t3_7
c250	t3_5	t2_4	t3_6	t3_9	t1_2	t1_3	t2_8	t1_1	t3_7
c251	t3_5	t3_6	t2_4	t3_9	t1_2	t1_3	t2_8	t3_7	t1_1
c252	t2_4	t1_2	t1_3	t3_9	t1_1	t2_8	t3_5	t3_7	t3_6
c253	t2_4	t3_9	t1_2	t1_3	t3_5	t2_8	t3_7	t1_1	t3_6
c254	t3_5	t3_6	t2_4	t3_9	t1_2	t1_3	t2_8	t3_7	t1_1
c255	t3_5	t2_4	t3_6	t3_9	t1_2	t1_3	t2_8	t3_7	t1_1
c256	t3_5	t3_6	t2_4	t3_9	t1_2	t1_3	t2_8	t3_7	t1_1
c257	t3_5	t3_6	t2_4	t3_9	t1_2	t1_3	t2_8	t3_7	t1_1
c258	t3_5	t3_6	t2_4	t3_9	t1_2	t2_8	t1_3	t3_7	t1_1
c259	t3_5	t3_6	t2_4	t3_9	t1_2	t2_8	t3_7	t1_3	t1_1
c260	t1_2	t1_3	t1_1	t2_4	t2_8	t3_9	t3_7	t3_5	t3_6
c261	t3_5	t3_6	t2_4	t3_9	t1_2	t1_3	t2_8	t3_7	t1_1
c262	t3_6	t3_5	t2_4	t3_9	t1_2	t1_3	t2_8	t3_7	t1_1
c263	t1_2	t1_3	t1_1	t2_4	t2_8	t3_9	t3_7	t3_5	t3_6
c264	t3_6	t3_5	t2_4	t3_9	t1_2	t1_3	t2_8	t3_7	t1_1
c265	t3_5	t3_6	t2_4	t3_9	t1_2	t1_3	t2_8	t3_7	t1_1
c266	t2_4	t1_2	t3_9	t1_3	t3_5	t1_1	t2_8	t3_7	t3_6
c267	t2_4	t3_5	t3_9	t3_6	t1_2	t1_3	t2_8	t1_1	t3_7
c268	t3_5	t3_6	t2_4	t3_9	t1_2	t1_3	t2_8	t3_7	t1_1
c269	t1_2	t1_3	t2_4	t1_1	t3_9	t2_8	t3_7	t3_5	t3_6
c270	t3_5	t3_6	t2_4	t3_9	t1_2	t2_8	t1_3	t3_7	t1_1
c271	t3_5	t2_4	t3_6	t3_9	t1_2	t1_3	t2_8	t1_1	t3_7
c272	t3_6	t3_5	t2_4	t3_9	t1_2	t1_3	t2_8	t3_7	t1_1
c273	t3_5	t3_6	t2_4	t3_9	t1_2	t2_8	t1_3	t3_7	t1_1
c274	t3_5	t2_4	t3_6	t3_9	t1_2	t1_3	t2_8	t3_7	t1_1
c275	t3_5	t3_6	t2_4	t3_9	t1_2	t2_8	t1_3	t3_7	t1_1
c276	t2_4	t3_5	t3_9	t1_2	t1_3	t2_8	t3_6	t1_1	t3_7
c277	t1_2	t2_4	t1_3	t1_1	t3_9	t2_8	t3_7	t3_5	t3_6
c278	t3_6	t3_5	t2_4	t3_9	t1_2	t1_3	t2_8	t1_1	t3_7
c279	t3_5	t2_4	t3_6	t3_9	t1_2	t1_3	t2_8	t1_1	t3_7
c280	t3_6	t3_5	t2_4	t3_9	t1_2	t1_3	t2_8	t3_7	t1_1
c281	t1_2	t1_3	t2_4	t1_1	t2_8	t3_9	t3_7	t3_5	t3_6
c282	t3_6	t3_5	t2_4	t3_9	t1_2	t1_3	t2_8	t3_7	t1_1
c283	t3_6	t3_5	t2_4	t3_9	t1_2	t1_3	t2_8	t3_7	t1_1
c284	t3_5	t3_6	t2_4	t3_9	t1_2	t1_3	t2_8	t3_7	t1_1
c285	t3_5	t3_6	t2_4	t3_9	t1_2	t2_8	t1_3	t3_7	t1_1
c286	t3_5	t3_6	t2_4	t3_9	t1_2	t1_3	t2_8	t1_1	t3_7
c287	t3_5	t3_6	t2_4	t3_9	t1_2	t1_3	t2_8	t3_7	t1_1
c288	t2_4	t1_2	t3_9	t3_5	t1_3	t2_8	t1_1	t3_6	t3_7
c289	t3_5	t2_4	t3_6	t3_9	t1_2	t1_3	t2_8	t1_1	t3_7
c290	t3_5	t3_6	t2_4	t3_9	t1_2	t2_8	t1_3	t3_7	t1_1
c291	t2_4	t3_5	t3_9	t3_6	t1_2	t1_3	t2_8	t1_1	t3_7
c292	t3_6	t3_5	t2_4	t3_9	t1_2	t1_3	t2_8	t1_1	t3_7
c293	t3_6	t3_5	t2_4	t3_9	t1_2	t1_3	t2_8	t1_1	t3_7
c294	t1_2	t1_3	t2_4	t1_1	t3_9	t2_8	t3_7	t3_5	t3_6
c295	t2_4	t1_2	t3_5	t3_9	t1_3	t1_1	t2_8	t3_6	t3_7
c296	t3_5	t3_6	t2_4	t3_9	t1_2	t1_3	t2_8	t1_1	t3_7
c297	t2_4	t1_2	t3_9	t3_5	t1_3	t1_1	t2_8	t3_6	t3_7
c298	t3_5	t2_4	t3_6	t3_9	t1_2	t2_8	t1_3	t3_7	t1_1
c299	t3_6	t3_5	t2_4	t3_9	t1_2	t1_3	t2_8	t1_1	t3_7
c300	t3_6	t3_5	t2_4	t3_9	t1_2	t1_3	t2_8	t1_1	t3_7
c301	t1_2	t1_3	t2_4	t1_1	t3_9	t2_8	t3_7	t3_5	t3_6
c302	t3_5	t2_4	t3_6	t3_9	t1_2	t1_3	t2_8	t1_1	t3_7
c303	t3_5	t3_6	t2_4	t3_9	t1_2	t1_3	t2_8	t1_1	t3_7
c304	t3_5	t3_6	t2_4	t3_9	t1_2	t1_3	t2_8	t3_7	t1_1
c305	t3_5	t3_6	t2_4	t3_9	t1_2	t1_3	t2_8	t3_7	t1_1
c306	t1_2	t2_4	t1_3	t3_9	t2_8	t1_1	t3_7	t3_5	t3_6
c307	t2_4	t1_2	t3_9	t1_3	t3_5	t2_8	t1_1	t3_7	t3_6
c308	t2_4	t3_5	t3_9	t3_6	t1_2	t1_3	t2_8	t1_1	t3_7
c309	t2_4	t3_5	t3_9	t3_6	t1_2	t1_3	t2_8	t3_7	t1_1
c310	t3_6	t3_5	t2_4	t3_9	t1_2	t1_3	t2_8	t1_1	t3_7
c311	t3_5	t3_6	t2_4	t3_9	t1_2	t1_3	t2_8	t3_7	t1_1
c312	t2_4	t1_2	t3_9	t1_3	t3_5	t1_1	t2_8	t3_6	t3_7
c313	t3_5	t2_4	t3_6	t3_9	t1_2	t1_3	t2_8	t1_1	t3_7
c314	t3_5	t3_6	t2_4	t3_9	t1_2	t2_8	t1_3	t3_7	t1_1
c315	t2_4	t1_2	t1_3	t3_9	t2_8	t1_1	t3_5	t3_7	t3_6
c316	t3_5	t3_6	t2_4	t3_9	t1_2	t2_8	t1_3	t3_7	t1_1
c317	t2_4	t3_5	t3_9	t1_2	t1_3	t3_6	t1_1	t2_8	t3_7
c318	t3_6	t3_5	t2_4	t3_9	t1_2	t1_3	t2_8	t1_1	t3_7
c319	t1_2	t2_4	t1_3	t3_9	t2_8	t1_1	t3_7	t3_5	t3_6
c320	t3_5	t3_6	t2_4	t3_9	t1_2	t1_3	t2_8	t3_7	t1_1
c321	t2_4	t3_5	t3_9	t1_2	t1_3	t3_6	t2_8	t1_1	t3_7
c322	t2_4	t3_5	t3_9	t1_2	t3_6	t1_3	t2_8	t1_1	t3_7
c323	t3_5	t3_6	t2_4	t3_9	t1_2	t2_8	t1_3	t3_7	t1_1
c324	t2_4	t3_5	t3_9	t1_2	t1_3	t3_6	t2_8	t1_1	t3_7
c325	t3_5	t3_6	t2_4	t3_9	t1_2	t1_3	t2_8	t3_7	t1_1
c326	t1_3	t1_2	t1_1	t2_4	t2_8	t3_9	t3_7	t3_5	t3_6
c327	t3_6	t3_5	t2_4	t3_9	t1_2	t1_3	t2_8	t1_1	t3_7
c328	t2_4	t1_2	t1_3	t3_9	t1_1	t3_5	t2_8	t3_7	t3_6
c329	t3_5	t2_4	t3_6	t3_9	t1_2	t1_3	t2_8	t1_1	t3_7
c330	t3_5	t3_6	t2_4	t3_9	t1_2	t1_3	t2_8	t3_7	t1_1
c331	t1_2	t1_3	t2_4	t3_9	t2_8	t1_1	t3_7	t3_5	t3_6
c332	t3_5	t3_6	t2_4	t3_9	t1_2	t1_3	t1_1	t2_8	t3_7
c333	t3_5	t3_6	t2_4	t3_9	t1_2	t1_3	t2_8	t3_7	t1_1
c334	t3_5	t3_6	t2_4	t3_9	t1_2	t1_3	t2_8	t3_7	t1_1
c335	t2_4	t3_5	t3_9	t3_6	t1_2	t1_3	t2_8	t1_1	t3_7
c336	t3_6	t3_5	t2_4	t3_9	t1_2	t1_3	t2_8	t3_7	t1_1
c337	t2_4	t3_9	t1_2	t1_3	t3_5	t2_8	t1_1	t3_7	t3_6
c338	t2_4	t3_9	t3_5	t1_2	t1_3	t2_8	t3_6	t1_1	t3_7
c339	t3_5	t3_6	t2_4	t3_9	t1_2	t2_8	t1_3	t3_7	t1_1
c340	t3_5	t3_6	t2_4	t3_9	t1_2	t1_3	t2_8	t3_7	t1_1
c341	t3_5	t3_6	t2_4	t3_9	t1_2	t1_3	t2_8	t3_7	t1_1
c342	t1_3	t1_2	t1_1	t2_4	t3_9	t2_8	t3_7	t3_5	t3_6
c343	t3_6	t3_5	t2_4	t3_9	t1_2	t1_3	t2_8	t3_7	t1_1
c344	t3_5	t3_6	t2_4	t3_9	t1_2	t2_8	t1_3	t3_7	t1_1
c345	t3_5	t3_6	t2_4	t3_9	t1_2	t1_3	t2_8	t3_7	t1_1
c346	t2_4	t1_2	t1_3	t3_9	t2_8	t1_1	t3_5	t3_7	t3_6
c347	t3_6	t3_5	t2_4	t3_9	t1_2	t1_3	t2_8	t3_7	t1_1
c348	t3_5	t3_6	t2_4	t3_9	t1_2	t1_3	t2_8	t3_7	t1_1
c349	t3_5	t3_6	t2_4	t3_9	t1_2	t1_3	t2_8	t3_7	t1_1
c350	t3_5	t3_6	t2_4	t3_9	t1_2	t2_8	t1_3	t3_7	t1_1
c351	t3_5	t3_6	t2_4	t3_9	t1_2	t1_3	t2_8	t3_7	t1_1
c352	t3_5	t2_4	t3_6	t3_9	t1_2	t2_8	t1_3	t3_7	t1_1
c353	t3_6	t3_5	t2_4	t3_9	t1_2	t1_3	t2_8	t3_7	t1_1
c354	t3_5	t3_6	t2_4	t3_9	t1_2	t1_3	t2_8	t1_1	t3_7
c355	t1_2	t1_3	t2_4	t1_1	t2_8	t3_9	t3_7	t3_5	t3_6
c356	t3_5	t2_4	t3_6	t3_9	t1_2	t1_3	t2_8	t3_7	t1_1
c357	t2_4	t3_5	t3_9	t1_2	t1_3	t3_6	t2_8	t1_1	t3_7
c358	t3_5	t3_6	t2_4	t3_9	t1_2	t2_8	t1_3	t3_7	t1_1
c359	t3_5	t3_6	t2_4	t3_9	t1_2	t1_3	t2_8	t3_7	t1_1
c360	t3_5	t3_6	t2_4	t3_9	t1_2	t2_8	t1_3	t3_7	t1_1
c361	t2_4	t1_2	t1_3	t3_9	t2_8	t1_1	t3_5	t3_7	t3_6
c362	t3_5	t3_6	t2_4	t3_9	t1_2	t2_8	t1_3	t3_7	t1_1
c363	t3_5	t3_6	t2_4	t3_9	t1_2	t2_8	t3_7	t1_3	t1_1
c364	t3_5	t2_4	t3_6	t3_9	t1_2	t1_3	t2_8	t3_7	t1_1
c365	t3_6	t3_5	t2_4	t3_9	t1_2	t1_3	t2_8	t3_7	t1_1
c366	t1_2	t2_4	t1_3	t3_9	t1_1	t2_8	t3_7	t3_5	t3_6
c367	t2_4	t3_5	t3_9	t1_2	t1_3	t3_6	t2_8	t1_1	t3_7
c368	t3_5	t3_6	t2_4	t3_9	t1_2	t2_8	t1_3	t3_7	t1_1
c369	t3_5	t3_6	t2_4	t3_9	t1_2	t2_8	t1_3	t3_7	t1_1
c370	t3_5	t2_4	t3_6	t3_9	t1_2	t2_8	t3_7	t1_3	t1_1
c371	t3_5	t3_6	t2_4	t3_9	t1_2	t2_8	t1_3	t3_7	t1_1
c372	t3_6	t3_5	t2_4	t3_9	t1_2	t1_3	t2_8	t1_1	t3_7
c373	t1_2	t1_3	t1_1	t2_4	t2_8	t3_9	t3_7	t3_5	t3_6
c374	t2_4	t3_5	t3_9	t1_2	t3_6	t1_3	t2_8	t1_1	t3_7
c375	t3_5	t2_4	t3_6	t3_9	t1_2	t1_3	t2_8	t1_1	t3_7
c376	t3_5	t3_6	t2_4	t3_9	t1_2	t1_3	t2_8	t3_7	t1_1
c377	t2_4	t1_2	t1_3	t3_9	t3_5	t1_1	t2_8	t3_7	t3_6
c378	t3_5	t3_6	t2_4	t3_9	t1_2	t2_8	t3_7	t1_3	t1_1
c379	t3_5	t2_4	t3_6	t3_9	t1_2	t2_8	t3_7	t1_3	t1_1
c380	t3_5	t3_6	t2_4	t3_9	t1_2	t2_8	t1_3	t3_7	t1_1
c381	t3_5	t3_6	t2_4	t3_9	t1_2	t1_3	t2_8	t3_7	t1_1
c382	t3_5	t3_6	t2_4	t3_9	t1_2	t1_3	t2_8	t1_1	t3_7
c383	t3_5	t3_6	t2_4	t3_9	t1_2	t2_8	t1_3	t3_7	t1_1
c384	t2_4	t1_2	t3_9	t1_3	t3_5	t1_1	t2_8	t3_6	t3_7
c385	t2_4	t3_5	t3_9	t3_6	t1_2	t1_3	t2_8	t1_1	t3_7
c386	t1_2	t1_3	t2_4	t2_8	t1_1	t3_9	t3_7	t3_5	t3_6
c387	t1_2	t2_4	t1_3	t1_1	t3_9	t2_8	t3_7	t3_5	t3_6
c388	t3_5	t3_6	t2_4	t3_9	t1_2	t1_3	t2_8	t1_1	t3_7
c389	t3_6	t3_5	t2_4	t3_9	t1_2	t1_3	t2_8	t1_1	t3_7
c390	t3_5	t3_6	t2_4	t3_9	t1_2	t2_8	t3_7	t1_3	t1_1
c391	t3_5	t2_4	t3_6	t3_9	t1_2	t1_3	t2_8	t1_1	t3_7
c392	t3_5	t3_6	t2_4	t3_9	t1_2	t2_8	t1_3	t3_7	t1_1
c393	t3_5	t2_4	t3_6	t3_9	t1_2	t1_3	t2_8	t3_7	t1_1
c394	t3_5	t3_6	t2_4	t3_9	t1_2	t1_3	t2_8	t1_1	t3_7
c395	t2_4	t3_5	t3_9	t1_2	t3_6	t1_3	t2_8	t3_7	t1_1
c396	t1_2	t1_3	t2_4	t1_1	t2_8	t3_9	t3_7	t3_5	t3_6
c397	t3_5	t3_6	t2_4	t3_9	t1_2	t1_3	t2_8	t3_7	t1_1
c398	t2_4	t3_5	t3_9	t1_2	t3_6	t1_3	t2_8	t1_1	t3_7
c399	t3_5	t3_6	t2_4	t3_9	t1_2	t1_3	t2_8	t3_7	t1_1
c400	t3_7	t2_8	t3_9	t1_2	t2_4	t1_3	t1_1	t3_5	t3_6
c401	t3_7	t2_8	t3_9	t1_2	t2_4	t1_3	t1_1	t3_5	t3_6
c402	t3_7	t2_8	t3_9	t1_2	t2_4	t1_3	t1_1	t3_5	t3_6
c403	t3_7	t2_8	t3_9	t1_2	t2_4	t1_3	t1_1	t3_5	t3_6
c404	t1_2	t2_8	t1_3	t3_9	t3_7	t2_4	t1_1	t3_5	t3_6
c405	t3_7	t2_8	t3_9	t1_2	t2_4	t1_3	t1_1	t3_5	t3_6
c406	t3_7	t2_8	t3_9	t1_2	t2_4	t1_3	t1_1	t3_5	t3_6
c407	t2_8	t3_7	t3_9	t1_2	t1_3	t2_4	t1_1	t3_5	t3_6
c408	t3_7	t2_8	t3_9	t1_2	t1_3	t2_4	t1_1	t3_5	t3_6
c409	t3_7	t2_8	t3_9	t1_2	t1_3	t2_4	t1_1	t3_5	t3_6
c410	t2_8	t1_2	t3_7	t3_9	t1_3	t2_4	t1_1	t3_5	t3_6
c411	t3_7	t2_8	t3_9	t1_2	t2_4	t1_3	t1_1	t3_5	t3_6
c412	t3_7	t2_8	t3_9	t1_2	t1_3	t2_4	t1_1	t3_5	t3_6
c413	t2_8	t3_7	t3_9	t1_2	t1_3	t2_4	t1_1	t3_5	t3_6
c414	t1_2	t2_8	t1_3	t3_9	t3_7	t2_4	t1_1	t3_5	t3_6
c415	t3_7	t2_8	t3_9	t1_2	t2_4	t1_3	t1_1	t3_5	t3_6
c416	t3_7	t2_8	t3_9	t1_2	t2_4	t1_3	t1_1	t3_5	t3_6
c417	t3_7	t2_8	t3_9	t1_2	t2_4	t1_3	t1_1	t3_5	t3_6
c418	t1_2	t1_3	t2_8	t1_1	t3_9	t2_4	t3_7	t3_5	t3_6
c419	t3_7	t2_8	t3_9	t1_2	t2_4	t1_3	t1_1	t3_5	t3_6
c420	t2_8	t3_7	t3_9	t1_2	t1_3	t2_4	t1_1	t3_5	t3_6
c421	t1_2	t1_3	t1_1	t2_8	t2_4	t3_9	t3_7	t3_5	t3_6
c422	t3_7	t2_8	t3_9	t1_2	t2_4	t1_3	t1_1	t3_5	t3_6
c423	t3_7	t2_8	t3_9	t1_2	t1_3	t2_4	t1_1	t3_5	t3_6
c424	t2_8	t3_7	t3_9	t1_2	t1_3	t2_4	t1_1	t3_5	t3_6
c425	t2_8	t3_7	t1_2	t3_9	t1_3	t2_4	t1_1	t3_5	t3_6
c426	t1_2	t2_8	t3_9	t3_7	t1_3	t2_4	t1_1	t3_5	t3_6
c427	t3_7	t2_8	t3_9	t1_2	t2_4	t1_3	t1_1	t3_5	t3_6
c428	t3_7	t2_8	t3_9	t1_2	t2_4	t1_3	t1_1	t3_5	t3_6
c429	t3_7	t2_8	t3_9	t1_2	t2_4	t1_3	t1_1	t3_5	t3_6
c430	t3_7	t2_8	t3_9	t1_2	t1_3	t2_4	t1_1	t3_5	t3_6
c431	t2_8	t3_7	t3_9	t1_2	t1_3	t2_4	t1_1	t3_5	t3_6
c432	t2_8	t3_7	t1_2	t3_9	t1_3	t2_4	t1_1	t3_5	t3_6
c433	t3_7	t2_8	t3_9	t1_2	t2_4	t1_3	t1_1	t3_5	t3_6
c434	t3_7	t2_8	t3_9	t1_2	t2_4	t1_3	t1_1	t3_5	t3_6
c435	t2_8	t3_7	t3_9	t1_2	t1_3	t2_4	t1_1	t3_5	t3_6
c436	t2_8	t3_7	t3_9	t1_2	t1_3	t2_4	t1_1	t3_5	t3_6
c437	t3_7	t2_8	t3_9	t1_2	t2_4	t1_3	t1_1	t3_5	t3_6
c438	t2_8	t3_7	t3_9	t1_2	t1_3	t2_4	t1_1	t3_5	t3_6
c439	t1_2	t1_3	t2_8	t2_4	t3_9	t1_1	t3_7	t3_5	t3_6
c440	t3_7	t2_8	t3_9	t1_2	t2_4	t1_3	t1_1	t3_5	t3_6
c441	t2_8	t3_7	t3_9	t1_2	t1_3	t2_4	t1_1	t3_5	t3_6
c442	t1_2	t2_8	t1_3	t3_7	t3_9	t2_4	t1_1	t3_5	t3_6
c443	t3_7	t2_8	t3_9	t1_2	t2_4	t1_3	t1_1	t3_5	t3_6
c444	t2_8	t3_7	t3_9	t1_2	t1_3	t2_4	t1_1	t3_5	t3_6
c445	t3_7	t2_8	t3_9	t1_2	t1_3	t2_4	t1_1	t3_5	t3_6
c446	t3_7	t2_8	t3_9	t1_2	t2_4	t1_3	t1_1	t3_5	t3_6
c447	t2_8	t3_7	t1_2	t3_9	t1_3	t2_4	t1_1	t3_5	t3_6
c448	t1_2	t1_3	t2_8	t3_9	t2_4	t3_7	t1_1	t3_5	t3_6
c449	t3_7	t2_8	t3_9	t1_2	t2_4	t1_3	t1_1	t3_5	t3_6
c450	t2_8	t3_7	t3_9	t1_2	t1_3	t2_4	t1_1	t3_5	t3_6
c451	t2_8	t3_7	t1_2	t3_9	t1_3	t2_4	t1_1	t3_5	t3_6
c452	t2_8	t3_7	t3_9	t1_2	t1_3	t2_4	t1_1	t3_5	t3_6
c453	t2_8	t3_7	t3_9	t1_2	t1_3	t2_4	t1_1	t3_5	t3_6
c454	t2_8	t3_7	t3_9	t1_2	t1_3	t2_4	t1_1	t3_5	t3_6
c455	t2_8	t3_7	t3_9	t1_2	t1_3	t2_4	t1_1	t3_5	t3_6
c456	t2_8	t1_2	t3_7	t3_9	t1_3	t2_4	t1_1	t3_5	t3_6
c457	t2_8	t1_2	t3_7	t3_9	t1_3	t2_4	t1_1	t3_5	t3_6
c458	t3_7	t2_8	t3_9	t1_2	t1_3	t2_4	t1_1	t3_5	t3_6
c459	t3_7	t2_8	t3_9	t1_2	t2_4	t1_3	t1_1	t3_5	t3_6
c460	t3_7	t2_8	t3_9	t1_2	t2_4	t1_3	t1_1	t3_5	t3_6
c461	t3_7	t2_8	t3_9	t1_2	t2_4	t1_3	t1_1	t3_5	t3_6
c462	t2_8	t3_7	t1_2	t3_9	t1_3	t2_4	t1_1	t3_5	t3_6
c463	t2_8	t3_7	t1_2	t3_9	t1_3	t2_4	t1_1	t3_5	t3_6
c464	t3_7	t2_8	t3_9	t1_2	t2_4	t1_3	t1_1	t3_5	t3_6
c465	t3_7	t2_8	t3_9	t1_2	t1_3	t2_4	t1_1	t3_5	t3_6
c466	t1_2	t2_8	t1_3	t3_7	t3_9	t1_1	t2_4	t3_5	t3_6
c467	t1_2	t2_8	t1_3	t3_9	t3_7	t2_4	t1_1	t3_5	t3_6
c468	t2_8	t3_7	t3_9	t1_2	t1_3	t2_4	t1_1	t3_5	t3_6
c469	t1_2	t1_3	t2_8	t3_9	t2_4	t1_1	t3_7	t3_5	t3_6
c470	t1_2	t1_3	t2_8	t1_1	t2_4	t3_9	t3_7	t3_5	t3_6
c471	t2_8	t3_7	t3_9	t1_2	t1_3	t2_4	t1_1	t3_5	t3_6
c472	t3_7	t2_8	t3_9	t1_2	t2_4	t1_3	t1_1	t3_5	t3_6
c473	t3_7	t2_8	t3_9	t1_2	t2_4	t1_3	t1_1	t3_5	t3_6
c474	t1_2	t1_3	t2_8	t3_9	t2_4	t3_7	t1_1	t3_5	t3_6
c475	t3_7	t2_8	t3_9	t1_2	t2_4	t1_3	t1_1	t3_5	t3_6
c476	t3_7	t2_8	t3_9	t1_2	t2_4	t1_3	t1_1	t3_5	t3_6
c477	t2_8	t3_7	t3_9	t1_2	t1_3	t2_4	t1_1	t3_5	t3_6
c478	t3_7	t2_8	t3_9	t1_2	t2_4	t1_3	t1_1	t3_5	t3_6
c479	t3_7	t2_8	t3_9	t1_2	t2_4	t1_3	t1_1	t3_5	t3_6
c480	t3_7	t2_8	t3_9	t1_2	t2_4	t1_3	t1_1	t3_5	t3_6
c481	t2_8	t3_7	t3_9	t1_2	t1_3	t2_4	t1_1	t3_5	t3_6
c482	t2_8	t3_7	t3_9	t1_2	t1_3	t2_4	t1_1	t3_5	t3_6
c483	t3_7	t2_8	t3_9	t1_2	t2_4	t1_3	t1_1	t3_5	t3_6
c484	t3_7	t2_8	t3_9	t1_2	t2_4	t1_3	t1_1	t3_5	t3_6
c485	t1_2	t1_3	t2_8	t3_9	t2_4	t1_1	t3_7	t3_5	t3_6
c486	t1_2	t1_3	t2_8	t1_1	t2_4	t3_9	t3_7	t3_5	t3_6
c487	t3_7	t2_8	t3_9	t1_2	t2_4	t1_3	t1_1	t3_5	t3_6
c488	t2_8	t3_7	t3_9	t1_2	t1_3	t2_4	t1_1	t3_5	t3_6
c489	t1_2	t1_3	t1_1	t2_4	t2_8	t3_9	t3_7	t3_5	t3_6
c490	t2_8	t3_7	t3_9	t1_2	t1_3	t2_4	t1_1	t3_5	t3_6
c491	t1_2	t1_3	t2_8	t2_4	t1_1	t3_9	t3_7	t3_5	t3_6
c492	t3_7	t2_8	t3_9	t1_2	t2_4	t1_3	t1_1	t3_5	t3_6
c493	t3_7	t2_8	t3_9	t1_2	t2_4	t1_3	t1_1	t3_5	t3_6
c494	t3_7	t2_8	t3_9	t1_2	t2_4	t1_3	t1_1	t3_5	t3_6
c495	t2_8	t3_7	t3_9	t1_2	t1_3	t2_4	t1_1	t3_5	t3_6
c496	t2_8	t3_7	t1_2	t3_9	t1_3	t2_4	t1_1	t3_5	t3_6
c497	t2_8	t3_7	t3_9	t1_2	t1_3	t2_4	t1_1	t3_5	t3_6
c498	t3_7	t2_8	t3_9	t1_2	t2_4	t1_3	t1_1	t3_5	t3_6
c499	t2_8	t3_7	t3_9	t1_2	t1_3	t2_4	t1_1	t3_5	t3_6
c500	t3_7	t2_8	t3_9	t1_2	t2_4	t1_3	t1_1	t3_5	t3_6
c501	t3_7	t2_8	t3_9	t1_2	t2_4	t1_3	t1_1	t3_5	t3_6
c502	t1_2	t1_3	t2_8	t2_4	t1_1	t3_9	t3_7	t3_5	t3_6
c503	t3_7	t2_8	t3_9	t1_2	t2_4	t1_3	t1_1	t3_5	t3_6
c504	t3_7	t2_8	t3_9	t1_2	t2_4	t1_3	t1_1	t3_5	t3_6
c505	t3_7	t2_8	t3_9	t1_2	t2_4	t1_3	t1_1	t3_5	t3_6
c506	t3_7	t2_8	t3_9	t1_2	t2_4	t1_3	t1_1	t3_5	t3_6
c507	t3_7	t2_8	t3_9	t1_2	t2_4	t1_3	t1_1	t3_5	t3_6
c508	t3_7	t2_8	t3_9	t1_2	t2_4	t1_3	t1_1	t3_5	t3_6
c509	t3_7	t2_8	t3_9	t1_2	t2_4	t1_3	t1_1	t3_5	t3_6
c510	t3_7	t2_8	t3_9	t1_2	t2_4	t1_3	t1_1	t3_5	t3_6
c511	t3_7	t2_8	t3_9	t1_2	t2_4	t1_3	t1_1	t3_5	t3_6
c512	t3_7	t2_8	t3_9	t1_2	t2_4	t1_3	t1_1	t3_5	t3_6
c513	t2_8	t3_7	t1_2	t3_9	t1_3	t2_4	t1_1	t3_5	t3_6
c514	t2_8	t3_7	t3_9	t1_2	t1_3	t2_4	t1_1	t3_5	t3_6
c515	t1_2	t2_8	t1_3	t3_9	t3_7	t2_4	t1_1	t3_5	t3_6
c516	t2_8	t3_7	t3_9	t1_2	t1_3	t2_4	t1_1	t3_5	t3_6
c517	t3_7	t2_8	t3_9	t1_2	t2_4	t1_3	t1_1	t3_5	t3_6
c518	t3_7	t2_8	t3_9	t1_2	t2_4	t1_3	t1_1	t3_5	t3_6
c519	t3_7	t2_8	t3_9	t1_2	t2_4	t1_3	t1_1	t3_5	t3_6
c520	t3_7	t2_8	t3_9	t1_2	t1_3	t2_4	t1_1	t3_5	t3_6
c521	t2_8	t3_7	t3_9	t1_2	t1_3	t2_4	t1_1	t3_5	t3_6
c522	t3_7	t2_8	t3_9	t1_2	t2_4	t1_3	t1_1	t3_5	t3_6
c523	t1_2	t1_3	t1_1	t2_8	t2_4	t3_9	t3_7	t3_5	t3_6
c524	t2_8	t3_7	t3_9	t1_2	t1_3	t2_4	t1_1	t3_5	t3_6
c525	t3_7	t2_8	t3_9	t1_2	t2_4	t1_3	t1_1	t3_5	t3_6
c526	t2_8	t1_2	t3_7	t1_3	t3_9	t1_1	t2_4	t3_5	t3_6
c527	t1_2	t1_3	t1_1	t2_4	t2_8	t3_9	t3_7	t3_5	t3_6
c528	t3_7	t2_8	t3_9	t1_2	t2_4	t1_3	t1_1	t3_5	t3_6
c529	t3_7	t2_8	t3_9	t1_2	t2_4	t1_3	t1_1	t3_5	t3_6
c530	t2_8	t3_7	t3_9	t1_2	t1_3	t2_4	t1_1	t3_5	t3_6
c531	t3_7	t2_8	t3_9	t1_2	t1_3	t2_4	t1_1	t3_5	t3_6
c532	t3_7	t2_8	t3_9	t1_2	t2_4	t1_3	t1_1	t3_5	t3_6
c533	t3_7	t2_8	t3_9	t1_2	t2_4	t1_3	t1_1	t3_5	t3_6
c534	t2_8	t3_7	t1_2	t3_9	t1_3	t2_4	t1_1	t3_5	t3_6
c535	t2_8	t3_7	t3_9	t1_2	t2_4	t1_3	t1_1	t3_5	t3_6
c536	t3_7	t2_8	t3_9	t1_2	t2_4	t1_3	t1_1	t3_5	t3_6
c537	t3_7	t2_8	t3_9	t1_2	t2_4	t1_3	t1_1	t3_5	t3_6
c538	t2_8	t3_7	t1_2	t3_9	t1_3	t2_4	t1_1	t3_5	t3_6
c539	t3_7	t2_8	t3_9	t1_2	t1_3	t2_4	t1_1	t3_5	t3_6
c540	t3_7	t2_8	t3_9	t1_2	t2_4	t1_3	t1_1	t3_5	t3_6
c541	t3_7	t2_8	t3_9	t1_2	t2_4	t1_3	t1_1	t3_5	t3_6
c542	t3_7	t2_8	t3_9	t1_2	t2_4	t1_3	t1_1	t3_5	t3_6
c543	t1_2	t2_8	t1_3	t3_7	t3_9	t1_1	t2_4	t3_5	t3_6
c544	t3_7	t2_8	t3_9	t1_2	t2_4	t1_3	t1_1	t3_5	t3_6
c545	t3_7	t2_8	t3_9	t1_2	t2_4	t1_3	t1_1	t3_5	t3_6
c546	t2_8	t3_7	t3_9	t1_2	t1_3	t2_4	t1_1	t3_5	t3_6
c547	t2_8	t3_7	t3_9	t1_2	t1_3	t2_4	t1_1	t3_5	t3_6
c548	t2_8	t3_7	t3_9	t1_2	t1_3	t2_4	t1_1	t3_5	t3_6
c549	t3_7	t2_8	t3_9	t1_2	t2_4	t1_3	t1_1	t3_5	t3_6
c550	t3_7	t2_8	t3_9	t1_2	t1_3	t2_4	t1_1	t3_5	t3_6
c551	t2_8	t3_7	t1_2	t3_9	t1_3	t2_4	t1_1	t3_5	t3_6
c552	t1_2	t2_8	t1_3	t3_7	t3_9	t1_1	t2_4	t3_5	t3_6
c553	t3_7	t2_8	t3_9	t1_2	t2_4	t1_3	t1_1	t3_5	t3_6
c554	t3_7	t2_8	t3_9	t1_2	t1_3	t2_4	t1_1	t3_5	t3_6
c555	t2_8	t3_7	t3_9	t1_2	t1_3	t2_4	t1_1	t3_5	t3_6
c556	t2_8	t3_7	t1_2	t3_9	t1_3	t2_4	t1_1	t3_5	t3_6
c557	t2_8	t3_7	t3_9	t1_2	t1_3	t2_4	t1_1	t3_5	t3_6
c558	t2_8	t3_7	t3_9	t1_2	t1_3	t2_4	t1_1	t3_5	t3_6
c559	t2_8	t3_7	t3_9	t1_2	t1_3	t2_4	t1_1	t3_5	t3_6
c560	t2_8	t3_7	t3_9	t1_2	t1_3	t2_4	t1_1	t3_5	t3_6
c561	t1_2	t2_8	t3_9	t1_3	t3_7	t2_4	t1_1	t3_5	t3_6
c562	t1_2	t1_3	t2_8	t1_1	t3_7	t3_9	t2_4	t3_5	t3_6
c563	t3_7	t2_8	t3_9	t1_2	t2_4	t1_3	t1_1	t3_5	t3_6
c564	t3_7	t2_8	t3_9	t1_2	t2_4	t1_3	t1_1	t3_5	t3_6
c565	t3_7	t2_8	t3_9	t1_2	t2_4	t1_3	t1_1	t3_5	t3_6
c566	t2_8	t3_7	t3_9	t1_2	t1_3	t2_4	t1_1	t3_5	t3_6
c567	t3_7	t2_8	t3_9	t1_2	t2_4	t1_3	t1_1	t3_5	t3_6
c568	t3_7	t2_8	t3_9	t1_2	t2_4	t1_3	t1_1	t3_5	t3_6
c569	t1_2	t2_8	t1_3	t3_7	t3_9	t2_4	t1_1	t3_5	t3_6
c570	t1_2	t1_3	t2_8	t2_4	t3_9	t1_1	t3_7	t3_5	t3_6
c571	t2_8	t3_7	t1_2	t3_9	t1_3	t2_4	t1_1	t3_5	t3_6
c572	t3_7	t2_8	t3_9	t1_2	t2_4	t1_3	t1_1	t3_5	t3_6
c573	t2_8	t1_2	t3_7	t1_3	t3_9	t2_4	t1_1	t3_5	t3_6
c574	t3_7	t2_8	t3_9	t1_2	t2_4	t1_3	t1_1	t3_5	t3_6
c575	t2_8	t3_7	t3_9	t1_2	t1_3	t2_4	t1_1	t3_5	t3_6
c576	t2_8	t3_7	t1_2	t3_9	t1_3	t2_4	t1_1	t3_5	t3_6
c577	t1_2	t1_3	t1_1	t2_4	t2_8	t3_9	t3_7	t3_5	t3_6
c578	t1_2	t2_8	t1_3	t3_9	t3_7	t2_4	t1_1	t3_5	t3_6
c579	t2_8	t3_7	t3_9	t1_2	t1_3	t2_4	t1_1	t3_5	t3_6
c580	t3_7	t2_8	t3_9	t1_2	t2_4	t1_3	t1_1	t3_5	t3_6
c581	t1_2	t2_8	t1_3	t3_9	t3_7	t2_4	t1_1	t3_5	t3_6
c582	t3_7	t2_8	t3_9	t1_2	t2_4	t1_3	t1_1	t3_5	t3_6
c583	t2_8	t3_7	t1_2	t3_9	t1_3	t2_4	t1_1	t3_5	t3_6
c584	t3_7	t2_8	t3_9	t1_2	t1_3	t2_4	t1_1	t3_5	t3_6
c585	t2_8	t3_7	t3_9	t1_2	t1_3	t2_4	t1_1	t3_5	t3_6
c586	t2_8	t3_7	t3_9	t1_2	t1_3	t2_4	t1_1	t3_5	t3_6
c587	t2_8	t3_7	t3_9	t1_2	t1_3	t2_4	t1_1	t3_5	t3_6
c588	t3_7	t2_8	t3_9	t1_2	t2_4	t1_3	t1_1	t3_5	t3_6
c589	t3_7	t2_8	t3_9	t1_2	t2_4	t1_3	t1_1	t3_5	t3_6
c590	t2_8	t3_7	t1_2	t3_9	t1_3	t2_4	t1_1	t3_5	t3_6
c591	t3_7	t2_8	t3_9	t1_2	t2_4	t1_3	t1_1	t3_5	t3_6
c592	t3_7	t2_8	t3_9	t1_2	t2_4	t1_3	t1_1	t3_5	t3_6
c593	t2_8	t3_7	t3_9	t1_2	t1_3	t2_4	t1_1	t3_5	t3_6
c594	t1_2	t1_3	t1_1	t2_8	t2_4	t3_9	t3_7	t3_5	t3_6
c595	t1_2	t2_8	t3_7	t1_3	t3_9	t1_1	t2_4	t3_5	t3_6
c596	t3_7	t2_8	t3_9	t1_2	t2_4	t1_3	t1_1	t3_5	t3_6
c597	t3_7	t2_8	t3_9	t1_2	t1_3	t2_4	t1_1	t3_5	t3_6
c598	t1_2	t2_8	t1_3	t3_9	t3_7	t2_4	t1_1	t3_5	t3_6
c599	t2_8	t3_7	t3_9	t1_2	t1_3	t2_4	t1_1	t3_5	t3_6
c600	t3_9	t2_8	t3_7	t1_2	t2_4	t1_3	t3_5	t1_1	t3_6
c601	t2_8	t3_7	t3_9	t1_2	t2_4	t1_3	t1_1	t3_5	t3_6
c602	t3_9	t2_4	t2_8	t3_7	t1_2	t3_5	t1_3	t1_1	t3_6
c603	t3_9	t2_8	t3_7	t2_4	t1_2	t1_3	t3_5	t1_1	t3_6
c604	t3_9	t2_8	t3_7	t1_2	t2_4	t1_3	t3_5	t1_1	t3_6
c605	t3_9	t2_8	t3_7	t2_4	t1_2	t3_5	t1_3	t1_1	t3_6
c606	t3_9	t2_8	t3_7	t2_4	t1_2	t1_3	t3_5	t1_1	t3_6
c607	t2_8	t3_7	t3_9	t1_2	t2_4	t1_3	t1_1	t3_5	t3_6
c608	t2_8	t3_7	t3_9	t1_2	t2_4	t1_3	t1_1	t3_5	t3_6
c609	t2_8	t3_7	t3_9	t1_2	t2_4	t1_3	t1_1	t3_5	t3_6
c610	t3_9	t2_4	t2_8	t3_7	t1_2	t3_5	t1_3	t3_6	t1_1
c611	t2_8	t3_7	t3_9	t1_2	t2_4	t1_3	t1_1	t3_5	t3_6
c612	t3_9	t2_4	t2_8	t3_7	t1_2	t3_5	t1_3	t3_6	t1_1
c613	t2_8	t3_9	t3_7	t1_2	t2_4	t1_3	t1_1	t3_5	t3_6
c614	t2_8	t3_9	t3_7	t1_2	t2_4	t1_3	t3_5	t1_1	t3_6
c615	t3_9	t2_8	t3_7	t2_4	t1_2	t3_5	t1_3	t3_6	t1_1
c616	t3_9	t2_8	t3_7	t2_4	t1_2	t1_3	t3_5	t1_1	t3_6
c617	t3_9	t2_8	t3_7	t2_4	t1_2	t1_3	t3_5	t1_1	t3_6
c618	t3_9	t2_8	t3_7	t1_2	t2_4	t1_3	t3_5	t1_1	t3_6
c619	t2_8	t3_7	t3_9	t1_2	t2_4	t1_3	t1_1	t3_5	t3_6
c620	t3_9	t2_8	t3_7	t1_2	t2_4	t1_3	t3_5	t1_1	t3_6
c621	t2_8	t3_7	t3_9	t1_2	t1_3	t2_4	t1_1	t3_5	t3_6
c622	t2_8	t3_7	t3_9	t1_2	t1_3	t2_4	t1_1	t3_5	t3_6
c623	t3_9	t2_8	t3_7	t2_4	t1_2	t1_3	t3_5	t1_1	t3_6
c624	t2_8	t3_9	t3_7	t1_2	t2_4	t1_3	t1_1	t3_5	t3_6
c625	t3_9	t2_8	t3_7	t1_2	t2_4	t1_3	t3_5	t1_1	t3_6
c626	t3_9	t2_8	t2_4	t3_7	t1_2	t3_5	t1_3	t1_1	t3_6
c627	t3_9	t2_8	t3_7	t2_4	t1_2	t3_5	t1_3	t1_1	t3_6
c628	t2_8	t3_7	t3_9	t1_2	t2_4	t1_3	t1_1	t3_5	t3_6
c629	t2_8	t3_7	t3_9	t1_2	t1_3	t2_4	t1_1	t3_5	t3_6
c630	t3_9	t2_8	t3_7	t1_2	t2_4	t1_3	t3_5	t1_1	t3_6
c631	t3_9	t2_8	t3_7	t2_4	t1_2	t1_3	t3_5	t1_1	t3_6
c632	t3_9	t2_8	t3_7	t1_2	t2_4	t1_3	t3_5	t1_1	t3_6
c633	t2_8	t3_9	t3_7	t1_2	t2_4	t1_3	t1_1	t3_5	t3_6
c634	t3_9	t2_8	t3_7	t2_4	t1_2	t1_3	t3_5	t1_1	t3_6
c635	t2_8	t3_7	t3_9	t1_2	t1_3	t2_4	t1_1	t3_5	t3_6
c636	t3_9	t2_8	t3_7	t2_4	t1_2	t1_3	t3_5	t1_1	t3_6
c637	t3_9	t2_4	t2_8	t1_2	t3_7	t3_5	t1_3	t3_6	t1_1
c638	t3_9	t2_8	t3_7	t1_2	t2_4	t1_3	t1_1	t3_5	t3_6
c639	t3_9	t2_4	t2_8	t3_7	t1_2	t3_5	t1_3	t3_6	t1_1
c640	t2_8	t3_7	t3_9	t1_2	t2_4	t1_3	t1_1	t3_5	t3_6
c641	t3_9	t2_8	t3_7	t2_4	t1_2	t3_5	t1_3	t1_1	t3_6
c642	t2_8	t3_7	t3_9	t1_2	t2_4	t1_3	t1_1	t3_5	t3_6
c643	t3_9	t2_4	t2_8	t3_7	t1_2	t3_5	t1_3	t3_6	t1_1
c644	t3_9	t2_4	t2_8	t3_7	t3_5	t1_2	t1_3	t3_6	t1_1
c645	t3_9	t2_8	t3_7	t2_4	t1_2	t3_5	t1_3	t1_1	t3_6
c646	t3_9	t2_8	t3_7	t1_2	t2_4	t1_3	t3_5	t1_1	t3_6
c647	t3_9	t2_8	t3_7	t1_2	t2_4	t1_3	t3_5	t1_1	t3_6
c648	t2_8	t3_7	t3_9	t1_2	t2_4	t1_3	t1_1	t3_5	t3_6
c649	t3_9	t2_4	t2_8	t3_7	t1_2	t3_5	t1_3	t3_6	t1_1
c650	t3_9	t2_8	t3_7	t2_4	t1_2	t3_5	t1_3	t3_6	t1_1
c651	t3_9	t2_8	t3_7	t2_4	t1_2	t3_5	t1_3	t1_1	t3_6
c652	t2_8	t3_7	t3_9	t1_2	t2_4	t1_3	t1_1	t3_5	t3_6
c653	t3_9	t2_8	t3_7	t2_4	t1_2	t1_3	t3_5	t1_1	t3_6
c654	t2_8	t3_7	t3_9	t1_2	t2_4	t1_3	t1_1	t3_5	t3_6
c655	t3_9	t2_8	t3_7	t2_4	t1_2	t3_5	t1_3	t1_1	t3_6
c656	t3_9	t2_8	t3_7	t2_4	t1_2	t1_3	t3_5	t1_1	t3_6
c657	t3_9	t2_8	t3_7	t1_2	t2_4	t1_3	t3_5	t1_1	t3_6
c658	t3_9	t2_8	t3_7	t2_4	t1_2	t1_3	t3_5	t1_1	t3_6
c659	t3_9	t2_8	t3_7	t1_2	t2_4	t1_3	t3_5	t1_1	t3_6
c660	t2_8	t3_7	t3_9	t1_2	t1_3	t2_4	t1_1	t3_5	t3_6
c661	t3_9	t2_8	t3_7	t1_2	t2_4	t1_3	t3_5	t1_1	t3_6
c662	t2_8	t3_7	t3_9	t1_2	t2_4	t1_3	t1_1	t3_5	t3_6
c663	t3_9	t2_4	t2_8	t3_7	t1_2	t3_5	t1_3	t3_6	t1_1
c664	t2_8	t3_7	t3_9	t1_2	t2_4	t1_3	t1_1	t3_5	t3_6
c665	t3_9	t2_8	t3_7	t2_4	t1_2	t3_5	t1_3	t1_1	t3_6
c666	t3_9	t2_8	t3_7	t2_4	t1_2	t1_3	t3_5	t1_1	t3_6
c667	t3_9	t2_4	t2_8	t3_7	t1_2	t3_5	t1_3	t3_6	t1_1
c668	t3_9	t2_8	t3_7	t2_4	t1_2	t3_5	t1_3	t1_1	t3_6
c669	t2_8	t3_7	t3_9	t1_2	t1_3	t2_4	t1_1	t3_5	t3_6
c670	t3_9	t2_8	t2_4	t3_7	t1_2	t3_5	t1_3	t1_1	t3_6
c671	t3_9	t2_8	t2_4	t3_7	t1_2	t3_5	t1_3	t3_6	t1_1
c672	t3_9	t2_4	t2_8	t3_7	t1_2	t3_5	t1_3	t3_6	t1_1
c673	t3_9	t2_4	t2_8	t3_7	t1_2	t3_5	t1_3	t3_6	t1_1
c674	t3_9	t2_8	t3_7	t2_4	t1_2	t3_5	t1_3	t1_1	t3_6
c675	t2_8	t3_7	t3_9	t1_2	t2_4	t1_3	t1_1	t3_5	t3_6
c676	t3_9	t2_8	t3_7	t2_4	t1_2	t1_3	t3_5	t1_1	t3_6
c677	t3_9	t2_8	t3_7	t2_4	t1_2	t3_5	t1_3	t1_1	t3_6
c678	t3_9	t2_8	t3_7	t2_4	t1_2	t3_5	t1_3	t1_1	t3_6
c679	t2_8	t3_7	t3_9	t1_2	t2_4	t1_3	t1_1	t3_5	t3_6
c680	t2_8	t3_7	t3_9	t1_2	t2_4	t1_3	t1_1	t3_5	t3_6
c681	t3_9	t2_8	t3_7	t2_4	t1_2	t3_5	t1_3	t1_1	t3_6
c682	t3_9	t2_8	t3_7	t2_4	t1_2	t1_3	t3_5	t1_1	t3_6
c683	t2_8	t3_7	t3_9	t1_2	t2_4	t1_3	t1_1	t3_5	t3_6
c684	t3_9	t2_4	t2_8	t3_7	t1_2	t3_5	t1_3	t3_6	t1_1
c685	t3_9	t2_4	t2_8	t3_7	t1_2	t3_5	t1_3	t3_6	t1_1
c686	t3_7	t2_8	t3_9	t1_2	t2_4	t1_3	t1_1	t3_5	t3_6
c687	t3_7	t2_8	t3_9	t1_2	t2_4	t1_3	t1_1	t3_5	t3_6
c688	t3_9	t2_8	t3_7	t2_4	t1_2	t3_5	t1_3	t1_1	t3_6
c689	t3_9	t2_8	t3_7	t2_4	t1_2	t1_3	t3_5	t1_1	t3_6
c690	t3_9	t2_8	t2_4	t3_7	t1_2	t3_5	t1_3	t3_6	t1_1
c691	t3_9	t2_4	t2_8	t3_7	t1_2	t3_5	t1_3	t1_1	t3_6
c692	t3_9	t2_8	t3_7	t2_4	t1_2	t1_3	t3_5	t1_1	t3_6
c693	t2_8	t3_7	t3_9	t1_2	t2_4	t1_3	t1_1	t3_5	t3_6
c694	t2_8	t3_9	t3_7	t1_2	t2_4	t1_3	t1_1	t3_5	t3_6
c695	t3_9	t2_8	t3_7	t2_4	t1_2	t1_3	t3_5	t1_1	t3_6
c696	t2_8	t3_7	t3_9	t1_2	t1_3	t2_4	t1_1	t3_5	t3_6
c697	t3_9	t2_8	t3_7	t2_4	t1_2	t3_5	t1_3	t1_1	t3_6
c698	t3_9	t2_8	t3_7	t1_2	t2_4	t1_3	t3_5	t1_1	t3_6
c699	t3_9	t2_8	t3_7	t1_2	t2_4	t1_3	t3_5	t1_1	t3_6
