# Supplementary material for: Single-cell trajectories reconstruction, exploration and mapping of omics data with STREAM
Source: Nat Commun. 2019 Apr 23;10:1903. doi: 10.1038/s41467-019-09670-4 (PMC6478907; doi:10.1038/s41467-019-09670-4)
Supplement: Supplementary file 5 — Supplementary Data 2 [file 41467_2019_9670_MOESM5_ESM.zip › Sup_data2/Synthetic/mpath/simulation_rpkm_landmark_cluster.txt]

cell	landmark_cluster
c0	t1_1
c1	t1_1
c2	t1_2
c3	t1_1
c4	t1_2
c5	t1_1
c6	t1_1
c7	t1_1
c8	t1_3
c9	t1_1
c10	t1_2
c11	t1_3
c12	t1_3
c13	t1_2
c14	t1_3
c15	t1_2
c16	t1_3
c17	t1_1
c18	t1_2
c19	t1_3
c20	t1_3
c21	t1_1
c22	t1_3
c23	t1_1
c24	t1_1
c25	t1_2
c26	t1_2
c27	t1_3
c28	t1_2
c29	t1_3
c30	t1_3
c31	t1_1
c32	t1_2
c33	t1_2
c34	t1_3
c35	t1_2
c36	t1_2
c37	t1_1
c38	t1_3
c39	t1_3
c40	t1_3
c41	t1_2
c42	t1_1
c43	t1_3
c44	t1_3
c45	t1_1
c46	t1_2
c47	t1_3
c48	t1_3
c49	t1_1
c50	t1_2
c51	t1_3
c52	t1_3
c53	t1_3
c54	t1_2
c55	t1_1
c56	t1_2
c57	t1_1
c58	t1_3
c59	t1_1
c60	t1_3
c61	t1_3
c62	t1_2
c63	t1_1
c64	t1_1
c65	t1_3
c66	t1_2
c67	t1_2
c68	t1_1
c69	t1_1
c70	t1_3
c71	t1_3
c72	t1_2
c73	t1_3
c74	t1_3
c75	t1_3
c76	t1_1
c77	t1_2
c78	t1_3
c79	t1_2
c80	t1_2
c81	t1_2
c82	t1_3
c83	t1_3
c84	t1_3
c85	t1_3
c86	t1_1
c87	t1_2
c88	t1_1
c89	t1_1
c90	t1_3
c91	t1_1
c92	t1_1
c93	t1_1
c94	t1_1
c95	t1_2
c96	t1_1
c97	t1_1
c98	t1_3
c99	t1_3
c100	t1_1
c101	t1_2
c102	t1_1
c103	t1_3
c104	t1_1
c105	t1_2
c106	t1_3
c107	t1_1
c108	t1_1
c109	t1_3
c110	t1_3
c111	t1_3
c112	t1_1
c113	t1_3
c114	t1_2
c115	t1_1
c116	t1_2
c117	t1_3
c118	t1_1
c119	t1_2
c120	t1_3
c121	t1_2
c122	t1_3
c123	t1_2
c124	t1_3
c125	t1_3
c126	t1_3
c127	t1_3
c128	t1_3
c129	t1_2
c130	t1_3
c131	t1_1
c132	t1_3
c133	t1_2
c134	t1_3
c135	t1_1
c136	t1_1
c137	t1_2
c138	t1_3
c139	t1_1
c140	t1_3
c141	t1_2
c142	t1_1
c143	t1_1
c144	t1_2
c145	t1_1
c146	t1_3
c147	t1_3
c148	t1_2
c149	t1_1
c150	t1_2
c151	t1_2
c152	t1_2
c153	t1_3
c154	t1_2
c155	t1_2
c156	t1_1
c157	t1_3
c158	t1_1
c159	t1_1
c160	t1_3
c161	t1_1
c162	t1_2
c163	t1_2
c164	t1_1
c165	t1_1
c166	t1_1
c167	t1_3
c168	t1_1
c169	t1_3
c170	t1_3
c171	t1_1
c172	t1_1
c173	t1_3
c174	t1_1
c175	t1_1
c176	t1_3
c177	t1_1
c178	t1_1
c179	t1_3
c180	t1_2
c181	t1_3
c182	t1_2
c183	t1_1
c184	t1_1
c185	t1_3
c186	t1_2
c187	t1_2
c188	t1_3
c189	t1_1
c190	t1_3
c191	t1_1
c192	t1_3
c193	t1_2
c194	t1_2
c195	t1_2
c196	t1_3
c197	t1_3
c198	t1_3
c199	t1_3
c200	t2_4
c201	t2_4
c202	t3_5
c203	t3_5
c204	t3_5
c205	t3_5
c206	t3_5
c207	t2_4
c208	t3_5
c209	t2_4
c210	t3_5
c211	t3_5
c212	t3_5
c213	t3_6
c214	t3_5
c215	t3_5
c216	t2_4
c217	t3_6
c218	t2_4
c219	t3_5
c220	t3_5
c221	t2_4
c222	t2_4
c223	t3_5
c224	t3_6
c225	t3_5
c226	t3_6
c227	t2_4
c228	t3_5
c229	t3_5
c230	t2_4
c231	t2_4
c232	t2_4
c233	t2_4
c234	t3_5
c235	t2_4
c236	t3_5
c237	t2_4
c238	t2_4
c239	t2_4
c240	t1_2
c241	t3_6
c242	t3_6
c243	t2_4
c244	t3_6
c245	t3_6
c246	t3_5
c247	t3_5
c248	t1_2
c249	t3_5
c250	t3_5
c251	t3_5
c252	t2_4
c253	t2_4
c254	t3_5
c255	t3_5
c256	t3_5
c257	t3_5
c258	t3_5
c259	t3_5
c260	t1_2
c261	t3_5
c262	t3_6
c263	t1_2
c264	t3_6
c265	t3_5
c266	t2_4
c267	t2_4
c268	t3_5
c269	t1_2
c270	t3_5
c271	t3_5
c272	t3_6
c273	t3_5
c274	t3_5
c275	t3_5
c276	t2_4
c277	t2_4
c278	t3_6
c279	t3_5
c280	t3_6
c281	t1_2
c282	t3_6
c283	t3_6
c284	t3_5
c285	t3_5
c286	t3_5
c287	t3_5
c288	t2_4
c289	t3_5
c290	t3_5
c291	t2_4
c292	t3_5
c293	t3_6
c294	t2_4
c295	t2_4
c296	t3_5
c297	t2_4
c298	t3_5
c299	t3_6
c300	t3_6
c301	t2_4
c302	t3_5
c303	t3_5
c304	t3_5
c305	t3_5
c306	t2_4
c307	t2_4
c308	t2_4
c309	t2_4
c310	t3_6
c311	t3_5
c312	t2_4
c313	t3_5
c314	t3_5
c315	t2_4
c316	t3_5
c317	t2_4
c318	t3_6
c319	t2_4
c320	t3_5
c321	t2_4
c322	t2_4
c323	t3_5
c324	t2_4
c325	t3_5
c326	t1_2
c327	t3_6
c328	t2_4
c329	t3_5
c330	t3_5
c331	t1_2
c332	t3_5
c333	t3_5
c334	t3_5
c335	t2_4
c336	t3_6
c337	t2_4
c338	t2_4
c339	t3_5
c340	t3_5
c341	t3_5
c342	t1_2
c343	t3_6
c344	t3_5
c345	t3_5
c346	t2_4
c347	t3_6
c348	t3_5
c349	t3_5
c350	t3_5
c351	t3_5
c352	t3_5
c353	t3_6
c354	t3_5
c355	t1_2
c356	t3_5
c357	t2_4
c358	t3_5
c359	t3_5
c360	t3_5
c361	t2_4
c362	t3_5
c363	t3_5
c364	t3_5
c365	t3_6
c366	t2_4
c367	t2_4
c368	t3_5
c369	t3_5
c370	t3_5
c371	t3_5
c372	t3_6
c373	t1_2
c374	t2_4
c375	t3_5
c376	t3_5
c377	t2_4
c378	t3_5
c379	t3_5
c380	t3_5
c381	t3_5
c382	t3_5
c383	t3_5
c384	t2_4
c385	t2_4
c386	t1_2
c387	t2_4
c388	t3_5
c389	t3_6
c390	t3_5
c391	t3_5
c392	t3_5
c393	t3_5
c394	t3_5
c395	t2_4
c396	t1_2
c397	t3_5
c398	t2_4
c399	t3_5
c400	t3_7
c401	t3_7
c402	t3_7
c403	t3_7
c404	t1_2
c405	t3_7
c406	t3_7
c407	t2_8
c408	t3_7
c409	t3_7
c410	t2_8
c411	t3_7
c412	t3_7
c413	t2_8
c414	t1_2
c415	t3_7
c416	t3_7
c417	t3_7
c418	t1_2
c419	t3_7
c420	t2_8
c421	t1_2
c422	t3_7
c423	t2_8
c424	t2_8
c425	t2_8
c426	t1_2
c427	t3_7
c428	t3_7
c429	t3_7
c430	t3_7
c431	t2_8
c432	t2_8
c433	t3_7
c434	t3_7
c435	t2_8
c436	t2_8
c437	t3_7
c438	t2_8
c439	t1_2
c440	t3_7
c441	t2_8
c442	t1_2
c443	t3_7
c444	t2_8
c445	t3_7
c446	t3_7
c447	t2_8
c448	t1_2
c449	t3_7
c450	t2_8
c451	t2_8
c452	t2_8
c453	t2_8
c454	t2_8
c455	t2_8
c456	t1_2
c457	t2_8
c458	t3_7
c459	t3_7
c460	t3_7
c461	t3_7
c462	t2_8
c463	t2_8
c464	t3_7
c465	t3_7
c466	t1_2
c467	t1_2
c468	t2_8
c469	t1_2
c470	t1_2
c471	t2_8
c472	t3_7
c473	t3_7
c474	t1_2
c475	t3_7
c476	t3_7
c477	t2_8
c478	t3_7
c479	t3_7
c480	t3_7
c481	t2_8
c482	t2_8
c483	t2_8
c484	t3_7
c485	t1_2
c486	t1_2
c487	t3_7
c488	t2_8
c489	t1_2
c490	t2_8
c491	t1_2
c492	t3_7
c493	t2_8
c494	t3_7
c495	t2_8
c496	t2_8
c497	t2_8
c498	t3_7
c499	t2_8
c500	t3_7
c501	t3_7
c502	t1_2
c503	t3_7
c504	t3_7
c505	t3_7
c506	t2_8
c507	t3_7
c508	t3_7
c509	t2_8
c510	t3_7
c511	t3_7
c512	t3_7
c513	t2_8
c514	t2_8
c515	t1_2
c516	t2_8
c517	t3_7
c518	t3_7
c519	t3_7
c520	t2_8
c521	t2_8
c522	t3_7
c523	t1_2
c524	t2_8
c525	t3_7
c526	t1_2
c527	t1_2
c528	t2_8
c529	t3_7
c530	t2_8
c531	t3_7
c532	t3_7
c533	t3_7
c534	t2_8
c535	t2_8
c536	t3_7
c537	t3_7
c538	t2_8
c539	t3_7
c540	t3_7
c541	t3_7
c542	t3_7
c543	t1_2
c544	t3_7
c545	t3_7
c546	t2_8
c547	t2_8
c548	t2_8
c549	t3_7
c550	t2_8
c551	t2_8
c552	t1_2
c553	t3_7
c554	t2_8
c555	t2_8
c556	t2_8
c557	t2_8
c558	t2_8
c559	t2_8
c560	t2_8
c561	t1_2
c562	t1_2
c563	t3_7
c564	t2_8
c565	t2_8
c566	t2_8
c567	t3_7
c568	t3_7
c569	t1_2
c570	t1_2
c571	t2_8
c572	t3_7
c573	t2_8
c574	t3_7
c575	t2_8
c576	t2_8
c577	t1_2
c578	t1_2
c579	t2_8
c580	t3_7
c581	t1_2
c582	t3_7
c583	t2_8
c584	t3_7
c585	t2_8
c586	t2_8
c587	t2_8
c588	t3_7
c589	t3_7
c590	t2_8
c591	t3_7
c592	t3_7
c593	t2_8
c594	t1_2
c595	t1_2
c596	t3_7
c597	t3_7
c598	t1_2
c599	t2_8
c600	t3_9
c601	t2_8
c602	t3_9
c603	t3_9
c604	t3_9
c605	t3_9
c606	t3_9
c607	t2_8
c608	t2_8
c609	t2_8
c610	t3_9
c611	t2_8
c612	t3_9
c613	t2_8
c614	t2_8
c615	t3_9
c616	t3_9
c617	t3_9
c618	t2_8
c619	t2_8
c620	t3_9
c621	t2_8
c622	t2_8
c623	t3_9
c624	t2_8
c625	t3_9
c626	t3_9
c627	t3_9
c628	t2_8
c629	t2_8
c630	t2_8
c631	t3_9
c632	t3_9
c633	t2_8
c634	t3_9
c635	t2_8
c636	t3_9
c637	t3_9
c638	t2_8
c639	t3_9
c640	t2_8
c641	t3_9
c642	t2_8
c643	t3_9
c644	t3_9
c645	t3_9
c646	t3_9
c647	t2_8
c648	t2_8
c649	t3_9
c650	t3_9
c651	t3_9
c652	t2_8
c653	t3_9
c654	t2_8
c655	t3_9
c656	t3_9
c657	t2_8
c658	t3_9
c659	t3_9
c660	t2_8
c661	t3_9
c662	t2_8
c663	t3_9
c664	t2_8
c665	t3_9
c666	t3_9
c667	t3_9
c668	t3_9
c669	t2_8
c670	t3_9
c671	t3_9
c672	t3_9
c673	t3_9
c674	t3_9
c675	t2_8
c676	t3_9
c677	t3_9
c678	t3_9
c679	t2_8
c680	t2_8
c681	t3_9
c682	t3_9
c683	t2_8
c684	t3_9
c685	t3_9
c686	t3_7
c687	t3_7
c688	t3_9
c689	t3_9
c690	t3_9
c691	t3_9
c692	t3_9
c693	t2_8
c694	t2_8
c695	t3_9
c696	t2_8
c697	t3_9
c698	t2_8
c699	t3_9
