# Supplementary material for: Single-cell trajectories reconstruction, exploration and mapping of omics data with STREAM
Source: Nat Commun. 2019 Apr 23;10:1903. doi: 10.1038/s41467-019-09670-4 (PMC6478907; doi:10.1038/s41467-019-09670-4)
Supplement: Supplementary file 5 — Supplementary Data 2 [file 41467_2019_9670_MOESM5_ESM.zip › Sup_data2/Synthetic/mpath/simulation_sample.txt]

CellID	GroupID
c0	t1
c1	t1
c2	t1
c3	t1
c4	t2
c5	t1
c6	t1
c7	t2
c8	t1
c9	t1
c10	t1
c11	t1
c12	t2
c13	t1
c14	t1
c15	t1
c16	t1
c17	t1
c18	t1
c19	t1
c20	t1
c21	t1
c22	t1
c23	t1
c24	t1
c25	t2
c26	t1
c27	t1
c28	t1
c29	t1
c30	t1
c31	t1
c32	t1
c33	t1
c34	t1
c35	t1
c36	t1
c37	t1
c38	t1
c39	t1
c40	t1
c41	t2
c42	t1
c43	t1
c44	t1
c45	t1
c46	t1
c47	t1
c48	t1
c49	t1
c50	t1
c51	t1
c52	t1
c53	t1
c54	t1
c55	t1
c56	t1
c57	t1
c58	t1
c59	t1
c60	t2
c61	t1
c62	t1
c63	t1
c64	t1
c65	t1
c66	t1
c67	t1
c68	t1
c69	t2
c70	t1
c71	t1
c72	t1
c73	t2
c74	t2
c75	t1
c76	t1
c77	t2
c78	t1
c79	t1
c80	t1
c81	t2
c82	t1
c83	t1
c84	t1
c85	t1
c86	t1
c87	t1
c88	t1
c89	t1
c90	t1
c91	t1
c92	t1
c93	t1
c94	t1
c95	t1
c96	t1
c97	t1
c98	t2
c99	t1
c100	t1
c101	t2
c102	t1
c103	t1
c104	t1
c105	t2
c106	t1
c107	t1
c108	t1
c109	t2
c110	t1
c111	t1
c112	t1
c113	t1
c114	t1
c115	t1
c116	t1
c117	t1
c118	t2
c119	t1
c120	t1
c121	t1
c122	t1
c123	t1
c124	t1
c125	t1
c126	t1
c127	t1
c128	t1
c129	t1
c130	t1
c131	t1
c132	t1
c133	t1
c134	t1
c135	t1
c136	t1
c137	t1
c138	t1
c139	t1
c140	t1
c141	t1
c142	t1
c143	t1
c144	t2
c145	t1
c146	t1
c147	t2
c148	t1
c149	t1
c150	t1
c151	t1
c152	t1
c153	t1
c154	t1
c155	t1
c156	t1
c157	t1
c158	t1
c159	t1
c160	t1
c161	t1
c162	t1
c163	t1
c164	t1
c165	t1
c166	t1
c167	t1
c168	t1
c169	t1
c170	t1
c171	t1
c172	t1
c173	t1
c174	t1
c175	t2
c176	t1
c177	t1
c178	t1
c179	t1
c180	t2
c181	t1
c182	t2
c183	t1
c184	t1
c185	t1
c186	t2
c187	t2
c188	t1
c189	t2
c190	t1
c191	t1
c192	t1
c193	t1
c194	t1
c195	t2
c196	t1
c197	t1
c198	t2
c199	t1
c200	t2
c201	t2
c202	t3
c203	t3
c204	t3
c205	t2
c206	t2
c207	t2
c208	t3
c209	t2
c210	t2
c211	t2
c212	t3
c213	t3
c214	t2
c215	t3
c216	t2
c217	t2
c218	t2
c219	t2
c220	t3
c221	t2
c222	t2
c223	t3
c224	t3
c225	t3
c226	t3
c227	t1
c228	t2
c229	t3
c230	t1
c231	t1
c232	t3
c233	t1
c234	t3
c235	t1
c236	t3
c237	t1
c238	t1
c239	t2
c240	t2
c241	t2
c242	t2
c243	t3
c244	t3
c245	t3
c246	t3
c247	t2
c248	t2
c249	t2
c250	t2
c251	t3
c252	t1
c253	t2
c254	t2
c255	t2
c256	t3
c257	t3
c258	t3
c259	t3
c260	t2
c261	t3
c262	t3
c263	t1
c264	t3
c265	t3
c266	t1
c267	t2
c268	t3
c269	t1
c270	t3
c271	t2
c272	t3
c273	t3
c274	t3
c275	t2
c276	t1
c277	t1
c278	t3
c279	t3
c280	t3
c281	t2
c282	t2
c283	t3
c284	t3
c285	t3
c286	t1
c287	t3
c288	t2
c289	t2
c290	t3
c291	t2
c292	t3
c293	t3
c294	t1
c295	t2
c296	t3
c297	t2
c298	t3
c299	t3
c300	t2
c301	t1
c302	t3
c303	t2
c304	t3
c305	t3
c306	t1
c307	t1
c308	t2
c309	t2
c310	t2
c311	t3
c312	t2
c313	t2
c314	t2
c315	t2
c316	t2
c317	t1
c318	t2
c319	t2
c320	t2
c321	t2
c322	t1
c323	t2
c324	t2
c325	t3
c326	t1
c327	t3
c328	t2
c329	t2
c330	t3
c331	t1
c332	t2
c333	t3
c334	t2
c335	t2
c336	t3
c337	t2
c338	t2
c339	t3
c340	t2
c341	t3
c342	t1
c343	t3
c344	t2
c345	t3
c346	t2
c347	t3
c348	t3
c349	t3
c350	t3
c351	t3
c352	t3
c353	t3
c354	t3
c355	t1
c356	t2
c357	t2
c358	t3
c359	t2
c360	t3
c361	t1
c362	t3
c363	t3
c364	t1
c365	t3
c366	t2
c367	t2
c368	t3
c369	t3
c370	t3
c371	t3
c372	t3
c373	t2
c374	t1
c375	t3
c376	t3
c377	t3
c378	t3
c379	t3
c380	t3
c381	t2
c382	t2
c383	t3
c384	t3
c385	t2
c386	t1
c387	t1
c388	t3
c389	t3
c390	t3
c391	t2
c392	t3
c393	t2
c394	t2
c395	t3
c396	t1
c397	t1
c398	t2
c399	t2
c400	t3
c401	t3
c402	t3
c403	t3
c404	t1
c405	t2
c406	t3
c407	t3
c408	t3
c409	t3
c410	t2
c411	t3
c412	t3
c413	t2
c414	t1
c415	t3
c416	t3
c417	t2
c418	t3
c419	t3
c420	t3
c421	t2
c422	t3
c423	t3
c424	t2
c425	t3
c426	t2
c427	t2
c428	t3
c429	t3
c430	t3
c431	t2
c432	t3
c433	t3
c434	t3
c435	t3
c436	t2
c437	t3
c438	t2
c439	t2
c440	t3
c441	t2
c442	t1
c443	t3
c444	t2
c445	t3
c446	t3
c447	t2
c448	t1
c449	t3
c450	t3
c451	t2
c452	t2
c453	t3
c454	t2
c455	t2
c456	t2
c457	t2
c458	t2
c459	t3
c460	t3
c461	t3
c462	t2
c463	t2
c464	t3
c465	t3
c466	t2
c467	t1
c468	t2
c469	t2
c470	t1
c471	t1
c472	t2
c473	t3
c474	t2
c475	t3
c476	t3
c477	t2
c478	t3
c479	t3
c480	t3
c481	t3
c482	t3
c483	t2
c484	t3
c485	t1
c486	t1
c487	t3
c488	t2
c489	t1
c490	t3
c491	t3
c492	t3
c493	t2
c494	t3
c495	t2
c496	t1
c497	t2
c498	t3
c499	t3
c500	t2
c501	t3
c502	t2
c503	t2
c504	t3
c505	t3
c506	t3
c507	t3
c508	t3
c509	t3
c510	t3
c511	t3
c512	t3
c513	t2
c514	t3
c515	t2
c516	t2
c517	t3
c518	t3
c519	t2
c520	t3
c521	t3
c522	t3
c523	t2
c524	t2
c525	t3
c526	t2
c527	t1
c528	t2
c529	t3
c530	t2
c531	t2
c532	t2
c533	t3
c534	t2
c535	t2
c536	t3
c537	t3
c538	t2
c539	t3
c540	t2
c541	t3
c542	t3
c543	t2
c544	t3
c545	t3
c546	t2
c547	t2
c548	t2
c549	t3
c550	t3
c551	t2
c552	t2
c553	t3
c554	t2
c555	t2
c556	t2
c557	t2
c558	t1
c559	t3
c560	t2
c561	t2
c562	t2
c563	t2
c564	t3
c565	t3
c566	t1
c567	t3
c568	t3
c569	t2
c570	t2
c571	t2
c572	t3
c573	t3
c574	t2
c575	t3
c576	t3
c577	t1
c578	t1
c579	t2
c580	t3
c581	t1
c582	t3
c583	t2
c584	t3
c585	t2
c586	t2
c587	t2
c588	t2
c589	t3
c590	t1
c591	t3
c592	t3
c593	t3
c594	t2
c595	t2
c596	t3
c597	t2
c598	t2
c599	t3
c600	t2
c601	t3
c602	t3
c603	t3
c604	t3
c605	t3
c606	t3
c607	t2
c608	t2
c609	t2
c610	t3
c611	t2
c612	t3
c613	t3
c614	t3
c615	t3
c616	t3
c617	t3
c618	t2
c619	t2
c620	t2
c621	t1
c622	t2
c623	t3
c624	t3
c625	t3
c626	t3
c627	t3
c628	t3
c629	t2
c630	t3
c631	t3
c632	t3
c633	t3
c634	t3
c635	t3
c636	t3
c637	t3
c638	t3
c639	t3
c640	t3
c641	t3
c642	t2
c643	t3
c644	t3
c645	t3
c646	t3
c647	t3
c648	t3
c649	t3
c650	t3
c651	t3
c652	t2
c653	t3
c654	t2
c655	t3
c656	t2
c657	t3
c658	t3
c659	t2
c660	t2
c661	t3
c662	t3
c663	t3
c664	t3
c665	t3
c666	t3
c667	t3
c668	t3
c669	t3
c670	t3
c671	t3
c672	t3
c673	t3
c674	t3
c675	t3
c676	t3
c677	t3
c678	t3
c679	t2
c680	t3
c681	t3
c682	t3
c683	t3
c684	t3
c685	t3
c686	t3
c687	t2
c688	t3
c689	t2
c690	t3
c691	t3
c692	t2
c693	t2
c694	t3
c695	t3
c696	t3
c697	t3
c698	t3
c699	t3
