# Supplementary material for: Single-cell trajectories reconstruction, exploration and mapping of omics data with STREAM
Source: Nat Commun. 2019 Apr 23;10:1903. doi: 10.1038/s41467-019-09670-4 (PMC6478907; doi:10.1038/s41467-019-09670-4)
Supplement: Supplementary file 5 — Supplementary Data 2 [file 41467_2019_9670_MOESM5_ESM.zip › Sup_data2/Synthetic/mpath/t1_1_t1_3_t1_2_t2_4_t3_9_order.txt]

"c1"
"c166"
"c92"
"c100"
"c158"
"c174"
"c23"
"c76"
"c145"
"c183"
"c49"
"c37"
"c21"
"c94"
"c159"
"c175"
"c108"
"c86"
"c45"
"c69"
"c64"
"c68"
"c161"
"c88"
"c131"
"c63"
"c42"
"c107"
"c189"
"c89"
"c143"
"c184"
"c57"
"c177"
"c142"
"c165"
"c24"
"c156"
"c164"
"c91"
"c149"
"c97"
"c17"
"c118"
"c135"
"c168"
"c55"
"c96"
"c102"
"c172"
"c171"
"c7"
"c31"
"c6"
"c191"
"c93"
"c3"
"c112"
"c5"
"c99"
"c139"
"c98"
"c0"
"c136"
"c103"
"c8"
"c59"
"c83"
"c178"
"c39"
"c170"
"c104"
"c9"
"c190"
"c115"
"c85"
"c169"
"c128"
"c84"
"c167"
"c160"
"c127"
"c30"
"c14"
"c29"
"c19"
"c34"
"c82"
"c58"
"c138"
"c113"
"c146"
"c185"
"c176"
"c95"
"c47"
"c130"
"c124"
"c70"
"c43"
"c51"
"c109"
"c22"
"c52"
"c140"
"c147"
"c65"
"c11"
"c111"
"c199"
"c153"
"c48"
"c73"
"c122"
"c27"
"c157"
"c61"
"c181"
"c40"
"c197"
"c106"
"c90"
"c74"
"c198"
"c192"
"c53"
"c75"
"c179"
"c132"
"c16"
"c38"
"c35"
"c60"
"c188"
"c50"
"c126"
"c44"
"c137"
"c110"
"c71"
"c125"
"c46"
"c20"
"c129"
"c196"
"c12"
"c173"
"c114"
"c120"
"c326"
"c10"
"c80"
"c148"
"c134"
"c36"
"c28"
"c41"
"c116"
"c162"
"c117"
"c342"
"c54"
"c163"
"c150"
"c78"
"c119"
"c72"
"c133"
"c18"
"c32"
"c62"
"c66"
"c25"
"c182"
"c13"
"c180"
"c155"
"c81"
"c144"
"c67"
"c26"
"c2"
"c123"
"c56"
"c373"
"c260"
"c77"
"c15"
"c186"
"c194"
"c577"
"c152"
"c151"
"c101"
"c79"
"c141"
"c263"
"c4"
"c193"
"c294"
"c269"
"c523"
"c489"
"c187"
"c594"
"c355"
"c527"
"c281"
"c396"
"c154"
"c421"
"c121"
"c240"
"c486"
"c33"
"c301"
"c87"
"c470"
"c491"
"c418"
"c386"
"c502"
"c439"
"c570"
"c195"
"c562"
"c248"
"c485"
"c474"
"c469"
"c331"
"c448"
"c105"
"c319"
"c366"
"c306"
"c387"
"c277"
"c231"
"c222"
"c315"
"c346"
"c361"
"c235"
"c252"
"c328"
"c237"
"c377"
"c266"
"c307"
"c312"
"c384"
"c297"
"c288"
"c295"
"c216"
"c338"
"c337"
"c253"
"c637"
"c612"
"c667"
"c685"
"c610"
"c644"
"c691"
"c602"
"c684"
"c643"
"c639"
"c663"
"c649"
"c673"
"c672"
