# Supplementary material for: Single-cell trajectories reconstruction, exploration and mapping of omics data with STREAM
Source: Nat Commun. 2019 Apr 23;10:1903. doi: 10.1038/s41467-019-09670-4 (PMC6478907; doi:10.1038/s41467-019-09670-4)
Supplement: Supplementary file 5 — Supplementary Data 2 [file 41467_2019_9670_MOESM5_ESM.zip › Sup_data2/Synthetic/mpath/simulation_rpkm_hc_cell_cluster.txt]

SampleID	GroupID
c0	1
c1	1
c2	2
c3	1
c4	2
c5	1
c6	1
c7	1
c8	3
c9	1
c10	2
c11	3
c12	3
c13	2
c14	3
c15	2
c16	3
c17	1
c18	2
c19	3
c20	3
c21	1
c22	3
c23	1
c24	1
c25	2
c26	2
c27	3
c28	2
c29	3
c30	3
c31	1
c32	2
c33	2
c34	3
c35	2
c36	2
c37	1
c38	3
c39	3
c40	3
c41	2
c42	1
c43	3
c44	3
c45	1
c46	2
c47	3
c48	3
c49	1
c50	2
c51	3
c52	3
c53	3
c54	2
c55	1
c56	2
c57	1
c58	3
c59	1
c60	3
c61	3
c62	2
c63	1
c64	1
c65	3
c66	2
c67	2
c68	1
c69	1
c70	3
c71	3
c72	2
c73	3
c74	3
c75	3
c76	1
c77	2
c78	3
c79	2
c80	2
c81	2
c82	3
c83	3
c84	3
c85	3
c86	1
c87	2
c88	1
c89	1
c90	3
c91	1
c92	1
c93	1
c94	1
c95	2
c96	1
c97	1
c98	3
c99	3
c100	1
c101	2
c102	1
c103	3
c104	1
c105	2
c106	3
c107	1
c108	1
c109	3
c110	3
c111	3
c112	1
c113	3
c114	2
c115	1
c116	2
c117	3
c118	1
c119	2
c120	3
c121	2
c122	3
c123	2
c124	3
c125	3
c126	3
c127	3
c128	3
c129	2
c130	3
c131	1
c132	3
c133	2
c134	3
c135	1
c136	1
c137	2
c138	3
c139	1
c140	3
c141	2
c142	1
c143	1
c144	2
c145	1
c146	3
c147	3
c148	2
c149	1
c150	2
c151	2
c152	2
c153	3
c154	2
c155	2
c156	1
c157	3
c158	1
c159	1
c160	3
c161	1
c162	2
c163	2
c164	1
c165	1
c166	1
c167	3
c168	1
c169	3
c170	3
c171	1
c172	1
c173	3
c174	1
c175	1
c176	3
c177	1
c178	1
c179	3
c180	2
c181	3
c182	2
c183	1
c184	1
c185	3
c186	2
c187	2
c188	3
c189	1
c190	3
c191	1
c192	3
c193	2
c194	2
c195	2
c196	3
c197	3
c198	3
c199	3
c200	4
c201	4
c202	5
c203	5
c204	5
c205	5
c206	5
c207	4
c208	5
c209	4
c210	5
c211	5
c212	5
c213	6
c214	5
c215	5
c216	4
c217	6
c218	4
c219	5
c220	5
c221	4
c222	4
c223	5
c224	6
c225	5
c226	6
c227	4
c228	5
c229	5
c230	4
c231	4
c232	4
c233	4
c234	5
c235	4
c236	5
c237	4
c238	4
c239	4
c240	2
c241	6
c242	6
c243	4
c244	6
c245	6
c246	5
c247	5
c248	2
c249	5
c250	5
c251	5
c252	4
c253	4
c254	5
c255	5
c256	5
c257	5
c258	5
c259	5
c260	2
c261	5
c262	6
c263	2
c264	6
c265	5
c266	4
c267	4
c268	5
c269	2
c270	5
c271	5
c272	6
c273	5
c274	5
c275	5
c276	4
c277	4
c278	6
c279	5
c280	6
c281	2
c282	6
c283	6
c284	5
c285	5
c286	5
c287	5
c288	4
c289	5
c290	5
c291	4
c292	5
c293	6
c294	4
c295	4
c296	5
c297	4
c298	5
c299	6
c300	6
c301	4
c302	5
c303	5
c304	5
c305	5
c306	4
c307	4
c308	4
c309	4
c310	6
c311	5
c312	4
c313	5
c314	5
c315	4
c316	5
c317	4
c318	6
c319	4
c320	5
c321	4
c322	4
c323	5
c324	4
c325	5
c326	2
c327	6
c328	4
c329	5
c330	5
c331	2
c332	5
c333	5
c334	5
c335	4
c336	6
c337	4
c338	4
c339	5
c340	5
c341	5
c342	2
c343	6
c344	5
c345	5
c346	4
c347	6
c348	5
c349	5
c350	5
c351	5
c352	5
c353	6
c354	5
c355	2
c356	5
c357	4
c358	5
c359	5
c360	5
c361	4
c362	5
c363	5
c364	5
c365	6
c366	4
c367	4
c368	5
c369	5
c370	5
c371	5
c372	6
c373	2
c374	4
c375	5
c376	5
c377	4
c378	5
c379	5
c380	5
c381	5
c382	5
c383	5
c384	4
c385	4
c386	2
c387	4
c388	5
c389	6
c390	5
c391	5
c392	5
c393	5
c394	5
c395	4
c396	2
c397	5
c398	4
c399	5
c400	7
c401	7
c402	7
c403	7
c404	2
c405	7
c406	7
c407	8
c408	7
c409	7
c410	8
c411	7
c412	7
c413	8
c414	2
c415	7
c416	7
c417	7
c418	2
c419	7
c420	8
c421	2
c422	7
c423	8
c424	8
c425	8
c426	2
c427	7
c428	7
c429	7
c430	7
c431	8
c432	8
c433	7
c434	7
c435	8
c436	8
c437	7
c438	8
c439	2
c440	7
c441	8
c442	2
c443	7
c444	8
c445	7
c446	7
c447	8
c448	2
c449	7
c450	8
c451	8
c452	8
c453	8
c454	8
c455	8
c456	2
c457	8
c458	7
c459	7
c460	7
c461	7
c462	8
c463	8
c464	7
c465	7
c466	2
c467	2
c468	8
c469	2
c470	2
c471	8
c472	7
c473	7
c474	2
c475	7
c476	7
c477	8
c478	7
c479	7
c480	7
c481	8
c482	8
c483	8
c484	7
c485	2
c486	2
c487	7
c488	8
c489	2
c490	8
c491	2
c492	7
c493	8
c494	7
c495	8
c496	8
c497	8
c498	7
c499	8
c500	7
c501	7
c502	2
c503	7
c504	7
c505	7
c506	8
c507	7
c508	7
c509	8
c510	7
c511	7
c512	7
c513	8
c514	8
c515	2
c516	8
c517	7
c518	7
c519	7
c520	8
c521	8
c522	7
c523	2
c524	8
c525	7
c526	2
c527	2
c528	8
c529	7
c530	8
c531	7
c532	7
c533	7
c534	8
c535	8
c536	7
c537	7
c538	8
c539	7
c540	7
c541	7
c542	7
c543	2
c544	7
c545	7
c546	8
c547	8
c548	8
c549	7
c550	8
c551	8
c552	2
c553	7
c554	8
c555	8
c556	8
c557	8
c558	8
c559	8
c560	8
c561	2
c562	2
c563	7
c564	8
c565	8
c566	8
c567	7
c568	7
c569	2
c570	2
c571	8
c572	7
c573	8
c574	7
c575	8
c576	8
c577	2
c578	2
c579	8
c580	7
c581	2
c582	7
c583	8
c584	7
c585	8
c586	8
c587	8
c588	7
c589	7
c590	8
c591	7
c592	7
c593	8
c594	2
c595	2
c596	7
c597	7
c598	2
c599	8
c600	9
c601	8
c602	9
c603	9
c604	9
c605	9
c606	9
c607	8
c608	8
c609	8
c610	9
c611	8
c612	9
c613	8
c614	8
c615	9
c616	9
c617	9
c618	8
c619	8
c620	9
c621	8
c622	8
c623	9
c624	8
c625	9
c626	9
c627	9
c628	8
c629	8
c630	8
c631	9
c632	9
c633	8
c634	9
c635	8
c636	9
c637	9
c638	8
c639	9
c640	8
c641	9
c642	8
c643	9
c644	9
c645	9
c646	9
c647	8
c648	8
c649	9
c650	9
c651	9
c652	8
c653	9
c654	8
c655	9
c656	9
c657	8
c658	9
c659	9
c660	8
c661	9
c662	8
c663	9
c664	8
c665	9
c666	9
c667	9
c668	9
c669	8
c670	9
c671	9
c672	9
c673	9
c674	9
c675	8
c676	9
c677	9
c678	9
c679	8
c680	8
c681	9
c682	9
c683	8
c684	9
c685	9
c686	7
c687	7
c688	9
c689	9
c690	9
c691	9
c692	9
c693	8
c694	8
c695	9
c696	8
c697	9
c698	8
c699	9
