# Supplementary material for: Single-cell trajectories reconstruction, exploration and mapping of omics data with STREAM
Source: Nat Commun. 2019 Apr 23;10:1903. doi: 10.1038/s41467-019-09670-4 (PMC6478907; doi:10.1038/s41467-019-09670-4)
Supplement: Supplementary file 5 — Supplementary Data 2 [file 41467_2019_9670_MOESM5_ESM.zip › Sup_data2/Synthetic/mpath/simulation_rpkm_state_transition_mst.txt]

	t1_1	t1_2	t1_3	t2_4	t2_8	t3_5	t3_6	t3_7	t3_9
t1_1	0	0	1	0	0	0	0	0	0
t1_2	0	0	1	1	1	0	0	0	0
t1_3	1	1	0	0	0	0	0	0	0
t2_4	0	1	0	0	0	1	0	0	1
t2_8	0	1	0	0	0	0	0	1	0
t3_5	0	0	0	1	0	0	1	0	0
t3_6	0	0	0	0	0	1	0	0	0
t3_7	0	0	0	0	1	0	0	0	0
t3_9	0	0	0	1	0	0	0	0	0
