# Supplementary material for: Single-cell trajectories reconstruction, exploration and mapping of omics data with STREAM
Source: Nat Commun. 2019 Apr 23;10:1903. doi: 10.1038/s41467-019-09670-4 (PMC6478907; doi:10.1038/s41467-019-09670-4)
Supplement: Supplementary file 5 — Supplementary Data 2 [file 41467_2019_9670_MOESM5_ESM.zip › Sup_data2/Synthetic/sctda/scTDA_synthetic_k2_2.json]

{"0": [407, 436, 441, 444, 453, 481, 482, 488, 490, 555, 566, 571, 586, 599, 629, 669, 696], "1": [26, 105, 151, 187, 193, 195, 248, 260, 281, 355], "2": [231, 235, 237, 252, 266, 306, 307, 315, 319, 337, 346, 361, 377], "3": [606, 627], "4": [204, 210, 211, 329, 359, 388, 394], "5": [2, 4, 25, 56, 66, 72, 77, 79, 123, 263, 386, 527, 577], "6": [413, 420, 435, 477, 483, 497, 516, 535, 547, 579, 622, 660], "7": [400, 401, 406, 422, 460, 475, 480, 487, 494, 503, 509, 542, 580], "8": [204, 211, 249, 388, 391, 394], "9": [26, 62, 119, 151, 187, 193, 260, 281, 355, 373], "10": [608, 614, 624, 638, 647, 657, 664, 698, 699], "11": [637, 667], "12": [220, 223, 228, 303, 356, 382], "13": [13, 74, 78, 101, 123, 133, 150, 154, 489], "14": [213, 226, 241, 268, 273, 280, 287, 323, 339, 351, 365, 368, 380, 389], "15": [441, 482, 499, 516, 579, 607, 611, 619, 660, 693, 696], "16": [406, 411, 416, 429, 460, 475, 500, 501, 525, 536, 545, 564, 572, 574], "17": [601, 608, 609, 633, 642, 648, 683, 686, 687], "18": [200, 201, 207, 216, 218, 232, 233, 239, 253, 276, 288, 291, 295, 308, 317, 321, 322, 324, 335, 337, 338, 367, 374, 385, 398], "19": [617, 631, 653, 676], "20": [407, 436, 441, 453, 471, 482, 499, 514, 516, 557, 579, 587, 621, 635, 660, 696], "21": [281, 319], "22": [419, 443, 459, 476, 484, 492, 507, 533, 567, 568, 589], "23": [601, 609, 633, 640, 642, 648, 652, 679], "24": [219, 274, 359, 364, 393], "25": [412, 423, 428, 437, 440, 458, 465, 520, 522, 540, 597], "26": [32, 36, 38, 41, 43, 50, 70, 95, 106, 116, 147, 153, 181], "27": [202, 206, 234, 258, 265, 284, 305, 320, 325, 330, 345, 376], "28": [407, 436, 444, 451, 453, 471, 514, 534, 538, 546, 555, 557, 566, 571, 583, 586, 587, 590, 629, 635], "29": [3, 7, 14, 48, 59, 127, 138, 160], "30": [27, 35, 83, 91, 112, 130, 167, 172, 190, 197], "31": [10, 19, 22, 52, 53, 58, 62, 73, 80, 110, 129, 137, 179, 188, 196], "32": [461, 472, 553, 591], "33": [406, 412, 416, 423, 428, 437, 440, 458, 520, 522, 540, 545, 572], "34": [13, 32, 36, 38, 41, 43, 50, 74, 95, 106, 116, 147, 150, 181, 198], "35": [68, 145, 158], "36": [404, 414, 426, 442, 466, 467, 469, 474, 485, 486, 515, 523, 526, 543, 552, 561, 562, 570, 578, 581, 598], "37": [37, 86, 92, 103, 139, 143, 159, 165, 176], "38": [608, 614, 657, 659, 662, 664, 680, 683], "39": [10, 13, 26, 36, 41, 53, 80, 95, 106, 110, 116, 119, 150, 198, 373], "40": [430, 449, 473, 487, 494, 503, 509, 511, 518, 522, 531], "41": [208, 242, 245, 251, 257, 264, 278, 283, 293, 311, 336, 349, 353, 372, 381], "42": [24, 42, 45, 64, 68, 127, 168, 170, 185, 191], "43": [603, 614, 625, 630, 656, 657, 659, 661, 698, 699], "44": [11, 43, 61, 70, 82, 124, 153, 178, 181, 199], "45": [29, 30, 84, 109, 136, 140], "46": [242, 245, 257, 278, 293, 300, 327, 336, 349, 353, 372, 381], "47": [24, 29, 30, 40, 42, 127, 138, 168, 170, 185, 189, 191], "48": [600, 603, 618, 625, 630, 656, 659, 661], "49": [214, 221, 227, 230, 238, 255, 267, 271, 289, 302, 309, 329, 375, 395], "50": [3, 14, 69, 93], "51": [15, 33, 81, 120, 155, 163, 470, 594], "52": [205, 215, 254, 268, 273, 285, 290, 323, 339, 360, 368, 369, 371, 380, 383, 390, 392, 397], "53": [607, 611, 654, 675, 693, 694], "54": [217, 318], "55": [427, 493, 506, 508, 528, 549, 565, 575, 628, 686, 687], "56": [222, 231, 235, 252, 277, 294, 301, 306, 315, 319, 328, 346, 361, 366, 377, 387], "57": [214, 221, 227, 238, 267, 271, 289, 291, 302, 321, 322, 374, 375, 385, 395], "58": [205, 215, 236, 273, 290, 323, 339, 368, 369, 383, 390, 392], "59": [402, 519, 532, 544, 588], "60": [427, 483, 493, 506, 528, 535, 549, 565, 575, 652], "61": [238, 246, 271, 279], "62": [405, 419, 459, 461, 476, 510, 517, 533, 588, 589, 596], "63": [413, 427, 435, 465, 497, 506, 535, 540, 547, 575], "64": [204, 210, 219, 225, 255, 274, 289, 302, 329, 364, 375, 388, 391], "65": [603, 625, 630, 631, 656, 676, 692], "66": [2, 4, 28, 33, 56, 66, 67, 79, 81, 121, 134, 180, 194, 439, 491, 577], "67": [215, 270, 275, 344, 360, 363, 369, 370, 371, 379, 392], "68": [223, 286, 292, 303, 354, 382], "69": [416, 417, 428, 437, 493, 500, 501, 505, 508, 525, 536, 549, 574], "70": [634, 668], "71": [405, 459, 461, 510, 553, 588, 591, 596], "72": [2, 18, 20, 25, 28, 56, 66, 67, 71, 79, 90, 115, 134, 148, 162, 180, 192], "73": [6, 17, 39, 57, 63, 65, 99, 102, 108, 113, 128, 131, 161, 164, 183, 184], "74": [411, 417, 433, 525, 563, 564, 568], "75": [408, 409, 431, 450, 452, 458, 465, 521, 530, 548, 550, 554, 558, 560, 597], "76": [8, 9, 21, 24, 31, 34, 45, 55, 64, 89, 94, 96, 97, 118, 142, 156, 168, 175, 185, 191], "77": [228, 229, 234, 256, 286, 304, 333, 340, 341, 399], "78": [650, 674], "79": [5, 7, 12, 29, 30, 40, 44, 46, 54, 85, 104, 109, 132, 138, 140, 189], "80": [411, 433, 443, 492, 563, 564, 568], "81": [6, 39, 63, 65, 82, 108, 113, 128, 161, 164, 178, 184, 199], "82": [202, 234, 256, 265, 284, 304, 320, 330, 333, 340, 341, 345, 399], "83": [8, 9, 24, 29, 30, 31, 34, 55, 84, 89, 96, 118, 136, 156, 168, 185, 191], "84": [3, 7, 14, 44, 48, 51, 54, 60, 90, 93, 125, 126, 162, 169, 173], "85": [206, 258, 298, 314, 316, 320, 325, 345, 348, 352, 358], "86": [424, 438, 447, 451, 457, 463, 471, 514, 534, 538, 546, 557, 583, 587, 621, 635], "87": [201, 233, 250, 279, 291, 308, 317, 322, 324, 335, 385, 398], "88": [6, 11, 47, 75, 83, 98, 107, 111, 112, 122, 124, 161, 167, 197], "89": [649, 650, 671, 672, 673, 690], "90": [39, 43, 63, 65, 70, 82, 84, 89, 96, 113, 153, 178, 199], "91": [212, 254, 270, 275, 285, 360, 363, 371, 397], "92": [410, 432, 442, 456, 462, 466, 496, 513, 526, 543, 551, 552, 556, 562, 569, 573, 576, 578, 595, 598], "93": [18, 44, 51, 54, 60, 90, 125, 126, 148, 155, 162, 163, 169, 173, 192], "94": [1, 23, 76, 86, 108, 128, 131, 149, 159, 171, 174, 176, 177, 183, 184], "95": [403, 446], "96": [420, 450, 452, 488, 497, 524, 547, 548, 550, 560, 622], "97": [17, 21, 31, 57, 97, 99, 100, 102, 118, 135, 164], "98": [217, 303, 333, 399], "99": [33, 121, 194, 421, 439, 448, 470, 491, 502], "100": [424, 438, 463, 471, 514, 557, 587, 621, 635, 654], "101": [214, 227, 233, 238, 250, 267, 271, 279, 291, 308, 322, 335, 385, 398], "102": [240, 269, 294, 301, 366], "103": [215, 254, 270, 275, 344, 360, 363, 369, 371, 392, 397], "104": [28, 33, 67, 81, 120, 121, 134, 180, 194, 421, 439, 470, 491, 502], "105": [210, 219, 221, 225, 255, 274, 289, 302, 309, 329, 364, 375], "106": [668, 697], "107": [217, 229, 286, 292, 303, 354], "108": [2, 4, 18, 20, 25, 28, 56, 66, 67, 77, 79, 134, 148, 180, 192, 194, 386, 577], "109": [618, 632, 653, 656], "110": [434, 446, 512, 529, 596], "111": [627, 634], "112": [427, 493, 500, 501, 505, 506, 508, 528, 549, 565, 575, 628], "113": [225, 250, 313, 332, 391], "114": [427, 435, 483, 493, 505, 506, 528, 535, 549, 565, 575], "115": [402, 419, 459, 476, 507, 519, 567, 588], "116": [249, 354, 382, 388], "117": [5, 7, 12, 44, 46, 48, 54, 60, 71, 90, 104, 115, 125, 126, 162], "118": [5, 8, 9, 24, 29, 30, 40, 85, 104, 136, 168, 170, 189, 191], "119": [202, 224, 234, 244, 284, 304, 305, 310, 327, 330], "120": [6, 11, 47, 61, 63, 75, 98, 107, 111, 113, 122, 124, 153, 161, 167, 199], "121": [641, 645, 655, 678, 688], "122": [419, 443, 459, 476, 484, 492, 507, 563, 567, 568, 589], "123": [12, 18, 20, 44, 46, 54, 60, 71, 90, 115, 125, 126, 148, 155, 162, 163, 192], "124": [212, 360, 363, 371, 379], "125": [34, 42, 45, 55, 88, 94, 142, 156, 175, 185], "126": [416, 417, 429, 500, 501, 508, 525, 536, 564, 574], "127": [1, 17, 23, 57, 76, 99, 108, 128, 131, 149, 164, 174, 183, 184], "128": [16, 326], "129": [60, 81, 117, 120, 125, 155, 163, 173], "130": [410, 438, 442, 447, 456, 457, 462, 469, 496, 515, 526, 556, 561, 569, 573, 578, 595, 598], "131": [8, 9, 21, 31, 34, 39, 55, 65, 89, 94, 96, 97, 102, 118, 142, 156, 175], "132": [431, 450, 452, 458, 465, 547, 548, 550, 560, 597], "133": [86, 103, 107, 139, 143, 149, 159, 165, 167, 176, 184], "134": [200, 201, 207, 209, 216, 218, 232, 233, 239, 243, 276, 279, 288, 295, 297, 307, 308, 312, 317, 324, 335, 338, 357, 367, 384, 398], "135": [206, 212, 258, 305, 314, 316, 325, 348, 376], "136": [495, 559, 585], "137": [8, 9, 31, 34, 39, 55, 65, 82, 84, 89, 96, 118, 136, 156, 178], "138": [677, 681], "139": [49, 75, 107, 111, 112, 130, 139, 143, 149, 165, 167, 171, 176, 184, 197], "140": [10, 13, 26, 110, 119, 150, 151, 193, 198, 260, 373], "141": [400, 415, 430, 473, 475, 487, 494, 503, 504, 509, 518, 542, 580], "142": [213, 226, 241, 272, 280, 287, 299, 347, 351, 365, 389], "143": [25, 72, 74, 77, 78, 101, 123, 133, 154, 186, 386, 489], "144": [617, 627, 631, 676], "145": [219, 359, 364, 388, 393], "146": [401, 429, 484, 507, 519, 542, 567, 580], "147": [144, 187, 193, 240, 248, 281], "148": [26, 87, 105, 141, 151, 152, 154, 195, 260, 355, 396, 489], "149": [407, 436, 441, 444, 453, 471, 481, 482, 490, 499, 514, 555, 557, 566, 571, 586, 587, 599, 629, 635, 669, 696], "150": [601, 607, 609, 611, 633, 640, 648, 675, 679, 693, 694], "151": [200, 216, 231, 235, 237, 243, 252, 266, 288, 295, 297, 306, 307, 312, 315, 337, 346, 357, 361, 367, 377, 384], "152": [62, 119, 144, 182, 187, 193, 196, 240, 281], "153": [401, 406, 429, 460, 475, 484, 487, 494, 536, 542, 574, 580], "154": [251, 254, 261, 268, 285, 287, 311, 323, 351, 365, 380, 397], "155": [477, 516, 535, 652], "156": [26, 78, 141, 151, 152, 154, 260, 355, 373, 396, 489], "157": [608, 613, 614, 624, 638, 642, 647, 657, 664, 683], "158": [13, 32, 36, 38, 72, 74, 78, 95, 101, 106, 114, 123, 133, 147, 150, 186], "159": [208, 245, 251, 257, 261, 264, 283, 311, 336, 349, 353, 376, 381], "160": [410, 432, 438, 447, 451, 456, 462, 496, 513, 534, 538, 546, 551, 556, 573, 576, 583, 590, 595], "161": [406, 416, 423, 428, 437, 460, 493, 500, 501, 505, 525, 536, 545, 572, 574], "162": [207, 214, 218, 227, 232, 233, 239, 253, 267, 276, 291, 308, 321, 322, 335, 338, 374, 385, 398], "163": [15, 414, 418, 421, 426, 448, 467, 470, 474, 485, 486, 502, 523, 570, 581, 594, 598], "164": [245, 305, 327, 349], "165": [410, 424, 432, 438, 444, 447, 451, 456, 462, 463, 496, 513, 534, 538, 546, 551, 556, 571, 576, 583, 590, 621], "166": [43, 50, 70, 82, 84, 136, 178, 181], "167": [35, 83, 111, 122, 130, 179], "168": [423, 435, 440, 450, 452, 458, 465, 497, 520, 540, 547, 548, 550, 597], "169": [582, 662], "170": [0, 59, 69, 160], "171": [15, 120, 418, 421, 470, 486, 502, 523, 570, 581, 594], "172": [247, 334], "173": [5, 12, 46, 71, 85, 104, 109, 114, 115, 132, 140], "174": [11, 41, 47, 52, 53, 61, 73, 80, 98, 116, 122, 124, 153, 179], "175": [408, 409, 412, 423, 440, 449, 458, 465, 511, 520, 522, 554, 584, 593, 597], "176": [645, 651], "177": [5, 7, 40, 48, 59, 104, 127, 138, 160, 170, 189], "178": [202, 206, 256, 265, 304, 305, 316, 320, 340, 341, 345], "179": [12, 18, 20, 46, 71, 101, 109, 114, 115, 132, 133, 140], "180": [406, 412, 423, 430, 440, 449, 458, 473, 511, 518, 520, 522, 545, 572, 584, 593], "181": [10, 41, 52, 53, 62, 73, 80, 110, 116, 137, 179, 198], "182": [608, 613, 614, 657, 659, 661, 664, 680, 698, 699], "183": [220, 228, 303, 334, 356], "184": [426, 442, 466, 467, 469, 474, 515, 526, 543, 552, 561, 562, 573, 578, 581, 595, 598], "185": [42, 68, 88, 145], "186": [10, 22, 62, 110, 119, 137, 144, 182, 188, 193, 196], "187": [634, 682], "188": [406, 416, 429, 460, 475, 487, 494, 536, 542, 545, 572, 574, 580], "189": [13, 26, 74, 78, 150, 151, 154, 186, 198, 260, 373, 489], "190": [205, 254, 268, 273, 280, 285, 287, 323, 339, 351, 365, 368, 380, 383, 397], "191": [413, 441, 477, 481, 482, 490, 499, 516, 579, 599, 619, 660, 669, 696], "192": [601, 608, 609, 613, 624, 633, 638, 642, 647, 648], "193": [617, 618, 632], "194": [401, 419, 459, 476, 484, 507, 519, 567], "195": [203, 205, 236, 273, 280, 287, 323, 339, 350, 362, 368, 383], "196": [407, 436, 441, 453, 471, 477, 481, 482, 490, 499, 514, 516, 557, 579, 586, 587, 599, 629, 635, 660, 669, 696], "197": [612, 626, 637, 639, 643, 671, 684, 685, 690], "198": [231, 235, 237, 243, 252, 266, 277, 297, 301, 306, 307, 312, 315, 328, 346, 357, 361, 366, 377, 384, 387], "199": [617, 651, 658], "200": [601, 609, 624, 633, 638, 640, 642, 647, 648], "201": [400, 401, 415, 422, 464, 479, 480, 504, 519, 537, 580], "202": [26, 87, 105, 151, 152, 187, 193, 195, 248, 260, 355, 396], "203": [203, 213, 262, 272, 280, 282, 343, 347, 362], "204": [481, 490, 555, 566, 585, 586, 599, 629, 669], "205": [204, 210, 219, 255, 274, 329, 359, 364, 388], "206": [602, 670], "207": [26, 119, 151, 152, 187, 193, 260, 355, 373, 396], "208": [400, 401, 415, 422, 464, 475, 479, 480, 487, 494, 503, 504, 509, 542, 580], "209": [25, 77, 78, 123, 141, 154, 186, 263, 386, 489, 527], "210": [208, 226, 241, 251, 264, 283, 287, 299, 311, 351, 365, 389], "211": [614, 620, 624, 638, 647, 657, 666, 698, 699], "212": [2, 18, 20, 25, 56, 66, 71, 72, 79, 101, 114, 115, 123, 133], "213": [406, 423, 430, 449, 460, 473, 487, 494, 503, 509, 511, 518, 522, 545, 572], "214": [10, 26, 41, 52, 53, 62, 80, 110, 116, 119, 137, 198, 373], "215": [228, 304, 334, 340, 341], "216": [5, 12, 29, 30, 40, 46, 109, 136, 140], "217": [472, 592], "218": [11, 47, 61, 73, 75, 98, 111, 116, 122, 124, 153, 179, 199], "219": [408, 409, 412, 423, 440, 450, 452, 458, 465, 520, 548, 550, 554, 584, 593, 597], "220": [618, 680], "221": [40, 42, 59, 127, 138, 160, 189], "222": [320, 334, 341, 345], "223": [32, 36, 38, 43, 50, 70, 95, 106, 114, 147, 181], "224": [202, 224, 234, 244, 245, 284, 305, 310, 327, 330, 336, 376], "225": [407, 424, 436, 438, 444, 447, 451, 453, 463, 471, 514, 534, 538, 546, 557, 571, 583, 587, 590, 621, 635], "226": [423, 428, 435, 437, 440, 458, 465, 493, 505, 520, 540, 597], "227": [623, 651], "228": [3, 14, 48, 59, 69, 160], "229": [610, 639, 643, 649, 663, 671, 672, 673, 684, 690], "230": [13, 32, 36, 38, 43, 50, 74, 95, 101, 106, 114, 133, 147, 150, 181], "231": [406, 416, 423, 428, 437, 440, 458, 493, 500, 501, 505, 520, 540, 545, 572], "232": [608, 662, 664, 680, 683, 686, 687], "233": [404, 414, 421, 426, 448, 467, 469, 474, 485, 486, 502, 515, 523, 561, 570, 578, 581, 598], "234": [610, 615, 663, 672, 673, 690], "235": [0, 145, 158], "236": [413, 427, 435, 483, 497, 506, 535, 547, 575], "237": [2, 4, 25, 28, 56, 66, 67, 77, 79, 134, 180, 194, 386, 439, 527, 577], "238": [204, 210, 211, 225, 329, 388, 391, 394], "239": [402, 434, 459, 498, 510, 512, 517, 529, 588, 596], "240": [417, 493, 500, 501, 505, 508, 525, 549, 565, 628], "241": [627, 668], "242": [220, 223, 228, 286, 303, 354, 382], "243": [18, 28, 67, 81, 120, 134, 148, 155, 163, 180, 192, 194, 470], "244": [205, 215, 254, 285, 290, 344, 360, 363, 369, 371, 378, 383, 390, 392, 397], "245": [499, 607, 611, 619, 654, 675, 693], "246": [210, 214, 221, 225, 227, 238, 255, 267, 271, 289, 302, 309, 329, 375], "247": [22, 144, 182, 188, 196, 269, 326, 342], "248": [565, 609, 683, 686, 687], "249": [205, 215, 236, 259, 290, 344, 350, 369, 378, 383, 390, 392], "250": [471, 499, 514, 557, 587, 621, 635, 654], "251": [666, 692], "252": [214, 221, 225, 227, 238, 250, 267, 271, 289, 291, 302, 322, 385], "253": [87, 105, 195, 248, 331], "254": [616, 623], "255": [200, 201, 207, 216, 218, 232, 233, 239, 276, 279, 288, 291, 295, 308, 317, 321, 322, 324, 335, 338, 367, 374, 385, 398], "256": [3, 14, 48, 51, 60, 117, 125, 126, 169, 173], "257": [202, 206, 258, 305, 314, 316, 320, 345, 348, 376], "258": [8, 9, 39, 43, 65, 70, 82, 84, 89, 96, 136, 178], "259": [27, 35, 47, 75, 83, 98, 107, 111, 112, 122, 130, 167, 197], "260": [674, 688], "261": [212, 261, 268, 275, 285, 360, 371, 380], "262": [410, 426, 442, 456, 462, 466, 467, 469, 474, 496, 515, 526, 543, 552, 556, 561, 562, 569, 573, 578, 595, 598], "263": [650, 681], "264": [21, 31, 34, 55, 94, 97, 100, 102, 118, 135, 142, 156, 175], "265": [431, 450, 452, 468, 495, 524, 547, 548, 550, 559, 560], "266": [1, 23, 37, 49, 76, 86, 103, 139, 143, 149, 159, 165, 171, 174, 176, 177, 184], "267": [2, 18, 20, 28, 56, 60, 66, 67, 71, 79, 81, 90, 115, 125, 134, 148, 155, 162, 163, 180, 192], "268": [8, 9, 24, 34, 42, 45, 55, 94, 142, 156, 168, 170, 175, 185, 191], "269": [417, 429, 484, 525, 536, 563, 564, 568, 574], "270": [17, 57, 63, 99, 107, 108, 113, 128, 131, 149, 161, 164, 167, 183, 184], "271": [5, 7, 12, 40, 46, 48, 54, 59, 126, 138, 160], "272": [8, 9, 24, 29, 30, 34, 40, 42, 55, 136, 156, 168, 170, 185, 189, 191], "273": [605, 681], "274": [202, 224, 234, 244, 284, 292, 310, 330, 333, 399], "275": [6, 63, 75, 107, 108, 111, 113, 128, 149, 161, 164, 167, 184, 199], "276": [411, 429, 443, 484, 492, 507, 563, 564, 567, 568], "277": [606, 645, 655, 678, 688], "278": [630, 631, 653, 656, 676], "279": [215, 290, 344, 360, 363, 369, 370, 371, 378, 379, 390, 392], "280": [2, 4, 18, 20, 28, 56, 66, 67, 79, 81, 134, 148, 155, 163, 180, 192, 194, 577], "281": [602, 667, 691], "282": [223, 303, 318, 354, 382], "283": [416, 427, 428, 437, 493, 500, 501, 505, 506, 508, 528, 540, 549, 575], "284": [225, 238, 246, 250, 271, 289, 302, 313, 375, 391], "285": [215, 259, 290, 344, 369, 370, 378, 379, 390, 392], "286": [605, 697], "287": [211, 223, 249, 296, 318, 354, 382], "288": [405, 419, 443, 459, 476, 492, 507, 517, 533, 567, 588, 589], "289": [427, 428, 435, 437, 465, 493, 505, 506, 528, 535, 540, 549, 575], "290": [207, 214, 218, 227, 232, 233, 238, 239, 267, 271, 276, 279, 291, 308, 321, 322, 335, 338, 374, 385, 398], "291": [606, 668], "292": [222, 269, 277, 294, 301, 328, 342, 366, 387], "293": [15, 33, 121, 414, 421, 448, 470, 485, 486, 491, 502, 523, 570, 594], "294": [425, 585], "295": [402, 434, 498, 529, 532, 533, 544, 588], "296": [413, 427, 483, 506, 528, 535, 575, 619, 652], "297": [219, 221, 255, 274, 289, 302, 309, 329, 364, 375, 395], "298": [616, 658], "299": [0, 69, 166], "300": [215, 254, 261, 268, 275, 285, 323, 360, 369, 371, 380, 392, 397], "301": [15, 33, 81, 120, 121, 421, 470, 486, 491, 502, 523, 570, 594], "302": [402, 434, 512, 529, 532], "303": [18, 28, 60, 67, 81, 90, 120, 125, 134, 148, 155, 162, 163, 173, 180, 192], "304": [212, 258, 270, 275, 314, 325, 348, 352], "305": [410, 432, 438, 442, 447, 451, 456, 457, 462, 496, 513, 526, 534, 538, 546, 551, 556, 569, 573, 576, 578, 583, 595, 598], "306": [658, 689], "307": [6, 86, 107, 108, 128, 131, 149, 159, 161, 167, 171, 176, 177, 183, 184], "308": [433, 662], "309": [420, 435, 450, 452, 458, 465, 497, 547, 548, 550, 560, 597, 622], "310": [17, 21, 31, 39, 57, 63, 65, 89, 96, 97, 99, 102, 113, 118, 164], "311": [206, 212, 258, 298, 314, 316, 325, 348, 352, 358], "312": [410, 424, 432, 438, 447, 451, 456, 457, 462, 463, 496, 513, 534, 538, 546, 551, 556, 569, 576, 583, 621], "313": [3, 7, 14, 44, 48, 51, 54, 59, 93, 126, 138, 146, 160, 169], "314": [19, 27, 35, 58, 83, 91, 112, 129, 130, 157, 172, 197], "315": [201, 209, 233, 250, 279, 308, 317, 324, 335, 398], "316": [632, 689], "317": [605, 645, 655, 678, 688], "318": [433, 582], "319": [75, 107, 108, 111, 112, 128, 149, 161, 167, 176, 184, 197], "320": [626, 639, 649, 665, 671, 673, 677, 690], "321": [31, 39, 63, 65, 82, 84, 89, 96, 113, 118, 164, 178, 199], "322": [524, 585], "323": [5, 7, 12, 44, 46, 54, 71, 85, 90, 104, 109, 115, 132, 140, 162], "324": [433, 443, 492, 563, 568, 589], "325": [6, 11, 39, 43, 61, 63, 65, 70, 82, 113, 124, 153, 161, 178, 199], "326": [202, 206, 234, 256, 284, 304, 305, 320, 330, 340, 341, 345], "327": [8, 9, 24, 29, 30, 84, 85, 89, 96, 136, 168, 191], "328": [12, 18, 20, 44, 46, 54, 71, 90, 109, 115, 132, 140, 148, 162, 192], "329": [404, 414, 426, 442, 466, 467, 469, 474, 485, 515, 526, 543, 552, 561, 562, 569, 578, 598], "330": [157, 326], "331": [17, 23, 57, 99, 102, 108, 128, 131, 135, 164, 183, 184], "332": [446, 541], "333": [417, 500, 501, 508, 525, 564, 628], "334": [431, 450, 452, 454, 468, 495, 521, 524, 530, 548, 550, 558, 559, 560], "335": [21, 31, 34, 45, 55, 64, 94, 97, 100, 118, 142, 156, 175, 185], "336": [674, 681], "337": [213, 236, 273, 280, 339, 362, 368], "338": [407, 424, 436, 438, 441, 444, 453, 463, 471, 482, 514, 557, 571, 587, 621, 635, 696], "339": [411, 429, 443, 475, 484, 492, 507, 564, 567, 568], "340": [601, 607, 609, 611, 619, 633, 640, 648, 652, 675, 679, 693], "341": [200, 201, 209, 216, 235, 237, 243, 252, 266, 288, 295, 297, 307, 312, 315, 317, 324, 337, 346, 357, 361, 367, 377, 384], "342": [210, 255, 309, 359, 364], "343": [483, 516, 579, 607, 611, 619, 652, 660, 679, 693], "344": [78, 123, 141, 152, 154, 263, 396, 489], "345": [406, 411, 429, 460, 475, 484, 525, 536, 564, 568, 574], "346": [200, 201, 207, 209, 216, 218, 232, 233, 237, 239, 243, 253, 266, 276, 288, 295, 297, 307, 308, 312, 315, 317, 324, 335, 337, 338, 357, 367, 384, 398], "347": [636, 695], "348": [356, 393], "349": [413, 420, 441, 477, 481, 482, 488, 490, 497, 516, 547, 579, 599, 622, 660, 669, 696], "350": [2, 4, 18, 20, 25, 56, 66, 72, 77, 79, 101, 123, 133, 386, 577], "351": [400, 406, 430, 460, 473, 475, 487, 494, 503, 509, 518, 542, 545, 572, 580], "352": [10, 26, 62, 110, 119, 137, 151, 193, 198, 260, 373], "353": [631, 634, 676], "354": [223, 303, 359], "355": [407, 420, 436, 441, 453, 477, 481, 482, 488, 490, 516, 579, 586, 599, 622, 629, 660, 669, 696], "356": [478], "357": [231, 235, 237, 252, 266, 277, 301, 306, 307, 315, 319, 328, 346, 361, 366, 377, 387], "358": [606, 651], "359": [359, 382, 388], "360": [408, 409, 412, 449, 511, 522, 531, 539, 554, 584, 593], "361": [11, 36, 41, 43, 53, 61, 70, 80, 95, 106, 116, 124, 153, 181], "362": [582, 592], "363": [224, 234, 242, 244, 245, 284, 293, 300, 310, 327, 330, 336], "364": [32, 38, 50, 85, 109, 114, 132, 140, 147], "365": [206, 256, 298, 316, 320, 340, 341, 345, 358], "366": [5, 7, 24, 29, 30, 40, 85, 104, 127, 138, 168, 170, 189, 191], "367": [600, 604, 618, 632, 646, 656], "368": [10, 13, 36, 41, 43, 53, 80, 95, 106, 110, 116, 150, 181, 198], "369": [412, 430, 449, 473, 511, 518, 522, 531, 539, 584, 593], "370": [32, 38, 50, 74, 101, 109, 114, 132, 133, 140, 147], "371": [208, 251, 257, 264, 278, 283, 293, 299, 311, 349, 351, 353, 365, 372, 381], "372": [455], "373": [603, 613, 614, 625, 657, 659, 661, 666, 698, 699], "374": [10, 22, 52, 53, 62, 80, 110, 119, 137, 182, 188, 196], "375": [406, 416, 423, 428, 437, 460, 487, 494, 522, 536, 545, 572, 574], "376": [13, 26, 32, 36, 38, 41, 74, 78, 95, 106, 116, 147, 150, 186, 198, 373], "377": [15, 414, 418, 426, 466, 467, 474, 485, 486, 523, 543, 552, 562, 570, 581, 594, 598], "378": [37, 49, 86, 103, 139, 143, 159, 165, 167, 171, 176, 177, 190], "379": [445], "380": [412, 423, 440, 450, 452, 458, 465, 520, 540, 547, 548, 550, 597], "381": [11, 19, 47, 58, 73, 75, 83, 98, 111, 112, 122, 124, 129, 179, 197], "382": [206, 258, 305, 349, 376], "383": [432, 444, 451, 513, 534, 538, 546, 551, 555, 566, 571, 576, 583, 590], "384": [43, 50, 70, 82, 84, 116, 153, 178, 181, 199], "385": [610, 612, 626, 639, 643, 644, 649, 671, 673, 684, 685, 690], "386": [600, 659, 680], "387": [49, 91, 112, 130, 139, 143, 165, 167, 171, 172, 176, 190, 197]}
