# Supplementary material for: Single-cell trajectories reconstruction, exploration and mapping of omics data with STREAM
Source: Nat Commun. 2019 Apr 23;10:1903. doi: 10.1038/s41467-019-09670-4 (PMC6478907; doi:10.1038/s41467-019-09670-4)
Supplement: Supplementary file 5 — Supplementary Data 2 [file 41467_2019_9670_MOESM5_ESM.zip › Sup_data2/Synthetic/sctda/sctda_synthetic.ipynb]

# %% [code]
%matplotlib notebook

# %% [code]
# %matplotlib gtk3
import random
import numpy
import scTDA
import cPickle
import scipy.stats
import pylab as plt

# %% [code]
import matplotlib as mpl
mpl.style.use('classic')
mpl.rc('pdf', fonttype=42)

# %% [markdown]
# Generation of the simulated data

# %% [markdown]
The following commands were used to generate the simulated data with k branch events (if you re-run it it will overwrite the tables that were used in the paper):

# %% [code]
# k = 2 # number of lineage branching events (= 1, 2, or 3)

# %% [code]
# Generate principal components:

# %% [code]
# n0 = [350, 233, 200, 167]
# n1 = [350, 233, 200, 167]
# n2 = [0, 234, 200, 166]
# n3 = [0, 0, 100, 100]
# n4 = [0, 0, 0, 100]

# %% [code]
# t0 = numpy.array([random.uniform(0,0.2) for _ in range(n0[k])])
# u0 = numpy.array([0 for _ in range(n0[k])])
# v0 = numpy.array([0 for _ in range(n0[k])])
# c0 = ['b' for _ in range(n0[k])]

# %% [code]
# t1 = numpy.array([random.uniform(0.2,0.7) for _ in range(n1[k])])
# u1 = -t1+0.2
# v1 = numpy.array([0 for _ in range(n1[k])])
# c1 = ['y' for _ in range(n1[k])]

# %% [code]
# t2 = numpy.array([random.uniform(0.2,0.7) for _ in range(n2[k])])
# u2 = t2-0.2
# v2 = numpy.array([0 for _ in range(n2[k])])
# c2 = ['g' for _ in range(n2[k])]

# %% [code]
# t3 = numpy.array([random.uniform(0.4,0.7) for _ in range(n3[k])])
# u3 = 0.6-t3
# v3 = numpy.array([0 for _ in range(n3[k])])
# c3 = ['r' for _ in range(n3[k])]

# %% [code]
# t4 = numpy.array([random.uniform(0.4,0.7) for _ in range(n4[k])])
# u4 = [-0.2 for _ in range(n4[k])]
# v4 = t4-0.4
# c4 = ['k' for _ in range(n4[k])]

# %% [code]
# u = numpy.array(list(u0)+list(u1)+list(u2)+list(u3)+list(u4))
# t = numpy.array(list(t0)+list(t1)+list(t2)+list(t3)+list(t4))
# v = numpy.array(list(v0)+list(v1)+list(v2)+list(v3)+list(v4))
# c = c0+c1+c2+c3+c4

# %% [code]
# g1 = 100.0*(2*u/(0.2+numpy.power(u,2)+numpy.power(t,2))+numpy.random.normal(0,0.08,700)+1.5)
# g2 = 100.0*(2*t/(0.6+numpy.power(u,2)+numpy.power(t,2))+numpy.random.normal(0,0.08,700)+1.5)
# g3 = 100.0*((-0.2+numpy.power(u,2)+numpy.power(t,2))/(0.2+numpy.power(u,2)+numpy.power(t,2))+numpy.random.normal(0,0.08,700)+1.5)
# g4 = 100.0*(numpy.sqrt(v)+numpy.random.normal(0,0.08,700)+1.5)

# %% [code]
# def sigmoid(x,x0,a):
#   return 1.0 / (1.0 + numpy.exp(a*(x0-x)))

# %% [code]
# b = []
# for m in t:
#     p = random.uniform(0,1.0)
#     if p > sigmoid(m,0.23,15.0):
#         b.append(1)
#     elif p > sigmoid(m,0.47,15.0):
#         b.append(2)
#     else:
#         b.append(3)

# %% [code]
# with open('data_synthetic_k' + str(k) + '_0.cpickle','wb') as f:
#     cPickle.dump([g1,g2,g3,g4,c,u,v,t,b],f)

# %% [code]
# with open('data_synthetic_k' + str(k) + '_0.cpickle','r') as f:
#     [g1,g2,g3,g4,c,u,v,t,b] = cPickle.load(f)

# %% [code]
# f = open('data_synthetic_k' + str(k) + '_0.txt','w')
# f.write('ID\ttimepoint\tlib\trealtime\tg1\tg2\tg3\tg4\n')
# for n, [t0, l, y, m1, m2, m3, m4] in enumerate(zip(b,c,t,g1,g2,g3,g4)):
#     f.write(str(n) + '\t' + str(t0) + '\t' + l + '\t' + str(y) + '\t' + str(m1) + '\t' + str(m2) + '\t' + str(m3) + '\t' + str(m4) + '\n')
# f.close()

# %% [code]
# Generate 500 correlated genes accordingly to simulated principal components:

# %% [code]
# g1 = []
# g2 = []
# g3 = []
# g4 = []
# st = []
# f = open('data_synthetic_k' + str(k) + '_0.txt','r')
# for n, line in enumerate(f):
#     if n > 0:
#         sp = line[:-1].split('\t')
#         st.append(sp[:4])
#         g1.append(float(sp[4]))
#         g2.append(float(sp[5]))
#         g3.append(float(sp[6]))
#         g4.append(float(sp[7]))
# f.close()

# %% [code]
# genes = []
# for m in range(125):
#     genes.append(numpy.array(g1)*numpy.random.normal(1.0,0.2)*numpy.random.normal(1.0,0.2,700))
#     genes.append(numpy.array(g2)*numpy.random.normal(1.0,0.2)*numpy.random.normal(1.0,0.2,700))
#     genes.append(numpy.array(g3)*numpy.random.normal(1.0,0.2)*numpy.random.normal(1.0,0.2,700))
#     genes.append(numpy.array(g4)*numpy.random.normal(1.0,0.2)*numpy.random.normal(1.0,0.2,700))

# %% [code]
# genest = numpy.transpose(numpy.array(genes))

# %% [code]
# f = open('data_synthetic_k' + str(k) + '_1.txt','w')
# sr = 'ID\ttimepoint\tlib\trealtime\t'
# for n in range(500):
#     sr += 'g' + str(n) + '\t' 
# f.write(sr[:-1] + '\n')
# for n, m in enumerate(list(genest)):
#     sr = ''
#     for q in st[n]:
#         sr += q + '\t'
#     for q in list(m):
#         sr += str(q) + '\t'
#     f.write(sr[:-1] + '\n')
# f.close()

# %% [code]
# Generate 300 correlated genes and 200 non-correlated genes accordingly to simulated principal components, without dropout

# %% [code]
# genes = []
# st = []
# f = open('data_synthetic_k' + str(k) + '_1.txt','r')
# for n, line in enumerate(f):
#     if n>0:
#         sp = line[:-1].split('\t')
#         genes.append(map(lambda x: float(x), sp[4:]))
#         st.append(sp[:4])
# f.close()

# %% [code]
# genest = numpy.transpose(numpy.array(genes))

# %% [code]
# for m in list(genest)[:200]:
#     numpy.random.shuffle(m)

# %% [code]
# for m in range(200):
#     genest[m,:] = numpy.random.normal(200.0,50.0)*numpy.random.normal(1.0,0.2,700)

# %% [code]
# genes = numpy.transpose(numpy.array(genest))

# %% [code]
# f = open('data_synthetic_k' + str(k) + '_2.txt','w')
# sr = 'ID\ttimepoint\tlib\trealtime\t'
# for n in range(500):
#     sr += 'g' + str(n) + '\t' 
# f.write(sr[:-1] + '\n')
# for n, m in enumerate(list(genes)):
#     sr = ''
#     for q in st[n]:
#         sr += q + '\t'
#     for q in list(m):
#         sr += str(q) + '\t'
#     f.write(sr[:-1] + '\n')
# f.close()

# %% [code]
# scTDA.ParseAyasdiGraph('scTDA_synthetic_k1_2', "1481815709263", "-4243446109426354436", "pablo.g.camara@gmail.com", "xxx")

# %% [code]
# scTDA.ParseAyasdiGraph('scTDA_synthetic_k2_2', "1481813808747", "-8105799186267061701", "pablo.g.camara@gmail.com", "xxx")

# %% [code]
# scTDA.ParseAyasdiGraph('scTDA_synthetic_k3_2', "1481819086502", "-7491967950665360786", "pablo.g.camara@gmail.com", "xxx")

# %% [code]
# Generate 300 correlated genes and 200 non-correlated genes accordingly to simulated principal components, with dropout

# %% [code]
# genes = []
# st = []
# f = open('data_synthetic_k' + str(k) + '_2.txt','r')
# for n, line in enumerate(f):
#     if n>0:
#         sp = line[:-1].split('\t')
#         genes.append(map(lambda x: float(x), sp[4:]))
#         st.append(sp[:4])
# f.close()

# %% [code]
# genesd = []
# for m1 in genes:
#     genesd.append([])
#     for m2 in m1:
#         p = random.uniform(0,1.0)
#         if p > sigmoid(numpy.log10(m2),1.0, -1.0):
#             genesd[-1].append(m2)
#         else:
#             genesd[-1].append(0.0)

# %% [code]
# f = open('data_synthetic_k' + str(k) + '_3.txt','w')
# sr = 'ID\ttimepoint\tlib\trealtime\t'
# for n in range(500):
#     sr += 'g' + str(n) + '\t' 
# f.write(sr[:-1] + '\n')
# for n, m in enumerate(list(genesd)):
#     sr = ''
#     for q in st[n]:
#         sr += q + '\t'
#     for q in list(m):
#         sr += str(q) + '\t'
#     f.write(sr[:-1] + '\n')
# f.close()

# %% [code]
# scTDA.ParseAyasdiGraph('scTDA_synthetic_k1_3', "1481816791736", "-7910617160522408488", "pablo.g.camara@gmail.com", "xxx")

# %% [code]
# scTDA.ParseAyasdiGraph('scTDA_synthetic_k2_3', "1481815164296", "-5127155528989245570", "pablo.g.camara@gmail.com", "xxx")

# %% [code]
# scTDA.ParseAyasdiGraph('scTDA_synthetic_k3_3', "1481819394034", "6000082947425316149", "pablo.g.camara@gmail.com", "xxx")

# %% [markdown]
# Example in Fig. 2b: k = 2 branching points and no dropout events:

# %% [code]
tt = 'k2_2'

# %% [code]
cde = scTDA.RootedGraph("scTDA_synthetic_" + tt, "data_synthetic_" + tt + ".txt", log2=False, posgl=True)
cde.draw('_dist_root', weight=8.0);
plt.tight_layout()
plt.savefig("dist_root.pdf", dpi=100)

# %% [code]
# cde.draw_skeleton('timepoint', markpath=True);

# %% [code]
len(cde.pl)

# %% [code]
dicdis = {}
for m in cde.pl:
    l = cde.dicdis[m]
    for n in cde.dic[m]:
        if n not in dicdis.keys():
            dicdis[n] = [l,]
        else:
            dicdis[n].append(l)
dicreal = {}
f = open('data_synthetic_' + tt + '.txt','r')
for n, line in enumerate(f):
    if n>0:
        sp = line[:-1].split('\t')
        dicreal[n-1]=float(sp[3])
f.close()
x = []
y = []
for m in dicdis.keys():
    x.append(numpy.mean(dicdis[m]))
    y.append(dicreal[m])
scipy.stats.pearsonr(x,y)    

# %% [code]
import numpy as np

# %% [code]
np.unique(cde.dicdis.values())

# %% [code]
scipy.stats.spearmanr(x,y)

# %% [code]
scipy.stats.kendalltau(x,y)

# %% [code]
