# Supplementary material for: Single-cell trajectories reconstruction, exploration and mapping of omics data with STREAM
Source: Nat Commun. 2019 Apr 23;10:1903. doi: 10.1038/s41467-019-09670-4 (PMC6478907; doi:10.1038/s41467-019-09670-4)
Supplement: Supplementary file 5 — Supplementary Data 2 [file 41467_2019_9670_MOESM5_ESM.zip › Sup_data2/Synthetic/sctda/scTDA_synthetic_k2_2.gexf]

<?xml version="1.0" encoding="UTF-8"?>
<gexf xmlns="http://www.gexf.net/1.2draft" version="1.2">
	<graph mode="static" defaultedgetype="undirected">
		<nodes>
			<node id="0" label="17" />
			<node id="1" label="10" />
			<node id="2" label="13" />
			<node id="3" label="2" />
			<node id="4" label="7" />
			<node id="5" label="13" />
			<node id="6" label="12" />
			<node id="7" label="13" />
			<node id="8" label="6" />
			<node id="9" label="10" />
			<node id="10" label="9" />
			<node id="11" label="2" />
			<node id="12" label="6" />
			<node id="13" label="9" />
			<node id="14" label="14" />
			<node id="15" label="11" />
			<node id="16" label="14" />
			<node id="17" label="9" />
			<node id="18" label="25" />
			<node id="19" label="4" />
			<node id="20" label="16" />
			<node id="21" label="2" />
			<node id="22" label="11" />
			<node id="23" label="8" />
			<node id="24" label="5" />
			<node id="25" label="11" />
			<node id="26" label="13" />
			<node id="27" label="12" />
			<node id="28" label="20" />
			<node id="29" label="8" />
			<node id="30" label="10" />
			<node id="31" label="15" />
			<node id="32" label="4" />
			<node id="33" label="13" />
			<node id="34" label="15" />
			<node id="35" label="3" />
			<node id="36" label="21" />
			<node id="37" label="9" />
			<node id="38" label="8" />
			<node id="39" label="15" />
			<node id="40" label="11" />
			<node id="41" label="15" />
			<node id="42" label="10" />
			<node id="43" label="10" />
			<node id="44" label="10" />
			<node id="45" label="6" />
			<node id="46" label="12" />
			<node id="47" label="12" />
			<node id="48" label="8" />
			<node id="49" label="14" />
			<node id="50" label="4" />
			<node id="51" label="8" />
			<node id="52" label="18" />
			<node id="53" label="6" />
			<node id="54" label="2" />
			<node id="55" label="11" />
			<node id="56" label="16" />
			<node id="57" label="15" />
			<node id="58" label="12" />
			<node id="59" label="5" />
			<node id="60" label="10" />
			<node id="61" label="4" />
			<node id="62" label="11" />
			<node id="63" label="10" />
			<node id="64" label="13" />
			<node id="65" label="7" />
			<node id="66" label="16" />
			<node id="67" label="11" />
			<node id="68" label="6" />
			<node id="69" label="13" />
			<node id="70" label="2" />
			<node id="71" label="8" />
			<node id="72" label="17" />
			<node id="73" label="16" />
			<node id="74" label="7" />
			<node id="75" label="15" />
			<node id="76" label="20" />
			<node id="77" label="10" />
			<node id="78" label="2" />
			<node id="79" label="16" />
			<node id="80" label="7" />
			<node id="81" label="13" />
			<node id="82" label="13" />
			<node id="83" label="17" />
			<node id="84" label="15" />
			<node id="85" label="11" />
			<node id="86" label="16" />
			<node id="87" label="12" />
			<node id="88" label="14" />
			<node id="89" label="6" />
			<node id="90" label="13" />
			<node id="91" label="9" />
			<node id="92" label="20" />
			<node id="93" label="15" />
			<node id="94" label="15" />
			<node id="95" label="2" />
			<node id="96" label="11" />
			<node id="97" label="11" />
			<node id="98" label="4" />
			<node id="99" label="9" />
			<node id="100" label="10" />
			<node id="101" label="14" />
			<node id="102" label="5" />
			<node id="103" label="11" />
			<node id="104" label="14" />
			<node id="105" label="12" />
			<node id="106" label="2" />
			<node id="107" label="6" />
			<node id="108" label="18" />
			<node id="109" label="4" />
			<node id="110" label="5" />
			<node id="111" label="2" />
			<node id="112" label="12" />
			<node id="113" label="5" />
			<node id="114" label="11" />
			<node id="115" label="8" />
			<node id="116" label="4" />
			<node id="117" label="15" />
			<node id="118" label="14" />
			<node id="119" label="10" />
			<node id="120" label="16" />
			<node id="121" label="5" />
			<node id="122" label="11" />
			<node id="123" label="17" />
			<node id="124" label="5" />
			<node id="125" label="10" />
			<node id="126" label="10" />
			<node id="127" label="14" />
			<node id="128" label="2" />
			<node id="129" label="8" />
			<node id="130" label="18" />
			<node id="131" label="17" />
			<node id="132" label="10" />
			<node id="133" label="11" />
			<node id="134" label="26" />
			<node id="135" label="9" />
			<node id="136" label="3" />
			<node id="137" label="15" />
			<node id="138" label="2" />
			<node id="139" label="15" />
			<node id="140" label="11" />
			<node id="141" label="13" />
			<node id="142" label="11" />
			<node id="143" label="12" />
			<node id="144" label="4" />
			<node id="145" label="5" />
			<node id="146" label="8" />
			<node id="147" label="6" />
			<node id="148" label="12" />
			<node id="149" label="22" />
			<node id="150" label="11" />
			<node id="151" label="22" />
			<node id="152" label="9" />
			<node id="153" label="12" />
			<node id="154" label="12" />
			<node id="155" label="4" />
			<node id="156" label="11" />
			<node id="157" label="10" />
			<node id="158" label="16" />
			<node id="159" label="13" />
			<node id="160" label="19" />
			<node id="161" label="15" />
			<node id="162" label="19" />
			<node id="163" label="17" />
			<node id="164" label="4" />
			<node id="165" label="22" />
			<node id="166" label="8" />
			<node id="167" label="6" />
			<node id="168" label="14" />
			<node id="169" label="2" />
			<node id="170" label="4" />
			<node id="171" label="11" />
			<node id="172" label="2" />
			<node id="173" label="11" />
			<node id="174" label="14" />
			<node id="175" label="15" />
			<node id="176" label="2" />
			<node id="177" label="11" />
			<node id="178" label="11" />
			<node id="179" label="12" />
			<node id="180" label="16" />
			<node id="181" label="12" />
			<node id="182" label="10" />
			<node id="183" label="5" />
			<node id="184" label="17" />
			<node id="185" label="4" />
			<node id="186" label="11" />
			<node id="187" label="2" />
			<node id="188" label="13" />
			<node id="189" label="12" />
			<node id="190" label="15" />
			<node id="191" label="14" />
			<node id="192" label="10" />
			<node id="193" label="3" />
			<node id="194" label="8" />
			<node id="195" label="12" />
			<node id="196" label="22" />
			<node id="197" label="9" />
			<node id="198" label="21" />
			<node id="199" label="3" />
			<node id="200" label="9" />
			<node id="201" label="11" />
			<node id="202" label="12" />
			<node id="203" label="9" />
			<node id="204" label="9" />
			<node id="205" label="9" />
			<node id="206" label="2" />
			<node id="207" label="10" />
			<node id="208" label="15" />
			<node id="209" label="11" />
			<node id="210" label="12" />
			<node id="211" label="9" />
			<node id="212" label="14" />
			<node id="213" label="15" />
			<node id="214" label="13" />
			<node id="215" label="5" />
			<node id="216" label="9" />
			<node id="217" label="2" />
			<node id="218" label="13" />
			<node id="219" label="16" />
			<node id="220" label="2" />
			<node id="221" label="7" />
			<node id="222" label="4" />
			<node id="223" label="11" />
			<node id="224" label="12" />
			<node id="225" label="21" />
			<node id="226" label="12" />
			<node id="227" label="2" />
			<node id="228" label="6" />
			<node id="229" label="10" />
			<node id="230" label="15" />
			<node id="231" label="15" />
			<node id="232" label="7" />
			<node id="233" label="18" />
			<node id="234" label="6" />
			<node id="235" label="3" />
			<node id="236" label="9" />
			<node id="237" label="16" />
			<node id="238" label="8" />
			<node id="239" label="10" />
			<node id="240" label="10" />
			<node id="241" label="2" />
			<node id="242" label="7" />
			<node id="243" label="13" />
			<node id="244" label="15" />
			<node id="245" label="7" />
			<node id="246" label="14" />
			<node id="247" label="8" />
			<node id="248" label="5" />
			<node id="249" label="12" />
			<node id="250" label="8" />
			<node id="251" label="2" />
			<node id="252" label="13" />
			<node id="253" label="5" />
			<node id="254" label="2" />
			<node id="255" label="24" />
			<node id="256" label="10" />
			<node id="257" label="10" />
			<node id="258" label="12" />
			<node id="259" label="13" />
			<node id="260" label="2" />
			<node id="261" label="8" />
			<node id="262" label="22" />
			<node id="263" label="2" />
			<node id="264" label="13" />
			<node id="265" label="11" />
			<node id="266" label="17" />
			<node id="267" label="21" />
			<node id="268" label="15" />
			<node id="269" label="9" />
			<node id="270" label="15" />
			<node id="271" label="11" />
			<node id="272" label="16" />
			<node id="273" label="2" />
			<node id="274" label="10" />
			<node id="275" label="14" />
			<node id="276" label="10" />
			<node id="277" label="5" />
			<node id="278" label="5" />
			<node id="279" label="12" />
			<node id="280" label="18" />
			<node id="281" label="3" />
			<node id="282" label="5" />
			<node id="283" label="14" />
			<node id="284" label="10" />
			<node id="285" label="10" />
			<node id="286" label="2" />
			<node id="287" label="7" />
			<node id="288" label="12" />
			<node id="289" label="13" />
			<node id="290" label="21" />
			<node id="291" label="2" />
			<node id="292" label="9" />
			<node id="293" label="14" />
			<node id="294" label="2" />
			<node id="295" label="8" />
			<node id="296" label="9" />
			<node id="297" label="11" />
			<node id="298" label="2" />
			<node id="299" label="3" />
			<node id="300" label="13" />
			<node id="301" label="13" />
			<node id="302" label="5" />
			<node id="303" label="16" />
			<node id="304" label="8" />
			<node id="305" label="24" />
			<node id="306" label="2" />
			<node id="307" label="15" />
			<node id="308" label="2" />
			<node id="309" label="13" />
			<node id="310" label="15" />
			<node id="311" label="10" />
			<node id="312" label="21" />
			<node id="313" label="14" />
			<node id="314" label="12" />
			<node id="315" label="10" />
			<node id="316" label="2" />
			<node id="317" label="5" />
			<node id="318" label="2" />
			<node id="319" label="12" />
			<node id="320" label="8" />
			<node id="321" label="13" />
			<node id="322" label="2" />
			<node id="323" label="15" />
			<node id="324" label="6" />
			<node id="325" label="15" />
			<node id="326" label="12" />
			<node id="327" label="12" />
			<node id="328" label="15" />
			<node id="329" label="18" />
			<node id="330" label="2" />
			<node id="331" label="12" />
			<node id="332" label="2" />
			<node id="333" label="7" />
			<node id="334" label="14" />
			<node id="335" label="14" />
			<node id="336" label="2" />
			<node id="337" label="7" />
			<node id="338" label="17" />
			<node id="339" label="10" />
			<node id="340" label="12" />
			<node id="341" label="24" />
			<node id="342" label="5" />
			<node id="343" label="10" />
			<node id="344" label="8" />
			<node id="345" label="11" />
			<node id="346" label="30" />
			<node id="347" label="2" />
			<node id="348" label="2" />
			<node id="349" label="17" />
			<node id="350" label="15" />
			<node id="351" label="15" />
			<node id="352" label="11" />
			<node id="353" label="3" />
			<node id="354" label="3" />
			<node id="355" label="19" />
			<node id="356" label="1" />
			<node id="357" label="17" />
			<node id="358" label="2" />
			<node id="359" label="3" />
			<node id="360" label="11" />
			<node id="361" label="14" />
			<node id="362" label="2" />
			<node id="363" label="12" />
			<node id="364" label="9" />
			<node id="365" label="9" />
			<node id="366" label="14" />
			<node id="367" label="6" />
			<node id="368" label="14" />
			<node id="369" label="11" />
			<node id="370" label="11" />
			<node id="371" label="15" />
			<node id="372" label="1" />
			<node id="373" label="10" />
			<node id="374" label="12" />
			<node id="375" label="13" />
			<node id="376" label="16" />
			<node id="377" label="17" />
			<node id="378" label="13" />
			<node id="379" label="1" />
			<node id="380" label="13" />
			<node id="381" label="15" />
			<node id="382" label="5" />
			<node id="383" label="14" />
			<node id="384" label="10" />
			<node id="385" label="12" />
			<node id="386" label="3" />
			<node id="387" label="13" />
		</nodes>
		<edges>
			<edge id="0" source="0" target="15" />
			<edge id="1" source="0" target="20" />
			<edge id="2" source="0" target="28" />
			<edge id="3" source="0" target="96" />
			<edge id="4" source="0" target="149" />
			<edge id="5" source="0" target="165" />
			<edge id="6" source="0" target="191" />
			<edge id="7" source="0" target="196" />
			<edge id="8" source="0" target="204" />
			<edge id="9" source="0" target="225" />
			<edge id="10" source="0" target="338" />
			<edge id="11" source="0" target="349" />
			<edge id="12" source="0" target="355" />
			<edge id="13" source="0" target="383" />
			<edge id="14" source="1" target="9" />
			<edge id="15" source="1" target="21" />
			<edge id="16" source="1" target="39" />
			<edge id="17" source="1" target="140" />
			<edge id="18" source="1" target="147" />
			<edge id="19" source="1" target="148" />
			<edge id="20" source="1" target="152" />
			<edge id="21" source="1" target="156" />
			<edge id="22" source="1" target="186" />
			<edge id="23" source="1" target="189" />
			<edge id="24" source="1" target="202" />
			<edge id="25" source="1" target="207" />
			<edge id="26" source="1" target="214" />
			<edge id="27" source="1" target="253" />
			<edge id="28" source="1" target="352" />
			<edge id="29" source="1" target="376" />
			<edge id="30" source="2" target="18" />
			<edge id="31" source="2" target="21" />
			<edge id="32" source="2" target="56" />
			<edge id="33" source="2" target="134" />
			<edge id="34" source="2" target="151" />
			<edge id="35" source="2" target="198" />
			<edge id="36" source="2" target="341" />
			<edge id="37" source="2" target="346" />
			<edge id="38" source="2" target="357" />
			<edge id="39" source="3" target="111" />
			<edge id="40" source="3" target="144" />
			<edge id="41" source="3" target="241" />
			<edge id="42" source="3" target="277" />
			<edge id="43" source="3" target="291" />
			<edge id="44" source="3" target="358" />
			<edge id="45" source="4" target="8" />
			<edge id="46" source="4" target="24" />
			<edge id="47" source="4" target="49" />
			<edge id="48" source="4" target="64" />
			<edge id="49" source="4" target="105" />
			<edge id="50" source="4" target="116" />
			<edge id="51" source="4" target="145" />
			<edge id="52" source="4" target="205" />
			<edge id="53" source="4" target="238" />
			<edge id="54" source="4" target="246" />
			<edge id="55" source="4" target="287" />
			<edge id="56" source="4" target="297" />
			<edge id="57" source="4" target="342" />
			<edge id="58" source="4" target="354" />
			<edge id="59" source="4" target="359" />
			<edge id="60" source="5" target="13" />
			<edge id="61" source="5" target="66" />
			<edge id="62" source="5" target="72" />
			<edge id="63" source="5" target="108" />
			<edge id="64" source="5" target="143" />
			<edge id="65" source="5" target="158" />
			<edge id="66" source="5" target="209" />
			<edge id="67" source="5" target="212" />
			<edge id="68" source="5" target="237" />
			<edge id="69" source="5" target="267" />
			<edge id="70" source="5" target="280" />
			<edge id="71" source="5" target="344" />
			<edge id="72" source="5" target="350" />
			<edge id="73" source="6" target="15" />
			<edge id="74" source="6" target="20" />
			<edge id="75" source="6" target="60" />
			<edge id="76" source="6" target="63" />
			<edge id="77" source="6" target="96" />
			<edge id="78" source="6" target="114" />
			<edge id="79" source="6" target="132" />
			<edge id="80" source="6" target="155" />
			<edge id="81" source="6" target="168" />
			<edge id="82" source="6" target="191" />
			<edge id="83" source="6" target="196" />
			<edge id="84" source="6" target="226" />
			<edge id="85" source="6" target="236" />
			<edge id="86" source="6" target="265" />
			<edge id="87" source="6" target="289" />
			<edge id="88" source="6" target="296" />
			<edge id="89" source="6" target="309" />
			<edge id="90" source="6" target="343" />
			<edge id="91" source="6" target="349" />
			<edge id="92" source="6" target="355" />
			<edge id="93" source="6" target="380" />
			<edge id="94" source="7" target="16" />
			<edge id="95" source="7" target="33" />
			<edge id="96" source="7" target="40" />
			<edge id="97" source="7" target="141" />
			<edge id="98" source="7" target="146" />
			<edge id="99" source="7" target="153" />
			<edge id="100" source="7" target="161" />
			<edge id="101" source="7" target="180" />
			<edge id="102" source="7" target="188" />
			<edge id="103" source="7" target="194" />
			<edge id="104" source="7" target="201" />
			<edge id="105" source="7" target="208" />
			<edge id="106" source="7" target="213" />
			<edge id="107" source="7" target="231" />
			<edge id="108" source="7" target="339" />
			<edge id="109" source="7" target="345" />
			<edge id="110" source="7" target="351" />
			<edge id="111" source="7" target="375" />
			<edge id="112" source="8" target="64" />
			<edge id="113" source="8" target="113" />
			<edge id="114" source="8" target="116" />
			<edge id="115" source="8" target="145" />
			<edge id="116" source="8" target="205" />
			<edge id="117" source="8" target="238" />
			<edge id="118" source="8" target="284" />
			<edge id="119" source="8" target="287" />
			<edge id="120" source="8" target="359" />
			<edge id="121" source="9" target="21" />
			<edge id="122" source="9" target="31" />
			<edge id="123" source="9" target="39" />
			<edge id="124" source="9" target="140" />
			<edge id="125" source="9" target="147" />
			<edge id="126" source="9" target="148" />
			<edge id="127" source="9" target="152" />
			<edge id="128" source="9" target="156" />
			<edge id="129" source="9" target="181" />
			<edge id="130" source="9" target="186" />
			<edge id="131" source="9" target="189" />
			<edge id="132" source="9" target="202" />
			<edge id="133" source="9" target="207" />
			<edge id="134" source="9" target="214" />
			<edge id="135" source="9" target="352" />
			<edge id="136" source="9" target="374" />
			<edge id="137" source="9" target="376" />
			<edge id="138" source="10" target="17" />
			<edge id="139" source="10" target="38" />
			<edge id="140" source="10" target="43" />
			<edge id="141" source="10" target="157" />
			<edge id="142" source="10" target="182" />
			<edge id="143" source="10" target="192" />
			<edge id="144" source="10" target="200" />
			<edge id="145" source="10" target="211" />
			<edge id="146" source="10" target="232" />
			<edge id="147" source="10" target="373" />
			<edge id="148" source="11" target="197" />
			<edge id="149" source="11" target="281" />
			<edge id="150" source="12" target="68" />
			<edge id="151" source="12" target="77" />
			<edge id="152" source="12" target="98" />
			<edge id="153" source="12" target="107" />
			<edge id="154" source="12" target="116" />
			<edge id="155" source="12" target="183" />
			<edge id="156" source="12" target="215" />
			<edge id="157" source="12" target="242" />
			<edge id="158" source="12" target="282" />
			<edge id="159" source="12" target="287" />
			<edge id="160" source="12" target="348" />
			<edge id="161" source="12" target="354" />
			<edge id="162" source="12" target="359" />
			<edge id="163" source="13" target="34" />
			<edge id="164" source="13" target="39" />
			<edge id="165" source="13" target="140" />
			<edge id="166" source="13" target="143" />
			<edge id="167" source="13" target="148" />
			<edge id="168" source="13" target="156" />
			<edge id="169" source="13" target="158" />
			<edge id="170" source="13" target="179" />
			<edge id="171" source="13" target="189" />
			<edge id="172" source="13" target="209" />
			<edge id="173" source="13" target="212" />
			<edge id="174" source="13" target="230" />
			<edge id="175" source="13" target="344" />
			<edge id="176" source="13" target="350" />
			<edge id="177" source="13" target="368" />
			<edge id="178" source="13" target="370" />
			<edge id="179" source="13" target="376" />
			<edge id="180" source="14" target="52" />
			<edge id="181" source="14" target="58" />
			<edge id="182" source="14" target="142" />
			<edge id="183" source="14" target="154" />
			<edge id="184" source="14" target="190" />
			<edge id="185" source="14" target="195" />
			<edge id="186" source="14" target="203" />
			<edge id="187" source="14" target="210" />
			<edge id="188" source="14" target="261" />
			<edge id="189" source="14" target="300" />
			<edge id="190" source="14" target="337" />
			<edge id="191" source="14" target="371" />
			<edge id="192" source="15" target="20" />
			<edge id="193" source="15" target="53" />
			<edge id="194" source="15" target="149" />
			<edge id="195" source="15" target="150" />
			<edge id="196" source="15" target="155" />
			<edge id="197" source="15" target="191" />
			<edge id="198" source="15" target="196" />
			<edge id="199" source="15" target="245" />
			<edge id="200" source="15" target="250" />
			<edge id="201" source="15" target="296" />
			<edge id="202" source="15" target="338" />
			<edge id="203" source="15" target="340" />
			<edge id="204" source="15" target="343" />
			<edge id="205" source="15" target="349" />
			<edge id="206" source="15" target="355" />
			<edge id="207" source="16" target="33" />
			<edge id="208" source="16" target="69" />
			<edge id="209" source="16" target="74" />
			<edge id="210" source="16" target="80" />
			<edge id="211" source="16" target="112" />
			<edge id="212" source="16" target="126" />
			<edge id="213" source="16" target="141" />
			<edge id="214" source="16" target="146" />
			<edge id="215" source="16" target="153" />
			<edge id="216" source="16" target="161" />
			<edge id="217" source="16" target="180" />
			<edge id="218" source="16" target="188" />
			<edge id="219" source="16" target="208" />
			<edge id="220" source="16" target="213" />
			<edge id="221" source="16" target="231" />
			<edge id="222" source="16" target="240" />
			<edge id="223" source="16" target="269" />
			<edge id="224" source="16" target="276" />
			<edge id="225" source="16" target="283" />
			<edge id="226" source="16" target="333" />
			<edge id="227" source="16" target="339" />
			<edge id="228" source="16" target="345" />
			<edge id="229" source="16" target="351" />
			<edge id="230" source="16" target="375" />
			<edge id="231" source="17" target="23" />
			<edge id="232" source="17" target="38" />
			<edge id="233" source="17" target="55" />
			<edge id="234" source="17" target="150" />
			<edge id="235" source="17" target="157" />
			<edge id="236" source="17" target="182" />
			<edge id="237" source="17" target="192" />
			<edge id="238" source="17" target="200" />
			<edge id="239" source="17" target="232" />
			<edge id="240" source="17" target="248" />
			<edge id="241" source="17" target="340" />
			<edge id="242" source="18" target="57" />
			<edge id="243" source="18" target="87" />
			<edge id="244" source="18" target="101" />
			<edge id="245" source="18" target="134" />
			<edge id="246" source="18" target="151" />
			<edge id="247" source="18" target="162" />
			<edge id="248" source="18" target="252" />
			<edge id="249" source="18" target="255" />
			<edge id="250" source="18" target="290" />
			<edge id="251" source="18" target="315" />
			<edge id="252" source="18" target="341" />
			<edge id="253" source="18" target="346" />
			<edge id="254" source="19" target="65" />
			<edge id="255" source="19" target="109" />
			<edge id="256" source="19" target="144" />
			<edge id="257" source="19" target="193" />
			<edge id="258" source="19" target="199" />
			<edge id="259" source="19" target="278" />
			<edge id="260" source="19" target="353" />
			<edge id="261" source="20" target="28" />
			<edge id="262" source="20" target="86" />
			<edge id="263" source="20" target="100" />
			<edge id="264" source="20" target="149" />
			<edge id="265" source="20" target="155" />
			<edge id="266" source="20" target="165" />
			<edge id="267" source="20" target="191" />
			<edge id="268" source="20" target="196" />
			<edge id="269" source="20" target="225" />
			<edge id="270" source="20" target="245" />
			<edge id="271" source="20" target="250" />
			<edge id="272" source="20" target="312" />
			<edge id="273" source="20" target="338" />
			<edge id="274" source="20" target="343" />
			<edge id="275" source="20" target="349" />
			<edge id="276" source="20" target="355" />
			<edge id="277" source="21" target="56" />
			<edge id="278" source="21" target="147" />
			<edge id="279" source="21" target="152" />
			<edge id="280" source="21" target="357" />
			<edge id="281" source="22" target="62" />
			<edge id="282" source="22" target="71" />
			<edge id="283" source="22" target="74" />
			<edge id="284" source="22" target="80" />
			<edge id="285" source="22" target="115" />
			<edge id="286" source="22" target="122" />
			<edge id="287" source="22" target="146" />
			<edge id="288" source="22" target="153" />
			<edge id="289" source="22" target="194" />
			<edge id="290" source="22" target="239" />
			<edge id="291" source="22" target="269" />
			<edge id="292" source="22" target="276" />
			<edge id="293" source="22" target="288" />
			<edge id="294" source="22" target="295" />
			<edge id="295" source="22" target="324" />
			<edge id="296" source="22" target="339" />
			<edge id="297" source="22" target="345" />
			<edge id="298" source="23" target="60" />
			<edge id="299" source="23" target="150" />
			<edge id="300" source="23" target="155" />
			<edge id="301" source="23" target="157" />
			<edge id="302" source="23" target="192" />
			<edge id="303" source="23" target="200" />
			<edge id="304" source="23" target="248" />
			<edge id="305" source="23" target="296" />
			<edge id="306" source="23" target="340" />
			<edge id="307" source="23" target="343" />
			<edge id="308" source="24" target="64" />
			<edge id="309" source="24" target="105" />
			<edge id="310" source="24" target="145" />
			<edge id="311" source="24" target="205" />
			<edge id="312" source="24" target="297" />
			<edge id="313" source="24" target="342" />
			<edge id="314" source="24" target="348" />
			<edge id="315" source="24" target="354" />
			<edge id="316" source="24" target="359" />
			<edge id="317" source="25" target="33" />
			<edge id="318" source="25" target="40" />
			<edge id="319" source="25" target="63" />
			<edge id="320" source="25" target="69" />
			<edge id="321" source="25" target="75" />
			<edge id="322" source="25" target="132" />
			<edge id="323" source="25" target="161" />
			<edge id="324" source="25" target="168" />
			<edge id="325" source="25" target="175" />
			<edge id="326" source="25" target="180" />
			<edge id="327" source="25" target="213" />
			<edge id="328" source="25" target="219" />
			<edge id="329" source="25" target="226" />
			<edge id="330" source="25" target="231" />
			<edge id="331" source="25" target="283" />
			<edge id="332" source="25" target="289" />
			<edge id="333" source="25" target="309" />
			<edge id="334" source="25" target="360" />
			<edge id="335" source="25" target="369" />
			<edge id="336" source="25" target="375" />
			<edge id="337" source="25" target="380" />
			<edge id="338" source="26" target="34" />
			<edge id="339" source="26" target="39" />
			<edge id="340" source="26" target="44" />
			<edge id="341" source="26" target="90" />
			<edge id="342" source="26" target="120" />
			<edge id="343" source="26" target="158" />
			<edge id="344" source="26" target="166" />
			<edge id="345" source="26" target="174" />
			<edge id="346" source="26" target="181" />
			<edge id="347" source="26" target="214" />
			<edge id="348" source="26" target="218" />
			<edge id="349" source="26" target="223" />
			<edge id="350" source="26" target="230" />
			<edge id="351" source="26" target="258" />
			<edge id="352" source="26" target="325" />
			<edge id="353" source="26" target="361" />
			<edge id="354" source="26" target="364" />
			<edge id="355" source="26" target="368" />
			<edge id="356" source="26" target="370" />
			<edge id="357" source="26" target="376" />
			<edge id="358" source="26" target="384" />
			<edge id="359" source="27" target="77" />
			<edge id="360" source="27" target="82" />
			<edge id="361" source="27" target="85" />
			<edge id="362" source="27" target="119" />
			<edge id="363" source="27" target="135" />
			<edge id="364" source="27" target="159" />
			<edge id="365" source="27" target="164" />
			<edge id="366" source="27" target="178" />
			<edge id="367" source="27" target="222" />
			<edge id="368" source="27" target="224" />
			<edge id="369" source="27" target="257" />
			<edge id="370" source="27" target="274" />
			<edge id="371" source="27" target="304" />
			<edge id="372" source="27" target="311" />
			<edge id="373" source="27" target="326" />
			<edge id="374" source="27" target="363" />
			<edge id="375" source="27" target="365" />
			<edge id="376" source="27" target="382" />
			<edge id="377" source="28" target="86" />
			<edge id="378" source="28" target="100" />
			<edge id="379" source="28" target="149" />
			<edge id="380" source="28" target="160" />
			<edge id="381" source="28" target="165" />
			<edge id="382" source="28" target="196" />
			<edge id="383" source="28" target="204" />
			<edge id="384" source="28" target="225" />
			<edge id="385" source="28" target="250" />
			<edge id="386" source="28" target="305" />
			<edge id="387" source="28" target="312" />
			<edge id="388" source="28" target="338" />
			<edge id="389" source="28" target="355" />
			<edge id="390" source="28" target="383" />
			<edge id="391" source="29" target="42" />
			<edge id="392" source="29" target="47" />
			<edge id="393" source="29" target="50" />
			<edge id="394" source="29" target="79" />
			<edge id="395" source="29" target="84" />
			<edge id="396" source="29" target="117" />
			<edge id="397" source="29" target="170" />
			<edge id="398" source="29" target="177" />
			<edge id="399" source="29" target="221" />
			<edge id="400" source="29" target="228" />
			<edge id="401" source="29" target="256" />
			<edge id="402" source="29" target="271" />
			<edge id="403" source="29" target="313" />
			<edge id="404" source="29" target="323" />
			<edge id="405" source="29" target="366" />
			<edge id="406" source="30" target="88" />
			<edge id="407" source="30" target="120" />
			<edge id="408" source="30" target="133" />
			<edge id="409" source="30" target="139" />
			<edge id="410" source="30" target="167" />
			<edge id="411" source="30" target="259" />
			<edge id="412" source="30" target="270" />
			<edge id="413" source="30" target="275" />
			<edge id="414" source="30" target="307" />
			<edge id="415" source="30" target="314" />
			<edge id="416" source="30" target="319" />
			<edge id="417" source="30" target="378" />
			<edge id="418" source="30" target="381" />
			<edge id="419" source="30" target="387" />
			<edge id="420" source="31" target="39" />
			<edge id="421" source="31" target="140" />
			<edge id="422" source="31" target="152" />
			<edge id="423" source="31" target="167" />
			<edge id="424" source="31" target="174" />
			<edge id="425" source="31" target="181" />
			<edge id="426" source="31" target="186" />
			<edge id="427" source="31" target="214" />
			<edge id="428" source="31" target="218" />
			<edge id="429" source="31" target="247" />
			<edge id="430" source="31" target="314" />
			<edge id="431" source="31" target="352" />
			<edge id="432" source="31" target="361" />
			<edge id="433" source="31" target="368" />
			<edge id="434" source="31" target="374" />
			<edge id="435" source="31" target="381" />
			<edge id="436" source="32" target="62" />
			<edge id="437" source="32" target="71" />
			<edge id="438" source="32" target="217" />
			<edge id="439" source="33" target="40" />
			<edge id="440" source="33" target="63" />
			<edge id="441" source="33" target="69" />
			<edge id="442" source="33" target="75" />
			<edge id="443" source="33" target="126" />
			<edge id="444" source="33" target="132" />
			<edge id="445" source="33" target="153" />
			<edge id="446" source="33" target="161" />
			<edge id="447" source="33" target="168" />
			<edge id="448" source="33" target="175" />
			<edge id="449" source="33" target="180" />
			<edge id="450" source="33" target="188" />
			<edge id="451" source="33" target="213" />
			<edge id="452" source="33" target="219" />
			<edge id="453" source="33" target="226" />
			<edge id="454" source="33" target="231" />
			<edge id="455" source="33" target="283" />
			<edge id="456" source="33" target="289" />
			<edge id="457" source="33" target="309" />
			<edge id="458" source="33" target="345" />
			<edge id="459" source="33" target="351" />
			<edge id="460" source="33" target="360" />
			<edge id="461" source="33" target="369" />
			<edge id="462" source="33" target="375" />
			<edge id="463" source="33" target="380" />
			<edge id="464" source="34" target="39" />
			<edge id="465" source="34" target="44" />
			<edge id="466" source="34" target="90" />
			<edge id="467" source="34" target="140" />
			<edge id="468" source="34" target="143" />
			<edge id="469" source="34" target="158" />
			<edge id="470" source="34" target="166" />
			<edge id="471" source="34" target="174" />
			<edge id="472" source="34" target="181" />
			<edge id="473" source="34" target="189" />
			<edge id="474" source="34" target="214" />
			<edge id="475" source="34" target="218" />
			<edge id="476" source="34" target="223" />
			<edge id="477" source="34" target="230" />
			<edge id="478" source="34" target="258" />
			<edge id="479" source="34" target="325" />
			<edge id="480" source="34" target="352" />
			<edge id="481" source="34" target="361" />
			<edge id="482" source="34" target="364" />
			<edge id="483" source="34" target="368" />
			<edge id="484" source="34" target="370" />
			<edge id="485" source="34" target="376" />
			<edge id="486" source="34" target="384" />
			<edge id="487" source="35" target="42" />
			<edge id="488" source="35" target="185" />
			<edge id="489" source="35" target="235" />
			<edge id="490" source="36" target="92" />
			<edge id="491" source="36" target="130" />
			<edge id="492" source="36" target="163" />
			<edge id="493" source="36" target="171" />
			<edge id="494" source="36" target="184" />
			<edge id="495" source="36" target="233" />
			<edge id="496" source="36" target="262" />
			<edge id="497" source="36" target="293" />
			<edge id="498" source="36" target="301" />
			<edge id="499" source="36" target="305" />
			<edge id="500" source="36" target="329" />
			<edge id="501" source="36" target="377" />
			<edge id="502" source="37" target="94" />
			<edge id="503" source="37" target="133" />
			<edge id="504" source="37" target="139" />
			<edge id="505" source="37" target="266" />
			<edge id="506" source="37" target="307" />
			<edge id="507" source="37" target="319" />
			<edge id="508" source="37" target="378" />
			<edge id="509" source="37" target="387" />
			<edge id="510" source="38" target="43" />
			<edge id="511" source="38" target="48" />
			<edge id="512" source="38" target="157" />
			<edge id="513" source="38" target="169" />
			<edge id="514" source="38" target="182" />
			<edge id="515" source="38" target="192" />
			<edge id="516" source="38" target="211" />
			<edge id="517" source="38" target="220" />
			<edge id="518" source="38" target="232" />
			<edge id="519" source="38" target="248" />
			<edge id="520" source="38" target="308" />
			<edge id="521" source="38" target="373" />
			<edge id="522" source="38" target="386" />
			<edge id="523" source="39" target="140" />
			<edge id="524" source="39" target="148" />
			<edge id="525" source="39" target="152" />
			<edge id="526" source="39" target="156" />
			<edge id="527" source="39" target="158" />
			<edge id="528" source="39" target="174" />
			<edge id="529" source="39" target="181" />
			<edge id="530" source="39" target="186" />
			<edge id="531" source="39" target="189" />
			<edge id="532" source="39" target="202" />
			<edge id="533" source="39" target="207" />
			<edge id="534" source="39" target="214" />
			<edge id="535" source="39" target="218" />
			<edge id="536" source="39" target="223" />
			<edge id="537" source="39" target="230" />
			<edge id="538" source="39" target="352" />
			<edge id="539" source="39" target="361" />
			<edge id="540" source="39" target="368" />
			<edge id="541" source="39" target="374" />
			<edge id="542" source="39" target="376" />
			<edge id="543" source="39" target="384" />
			<edge id="544" source="40" target="141" />
			<edge id="545" source="40" target="153" />
			<edge id="546" source="40" target="175" />
			<edge id="547" source="40" target="180" />
			<edge id="548" source="40" target="188" />
			<edge id="549" source="40" target="208" />
			<edge id="550" source="40" target="213" />
			<edge id="551" source="40" target="351" />
			<edge id="552" source="40" target="360" />
			<edge id="553" source="40" target="369" />
			<edge id="554" source="40" target="375" />
			<edge id="555" source="41" target="46" />
			<edge id="556" source="41" target="154" />
			<edge id="557" source="41" target="159" />
			<edge id="558" source="41" target="164" />
			<edge id="559" source="41" target="210" />
			<edge id="560" source="41" target="224" />
			<edge id="561" source="41" target="363" />
			<edge id="562" source="41" target="371" />
			<edge id="563" source="41" target="382" />
			<edge id="564" source="42" target="47" />
			<edge id="565" source="42" target="76" />
			<edge id="566" source="42" target="83" />
			<edge id="567" source="42" target="118" />
			<edge id="568" source="42" target="125" />
			<edge id="569" source="42" target="177" />
			<edge id="570" source="42" target="185" />
			<edge id="571" source="42" target="221" />
			<edge id="572" source="42" target="268" />
			<edge id="573" source="42" target="272" />
			<edge id="574" source="42" target="327" />
			<edge id="575" source="42" target="335" />
			<edge id="576" source="42" target="366" />
			<edge id="577" source="43" target="48" />
			<edge id="578" source="43" target="65" />
			<edge id="579" source="43" target="109" />
			<edge id="580" source="43" target="157" />
			<edge id="581" source="43" target="182" />
			<edge id="582" source="43" target="211" />
			<edge id="583" source="43" target="278" />
			<edge id="584" source="43" target="367" />
			<edge id="585" source="43" target="373" />
			<edge id="586" source="43" target="386" />
			<edge id="587" source="44" target="81" />
			<edge id="588" source="44" target="88" />
			<edge id="589" source="44" target="90" />
			<edge id="590" source="44" target="120" />
			<edge id="591" source="44" target="137" />
			<edge id="592" source="44" target="166" />
			<edge id="593" source="44" target="174" />
			<edge id="594" source="44" target="218" />
			<edge id="595" source="44" target="223" />
			<edge id="596" source="44" target="230" />
			<edge id="597" source="44" target="258" />
			<edge id="598" source="44" target="275" />
			<edge id="599" source="44" target="321" />
			<edge id="600" source="44" target="325" />
			<edge id="601" source="44" target="361" />
			<edge id="602" source="44" target="368" />
			<edge id="603" source="44" target="381" />
			<edge id="604" source="44" target="384" />
			<edge id="605" source="45" target="47" />
			<edge id="606" source="45" target="79" />
			<edge id="607" source="45" target="83" />
			<edge id="608" source="45" target="90" />
			<edge id="609" source="45" target="118" />
			<edge id="610" source="45" target="137" />
			<edge id="611" source="45" target="166" />
			<edge id="612" source="45" target="173" />
			<edge id="613" source="45" target="179" />
			<edge id="614" source="45" target="216" />
			<edge id="615" source="45" target="258" />
			<edge id="616" source="45" target="272" />
			<edge id="617" source="45" target="321" />
			<edge id="618" source="45" target="323" />
			<edge id="619" source="45" target="327" />
			<edge id="620" source="45" target="328" />
			<edge id="621" source="45" target="364" />
			<edge id="622" source="45" target="366" />
			<edge id="623" source="45" target="370" />
			<edge id="624" source="45" target="384" />
			<edge id="625" source="46" target="119" />
			<edge id="626" source="46" target="159" />
			<edge id="627" source="46" target="164" />
			<edge id="628" source="46" target="224" />
			<edge id="629" source="46" target="363" />
			<edge id="630" source="46" target="371" />
			<edge id="631" source="46" target="382" />
			<edge id="632" source="47" target="76" />
			<edge id="633" source="47" target="79" />
			<edge id="634" source="47" target="83" />
			<edge id="635" source="47" target="118" />
			<edge id="636" source="47" target="125" />
			<edge id="637" source="47" target="177" />
			<edge id="638" source="47" target="185" />
			<edge id="639" source="47" target="216" />
			<edge id="640" source="47" target="221" />
			<edge id="641" source="47" target="268" />
			<edge id="642" source="47" target="271" />
			<edge id="643" source="47" target="272" />
			<edge id="644" source="47" target="313" />
			<edge id="645" source="47" target="327" />
			<edge id="646" source="47" target="335" />
			<edge id="647" source="47" target="366" />
			<edge id="648" source="48" target="65" />
			<edge id="649" source="48" target="109" />
			<edge id="650" source="48" target="182" />
			<edge id="651" source="48" target="193" />
			<edge id="652" source="48" target="220" />
			<edge id="653" source="48" target="278" />
			<edge id="654" source="48" target="367" />
			<edge id="655" source="48" target="373" />
			<edge id="656" source="48" target="386" />
			<edge id="657" source="49" target="57" />
			<edge id="658" source="49" target="61" />
			<edge id="659" source="49" target="64" />
			<edge id="660" source="49" target="101" />
			<edge id="661" source="49" target="105" />
			<edge id="662" source="49" target="162" />
			<edge id="663" source="49" target="205" />
			<edge id="664" source="49" target="238" />
			<edge id="665" source="49" target="246" />
			<edge id="666" source="49" target="252" />
			<edge id="667" source="49" target="284" />
			<edge id="668" source="49" target="290" />
			<edge id="669" source="49" target="297" />
			<edge id="670" source="49" target="342" />
			<edge id="671" source="50" target="84" />
			<edge id="672" source="50" target="170" />
			<edge id="673" source="50" target="228" />
			<edge id="674" source="50" target="256" />
			<edge id="675" source="50" target="299" />
			<edge id="676" source="50" target="313" />
			<edge id="677" source="51" target="66" />
			<edge id="678" source="51" target="93" />
			<edge id="679" source="51" target="99" />
			<edge id="680" source="51" target="104" />
			<edge id="681" source="51" target="123" />
			<edge id="682" source="51" target="129" />
			<edge id="683" source="51" target="163" />
			<edge id="684" source="51" target="171" />
			<edge id="685" source="51" target="243" />
			<edge id="686" source="51" target="267" />
			<edge id="687" source="51" target="280" />
			<edge id="688" source="51" target="293" />
			<edge id="689" source="51" target="301" />
			<edge id="690" source="51" target="303" />
			<edge id="691" source="51" target="377" />
			<edge id="692" source="52" target="58" />
			<edge id="693" source="52" target="67" />
			<edge id="694" source="52" target="91" />
			<edge id="695" source="52" target="103" />
			<edge id="696" source="52" target="124" />
			<edge id="697" source="52" target="154" />
			<edge id="698" source="52" target="190" />
			<edge id="699" source="52" target="195" />
			<edge id="700" source="52" target="244" />
			<edge id="701" source="52" target="249" />
			<edge id="702" source="52" target="261" />
			<edge id="703" source="52" target="279" />
			<edge id="704" source="52" target="285" />
			<edge id="705" source="52" target="300" />
			<edge id="706" source="52" target="337" />
			<edge id="707" source="53" target="100" />
			<edge id="708" source="53" target="150" />
			<edge id="709" source="53" target="245" />
			<edge id="710" source="53" target="250" />
			<edge id="711" source="53" target="340" />
			<edge id="712" source="53" target="343" />
			<edge id="713" source="54" target="98" />
			<edge id="714" source="54" target="107" />
			<edge id="715" source="54" target="282" />
			<edge id="716" source="54" target="287" />
			<edge id="717" source="55" target="60" />
			<edge id="718" source="55" target="63" />
			<edge id="719" source="55" target="69" />
			<edge id="720" source="55" target="112" />
			<edge id="721" source="55" target="114" />
			<edge id="722" source="55" target="126" />
			<edge id="723" source="55" target="161" />
			<edge id="724" source="55" target="226" />
			<edge id="725" source="55" target="231" />
			<edge id="726" source="55" target="232" />
			<edge id="727" source="55" target="236" />
			<edge id="728" source="55" target="240" />
			<edge id="729" source="55" target="248" />
			<edge id="730" source="55" target="283" />
			<edge id="731" source="55" target="289" />
			<edge id="732" source="55" target="296" />
			<edge id="733" source="55" target="333" />
			<edge id="734" source="56" target="102" />
			<edge id="735" source="56" target="151" />
			<edge id="736" source="56" target="198" />
			<edge id="737" source="56" target="292" />
			<edge id="738" source="56" target="341" />
			<edge id="739" source="56" target="346" />
			<edge id="740" source="56" target="357" />
			<edge id="741" source="57" target="61" />
			<edge id="742" source="57" target="64" />
			<edge id="743" source="57" target="87" />
			<edge id="744" source="57" target="101" />
			<edge id="745" source="57" target="105" />
			<edge id="746" source="57" target="162" />
			<edge id="747" source="57" target="246" />
			<edge id="748" source="57" target="252" />
			<edge id="749" source="57" target="255" />
			<edge id="750" source="57" target="284" />
			<edge id="751" source="57" target="290" />
			<edge id="752" source="57" target="297" />
			<edge id="753" source="58" target="67" />
			<edge id="754" source="58" target="103" />
			<edge id="755" source="58" target="154" />
			<edge id="756" source="58" target="190" />
			<edge id="757" source="58" target="195" />
			<edge id="758" source="58" target="244" />
			<edge id="759" source="58" target="249" />
			<edge id="760" source="58" target="279" />
			<edge id="761" source="58" target="285" />
			<edge id="762" source="58" target="300" />
			<edge id="763" source="58" target="337" />
			<edge id="764" source="59" target="62" />
			<edge id="765" source="59" target="71" />
			<edge id="766" source="59" target="115" />
			<edge id="767" source="59" target="146" />
			<edge id="768" source="59" target="194" />
			<edge id="769" source="59" target="201" />
			<edge id="770" source="59" target="239" />
			<edge id="771" source="59" target="288" />
			<edge id="772" source="59" target="295" />
			<edge id="773" source="59" target="302" />
			<edge id="774" source="60" target="63" />
			<edge id="775" source="60" target="69" />
			<edge id="776" source="60" target="112" />
			<edge id="777" source="60" target="114" />
			<edge id="778" source="60" target="155" />
			<edge id="779" source="60" target="161" />
			<edge id="780" source="60" target="226" />
			<edge id="781" source="60" target="231" />
			<edge id="782" source="60" target="236" />
			<edge id="783" source="60" target="240" />
			<edge id="784" source="60" target="248" />
			<edge id="785" source="60" target="283" />
			<edge id="786" source="60" target="289" />
			<edge id="787" source="60" target="296" />
			<edge id="788" source="60" target="340" />
			<edge id="789" source="60" target="343" />
			<edge id="790" source="61" target="87" />
			<edge id="791" source="61" target="101" />
			<edge id="792" source="61" target="134" />
			<edge id="793" source="61" target="246" />
			<edge id="794" source="61" target="252" />
			<edge id="795" source="61" target="255" />
			<edge id="796" source="61" target="284" />
			<edge id="797" source="61" target="290" />
			<edge id="798" source="61" target="315" />
			<edge id="799" source="62" target="71" />
			<edge id="800" source="62" target="110" />
			<edge id="801" source="62" target="115" />
			<edge id="802" source="62" target="122" />
			<edge id="803" source="62" target="194" />
			<edge id="804" source="62" target="239" />
			<edge id="805" source="62" target="288" />
			<edge id="806" source="62" target="295" />
			<edge id="807" source="62" target="324" />
			<edge id="808" source="63" target="75" />
			<edge id="809" source="63" target="96" />
			<edge id="810" source="63" target="112" />
			<edge id="811" source="63" target="114" />
			<edge id="812" source="63" target="132" />
			<edge id="813" source="63" target="155" />
			<edge id="814" source="63" target="168" />
			<edge id="815" source="63" target="175" />
			<edge id="816" source="63" target="191" />
			<edge id="817" source="63" target="219" />
			<edge id="818" source="63" target="226" />
			<edge id="819" source="63" target="231" />
			<edge id="820" source="63" target="236" />
			<edge id="821" source="63" target="265" />
			<edge id="822" source="63" target="283" />
			<edge id="823" source="63" target="289" />
			<edge id="824" source="63" target="296" />
			<edge id="825" source="63" target="309" />
			<edge id="826" source="63" target="349" />
			<edge id="827" source="63" target="380" />
			<edge id="828" source="64" target="105" />
			<edge id="829" source="64" target="113" />
			<edge id="830" source="64" target="116" />
			<edge id="831" source="64" target="145" />
			<edge id="832" source="64" target="205" />
			<edge id="833" source="64" target="238" />
			<edge id="834" source="64" target="246" />
			<edge id="835" source="64" target="252" />
			<edge id="836" source="64" target="284" />
			<edge id="837" source="64" target="297" />
			<edge id="838" source="64" target="342" />
			<edge id="839" source="64" target="359" />
			<edge id="840" source="65" target="109" />
			<edge id="841" source="65" target="144" />
			<edge id="842" source="65" target="251" />
			<edge id="843" source="65" target="278" />
			<edge id="844" source="65" target="353" />
			<edge id="845" source="65" target="367" />
			<edge id="846" source="65" target="373" />
			<edge id="847" source="66" target="72" />
			<edge id="848" source="66" target="99" />
			<edge id="849" source="66" target="104" />
			<edge id="850" source="66" target="108" />
			<edge id="851" source="66" target="129" />
			<edge id="852" source="66" target="212" />
			<edge id="853" source="66" target="237" />
			<edge id="854" source="66" target="243" />
			<edge id="855" source="66" target="267" />
			<edge id="856" source="66" target="280" />
			<edge id="857" source="66" target="293" />
			<edge id="858" source="66" target="301" />
			<edge id="859" source="66" target="303" />
			<edge id="860" source="66" target="350" />
			<edge id="861" source="67" target="91" />
			<edge id="862" source="67" target="103" />
			<edge id="863" source="67" target="124" />
			<edge id="864" source="67" target="244" />
			<edge id="865" source="67" target="249" />
			<edge id="866" source="67" target="261" />
			<edge id="867" source="67" target="279" />
			<edge id="868" source="67" target="285" />
			<edge id="869" source="67" target="300" />
			<edge id="870" source="67" target="304" />
			<edge id="871" source="68" target="77" />
			<edge id="872" source="68" target="98" />
			<edge id="873" source="68" target="107" />
			<edge id="874" source="68" target="116" />
			<edge id="875" source="68" target="183" />
			<edge id="876" source="68" target="242" />
			<edge id="877" source="68" target="274" />
			<edge id="878" source="68" target="282" />
			<edge id="879" source="68" target="287" />
			<edge id="880" source="68" target="354" />
			<edge id="881" source="68" target="359" />
			<edge id="882" source="69" target="74" />
			<edge id="883" source="69" target="112" />
			<edge id="884" source="69" target="114" />
			<edge id="885" source="69" target="126" />
			<edge id="886" source="69" target="153" />
			<edge id="887" source="69" target="161" />
			<edge id="888" source="69" target="188" />
			<edge id="889" source="69" target="226" />
			<edge id="890" source="69" target="231" />
			<edge id="891" source="69" target="240" />
			<edge id="892" source="69" target="269" />
			<edge id="893" source="69" target="283" />
			<edge id="894" source="69" target="289" />
			<edge id="895" source="69" target="333" />
			<edge id="896" source="69" target="345" />
			<edge id="897" source="69" target="375" />
			<edge id="898" source="70" target="106" />
			<edge id="899" source="70" target="111" />
			<edge id="900" source="70" target="187" />
			<edge id="901" source="70" target="241" />
			<edge id="902" source="70" target="291" />
			<edge id="903" source="70" target="353" />
			<edge id="904" source="71" target="110" />
			<edge id="905" source="71" target="115" />
			<edge id="906" source="71" target="122" />
			<edge id="907" source="71" target="194" />
			<edge id="908" source="71" target="239" />
			<edge id="909" source="71" target="288" />
			<edge id="910" source="71" target="295" />
			<edge id="911" source="72" target="84" />
			<edge id="912" source="72" target="93" />
			<edge id="913" source="72" target="104" />
			<edge id="914" source="72" target="108" />
			<edge id="915" source="72" target="117" />
			<edge id="916" source="72" target="123" />
			<edge id="917" source="72" target="143" />
			<edge id="918" source="72" target="173" />
			<edge id="919" source="72" target="179" />
			<edge id="920" source="72" target="209" />
			<edge id="921" source="72" target="212" />
			<edge id="922" source="72" target="237" />
			<edge id="923" source="72" target="243" />
			<edge id="924" source="72" target="267" />
			<edge id="925" source="72" target="280" />
			<edge id="926" source="72" target="303" />
			<edge id="927" source="72" target="323" />
			<edge id="928" source="72" target="328" />
			<edge id="929" source="72" target="350" />
			<edge id="930" source="73" target="81" />
			<edge id="931" source="73" target="88" />
			<edge id="932" source="73" target="90" />
			<edge id="933" source="73" target="94" />
			<edge id="934" source="73" target="97" />
			<edge id="935" source="73" target="120" />
			<edge id="936" source="73" target="127" />
			<edge id="937" source="73" target="131" />
			<edge id="938" source="73" target="133" />
			<edge id="939" source="73" target="137" />
			<edge id="940" source="73" target="139" />
			<edge id="941" source="73" target="258" />
			<edge id="942" source="73" target="264" />
			<edge id="943" source="73" target="266" />
			<edge id="944" source="73" target="270" />
			<edge id="945" source="73" target="275" />
			<edge id="946" source="73" target="307" />
			<edge id="947" source="73" target="310" />
			<edge id="948" source="73" target="319" />
			<edge id="949" source="73" target="321" />
			<edge id="950" source="73" target="325" />
			<edge id="951" source="73" target="331" />
			<edge id="952" source="74" target="80" />
			<edge id="953" source="74" target="122" />
			<edge id="954" source="74" target="126" />
			<edge id="955" source="74" target="161" />
			<edge id="956" source="74" target="240" />
			<edge id="957" source="74" target="269" />
			<edge id="958" source="74" target="276" />
			<edge id="959" source="74" target="308" />
			<edge id="960" source="74" target="318" />
			<edge id="961" source="74" target="324" />
			<edge id="962" source="74" target="333" />
			<edge id="963" source="74" target="339" />
			<edge id="964" source="74" target="345" />
			<edge id="965" source="75" target="96" />
			<edge id="966" source="75" target="132" />
			<edge id="967" source="75" target="168" />
			<edge id="968" source="75" target="175" />
			<edge id="969" source="75" target="180" />
			<edge id="970" source="75" target="219" />
			<edge id="971" source="75" target="226" />
			<edge id="972" source="75" target="231" />
			<edge id="973" source="75" target="265" />
			<edge id="974" source="75" target="289" />
			<edge id="975" source="75" target="309" />
			<edge id="976" source="75" target="334" />
			<edge id="977" source="75" target="360" />
			<edge id="978" source="75" target="380" />
			<edge id="979" source="76" target="83" />
			<edge id="980" source="76" target="90" />
			<edge id="981" source="76" target="97" />
			<edge id="982" source="76" target="118" />
			<edge id="983" source="76" target="125" />
			<edge id="984" source="76" target="131" />
			<edge id="985" source="76" target="137" />
			<edge id="986" source="76" target="258" />
			<edge id="987" source="76" target="264" />
			<edge id="988" source="76" target="268" />
			<edge id="989" source="76" target="272" />
			<edge id="990" source="76" target="310" />
			<edge id="991" source="76" target="321" />
			<edge id="992" source="76" target="327" />
			<edge id="993" source="76" target="335" />
			<edge id="994" source="76" target="366" />
			<edge id="995" source="77" target="82" />
			<edge id="996" source="77" target="98" />
			<edge id="997" source="77" target="107" />
			<edge id="998" source="77" target="119" />
			<edge id="999" source="77" target="178" />
			<edge id="1000" source="77" target="183" />
			<edge id="1001" source="77" target="215" />
			<edge id="1002" source="77" target="222" />
			<edge id="1003" source="77" target="224" />
			<edge id="1004" source="77" target="242" />
			<edge id="1005" source="77" target="274" />
			<edge id="1006" source="77" target="326" />
			<edge id="1007" source="77" target="363" />
			<edge id="1008" source="77" target="365" />
			<edge id="1009" source="78" target="89" />
			<edge id="1010" source="78" target="260" />
			<edge id="1011" source="78" target="263" />
			<edge id="1012" source="78" target="336" />
			<edge id="1013" source="79" target="83" />
			<edge id="1014" source="79" target="84" />
			<edge id="1015" source="79" target="93" />
			<edge id="1016" source="79" target="117" />
			<edge id="1017" source="79" target="118" />
			<edge id="1018" source="79" target="123" />
			<edge id="1019" source="79" target="173" />
			<edge id="1020" source="79" target="177" />
			<edge id="1021" source="79" target="179" />
			<edge id="1022" source="79" target="216" />
			<edge id="1023" source="79" target="221" />
			<edge id="1024" source="79" target="271" />
			<edge id="1025" source="79" target="272" />
			<edge id="1026" source="79" target="313" />
			<edge id="1027" source="79" target="323" />
			<edge id="1028" source="79" target="327" />
			<edge id="1029" source="79" target="328" />
			<edge id="1030" source="79" target="364" />
			<edge id="1031" source="79" target="366" />
			<edge id="1032" source="79" target="370" />
			<edge id="1033" source="80" target="122" />
			<edge id="1034" source="80" target="126" />
			<edge id="1035" source="80" target="269" />
			<edge id="1036" source="80" target="276" />
			<edge id="1037" source="80" target="288" />
			<edge id="1038" source="80" target="308" />
			<edge id="1039" source="80" target="318" />
			<edge id="1040" source="80" target="324" />
			<edge id="1041" source="80" target="333" />
			<edge id="1042" source="80" target="339" />
			<edge id="1043" source="80" target="345" />
			<edge id="1044" source="81" target="88" />
			<edge id="1045" source="81" target="90" />
			<edge id="1046" source="81" target="94" />
			<edge id="1047" source="81" target="97" />
			<edge id="1048" source="81" target="120" />
			<edge id="1049" source="81" target="127" />
			<edge id="1050" source="81" target="131" />
			<edge id="1051" source="81" target="133" />
			<edge id="1052" source="81" target="137" />
			<edge id="1053" source="81" target="139" />
			<edge id="1054" source="81" target="166" />
			<edge id="1055" source="81" target="218" />
			<edge id="1056" source="81" target="258" />
			<edge id="1057" source="81" target="266" />
			<edge id="1058" source="81" target="270" />
			<edge id="1059" source="81" target="275" />
			<edge id="1060" source="81" target="307" />
			<edge id="1061" source="81" target="310" />
			<edge id="1062" source="81" target="319" />
			<edge id="1063" source="81" target="321" />
			<edge id="1064" source="81" target="325" />
			<edge id="1065" source="81" target="331" />
			<edge id="1066" source="81" target="384" />
			<edge id="1067" source="82" target="85" />
			<edge id="1068" source="82" target="98" />
			<edge id="1069" source="82" target="119" />
			<edge id="1070" source="82" target="178" />
			<edge id="1071" source="82" target="215" />
			<edge id="1072" source="82" target="222" />
			<edge id="1073" source="82" target="224" />
			<edge id="1074" source="82" target="257" />
			<edge id="1075" source="82" target="274" />
			<edge id="1076" source="82" target="326" />
			<edge id="1077" source="82" target="363" />
			<edge id="1078" source="82" target="365" />
			<edge id="1079" source="83" target="90" />
			<edge id="1080" source="83" target="97" />
			<edge id="1081" source="83" target="118" />
			<edge id="1082" source="83" target="125" />
			<edge id="1083" source="83" target="131" />
			<edge id="1084" source="83" target="137" />
			<edge id="1085" source="83" target="166" />
			<edge id="1086" source="83" target="216" />
			<edge id="1087" source="83" target="258" />
			<edge id="1088" source="83" target="264" />
			<edge id="1089" source="83" target="268" />
			<edge id="1090" source="83" target="272" />
			<edge id="1091" source="83" target="310" />
			<edge id="1092" source="83" target="321" />
			<edge id="1093" source="83" target="327" />
			<edge id="1094" source="83" target="335" />
			<edge id="1095" source="83" target="366" />
			<edge id="1096" source="83" target="384" />
			<edge id="1097" source="84" target="93" />
			<edge id="1098" source="84" target="117" />
			<edge id="1099" source="84" target="123" />
			<edge id="1100" source="84" target="129" />
			<edge id="1101" source="84" target="177" />
			<edge id="1102" source="84" target="228" />
			<edge id="1103" source="84" target="256" />
			<edge id="1104" source="84" target="267" />
			<edge id="1105" source="84" target="271" />
			<edge id="1106" source="84" target="303" />
			<edge id="1107" source="84" target="313" />
			<edge id="1108" source="84" target="323" />
			<edge id="1109" source="84" target="328" />
			<edge id="1110" source="84" target="366" />
			<edge id="1111" source="85" target="135" />
			<edge id="1112" source="85" target="178" />
			<edge id="1113" source="85" target="222" />
			<edge id="1114" source="85" target="257" />
			<edge id="1115" source="85" target="304" />
			<edge id="1116" source="85" target="311" />
			<edge id="1117" source="85" target="326" />
			<edge id="1118" source="85" target="365" />
			<edge id="1119" source="85" target="382" />
			<edge id="1120" source="86" target="100" />
			<edge id="1121" source="86" target="130" />
			<edge id="1122" source="86" target="149" />
			<edge id="1123" source="86" target="160" />
			<edge id="1124" source="86" target="165" />
			<edge id="1125" source="86" target="196" />
			<edge id="1126" source="86" target="225" />
			<edge id="1127" source="86" target="250" />
			<edge id="1128" source="86" target="305" />
			<edge id="1129" source="86" target="312" />
			<edge id="1130" source="86" target="338" />
			<edge id="1131" source="86" target="383" />
			<edge id="1132" source="87" target="101" />
			<edge id="1133" source="87" target="113" />
			<edge id="1134" source="87" target="134" />
			<edge id="1135" source="87" target="162" />
			<edge id="1136" source="87" target="252" />
			<edge id="1137" source="87" target="255" />
			<edge id="1138" source="87" target="284" />
			<edge id="1139" source="87" target="290" />
			<edge id="1140" source="87" target="315" />
			<edge id="1141" source="87" target="341" />
			<edge id="1142" source="87" target="346" />
			<edge id="1143" source="88" target="120" />
			<edge id="1144" source="88" target="133" />
			<edge id="1145" source="88" target="139" />
			<edge id="1146" source="88" target="167" />
			<edge id="1147" source="88" target="174" />
			<edge id="1148" source="88" target="218" />
			<edge id="1149" source="88" target="259" />
			<edge id="1150" source="88" target="270" />
			<edge id="1151" source="88" target="275" />
			<edge id="1152" source="88" target="307" />
			<edge id="1153" source="88" target="314" />
			<edge id="1154" source="88" target="319" />
			<edge id="1155" source="88" target="325" />
			<edge id="1156" source="88" target="361" />
			<edge id="1157" source="88" target="378" />
			<edge id="1158" source="88" target="381" />
			<edge id="1159" source="88" target="387" />
			<edge id="1160" source="89" target="197" />
			<edge id="1161" source="89" target="229" />
			<edge id="1162" source="89" target="234" />
			<edge id="1163" source="89" target="263" />
			<edge id="1164" source="89" target="320" />
			<edge id="1165" source="89" target="385" />
			<edge id="1166" source="90" target="120" />
			<edge id="1167" source="90" target="131" />
			<edge id="1168" source="90" target="137" />
			<edge id="1169" source="90" target="166" />
			<edge id="1170" source="90" target="174" />
			<edge id="1171" source="90" target="218" />
			<edge id="1172" source="90" target="223" />
			<edge id="1173" source="90" target="230" />
			<edge id="1174" source="90" target="258" />
			<edge id="1175" source="90" target="270" />
			<edge id="1176" source="90" target="275" />
			<edge id="1177" source="90" target="310" />
			<edge id="1178" source="90" target="321" />
			<edge id="1179" source="90" target="325" />
			<edge id="1180" source="90" target="327" />
			<edge id="1181" source="90" target="361" />
			<edge id="1182" source="90" target="368" />
			<edge id="1183" source="90" target="384" />
			<edge id="1184" source="91" target="103" />
			<edge id="1185" source="91" target="124" />
			<edge id="1186" source="91" target="135" />
			<edge id="1187" source="91" target="154" />
			<edge id="1188" source="91" target="190" />
			<edge id="1189" source="91" target="244" />
			<edge id="1190" source="91" target="261" />
			<edge id="1191" source="91" target="279" />
			<edge id="1192" source="91" target="300" />
			<edge id="1193" source="91" target="304" />
			<edge id="1194" source="91" target="311" />
			<edge id="1195" source="92" target="130" />
			<edge id="1196" source="92" target="160" />
			<edge id="1197" source="92" target="163" />
			<edge id="1198" source="92" target="165" />
			<edge id="1199" source="92" target="184" />
			<edge id="1200" source="92" target="233" />
			<edge id="1201" source="92" target="262" />
			<edge id="1202" source="92" target="305" />
			<edge id="1203" source="92" target="312" />
			<edge id="1204" source="92" target="329" />
			<edge id="1205" source="92" target="377" />
			<edge id="1206" source="92" target="383" />
			<edge id="1207" source="93" target="108" />
			<edge id="1208" source="93" target="117" />
			<edge id="1209" source="93" target="123" />
			<edge id="1210" source="93" target="129" />
			<edge id="1211" source="93" target="179" />
			<edge id="1212" source="93" target="212" />
			<edge id="1213" source="93" target="243" />
			<edge id="1214" source="93" target="256" />
			<edge id="1215" source="93" target="267" />
			<edge id="1216" source="93" target="271" />
			<edge id="1217" source="93" target="280" />
			<edge id="1218" source="93" target="303" />
			<edge id="1219" source="93" target="313" />
			<edge id="1220" source="93" target="323" />
			<edge id="1221" source="93" target="328" />
			<edge id="1222" source="93" target="350" />
			<edge id="1223" source="94" target="127" />
			<edge id="1224" source="94" target="133" />
			<edge id="1225" source="94" target="139" />
			<edge id="1226" source="94" target="266" />
			<edge id="1227" source="94" target="270" />
			<edge id="1228" source="94" target="275" />
			<edge id="1229" source="94" target="307" />
			<edge id="1230" source="94" target="319" />
			<edge id="1231" source="94" target="331" />
			<edge id="1232" source="94" target="378" />
			<edge id="1233" source="94" target="387" />
			<edge id="1234" source="95" target="110" />
			<edge id="1235" source="95" target="332" />
			<edge id="1236" source="96" target="132" />
			<edge id="1237" source="96" target="168" />
			<edge id="1238" source="96" target="219" />
			<edge id="1239" source="96" target="236" />
			<edge id="1240" source="96" target="265" />
			<edge id="1241" source="96" target="309" />
			<edge id="1242" source="96" target="322" />
			<edge id="1243" source="96" target="334" />
			<edge id="1244" source="96" target="349" />
			<edge id="1245" source="96" target="355" />
			<edge id="1246" source="96" target="380" />
			<edge id="1247" source="97" target="127" />
			<edge id="1248" source="97" target="131" />
			<edge id="1249" source="97" target="137" />
			<edge id="1250" source="97" target="264" />
			<edge id="1251" source="97" target="270" />
			<edge id="1252" source="97" target="275" />
			<edge id="1253" source="97" target="310" />
			<edge id="1254" source="97" target="321" />
			<edge id="1255" source="97" target="331" />
			<edge id="1256" source="97" target="335" />
			<edge id="1257" source="98" target="107" />
			<edge id="1258" source="98" target="183" />
			<edge id="1259" source="98" target="242" />
			<edge id="1260" source="98" target="274" />
			<edge id="1261" source="98" target="282" />
			<edge id="1262" source="98" target="354" />
			<edge id="1263" source="99" target="104" />
			<edge id="1264" source="99" target="108" />
			<edge id="1265" source="99" target="163" />
			<edge id="1266" source="99" target="171" />
			<edge id="1267" source="99" target="233" />
			<edge id="1268" source="99" target="237" />
			<edge id="1269" source="99" target="243" />
			<edge id="1270" source="99" target="280" />
			<edge id="1271" source="99" target="293" />
			<edge id="1272" source="99" target="301" />
			<edge id="1273" source="100" target="130" />
			<edge id="1274" source="100" target="149" />
			<edge id="1275" source="100" target="160" />
			<edge id="1276" source="100" target="165" />
			<edge id="1277" source="100" target="196" />
			<edge id="1278" source="100" target="225" />
			<edge id="1279" source="100" target="245" />
			<edge id="1280" source="100" target="250" />
			<edge id="1281" source="100" target="305" />
			<edge id="1282" source="100" target="312" />
			<edge id="1283" source="100" target="338" />
			<edge id="1284" source="101" target="113" />
			<edge id="1285" source="101" target="134" />
			<edge id="1286" source="101" target="162" />
			<edge id="1287" source="101" target="246" />
			<edge id="1288" source="101" target="252" />
			<edge id="1289" source="101" target="255" />
			<edge id="1290" source="101" target="284" />
			<edge id="1291" source="101" target="290" />
			<edge id="1292" source="101" target="315" />
			<edge id="1293" source="101" target="346" />
			<edge id="1294" source="102" target="147" />
			<edge id="1295" source="102" target="152" />
			<edge id="1296" source="102" target="198" />
			<edge id="1297" source="102" target="247" />
			<edge id="1298" source="102" target="292" />
			<edge id="1299" source="102" target="357" />
			<edge id="1300" source="103" target="124" />
			<edge id="1301" source="103" target="154" />
			<edge id="1302" source="103" target="190" />
			<edge id="1303" source="103" target="244" />
			<edge id="1304" source="103" target="249" />
			<edge id="1305" source="103" target="261" />
			<edge id="1306" source="103" target="279" />
			<edge id="1307" source="103" target="285" />
			<edge id="1308" source="103" target="300" />
			<edge id="1309" source="103" target="304" />
			<edge id="1310" source="104" target="108" />
			<edge id="1311" source="104" target="129" />
			<edge id="1312" source="104" target="163" />
			<edge id="1313" source="104" target="171" />
			<edge id="1314" source="104" target="233" />
			<edge id="1315" source="104" target="237" />
			<edge id="1316" source="104" target="243" />
			<edge id="1317" source="104" target="267" />
			<edge id="1318" source="104" target="280" />
			<edge id="1319" source="104" target="293" />
			<edge id="1320" source="104" target="301" />
			<edge id="1321" source="104" target="303" />
			<edge id="1322" source="105" target="113" />
			<edge id="1323" source="105" target="145" />
			<edge id="1324" source="105" target="205" />
			<edge id="1325" source="105" target="238" />
			<edge id="1326" source="105" target="246" />
			<edge id="1327" source="105" target="252" />
			<edge id="1328" source="105" target="284" />
			<edge id="1329" source="105" target="297" />
			<edge id="1330" source="105" target="342" />
			<edge id="1331" source="106" target="241" />
			<edge id="1332" source="106" target="286" />
			<edge id="1333" source="106" target="291" />
			<edge id="1334" source="107" target="116" />
			<edge id="1335" source="107" target="183" />
			<edge id="1336" source="107" target="242" />
			<edge id="1337" source="107" target="274" />
			<edge id="1338" source="107" target="282" />
			<edge id="1339" source="107" target="287" />
			<edge id="1340" source="107" target="354" />
			<edge id="1341" source="108" target="123" />
			<edge id="1342" source="108" target="143" />
			<edge id="1343" source="108" target="179" />
			<edge id="1344" source="108" target="209" />
			<edge id="1345" source="108" target="212" />
			<edge id="1346" source="108" target="237" />
			<edge id="1347" source="108" target="243" />
			<edge id="1348" source="108" target="267" />
			<edge id="1349" source="108" target="280" />
			<edge id="1350" source="108" target="303" />
			<edge id="1351" source="108" target="328" />
			<edge id="1352" source="108" target="350" />
			<edge id="1353" source="109" target="193" />
			<edge id="1354" source="109" target="220" />
			<edge id="1355" source="109" target="278" />
			<edge id="1356" source="109" target="316" />
			<edge id="1357" source="109" target="367" />
			<edge id="1358" source="110" target="239" />
			<edge id="1359" source="110" target="295" />
			<edge id="1360" source="110" target="302" />
			<edge id="1361" source="110" target="332" />
			<edge id="1362" source="111" target="144" />
			<edge id="1363" source="111" target="187" />
			<edge id="1364" source="111" target="241" />
			<edge id="1365" source="111" target="353" />
			<edge id="1366" source="112" target="114" />
			<edge id="1367" source="112" target="126" />
			<edge id="1368" source="112" target="161" />
			<edge id="1369" source="112" target="226" />
			<edge id="1370" source="112" target="231" />
			<edge id="1371" source="112" target="236" />
			<edge id="1372" source="112" target="240" />
			<edge id="1373" source="112" target="248" />
			<edge id="1374" source="112" target="283" />
			<edge id="1375" source="112" target="289" />
			<edge id="1376" source="112" target="296" />
			<edge id="1377" source="112" target="333" />
			<edge id="1378" source="113" target="238" />
			<edge id="1379" source="113" target="246" />
			<edge id="1380" source="113" target="252" />
			<edge id="1381" source="113" target="284" />
			<edge id="1382" source="113" target="315" />
			<edge id="1383" source="114" target="155" />
			<edge id="1384" source="114" target="161" />
			<edge id="1385" source="114" target="168" />
			<edge id="1386" source="114" target="226" />
			<edge id="1387" source="114" target="231" />
			<edge id="1388" source="114" target="236" />
			<edge id="1389" source="114" target="240" />
			<edge id="1390" source="114" target="248" />
			<edge id="1391" source="114" target="283" />
			<edge id="1392" source="114" target="289" />
			<edge id="1393" source="114" target="296" />
			<edge id="1394" source="114" target="309" />
			<edge id="1395" source="114" target="343" />
			<edge id="1396" source="115" target="122" />
			<edge id="1397" source="115" target="146" />
			<edge id="1398" source="115" target="194" />
			<edge id="1399" source="115" target="201" />
			<edge id="1400" source="115" target="239" />
			<edge id="1401" source="115" target="276" />
			<edge id="1402" source="115" target="288" />
			<edge id="1403" source="115" target="295" />
			<edge id="1404" source="115" target="302" />
			<edge id="1405" source="115" target="339" />
			<edge id="1406" source="116" target="145" />
			<edge id="1407" source="116" target="205" />
			<edge id="1408" source="116" target="238" />
			<edge id="1409" source="116" target="242" />
			<edge id="1410" source="116" target="282" />
			<edge id="1411" source="116" target="287" />
			<edge id="1412" source="116" target="359" />
			<edge id="1413" source="117" target="118" />
			<edge id="1414" source="117" target="123" />
			<edge id="1415" source="117" target="129" />
			<edge id="1416" source="117" target="173" />
			<edge id="1417" source="117" target="177" />
			<edge id="1418" source="117" target="179" />
			<edge id="1419" source="117" target="212" />
			<edge id="1420" source="117" target="216" />
			<edge id="1421" source="117" target="228" />
			<edge id="1422" source="117" target="256" />
			<edge id="1423" source="117" target="267" />
			<edge id="1424" source="117" target="271" />
			<edge id="1425" source="117" target="303" />
			<edge id="1426" source="117" target="313" />
			<edge id="1427" source="117" target="323" />
			<edge id="1428" source="117" target="328" />
			<edge id="1429" source="117" target="366" />
			<edge id="1430" source="118" target="131" />
			<edge id="1431" source="118" target="137" />
			<edge id="1432" source="118" target="166" />
			<edge id="1433" source="118" target="173" />
			<edge id="1434" source="118" target="177" />
			<edge id="1435" source="118" target="216" />
			<edge id="1436" source="118" target="221" />
			<edge id="1437" source="118" target="258" />
			<edge id="1438" source="118" target="268" />
			<edge id="1439" source="118" target="271" />
			<edge id="1440" source="118" target="272" />
			<edge id="1441" source="118" target="323" />
			<edge id="1442" source="118" target="327" />
			<edge id="1443" source="118" target="364" />
			<edge id="1444" source="118" target="366" />
			<edge id="1445" source="119" target="135" />
			<edge id="1446" source="119" target="164" />
			<edge id="1447" source="119" target="178" />
			<edge id="1448" source="119" target="215" />
			<edge id="1449" source="119" target="224" />
			<edge id="1450" source="119" target="257" />
			<edge id="1451" source="119" target="274" />
			<edge id="1452" source="119" target="326" />
			<edge id="1453" source="119" target="363" />
			<edge id="1454" source="119" target="382" />
			<edge id="1455" source="120" target="133" />
			<edge id="1456" source="120" target="139" />
			<edge id="1457" source="120" target="167" />
			<edge id="1458" source="120" target="174" />
			<edge id="1459" source="120" target="218" />
			<edge id="1460" source="120" target="259" />
			<edge id="1461" source="120" target="270" />
			<edge id="1462" source="120" target="275" />
			<edge id="1463" source="120" target="307" />
			<edge id="1464" source="120" target="310" />
			<edge id="1465" source="120" target="319" />
			<edge id="1466" source="120" target="321" />
			<edge id="1467" source="120" target="325" />
			<edge id="1468" source="120" target="361" />
			<edge id="1469" source="120" target="378" />
			<edge id="1470" source="120" target="381" />
			<edge id="1471" source="120" target="384" />
			<edge id="1472" source="120" target="387" />
			<edge id="1473" source="121" target="176" />
			<edge id="1474" source="121" target="260" />
			<edge id="1475" source="121" target="277" />
			<edge id="1476" source="121" target="317" />
			<edge id="1477" source="122" target="146" />
			<edge id="1478" source="122" target="153" />
			<edge id="1479" source="122" target="194" />
			<edge id="1480" source="122" target="239" />
			<edge id="1481" source="122" target="269" />
			<edge id="1482" source="122" target="276" />
			<edge id="1483" source="122" target="288" />
			<edge id="1484" source="122" target="324" />
			<edge id="1485" source="122" target="339" />
			<edge id="1486" source="122" target="345" />
			<edge id="1487" source="123" target="129" />
			<edge id="1488" source="123" target="173" />
			<edge id="1489" source="123" target="179" />
			<edge id="1490" source="123" target="212" />
			<edge id="1491" source="123" target="216" />
			<edge id="1492" source="123" target="243" />
			<edge id="1493" source="123" target="256" />
			<edge id="1494" source="123" target="267" />
			<edge id="1495" source="123" target="271" />
			<edge id="1496" source="123" target="280" />
			<edge id="1497" source="123" target="303" />
			<edge id="1498" source="123" target="313" />
			<edge id="1499" source="123" target="323" />
			<edge id="1500" source="123" target="328" />
			<edge id="1501" source="123" target="350" />
			<edge id="1502" source="124" target="135" />
			<edge id="1503" source="124" target="244" />
			<edge id="1504" source="124" target="261" />
			<edge id="1505" source="124" target="279" />
			<edge id="1506" source="124" target="285" />
			<edge id="1507" source="124" target="300" />
			<edge id="1508" source="124" target="304" />
			<edge id="1509" source="124" target="311" />
			<edge id="1510" source="125" target="131" />
			<edge id="1511" source="125" target="137" />
			<edge id="1512" source="125" target="185" />
			<edge id="1513" source="125" target="221" />
			<edge id="1514" source="125" target="264" />
			<edge id="1515" source="125" target="268" />
			<edge id="1516" source="125" target="272" />
			<edge id="1517" source="125" target="335" />
			<edge id="1518" source="126" target="146" />
			<edge id="1519" source="126" target="153" />
			<edge id="1520" source="126" target="161" />
			<edge id="1521" source="126" target="188" />
			<edge id="1522" source="126" target="231" />
			<edge id="1523" source="126" target="240" />
			<edge id="1524" source="126" target="269" />
			<edge id="1525" source="126" target="276" />
			<edge id="1526" source="126" target="283" />
			<edge id="1527" source="126" target="333" />
			<edge id="1528" source="126" target="339" />
			<edge id="1529" source="126" target="345" />
			<edge id="1530" source="126" target="375" />
			<edge id="1531" source="127" target="133" />
			<edge id="1532" source="127" target="139" />
			<edge id="1533" source="127" target="266" />
			<edge id="1534" source="127" target="270" />
			<edge id="1535" source="127" target="275" />
			<edge id="1536" source="127" target="307" />
			<edge id="1537" source="127" target="310" />
			<edge id="1538" source="127" target="319" />
			<edge id="1539" source="127" target="321" />
			<edge id="1540" source="127" target="331" />
			<edge id="1541" source="128" target="247" />
			<edge id="1542" source="128" target="330" />
			<edge id="1543" source="129" target="171" />
			<edge id="1544" source="129" target="243" />
			<edge id="1545" source="129" target="256" />
			<edge id="1546" source="129" target="267" />
			<edge id="1547" source="129" target="280" />
			<edge id="1548" source="129" target="301" />
			<edge id="1549" source="129" target="303" />
			<edge id="1550" source="130" target="160" />
			<edge id="1551" source="130" target="163" />
			<edge id="1552" source="130" target="165" />
			<edge id="1553" source="130" target="184" />
			<edge id="1554" source="130" target="225" />
			<edge id="1555" source="130" target="233" />
			<edge id="1556" source="130" target="262" />
			<edge id="1557" source="130" target="305" />
			<edge id="1558" source="130" target="312" />
			<edge id="1559" source="130" target="329" />
			<edge id="1560" source="130" target="338" />
			<edge id="1561" source="130" target="377" />
			<edge id="1562" source="131" target="137" />
			<edge id="1563" source="131" target="258" />
			<edge id="1564" source="131" target="264" />
			<edge id="1565" source="131" target="268" />
			<edge id="1566" source="131" target="272" />
			<edge id="1567" source="131" target="310" />
			<edge id="1568" source="131" target="321" />
			<edge id="1569" source="131" target="325" />
			<edge id="1570" source="131" target="327" />
			<edge id="1571" source="131" target="331" />
			<edge id="1572" source="131" target="335" />
			<edge id="1573" source="132" target="168" />
			<edge id="1574" source="132" target="175" />
			<edge id="1575" source="132" target="180" />
			<edge id="1576" source="132" target="219" />
			<edge id="1577" source="132" target="226" />
			<edge id="1578" source="132" target="231" />
			<edge id="1579" source="132" target="236" />
			<edge id="1580" source="132" target="265" />
			<edge id="1581" source="132" target="289" />
			<edge id="1582" source="132" target="309" />
			<edge id="1583" source="132" target="334" />
			<edge id="1584" source="132" target="349" />
			<edge id="1585" source="132" target="380" />
			<edge id="1586" source="133" target="139" />
			<edge id="1587" source="133" target="259" />
			<edge id="1588" source="133" target="266" />
			<edge id="1589" source="133" target="270" />
			<edge id="1590" source="133" target="275" />
			<edge id="1591" source="133" target="307" />
			<edge id="1592" source="133" target="319" />
			<edge id="1593" source="133" target="331" />
			<edge id="1594" source="133" target="378" />
			<edge id="1595" source="133" target="387" />
			<edge id="1596" source="134" target="151" />
			<edge id="1597" source="134" target="162" />
			<edge id="1598" source="134" target="198" />
			<edge id="1599" source="134" target="255" />
			<edge id="1600" source="134" target="290" />
			<edge id="1601" source="134" target="315" />
			<edge id="1602" source="134" target="341" />
			<edge id="1603" source="134" target="346" />
			<edge id="1604" source="134" target="357" />
			<edge id="1605" source="135" target="159" />
			<edge id="1606" source="135" target="164" />
			<edge id="1607" source="135" target="178" />
			<edge id="1608" source="135" target="224" />
			<edge id="1609" source="135" target="257" />
			<edge id="1610" source="135" target="261" />
			<edge id="1611" source="135" target="304" />
			<edge id="1612" source="135" target="311" />
			<edge id="1613" source="135" target="326" />
			<edge id="1614" source="135" target="365" />
			<edge id="1615" source="135" target="382" />
			<edge id="1616" source="136" target="204" />
			<edge id="1617" source="136" target="265" />
			<edge id="1618" source="136" target="294" />
			<edge id="1619" source="136" target="322" />
			<edge id="1620" source="136" target="334" />
			<edge id="1621" source="137" target="166" />
			<edge id="1622" source="137" target="216" />
			<edge id="1623" source="137" target="258" />
			<edge id="1624" source="137" target="264" />
			<edge id="1625" source="137" target="268" />
			<edge id="1626" source="137" target="272" />
			<edge id="1627" source="137" target="310" />
			<edge id="1628" source="137" target="321" />
			<edge id="1629" source="137" target="325" />
			<edge id="1630" source="137" target="327" />
			<edge id="1631" source="137" target="335" />
			<edge id="1632" source="137" target="384" />
			<edge id="1633" source="138" target="263" />
			<edge id="1634" source="138" target="273" />
			<edge id="1635" source="138" target="320" />
			<edge id="1636" source="138" target="336" />
			<edge id="1637" source="139" target="167" />
			<edge id="1638" source="139" target="218" />
			<edge id="1639" source="139" target="259" />
			<edge id="1640" source="139" target="266" />
			<edge id="1641" source="139" target="270" />
			<edge id="1642" source="139" target="275" />
			<edge id="1643" source="139" target="307" />
			<edge id="1644" source="139" target="314" />
			<edge id="1645" source="139" target="319" />
			<edge id="1646" source="139" target="331" />
			<edge id="1647" source="139" target="378" />
			<edge id="1648" source="139" target="381" />
			<edge id="1649" source="139" target="387" />
			<edge id="1650" source="140" target="147" />
			<edge id="1651" source="140" target="148" />
			<edge id="1652" source="140" target="152" />
			<edge id="1653" source="140" target="156" />
			<edge id="1654" source="140" target="158" />
			<edge id="1655" source="140" target="181" />
			<edge id="1656" source="140" target="186" />
			<edge id="1657" source="140" target="189" />
			<edge id="1658" source="140" target="202" />
			<edge id="1659" source="140" target="207" />
			<edge id="1660" source="140" target="214" />
			<edge id="1661" source="140" target="230" />
			<edge id="1662" source="140" target="352" />
			<edge id="1663" source="140" target="368" />
			<edge id="1664" source="140" target="374" />
			<edge id="1665" source="140" target="376" />
			<edge id="1666" source="141" target="146" />
			<edge id="1667" source="141" target="153" />
			<edge id="1668" source="141" target="180" />
			<edge id="1669" source="141" target="188" />
			<edge id="1670" source="141" target="201" />
			<edge id="1671" source="141" target="208" />
			<edge id="1672" source="141" target="213" />
			<edge id="1673" source="141" target="339" />
			<edge id="1674" source="141" target="345" />
			<edge id="1675" source="141" target="351" />
			<edge id="1676" source="141" target="369" />
			<edge id="1677" source="141" target="375" />
			<edge id="1678" source="142" target="154" />
			<edge id="1679" source="142" target="190" />
			<edge id="1680" source="142" target="195" />
			<edge id="1681" source="142" target="203" />
			<edge id="1682" source="142" target="210" />
			<edge id="1683" source="142" target="337" />
			<edge id="1684" source="142" target="371" />
			<edge id="1685" source="143" target="148" />
			<edge id="1686" source="143" target="156" />
			<edge id="1687" source="143" target="158" />
			<edge id="1688" source="143" target="179" />
			<edge id="1689" source="143" target="189" />
			<edge id="1690" source="143" target="209" />
			<edge id="1691" source="143" target="212" />
			<edge id="1692" source="143" target="230" />
			<edge id="1693" source="143" target="237" />
			<edge id="1694" source="143" target="344" />
			<edge id="1695" source="143" target="350" />
			<edge id="1696" source="143" target="370" />
			<edge id="1697" source="143" target="376" />
			<edge id="1698" source="144" target="193" />
			<edge id="1699" source="144" target="199" />
			<edge id="1700" source="144" target="241" />
			<edge id="1701" source="144" target="278" />
			<edge id="1702" source="144" target="353" />
			<edge id="1703" source="145" target="205" />
			<edge id="1704" source="145" target="238" />
			<edge id="1705" source="145" target="297" />
			<edge id="1706" source="145" target="342" />
			<edge id="1707" source="145" target="348" />
			<edge id="1708" source="145" target="354" />
			<edge id="1709" source="145" target="359" />
			<edge id="1710" source="146" target="153" />
			<edge id="1711" source="146" target="188" />
			<edge id="1712" source="146" target="194" />
			<edge id="1713" source="146" target="201" />
			<edge id="1714" source="146" target="208" />
			<edge id="1715" source="146" target="269" />
			<edge id="1716" source="146" target="276" />
			<edge id="1717" source="146" target="288" />
			<edge id="1718" source="146" target="339" />
			<edge id="1719" source="146" target="345" />
			<edge id="1720" source="146" target="351" />
			<edge id="1721" source="147" target="152" />
			<edge id="1722" source="147" target="186" />
			<edge id="1723" source="147" target="202" />
			<edge id="1724" source="147" target="207" />
			<edge id="1725" source="147" target="247" />
			<edge id="1726" source="147" target="253" />
			<edge id="1727" source="147" target="352" />
			<edge id="1728" source="148" target="156" />
			<edge id="1729" source="148" target="189" />
			<edge id="1730" source="148" target="202" />
			<edge id="1731" source="148" target="207" />
			<edge id="1732" source="148" target="209" />
			<edge id="1733" source="148" target="214" />
			<edge id="1734" source="148" target="253" />
			<edge id="1735" source="148" target="344" />
			<edge id="1736" source="148" target="352" />
			<edge id="1737" source="148" target="376" />
			<edge id="1738" source="149" target="165" />
			<edge id="1739" source="149" target="191" />
			<edge id="1740" source="149" target="196" />
			<edge id="1741" source="149" target="204" />
			<edge id="1742" source="149" target="225" />
			<edge id="1743" source="149" target="245" />
			<edge id="1744" source="149" target="250" />
			<edge id="1745" source="149" target="338" />
			<edge id="1746" source="149" target="349" />
			<edge id="1747" source="149" target="355" />
			<edge id="1748" source="149" target="383" />
			<edge id="1749" source="150" target="192" />
			<edge id="1750" source="150" target="200" />
			<edge id="1751" source="150" target="245" />
			<edge id="1752" source="150" target="248" />
			<edge id="1753" source="150" target="340" />
			<edge id="1754" source="150" target="343" />
			<edge id="1755" source="151" target="198" />
			<edge id="1756" source="151" target="255" />
			<edge id="1757" source="151" target="341" />
			<edge id="1758" source="151" target="346" />
			<edge id="1759" source="151" target="357" />
			<edge id="1760" source="152" target="181" />
			<edge id="1761" source="152" target="186" />
			<edge id="1762" source="152" target="202" />
			<edge id="1763" source="152" target="207" />
			<edge id="1764" source="152" target="214" />
			<edge id="1765" source="152" target="247" />
			<edge id="1766" source="152" target="352" />
			<edge id="1767" source="152" target="374" />
			<edge id="1768" source="153" target="161" />
			<edge id="1769" source="153" target="180" />
			<edge id="1770" source="153" target="188" />
			<edge id="1771" source="153" target="194" />
			<edge id="1772" source="153" target="201" />
			<edge id="1773" source="153" target="208" />
			<edge id="1774" source="153" target="213" />
			<edge id="1775" source="153" target="231" />
			<edge id="1776" source="153" target="269" />
			<edge id="1777" source="153" target="276" />
			<edge id="1778" source="153" target="339" />
			<edge id="1779" source="153" target="345" />
			<edge id="1780" source="153" target="351" />
			<edge id="1781" source="153" target="375" />
			<edge id="1782" source="154" target="159" />
			<edge id="1783" source="154" target="190" />
			<edge id="1784" source="154" target="195" />
			<edge id="1785" source="154" target="210" />
			<edge id="1786" source="154" target="244" />
			<edge id="1787" source="154" target="261" />
			<edge id="1788" source="154" target="300" />
			<edge id="1789" source="154" target="371" />
			<edge id="1790" source="155" target="191" />
			<edge id="1791" source="155" target="196" />
			<edge id="1792" source="155" target="236" />
			<edge id="1793" source="155" target="289" />
			<edge id="1794" source="155" target="296" />
			<edge id="1795" source="155" target="340" />
			<edge id="1796" source="155" target="343" />
			<edge id="1797" source="155" target="349" />
			<edge id="1798" source="155" target="355" />
			<edge id="1799" source="156" target="158" />
			<edge id="1800" source="156" target="189" />
			<edge id="1801" source="156" target="202" />
			<edge id="1802" source="156" target="207" />
			<edge id="1803" source="156" target="209" />
			<edge id="1804" source="156" target="214" />
			<edge id="1805" source="156" target="344" />
			<edge id="1806" source="156" target="352" />
			<edge id="1807" source="156" target="376" />
			<edge id="1808" source="157" target="182" />
			<edge id="1809" source="157" target="192" />
			<edge id="1810" source="157" target="200" />
			<edge id="1811" source="157" target="211" />
			<edge id="1812" source="157" target="232" />
			<edge id="1813" source="157" target="248" />
			<edge id="1814" source="157" target="373" />
			<edge id="1815" source="158" target="173" />
			<edge id="1816" source="158" target="179" />
			<edge id="1817" source="158" target="189" />
			<edge id="1818" source="158" target="209" />
			<edge id="1819" source="158" target="212" />
			<edge id="1820" source="158" target="223" />
			<edge id="1821" source="158" target="230" />
			<edge id="1822" source="158" target="344" />
			<edge id="1823" source="158" target="350" />
			<edge id="1824" source="158" target="361" />
			<edge id="1825" source="158" target="364" />
			<edge id="1826" source="158" target="368" />
			<edge id="1827" source="158" target="370" />
			<edge id="1828" source="158" target="376" />
			<edge id="1829" source="159" target="164" />
			<edge id="1830" source="159" target="210" />
			<edge id="1831" source="159" target="224" />
			<edge id="1832" source="159" target="257" />
			<edge id="1833" source="159" target="261" />
			<edge id="1834" source="159" target="300" />
			<edge id="1835" source="159" target="363" />
			<edge id="1836" source="159" target="371" />
			<edge id="1837" source="159" target="382" />
			<edge id="1838" source="160" target="165" />
			<edge id="1839" source="160" target="184" />
			<edge id="1840" source="160" target="225" />
			<edge id="1841" source="160" target="262" />
			<edge id="1842" source="160" target="305" />
			<edge id="1843" source="160" target="312" />
			<edge id="1844" source="160" target="338" />
			<edge id="1845" source="160" target="383" />
			<edge id="1846" source="161" target="168" />
			<edge id="1847" source="161" target="175" />
			<edge id="1848" source="161" target="180" />
			<edge id="1849" source="161" target="188" />
			<edge id="1850" source="161" target="213" />
			<edge id="1851" source="161" target="219" />
			<edge id="1852" source="161" target="226" />
			<edge id="1853" source="161" target="231" />
			<edge id="1854" source="161" target="240" />
			<edge id="1855" source="161" target="269" />
			<edge id="1856" source="161" target="283" />
			<edge id="1857" source="161" target="289" />
			<edge id="1858" source="161" target="333" />
			<edge id="1859" source="161" target="345" />
			<edge id="1860" source="161" target="351" />
			<edge id="1861" source="161" target="375" />
			<edge id="1862" source="161" target="380" />
			<edge id="1863" source="162" target="246" />
			<edge id="1864" source="162" target="252" />
			<edge id="1865" source="162" target="255" />
			<edge id="1866" source="162" target="290" />
			<edge id="1867" source="162" target="315" />
			<edge id="1868" source="162" target="346" />
			<edge id="1869" source="163" target="171" />
			<edge id="1870" source="163" target="184" />
			<edge id="1871" source="163" target="233" />
			<edge id="1872" source="163" target="243" />
			<edge id="1873" source="163" target="262" />
			<edge id="1874" source="163" target="293" />
			<edge id="1875" source="163" target="301" />
			<edge id="1876" source="163" target="305" />
			<edge id="1877" source="163" target="329" />
			<edge id="1878" source="163" target="377" />
			<edge id="1879" source="164" target="178" />
			<edge id="1880" source="164" target="224" />
			<edge id="1881" source="164" target="257" />
			<edge id="1882" source="164" target="326" />
			<edge id="1883" source="164" target="363" />
			<edge id="1884" source="164" target="371" />
			<edge id="1885" source="164" target="382" />
			<edge id="1886" source="165" target="225" />
			<edge id="1887" source="165" target="250" />
			<edge id="1888" source="165" target="262" />
			<edge id="1889" source="165" target="305" />
			<edge id="1890" source="165" target="312" />
			<edge id="1891" source="165" target="338" />
			<edge id="1892" source="165" target="383" />
			<edge id="1893" source="166" target="216" />
			<edge id="1894" source="166" target="223" />
			<edge id="1895" source="166" target="230" />
			<edge id="1896" source="166" target="258" />
			<edge id="1897" source="166" target="272" />
			<edge id="1898" source="166" target="321" />
			<edge id="1899" source="166" target="325" />
			<edge id="1900" source="166" target="327" />
			<edge id="1901" source="166" target="361" />
			<edge id="1902" source="166" target="364" />
			<edge id="1903" source="166" target="368" />
			<edge id="1904" source="166" target="370" />
			<edge id="1905" source="166" target="384" />
			<edge id="1906" source="167" target="174" />
			<edge id="1907" source="167" target="181" />
			<edge id="1908" source="167" target="218" />
			<edge id="1909" source="167" target="259" />
			<edge id="1910" source="167" target="275" />
			<edge id="1911" source="167" target="314" />
			<edge id="1912" source="167" target="319" />
			<edge id="1913" source="167" target="381" />
			<edge id="1914" source="167" target="387" />
			<edge id="1915" source="168" target="175" />
			<edge id="1916" source="168" target="180" />
			<edge id="1917" source="168" target="213" />
			<edge id="1918" source="168" target="219" />
			<edge id="1919" source="168" target="226" />
			<edge id="1920" source="168" target="231" />
			<edge id="1921" source="168" target="236" />
			<edge id="1922" source="168" target="265" />
			<edge id="1923" source="168" target="283" />
			<edge id="1924" source="168" target="289" />
			<edge id="1925" source="168" target="309" />
			<edge id="1926" source="168" target="334" />
			<edge id="1927" source="168" target="349" />
			<edge id="1928" source="168" target="375" />
			<edge id="1929" source="168" target="380" />
			<edge id="1930" source="169" target="232" />
			<edge id="1931" source="169" target="308" />
			<edge id="1932" source="169" target="318" />
			<edge id="1933" source="169" target="362" />
			<edge id="1934" source="170" target="177" />
			<edge id="1935" source="170" target="221" />
			<edge id="1936" source="170" target="228" />
			<edge id="1937" source="170" target="235" />
			<edge id="1938" source="170" target="271" />
			<edge id="1939" source="170" target="299" />
			<edge id="1940" source="170" target="313" />
			<edge id="1941" source="171" target="184" />
			<edge id="1942" source="171" target="233" />
			<edge id="1943" source="171" target="243" />
			<edge id="1944" source="171" target="293" />
			<edge id="1945" source="171" target="301" />
			<edge id="1946" source="171" target="303" />
			<edge id="1947" source="171" target="377" />
			<edge id="1948" source="172" target="183" />
			<edge id="1949" source="172" target="215" />
			<edge id="1950" source="172" target="222" />
			<edge id="1951" source="173" target="177" />
			<edge id="1952" source="173" target="179" />
			<edge id="1953" source="173" target="212" />
			<edge id="1954" source="173" target="216" />
			<edge id="1955" source="173" target="223" />
			<edge id="1956" source="173" target="230" />
			<edge id="1957" source="173" target="267" />
			<edge id="1958" source="173" target="271" />
			<edge id="1959" source="173" target="323" />
			<edge id="1960" source="173" target="327" />
			<edge id="1961" source="173" target="328" />
			<edge id="1962" source="173" target="364" />
			<edge id="1963" source="173" target="366" />
			<edge id="1964" source="173" target="370" />
			<edge id="1965" source="174" target="181" />
			<edge id="1966" source="174" target="214" />
			<edge id="1967" source="174" target="218" />
			<edge id="1968" source="174" target="259" />
			<edge id="1969" source="174" target="325" />
			<edge id="1970" source="174" target="361" />
			<edge id="1971" source="174" target="368" />
			<edge id="1972" source="174" target="374" />
			<edge id="1973" source="174" target="376" />
			<edge id="1974" source="174" target="381" />
			<edge id="1975" source="174" target="384" />
			<edge id="1976" source="175" target="180" />
			<edge id="1977" source="175" target="213" />
			<edge id="1978" source="175" target="219" />
			<edge id="1979" source="175" target="226" />
			<edge id="1980" source="175" target="231" />
			<edge id="1981" source="175" target="289" />
			<edge id="1982" source="175" target="309" />
			<edge id="1983" source="175" target="360" />
			<edge id="1984" source="175" target="369" />
			<edge id="1985" source="175" target="375" />
			<edge id="1986" source="175" target="380" />
			<edge id="1987" source="176" target="199" />
			<edge id="1988" source="176" target="227" />
			<edge id="1989" source="176" target="277" />
			<edge id="1990" source="176" target="317" />
			<edge id="1991" source="176" target="358" />
			<edge id="1992" source="177" target="216" />
			<edge id="1993" source="177" target="221" />
			<edge id="1994" source="177" target="228" />
			<edge id="1995" source="177" target="256" />
			<edge id="1996" source="177" target="268" />
			<edge id="1997" source="177" target="271" />
			<edge id="1998" source="177" target="272" />
			<edge id="1999" source="177" target="313" />
			<edge id="2000" source="177" target="323" />
			<edge id="2001" source="177" target="366" />
			<edge id="2002" source="178" target="215" />
			<edge id="2003" source="178" target="222" />
			<edge id="2004" source="178" target="224" />
			<edge id="2005" source="178" target="257" />
			<edge id="2006" source="178" target="274" />
			<edge id="2007" source="178" target="311" />
			<edge id="2008" source="178" target="326" />
			<edge id="2009" source="178" target="365" />
			<edge id="2010" source="178" target="382" />
			<edge id="2011" source="179" target="212" />
			<edge id="2012" source="179" target="216" />
			<edge id="2013" source="179" target="223" />
			<edge id="2014" source="179" target="230" />
			<edge id="2015" source="179" target="243" />
			<edge id="2016" source="179" target="267" />
			<edge id="2017" source="179" target="271" />
			<edge id="2018" source="179" target="280" />
			<edge id="2019" source="179" target="303" />
			<edge id="2020" source="179" target="323" />
			<edge id="2021" source="179" target="328" />
			<edge id="2022" source="179" target="350" />
			<edge id="2023" source="179" target="364" />
			<edge id="2024" source="179" target="370" />
			<edge id="2025" source="180" target="188" />
			<edge id="2026" source="180" target="213" />
			<edge id="2027" source="180" target="219" />
			<edge id="2028" source="180" target="226" />
			<edge id="2029" source="180" target="231" />
			<edge id="2030" source="180" target="309" />
			<edge id="2031" source="180" target="345" />
			<edge id="2032" source="180" target="351" />
			<edge id="2033" source="180" target="360" />
			<edge id="2034" source="180" target="369" />
			<edge id="2035" source="180" target="375" />
			<edge id="2036" source="180" target="380" />
			<edge id="2037" source="181" target="186" />
			<edge id="2038" source="181" target="189" />
			<edge id="2039" source="181" target="214" />
			<edge id="2040" source="181" target="218" />
			<edge id="2041" source="181" target="352" />
			<edge id="2042" source="181" target="361" />
			<edge id="2043" source="181" target="368" />
			<edge id="2044" source="181" target="374" />
			<edge id="2045" source="181" target="376" />
			<edge id="2046" source="181" target="381" />
			<edge id="2047" source="181" target="384" />
			<edge id="2048" source="182" target="192" />
			<edge id="2049" source="182" target="211" />
			<edge id="2050" source="182" target="220" />
			<edge id="2051" source="182" target="232" />
			<edge id="2052" source="182" target="373" />
			<edge id="2053" source="182" target="386" />
			<edge id="2054" source="183" target="215" />
			<edge id="2055" source="183" target="222" />
			<edge id="2056" source="183" target="242" />
			<edge id="2057" source="183" target="282" />
			<edge id="2058" source="183" target="348" />
			<edge id="2059" source="183" target="354" />
			<edge id="2060" source="184" target="233" />
			<edge id="2061" source="184" target="262" />
			<edge id="2062" source="184" target="305" />
			<edge id="2063" source="184" target="329" />
			<edge id="2064" source="184" target="377" />
			<edge id="2065" source="185" target="221" />
			<edge id="2066" source="185" target="235" />
			<edge id="2067" source="185" target="268" />
			<edge id="2068" source="185" target="272" />
			<edge id="2069" source="186" target="202" />
			<edge id="2070" source="186" target="207" />
			<edge id="2071" source="186" target="214" />
			<edge id="2072" source="186" target="247" />
			<edge id="2073" source="186" target="352" />
			<edge id="2074" source="186" target="368" />
			<edge id="2075" source="186" target="374" />
			<edge id="2076" source="187" target="353" />
			<edge id="2077" source="188" target="201" />
			<edge id="2078" source="188" target="208" />
			<edge id="2079" source="188" target="213" />
			<edge id="2080" source="188" target="231" />
			<edge id="2081" source="188" target="269" />
			<edge id="2082" source="188" target="276" />
			<edge id="2083" source="188" target="283" />
			<edge id="2084" source="188" target="339" />
			<edge id="2085" source="188" target="345" />
			<edge id="2086" source="188" target="351" />
			<edge id="2087" source="188" target="375" />
			<edge id="2088" source="189" target="202" />
			<edge id="2089" source="189" target="207" />
			<edge id="2090" source="189" target="209" />
			<edge id="2091" source="189" target="214" />
			<edge id="2092" source="189" target="230" />
			<edge id="2093" source="189" target="344" />
			<edge id="2094" source="189" target="352" />
			<edge id="2095" source="189" target="368" />
			<edge id="2096" source="189" target="370" />
			<edge id="2097" source="189" target="376" />
			<edge id="2098" source="190" target="195" />
			<edge id="2099" source="190" target="203" />
			<edge id="2100" source="190" target="210" />
			<edge id="2101" source="190" target="244" />
			<edge id="2102" source="190" target="249" />
			<edge id="2103" source="190" target="261" />
			<edge id="2104" source="190" target="300" />
			<edge id="2105" source="190" target="337" />
			<edge id="2106" source="190" target="371" />
			<edge id="2107" source="191" target="196" />
			<edge id="2108" source="191" target="204" />
			<edge id="2109" source="191" target="236" />
			<edge id="2110" source="191" target="245" />
			<edge id="2111" source="191" target="250" />
			<edge id="2112" source="191" target="296" />
			<edge id="2113" source="191" target="338" />
			<edge id="2114" source="191" target="340" />
			<edge id="2115" source="191" target="343" />
			<edge id="2116" source="191" target="349" />
			<edge id="2117" source="191" target="355" />
			<edge id="2118" source="192" target="200" />
			<edge id="2119" source="192" target="211" />
			<edge id="2120" source="192" target="232" />
			<edge id="2121" source="192" target="248" />
			<edge id="2122" source="192" target="340" />
			<edge id="2123" source="192" target="373" />
			<edge id="2124" source="193" target="199" />
			<edge id="2125" source="193" target="220" />
			<edge id="2126" source="193" target="316" />
			<edge id="2127" source="193" target="367" />
			<edge id="2128" source="194" target="201" />
			<edge id="2129" source="194" target="208" />
			<edge id="2130" source="194" target="239" />
			<edge id="2131" source="194" target="269" />
			<edge id="2132" source="194" target="276" />
			<edge id="2133" source="194" target="288" />
			<edge id="2134" source="194" target="339" />
			<edge id="2135" source="194" target="345" />
			<edge id="2136" source="195" target="203" />
			<edge id="2137" source="195" target="210" />
			<edge id="2138" source="195" target="244" />
			<edge id="2139" source="195" target="249" />
			<edge id="2140" source="195" target="300" />
			<edge id="2141" source="195" target="337" />
			<edge id="2142" source="196" target="204" />
			<edge id="2143" source="196" target="225" />
			<edge id="2144" source="196" target="245" />
			<edge id="2145" source="196" target="250" />
			<edge id="2146" source="196" target="338" />
			<edge id="2147" source="196" target="343" />
			<edge id="2148" source="196" target="349" />
			<edge id="2149" source="196" target="355" />
			<edge id="2150" source="197" target="229" />
			<edge id="2151" source="197" target="234" />
			<edge id="2152" source="197" target="320" />
			<edge id="2153" source="197" target="385" />
			<edge id="2154" source="198" target="292" />
			<edge id="2155" source="198" target="341" />
			<edge id="2156" source="198" target="346" />
			<edge id="2157" source="198" target="357" />
			<edge id="2158" source="199" target="227" />
			<edge id="2159" source="199" target="298" />
			<edge id="2160" source="199" target="306" />
			<edge id="2161" source="199" target="358" />
			<edge id="2162" source="200" target="211" />
			<edge id="2163" source="200" target="248" />
			<edge id="2164" source="200" target="340" />
			<edge id="2165" source="201" target="208" />
			<edge id="2166" source="201" target="351" />
			<edge id="2167" source="202" target="207" />
			<edge id="2168" source="202" target="214" />
			<edge id="2169" source="202" target="253" />
			<edge id="2170" source="202" target="344" />
			<edge id="2171" source="202" target="352" />
			<edge id="2172" source="202" target="376" />
			<edge id="2173" source="203" target="337" />
			<edge id="2174" source="204" target="294" />
			<edge id="2175" source="204" target="322" />
			<edge id="2176" source="204" target="349" />
			<edge id="2177" source="204" target="355" />
			<edge id="2178" source="204" target="383" />
			<edge id="2179" source="205" target="238" />
			<edge id="2180" source="205" target="246" />
			<edge id="2181" source="205" target="297" />
			<edge id="2182" source="205" target="342" />
			<edge id="2183" source="205" target="354" />
			<edge id="2184" source="205" target="359" />
			<edge id="2185" source="206" target="281" />
			<edge id="2186" source="207" target="214" />
			<edge id="2187" source="207" target="344" />
			<edge id="2188" source="207" target="352" />
			<edge id="2189" source="207" target="374" />
			<edge id="2190" source="207" target="376" />
			<edge id="2191" source="208" target="213" />
			<edge id="2192" source="208" target="339" />
			<edge id="2193" source="208" target="345" />
			<edge id="2194" source="208" target="351" />
			<edge id="2195" source="208" target="375" />
			<edge id="2196" source="209" target="212" />
			<edge id="2197" source="209" target="237" />
			<edge id="2198" source="209" target="344" />
			<edge id="2199" source="209" target="350" />
			<edge id="2200" source="209" target="376" />
			<edge id="2201" source="210" target="371" />
			<edge id="2202" source="211" target="251" />
			<edge id="2203" source="211" target="373" />
			<edge id="2204" source="212" target="223" />
			<edge id="2205" source="212" target="230" />
			<edge id="2206" source="212" target="237" />
			<edge id="2207" source="212" target="243" />
			<edge id="2208" source="212" target="267" />
			<edge id="2209" source="212" target="280" />
			<edge id="2210" source="212" target="303" />
			<edge id="2211" source="212" target="323" />
			<edge id="2212" source="212" target="328" />
			<edge id="2213" source="212" target="344" />
			<edge id="2214" source="212" target="350" />
			<edge id="2215" source="212" target="364" />
			<edge id="2216" source="212" target="370" />
			<edge id="2217" source="213" target="219" />
			<edge id="2218" source="213" target="226" />
			<edge id="2219" source="213" target="231" />
			<edge id="2220" source="213" target="345" />
			<edge id="2221" source="213" target="351" />
			<edge id="2222" source="213" target="360" />
			<edge id="2223" source="213" target="369" />
			<edge id="2224" source="213" target="375" />
			<edge id="2225" source="213" target="380" />
			<edge id="2226" source="214" target="218" />
			<edge id="2227" source="214" target="352" />
			<edge id="2228" source="214" target="361" />
			<edge id="2229" source="214" target="368" />
			<edge id="2230" source="214" target="374" />
			<edge id="2231" source="214" target="376" />
			<edge id="2232" source="214" target="384" />
			<edge id="2233" source="215" target="222" />
			<edge id="2234" source="215" target="242" />
			<edge id="2235" source="215" target="326" />
			<edge id="2236" source="215" target="365" />
			<edge id="2237" source="216" target="221" />
			<edge id="2238" source="216" target="258" />
			<edge id="2239" source="216" target="271" />
			<edge id="2240" source="216" target="272" />
			<edge id="2241" source="216" target="323" />
			<edge id="2242" source="216" target="327" />
			<edge id="2243" source="216" target="328" />
			<edge id="2244" source="216" target="364" />
			<edge id="2245" source="216" target="366" />
			<edge id="2246" source="216" target="370" />
			<edge id="2247" source="217" target="362" />
			<edge id="2248" source="218" target="259" />
			<edge id="2249" source="218" target="275" />
			<edge id="2250" source="218" target="319" />
			<edge id="2251" source="218" target="321" />
			<edge id="2252" source="218" target="325" />
			<edge id="2253" source="218" target="361" />
			<edge id="2254" source="218" target="368" />
			<edge id="2255" source="218" target="376" />
			<edge id="2256" source="218" target="381" />
			<edge id="2257" source="218" target="384" />
			<edge id="2258" source="219" target="226" />
			<edge id="2259" source="219" target="231" />
			<edge id="2260" source="219" target="265" />
			<edge id="2261" source="219" target="289" />
			<edge id="2262" source="219" target="309" />
			<edge id="2263" source="219" target="334" />
			<edge id="2264" source="219" target="360" />
			<edge id="2265" source="219" target="369" />
			<edge id="2266" source="219" target="375" />
			<edge id="2267" source="219" target="380" />
			<edge id="2268" source="220" target="232" />
			<edge id="2269" source="220" target="367" />
			<edge id="2270" source="220" target="386" />
			<edge id="2271" source="221" target="228" />
			<edge id="2272" source="221" target="268" />
			<edge id="2273" source="221" target="271" />
			<edge id="2274" source="221" target="272" />
			<edge id="2275" source="221" target="313" />
			<edge id="2276" source="221" target="366" />
			<edge id="2277" source="222" target="257" />
			<edge id="2278" source="222" target="326" />
			<edge id="2279" source="222" target="365" />
			<edge id="2280" source="223" target="230" />
			<edge id="2281" source="223" target="258" />
			<edge id="2282" source="223" target="325" />
			<edge id="2283" source="223" target="361" />
			<edge id="2284" source="223" target="364" />
			<edge id="2285" source="223" target="368" />
			<edge id="2286" source="223" target="370" />
			<edge id="2287" source="223" target="376" />
			<edge id="2288" source="223" target="384" />
			<edge id="2289" source="224" target="257" />
			<edge id="2290" source="224" target="274" />
			<edge id="2291" source="224" target="326" />
			<edge id="2292" source="224" target="363" />
			<edge id="2293" source="224" target="382" />
			<edge id="2294" source="225" target="250" />
			<edge id="2295" source="225" target="305" />
			<edge id="2296" source="225" target="312" />
			<edge id="2297" source="225" target="338" />
			<edge id="2298" source="225" target="355" />
			<edge id="2299" source="225" target="383" />
			<edge id="2300" source="226" target="231" />
			<edge id="2301" source="226" target="236" />
			<edge id="2302" source="226" target="240" />
			<edge id="2303" source="226" target="283" />
			<edge id="2304" source="226" target="289" />
			<edge id="2305" source="226" target="309" />
			<edge id="2306" source="226" target="375" />
			<edge id="2307" source="226" target="380" />
			<edge id="2308" source="227" target="254" />
			<edge id="2309" source="227" target="358" />
			<edge id="2310" source="228" target="256" />
			<edge id="2311" source="228" target="271" />
			<edge id="2312" source="228" target="299" />
			<edge id="2313" source="228" target="313" />
			<edge id="2314" source="229" target="234" />
			<edge id="2315" source="229" target="320" />
			<edge id="2316" source="229" target="385" />
			<edge id="2317" source="230" target="258" />
			<edge id="2318" source="230" target="325" />
			<edge id="2319" source="230" target="350" />
			<edge id="2320" source="230" target="361" />
			<edge id="2321" source="230" target="364" />
			<edge id="2322" source="230" target="368" />
			<edge id="2323" source="230" target="370" />
			<edge id="2324" source="230" target="376" />
			<edge id="2325" source="230" target="384" />
			<edge id="2326" source="231" target="240" />
			<edge id="2327" source="231" target="283" />
			<edge id="2328" source="231" target="289" />
			<edge id="2329" source="231" target="309" />
			<edge id="2330" source="231" target="333" />
			<edge id="2331" source="231" target="345" />
			<edge id="2332" source="231" target="351" />
			<edge id="2333" source="231" target="375" />
			<edge id="2334" source="231" target="380" />
			<edge id="2335" source="232" target="248" />
			<edge id="2336" source="232" target="308" />
			<edge id="2337" source="232" target="386" />
			<edge id="2338" source="233" target="262" />
			<edge id="2339" source="233" target="293" />
			<edge id="2340" source="233" target="301" />
			<edge id="2341" source="233" target="305" />
			<edge id="2342" source="233" target="329" />
			<edge id="2343" source="233" target="377" />
			<edge id="2344" source="234" target="320" />
			<edge id="2345" source="234" target="385" />
			<edge id="2346" source="235" target="299" />
			<edge id="2347" source="236" target="265" />
			<edge id="2348" source="236" target="283" />
			<edge id="2349" source="236" target="289" />
			<edge id="2350" source="236" target="296" />
			<edge id="2351" source="236" target="309" />
			<edge id="2352" source="236" target="343" />
			<edge id="2353" source="236" target="349" />
			<edge id="2354" source="236" target="380" />
			<edge id="2355" source="237" target="243" />
			<edge id="2356" source="237" target="267" />
			<edge id="2357" source="237" target="280" />
			<edge id="2358" source="237" target="303" />
			<edge id="2359" source="237" target="350" />
			<edge id="2360" source="238" target="246" />
			<edge id="2361" source="238" target="252" />
			<edge id="2362" source="238" target="284" />
			<edge id="2363" source="238" target="287" />
			<edge id="2364" source="238" target="297" />
			<edge id="2365" source="238" target="342" />
			<edge id="2366" source="238" target="359" />
			<edge id="2367" source="239" target="288" />
			<edge id="2368" source="239" target="295" />
			<edge id="2369" source="239" target="302" />
			<edge id="2370" source="240" target="248" />
			<edge id="2371" source="240" target="269" />
			<edge id="2372" source="240" target="283" />
			<edge id="2373" source="240" target="289" />
			<edge id="2374" source="240" target="333" />
			<edge id="2375" source="240" target="345" />
			<edge id="2376" source="241" target="291" />
			<edge id="2377" source="242" target="282" />
			<edge id="2378" source="242" target="287" />
			<edge id="2379" source="242" target="354" />
			<edge id="2380" source="242" target="359" />
			<edge id="2381" source="243" target="267" />
			<edge id="2382" source="243" target="280" />
			<edge id="2383" source="243" target="293" />
			<edge id="2384" source="243" target="301" />
			<edge id="2385" source="243" target="303" />
			<edge id="2386" source="243" target="328" />
			<edge id="2387" source="243" target="350" />
			<edge id="2388" source="244" target="249" />
			<edge id="2389" source="244" target="261" />
			<edge id="2390" source="244" target="279" />
			<edge id="2391" source="244" target="285" />
			<edge id="2392" source="244" target="300" />
			<edge id="2393" source="245" target="250" />
			<edge id="2394" source="245" target="296" />
			<edge id="2395" source="245" target="340" />
			<edge id="2396" source="245" target="343" />
			<edge id="2397" source="246" target="252" />
			<edge id="2398" source="246" target="284" />
			<edge id="2399" source="246" target="290" />
			<edge id="2400" source="246" target="297" />
			<edge id="2401" source="246" target="342" />
			<edge id="2402" source="247" target="292" />
			<edge id="2403" source="247" target="330" />
			<edge id="2404" source="247" target="374" />
			<edge id="2405" source="248" target="340" />
			<edge id="2406" source="249" target="279" />
			<edge id="2407" source="249" target="285" />
			<edge id="2408" source="249" target="300" />
			<edge id="2409" source="249" target="337" />
			<edge id="2410" source="250" target="312" />
			<edge id="2411" source="250" target="338" />
			<edge id="2412" source="251" target="373" />
			<edge id="2413" source="252" target="255" />
			<edge id="2414" source="252" target="284" />
			<edge id="2415" source="252" target="290" />
			<edge id="2416" source="252" target="297" />
			<edge id="2417" source="252" target="315" />
			<edge id="2418" source="254" target="298" />
			<edge id="2419" source="255" target="290" />
			<edge id="2420" source="255" target="315" />
			<edge id="2421" source="255" target="341" />
			<edge id="2422" source="255" target="346" />
			<edge id="2423" source="256" target="267" />
			<edge id="2424" source="256" target="271" />
			<edge id="2425" source="256" target="303" />
			<edge id="2426" source="256" target="313" />
			<edge id="2427" source="257" target="274" />
			<edge id="2428" source="257" target="304" />
			<edge id="2429" source="257" target="311" />
			<edge id="2430" source="257" target="326" />
			<edge id="2431" source="257" target="365" />
			<edge id="2432" source="257" target="382" />
			<edge id="2433" source="258" target="268" />
			<edge id="2434" source="258" target="272" />
			<edge id="2435" source="258" target="310" />
			<edge id="2436" source="258" target="321" />
			<edge id="2437" source="258" target="325" />
			<edge id="2438" source="258" target="327" />
			<edge id="2439" source="258" target="361" />
			<edge id="2440" source="258" target="368" />
			<edge id="2441" source="258" target="384" />
			<edge id="2442" source="259" target="270" />
			<edge id="2443" source="259" target="275" />
			<edge id="2444" source="259" target="307" />
			<edge id="2445" source="259" target="314" />
			<edge id="2446" source="259" target="319" />
			<edge id="2447" source="259" target="378" />
			<edge id="2448" source="259" target="381" />
			<edge id="2449" source="259" target="387" />
			<edge id="2450" source="260" target="277" />
			<edge id="2451" source="260" target="317" />
			<edge id="2452" source="260" target="336" />
			<edge id="2453" source="261" target="279" />
			<edge id="2454" source="261" target="300" />
			<edge id="2455" source="261" target="304" />
			<edge id="2456" source="261" target="311" />
			<edge id="2457" source="262" target="305" />
			<edge id="2458" source="262" target="312" />
			<edge id="2459" source="262" target="329" />
			<edge id="2460" source="262" target="377" />
			<edge id="2461" source="263" target="273" />
			<edge id="2462" source="263" target="336" />
			<edge id="2463" source="264" target="268" />
			<edge id="2464" source="264" target="272" />
			<edge id="2465" source="264" target="310" />
			<edge id="2466" source="264" target="321" />
			<edge id="2467" source="264" target="331" />
			<edge id="2468" source="264" target="335" />
			<edge id="2469" source="265" target="309" />
			<edge id="2470" source="265" target="322" />
			<edge id="2471" source="265" target="334" />
			<edge id="2472" source="265" target="349" />
			<edge id="2473" source="265" target="380" />
			<edge id="2474" source="266" target="270" />
			<edge id="2475" source="266" target="275" />
			<edge id="2476" source="266" target="307" />
			<edge id="2477" source="266" target="319" />
			<edge id="2478" source="266" target="331" />
			<edge id="2479" source="266" target="378" />
			<edge id="2480" source="266" target="387" />
			<edge id="2481" source="267" target="280" />
			<edge id="2482" source="267" target="301" />
			<edge id="2483" source="267" target="303" />
			<edge id="2484" source="267" target="323" />
			<edge id="2485" source="267" target="328" />
			<edge id="2486" source="267" target="350" />
			<edge id="2487" source="268" target="272" />
			<edge id="2488" source="268" target="327" />
			<edge id="2489" source="268" target="335" />
			<edge id="2490" source="268" target="366" />
			<edge id="2491" source="269" target="276" />
			<edge id="2492" source="269" target="324" />
			<edge id="2493" source="269" target="333" />
			<edge id="2494" source="269" target="339" />
			<edge id="2495" source="269" target="345" />
			<edge id="2496" source="269" target="375" />
			<edge id="2497" source="270" target="275" />
			<edge id="2498" source="270" target="307" />
			<edge id="2499" source="270" target="310" />
			<edge id="2500" source="270" target="319" />
			<edge id="2501" source="270" target="321" />
			<edge id="2502" source="270" target="325" />
			<edge id="2503" source="270" target="331" />
			<edge id="2504" source="270" target="378" />
			<edge id="2505" source="270" target="387" />
			<edge id="2506" source="271" target="272" />
			<edge id="2507" source="271" target="313" />
			<edge id="2508" source="271" target="323" />
			<edge id="2509" source="271" target="328" />
			<edge id="2510" source="271" target="366" />
			<edge id="2511" source="272" target="327" />
			<edge id="2512" source="272" target="335" />
			<edge id="2513" source="272" target="366" />
			<edge id="2514" source="273" target="286" />
			<edge id="2515" source="273" target="317" />
			<edge id="2516" source="273" target="336" />
			<edge id="2517" source="274" target="326" />
			<edge id="2518" source="274" target="363" />
			<edge id="2519" source="275" target="307" />
			<edge id="2520" source="275" target="310" />
			<edge id="2521" source="275" target="319" />
			<edge id="2522" source="275" target="321" />
			<edge id="2523" source="275" target="325" />
			<edge id="2524" source="275" target="331" />
			<edge id="2525" source="275" target="378" />
			<edge id="2526" source="275" target="381" />
			<edge id="2527" source="275" target="384" />
			<edge id="2528" source="275" target="387" />
			<edge id="2529" source="276" target="288" />
			<edge id="2530" source="276" target="324" />
			<edge id="2531" source="276" target="333" />
			<edge id="2532" source="276" target="339" />
			<edge id="2533" source="276" target="345" />
			<edge id="2534" source="277" target="291" />
			<edge id="2535" source="277" target="317" />
			<edge id="2536" source="277" target="358" />
			<edge id="2537" source="278" target="353" />
			<edge id="2538" source="278" target="367" />
			<edge id="2539" source="279" target="285" />
			<edge id="2540" source="279" target="300" />
			<edge id="2541" source="280" target="301" />
			<edge id="2542" source="280" target="303" />
			<edge id="2543" source="280" target="328" />
			<edge id="2544" source="280" target="350" />
			<edge id="2545" source="282" target="287" />
			<edge id="2546" source="282" target="354" />
			<edge id="2547" source="282" target="359" />
			<edge id="2548" source="283" target="289" />
			<edge id="2549" source="283" target="296" />
			<edge id="2550" source="283" target="333" />
			<edge id="2551" source="283" target="375" />
			<edge id="2552" source="283" target="380" />
			<edge id="2553" source="284" target="290" />
			<edge id="2554" source="284" target="297" />
			<edge id="2555" source="284" target="315" />
			<edge id="2556" source="285" target="300" />
			<edge id="2557" source="286" target="317" />
			<edge id="2558" source="287" target="354" />
			<edge id="2559" source="287" target="359" />
			<edge id="2560" source="288" target="295" />
			<edge id="2561" source="288" target="324" />
			<edge id="2562" source="288" target="339" />
			<edge id="2563" source="289" target="296" />
			<edge id="2564" source="289" target="309" />
			<edge id="2565" source="289" target="375" />
			<edge id="2566" source="289" target="380" />
			<edge id="2567" source="290" target="315" />
			<edge id="2568" source="290" target="346" />
			<edge id="2569" source="291" target="358" />
			<edge id="2570" source="292" target="357" />
			<edge id="2571" source="293" target="301" />
			<edge id="2572" source="293" target="329" />
			<edge id="2573" source="293" target="377" />
			<edge id="2574" source="294" target="322" />
			<edge id="2575" source="295" target="302" />
			<edge id="2576" source="296" target="340" />
			<edge id="2577" source="296" target="343" />
			<edge id="2578" source="296" target="349" />
			<edge id="2579" source="297" target="342" />
			<edge id="2580" source="298" target="306" />
			<edge id="2581" source="300" target="304" />
			<edge id="2582" source="301" target="303" />
			<edge id="2583" source="301" target="377" />
			<edge id="2584" source="303" target="323" />
			<edge id="2585" source="303" target="328" />
			<edge id="2586" source="303" target="350" />
			<edge id="2587" source="304" target="311" />
			<edge id="2588" source="304" target="382" />
			<edge id="2589" source="305" target="312" />
			<edge id="2590" source="305" target="329" />
			<edge id="2591" source="305" target="338" />
			<edge id="2592" source="305" target="377" />
			<edge id="2593" source="305" target="383" />
			<edge id="2594" source="306" target="316" />
			<edge id="2595" source="307" target="319" />
			<edge id="2596" source="307" target="325" />
			<edge id="2597" source="307" target="331" />
			<edge id="2598" source="307" target="378" />
			<edge id="2599" source="307" target="387" />
			<edge id="2600" source="308" target="318" />
			<edge id="2601" source="308" target="324" />
			<edge id="2602" source="309" target="334" />
			<edge id="2603" source="309" target="349" />
			<edge id="2604" source="309" target="355" />
			<edge id="2605" source="309" target="380" />
			<edge id="2606" source="310" target="321" />
			<edge id="2607" source="310" target="325" />
			<edge id="2608" source="310" target="327" />
			<edge id="2609" source="310" target="331" />
			<edge id="2610" source="310" target="335" />
			<edge id="2611" source="311" target="326" />
			<edge id="2612" source="311" target="365" />
			<edge id="2613" source="311" target="382" />
			<edge id="2614" source="312" target="329" />
			<edge id="2615" source="312" target="338" />
			<edge id="2616" source="312" target="383" />
			<edge id="2617" source="313" target="323" />
			<edge id="2618" source="313" target="328" />
			<edge id="2619" source="313" target="366" />
			<edge id="2620" source="314" target="319" />
			<edge id="2621" source="314" target="330" />
			<edge id="2622" source="314" target="381" />
			<edge id="2623" source="314" target="387" />
			<edge id="2624" source="315" target="341" />
			<edge id="2625" source="315" target="346" />
			<edge id="2626" source="316" target="367" />
			<edge id="2627" source="318" target="324" />
			<edge id="2628" source="318" target="362" />
			<edge id="2629" source="319" target="325" />
			<edge id="2630" source="319" target="331" />
			<edge id="2631" source="319" target="378" />
			<edge id="2632" source="319" target="381" />
			<edge id="2633" source="319" target="387" />
			<edge id="2634" source="320" target="385" />
			<edge id="2635" source="321" target="325" />
			<edge id="2636" source="321" target="327" />
			<edge id="2637" source="321" target="331" />
			<edge id="2638" source="321" target="335" />
			<edge id="2639" source="321" target="384" />
			<edge id="2640" source="322" target="334" />
			<edge id="2641" source="323" target="327" />
			<edge id="2642" source="323" target="328" />
			<edge id="2643" source="323" target="364" />
			<edge id="2644" source="323" target="366" />
			<edge id="2645" source="323" target="370" />
			<edge id="2646" source="324" target="339" />
			<edge id="2647" source="324" target="345" />
			<edge id="2648" source="325" target="361" />
			<edge id="2649" source="325" target="368" />
			<edge id="2650" source="325" target="381" />
			<edge id="2651" source="325" target="384" />
			<edge id="2652" source="326" target="363" />
			<edge id="2653" source="326" target="365" />
			<edge id="2654" source="326" target="382" />
			<edge id="2655" source="327" target="364" />
			<edge id="2656" source="327" target="366" />
			<edge id="2657" source="327" target="384" />
			<edge id="2658" source="328" target="350" />
			<edge id="2659" source="328" target="364" />
			<edge id="2660" source="328" target="370" />
			<edge id="2661" source="329" target="377" />
			<edge id="2662" source="333" target="339" />
			<edge id="2663" source="333" target="345" />
			<edge id="2664" source="334" target="380" />
			<edge id="2665" source="338" target="349" />
			<edge id="2666" source="338" target="355" />
			<edge id="2667" source="338" target="383" />
			<edge id="2668" source="339" target="345" />
			<edge id="2669" source="339" target="351" />
			<edge id="2670" source="340" target="343" />
			<edge id="2671" source="341" target="346" />
			<edge id="2672" source="341" target="357" />
			<edge id="2673" source="342" target="354" />
			<edge id="2674" source="342" target="359" />
			<edge id="2675" source="343" target="349" />
			<edge id="2676" source="343" target="355" />
			<edge id="2677" source="344" target="350" />
			<edge id="2678" source="344" target="376" />
			<edge id="2679" source="345" target="351" />
			<edge id="2680" source="345" target="375" />
			<edge id="2681" source="346" target="357" />
			<edge id="2682" source="349" target="355" />
			<edge id="2683" source="349" target="380" />
			<edge id="2684" source="350" target="370" />
			<edge id="2685" source="351" target="369" />
			<edge id="2686" source="351" target="375" />
			<edge id="2687" source="352" target="368" />
			<edge id="2688" source="352" target="374" />
			<edge id="2689" source="352" target="376" />
			<edge id="2690" source="354" target="359" />
			<edge id="2691" source="360" target="369" />
			<edge id="2692" source="360" target="375" />
			<edge id="2693" source="360" target="380" />
			<edge id="2694" source="361" target="368" />
			<edge id="2695" source="361" target="374" />
			<edge id="2696" source="361" target="376" />
			<edge id="2697" source="361" target="381" />
			<edge id="2698" source="361" target="384" />
			<edge id="2699" source="363" target="371" />
			<edge id="2700" source="364" target="366" />
			<edge id="2701" source="364" target="370" />
			<edge id="2702" source="364" target="376" />
			<edge id="2703" source="364" target="384" />
			<edge id="2704" source="365" target="382" />
			<edge id="2705" source="367" target="386" />
			<edge id="2706" source="368" target="374" />
			<edge id="2707" source="368" target="376" />
			<edge id="2708" source="368" target="384" />
			<edge id="2709" source="369" target="375" />
			<edge id="2710" source="369" target="380" />
			<edge id="2711" source="370" target="376" />
			<edge id="2712" source="370" target="384" />
			<edge id="2713" source="371" target="382" />
			<edge id="2714" source="373" target="386" />
			<edge id="2715" source="375" target="380" />
			<edge id="2716" source="376" target="384" />
			<edge id="2717" source="378" target="387" />
			<edge id="2718" source="381" target="387" />
		</edges>
	</graph>
</gexf>
