# Supplementary material for: Single-cell trajectories reconstruction, exploration and mapping of omics data with STREAM
Source: Nat Commun. 2019 Apr 23;10:1903. doi: 10.1038/s41467-019-09670-4 (PMC6478907; doi:10.1038/s41467-019-09670-4)
Supplement: Supplementary file 5 — Supplementary Data 2 [file 41467_2019_9670_MOESM5_ESM.zip › Sup_data2/Synthetic/sctda/data_synthetic_k2_2.txt]

ID	timepoint	lib	realtime	g0	g1	g2	g3	g4	g5	g6	g7	g8	g9	g10	g11	g12	g13	g14	g15	g16	g17	g18	g19	g20	g21	g22	g23	g24	g25	g26	g27	g28	g29	g30	g31	g32	g33	g34	g35	g36	g37	g38	g39	g40	g41	g42	g43	g44	g45
0	1	b	0.0175586673801	222.913552258	276.420482084	344.601935063	167.69228284	133.420786736	297.686791265	171.148137066	175.662785546	132.719302846	190.755130679	194.080271992	293.341644298	157.121374388	29.2308851886	159.018398261	108.945356058	144.340769975	255.026925124	127.986841621	236.305451897	223.770424847	223.424818627	148.063904045	146.358307118	194.238917802	180.933905078	285.328882031	247.769896176	150.873662441	302.257700393	209.961094983	181.574710936	293.584258963	213.167897063	76.3028314807	295.381512878	172.648546494	149.761561654	322.436977305	151.399432779	201.657070747	226.192390051	123.572525163	231.221133115	159.153138534	125.421801175
1	1	b	0.0150400910069	159.882878692	420.691101262	241.010387679	129.513049252	219.578890479	181.293565702	215.189794822	240.405989459	115.151007514	300.366572744	265.716146794	317.98113218	142.676609328	20.7367278121	247.636382565	222.237221026	120.772900035	192.328099867	83.1822302848	255.242015583	323.128003546	226.532806641	133.171556799	143.026617239	145.534081532	248.74755583	176.44766879	253.802925933	207.5855012	193.347973941	220.897859909	209.223238156	316.003911919	189.959361099	95.6442064732	274.957715205	189.495682167	111.211003666	228.838506044	207.252111381	220.575497114	177.968441187	186.903495396	245.192265723	315.885136751	163.840104183
2	1	b	0.180508433574	201.403320828	227.102260285	289.331902688	144.009534473	234.379960149	236.06708655	147.080544352	211.394362801	103.230745171	223.564274139	125.599060837	223.882081909	122.397624644	38.9172785273	166.592859398	204.50681996	118.556803107	276.753139914	193.788297981	223.746560486	279.519042373	215.369189846	130.984372043	129.382669366	225.795160948	228.048907852	308.967632712	280.339969836	113.200037752	227.237846038	285.120715829	373.492708019	301.776391729	160.727005742	109.683180136	330.332693921	180.253642923	112.272616316	336.895203602	269.82903914	208.734088773	235.73755227	199.038506607	303.405897402	160.100882101	100.669765433
3	1	b	0.0984444283747	210.272602954	391.219224211	328.085135257	217.415488958	153.626248451	300.177681127	273.663121131	221.186762517	67.0937131063	165.448077611	160.55970206	276.295528314	180.683889567	36.0152056381	283.034569939	110.491006527	182.79628945	160.265650851	150.64347174	206.336097079	270.831692703	157.371729267	132.780932179	137.17192208	221.51753017	229.537820451	256.454217054	234.929517953	206.802290946	158.517998773	237.396558984	261.427246019	240.564903154	242.324469023	78.5496533477	409.18181757	176.216458421	172.731054706	248.505817381	163.894948035	215.2909152	218.537095706	157.785360474	270.541473766	198.763938915	167.98904223
4	2	b	0.160017365566	275.833390674	258.025552674	270.819553065	113.687415351	216.8115069	315.070144587	216.892712044	179.102186287	127.224766986	242.243585734	198.171999945	307.404601442	133.293050417	32.5998507188	272.756684587	123.830405458	184.608352115	198.307200773	243.382243944	244.503961054	276.370811557	174.541562145	76.8595231817	124.832991987	185.388478604	193.391581695	143.550254196	202.980418803	189.240152683	207.296058129	235.133476039	137.642639872	296.92344678	202.792198446	89.8492650779	305.269918528	143.077025894	153.162745258	240.500379652	206.249181637	250.221234265	228.603049073	77.0304001973	204.720270092	229.050255401	115.180668446
5	1	b	0.123035729238	207.558287583	355.893866789	260.128897263	166.722999819	218.034109884	273.894553348	121.705650605	249.887634158	121.996382431	220.646024656	175.212778337	260.547844265	150.849701717	41.3710047417	354.707075336	232.242485908	179.846980064	186.35722947	219.450558998	219.740764225	275.784033056	150.433157651	149.181264206	129.379481214	174.972759645	232.638380631	146.361889109	269.143605193	195.625200759	184.443161072	283.806493199	226.656513312	330.156346257	241.927955449	105.274947476	279.303442534	168.683117841	177.386061563	210.652835476	276.020462706	175.721305565	157.898035819	154.327838995	162.304312863	203.88113168	183.89895598
6	1	b	0.0881057766704	342.654449424	398.402046087	264.129391885	131.004839946	162.964352237	231.26473015	181.264519824	253.941453743	70.5829299047	148.4296592	169.362573707	211.738298502	113.311085845	38.9991131273	254.258486829	243.381097233	205.689139099	249.864347095	158.354535881	280.381267717	241.768088035	147.819906169	156.975121884	134.275187778	277.957277201	246.354506601	250.399469101	232.910319379	144.892168684	209.362039144	310.56336772	314.013965459	242.972725136	249.639096803	104.710538078	169.598097026	136.051103203	85.7477835477	359.95099464	240.652817677	257.36044201	232.796211009	176.644553845	147.812742417	181.449083065	109.603671414
7	2	b	0.133358556243	259.711694032	320.663611359	324.907631727	143.626595421	256.162823534	286.72439006	166.406762631	257.170777911	127.391210979	240.119135432	91.8998998961	322.628767123	131.820804827	24.7657812394	257.882249397	164.454099929	135.846367132	209.645047151	155.130118985	238.639445431	384.621088353	155.586970096	88.5824906063	126.619066919	165.492951517	220.962514828	297.572619021	267.843805579	171.319432795	223.969003269	181.309623323	201.532203093	330.42607833	143.114880674	109.734889674	322.080667925	121.790429125	135.28716038	336.036225598	232.72016124	211.497219435	158.956886796	150.682314333	284.690432264	171.90691069	160.502710646
8	1	b	0.045963306133	279.664642141	353.145202854	228.079329945	157.51514831	202.81694576	241.255636481	211.199912789	229.302188098	129.334640403	250.427904861	133.995133331	284.523891142	204.888843789	40.5364024689	241.563383606	225.62555036	193.94723503	237.700847522	158.705568255	232.346935372	374.536917255	217.608427983	134.727599429	126.613464173	293.872705158	176.290853262	305.686248058	261.447849819	236.075135867	218.096687546	270.141079359	199.657089118	240.310460876	237.252251937	125.212507027	251.346748872	111.664012174	115.15194615	193.130037665	213.196197181	229.047573689	258.318240588	137.677269919	285.442477258	223.443038112	148.172558309
9	1	b	0.0512176072025	292.109713553	291.639591835	343.911437152	156.310882594	227.329240961	251.628284869	255.526578695	254.28853465	131.341486247	144.810969625	194.46073283	212.97399065	168.307043915	36.8427959753	259.865453274	257.474391437	154.885455105	164.214110266	251.687662277	171.019707076	276.597613713	191.187646642	191.271739627	182.26510068	141.252750108	228.958037575	229.857803055	184.186946983	146.89234256	220.784985014	309.874618844	169.207367238	282.544719596	247.905786426	95.299429757	281.625519015	127.769130742	136.020543332	256.523295498	166.617365541	219.774801204	217.539007472	142.035689695	220.691702655	170.760401509	180.30324654
10	1	b	0.112549946625	241.957642987	263.715278812	268.178784004	179.228962615	237.452775867	175.025901475	197.079373346	271.622790037	123.753401474	286.018614325	235.958963773	260.794368133	162.210971636	33.6618854978	285.889488866	161.20313167	190.661407076	288.389201535	185.595309844	168.063586288	282.0530791	242.132744162	189.861479774	127.278267746	194.163573379	230.053175447	305.204640239	264.124488423	164.669618052	164.099192099	136.6002631	219.206512918	282.487202283	290.333912069	93.9983239326	310.451252636	150.528498844	118.743315103	147.398385516	292.175899651	141.299451198	178.416724466	149.868907744	251.003549817	191.246593563	101.376009809
11	1	b	0.128135876401	227.663463289	310.163042639	275.696656294	126.837048236	227.860497551	209.881722642	161.713711325	222.171652879	144.185757163	179.082565917	191.815842574	277.439740981	164.579560849	41.6315382059	289.115100553	191.976333691	90.5727462815	154.413495902	218.734495682	293.540188116	323.699660871	173.131672465	72.4130396097	163.564185069	200.866961692	140.150274847	231.395805631	271.380900277	112.652179816	215.35344362	247.158101747	183.665585567	245.81851158	214.93119515	74.5892509077	326.944543171	207.791555755	116.464483199	295.76560972	176.180220826	149.782225702	196.738614108	176.140602832	127.841812361	262.43156656	156.005479311
12	2	b	0.168378734898	227.255474388	172.536653867	206.364329174	105.185159299	169.255814621	291.923099374	231.125067145	193.083945182	84.9435345245	324.829125391	208.453089731	355.118209878	175.081507097	44.8197829446	149.599186921	235.578772887	171.29046302	300.606963613	169.669769001	277.700383349	305.980166186	176.714963499	130.954635627	157.85400131	215.149521347	254.154548522	239.819025302	206.835582375	183.061683364	229.849027434	195.732094234	229.042216952	398.193322076	193.920658703	90.7371198138	167.416580028	173.47491434	131.654814432	206.839762437	214.03268287	266.066836411	188.688089716	181.079484814	188.782771577	233.667330026	118.160101596
13	1	b	0.145933968094	242.904133557	284.743010566	332.739542892	166.791722114	239.166062022	177.211386139	179.428078994	317.288243263	118.021113125	246.10819243	192.687345068	299.87033309	146.616492039	28.8399068632	293.969521319	217.212312558	169.373713927	189.046446741	184.816604605	165.930335785	198.081191563	213.298973477	178.516103616	146.87686818	146.774962149	163.157385795	197.680463025	316.094304406	115.310358796	196.122547781	234.126485432	163.840023227	267.979734679	250.68627499	116.187611731	259.341372825	181.749411559	153.760523172	246.573582341	168.942148748	289.948387521	237.654179874	115.880434455	285.241399194	152.289104912	153.075098267
14	1	b	0.0875936975246	174.651564336	386.451300879	350.90360186	181.12515943	209.908213647	263.273080268	170.192561092	289.192100191	110.750523281	309.943436394	158.556001448	229.846088141	210.995852026	53.4020686393	206.456545802	213.257280392	114.228720113	293.30651609	168.216634701	287.772209497	382.12899181	203.518427944	156.760760792	147.216735366	210.249945763	228.386480731	273.296590328	224.538076489	168.235690016	269.685494862	273.707853228	224.478991203	291.097880777	222.248926394	106.981947579	330.417293196	136.499954601	113.413389834	216.648088897	244.002450822	208.430499447	250.02809567	151.529302542	290.270922106	160.985488172	172.389512827
15	1	b	0.156933640478	267.306086691	314.05656413	306.322107007	198.959192115	318.586440564	192.755480773	122.849210813	297.317802319	99.3536421483	164.132908959	160.527237387	228.542854764	166.698753282	34.9445622132	332.178997335	184.510683383	166.37958943	171.715588398	199.662147856	267.13074636	275.112254763	100.95764355	140.228646953	124.891690909	205.053542802	184.091270194	180.549429724	269.170751069	166.540564972	219.104637455	342.400988566	238.286519259	316.037069087	268.982274142	103.914665778	288.704948046	120.901770652	118.749988888	237.200865125	182.9950325	209.720936167	217.580965785	156.623952429	259.9062558	264.943925695	212.603890608
16	1	b	0.140520217327	219.85741185	352.472577624	249.954307091	195.08682912	257.051267681	296.067191897	210.43484091	260.147609122	121.394417188	270.736638021	181.285287189	311.013391435	140.235904846	39.3372586986	234.249545608	159.051836071	116.878289855	216.877536547	128.088425395	232.908995714	330.929229451	197.391940156	172.861130704	126.107166215	234.317316402	148.987758918	315.514532913	229.407898329	144.055992908	253.261995009	242.237575919	128.455236011	293.360267628	254.026832682	73.0885917822	272.421213628	168.709966725	140.891907569	229.435151966	231.555379516	281.992440379	266.817920129	170.454896569	214.510648335	227.394343674	145.468909985
17	1	b	0.0199290157603	244.360715099	379.444854446	211.604230027	140.07418732	223.337158412	240.806009932	164.938640054	189.327670209	111.65655527	256.743800308	213.061046779	167.717487286	101.65282651	39.8847591476	137.098431723	230.196400983	142.589196091	219.378899649	157.760730264	140.465791884	260.79845018	170.85440187	108.553762398	138.906957932	169.954810567	201.235442899	105.110483146	215.119389447	159.845160052	162.790531416	222.565362577	236.987172142	175.134235011	213.08758143	102.242506316	318.711394234	140.869327087	84.8009103138	256.946112844	250.382794185	303.827480174	234.802718398	182.835861401	267.926871272	182.429097897	178.631182635
18	1	b	0.130781076368	165.305851264	303.487619688	269.479152651	136.351355139	194.174112321	275.614672816	169.748928981	258.683403473	127.005575956	214.75496197	170.039169964	169.230395524	131.521524038	32.0747710757	278.039803192	194.915826585	141.789005269	226.457497466	170.135256087	247.241310997	352.039803768	172.339602745	98.7435968194	161.288467618	152.578634965	218.962720513	246.3183615	266.155733255	160.460751812	185.735889469	223.875746915	187.998297103	246.064630745	227.681542635	76.2796514028	212.968347951	148.60601844	101.112565288	276.383002251	241.54757701	235.23617775	206.119659976	158.107338544	277.924158946	134.231009624	190.088543467
19	1	b	0.136939878904	284.566250323	309.07222792	291.697967523	211.355998221	246.151370467	254.600866281	168.115324893	257.868324036	123.966324064	253.752461452	134.567288457	259.910953236	121.55326386	37.0151283016	208.387668746	232.750922229	224.4422862	168.109834466	169.203304515	207.490977217	247.520910781	207.457075969	162.216203297	130.454941461	156.841905675	208.2459852	241.690678595	374.683588445	178.362668539	149.533185946	239.382932259	250.080695541	252.11537072	285.99658851	144.653824556	256.860038721	138.477314105	156.838658776	290.334505602	209.63630602	194.145981278	270.117553479	147.430281717	307.506514608	217.218146086	159.160549456
20	1	b	0.101775419988	195.992324815	322.624234502	338.704338732	121.091165678	188.420380177	234.864558862	248.048087064	215.51850007	123.746356957	267.58341964	163.066921772	249.568744614	127.943336383	25.2388999186	270.16536068	164.772179882	210.790332947	136.680499733	192.961664356	217.710191558	210.020993975	166.636261539	182.396256447	160.437379898	223.688022093	199.067644416	270.222177123	321.303373095	125.180169729	213.743450721	315.359498129	215.149330649	310.821655559	182.488894943	74.9464831995	272.627320319	129.351439997	119.382435667	237.743809666	200.401969066	168.042554823	231.090056651	138.49062959	274.281355958	217.079703015	106.251659016
21	1	b	0.017674712066	302.727494933	373.53889912	278.373254299	161.309164103	265.944658664	304.963096948	234.870362947	205.385869409	119.475103542	259.960597724	195.326807954	284.385405957	115.219567698	38.5172057719	300.770864175	180.076616669	161.755948351	194.985391323	162.842667252	241.600647665	216.010793789	250.91392126	136.637329487	139.347214789	246.471866707	142.06432097	235.531407217	306.397757096	159.457587772	174.19872491	139.44167332	231.464838801	275.995083598	216.083008405	100.641774071	360.007886446	158.082661213	102.605003734	337.467171492	259.633824058	259.104252828	188.83820873	86.6751406207	238.885566895	229.835756307	172.159995244
22	1	b	0.153012936011	135.106815679	264.718488884	183.927356259	152.304951826	239.293856045	276.628361753	161.026884756	268.675400192	115.446281903	238.970596743	180.020036444	266.705129812	122.54098926	44.5876023984	196.785063026	170.034935076	154.745310014	212.226559536	168.312899768	204.570296655	441.588575023	184.131931298	150.627058744	155.164042565	198.526524763	293.19130988	233.062227433	224.423281086	135.502514637	185.43124951	256.192929691	216.781422643	306.101385571	279.260564521	113.595451448	219.620773591	229.202360685	142.038735026	250.399481756	189.887043978	228.293856229	190.944843601	156.161404408	175.687263732	228.94160638	170.841180456
23	1	b	0.00320023894995	168.009899384	347.182196216	291.032046481	177.484886492	231.807637312	219.103600406	250.34245804	261.192294402	127.986314933	236.525250064	135.403490033	194.848984523	125.14585321	40.1379831954	173.71109647	190.539011123	148.258912137	207.271030303	210.913843309	207.863408597	258.150874882	246.66921742	146.256335144	168.033596026	249.117994167	154.34647909	177.602744151	236.693339638	216.805694299	237.928208973	188.418078127	188.953395048	280.280432296	190.883756126	85.2546773437	247.319737106	211.329881446	111.603340743	292.097899035	263.997158039	167.892681566	261.32661207	189.391943482	283.77627668	290.500356333	169.797222362
24	1	b	0.0824826502011	219.820735641	228.865598476	289.204914709	194.577628921	211.438652505	189.171014555	280.859001746	281.410473967	114.984362414	261.707439535	179.036535874	282.58397705	86.7943880877	39.8786955547	229.586696405	193.598020445	136.433866485	188.81414511	218.312683122	294.92789556	249.209851005	162.606985213	191.468961327	142.534823026	246.688288788	191.576053526	233.944570871	133.306177837	161.769948453	260.307226115	284.201925665	278.893673304	275.533465391	146.155303067	94.8618649635	235.881940442	148.495461278	137.555454407	291.892950055	119.15178093	235.83109509	234.958072078	131.425904897	159.062744393	198.117643753	180.64357513
25	2	b	0.140168109686	231.865797577	360.750974888	256.63598008	140.609160932	228.551641071	197.456462864	238.764551818	215.752887879	98.1819084553	273.14680982	135.756839027	188.664672709	154.583504404	35.0733634431	294.357845745	165.840889807	144.750429036	221.133385386	112.14340985	254.890474722	336.295674878	265.818922431	144.998577954	84.2688583703	206.374311742	244.706264878	228.595784807	305.077913889	169.297304034	236.621639542	279.922744032	253.553368527	222.052372929	182.236885224	114.857744318	196.338315784	203.543478222	128.161766894	239.130594504	176.818070414	245.86371725	236.5708522	130.269182765	194.498665766	286.758845439	173.925821916
26	1	b	0.129986911344	210.63243747	299.767646689	275.331658266	171.842353598	265.939658467	291.984536804	230.007708843	271.518040401	129.913762644	359.248909238	141.144222787	264.519882929	151.272187669	32.6319740879	284.76670438	217.978138843	152.302177456	190.179414968	141.39110358	217.23978111	342.647007806	70.0570400922	178.246182497	167.336965393	229.558034169	257.587416629	220.92466173	263.417699433	201.6809007	221.156475097	239.117537866	249.484303663	316.012391776	181.11027357	113.09992954	187.728191597	182.879417613	170.811500799	263.266850261	206.161229312	224.927492923	178.987101809	189.443151801	165.775348521	138.70421583	159.901814868
27	1	b	0.0537290964854	231.981189556	260.290339314	298.165054451	194.498978832	240.966846031	287.657531425	241.991508789	384.062590823	86.3236448071	266.675988639	228.285764861	294.572755753	175.756735791	26.8232841298	120.823062003	193.578319552	141.99852895	170.13114938	167.44358346	193.665957029	306.470360712	294.739215647	149.666104789	139.602012879	228.983648811	201.22293714	234.808927415	230.276903224	158.495653869	169.578645201	205.963949063	274.971277246	347.586780751	153.854898277	104.835128751	186.495662762	159.977496767	138.761488922	144.086305158	150.456371743	184.864774673	296.794110379	111.697370316	187.299497317	209.029202228	144.692245178
28	1	b	0.193481614412	183.19059036	319.485057674	222.54893544	155.24483376	179.394386746	230.845016183	120.513112287	195.054972049	139.254012849	284.455120008	159.669519263	266.519016954	179.063591653	25.3135632492	195.351695288	202.082421814	136.786816137	292.375565365	188.963688405	180.369822571	294.40834427	185.225257192	123.081551421	123.234721538	276.189355908	242.312828911	279.73661979	207.836522611	170.017130204	241.759191143	365.383129134	266.222603919	279.027928176	203.32431093	102.997112703	193.732165328	115.030030752	171.709189784	235.719761071	220.004612711	284.965634216	190.751594267	135.417363493	199.702693434	166.801105846	175.520859028
29	1	b	0.103168010893	199.081837209	381.237702329	240.209792248	131.00786463	237.746638317	197.056778963	189.228579994	141.451634096	122.546022405	322.130972275	204.409255797	187.951083464	227.018877476	28.1910431	191.630365189	232.702396881	172.30233111	192.71612668	205.735298706	227.734055413	272.811233215	172.242221211	148.49379793	162.882565793	211.529071951	217.370559028	178.474241471	235.400752682	148.739764519	159.159460953	196.250785922	167.528419961	276.194101077	161.227954495	69.1217606548	341.536383651	199.569582051	96.5771713759	233.064355552	183.231469047	272.407303756	216.573121423	137.05980796	222.420542699	265.815864402	126.139988457
30	1	b	0.0905901404451	220.399035244	336.26599128	221.526579916	133.586305163	144.269318357	194.125181159	152.513387617	243.414955715	87.4280901709	245.352969256	281.980780931	179.40463451	165.286536784	44.5819307731	222.417171731	192.208194772	165.802747637	191.646806796	171.037068348	235.125946621	300.764223782	140.827286415	121.733890544	142.500674182	186.630178858	308.044838324	231.190029689	230.795214175	160.684922729	189.489059866	158.831001895	251.666964272	300.850839554	250.978451464	86.2857504113	265.454394297	165.914865533	123.687257986	249.663125948	168.011037347	257.03041286	264.211239101	171.708951078	291.145661298	293.705995043	207.977865808
31	1	b	0.0388876845046	184.332872727	304.508564424	196.105419843	128.91423099	212.637646813	260.911043598	186.122781796	208.532449629	131.076963639	188.492088549	165.134406798	205.32397281	186.238213254	52.1539566107	199.420277045	198.961023422	147.904276219	220.865916796	140.201605251	279.440765884	212.698280507	180.242239785	117.569138131	164.834186073	142.64358844	182.693527684	162.924155877	267.311641068	208.548268538	203.999540641	273.628923582	231.815456416	290.387058028	175.358491171	70.4314498898	292.344861089	137.024076028	158.22457581	202.385631898	236.564243359	154.10440169	228.039778894	150.598743021	223.300243255	153.647587877	162.25351308
32	1	b	0.113617812401	258.713641117	291.739770841	303.470230505	194.997395073	208.09510342	223.898202749	234.509691573	199.055943378	97.2771566137	273.616487027	204.439138062	298.381369018	130.020464077	36.8473438343	290.093718114	187.671025269	129.609750492	176.123233452	225.389034404	204.616537901	307.277087198	89.2125119292	165.605989326	158.03998925	282.677727855	249.317966263	197.111935814	223.181041348	154.982381867	224.675371864	134.838132382	217.744735553	252.414902754	223.48839951	121.18385239	252.510058984	184.613328043	138.366702947	285.506886847	170.201059925	230.073719144	173.301792753	169.182530974	205.155565498	189.031328859	140.186717132
33	1	b	0.184910755056	251.197928523	273.476485336	278.020062514	169.069768329	176.073823398	238.854427756	218.51703457	247.00880307	139.600992038	259.734403179	177.352367499	245.612548623	142.855353451	52.735190388	282.057716587	146.188686075	144.449772003	183.876413025	171.374682973	227.183978818	286.056040004	267.845281899	131.58442788	128.499488078	226.23309914	280.535227506	295.509411322	267.495444593	49.0929715062	241.63531215	309.970600006	234.540983255	232.976328764	303.533321854	94.5647856919	336.97885883	85.6999275241	100.661092181	296.40254291	219.069308657	211.051059597	206.361983828	143.953251054	189.283672169	175.900493598	183.862451299
34	1	b	0.0510521697531	245.559093589	368.902561257	252.680745113	186.411470134	187.798736576	117.582315822	195.859912804	261.173286393	74.8727126046	145.2336494	158.551320101	270.068819134	133.672778956	20.5014059132	234.632350189	219.179247806	111.50398373	254.334332801	225.178788284	225.330367302	276.827446698	203.418873064	133.610647961	137.926597375	163.793738367	190.658678603	239.246286679	370.319640178	199.322270441	218.686778602	317.700368986	241.31413633	265.970487955	88.8250224089	103.385799768	303.646610735	149.053373699	148.493772701	175.505624779	255.034868045	215.060720279	177.015247643	131.141961409	282.105866328	153.94405954	115.047791833
35	1	b	0.0672004606151	194.776456432	271.26903452	293.000025799	154.973506359	226.862919601	176.680785541	270.825442913	320.882573105	119.865513285	245.322286953	172.174462028	263.28990618	135.921385675	29.9242485852	296.863776502	177.264491789	214.256211082	169.270660493	168.878608697	197.85474768	301.726032882	178.413058125	103.121242521	126.400132288	207.511296041	205.896862184	257.810116294	168.355278059	154.161320944	281.91640581	320.768476361	244.974120669	323.943460351	242.574575743	117.234752488	295.956913287	163.107454153	140.805380117	290.121515932	243.600639161	212.565713766	229.068980444	148.968632685	238.163738081	288.246836328	162.28822604
36	1	b	0.1401657601	208.818903591	353.131026666	295.698659171	126.698351656	229.497823638	276.862158127	227.167579523	314.818079695	67.7867040196	309.207742219	161.261913285	236.713976555	174.792799437	34.2830770181	274.7164216	168.766435743	132.591838184	235.35207561	192.651582009	237.817494999	342.629178226	205.190072677	140.908316046	173.420581936	220.872739633	106.247382096	231.091252735	307.923660074	185.057373188	104.19388466	209.680578835	200.513140039	300.031664059	232.096167954	100.130709678	258.887698082	178.725786385	103.103216503	256.071644801	216.967372371	256.57634261	214.231808283	99.3056787986	205.032582273	251.341134427	148.597374905
37	1	b	0.0585601299446	229.634370013	404.667299717	272.900663751	184.835677898	139.618006531	251.72797164	183.921274001	260.197242341	95.342434194	250.37080141	203.389275609	240.896498373	162.467654195	35.1676443403	218.713886221	219.142295321	185.537614993	146.691827357	204.298965901	233.392877851	270.525719137	214.229236401	136.190787029	102.016968809	230.299934052	211.78963888	221.23946597	228.449929951	219.247236574	228.231081665	233.26899967	236.937588121	297.984119837	290.669096773	69.6958589948	263.314293102	99.5415789715	178.128394721	271.719264984	196.568334086	232.290764835	230.494265034	109.652748494	233.494154531	254.657731165	149.75194309
38	1	b	0.110171011979	210.588519946	357.196058196	281.794116618	135.809849605	247.018017505	213.692248449	207.371082059	155.160708924	97.2505356466	292.264737471	275.42812677	276.575283476	154.759741978	33.1101315047	345.042479048	254.019289201	121.97138367	186.63769547	213.658532021	245.036122678	262.977595949	252.622203737	131.252235492	148.735632897	175.135570182	176.305471901	176.593676096	305.452736664	140.107491271	204.760381075	156.503252519	193.82804373	267.616416325	152.339813525	133.15506267	116.003666794	145.981525158	111.528695496	311.626721412	170.589102249	238.332176478	236.522051981	109.113530763	294.550628874	177.158183691	97.0945273734
39	1	b	0.0561496963365	191.248206429	263.152628245	315.31090648	167.448836315	129.794327081	276.178929268	194.12389788	182.931420837	80.7491184852	234.492953517	209.107453878	211.892369491	185.045985506	38.0778997348	299.389814249	157.878342162	234.674245807	172.00593264	212.820536714	192.896189993	290.830281391	215.513069828	132.677675255	145.893493008	178.679323667	211.607070612	265.459627285	280.173007323	214.258711771	233.233647733	278.595420625	232.15612382	201.818711242	256.38326455	113.724281081	322.032822496	203.578042548	118.844350177	194.092428196	177.491458345	251.788607471	126.204708105	146.533873104	291.753176332	209.841904224	165.295240824
40	1	b	0.0685600599804	274.535908914	317.450001114	259.732905692	162.539859325	218.929678939	273.480800802	129.132610373	211.793380674	164.553820495	183.501872178	146.782315883	305.524944924	171.79227074	44.0521180215	275.021107615	238.038884549	117.126033459	174.629500587	207.342076277	121.783094021	271.979173125	206.581972679	178.45860564	161.334179254	218.060859372	59.7102350079	324.929650525	221.106524874	227.505369257	233.840376473	270.406989838	216.189161054	344.807304484	226.114658274	92.014426678	274.187821844	128.271935692	113.871461616	258.872696367	238.594693965	214.244875609	201.301785661	122.444309476	156.612955587	202.526522432	182.356750966
41	2	b	0.174059707274	231.502452431	189.510162718	293.742025541	254.24709028	229.673899195	200.26974823	175.214722955	216.391159822	136.925350491	276.660686386	122.210836627	245.338744463	217.10785547	25.5604702991	251.352593606	268.671710989	189.370038689	226.033182395	192.230760649	287.664925593	270.401993007	140.04066652	141.584670733	150.17166897	256.906732791	147.521425717	212.34895332	222.106118851	187.559529609	193.87876983	373.596763791	223.73210449	300.5693855	252.71114034	109.757876552	293.166169427	145.532874611	134.980798697	189.240251777	244.522341688	173.328131924	137.237745879	154.675070663	291.806472521	189.180945631	106.939203566
42	1	b	0.0886159064822	231.865336744	305.057792461	260.706878874	230.163339544	277.050508649	245.151936912	87.516338669	193.102022439	136.791075738	285.75090498	199.993744751	280.375822615	166.771757819	40.0744085044	226.723755169	231.392860321	168.317231815	242.902812868	177.295218821	191.47535214	168.221927807	188.321864141	67.9673098982	146.874012716	191.581551493	211.174885822	208.182161113	214.081074079	208.933321495	172.045214869	249.648664863	255.105965234	332.776794402	189.982639778	78.2872889252	265.044707907	210.86006975	104.94980288	227.121391353	167.450072269	245.917165427	166.601824013	160.208240887	269.892809703	191.432132871	126.777402405
43	1	b	0.13533087559	189.298327213	414.693958869	258.317741332	137.29127114	180.413607739	214.593061801	196.318153115	297.603724082	124.771002963	145.096162541	173.603120598	251.458102027	213.827542343	26.4720038752	313.446632453	141.169759554	215.291898474	232.201201411	124.006441945	288.825141046	187.583708088	181.22422393	149.54435581	178.446406001	146.885218828	221.641190087	317.153126625	274.247958802	184.441961542	214.904684459	277.182296908	255.520746905	305.265836691	189.801357522	89.5205178228	316.266539049	178.561607039	91.1179131424	248.713828289	134.070533989	154.995341015	191.773987987	135.87478477	209.563033063	198.634551589	135.829625176
44	1	b	0.115887615825	249.880759107	381.293263041	247.143737875	201.130761374	212.491887967	237.787617638	173.857701202	172.103758665	99.3764209646	376.24940356	230.457062685	237.045061222	127.803860841	26.8492393506	280.722169779	224.233057747	145.215938711	228.423403849	139.549608764	221.312440809	275.088902774	264.829358911	130.656720423	170.643609872	170.466306381	186.129444928	292.722268262	204.104190058	226.885128284	202.536047686	214.474711051	296.676631839	278.683769318	175.344924756	97.1500202244	240.360243553	176.746341799	104.875752373	174.833898037	231.885638067	318.331373435	215.933114766	133.984712802	164.83520862	162.742889743	82.7161911682
45	1	b	0.0586558296792	234.972117231	341.701938376	270.212470017	171.441489128	172.087191987	274.836670179	168.863250728	231.945232069	129.325740969	355.575876883	181.504393587	197.251924927	108.948886972	27.7618597275	230.226943956	225.319376205	182.552753105	149.712710787	150.310652249	258.267054288	289.062966799	240.782032071	122.086640734	153.831802912	199.253951357	228.334418931	216.308603311	199.081450965	176.333336807	185.063478294	278.856733988	240.495019798	235.264049815	212.086938129	92.7305066358	367.644797962	162.827460482	165.983207549	361.662504498	254.82509529	138.684896654	234.875310323	124.75550477	229.802442164	177.079923497	183.979544792
46	1	b	0.151954473458	207.579600121	328.702383216	237.607361046	151.671274409	268.831092188	260.427763523	171.393582085	286.446675157	162.460807229	138.755293659	173.57811734	271.630178559	179.851498978	33.1497742618	228.190481191	226.103333527	177.184685829	207.727520678	158.401264778	185.079248667	195.573629267	162.249020249	151.587538147	135.577191768	159.83902417	185.277589782	288.545779488	265.472751332	261.46024109	132.991463542	221.287897679	222.772607954	263.105465862	178.771961284	85.1926757165	277.687888444	153.231518831	138.251480777	336.077813868	227.92676299	205.467025703	247.266363501	186.84935112	235.652369416	178.209617248	171.975360267
47	1	b	0.120214450467	286.88975216	274.369160441	316.369920144	129.431382096	289.947647094	227.401348591	214.421127257	228.473968506	89.731888904	248.905428568	138.284967688	267.860744559	171.430950873	36.161243171	293.386209892	167.45009236	117.891009752	141.812824108	229.896434076	276.043857765	303.459560507	172.326926446	103.887764636	125.692284604	179.245906475	182.356311285	238.893517369	179.945166976	224.017217856	225.17399596	289.220781584	239.705994746	179.022625908	224.422094438	96.5412107423	372.794575693	145.747323695	151.904071489	214.475981847	170.53677439	228.429389336	252.677408778	102.91310001	198.094196236	137.375717781	170.740181877
48	1	b	0.117980042382	234.047997536	190.453310457	286.896823972	123.921665955	195.753834956	202.050138599	224.333506999	236.988084379	127.049870398	186.626317562	171.735486576	299.692247887	122.830326585	50.1740129365	196.715073753	240.155366137	149.701350918	282.836608793	210.615383481	118.485457624	281.189734488	163.614851697	173.32123117	154.074783706	209.198010909	205.100337496	230.969161883	308.71432182	181.244041282	299.688185375	248.796908926	228.231305105	243.834396473	270.972139561	79.8517321404	248.343054601	155.827194894	125.035592902	257.84445085	214.227637422	279.679339237	226.468348016	149.521421303	203.574209441	175.655251441	101.89522803
49	1	b	0.0659610613867	208.791272146	347.331410073	286.062898353	149.159572873	250.940106735	247.080581405	229.862981545	231.83055123	98.0856530996	269.256721709	142.154956356	256.535816111	130.418643543	44.8157591715	396.48029906	224.006040767	142.854405698	187.957462093	237.863670355	160.648769965	326.362464637	153.94503973	159.975543188	120.699183802	208.265405886	280.179263766	201.169725732	337.25496012	203.536390992	232.74822731	267.478769357	143.926217717	256.634534107	233.09213888	90.0543113997	282.001164063	125.507484318	118.963752548	298.111572386	265.134294964	207.05191451	239.922792195	130.909490183	222.219306695	167.571545064	184.676798859
50	1	b	0.0771211928402	158.162381257	297.042891189	227.407127455	168.832149933	292.566427488	295.936204588	165.128676305	244.970475979	122.042973415	146.91796669	159.587992746	202.278871612	124.729441599	41.0776168204	276.910086919	222.983769499	167.269494236	196.967353113	216.908456356	282.281879719	265.086110721	145.142097916	127.247756692	139.778539704	234.37497225	145.196495637	164.496836601	268.20167176	201.126046856	238.096270504	229.198751109	150.193351757	267.852086353	191.158555288	124.301851769	372.476451325	97.3960289117	98.1634181737	178.637391292	167.915111383	234.731510178	184.7434447	156.343450177	257.349432625	238.779440337	91.8278903009
51	1	b	0.112103017277	244.196728466	346.59547995	307.034563746	172.97515646	187.87031938	135.380842341	187.557641694	189.932427949	118.846461749	250.347049345	128.305276735	205.851343284	93.641065892	29.4864144217	354.079767192	262.972484348	183.665433508	228.462262704	156.13152584	224.771802869	248.367838569	157.907831884	104.63192453	112.947657383	226.1298468	150.82394262	243.853789113	364.215647851	117.557274763	158.635041384	174.660369831	222.037561019	267.707544062	175.775525018	102.852404804	342.164788202	163.086465292	141.058660631	296.108857803	210.492257312	242.571162582	237.359406197	165.41009249	285.948941048	221.14501543	151.764242731
52	1	b	0.129122573173	244.320513293	326.021795743	307.652896294	98.6700003719	261.066825955	255.659744327	185.261886612	189.961701245	70.7980263705	227.42005639	122.100960722	247.14786717	200.832653285	44.0406115855	248.427708032	256.439586093	116.738368693	173.442372202	246.286149352	109.083414997	284.695006955	227.957835634	152.589573183	135.805065992	220.044049929	222.71611758	275.324172867	206.147341345	167.095984422	151.560296695	225.839378711	153.915926235	269.479184118	256.788704387	83.1502186815	289.286690196	117.124444495	118.152723514	317.38666008	231.754291715	232.951604593	236.639427545	177.191220004	245.499684841	194.030182838	137.281924297
53	1	b	0.182788287466	277.181844063	292.360605963	291.468697239	201.323953559	221.06993172	194.366462034	184.117088407	201.424061558	126.984765223	170.31203789	180.619620673	425.569176507	141.989171565	29.4319304922	262.503955112	207.579362474	179.45856279	243.870418746	199.991368432	108.977487491	231.436255045	186.032665976	127.147442123	139.989739958	204.216419172	153.764832082	229.172555274	258.135275759	184.921255383	215.157260472	309.375844935	250.572674672	319.335613488	186.769287396	92.0020413275	311.694255842	145.58568499	129.511565691	201.128230408	227.940878723	238.493097585	207.515269301	178.899815564	178.44446745	197.887098195	111.585203723
54	1	b	0.107255549602	184.39855727	236.964854017	206.203520581	117.396623573	273.222768275	218.106972452	189.555835709	173.567257651	53.3354769137	258.295355234	130.227017125	335.275674638	158.148817212	38.5280612809	180.207427278	202.939689236	131.03918783	239.973515854	173.101561915	244.547483393	240.719708444	268.894985805	149.981161284	101.403834551	194.362913858	160.287822605	311.810532677	190.853949257	204.863649948	187.654140708	343.482449513	151.290328553	236.835621108	161.516658624	98.6502192515	276.731610367	125.530131113	118.029079358	246.315907475	177.515167198	230.475259097	192.772185615	176.558561323	287.15231022	174.16769182	163.754069685
55	1	b	0.0373080135856	262.343451318	333.187824176	268.579009131	177.282828747	204.137500269	180.061728434	228.374753008	225.492330788	106.954071124	222.103581482	229.76017189	227.19453849	119.037208122	44.525619097	230.4490876	166.416033754	122.068653759	217.996520085	174.19428776	297.453531714	291.03179422	151.885103421	123.911799217	165.22389835	184.570804969	143.249699945	214.180440933	195.723045591	126.658795545	148.992608944	233.411135445	218.720893117	347.506243758	218.406724804	107.791680595	198.865024291	190.720372909	132.138955114	162.503187118	187.612274942	287.499105113	177.817961191	138.705418335	320.306555321	185.143662161	137.296210632
56	1	b	0.136518274475	186.776752916	300.514057761	253.632771092	214.418988777	250.24195714	183.610590482	125.093002981	207.181051881	106.603859256	174.295176913	146.585008078	243.503634736	158.447883391	47.7557208768	279.380488079	172.170500444	113.038292408	288.975494636	189.255558873	182.273084864	301.632288386	210.890164751	126.525527397	128.853844296	202.954038607	272.043906166	268.457919241	243.015005829	181.869138078	233.815415473	273.657407449	188.650461004	216.771860927	125.949190361	106.192262632	315.993245494	223.500503004	126.347723524	363.174397938	221.264017366	255.298967523	221.710293319	145.094826529	277.440820449	188.141985366	100.89276352
57	1	b	0.0414148177077	278.793189917	315.99448053	281.457721398	169.554103656	139.478463378	208.514191448	162.028375768	295.03380061	85.3742945525	309.566037015	144.805297804	274.195905392	158.96212973	30.7370311585	301.117132946	207.29628526	143.940415447	258.151413184	143.240792749	226.701977737	232.937039075	202.303053773	97.1429090625	167.913300559	235.351674986	209.134733285	259.527332848	266.216738679	167.764182945	232.236003977	218.396241249	197.649575662	241.407873306	182.493578374	110.087175307	321.896599934	160.803962019	126.774095429	298.114465399	260.999396392	251.72820162	162.588945922	202.578327733	265.464069785	218.009266776	106.559928163
58	1	b	0.0820218864735	141.583287019	362.451289282	267.731969568	155.80335859	252.523437706	265.850562008	202.407532644	304.466710013	88.706559495	246.170942455	128.603446884	329.991165893	115.818950329	37.1733491517	148.935302139	299.884868269	169.378291421	151.911270056	121.911889466	215.770856025	291.406394074	148.168031444	148.618097704	165.494619116	193.699416289	223.30753557	317.537403424	205.793207858	197.429565463	154.783717682	258.367366165	239.592530907	302.187167954	286.606794836	77.617528953	268.819025847	248.103767081	127.256347717	190.568152464	138.539612551	220.33577037	238.859506988	151.483606621	164.253001774	194.524310338	129.950413319
59	1	b	0.0902528965936	305.906850402	348.912270727	288.098411679	149.089057847	189.113723773	201.790784331	190.70267336	248.9189921	121.919450152	370.673697501	191.051970823	378.5149594	123.197134322	40.8953740759	353.577054857	173.320033405	154.417294155	115.292922077	264.293745662	265.914490935	306.273996188	92.281913823	162.708684141	155.83454154	177.106973581	170.188547756	201.344473642	196.824497008	148.62075722	238.656139359	261.297584567	249.489633711	240.658835941	219.733719051	94.4863503559	239.160537121	135.075196115	90.0214096927	319.183717074	170.899360331	299.41542515	227.244975881	145.215760539	268.55736982	262.471713769	187.948103865
60	2	b	0.141405364522	267.705356619	245.982487099	314.439664665	156.904105263	235.311984345	197.658829915	150.038183716	177.096488813	134.025980321	275.371845239	216.333808051	202.99255894	112.831629782	37.3395224156	321.215024683	228.053066111	120.023492022	247.682436728	112.018311525	275.660581589	214.769053278	211.965027312	133.253648192	103.283095188	177.006577173	250.668834004	252.418153571	200.456345896	253.795657078	183.029318675	312.265421872	161.409463646	340.758880243	218.335322134	99.0917852557	290.212406717	158.873915923	83.4632619929	291.457066619	196.125959269	189.446645708	222.988322292	133.006724303	222.467243462	196.795274085	168.779839332
61	1	b	0.0640250280856	210.420612797	325.253287439	330.009265735	180.199475676	251.072356067	235.288019373	208.546653038	253.746182813	125.322317754	152.771116928	145.337010478	261.468844785	157.061809029	42.0303258771	286.095377031	179.213563107	173.309737914	159.129666331	124.550056266	291.046858135	315.202360932	184.026824622	104.419085279	153.389555201	213.617643688	175.141306101	294.275217927	158.775277286	149.969724714	234.079170522	231.181863905	179.14324898	202.892120714	193.203084532	84.2700856233	334.816967862	148.281667315	114.618682934	260.098985547	233.499252118	302.470985757	291.150532598	115.758757717	225.505210394	275.680378416	170.418160387
62	1	b	0.167199108886	236.216954079	488.345140123	276.96835666	243.790092464	162.895830997	245.119059787	274.345533385	309.757359154	105.036570019	244.174472508	176.702355339	263.151795448	173.844072796	24.2507122773	258.065866419	200.216978161	175.135938284	209.965993601	179.641109064	249.682831215	277.810235317	209.308321223	126.115309134	164.860537424	228.474441545	185.0956612	285.599085451	274.125394776	141.763272294	162.203368514	187.534131811	168.415609678	284.411343693	172.595588183	98.4518029954	223.865145761	125.386133433	111.868536853	245.528968176	221.117957914	194.526980263	222.636609845	145.380044475	262.80030602	224.13121124	187.078192236
63	1	b	0.0600514068878	239.292582357	382.095974433	246.184891625	160.067699621	261.848881033	248.704274551	125.97080915	201.059328474	142.782097935	313.582168968	174.167092509	245.045799519	166.417893522	35.3142532832	220.601686481	174.882580416	113.220444383	191.927137899	230.230100283	226.451060093	168.527321683	161.81697276	167.951196809	130.815705879	133.504499181	206.403191731	183.896559209	272.948449087	122.280308962	221.424606807	320.127888861	159.917162053	271.271528077	247.191398857	80.3175843886	159.964764871	105.785360721	122.08935497	187.741268684	156.12240289	214.772928176	197.508247794	143.019853929	272.032782844	162.72440292	139.620754557
64	1	b	0.0506246102571	181.541443507	349.118402866	209.556250857	189.042564571	252.262923862	208.952989051	211.638882122	175.166552888	104.897977495	304.08677843	130.969702135	274.237147609	136.255617162	25.7270699109	268.144101994	211.635944381	204.472906009	211.830441883	88.3285642931	217.159563055	303.846788615	259.147340037	111.547996347	93.1894262323	124.571824554	258.383132683	214.970038419	158.545137234	114.406680423	159.36104127	204.062166203	177.757723128	332.704156468	250.607255746	116.571648069	244.791616671	182.679337847	119.915815661	250.218292414	187.62715658	241.033309297	188.279173483	158.361124962	274.060368719	157.236084794	200.141977952
65	1	b	0.0245785008687	198.399834548	321.978463088	223.711616429	110.586775646	224.789525404	159.985028319	239.130313722	262.59355328	91.439245853	234.731293252	148.561663821	283.224828403	128.42402271	31.5049333163	310.061163102	161.884560458	175.340992217	116.295762079	190.078488929	218.735198994	240.995702064	208.481410431	115.192948219	165.656383713	183.07683207	182.631571958	234.64310762	258.42415559	177.288523945	236.067181522	223.257672725	209.754408466	303.022872813	199.337485965	108.683607266	264.625180664	157.876808315	144.034943813	208.460017646	166.43425937	191.2625547	199.880974201	93.7945273768	201.927437404	166.481713627	80.5739468827
66	1	b	0.19094851138	221.438342127	316.747143295	294.428525274	185.271540274	124.993936816	221.73992227	202.501691774	262.921664992	123.606977401	274.462220796	144.270250103	208.364609191	142.395541382	36.2285717646	205.454112248	222.377517392	175.487984342	215.265524412	162.041686925	202.085428872	249.265124987	224.898356691	106.23286132	165.25961437	288.085571867	228.918959963	229.760895804	241.736182785	170.446100374	280.520049388	165.981122519	207.860262032	267.186388714	227.366664136	103.170852156	239.054942459	202.617249912	140.522952468	292.858126975	205.038061824	238.965634535	130.717117514	155.2856789	246.893603765	234.270576783	174.427328234
67	1	b	0.157448708504	261.794655342	261.597748499	231.589741459	150.786764803	235.481204955	250.976828481	215.909964483	228.605420785	81.5759745224	311.586110318	212.61908141	324.963751974	138.503875254	38.2426755721	209.193196283	210.180068895	149.834576734	206.90859699	214.242454644	247.675501139	306.560919928	182.608872721	103.336633106	162.161863842	248.21137976	170.554767193	335.745911829	225.10778098	130.071378487	192.475173094	172.211928807	241.899815103	335.173903646	205.289957351	80.4684970185	308.48373342	150.069768061	122.327350432	264.903799578	171.132058241	237.105043359	153.618377356	99.9991108039	183.528979004	253.231632305	185.194293115
68	1	b	0.00398520690634	204.746470146	191.371471352	351.582174747	185.90263375	156.1448581	156.52356642	175.646400546	160.786648403	132.005650427	264.565710147	214.969706466	314.547270408	168.745786557	49.0148945301	221.037731121	242.023086521	152.472687566	208.973573651	157.593819779	217.150997677	322.413168267	225.062790535	148.032498005	178.227247919	225.91649544	220.279564592	260.75120533	194.124974363	169.345717585	126.67496272	257.784361246	299.565361638	176.07437329	219.389811873	80.6968378842	310.146083576	134.634799579	111.779239472	168.661159091	119.170978558	247.73500799	176.598811322	125.652572678	207.106769721	208.66090181	188.062013922
69	2	b	0.090189865563	201.982504437	335.030197148	307.857987008	148.222256162	212.211581822	278.651965376	133.633604615	121.687447919	100.490538004	243.782256873	186.126365294	286.319362793	90.4033966891	41.742363269	266.438941625	168.113150781	210.392276141	193.862233527	142.910813202	149.304318891	243.764364332	244.525119769	166.73002698	137.97832723	230.434534117	215.523028248	243.716372695	275.185144755	120.620324697	191.302343505	254.213343988	196.83082647	267.521592996	200.128194427	107.112303967	313.59258936	113.99697011	111.253557135	236.922703452	162.28168349	254.796687061	130.143397848	95.3082458389	230.498905059	218.574423165	191.518074196
70	1	b	0.060061661107	206.3276624	408.621768579	310.884918928	149.277234188	200.592597899	244.501348391	171.154244416	172.05319998	107.636764702	245.037731477	155.760485104	228.634301159	180.786584607	32.2877137574	317.966557464	145.510606074	167.847231957	245.841774562	131.253136735	241.145775256	261.311555411	112.894425589	207.42386581	127.976840673	198.902544651	213.181323435	167.019241909	223.7619624	190.45136874	198.151402263	238.065729683	235.861967798	257.771139013	214.491265609	105.471359442	301.443238677	200.825088001	144.577372668	206.988189433	191.005655733	339.65308822	149.850582443	144.16152769	240.503609998	247.817873598	165.118839405
71	1	b	0.143146076079	197.725371184	222.518097685	394.120671036	121.955193184	323.530895877	214.305809189	233.318470051	278.135394501	129.647044571	287.675451447	195.239955354	315.481902828	170.107202889	31.6727011496	230.098738921	232.671315936	158.090183685	213.326189407	149.10185495	259.069647417	342.426414395	183.476203549	144.323316727	153.523614449	244.795644478	181.782503416	233.376168041	175.014602269	210.907649602	196.011433824	247.185412626	192.015048814	387.502717767	155.498650721	99.204573243	317.687898158	201.743268718	107.648605621	238.793792767	194.229010241	261.607392625	176.303053504	203.259900918	212.057551247	212.183827432	131.170591395
72	1	b	0.188517264182	267.013561625	369.459685701	235.266490066	163.203598145	196.553232524	291.512097495	190.159394576	232.584258657	78.2558923993	205.48624664	195.082142388	264.368609026	152.077374379	35.38559423	282.298003464	194.545643259	96.9818635027	201.632007508	150.686899661	238.126975689	358.306215698	179.510169392	139.788420496	171.01849334	297.666134057	173.957715608	188.464902207	293.258749073	162.204339698	266.722086622	181.371354731	249.347210496	422.424915957	162.130645146	101.876695146	327.811775293	174.536498098	96.3492015727	341.981393481	150.723345176	237.544490504	130.172863947	141.662569763	196.220161969	241.174315159	133.489532435
73	2	b	0.14248871396	228.741265255	304.527204379	330.746358226	207.401727991	221.069908576	199.345294452	173.293709099	198.336376584	129.888505602	274.035704455	132.996100009	296.925904994	168.705963466	40.3128027196	238.948788431	207.433529251	212.769025916	229.996550797	139.571909688	243.095746244	266.168137277	198.274714824	173.387637787	140.521777465	248.102898515	154.085526228	212.760781045	273.713725584	214.235993646	238.131686932	294.353316503	203.651938176	241.537124316	174.362965729	110.258830214	273.346357616	174.654957165	98.8394418318	236.965091029	242.344954061	224.390020101	174.072123315	115.991786087	263.318165001	214.347122059	199.496557537
74	2	b	0.160658804754	259.584261353	401.029631682	207.374763161	184.384605796	207.396025	247.76281154	225.935783056	203.09086914	123.192520211	242.468995127	212.158854049	242.89431719	71.8492523081	45.4235940984	378.609824251	194.741809575	195.863883748	241.950547304	212.451000418	119.382856092	364.776736713	175.23086104	132.825655387	177.904170352	208.266302575	182.461871901	329.093401573	289.120656644	190.057808646	204.687891546	323.147144294	226.004906869	344.857386223	192.931473662	66.0024716936	215.415406892	114.576367016	124.490812307	229.420691511	194.696039249	188.717982424	182.289679803	167.479598898	196.195226106	241.338400473	204.733201429
75	1	b	0.0870927990241	208.183593669	287.103894173	256.167392931	159.898956122	269.271766508	209.607638931	180.362074659	318.287264506	116.138900889	260.00693253	225.893485585	282.723982078	139.436690091	49.5364220606	279.495046053	253.202010599	74.8634244108	181.723583377	210.214827484	300.092466094	276.515415091	208.70677159	163.911190311	159.533372043	165.394045375	236.584787696	146.760256119	246.495811894	188.151479719	197.737912724	246.987947419	235.096787984	423.587208043	148.509204822	84.9633561279	271.95916211	163.085009394	153.159565561	234.031928617	194.281963813	293.756053475	189.819071961	176.539577066	261.0647141	236.515809997	93.3508993756
76	1	b	0.0200730427663	238.324518554	393.106108852	320.840808772	170.326415357	209.174172047	393.807664444	173.916182283	242.659191909	81.034704733	326.315125899	205.96364087	197.036900522	178.584298245	37.0663106211	250.226105912	168.886637027	170.358838401	183.521552717	163.79549851	270.108486981	246.855018732	186.854590758	126.593516706	121.630043059	253.47916751	178.138159594	218.700679685	218.491087737	205.010920488	189.652749557	273.867304517	223.57441124	351.829826657	267.078196317	81.1716721476	316.779021503	146.847961919	73.0647913259	262.42186292	175.526758997	228.21947138	156.713063543	178.509719966	203.515097487	198.79849736	103.375894235
77	2	b	0.182928684372	262.206347525	368.280155588	234.767448328	177.673387427	186.860207155	163.652018479	220.864870523	268.548982494	144.55483344	283.095636482	211.604317831	240.053764136	147.8849663	35.7279299975	245.992940943	189.342275565	147.802571898	184.564799763	195.91074607	189.612570208	313.035525248	194.352587574	202.176899287	139.640636703	227.45516481	229.694100097	266.443651611	218.935606266	154.542210805	189.716867882	348.013138706	212.690349299	292.044354079	174.157900893	141.834690331	275.53357722	185.068895403	172.531425006	216.699563262	126.222313301	240.829443852	199.91999336	155.78325796	295.398444805	160.574631554	167.754775526
78	1	b	0.193289214325	147.011971132	266.902477122	278.143750149	99.0314140226	191.254427464	225.889040072	157.903677024	199.985050311	67.4218645199	198.9327181	218.395207353	289.291720786	113.785752055	42.2513984835	270.436436681	216.363500798	190.311384479	67.0579336568	182.443323587	267.372702224	220.107578885	101.194009564	153.859944259	122.703994171	247.19022563	152.186732963	264.475528611	243.390046403	155.506507201	245.255453906	188.225456063	158.916276387	208.084825129	251.26009832	86.2070769661	239.816634402	128.085500179	93.8824552764	304.69428679	287.734695991	202.782690309	217.073919209	151.883486125	226.056542811	210.026014406	188.063609532
79	1	b	0.140701369088	254.575687012	332.975542528	213.162837516	151.363885597	225.933806494	241.164381119	223.810794493	242.335152759	53.6786375315	273.272345225	211.266703384	273.917093916	99.6472089325	37.0468477714	286.447243334	161.515403451	132.610547401	226.568818942	214.469063499	235.34910091	293.914165716	213.777340374	144.334784451	94.9685306306	114.486890287	187.126491414	224.106714626	253.046341329	148.280787606	230.958706911	193.286094968	225.235377491	323.313077341	254.416828267	92.6811363708	320.371096166	196.785591146	158.17180969	239.394800676	214.893850448	310.364586912	293.807942439	128.798268643	226.082812168	287.637138334	196.64916205
80	1	b	0.133686634727	193.340405695	226.708150764	281.454509715	190.326927627	216.863160311	232.663148142	212.278360421	285.072867596	71.0937520993	160.907967607	240.349596174	155.592616202	126.503665533	27.3194353526	329.948646013	197.981611366	153.859916156	205.511150227	308.453005286	193.433532932	292.442670733	174.835246975	152.771036195	127.385276926	159.330769965	193.791013475	226.147458423	220.147789569	209.911798092	169.778534216	284.997689226	264.007594028	285.67042162	250.335165408	70.105383188	277.410673674	181.186733733	117.352527782	234.266943179	161.969443418	223.66552084	172.934586229	141.861472349	223.78328739	225.297507829	146.938066706
81	2	b	0.187508071675	165.883714507	311.098289187	296.166932488	110.969963655	206.698700593	194.655880161	204.767496165	190.752438648	126.088501933	316.904977738	155.455001122	253.742371274	150.64875587	42.8482409345	335.620286661	153.13173379	163.841991938	160.814391467	193.230332291	184.127873153	213.256560652	222.884147914	175.293132028	161.097169045	234.017005425	220.867647669	188.891560976	235.759580021	129.920010031	168.516208722	333.300932258	229.366515514	311.715560722	160.241583302	72.7784244612	284.742573982	194.880930393	112.262026147	232.250708357	183.580407305	332.012384299	213.084704108	133.290210607	210.074436995	160.836951153	206.852475206
82	1	b	0.103645815989	256.019703023	257.189754684	281.754748402	174.509494042	273.287346708	349.202586585	201.445489956	182.071980627	89.3779293432	340.194188601	151.707723531	205.759312155	111.204720783	27.1736482513	245.498319175	225.136380086	181.495595094	207.224009765	156.585428667	256.275724477	286.091010521	89.1233018861	142.610905597	131.966294988	201.944728995	202.212210399	268.684686882	108.501971921	226.423316327	172.145379296	184.453022113	158.137685425	336.138158418	278.793133627	75.3912671559	282.972753442	118.942828249	153.350606078	163.68979625	178.011713162	204.693840157	212.378969393	117.457345686	264.442504819	259.993798999	145.632578444
83	1	b	0.110656370396	199.820252324	399.799551225	368.412796769	222.761278966	227.334772508	313.149745189	190.941646911	152.61086906	102.878660634	266.190843936	173.019923753	261.511912053	155.230404661	38.1954197577	241.840599888	215.908754591	114.135194642	178.819359874	162.420452445	220.23330664	250.338473485	193.205926326	60.2213248683	146.312236773	152.868988604	160.127060074	200.47015178	219.622369619	204.115280794	155.071908095	251.417891095	255.099695734	303.779807158	248.233441247	107.483325203	308.025793356	173.450452622	107.834185141	262.846548076	199.684434545	252.252144844	177.85527051	151.371394326	235.836476663	250.424585338	136.580015211
84	1	b	0.0888077926216	275.554480132	287.08234524	435.958163807	117.960151401	229.784284727	258.336028104	233.143711861	271.681596956	117.105167632	309.661789877	159.202164989	227.909937496	149.959995566	36.0137821954	174.273154483	206.20502198	134.759892537	162.028312375	156.643275891	251.46761117	249.079081898	187.14142542	120.549470345	187.795849491	227.287124329	172.63554422	278.404611271	177.224432879	200.47597336	188.105685621	192.812735064	195.149776817	232.769144299	181.498840067	84.6870194707	181.072714318	178.720325375	102.068784687	235.597005676	152.659173499	191.621030853	179.319199729	112.837618898	262.218546878	188.483903245	129.427859463
85	1	b	0.083229505524	178.246178145	266.003873944	375.762377815	174.132774322	191.825509543	291.823937516	209.167637097	243.947723682	123.02387714	227.871769963	129.90895931	272.999213676	88.3033754205	37.0824517932	275.028985435	219.960802476	138.510345942	220.751907895	232.152379058	291.95298681	350.436824736	226.735540498	109.82502139	142.095970854	258.187647546	271.032629468	293.153610799	256.476410846	179.404507538	200.501588138	228.987818264	232.198664772	348.248617642	191.803316424	81.1642083924	278.934226697	111.794704716	91.3023259536	285.45173101	141.240606594	192.580130162	282.307904214	131.558272553	186.509324922	234.728146835	122.448540495
86	1	b	0.0612040938787	223.376051786	324.120145484	270.640754324	197.753059529	205.948531488	205.863471887	171.097328074	207.086332823	120.212517844	166.908596667	147.659788949	245.259907675	90.0265333877	28.8074244495	216.678491409	271.764181709	97.2570432704	192.561795311	261.506635018	268.44765761	326.754076278	285.951090358	134.905852224	115.011012286	224.266616405	172.493053256	199.255404878	196.610231152	189.040069113	185.428492617	196.531134882	271.710948608	417.606392784	162.800160412	99.2882150547	201.724633114	150.145719538	164.53520027	236.498122373	152.908675206	213.305010025	130.530632654	179.638596357	308.141676796	144.872288058	160.371886313
87	1	b	0.191054413699	152.391897403	293.881997744	253.735240717	158.362925386	194.769391479	197.531613049	173.096175246	223.88156588	132.326741884	225.680037102	101.35006858	178.09711206	112.886655124	22.548357557	226.390984244	288.908661423	175.168216075	191.373545946	125.04532534	225.445882477	269.380562561	132.344440736	138.959637194	119.496750444	195.958048962	209.765123377	331.312521425	182.097305031	289.896414495	201.980687004	189.50998487	243.946257366	242.711459195	185.109647114	94.1469838556	270.572807506	134.452351974	168.103853445	283.122078599	168.497189279	165.768937459	231.066595562	162.285949198	314.803002478	216.841262921	155.327991685
88	1	b	0.0263798651093	302.140198786	258.353977404	308.729245769	135.52083121	252.636760811	235.026299708	220.82146971	255.533347084	117.268841699	203.137853782	143.904678244	260.584856673	140.443250199	29.0195677453	239.405031548	122.740056269	186.507976622	184.954484427	167.26859808	314.086429445	326.57980883	169.601895049	117.742300191	195.871993519	198.457142072	180.093503119	253.487663557	201.61157148	197.327439866	166.51224261	292.760376938	229.864622138	242.054175914	219.583434724	91.6930377904	271.130703466	139.627633587	132.196620337	295.804862902	175.640246364	247.96956545	219.454752468	136.748264064	219.409187533	197.366093741	157.507331838
89	1	b	0.109384523726	206.327786343	251.087735293	215.209704391	140.488467385	237.196321069	245.133966495	278.48864545	215.148837008	131.462885801	272.605590168	140.509041968	235.254855984	142.962373631	51.6220455689	266.113264526	153.756692316	178.352417026	185.915424328	193.52106971	222.57719666	274.262572644	171.401560053	145.82876256	204.881835927	219.702645917	142.623395181	240.399994048	224.474191245	186.362731148	229.164797238	307.918230389	196.232428888	305.539788772	279.870010821	93.8613256235	353.278381274	143.928229947	86.7688422323	236.359637128	153.859053856	200.620166929	173.236176622	156.263528026	289.296783925	230.462651625	169.488393982
90	1	b	0.111950084918	255.502721946	313.166696179	279.933182377	108.055781406	245.033114758	298.884729751	272.171860634	197.545312892	160.088543995	247.970610588	112.51001324	250.753094366	140.071184101	42.2704859137	293.889733057	116.181225581	120.552211745	223.644701015	184.752115887	193.705146884	336.001195908	172.056838513	160.943696444	115.984658881	186.985504153	216.336517139	236.329983676	305.325554406	214.637896075	202.268419157	293.371194119	222.279212784	241.953434178	265.753294161	77.7586884714	266.479691767	168.281290971	127.483078586	294.736901958	242.278916605	343.53472544	201.054973386	166.645428291	230.419380428	229.386400175	141.107729928
91	1	b	0.0967866833444	257.904564783	293.644521806	184.135220218	161.577690654	175.050343604	202.396182291	223.553737232	267.685483679	78.0220337055	166.300051402	190.678445008	207.797808047	139.043882332	50.8801201479	331.169931883	159.998605571	136.70608977	257.078922732	229.966189951	164.071735206	313.058824633	230.305650648	131.889828437	149.030317603	228.822652201	167.704814915	288.458567392	310.086876499	229.825560532	183.379528904	217.071454117	242.623999915	212.118883919	199.730405145	97.0636800151	368.408946826	114.463176035	138.203623184	323.660938404	210.081008348	170.943698936	192.633177651	195.320873255	230.97659151	231.945667962	218.79538669
92	1	b	0.0171695137191	202.140421631	336.966910074	305.035614917	184.51986959	194.097655128	344.559230883	203.023975187	223.098937288	99.3218464608	251.609229213	167.863896451	193.899551599	132.086892092	42.9388298794	271.998762199	215.136205001	141.285128469	180.247926251	140.978038575	214.708551908	159.391189208	169.102454276	105.131400862	185.027404263	209.49976826	164.574199407	189.974586801	230.397587832	145.92536795	193.511170614	204.907298393	246.805409193	353.92755197	224.335820421	98.3121958275	214.609534604	198.138989339	116.496437631	196.607187082	263.540485155	225.063920595	194.584225478	143.240637735	262.677127739	217.053909388	165.959114687
93	1	b	0.110303269084	249.260332488	309.190785068	272.943587955	161.293556515	229.911329062	234.812762554	181.688088568	299.718109302	124.446095996	124.994870519	141.227828144	159.336570449	133.00800434	33.8414201326	284.220819017	234.939972917	94.4242063029	213.119097803	229.210754866	201.765012933	237.261104747	156.860017265	175.533814283	144.800144639	140.30680087	216.638501877	209.694215947	239.292570684	177.343391208	168.223736376	237.412077216	266.475413838	202.900253276	266.938483156	56.7596719662	195.978765027	154.808140326	107.41596561	345.608009998	183.719706003	227.421857652	189.20520332	157.645065879	175.851711976	133.131251697	182.73160468
94	1	b	0.00618957454076	250.688624474	268.377220505	333.719906456	156.114511064	206.594683595	193.697989907	176.330770364	212.540591226	112.557992293	211.002451969	153.558912642	342.362413438	94.739086904	34.8205271693	187.157376288	163.046317706	116.849342776	265.137826571	130.144566735	191.158142399	230.06970215	82.5818246027	137.812391637	175.580627983	156.756219047	178.784645701	184.008243386	238.122909925	185.491723591	171.697117586	272.029189393	240.903684597	348.764736842	194.495251163	105.496687193	265.609166447	199.666502877	120.249447058	278.129491995	168.392279409	231.258114829	231.230280066	137.362738537	170.059181266	218.836924568	86.536662062
95	1	b	0.140999255703	160.365033338	413.305342799	288.375776064	152.191949416	228.140576671	203.732021831	175.069763298	247.367183773	125.853540091	242.736564837	189.384940543	265.347964503	191.941759937	33.5448283366	306.501177464	235.155604212	136.905566253	171.325171322	177.036463877	243.166996981	181.012443695	209.483296889	162.066250872	170.917579838	232.940687275	132.011915184	266.99652118	218.582377938	183.006897363	180.403716671	113.341149732	185.11311982	313.063931147	226.391472603	114.430993286	307.404891668	128.407567044	118.655494043	277.271856047	165.541756015	253.456526903	202.71199337	226.730151633	243.826464429	272.910433621	185.41650643
96	1	b	0.0810716626216	233.529911191	247.751774015	212.786975729	186.066024172	139.184917925	304.334333017	109.547344635	287.257593338	32.8213397226	248.126410937	184.529279837	214.985801827	92.6253631504	26.6261435023	177.500577633	151.906033107	136.38193675	205.888114374	203.631982399	279.12010446	314.543774056	242.71518894	127.268131813	155.748551107	244.355149799	207.365053329	216.083271903	295.533217622	113.842108085	122.623877532	173.899712406	234.671144981	169.09425932	242.272039578	101.145380865	312.76914825	199.800825581	140.925121232	276.362251052	202.594985319	185.977646433	186.381801795	147.12749005	262.231547248	135.16836817	145.981825116
97	1	b	0.0335964184109	213.034724894	241.448325715	341.662464251	93.4563369979	291.593814503	205.54255979	210.595730943	331.604475436	107.094353194	184.078892472	187.343162724	265.043626905	200.412471063	33.295594042	244.155835437	147.371854329	135.579896044	173.829483989	231.894627998	209.008722405	247.999058075	186.827056909	134.993833139	129.423989179	219.201008936	225.575536834	240.7608674	194.513448514	152.633516614	194.197265963	344.640353168	277.857725967	132.290070767	325.699575216	109.920124171	370.012273045	221.684777837	160.783546303	257.216977117	209.024092114	233.127613222	211.724961013	156.145029301	210.964760283	184.669135284	115.09495072
98	2	b	0.126130637094	136.061276261	241.169887946	301.227914147	140.654137422	246.511764567	129.27174078	174.885790251	204.064559797	118.483890601	265.239875563	186.248951482	267.981624258	150.036898355	52.3364959808	290.971703784	182.51125831	147.803504609	136.816775972	164.694206397	241.129504922	277.979494484	263.077541112	156.717292036	151.271824771	184.808912451	238.050860242	202.67187505	263.736488609	189.365619055	193.602736566	201.090244831	257.36016198	378.672204737	308.597377388	85.7062341342	248.377074232	152.998348276	166.20187214	208.651425277	247.691237114	217.66834584	183.266046363	153.632483724	212.439886767	170.129789351	144.734828367
99	1	b	0.00857812190702	180.703521449	391.844795631	312.215964346	120.029450264	167.730065378	314.461058911	146.611370345	185.864376539	111.1492089	196.827397318	168.714615975	140.002563115	178.811393356	31.2691256769	263.116843626	175.179067643	131.15469473	317.467283376	184.463151658	200.786161671	333.655347562	185.652687876	130.058686816	152.148146295	263.887193284	144.300305953	256.420806058	188.800030634	176.346935942	216.060635242	280.337706749	201.158171188	311.215060396	297.428480207	98.1883520189	271.880749529	204.266258826	160.234721363	263.664099075	168.094344363	310.424217674	156.653876205	165.491022206	272.532890412	205.719136703	139.630449629
100	1	b	0.0388846067415	200.827884355	241.750609035	225.201231156	113.580705001	258.586658965	218.011616814	213.28578072	263.319299631	122.492744572	250.378866859	154.002067076	352.271158602	207.630476118	38.2127722735	257.922450019	170.287969371	172.050643696	227.715613724	125.628385006	203.309303084	260.808347804	186.347083367	144.454896529	162.754113915	238.245731893	167.537630447	278.613557418	338.233471598	153.174246638	237.815101887	267.20131512	202.619385507	227.439455822	265.551995268	82.1478285556	202.942183751	190.158106412	116.904901439	260.813725157	156.01760843	267.956266045	180.456580439	118.529502167	214.225909174	162.281408928	201.115693738
101	2	b	0.136430646167	322.781548221	407.859747676	332.896885817	185.66252668	168.814168833	305.439160826	177.383717654	282.134910721	89.3057108118	175.693308374	197.95854361	247.859601149	114.163729942	35.0825666893	345.925381437	165.074974626	204.532694624	261.652514447	256.303958068	175.678509505	277.767282298	306.916548842	188.00507504	159.352530228	200.085987194	238.867830382	216.90047342	218.103651407	132.135844134	180.624033679	319.111340201	182.325615853	282.945139353	252.935712028	106.384259779	196.525033714	170.06855211	93.1539681875	171.619042884	186.832514368	207.526884352	284.813572938	177.036034038	168.567297307	225.656379457	183.711761498
102	1	b	0.0127237024497	131.196338503	346.928207134	239.956020311	114.922426468	242.053468973	329.449559647	173.996883259	258.242277551	124.420116329	252.839761166	173.88320437	244.371995193	110.491066944	31.7239337817	236.746671578	171.844860947	96.1913655274	189.386223363	92.1106070296	96.1128148847	225.14919178	242.760523836	122.697655933	98.7490678268	208.480039531	273.883773069	271.035980633	216.79907509	148.09017848	203.128700519	292.545827083	169.190672529	308.512151088	223.383652125	51.2287186853	326.756459624	138.449029142	130.834182052	148.390245062	215.596700492	252.709911396	133.626415291	159.5135726	205.603660877	211.515521987	128.522344134
103	1	b	0.0281770327033	229.422918732	272.28861514	286.134258537	131.596893138	175.749679288	140.027128422	177.497040389	261.660477298	96.004239603	275.037724598	211.072767859	339.183808481	184.261538834	50.5023164271	227.326082529	158.720854744	180.309146658	202.415710675	193.965529037	209.176664682	287.207990045	228.370632205	133.58440884	100.962679662	301.583207179	199.656938592	301.847436317	218.789113003	186.842615405	152.923877807	316.998804361	228.560827611	263.187233258	200.839890906	90.984662859	222.745648715	146.891111533	120.798631462	277.383139871	226.547364775	242.640989174	201.363617355	127.530352479	287.809941164	267.258363854	137.114757785
104	1	b	0.0969923963838	225.655775212	412.443131852	280.215054299	154.342766488	223.721579614	198.869175889	221.704794989	164.909398291	117.215610466	227.453640434	182.374828687	299.175033726	161.977533449	35.4518394226	234.873458836	155.632754074	137.562240113	206.377730119	150.159090827	235.575648751	231.088249338	141.725179841	106.578910825	159.620664257	238.805405199	206.640209426	132.126806578	257.83716771	158.39004913	179.435254464	242.133213244	180.876097912	329.921122689	167.771927483	85.6187215114	258.03129501	133.298457551	76.4374334047	251.45112216	224.960263689	202.551725321	131.537339997	104.398691727	296.012152646	168.775952074	179.452621407
105	2	b	0.198818579644	210.001749589	393.870546322	206.146239349	125.404546223	184.241641685	135.254865812	183.327422175	210.886658084	137.680799182	245.057358899	143.734967351	255.561872979	138.167949431	34.7840515747	204.184172328	151.801064402	167.915702145	122.840893565	115.059347993	245.326541692	311.993772939	199.616751804	145.618471624	144.073624979	205.228690539	123.249448116	249.239592001	220.205706362	91.6920133863	182.242195807	213.408179105	174.968763489	316.958606468	271.765381278	67.2779308515	238.566117911	180.777984149	156.620960742	241.910796064	180.752988365	236.610025166	207.574324532	187.265240621	203.075469038	240.218252393	170.944914848
106	1	b	0.171552626229	255.035158115	241.33460809	375.541469057	155.236580111	204.341119472	239.95070756	230.855926449	150.955979532	101.189447764	266.40785161	186.498538141	273.056909756	155.912203115	38.239045602	295.213144057	179.03537915	153.015159599	234.954023	206.211508626	285.456788867	319.024846185	189.357610368	119.14641825	138.757349112	160.578883659	195.202939674	196.861477825	209.898324586	203.10432902	196.953155135	216.993278619	298.085442774	278.29264059	243.961135399	99.5080038	296.071365269	167.805626336	142.547827847	257.985460631	270.61741593	214.365858314	193.436529119	115.511686815	214.69394525	241.932046589	140.911960624
107	1	b	0.0954636363738	213.735720848	360.411529412	269.857920617	216.047122072	168.941971083	233.82273147	185.71659381	201.846435344	93.2749725524	240.757478359	198.344480395	284.87198226	140.161681265	41.0090884089	247.831654783	183.120871747	163.310281909	173.763333151	126.718459231	262.968546895	312.199590955	123.694369452	156.298209621	194.883237085	176.488070491	194.066190936	211.367123532	304.80971795	142.190011157	224.091133872	321.454169589	315.962306114	239.356471829	206.687493605	88.0496035894	336.000907952	208.094727532	146.728166678	187.687011792	270.492365114	252.540597214	212.173219932	180.375550257	194.610897839	260.32313993	120.254795801
108	1	b	0.051739928593	193.060432518	257.970228905	292.423076952	187.957814886	203.658386578	231.41812044	139.693002651	240.419562623	96.4297333589	257.940097838	165.300950531	250.902070337	142.512093933	24.0045402541	243.38472581	199.371084621	108.06425116	160.408606397	181.079809652	277.798557677	197.47473093	239.665106869	127.261938951	146.954194975	222.050996092	197.736677155	221.091496434	196.331426393	228.655915913	201.849492206	318.548430377	198.581855517	223.865457624	340.358569617	71.4278595149	326.789351678	148.05661291	123.628276653	236.910465014	174.166318495	248.778778935	166.485986509	164.668708705	207.9848071	159.645355701	174.388242446
109	2	b	0.126704354531	160.795255759	296.538307645	213.894630228	193.562345519	191.477173192	221.100488942	122.765538704	175.441902201	104.048821008	240.98921272	230.170923403	269.237886133	164.778701169	36.9109154529	228.818141408	204.322376719	119.912989446	234.839298987	162.708084179	295.329952483	246.92969452	204.627061006	136.792632275	151.324198121	126.596744442	127.209804944	128.574678214	298.187984069	229.565458001	111.14394484	217.236966783	275.940118413	396.115058072	242.264568579	88.9799109574	253.834100617	156.658084723	143.15473974	247.524560878	205.989432042	265.778266651	230.373355826	130.636647385	225.759265331	247.184282346	191.992815413
110	1	b	0.140125467912	235.815735977	453.745169169	329.186445107	138.72302493	135.230881555	231.945043425	192.094351257	221.327625052	72.9570865814	230.775474348	218.95742034	214.640758251	173.802905846	43.2378340946	264.957231947	225.412583934	196.296032965	150.950838841	177.644346821	225.815068727	278.579043111	146.505553056	163.568572357	170.155979963	296.172211258	149.131509075	248.733515113	243.298866547	203.08877872	249.344588407	225.609810061	201.74415652	245.700571338	311.521706282	73.4602791846	236.103229611	102.714398421	128.790159229	261.121787806	203.666096881	240.207429189	238.80677888	125.386947114	216.9558261	160.439252917	182.405354392
111	1	b	0.0693953399953	268.565255911	369.817580528	285.405753293	204.015270664	147.421385327	281.82382645	220.852446653	298.166519853	116.404801935	191.031455146	163.465470333	232.152973633	114.577220558	31.575501453	248.508751003	170.394794081	187.691680985	255.272033337	121.806432552	181.996326717	243.639371127	160.352484574	176.412089748	147.964797645	224.8283561	252.385301809	251.977996901	198.51565945	221.98669201	205.129485158	254.251515116	167.693309044	271.40555094	241.512135882	91.023009526	214.991698183	98.463078629	100.934233196	221.45107915	172.500363569	230.598590476	144.153939238	125.585065633	191.192262186	240.685865468	128.021863266
112	1	b	0.0467067724431	224.546406854	325.749585525	190.270792414	211.327269778	225.14984046	211.717491579	199.273346824	292.82934863	91.9681770482	220.451328711	158.472969892	261.076533599	91.9502426793	49.7981024392	280.103907288	157.788570064	155.660165439	189.264299781	207.907432339	170.776822065	295.090932535	154.268806305	127.404026103	159.766702278	218.074401568	184.146290063	222.749271433	272.603199059	187.474183484	187.274491769	239.498204546	296.874613558	268.845192868	152.555535685	119.338814898	367.58033558	180.542599626	132.374135242	266.211216293	280.696436598	176.174129332	209.097370695	158.025004859	237.703431348	130.476932966	117.088936867
113	1	b	0.0596225025639	192.296419821	245.331715275	222.589360982	166.878849156	250.959542929	283.345788152	188.239334377	254.135148734	111.21019529	161.224607793	209.823541326	347.360465872	68.1309388791	40.0855214061	268.203178801	144.189503027	200.821475758	157.795652513	211.859722895	229.402514764	275.262318252	184.108281892	149.975738955	181.272826307	239.221950741	175.958424409	262.769291813	261.767484631	161.546567635	326.320208077	298.896133062	152.585689663	311.933520146	172.751890928	52.049302759	287.441971036	146.703717427	111.474486913	232.817185864	201.878870774	122.270365372	198.385346093	151.638643458	335.810455273	136.072215892	138.561555193
114	1	b	0.104490290457	264.664121223	334.25840352	418.157004471	179.900765816	206.645791512	266.680029939	146.450068109	188.979568205	96.5791727548	187.954924367	130.921812002	278.830910448	152.016860076	32.5899904087	230.314256279	198.165557423	114.301238683	194.512067485	152.187298048	168.829771595	280.840911387	156.353767993	130.308614668	110.23654092	204.120757169	222.165912246	191.026727801	224.724598184	158.819419194	167.342510088	204.126709274	148.428635229	316.96794866	180.658978948	87.8843494702	201.779214673	162.804949479	143.098379403	249.647844683	241.32397714	252.891812542	127.154170308	115.589603083	277.047445441	242.839299697	192.057072785
115	1	b	0.147863052802	174.408019134	368.536468969	344.436494216	161.003668246	148.22938753	268.221746784	235.518771754	221.855732444	76.4197534258	271.117961089	182.946421988	266.114925844	101.545869085	37.9316769383	176.150922987	222.141490319	137.978053518	161.814908364	130.718686597	222.564733996	285.7254903	220.408179399	141.68018359	181.595752643	207.755451522	148.248245982	178.893060348	359.07970647	221.703801755	173.899856754	256.38114876	191.159297013	340.495919402	202.207926076	72.113456277	278.267067994	200.512497797	137.927296175	315.478520759	233.128848914	229.003898527	176.716444401	128.875323838	257.620762029	141.958685527	164.721499961
116	1	b	0.0880868427469	198.706119957	271.870413804	221.776217346	154.412530658	181.311137803	274.591988378	183.783090307	331.859052626	123.599881889	231.959678218	195.322397999	343.633475353	167.031378881	45.6564990351	230.23608898	183.599083687	160.150123376	182.329734397	211.456429157	208.605867688	226.140334623	157.273812909	167.11524929	172.199348268	218.758972481	213.58695278	219.715353438	212.221019519	129.752555656	126.101545906	221.510306888	320.951959175	351.954744876	226.597438796	98.8757179692	175.433633068	187.632267178	115.608427617	289.675328658	181.685952263	174.876820716	202.364969332	92.6401933059	188.266599841	171.991468716	190.407560294
117	1	b	0.166669809261	238.246031227	364.76334015	397.393038744	131.508526965	222.031581468	287.994977931	227.935853486	264.28724762	103.591648882	341.01768436	224.44231399	227.048245131	180.963449381	26.1789663264	325.158613284	202.363075313	180.463134888	213.064807318	185.250539078	261.703146779	316.448540171	149.352767787	152.972045482	128.927511633	198.332189305	217.603622201	191.47873105	298.303828726	179.436884922	273.269843986	241.151842547	253.44209657	234.621140075	212.86673216	120.347159473	301.35120276	134.726353092	110.221547868	266.360117651	194.919002438	196.867104647	242.59258383	140.81313255	157.402986223	155.559446688	131.26736874
118	2	b	0.0636742952181	259.241499677	349.335269209	286.144703253	194.208743182	187.533777378	215.275672793	210.812096726	205.14910631	166.648421601	309.94589969	110.721724175	323.48992559	163.514761155	31.8479522657	289.072845443	206.855502686	173.925411594	230.78001912	175.709958385	153.747970853	180.784325524	252.038287517	128.904236751	127.188621376	167.074756119	129.717338276	315.810937419	247.56329546	139.848674391	146.07025252	252.981625225	238.738724324	236.412619826	193.827512323	91.5871061944	261.882354245	187.568507495	136.546676212	206.108695372	242.34783606	260.856601227	223.703873699	184.76706951	305.191385601	137.771494605	145.404685413
119	1	b	0.170414167534	292.916042392	252.170938931	269.652741751	116.19948897	163.025746589	305.082729467	189.041568799	142.281243273	99.5429657764	251.763767293	152.496689236	228.599288707	169.156687301	30.1884390593	240.974980018	139.794263986	183.880017773	189.024462825	188.23903487	191.418403973	283.542946827	219.078606862	127.013157598	168.332533995	256.273439751	168.083332992	198.2402375	275.471663271	152.863768825	264.118006917	215.55069197	224.097077214	200.034069524	250.32439634	130.581225486	151.063195559	162.619791056	180.357177175	262.72702765	111.177303066	209.652951967	163.786619853	144.154093223	230.859868274	178.936273337	151.19408828
120	1	b	0.174327562562	241.239412783	408.510073448	368.848560545	109.298754929	170.80938026	254.948717914	180.317353188	171.82072428	101.848889189	319.254040504	196.066210937	245.139388671	132.720403304	42.5949090571	232.044119486	216.624269703	189.381667824	165.563718645	164.374325315	268.828701513	223.320362023	176.645630888	194.992197962	159.495294498	121.13352484	169.544322456	283.939537187	258.839674751	162.659032454	203.9362286	183.539381425	213.50395365	244.25930167	225.66187672	63.8828714257	285.232951343	143.178392155	125.844691494	348.237724114	217.733716997	247.341170182	215.793601996	181.539899431	183.766071943	269.917221178	143.257903502
121	1	b	0.169841072751	252.640960969	367.604503425	331.102387443	133.153922054	153.007556978	291.034839943	215.676400225	186.255359026	147.282258627	182.669362127	164.048590195	321.945168784	126.16539268	26.3045585376	304.241989376	183.083963282	127.999393772	224.927787426	229.211353796	134.610546815	217.151335575	195.314267825	110.538631345	161.699420544	128.16456473	239.375706752	208.626686555	247.1454487	218.888050712	166.485047187	222.934009656	247.35641952	234.824298068	158.297065484	92.7024701529	265.952823495	173.928430741	138.255145835	309.347439567	172.842815083	244.574455321	154.881120431	102.933378539	287.501023632	160.5224851	155.567324466
122	1	b	0.120841194814	283.809191607	357.962758278	289.897350673	128.951588226	217.65197997	310.516432062	193.767298526	215.99688727	104.049366242	152.176768237	242.746392843	281.58668603	153.571633187	30.5229159343	212.00402645	159.313669295	167.150124921	247.24624295	172.186970842	270.721035006	298.914328652	150.729008331	118.160392341	124.620271479	254.668775092	232.532820958	250.640326299	273.557676432	173.716425999	187.558975907	312.242090109	222.023453601	349.251247511	181.225413202	114.980146159	275.874508199	189.542283163	119.383562919	241.992846677	171.460954775	223.577734695	178.902092777	162.130272503	245.225249901	172.875736038	145.387134152
123	1	b	0.140236442287	245.162575114	378.440138672	301.734073939	210.19386662	201.745427597	218.343893719	197.458389095	262.443091335	121.793467942	271.662516991	156.813548478	327.64278085	162.566481829	39.3077900176	278.546002738	241.581773973	119.220097489	199.602347482	138.95926551	169.352273403	240.759442734	237.773677565	104.257718357	167.937792863	130.657014934	229.317135227	272.347925668	236.675951118	184.503497703	282.722704271	329.390958278	267.785399916	246.641199668	261.406999219	141.43987179	334.287498355	152.288784197	94.8368911428	326.953673948	178.608638873	247.849031396	180.731571195	170.878101972	249.969724002	212.3016805	110.670081008
124	1	b	0.125203075053	210.060401137	395.292842054	288.57109575	144.570291165	171.385450216	231.593779705	195.185439751	267.308789561	165.719867533	229.877640291	154.398656607	272.590395254	166.916153948	39.6240825863	270.833515083	146.14431644	130.358787781	199.655585117	158.326399028	206.193037828	268.740325712	201.988391706	110.752319662	129.565921406	200.940422378	299.012068477	244.834722173	295.061183503	159.660672892	234.5428428	247.563621752	280.892977846	300.004332366	273.065271081	101.068447299	222.995548431	150.930510149	141.20012717	205.713439256	230.010851852	257.946908092	203.103509547	181.951119963	292.517376279	182.371569853	187.819541622
125	1	b	0.0842457245237	178.884122767	450.558666381	203.503115952	174.368572481	232.315218341	269.039735381	164.037679672	247.709830167	124.050029657	226.200441019	185.022654253	324.081438851	119.038201267	32.8140816654	282.229217254	152.271228859	184.888491689	225.567903523	160.714904503	179.414436858	330.403557679	222.963433295	162.094669397	115.12962639	178.86214752	209.95276341	167.643193776	330.232274735	149.76254921	201.313670414	299.242694873	246.563218016	328.549569982	279.051153081	114.479439334	279.466887355	179.691100367	145.460846234	199.469825149	221.350822178	250.248717956	203.673933817	193.13516383	243.173711465	151.040163772	101.352001182
126	1	b	0.0722181369029	192.275546831	351.555065483	306.179979166	170.267192452	179.01270309	261.428262638	211.145296835	144.507595062	103.941469059	183.373583276	176.329037647	312.119875813	115.248780131	32.9514744021	215.392781267	97.1585456392	188.384909644	224.369444778	181.560202622	243.246875152	354.114761889	162.516456701	186.645547417	84.8611387508	241.87220331	212.942899451	280.083963434	250.269125168	170.217462238	194.517320229	237.014036118	248.634805347	256.525111181	287.197157042	100.689561017	292.933370086	128.320090493	162.687023076	213.095723311	289.749249318	270.798451187	221.963094689	136.065779763	182.163693983	271.225748564	137.652909405
127	1	b	0.0592785179857	200.787690492	392.520245532	345.393140744	144.099196086	176.251755958	220.718898157	166.128940715	270.470824538	118.943893457	211.59181449	227.877229764	180.333782787	163.582599951	43.2620042299	242.863668976	131.113150408	102.082665343	173.615572134	149.226127748	237.303184096	231.41832314	157.564303088	133.81047954	81.1747423547	240.571833841	156.199638448	305.5245969	277.216144852	224.979613285	206.027702029	255.971168509	142.842699979	288.072110306	207.589423276	123.692585372	281.412555007	152.098861066	120.591010672	234.45848335	196.146962136	251.43119653	219.659015582	146.520756991	225.445756742	200.275464583	191.359071097
128	1	b	0.0318834166862	212.178378159	264.921218122	248.844578555	163.688456476	201.630807585	232.685060762	216.213643174	236.767600479	115.424948651	309.340537706	192.535383153	270.364734778	137.557119545	41.0633015981	208.127396975	225.593503314	94.8727193747	203.301064823	221.115890468	209.702849625	367.723543978	192.721370555	191.680616388	126.748344809	245.0625805	164.804664116	196.729095803	308.535119502	156.233649119	239.207032077	285.220389365	190.567967152	273.771106396	196.015204788	77.2057593829	259.95142282	194.315875253	146.344729576	272.687406826	156.204820269	133.045049179	155.342099686	147.81429424	260.471016777	227.657890157	90.2503743299
129	1	b	0.114763384328	239.553206754	332.55305012	335.767731194	136.050563916	152.279191002	177.827703474	187.063513972	253.377315641	82.460252428	232.240529246	152.276768297	238.034164416	105.381693463	43.1690449139	155.813126509	256.059248574	158.445196862	262.063301147	219.922857536	177.137884477	297.530478239	165.72239424	160.73853039	116.751387347	164.762172987	183.751387357	208.205720239	263.105980431	135.027828486	221.238447596	225.467047757	270.897974238	218.526615878	228.64937693	121.452164825	252.884444229	80.4965690952	129.728422672	185.990917082	132.390232113	284.2955862	151.855106118	169.735528717	185.21415778	239.661751844	132.442928362
130	1	b	0.0610528646135	199.252786863	385.554255559	274.840098328	183.433320966	225.158882642	228.598911748	225.200454776	237.420288849	105.216240825	235.057325648	136.337516835	315.435190616	133.914387075	39.0376736431	219.420848097	183.052895081	115.77018822	215.754026393	258.178634129	259.238438808	274.626890767	192.759205335	182.845079869	162.170014872	190.021594407	174.732844035	251.12957031	340.134716836	229.649214735	145.77502462	328.730543648	282.857259863	311.717242337	200.05347537	108.736724771	246.928042275	216.016223407	145.852582625	305.094186945	131.618435553	264.243450367	255.365223979	163.777741578	243.437954304	133.636166391	168.971549845
131	1	b	0.0351261912898	255.553294097	325.519699862	307.626266495	122.862264434	234.994534601	252.958970426	161.154006572	183.437173073	145.11372002	183.737805128	172.655055103	211.050669479	119.681982348	24.1442869882	306.859053019	216.483506995	160.587808957	217.102832653	194.702663913	191.183442211	242.778553544	205.689381993	77.8102643007	139.857806431	162.756024074	168.242991274	177.310328389	225.073701412	165.298987987	201.890831082	289.74951834	265.845486042	242.932000792	131.808080525	133.235225409	297.890804732	111.481237321	201.263992106	250.042420583	165.878703415	221.090993387	179.175135136	185.374633118	148.957637365	256.744583755	146.455637835
132	1	b	0.103339243599	180.612149256	327.966525754	355.46877977	110.681383727	252.197843685	353.009463586	180.414751457	191.853691205	93.5114852928	244.765801106	174.41731632	249.972378562	121.418640692	40.2834520643	190.338632747	218.876020158	161.69740991	245.936140826	158.071580917	167.26248962	331.278276747	190.080482398	157.411908481	140.520382543	118.828990675	223.674744602	195.359484449	293.011174971	119.731316058	250.368728863	235.27393452	230.970510592	325.65362944	222.622370054	103.818784588	189.670064502	182.913989228	118.241043925	301.328392957	254.009449302	255.132890733	212.903895525	148.042278792	233.506480163	173.747968874	149.599180749
133	1	b	0.13495412745	229.302264944	427.439196322	359.890775502	131.868613216	221.624785531	293.659972726	201.618428053	290.667833004	136.688040722	327.48279773	222.53359617	183.648890766	190.176521374	40.7631643352	247.52491742	154.054501145	150.934472826	145.677299124	162.1520017	263.910665292	286.774437748	183.785456997	104.852021154	174.379734845	178.861317934	247.843781749	195.006922516	181.624244349	205.025386541	211.672142654	238.992079913	224.146450279	271.531897004	181.67597921	123.40150365	294.546843963	132.736426803	103.219281964	181.963705917	156.0465066	241.267760461	260.659138935	159.938704734	237.051401954	247.648162868	158.736281584
134	1	b	0.193155355934	245.081221787	362.006906309	368.3585474	180.714718895	132.368555679	237.350864175	200.689730554	243.244531763	109.082398263	318.618019921	178.846483831	226.128725734	103.702017192	46.6097864115	222.520728464	245.651397829	176.48166	219.218092114	242.410677015	144.714611489	247.965455684	146.558606008	155.02701044	146.716034389	210.849534851	185.579482129	286.337255066	288.501790442	200.41619351	173.649438896	262.620264233	172.183097604	265.587136897	174.153202805	86.3628785923	275.562213696	150.012917665	162.206507993	152.078030083	230.153897612	169.84611082	183.551738414	158.561149091	234.016355666	164.555804952	120.265260406
135	1	b	0.00749051345458	169.247957983	268.744990102	295.38986206	125.25239561	222.4196274	208.756543265	112.742891796	252.296383793	124.547518112	207.337557774	161.333886389	248.453564017	159.198273777	44.0393580342	353.651909527	233.006392539	103.037879665	206.314358204	222.857648394	202.202271509	273.8166435	169.95176048	133.976675073	118.293166921	202.038809327	167.042902427	234.934193844	304.748703122	142.981431474	197.978885374	185.318983937	217.270845373	370.900238717	238.152555023	110.880316094	340.763947054	211.693463649	174.35262928	199.419367242	234.264236726	250.558444642	163.808854185	163.907151991	251.917390265	219.318006635	157.946946721
136	1	b	0.0867022027601	194.238180335	291.571722161	300.061731034	157.173427432	189.561277318	283.635653877	218.749563058	294.525313848	123.713931575	179.730174067	185.327285421	170.147088041	141.864958605	31.5426884125	275.782668925	203.840272545	141.998081664	187.868495085	230.866026796	169.329559771	330.819463358	164.121438161	122.861248267	121.552222878	226.300984398	157.665741713	288.430530273	227.341384265	171.015155077	143.095134776	208.27143031	242.089417403	380.255065102	207.193476437	107.985925589	216.929849178	180.820230827	131.765923288	219.539675925	191.403482839	142.326719987	247.556312085	138.369730775	235.666767441	201.427343702	158.81022107
137	1	b	0.164583894442	224.932085445	324.890895867	289.119613255	172.20662551	104.078215077	257.235583758	180.862938501	222.416381588	121.235673413	239.984431285	163.773085344	266.552937962	131.990132671	41.8559343067	157.545081073	219.329236739	116.223062269	245.727544962	187.406763588	243.663051101	268.268114173	123.160488144	158.015511404	88.4623122624	186.958056449	199.651403333	230.351826571	270.852992889	225.196289653	192.200707068	260.142477626	191.394454382	360.286002292	160.565971061	85.0513807774	250.505309104	229.841517181	122.057057093	276.916588843	193.485458583	229.97799831	200.946218403	155.362107966	289.877546291	169.038827264	207.275889535
138	1	b	0.0336230310689	239.773361408	192.647215105	269.292859183	147.840770688	184.743102283	132.227130025	132.479009955	200.755273353	100.525049212	184.545298642	131.263924015	191.368168914	150.72577114	46.272532965	217.211300428	214.379133688	168.866902294	135.181382051	197.289648434	267.249442704	219.613816394	127.387466211	103.590702121	127.660573047	150.603046431	138.502483071	242.53209399	275.394315722	200.80312312	230.677687209	284.03296914	179.184467884	109.239062974	194.136707365	79.0616648466	293.990103446	173.874980841	113.870875859	293.02863761	230.089894953	275.233055479	209.421360354	177.860424311	239.914413845	200.55685113	140.942900803
139	1	b	0.0068099383415	235.146080626	343.809644319	214.340268921	183.232878548	207.597400031	272.423718239	296.124213137	244.056774137	107.414311661	224.198262873	204.645655918	316.683732221	194.114535932	30.8509941888	201.922053826	200.03785976	133.982498824	218.836944247	186.151295617	167.580759655	270.791151476	205.83676247	147.045244962	148.392029331	237.672217282	201.249693214	237.309319865	280.586510475	203.320686448	176.623101364	280.701540977	207.887218664	297.838645801	223.274055432	110.294326139	176.737869975	162.18178308	140.821055847	311.70789779	127.338552851	216.282461983	196.936116221	118.657585851	261.135505966	218.304204456	184.017215094
140	1	b	0.0910989398936	170.792668612	342.431904885	245.978311493	153.153984188	115.557229235	276.869755832	213.672451725	262.586068434	114.58010969	197.012597548	217.323501907	194.034519141	68.7245808752	45.7196653253	336.121300952	168.70101108	145.652993119	281.205525206	182.264420759	266.400230185	269.236977879	261.770121649	143.068689806	156.547814256	174.384275458	225.514665689	198.761807762	295.020956451	159.859661922	175.383637166	314.529896842	200.353172097	260.760944045	244.918836945	117.348526373	256.787005031	213.804739269	162.98634385	274.528343057	174.359057475	153.377310682	168.494325995	153.633146815	289.646314013	139.368506571	180.923083343
141	1	b	0.196097518324	192.124890851	281.273105527	316.885491431	191.993339807	237.379711736	168.291243723	202.829539934	206.259480915	98.2961983648	223.232026788	145.149846572	302.875007663	130.089219522	40.1447670979	255.092492834	242.783702142	156.327303894	237.91181789	109.959295901	171.249881242	170.08156751	170.688120347	180.670592849	130.343587	180.169998011	120.939135801	318.203055377	217.947451718	181.042717795	238.71829453	195.21374468	242.421946817	255.490392968	198.301966563	66.5849763646	210.953200233	121.900618407	130.16777146	253.753075465	209.061017988	211.816845685	140.587041746	151.02739702	261.522242051	198.118115173	139.91825975
142	1	b	0.0149936613869	199.647645306	308.391167243	253.092129565	187.545872255	218.071207221	317.029095875	183.812880956	200.450949798	142.039207635	245.592963067	202.465145299	270.946115297	74.0704052785	31.4565729706	255.681883176	201.8140064	233.779250294	165.926709585	139.593785808	274.827195321	332.30302904	219.001096578	121.680062121	150.50293856	221.071874752	221.862215146	256.447327483	180.476167233	229.663435373	201.145833262	317.92866305	253.617016913	274.865787601	194.433996371	93.8362890265	274.876000914	181.731883234	124.416339899	230.294555835	183.202378491	186.022991678	160.234902877	143.21040005	318.103833982	216.269196905	157.556014166
143	1	b	0.0547325536377	290.358129793	295.352811323	273.695995371	114.623376811	175.802414376	210.141130639	240.472099691	250.726534233	164.6125287	233.818789335	216.795582757	189.89863382	191.655091893	36.6707439877	238.930958268	170.113232919	121.63026215	209.184974307	181.9077113	224.544775041	346.226029247	165.896406501	132.045345279	102.07637498	178.241920398	242.925882834	128.240632321	176.497956976	196.611534035	255.367999231	277.001159913	204.939662986	279.228972227	153.651387282	66.7802829568	297.870163954	134.017218182	112.906564002	302.391560893	228.909223746	209.344185936	241.13718835	173.600497353	277.801972515	150.316306368	126.606246607
144	2	b	0.180558424102	271.422379219	258.725002064	163.013723284	200.084061151	192.216051846	264.933108855	200.939631025	275.410965925	148.197413	189.622640282	176.088916561	187.602309999	179.403037801	46.4602585229	253.690851863	162.125573723	160.490040919	169.079157621	135.170970185	235.227223248	255.316455935	248.697128629	133.494394057	148.770710556	225.136765945	158.575357826	231.422509433	242.582867725	196.356035948	185.734696324	168.870229472	322.527392086	204.065950027	223.627594475	120.935335872	356.925845577	154.499995264	126.207541537	269.371920996	262.981465959	165.334613185	182.968337879	129.704914652	200.794796242	203.58819735	151.442488081
145	1	b	0.0182731722416	197.392066652	338.022204017	270.58289499	153.199018905	169.163401304	248.473578009	269.18062336	245.462540416	86.6680749181	249.856547153	176.899196785	175.280720429	175.581862272	26.257920741	325.179357516	187.457238306	137.185996379	210.840519894	195.934357789	240.10262678	195.472726207	95.5398996713	128.964645974	155.459373754	191.894876687	139.470621326	228.945798971	270.447326851	169.807783017	223.850060726	253.316440863	180.84923547	252.741011897	192.823570512	74.0723839696	291.738267156	184.409412855	148.914646768	290.673242504	201.787894891	289.853234301	281.83955559	131.563826389	235.233571026	213.839104682	161.385749299
146	1	b	0.146067373454	207.762442229	283.411518462	190.453987443	120.63847158	186.792915297	264.495342204	146.94774944	235.810553965	141.248566941	139.993039435	202.175153666	308.316420991	134.379678505	32.0387826487	226.747886664	158.159605786	152.556576912	184.165448304	186.349943025	240.851083704	307.660039081	109.457757565	112.85246407	123.52120347	149.612217619	208.920559862	231.367533934	192.440284358	172.891988871	298.136173548	295.788818933	316.827331193	238.022681817	251.010946166	98.9880755998	280.307495655	128.839723908	175.665631047	303.39169459	207.365921969	221.530284656	136.896935216	152.127209591	219.560169355	194.412965321	202.870483181
147	2	b	0.139752479286	234.670702309	423.568361609	353.569478856	154.77857485	221.967330763	254.02375018	148.936676049	235.027064064	106.600950872	243.970264278	188.580213106	266.192847307	142.740536188	32.8681301349	294.271893637	180.998738286	127.949389206	156.023631234	119.35394039	233.587215142	256.736723871	234.259062365	112.374574305	128.826453109	199.246787674	187.781099569	254.044141856	247.149253907	184.156466317	262.524744613	181.619301364	216.059738325	342.17742498	234.696289111	109.021016488	201.85330374	88.4404645564	145.590395983	270.253878448	197.693490012	208.813941234	245.77881481	138.736917784	280.97929323	235.378670688	136.855714495
148	1	b	0.19779543451	186.814384693	372.946754317	291.007122534	180.337557419	261.261262246	250.540477386	246.882281073	294.216249816	140.500949926	149.991701787	140.229035818	264.324624674	142.397568658	26.901318958	143.537234638	224.618905584	118.998818993	189.387667795	179.938955616	221.182027361	282.320671586	186.07271412	128.061937107	104.241876102	113.67526706	176.741573617	239.89975319	303.449414181	220.479319608	268.425233804	291.569796083	244.577959644	293.265356404	273.143542149	102.577437863	300.886363217	188.833936033	181.136853982	208.838671313	247.839950695	154.230613231	183.943022032	138.205588322	293.392141417	173.767621173	168.907633037
149	1	b	0.0621365658355	239.054164024	210.587086998	207.559498124	180.025093766	258.083561396	252.084582597	256.701178675	274.302298772	141.645277847	180.819273766	166.429440968	306.775228703	136.047478273	41.1715312861	236.536085509	163.166902067	190.492133611	163.174463344	198.33587086	202.600615463	288.007087343	194.944954201	143.120232148	123.959703388	195.947784573	99.2395190381	173.3407469	337.795680507	183.938221	236.63168467	182.442874868	186.948981925	190.220583891	170.091323636	123.616623522	215.290423558	178.794461334	136.166548975	157.221878544	213.206512023	234.437127662	152.947704946	115.949334957	203.988217589	187.438909037	168.964233691
150	1	b	0.124923888418	211.150856223	210.458692035	334.947576246	153.602901276	257.488758913	173.698845338	156.154038848	190.092159936	104.674250366	284.275084689	195.853578879	289.998379489	165.377114229	37.1869052077	183.975611198	238.401422439	196.577516704	201.751544772	197.972161885	267.285021169	246.678675675	135.448183116	173.476034517	173.99697977	207.669632954	229.941051718	173.062366743	199.204113506	171.414410468	236.432966008	269.15295673	126.380822839	250.737707276	157.95604707	122.863243577	217.492111263	161.068891119	156.166121192	348.421748617	180.935901717	222.261261154	320.348672495	154.308635969	219.915227825	150.523722538	117.925495689
151	1	b	0.191201880252	280.874438667	407.974691903	372.018173105	127.409451148	223.117254726	328.582925956	187.402553507	231.843456619	118.926531591	274.357874666	164.587389942	264.93813158	146.731176202	42.5660553583	256.00864164	215.27892053	91.3797780208	157.376563878	198.844486809	237.336066646	165.740808352	225.155842413	130.620884146	149.972346449	149.282219678	170.588435954	296.43892512	201.665083523	174.73195662	257.160183539	306.09855988	173.285074505	230.082169421	261.224758467	85.2474981192	290.574902384	118.093178537	138.499306053	175.685272992	179.244300971	285.263705928	262.046649773	174.152380164	218.890011319	163.949650502	181.092278081
152	1	b	0.183097807053	166.193818999	354.231725321	268.579625494	174.02006078	208.278902222	253.352783904	199.269537588	178.105684662	149.734585171	240.975345244	181.181536836	224.270615663	183.039820861	44.5828569652	211.55658564	202.908654025	135.05268087	256.74573379	197.576455938	245.37578821	272.041297033	220.911537904	132.580952945	142.252743555	176.709313908	130.763825901	133.900571762	236.310867097	159.32569732	184.27658046	207.979740702	220.800232537	236.454687449	284.057146906	65.722257154	241.101909867	166.129988913	130.046947854	313.550194794	210.706551337	190.541161601	208.372500124	107.294471749	149.887007246	281.017404949	109.408254881
153	1	b	0.0838284764772	256.460240072	356.510275148	342.753929954	166.088593755	259.573707485	249.686605837	215.622288791	179.711443691	114.553728958	244.550636315	144.154457825	202.501900408	188.719930524	39.8873136432	227.447627402	243.343597214	180.133470215	228.453713667	216.754346635	253.801314255	286.822876981	199.530559171	140.935389427	122.336934564	193.655733595	219.731261678	172.14166929	196.186947116	165.352251448	175.214035221	332.001063561	228.549899335	307.972938962	191.556445502	104.669665248	390.646540683	157.694346922	135.881233356	246.635574653	249.604551109	220.448192726	280.391204566	132.184930523	289.918497564	239.890638602	161.300660719
154	1	b	0.158559767659	274.050192148	310.179278945	273.740508731	116.316408345	204.556775301	188.991001066	130.391233102	208.749113791	138.329835907	275.864100757	118.769533179	187.442895385	153.320985192	43.7364112679	321.477089762	141.294536246	116.003461616	215.147728046	172.344948937	392.268765824	431.907027662	257.46367635	91.0499957336	164.208909892	171.321332928	199.056817054	257.090189739	239.591833516	206.229650159	252.924196632	194.29329966	284.274336346	312.691154283	263.800387589	60.2000810081	373.004591954	165.069873782	150.388394664	206.302164805	246.761104332	192.92906186	261.549342491	109.669309205	283.898055749	227.255016738	168.123050932
155	1	b	0.166472277616	301.641288417	255.41769275	289.430746482	157.517043952	180.173643003	150.931760648	246.046972916	210.996343707	76.4263495712	330.623735078	139.677789183	206.122771409	191.899565825	28.054078816	220.647178958	181.370703428	145.28156303	216.850892517	135.009605666	247.846361313	204.797963889	166.182805209	190.287929836	145.464524594	149.195808613	212.262414014	230.179400652	247.672379707	56.2125788045	196.539785835	255.444261012	255.313384341	374.052031007	287.712831397	68.1124693851	270.44008011	193.531981217	135.042190026	208.71968562	204.671241824	177.272163839	222.683193076	157.807399159	150.121896184	174.59561856	147.432971811
156	1	b	0.0175494892012	196.645001524	331.205304767	300.97622561	167.23831455	255.994361682	330.641223318	209.446010497	221.958972148	99.8039820958	166.089806661	181.019893075	234.441967542	175.662608629	19.6291644761	205.492007687	244.737748068	155.27451794	250.358727945	100.931684249	307.464266692	189.805333137	207.748347167	164.883813425	108.169432016	250.066227234	213.592347389	185.718883011	245.441581057	147.838086464	140.159401209	326.228054396	216.498405841	223.389362772	254.068095298	91.5258237154	337.164478384	114.790323969	90.1176737297	297.086723268	191.512155792	270.663666181	281.974134054	120.722640311	192.815752586	222.453205373	164.30009437
157	1	b	0.0781458174589	159.282282827	301.112851319	285.818342389	172.513699168	154.807957737	151.420758941	153.683268047	259.546382953	89.6605718575	251.41652151	190.95786174	268.208532642	141.529496332	43.8780745287	267.104550351	242.960037926	180.152729369	159.166501718	167.259465446	209.128441992	284.347329093	201.64229014	182.076087106	121.619857215	157.268369177	190.034980298	143.586687511	163.216740113	197.252782751	247.545706779	197.771601118	217.034054039	312.251482837	153.138850169	87.4967103554	277.271720537	193.21606919	127.982274752	210.237964363	188.674082598	292.873702367	297.894737626	146.397359355	147.234677615	140.621714475	141.185325019
158	1	b	0.0493186893137	163.854526647	278.717539421	405.958286954	167.698421572	239.967392458	236.348759645	144.381378125	194.296042911	141.85060965	197.233138082	242.592070053	259.986714793	125.704577411	30.5545503293	247.65813494	215.165245558	140.974599359	183.839110101	213.677931826	298.081246531	237.347544209	174.362536382	144.708494086	171.46285182	156.609239857	141.159325857	214.250688524	228.550106249	168.139380647	216.379130989	251.451944113	254.855750156	369.039487444	208.094750514	91.601430092	225.442127485	190.948737645	107.39186387	278.602144912	249.360314572	214.151943467	162.930457507	158.280581857	239.138686002	216.786399219	161.287855969
159	1	b	0.00901209051308	222.25524461	365.232894047	178.611974899	205.194236911	241.127258787	179.967437779	166.488972072	213.954746459	74.2927962251	282.171247685	227.439526852	263.486235349	134.61484248	35.8636614492	267.656117245	122.537005131	173.223988414	214.457480748	241.512357107	164.157469912	261.446043523	205.493973914	141.265053942	154.791654977	272.382826349	179.674239812	289.883739904	225.373126012	133.477261439	197.463376773	291.142399991	114.676232818	236.834108395	204.645077752	90.1846890047	232.050489995	187.486952635	136.5058296	282.227845854	197.790413401	170.016908835	242.368343544	106.883102378	240.973060136	166.689423325	195.236619886
160	1	b	0.0910047688376	203.539874524	434.927590321	247.406547888	132.780768645	240.797525689	221.397597897	162.40124808	299.646368093	109.796453156	336.984040976	149.986224671	301.435171815	150.183835226	30.9160293119	213.794393311	170.702215458	168.2926152	144.692760073	134.440132748	258.40449834	304.504929369	201.260562119	147.656424381	159.079286601	189.605648368	208.169673798	270.19748283	226.633036819	201.00236138	229.830095779	282.134982546	232.902997898	262.887858263	256.682305615	93.9505845613	357.498055718	157.397159964	80.5540495404	239.388029352	215.901924446	292.005085326	173.673851982	137.012849091	166.229924773	233.41865007	121.736091139
161	1	b	0.0587156239208	186.995207625	327.340021887	204.370282178	144.781471038	201.850818201	235.706019422	231.980884002	183.901845624	147.467648677	288.475581628	222.538082326	348.186454207	167.899744487	28.8048129178	227.390347373	190.440882557	149.783328778	175.228330728	188.337359147	314.119106485	307.568539206	164.754155352	131.957784579	176.047474912	188.101616934	235.766138498	285.373139098	218.132661451	147.03356946	167.396562324	285.335731279	121.561702568	411.72331134	297.664706943	89.8744832817	198.077264424	194.182078202	112.640812908	164.14946909	170.411067224	181.974707954	227.063121464	123.597529047	184.628034211	202.762027057	154.564620111
162	1	b	0.121788346695	225.809641762	343.17255452	385.02589013	179.421463399	322.459132506	272.894598651	224.701791672	301.914009525	139.963029695	306.67608511	196.92629273	133.589791632	164.276389999	21.298868022	223.936872757	211.868755553	186.980096086	177.863609171	198.67680945	322.033933757	296.207054952	129.287091788	120.742744876	101.463680226	81.3171820579	266.03614567	272.524057362	286.701355154	179.218234768	195.826706269	218.224983744	246.633372521	278.49668406	219.974729986	121.013842145	214.386186332	139.215724955	175.309858346	189.141838712	159.125809946	183.446526877	225.493427654	158.241486477	333.299950044	251.776480945	146.861675849
163	1	b	0.111751305735	247.471296412	371.612491234	258.973690248	125.923245544	226.985599254	317.599786741	222.036986059	140.516643328	127.056764466	251.273153762	185.357973722	210.411990396	157.812993202	38.4327488712	300.437113828	187.866827462	147.816057316	167.318860173	239.832853395	257.560328246	271.759653925	197.207270879	134.739954772	121.636252246	173.759535997	181.456684407	276.256209618	213.325964789	116.023540737	262.30218828	319.633895983	199.656204621	234.851071844	209.751492737	80.1535173559	268.487079006	168.265764322	168.094027078	301.990216365	208.370744628	219.743633675	256.500730141	137.166811983	186.770465329	212.818662925	165.937837737
164	1	b	0.0465590466183	172.847339392	245.822368846	283.502456847	103.193563491	202.431974799	218.132319197	173.249678322	212.437896594	82.3578806819	225.955673548	109.731741208	249.080339064	144.385870647	34.062942382	249.6703957	223.036121694	178.155876663	180.869828074	217.338569588	232.702855591	198.064485797	192.066987352	157.768916646	171.738703221	166.684726519	222.395891345	320.984842597	210.382124965	139.127849809	183.291011451	336.019594929	184.746183269	301.687071021	201.044212006	94.5213603516	276.681056196	167.927213682	154.575763775	161.453596869	267.094027509	225.472879458	144.316026084	150.888553504	277.406633775	244.256784472	136.531968082
165	1	b	0.0330314798575	155.988175126	342.619475787	216.058169451	170.121706117	131.947303581	296.496182831	64.782795953	193.400513185	141.587118409	140.918083448	189.883785966	229.13453817	132.915088473	35.3573077011	274.998100706	304.366416808	163.620998472	179.589364	126.264717256	201.114439305	353.593033053	234.502947616	155.021853304	153.796805598	222.942060202	117.537623832	199.220109328	268.812079322	174.226300091	201.398114818	329.901192678	230.502795119	213.756237291	242.870085055	117.095346876	299.040533746	115.345278634	145.930017746	229.125063328	140.789774417	215.232720159	143.663157278	167.6533264	199.98755019	158.250278624	185.248144228
166	1	b	0.113895180598	231.592413855	301.124104551	240.147503845	126.006309482	221.539958584	177.036673242	164.611486351	216.885410744	137.941561007	298.031690851	175.475610013	294.977549579	139.271711308	35.8120248252	279.198763782	234.619256072	188.484785723	223.524593321	205.267440851	268.331280574	399.284319233	153.047241174	206.359865236	152.102206662	221.939934388	201.344602833	198.142470969	293.801286867	195.59892653	167.430197389	253.399126287	208.388717063	269.962053656	244.220702147	77.5799298556	360.010564893	148.297514324	124.974834873	210.506781768	205.581026334	182.841014325	177.078667815	169.549608016	191.1543921	183.786176476	194.118418566
167	1	b	0.000262345791041	220.548793534	309.016413175	352.028647878	156.442161012	158.245124053	254.743246829	225.339372135	214.437988991	118.757016836	246.008523437	190.998660083	228.181552559	179.873781271	39.8296475834	248.779502219	259.721245323	149.05012027	291.826783665	124.898138092	261.870483873	299.702859394	106.031737286	147.527907821	195.821974356	159.527350761	205.132628016	205.355294198	219.140574505	210.529850714	233.559862322	238.992597394	252.925402906	255.281637357	173.839600518	117.555461094	227.020845014	139.687855095	92.2939824288	186.194372126	164.709322604	175.484191	222.346791918	159.534722349	241.264542225	246.225719733	170.855800244
168	1	b	0.0554681592518	280.529156469	413.957807586	232.225128654	219.806602594	213.230355888	154.598774215	221.830180726	227.548416496	93.372052436	216.55268293	194.069338795	314.177559775	170.369412635	43.2049211571	287.144667973	94.4906851206	161.475288147	234.27019946	197.323990267	207.657553674	204.812987045	198.464531651	138.733286505	140.264166937	249.082554145	202.703009426	272.212778718	223.870502606	156.523608977	232.773269746	246.611787113	261.606428449	307.661678052	210.902442631	68.6757921988	247.578343318	133.327091959	138.749461584	176.473651559	147.805983096	295.678262855	173.474733788	182.925124193	230.691827416	251.244707078	164.86205319
169	1	b	0.128599610563	213.219868263	233.923892386	244.158053846	221.67686656	310.510284723	182.148644644	212.454890498	259.360962856	120.09398288	276.549965972	147.030467204	224.367911979	159.140485037	44.7401710319	409.506854593	166.177080341	140.046137041	188.701002303	192.227378666	320.343397518	260.837066066	195.993124698	95.3687910106	158.523844421	224.289757436	152.497426506	225.071679477	286.187024368	269.312933495	176.235765536	213.084562165	193.268633089	316.251969632	202.87601457	96.5077338302	217.958096234	189.473063203	133.504045143	261.243613788	229.884433933	207.65223476	263.711575904	132.283087264	209.442701485	289.066265756	108.004040409
170	1	b	0.0507837006864	189.745233409	223.247894644	252.192845542	143.043293738	273.75459945	165.132032766	189.422133776	215.712808132	116.268926417	192.104670441	159.58567413	249.493770838	113.966092733	36.5082412949	312.325079267	202.709065496	119.757340437	210.397794308	155.923480086	186.468133107	318.22059323	229.648373563	97.4949906636	143.863374302	236.849987927	218.630416548	227.291838846	379.027629739	144.709846316	198.804876819	237.036880002	174.685110015	239.411002646	186.731968558	120.065667692	348.750745278	113.582288254	94.0642791615	248.360924352	162.684807267	189.337528721	234.659574465	85.8239948901	340.136427522	196.502163873	106.358238492
171	1	b	0.0230046787997	210.470863761	324.238207506	382.896294216	197.567348613	244.10968916	202.372797401	204.68742688	291.249075148	115.388500294	224.168483576	208.301369844	284.899416371	186.651669146	48.4340481479	140.573512093	121.023153041	145.482498927	220.634178938	134.297122472	269.107437007	259.360228665	153.07750411	129.492617025	96.5116541142	186.401602771	237.31621843	328.700102499	199.515876966	193.962141234	199.651456864	244.35604486	161.001664904	235.14386529	158.880939023	77.3977258115	362.878017619	201.029743438	142.165174863	334.884144572	239.37306007	271.624423235	183.332904559	125.025088234	222.987531179	163.351495684	160.180270532
172	1	b	0.0671252807621	221.531242885	349.920330713	262.873126226	146.064500141	235.290092191	131.554487694	222.835380205	233.750286561	81.8466833673	231.812872925	172.414940536	347.848107092	161.254954475	39.102938949	187.713324012	184.001475947	136.389907518	228.233664285	142.32314052	242.865306197	312.86083368	215.555962948	95.7748342962	157.908178405	249.378426867	188.889599945	204.737288509	204.860992172	179.67943361	244.912016989	219.124393851	290.768823198	262.016984759	286.313863173	90.5434337029	233.039940527	155.008408477	167.019065657	341.179806369	219.472450453	259.339586773	147.723361104	131.554230315	137.064275026	287.996579766	154.705833237
173	1	b	0.164468242967	331.290708071	430.608018297	201.476786432	128.39678725	160.64407279	290.589886304	211.566688531	239.445663006	123.505558492	215.350684221	185.989242677	227.724236219	75.8963500197	38.3046960276	315.509420776	276.37789225	208.626611589	259.769225168	170.915668961	304.629732527	281.842119296	272.318102917	109.319637486	143.260746785	211.78174707	226.165065241	270.440990504	177.60214843	259.266881994	256.807211395	250.966743782	239.737641595	295.650195557	223.351211609	93.1577114576	332.420649907	187.145945277	138.452664275	297.198535328	256.269434197	174.990150002	270.917993221	130.229465524	254.715551883	222.774651961	165.093229346
174	1	b	0.00613924692365	212.440109525	369.985209156	333.744521387	147.08179696	215.426870259	216.203190757	159.943644573	211.068145013	98.2185179231	260.305498137	214.104352224	188.560938953	120.426006293	45.2996169287	384.88464135	231.883650835	196.27146116	210.287478871	154.100386609	271.174720622	286.491070435	220.27823587	95.0737455091	113.881484059	171.513409369	191.417783024	242.296156901	249.736662045	118.350826379	241.996892321	267.00880023	133.680188639	261.558410309	202.537182618	125.987734581	293.452830037	141.688721871	118.700842442	214.867561608	185.116670897	214.610023239	157.615734787	150.612507342	251.622329525	194.784401639	116.29008161
175	2	b	0.0243497498678	293.724942447	229.273091842	152.063905968	123.039590861	200.420078872	141.5678922	168.280603151	209.548586624	117.598584086	234.77942694	112.418320951	320.157603047	114.095754743	48.5855334837	340.673952848	194.952835662	148.481342301	262.280850755	138.764920841	202.963963486	277.462267896	144.304596489	180.216674348	127.655297832	216.995517897	230.412892376	201.738724892	246.48290301	133.580659321	131.104947767	237.061281069	179.69967104	341.307588942	231.430754603	60.5864823427	315.064430719	183.590879472	119.243522374	204.903763077	229.337421622	221.139286296	160.057303725	150.818267622	276.766983484	169.323102333	153.132264054
176	1	b	0.00298285710588	256.562765728	344.711911898	287.037641359	129.928038784	213.553687454	326.734358801	185.113988644	212.514428746	111.632533786	226.142313234	164.864927727	312.467096198	133.973960975	38.9121212552	152.319030833	242.807037286	162.693310016	114.431250641	195.212199447	310.42763095	252.097123031	193.307239384	163.061056059	173.779158608	152.142783297	203.190259841	294.651119445	311.883733093	216.973341939	211.255459768	254.436109168	229.251211907	174.391248241	294.205076848	76.3218525996	363.102868432	160.457670569	138.305856564	314.741013469	205.45999899	228.975670933	198.633895899	111.361396263	293.149042712	164.864796735	207.736976761
177	1	b	0.000876504379907	263.135016358	258.857619629	244.012641042	168.503284704	241.439530073	233.550187884	228.737857944	236.037841852	121.29957402	263.440567341	123.270738926	360.956649204	132.053358336	30.9142005026	345.589998437	139.489046523	193.348496334	141.161116851	235.100801621	193.359383058	324.405492199	155.404738987	103.475806501	114.129028515	179.600745951	147.264190533	193.871638861	157.566442088	223.017739007	192.381382022	379.430759791	274.618823251	234.182795129	255.331120785	109.311079116	353.667268842	148.963532964	122.117462092	237.03845765	218.040048988	153.247632701	150.641465311	178.298359064	276.34315904	246.298907195	142.162429651
178	1	b	0.114366063389	256.571142546	341.062560473	282.041425454	172.204132746	258.616392002	232.70971412	238.390582513	245.303548234	117.417998156	135.325110361	160.609863841	230.314316385	128.604649718	37.727838318	260.475881821	221.214853656	117.407123112	185.893671017	184.594410341	264.633386673	283.456417543	155.988513986	155.967750413	112.876060693	153.283668205	205.572850335	307.843619439	266.483745172	165.176049571	209.725043528	244.270413483	227.753226894	248.11479356	184.806246215	85.9522050566	216.418272519	195.672411717	134.649699202	307.811275533	177.252488189	238.463995629	199.700810666	141.686681124	232.671300618	154.292576966	134.946038216
179	1	b	0.059522501963	266.540236836	331.457095972	259.668552414	160.37805194	262.423894573	297.857534162	143.605047202	210.567133491	62.9615685016	218.339789345	208.880452558	291.575002528	123.841541158	38.1962708245	235.152905793	182.168761654	90.7622756794	204.442535308	143.471012138	235.034383052	190.209614278	209.698241538	149.319198252	168.634890898	178.699656372	195.898645381	259.136999884	261.056762725	184.569120704	201.139448554	265.50726316	265.497527876	299.279766304	204.139822747	112.219680028	279.311900668	176.699269872	89.7037336345	242.478762793	176.294059379	298.347743856	232.053815344	122.576277343	208.402938821	152.191918461	139.306513631
180	2	b	0.168043096256	207.555526375	252.067387232	314.322685387	151.833227363	224.834643221	277.240121848	173.343913062	232.896034901	102.311361152	253.333816493	159.939024694	245.411267837	138.188152271	31.8196806639	274.491650067	235.593922537	174.416934773	154.990038582	92.2238834076	218.403981359	232.612248741	217.35966836	143.875061231	112.226451484	197.383842406	172.169041346	236.561643455	254.250294032	191.693940343	242.870130032	219.265955597	330.179030404	281.464163981	225.932129494	76.8510531646	285.677202619	179.109971855	133.862466167	219.111836082	131.418119682	139.991349121	228.803099206	152.534591579	151.65233978	240.109173062	173.695404484
181	1	b	0.079309845633	219.292167812	256.096879537	236.154279833	151.545593286	198.487367046	148.004414715	200.196905048	207.348765834	99.4573171263	284.702583338	135.965023621	230.872637922	84.3836009597	48.4251402512	261.322283918	180.515587728	218.993762798	195.733441078	229.450030657	272.030427851	284.418622169	207.313496613	152.059535938	158.973685533	120.631472494	172.454104042	226.3974609	260.044259034	95.6867579047	175.062929445	322.709848168	261.061084568	275.828608432	265.252911147	135.230708391	178.931941117	153.133637166	141.599578917	178.842735581	233.364554381	281.802065322	149.809642137	155.651904746	243.720059873	161.047746112	89.8721552549
182	2	b	0.151951661675	240.35276337	346.910607281	320.33433377	194.208297711	197.022224516	254.322573928	199.403392207	266.027779483	108.342172322	258.101791215	170.639082407	262.996129762	118.071071666	41.7133606679	269.677499626	216.826277173	175.521593258	156.095435409	200.012778746	215.113976809	143.571308696	198.329792519	159.367040567	117.783249673	192.731310679	139.358618628	108.526469696	254.522542677	159.856135458	227.862300956	327.524616429	215.876194142	224.654000861	237.374128784	121.592444661	287.59806019	189.51600477	146.185354542	244.754107818	194.319168759	219.723157269	242.808398529	100.066649958	255.837854527	169.968174008	125.869788444
183	1	b	0.0635612683689	279.19354436	420.859666866	247.472019277	116.901120232	222.689553668	248.78327143	163.146598521	198.565255377	123.211537572	306.283434944	224.663654283	241.386677249	122.238500315	44.6202358656	229.711063855	268.140718464	165.761811101	199.911703007	184.165372506	201.416250523	324.757608074	260.169997498	140.705147493	132.349502307	201.194650507	220.510360823	185.483344836	237.839212449	161.318156203	256.663941413	395.964104174	176.221277235	283.400377422	184.215325145	81.1669401783	204.259843242	206.011865912	118.062501006	295.215743429	163.72175102	292.994612602	264.184825205	143.491934693	245.125906393	217.176517972	147.280807255
184	1	b	0.0729162491139	198.117935728	317.101317808	240.858330472	145.628839598	214.290268789	231.702544549	224.391743954	261.178640562	120.645313815	228.986283523	153.90027555	292.556586634	162.559725435	26.8196067718	247.88275676	153.584638298	196.103236874	185.998858211	179.569618538	228.441024834	179.876396684	191.007006359	103.350188448	152.135018398	204.168607077	185.537920773	181.520635662	251.863834827	173.877068587	219.278748408	249.973429335	249.069066868	308.513217024	271.301850198	84.5705491281	327.186123796	196.374419618	96.4266858817	232.554228845	205.967401963	292.003348055	208.997570569	154.243297661	190.961746077	239.174677457	112.054176792
185	1	b	0.0581608622898	254.014615797	308.858019099	346.494658885	196.623614222	239.207322164	378.65885112	146.465578706	244.75010609	125.695078973	286.961542312	201.503555042	303.464924611	196.236783408	24.7248792298	149.557652935	223.202586991	167.509737882	271.586237632	189.6158547	227.113702133	344.535609926	196.897439118	179.788889261	151.455854456	272.846087964	144.990563566	230.831439156	191.914505096	223.575201867	213.466945283	324.614370864	238.352165762	320.768849037	187.261213396	98.085288781	394.794746764	211.128761376	130.456915177	190.087491257	219.168876056	171.437118219	293.525284715	128.81515357	277.751303245	210.250280937	198.746755935
186	2	b	0.148885884635	241.506628117	238.571550979	173.352655503	203.846885078	158.61955028	230.334257596	156.278447069	259.674809326	99.8607923347	249.162242326	177.405389793	329.412655075	104.674632019	42.7347663659	260.195779946	224.233213903	147.876477681	180.003029575	171.460955642	277.828930316	298.107979878	228.724164235	155.934822372	98.3850753201	203.919796301	240.190932369	282.396029483	219.984814478	218.914316863	151.844916761	315.188180798	91.0758412258	263.753359906	190.379477164	83.9621928696	234.687034834	195.772493648	102.073828183	280.181736578	179.864626132	164.302840278	202.745860908	138.845230254	366.953259245	197.579268044	175.463843822
187	2	b	0.182660881556	183.210790502	265.231344889	252.217099267	124.974644149	207.336982013	127.492007208	192.661323902	215.436248489	119.536830024	241.664637559	106.599866376	302.941839551	184.920281733	28.6494607259	314.922115364	191.546830218	123.099820998	206.053621005	168.590590003	363.362723865	221.30801334	197.060110795	131.196714685	117.738527032	187.294356638	175.187897687	208.071792379	316.84875314	192.490023768	204.458543938	259.218498254	232.197816289	245.197193517	277.801406296	52.750116819	388.40425695	105.370067524	132.793442154	193.479866629	197.169943958	243.497782247	211.368152522	169.316777662	222.02319848	193.177943937	175.712143621
188	1	b	0.184556916871	263.283739556	346.540388077	318.803934559	138.306800457	208.860616429	345.461553925	253.331117753	204.185114238	97.0960681578	213.939251547	168.168149253	224.831132955	130.517034395	27.0142447317	246.243343117	135.665250815	158.572972144	156.942012533	166.597544515	228.064957817	316.634068838	214.470098466	120.657871114	144.275850807	230.235470984	268.306545527	211.017709895	191.50246704	205.525800259	166.000273358	263.298857171	268.640171925	316.154239505	219.311567664	91.3656415048	234.442084469	188.329727058	154.257131483	185.47055713	174.571790348	226.687806799	186.279183314	101.628523015	210.535956237	185.623173305	180.527984627
189	2	b	0.109874557197	207.33701686	230.262747862	264.655815145	198.325057214	234.182392782	223.1876318	203.501292465	246.205133102	72.8876845241	251.006164679	155.402230202	278.239637633	195.206639718	36.450768861	277.60380271	209.541130792	107.814478247	215.286560814	205.298895588	299.346981444	192.311887784	93.3948608168	146.038330846	147.445040602	215.282890399	265.163785567	199.910941195	295.698814181	104.020791648	138.66428682	338.50386965	243.968559933	276.242651017	252.541160885	64.9154977912	283.603292637	207.499942784	115.157440918	208.380894816	99.1420825825	234.698985091	151.658707777	161.355912215	275.831169743	197.598639278	140.467570505
190	1	b	0.0709861653049	226.064575243	235.118001642	305.540957435	143.62852808	184.307417241	188.867782839	274.812669951	256.989768579	99.7722031026	315.274671022	219.41759984	273.340649464	149.799471994	26.984903776	259.175454575	230.550366471	187.441398358	150.093334678	174.41122262	246.947010137	458.671013774	218.429719986	94.3365116233	133.575304477	159.511729317	173.181233576	199.416794486	242.965915067	179.891489131	207.895067372	322.858612389	183.598947684	286.286240394	222.432898505	89.5207488254	406.491609761	133.706547826	150.860161357	242.70584109	171.069042657	223.103700589	178.183814308	134.919652017	268.612832032	202.310669809	116.634686866
191	1	b	0.067853044728	225.985545755	212.700950089	221.383514268	102.451054948	236.534930365	330.599924508	139.810093346	201.768126384	105.001615035	194.717301328	190.762481103	311.068144949	115.327465205	44.8936401283	290.315981768	232.677080661	91.8184949158	231.987837045	174.533840679	116.743537631	361.761587176	249.580712259	120.331929143	73.5099357597	106.710584734	191.045676401	228.079876803	277.003661146	190.95470998	186.968375121	259.577056011	202.928101433	246.617581716	206.520732982	85.0621832286	211.867630422	159.073131073	104.321414942	327.732067709	257.901031002	197.451143531	274.773244572	149.629415552	200.028582468	182.15250591	174.211063453
192	1	b	0.150235947242	197.872603379	323.769641034	364.221854517	156.268096483	168.359769784	268.169278158	166.862093988	233.394111926	80.6943552228	250.580369151	178.276834785	223.312161619	132.343218463	36.5432359274	292.93680981	155.08963172	123.598886071	255.335658803	160.945897938	230.025630027	268.01306619	243.78116254	90.7872889767	151.28611089	180.666682708	227.953425124	268.86686181	228.361414381	140.440331513	246.68380972	254.136174201	166.267855173	241.181258605	222.219641633	84.6893055981	357.491040148	116.464569807	103.345266768	333.674674543	149.430941647	286.273165663	217.034040353	187.722653024	269.606468379	157.901713044	117.250364945
193	1	b	0.181713443398	226.020304455	361.132524802	380.759959672	74.9432870394	277.470925623	164.881115996	196.700191541	216.052102387	129.155417266	279.062919866	127.374685434	257.862313821	132.580681872	47.1434619747	179.532972213	232.77242808	164.444217757	168.627395368	206.605173795	229.340019537	352.009014352	217.591665431	112.298495419	158.95907233	236.30563213	213.358814746	295.658415369	152.799814345	187.737147711	176.472807085	275.603003913	190.637953405	348.837786296	250.138644204	94.1295260597	272.493158938	195.151649035	95.3585919502	279.225987635	286.190144604	187.488921629	215.316676226	155.028612331	222.205973957	175.780003386	176.14493827
194	1	b	0.16542410215	226.873742418	320.501057539	156.582870781	144.247133113	179.622705143	256.915659061	218.772715469	292.128663337	117.620282948	342.39125417	202.088418864	191.829597822	159.252248197	31.2720302117	318.099683357	209.935874045	173.75712062	227.4571646	147.109331062	186.507614758	283.819255972	198.975367556	149.10341351	139.989262012	247.908402492	212.00225123	239.712139887	128.587651574	184.286265743	244.100371791	192.042850132	259.518663783	203.717957668	235.288203826	85.0853614256	317.257755002	138.324024654	93.6093784445	228.043946538	239.729338507	106.441235831	237.000279341	186.886360351	253.774887537	237.133249206	235.188455927
195	2	b	0.194189165561	191.997115093	283.481643074	201.054999676	130.932441553	217.189458119	165.582044844	184.459724987	192.263720913	130.663668702	278.545531402	169.707925849	209.235289113	179.191642521	22.7655160092	281.252569815	103.387894556	223.964073295	256.025080819	185.920891444	189.546248193	382.639396748	215.001003544	152.09605698	137.452410597	108.47893881	231.254417299	309.82406051	248.736418358	166.923762885	186.371422798	299.067207816	293.11837666	302.016319922	154.824685462	121.704582645	380.647170701	107.685150201	129.147926564	174.925115006	204.67687127	312.007386602	275.481630901	105.121282054	174.059786135	280.672569137	187.488521305
196	1	b	0.145851904002	276.612104457	278.86849046	438.548060414	140.192006734	266.449019936	276.707552002	206.12834725	215.512637647	130.370099138	287.153050593	228.570669819	205.773755951	164.518330237	30.2321427353	242.377907824	208.398239666	170.794608348	232.643732453	180.76156624	295.907583996	187.003783414	145.931366175	167.053405858	151.025832895	196.35617737	152.719276897	216.44502318	220.75771497	188.120827284	194.84675796	258.823418253	173.962853441	230.006988375	227.980399714	92.3835817842	318.886744756	119.59440278	136.404182283	217.269120121	239.927899182	212.842878966	215.573693222	175.944696857	289.04690406	224.281577075	149.478770577
197	1	b	0.0332209837152	180.843042087	394.888625807	201.594778212	186.468697089	276.319311443	190.904702428	142.344167808	157.70808718	122.090529658	173.666552647	152.78861361	297.595387288	126.838923561	39.8822043232	320.195068056	239.62858174	186.513048477	205.138300931	193.615485153	245.853156026	266.640880985	149.616851823	174.505780705	96.9219896727	218.88488371	260.652601711	234.449617332	246.32726676	184.030967548	190.069258571	280.059994411	169.511581934	270.128592014	220.713574754	71.1398375684	216.132707576	149.108972731	130.277277578	292.735506842	186.442986198	193.723413381	162.329724221	143.916640424	259.065689813	186.908148504	212.908691934
198	2	b	0.176519665783	294.088422538	314.721258962	219.617025112	158.561784884	139.852289251	189.563834832	191.093986366	187.137432299	150.55603963	214.074832501	201.720134401	287.121787165	110.470113252	33.6613272703	260.224636911	164.697649333	151.268086515	212.891486677	218.968900092	264.075836273	364.323049182	253.219432928	137.488023657	147.354926705	196.697645149	105.172245785	286.661905584	246.713953649	167.473806828	266.943655483	218.339499128	202.105696044	322.044120635	170.212897428	113.112742501	356.219616221	159.087467406	105.005114925	286.568138869	220.773128549	220.972933809	262.70018899	122.211640582	254.992664248	199.905869187	173.676133595
199	1	b	0.0862119221395	311.224108356	375.974708786	128.614418526	150.96929294	243.21691349	241.744869547	224.797055049	276.160812465	121.199405699	245.693949266	153.213331572	276.71751149	128.582519455	26.1910105819	267.299009872	198.462246854	181.073679866	251.05492163	182.369192756	230.661724795	358.083785878	194.847480796	128.893709274	149.462420849	210.764740963	122.40216633	316.392589669	198.486534802	196.343055247	194.312251284	310.716095236	212.292794994	255.778404042	212.32249899	37.7543811138	251.06968041	179.64272735	100.033510002	267.795385535	239.18284184	249.848975026	143.850511414	119.073878735	250.205885313	156.617001842	164.694853898
200	2	y	0.316649439346	267.059020004	338.278854182	338.843206586	153.739973446	219.651775803	245.029483632	124.559857155	219.741524661	108.683118758	211.754584219	136.565441897	184.336739268	128.20095232	46.2037582172	194.98828696	172.895831967	182.124782984	309.759209781	156.831345536	257.861768708	320.138661907	230.266984057	112.174113322	150.388528501	218.796037486	225.847607261	201.411121826	159.654355832	169.040201907	196.463594764	330.473528741	216.739090576	375.125925137	213.850439189	92.5293197579	339.508351095	197.537233531	171.24000955	306.578000854	194.037998077	214.040284599	211.701254754	153.681752873	182.467039274	228.949279055	160.336503153
201	2	y	0.365084536572	242.860277278	377.886814925	186.158117291	212.582762522	235.065621041	217.073631544	186.971949399	309.667204846	132.903444417	313.451698754	220.893185161	133.80119455	123.218126792	38.7995638131	281.280583496	179.374701803	196.940041331	229.818867591	198.399083918	270.679169782	314.724291531	183.266640974	104.953331456	183.505836354	165.931597066	244.324796208	246.683121552	211.979696104	170.373174757	250.786211125	331.788705251	213.188844925	364.861334988	175.129618315	93.5789616259	265.799357175	169.028756439	113.877940314	236.882677605	270.836468359	273.050332155	233.024174714	115.70774114	334.379754269	193.528758445	144.014426959
202	3	y	0.516820640631	129.424143105	251.022856449	315.147877402	168.830037173	269.7806574	278.353979424	171.946014133	243.869578489	128.354013333	287.864685267	167.077664929	268.834634544	117.254010738	45.9194112672	191.722411505	165.439212953	184.90552206	127.475018136	196.394638863	271.427099327	355.285971466	189.041720251	128.744358279	156.578385655	192.272269245	148.070815816	239.457735962	253.34242036	129.25967337	235.511684788	265.746415011	220.294405766	241.431657224	218.701258282	78.7329632707	294.931697777	165.436312446	162.879900434	333.570885652	242.260722838	262.204901079	179.507162046	157.120509448	214.379546703	245.313734861	180.03807225
203	3	y	0.677224723657	288.715559798	254.697958449	218.886980546	165.507367606	202.689076077	300.223278612	225.188763098	231.617608863	131.530276278	212.256539062	185.201740083	318.718839316	145.527309938	37.6096401322	251.818207534	269.892944345	140.930819573	221.06386034	180.498846935	200.571668946	220.148168602	161.915286083	164.647631247	167.633245532	206.417171628	197.31606548	319.907536832	184.675754931	138.949844102	195.701178172	340.183180798	233.704428499	399.033058833	208.967303722	111.371882059	250.385683199	86.6379873029	127.81532418	203.229421795	325.812959496	172.070315322	248.803300655	132.857136047	217.775112961	274.570551072	166.334285614
204	3	y	0.424334864226	242.049017473	347.987780086	236.407097647	139.724819327	216.068964832	227.933993774	196.943384294	277.130181679	89.2341568957	192.583214197	190.651472417	255.06283347	150.059326281	40.3431314743	208.149546647	194.084230728	107.128544033	164.064790484	206.290824867	174.851744365	310.79238294	177.579918081	120.038186326	167.783504148	276.421259826	267.039430078	208.955919834	224.915901916	156.707166414	246.28908245	257.335577757	226.423259412	331.397650777	197.774279373	62.5449752414	338.229049835	157.999121167	112.70227895	225.859219888	214.636015233	297.927305876	220.376048364	107.31335469	272.881118064	153.630895661	209.805212169
205	2	y	0.631888997124	263.50170654	274.044392509	251.062704044	179.58923933	206.163181183	264.158015686	198.895764287	219.603057433	91.6092014838	306.880347112	222.358391916	330.951077095	130.253951126	34.539810698	241.188637725	278.973523168	144.102475918	156.404271797	149.079284021	213.353669664	387.820364964	242.463542333	125.812821987	159.867831935	230.129034005	184.940663706	228.599854184	214.687810444	174.665555498	152.012535447	228.501327098	277.976336527	278.032566953	248.079677355	84.7320365398	335.113291668	205.258695362	145.849617281	293.454744393	232.612369825	172.662061533	186.099000717	156.252209097	217.586237365	261.691351428	136.973167025
206	2	y	0.440053188238	284.439757081	359.825471501	261.096495143	175.180503944	198.315470272	258.520888889	171.439985118	277.902528219	133.810265478	182.577810795	155.088970751	257.167063549	131.616107678	37.7561356703	235.252831466	237.978551765	178.48126452	248.509719347	205.408757887	223.004149044	268.94518297	208.538597529	113.892534648	167.466583435	263.897990173	149.603231677	341.13947916	168.13736927	197.030691273	148.068547122	216.79936039	230.029478609	251.607093995	159.249514163	109.026516352	308.649016315	174.994779735	186.287717649	244.977159994	249.764418877	268.160212224	190.870598859	195.810977959	256.412385246	207.670895756	179.969735548
207	2	y	0.342079176658	202.488958063	325.866472679	217.4600295	190.371415965	267.234677929	234.877458121	194.422064554	332.677699539	126.21151372	181.638976147	216.109158258	296.669843526	122.909303247	34.978845093	316.985082867	226.406998174	202.461891636	254.738665763	190.085860376	266.618162852	281.218507195	276.363293932	182.924703159	110.701525691	152.047884002	208.269189674	285.161942695	216.911002535	163.987088682	176.436712494	209.507742103	250.087752326	319.035523829	137.62775128	66.77438597	252.579502428	150.297505702	154.144200091	261.476344101	169.547028363	211.467671173	196.015426308	181.032518485	322.925936458	209.390121376	134.380880161
208	3	y	0.489375802549	216.461514176	368.171223733	236.609773025	226.035893171	291.877296647	234.440570742	215.084889177	235.871372239	95.1857913641	215.103118819	142.790840723	234.145282121	137.750652741	36.5847599934	186.362765107	293.574185277	138.74781989	243.2251449	179.105447023	207.154255098	287.772184918	153.826619177	160.186379545	135.003087326	189.47721267	169.205490952	320.912745724	271.266353168	112.872448844	164.378890419	263.541155299	288.025249993	266.142523235	268.973472966	111.35669702	234.806920897	51.760922537	108.514499897	233.708512235	125.745243458	248.429864713	242.400985861	124.721657679	198.93674894	313.017254705	147.999527661
209	2	y	0.331071949126	251.711766409	438.887527839	368.454380234	167.785983227	255.200475477	221.904291282	180.193461945	198.52299604	110.078951198	308.723324207	150.908977189	181.197185378	129.355826222	45.6437438426	316.956720867	140.821989487	111.833497197	298.151287731	187.559192923	238.340130963	287.923669576	148.179846679	156.952197085	134.101941552	154.379959511	95.7604584856	219.435716691	173.671485714	187.443824116	256.436017005	188.231498136	236.486786081	294.806722138	237.491621009	90.1008789084	351.526396957	143.795489829	109.4862789	272.519366658	250.178364379	272.835138377	295.968245094	142.941543206	272.404687372	187.409489489	142.506034507
210	2	y	0.3702851636	304.699880325	356.111984864	280.202877611	186.405040772	145.081964022	172.21472399	170.658493224	244.215331789	65.8216149333	222.368889126	190.95575762	215.388042664	110.54670659	29.3432817445	261.137035552	162.563397795	114.534328035	118.86928012	164.232908618	225.912823417	258.221381817	211.496663621	151.104217673	118.853241378	213.72107074	184.437319371	231.729453795	263.961657326	151.058680018	220.173663514	257.629163749	274.909454195	225.765699138	229.823966545	90.4478727073	302.751885186	214.748740129	98.9147704399	235.690388635	176.791482984	283.151460411	224.855407577	109.493671446	228.903671505	230.878719257	142.16351401
211	2	y	0.396853965842	150.712309837	382.848402816	357.146307094	159.344735482	182.733378292	261.682808022	172.137524432	167.629885333	101.271019448	233.99185433	159.290599529	221.653050396	85.3207553363	54.3519169366	213.34111425	251.978198105	152.841419024	197.543138749	197.056360048	306.995240043	264.641639845	191.347816283	110.082321774	133.069850014	163.107890508	162.606051598	256.516873742	179.452518711	172.852099887	184.048732198	327.777367922	247.947400855	222.204047142	257.370497182	122.288591743	213.935546042	137.06151035	92.606797432	241.905649198	192.186316436	323.251257896	217.400573672	166.86178922	175.885877859	227.947176632	142.437976581
212	3	y	0.633765006518	250.213931447	241.061613792	332.524497574	131.70380174	214.38457751	347.528523664	230.133361833	211.336087435	83.364949437	245.270497621	172.815204287	364.417306368	185.565886518	35.1766307773	336.210792285	206.566720919	174.841378753	221.338003988	187.458189924	229.483533762	276.983460734	196.942621693	180.668705404	108.950967541	191.158335613	172.499084068	292.810104092	173.122165162	213.291097408	267.825620425	300.996902449	169.304940317	330.487303424	172.345896624	118.114038003	268.961187368	152.34452762	131.985771616	200.151869273	166.466422866	149.633581369	219.87139355	143.754851726	264.376166532	227.205611526	166.510012871
213	3	y	0.661499996677	286.6177747	457.140810556	373.656578864	173.060503065	200.011477904	207.336570719	185.269678566	179.862669188	134.955060042	256.014447057	123.796946997	264.414094105	176.173722108	40.803246027	244.623510058	206.422151893	111.042862784	149.278122044	246.493982518	192.821396642	315.539163592	170.4604043	141.18672042	135.33017306	219.939312488	268.857217412	199.730219603	254.092329425	224.817639906	177.392626153	280.79105799	233.51212207	256.449936454	244.910359338	82.8620100766	292.46145655	103.500708794	154.518783261	248.50806365	218.276615151	202.535390248	229.522885858	139.422594115	187.824044025	198.07318762	85.4900042253
214	2	y	0.345416775064	150.336521183	391.37240784	234.159791928	146.92990422	294.846982277	196.570651146	203.999547331	226.09424993	125.748743274	222.325943807	207.730645462	222.371452083	165.690172271	32.8069726848	302.366242625	187.361964877	177.46077328	202.091447724	120.775297475	192.88302599	406.776229706	182.237395543	110.89619313	149.707052788	229.427976208	157.972998113	171.640047417	234.118097625	141.757195434	252.088217195	149.631812214	48.4381422207	273.984996595	155.708630941	92.1704283641	259.384300305	143.839266071	114.039501853	243.684731377	205.451927985	217.338576778	211.812015241	163.09383834	288.740386634	171.768941467	112.17372446
215	3	y	0.610205423514	220.294496021	493.831700768	293.4484437	151.78509405	204.40261531	345.847082773	135.441606585	293.267990724	124.110636203	288.511995321	196.630387658	250.877080722	129.426082011	37.0759747978	237.282008317	139.060192297	119.689048862	217.582945169	192.079722011	281.141232902	380.756930784	172.519934908	116.905330063	151.75572959	155.485558211	207.386936563	222.667606742	242.151178254	214.541785109	217.489000312	159.995378424	192.299954328	247.429488966	374.575609972	88.2211949591	290.86215401	135.408266845	110.808882609	234.827614094	237.950575092	200.314110373	158.855147514	145.943979893	176.212945335	222.727476958	100.624075216
216	2	y	0.279476284375	207.916784513	258.629060784	218.799442454	165.557007775	199.264119658	167.646592754	245.932395027	267.934851265	103.055861441	331.1810042	124.719029433	161.14818093	130.1605744	33.1539572451	199.941209433	239.090986027	159.423126585	201.826277138	157.357974103	228.566984039	349.111877878	209.968267997	165.230703928	62.8650891642	240.251389432	182.07688058	318.153261042	254.557764147	198.024721073	174.983022408	268.942032869	193.230441564	268.382855178	175.816262869	65.6698440112	292.1423119	150.417510627	157.560395355	303.361746159	254.065056278	209.900901811	258.900873992	144.795300197	258.999889017	235.889445754	98.2610850954
217	2	y	0.465555871494	259.722449972	530.233092036	309.80588835	128.410103116	246.733826596	249.480276769	229.79047599	286.430011684	89.0011948516	276.766611928	211.95162531	350.159492715	141.32372681	42.24730516	285.329726059	217.254486986	196.085002185	175.227041202	213.828260628	208.539998106	285.312954884	199.171358092	81.6455247601	95.4881229108	258.256733061	166.651992634	320.698982661	282.5312519	178.489422193	282.578814079	243.270163273	207.267276965	361.832369893	252.745812772	84.8118013233	173.37096069	179.639041958	123.246630295	176.216683178	134.854528395	267.51945585	177.683211379	149.30073501	134.148614542	265.410538402	178.237963519
218	2	y	0.345660596089	226.726560617	237.028364392	158.269911424	198.870041992	223.327296273	164.950058717	184.891561589	213.32882594	142.898063339	220.014277241	192.158938039	315.796405881	127.678038169	29.9525355805	226.579305277	141.687528733	179.932474078	207.681144073	200.770380492	250.08731928	148.254463071	189.276858071	159.058118068	127.262024693	198.134010305	150.728851463	151.473718668	242.302581516	198.896019309	210.889432306	315.198934389	119.701898296	315.687029225	277.400798738	65.3139098155	320.480493391	185.361158941	150.973140757	155.64534815	279.636660642	237.888587468	213.248431295	128.035881345	211.171755461	112.749626646	124.940467792
219	2	y	0.405703685805	190.306893565	326.2080419	243.362778102	224.453056842	173.105512178	227.237784603	229.79996222	183.919950784	73.6420145585	202.489110266	191.097480583	184.799766689	138.801283609	41.2538017616	198.580070266	288.720779613	166.867314025	214.997218296	220.492661126	287.763869961	317.93103619	134.074598198	113.548716213	121.764730045	224.162807492	168.503284838	289.185676081	273.452919377	176.704966405	164.116182611	231.097366926	239.039054182	240.626390788	284.365523695	99.7481987271	277.894000319	198.451443269	100.92612954	205.766270244	198.976856985	238.21508629	197.949035791	107.012129358	233.297557523	255.881103	136.009404209
220	3	y	0.427906612743	183.991751703	274.062167546	215.162854889	137.801872231	191.890539899	226.754351144	198.245240583	141.794427495	123.256095504	178.655313582	230.178136678	295.502886659	179.651879878	46.9108420897	202.396623909	254.685798565	166.878459185	152.920980399	161.079897458	317.082698323	256.107327713	178.975792291	122.359421721	172.932156631	247.45224063	150.538388226	175.435634855	166.393454331	196.599222767	232.121626822	305.323113441	202.143799394	241.955344421	212.118519427	89.586235087	307.924667703	178.559476654	87.8509821578	167.978774755	197.4518325	206.273603047	210.064019528	145.599867233	196.083457359	167.751381142	178.255076979
221	2	y	0.386491206123	262.283881612	401.793271752	359.10896906	156.249841103	207.75316192	200.463999129	166.102514089	214.466556347	113.565681839	205.334030187	190.651570955	97.453245791	93.424149757	30.4961893797	292.85988115	181.027658924	197.860438216	170.897359919	201.055871067	273.309954553	258.519150437	224.634786364	162.392731409	126.969252218	173.491236434	181.873413061	246.377610886	294.77953542	190.818747737	187.502980504	334.322482732	211.504082139	246.694920887	124.179861604	72.656113159	198.94356546	175.460952633	138.038751161	251.611830283	187.06363006	288.794836257	167.954592169	164.85929806	222.556450915	236.048162885	179.717416012
222	2	y	0.241575465823	225.774726987	325.92097093	225.902724191	203.484734476	296.429107356	217.244226306	216.202685624	259.50657822	102.924366436	286.446560869	106.651177848	150.198475543	127.754695138	23.5417593694	226.414145368	208.385333209	173.662840254	205.980248426	139.998332193	294.318233776	273.034895526	162.944264385	139.487314263	88.4511081212	208.211959097	216.973522436	223.970837492	253.480058066	152.962240425	302.012344999	240.085027662	220.315568732	260.121044134	255.668795132	68.1254168037	318.871753351	195.18240856	152.340232544	159.417537177	236.669658833	175.954564745	208.738512062	151.398734923	222.053703248	258.907161186	157.381082946
223	3	y	0.418750522155	170.020444552	275.055324918	257.43713199	175.897945928	166.380667221	135.65670164	185.002692574	199.946228041	101.762556975	259.49820298	134.548622969	289.715266587	138.236043783	41.1460710958	200.359100698	230.945092052	201.486659204	194.48947826	206.071240815	268.964978806	362.821357467	100.794915501	78.5726657458	157.766571527	236.203382791	119.935385901	264.192632478	205.975477096	124.359989759	272.589118304	211.523004571	218.464333261	274.415746937	205.986191767	103.146453025	217.459018133	188.001993163	123.065455253	208.25204444	210.443738049	230.340555111	241.301541255	81.2799156976	213.052920634	227.043330427	153.081121847
224	3	y	0.531050065099	286.530012352	252.041764029	274.918138496	141.062851171	165.162566221	175.580041268	192.859683884	156.308569584	92.9590514327	254.546962747	191.672792225	233.826972756	159.377170019	31.2056602029	209.564555869	90.8870778892	147.237156947	303.275478311	144.917767414	301.566730513	421.431331251	202.052057964	144.022850371	135.76707287	174.336175302	142.42658002	226.760250214	217.229784218	189.873008332	162.773450469	242.644200886	144.943310072	277.232314931	247.179169329	109.517798514	294.804786016	191.402280989	176.347094404	231.734758782	159.051110174	284.880311902	176.461547092	151.898387201	225.144589023	222.38347755	165.381772659
225	3	y	0.364529155488	242.437651317	351.739842025	324.24388471	169.319044176	199.152904846	293.467092033	165.33780178	241.446616432	71.1367561497	248.723573035	202.330982518	247.760741001	131.320692221	51.7380365237	203.503274869	170.168572392	136.588916615	222.99198241	171.041963049	192.853945837	307.755518721	153.197645761	134.712453624	120.768625839	233.524202548	113.77922039	329.842657871	254.177981806	186.233182021	212.415501703	241.390862569	208.509265065	271.431854267	137.251171977	62.0452916173	215.738455152	233.329504045	140.380172334	228.2230484	142.734859309	227.320184576	130.693737256	125.102739467	200.363610818	234.090041961	204.971207973
226	3	y	0.699407901299	214.834908343	289.002147634	232.14806323	149.156752432	192.133652632	277.92172551	194.432586351	259.653126012	138.047555092	242.919146729	120.837722333	301.589617422	144.368517554	37.6781219095	266.876023503	155.872180601	131.482494943	140.720600609	276.171578351	297.06664969	294.763243822	208.980549133	82.446756447	166.843196599	225.519412596	184.664417706	222.553346681	247.538735872	197.986472589	241.463432963	303.574159477	254.740375599	316.146097122	209.196718741	102.488210896	200.564516603	147.809108537	96.6563924194	304.547528864	171.149847858	162.658815104	205.557818433	130.119948529	190.023122276	205.034602977	158.785110872
227	1	y	0.325375451221	215.218242375	354.056946174	308.335718068	157.803480252	233.072919628	309.652154854	157.569690704	212.50722807	81.4381524572	280.621833429	189.606799126	249.651920575	144.059363963	40.3845230785	236.653686272	105.582874713	152.252097003	211.394478615	176.00982316	196.540373945	296.560696614	134.79385932	126.973972181	120.637207696	139.501036772	182.464182568	272.618220688	242.788855055	82.7587595696	241.857856656	276.108689698	230.814771018	262.531782873	194.111628866	99.7419947463	290.271097627	177.294132459	86.6067753166	272.595322594	179.126182456	296.059743409	213.575174047	181.493256801	239.333680283	165.497526553	163.245949123
228	2	y	0.446718043333	225.226937578	325.092469767	266.761506116	173.634199852	181.078455936	324.536276217	216.795907346	209.891103893	107.762129293	229.717385994	188.616508241	191.736138195	171.232616346	48.9719196226	233.647297894	164.88333244	149.593788331	145.690724758	179.224617999	253.372948032	261.605235439	130.281272813	153.525219311	132.608836962	144.893320725	191.066384093	277.022095264	219.689498707	159.550382422	208.089749312	203.602731631	226.57867848	222.774874896	271.053448777	112.653606827	260.221684267	141.382691867	118.653201506	301.711744362	168.120389596	249.019398203	174.480197991	92.828299511	281.676806733	289.218589079	136.216121299
229	3	y	0.454856819262	145.554949278	308.585143234	359.451194482	155.661191101	177.118818573	241.566049733	180.541520814	259.795572567	116.859108911	358.72266952	162.974437704	183.027789551	111.916831228	36.8970963898	423.310556803	218.352694678	100.599847155	217.244851362	184.520770933	220.833866909	256.435028728	175.651937713	132.9555035	141.037678265	157.17183297	112.546126045	296.954045385	169.169696083	145.841292881	192.097668418	226.428398633	196.071550399	234.878863954	270.144920271	122.600718997	218.83408785	180.168568824	123.863243757	240.413165299	168.502348023	191.665874045	179.235375667	152.802548577	210.395834024	256.488624921	221.488339317
230	1	y	0.337085974744	226.937384931	223.81774855	369.425583759	142.251840571	188.349276999	250.834305268	219.98774786	240.303768645	87.9657666474	346.713555425	197.246992062	289.045450073	87.352384442	30.5250476628	242.672925456	185.161326216	146.091765249	222.1824081	113.661652049	204.309793996	251.362945861	290.016329855	164.417570763	167.106312669	90.3291985084	201.74979259	232.160981355	268.986273509	150.487004792	200.727426641	341.953716419	248.464576956	269.483456338	193.524026574	127.886406163	284.21688404	220.116477405	125.552007153	265.910433948	220.158212625	142.786133477	179.197960439	160.87004935	251.499900475	157.063216477	128.41511488
231	1	y	0.235129147873	258.462093252	260.477393995	384.679090052	160.400510466	191.238327779	228.185458363	159.235744767	176.701311339	118.748292353	275.441364156	166.125914157	161.261026102	176.829011716	36.8206877136	197.768163856	259.779420131	216.833076508	147.662993699	176.22889478	206.106927144	269.098330098	210.199677488	128.446386758	186.075753524	170.690173349	220.010866201	310.577034302	252.517658121	185.005499769	268.470019549	219.404934793	259.878540807	244.915871851	168.323558667	56.0490131778	401.748038446	195.472728964	145.866765395	263.91805243	186.821294296	172.340504392	221.853532042	133.578141577	148.790727079	228.685858404	193.393795072
232	3	y	0.318540035339	249.186801756	322.037513307	309.104563042	197.332591132	173.279785226	276.264988871	120.221295849	270.106811423	137.692044182	236.260008427	190.400637229	273.90321852	151.552369623	43.0455372625	162.183723393	237.147100348	156.660201813	227.257523899	233.512708783	302.16590868	385.001120698	159.727392149	138.517649808	143.934515433	190.477748783	295.591688458	206.555756515	148.990898867	205.506553215	228.137793735	281.41997929	168.093469028	269.888253624	250.309032099	59.7971696702	333.607078101	155.684036063	150.87696973	195.993539429	230.900625155	220.241846215	189.536090973	156.801039665	196.660620508	218.893935153	221.759287796
233	1	y	0.312070628694	166.762076373	380.652565899	230.327081504	128.299720762	212.727523997	197.966056701	163.413831849	189.855413392	130.060825896	189.805684028	206.197361972	248.739604686	162.376810039	26.9629804022	275.555776179	135.563966286	143.793504267	161.620040367	145.907902147	175.223062757	351.854225648	155.469678847	149.876179807	137.773180074	199.147062396	210.432995934	253.289396683	200.942790538	141.835361138	212.482833753	299.949782312	100.40115322	297.123073444	180.422953246	94.7595386717	173.812597135	194.679073084	130.380777366	275.536247449	247.812380482	207.445125982	281.793515676	137.313830582	248.275272025	209.552560014	143.736483489
234	3	y	0.429779192031	199.363715223	328.248778145	294.744933394	174.726891952	213.768652593	263.961413419	194.195656268	182.935382178	71.5317470934	211.350406441	188.699186102	222.275505756	146.151921968	35.6207828945	279.635098681	146.150854594	191.709464468	214.74393199	194.878560743	128.122703543	312.163051277	145.49272064	130.407484572	122.327336015	123.380460766	144.769326022	313.938128304	183.97609565	175.913977538	202.638542273	218.354317325	169.163767838	294.130647352	217.848748021	97.2630441959	171.889478739	193.887166427	100.792515756	279.577515842	238.524785554	129.215392129	168.40710568	131.800822649	219.175160821	239.373255504	117.202754392
235	1	y	0.251213102475	284.594392036	337.39819298	269.423716326	183.975963773	174.560815872	242.361012108	127.143606916	215.763001954	86.4211705872	225.900223498	224.726423239	273.626675064	158.292317079	32.6797937095	206.812777911	252.661091834	173.461354833	235.067247856	212.783644706	266.221454138	228.005461613	161.773311641	167.181975821	194.117165408	200.554827891	191.730097736	230.096626846	241.641052517	180.857301881	226.201520594	273.902328665	239.473496382	220.838677419	117.874420996	120.790176394	267.64354666	220.076591558	100.188453288	226.605960225	253.259502553	190.967378297	206.53663824	100.871849048	207.983463505	161.207703922	154.243404145
236	3	y	0.687836429877	351.593165752	364.020917339	238.212802047	176.957267267	139.03437927	256.141855722	161.152310994	277.207067585	140.440876082	272.242903265	204.336194667	213.500414303	152.358175264	40.8390576634	205.730655157	240.04423028	158.738144889	226.248147044	209.001620172	188.074064008	239.05678303	191.274507612	214.440676211	146.778230171	266.139327279	172.451197958	182.089887314	216.483246876	196.540743425	201.593722847	322.644564492	130.664424834	290.721232528	210.400909596	101.034550711	205.115544684	145.097333945	103.391824998	353.563530064	169.255378337	319.354220128	195.190417541	173.553478643	288.947396258	214.023215366	142.957595186
237	1	y	0.265112714655	184.56433646	242.847587629	257.544513977	136.758891005	226.235479819	160.840031031	157.26634978	188.83027979	83.1354009137	271.713152175	141.367230934	295.998307626	171.792637883	38.1801633334	245.704623993	165.803563319	190.862683371	192.601954839	220.747328942	147.141867825	242.191427094	165.127571672	137.038433511	138.085233619	214.043698949	258.858125573	220.09821364	217.217974798	164.33421337	225.575901465	227.901879994	230.884935601	247.46830288	210.75063303	91.7098779566	287.487284775	148.935616811	148.030338752	134.644571859	173.220274529	244.972012001	215.091446063	124.139722214	185.848226416	257.599674754	181.790064882
238	1	y	0.370441412889	239.063461631	320.566446824	210.109516958	176.816930633	214.137783097	117.782674393	157.202640727	197.665475254	74.0168915419	226.485612066	149.081861214	232.514470963	126.865122113	35.2869632652	307.162398831	146.799470989	138.706011729	204.334332082	177.204869424	197.217784986	292.851678687	234.190977054	187.446944737	130.44852211	207.214440309	252.770683927	238.149149886	238.004358923	213.943948049	207.389897253	299.798905871	129.86756079	347.15987456	247.723820825	103.824746095	297.400833851	174.048679389	158.339903136	262.905249183	201.644569669	325.307360949	201.481569232	130.010494609	233.948603196	99.7007596402	121.689134039
239	2	y	0.347173889695	244.01735375	307.749668946	236.303293924	149.2664787	165.853255673	296.900776561	260.000344915	196.84792663	102.159717363	265.526752799	225.942826575	308.012337469	173.902893555	39.7715097371	317.621703777	313.705427451	206.425388965	259.278819975	173.051155057	329.454802702	220.176770019	134.125196891	110.144321422	147.702610828	207.636940034	215.785820145	209.358704679	210.477870646	147.254794519	214.193905987	198.79176639	177.009945735	303.396639164	230.10904381	65.2100704809	278.21626628	164.678849667	121.761957574	250.267137383	235.501202046	200.716984664	174.3139175	185.405584144	379.975408221	253.144315456	156.094754214
240	2	y	0.227498988757	242.727723802	269.389689421	369.599709943	199.498250527	127.887138613	231.976255985	172.589778138	223.784526105	101.331473411	336.375282104	150.901172628	327.583192235	173.338562307	34.2024302304	184.572919226	212.380770304	153.502203034	165.488530831	176.841586467	212.525185537	258.022440273	188.090964987	89.1401288989	183.531482143	160.420943421	118.791791133	193.956070926	253.782209705	145.052331238	192.242118753	197.537156083	141.91662055	245.306123526	216.057180484	81.1810215904	239.098368941	113.562246087	107.024954721	282.448919979	191.978160785	209.628213978	183.699225011	86.0201531542	225.646758146	173.112472168	205.577685029
241	2	y	0.580423010868	247.578553118	319.361694365	373.802171888	148.329663018	226.513434454	228.683562024	256.15096799	282.175624927	87.8747921847	275.580730022	219.899276812	219.888699967	94.4071089144	33.2146795014	273.614592408	179.553601094	178.26007055	183.84163551	215.901588988	191.151799278	279.825941504	169.030354427	118.358197712	158.011012525	173.177833647	168.557981784	182.106275043	231.721768128	128.362107376	243.87590813	236.607939027	153.027904756	266.634207975	236.646021406	69.7525684789	298.548684565	147.319318586	136.820116377	255.807373094	160.553811626	146.190984556	268.963682398	145.738312026	264.98047595	184.762955219	136.700223068
242	2	y	0.486347264942	182.979946346	289.413958803	262.466269483	128.369063106	173.622085045	284.760031732	209.521080791	159.788145425	82.5922046543	283.378252582	197.03807306	217.646494889	181.520825788	40.9152674303	123.385360329	204.691267655	133.041817699	212.771868502	185.479428343	275.960455821	294.595503422	205.144759541	97.1054789127	107.820641309	174.615255629	175.660970723	307.688566885	93.5600201913	241.474815785	205.531529071	201.135827201	188.304930457	260.313558132	213.056902845	103.535862328	221.650417838	164.85927578	111.285510914	248.732202388	247.852689545	216.667205181	198.974453036	127.201275103	194.008454315	140.197142027	105.721652042
243	3	y	0.318176264353	229.49185504	227.082479257	296.226432288	141.787130817	216.191535298	294.343864274	210.565142886	359.818485078	97.1514147315	389.506001381	189.346887975	242.339172382	162.767293543	29.5234715068	303.428004837	209.992048058	162.947064529	152.089153508	166.6351368	215.730750089	318.131671921	129.130137321	188.557623398	155.697318951	158.519112253	246.837887918	219.361525484	261.168871808	242.357764966	194.654365637	223.050111574	224.528874393	284.673707786	201.532256051	56.3572145751	284.046906401	179.651781179	108.924073977	142.130405573	116.520618098	234.917332104	248.309257503	129.639886925	259.244862419	283.003185086	199.933830705
244	3	y	0.626318392751	114.964962929	284.478957003	264.114310885	156.672970757	229.658216453	200.9919267	212.120093781	244.7761727	128.477920984	246.054932208	201.206166836	286.26329434	183.409132328	38.016445912	362.72147816	163.935793145	153.143922585	238.687451406	122.974356615	300.438780676	330.159382129	164.105861172	97.5104382226	132.691291599	191.482966048	115.948937028	195.586340772	218.165705867	172.399871959	202.069797286	303.616451789	213.602995269	264.845139967	184.466016641	61.263865756	298.870205255	147.600187536	141.958568359	312.999700809	213.647095884	194.008150363	178.837817114	125.749262809	299.90679985	254.486811945	148.40139449
245	3	y	0.528446534337	156.425580764	220.716090489	293.865059632	127.773390748	174.185207275	231.672226326	228.795738439	236.887607365	137.948215559	263.725192888	179.239581097	307.485367599	116.303616235	36.7408054373	264.914217828	200.631953193	136.575670821	205.459860337	198.290330034	218.16801505	302.926585667	122.954561993	107.386123443	108.449425025	167.743603913	105.607036503	197.574636028	198.373319035	197.040691501	196.374931193	246.934637783	224.837507416	243.968751945	176.178988342	109.673688328	237.605510478	130.233046359	110.497796524	308.22591463	202.382134546	231.765933988	226.19915919	128.598079339	182.200109239	241.25264679	129.699990861
246	3	y	0.404138783549	156.983634509	341.73611436	278.630486763	178.334726858	139.809593191	221.53321994	283.575601569	306.890059349	95.5206028857	227.344589544	170.863789441	240.600831079	136.844066598	38.0332439245	313.592930756	130.48579269	111.121854958	266.595909387	168.368378142	211.18539094	273.16839012	177.399706246	136.350163876	176.4873911	277.439191473	125.41483772	259.99741043	270.081608303	251.765605924	201.345622417	309.002328468	164.535375102	232.466727508	253.428811191	117.504269558	242.119287487	221.556387584	96.7615985219	148.980262051	177.604858921	182.754995778	172.292399418	125.046715161	196.392983122	162.008361803	191.674609067
247	2	y	0.467083727966	221.817347978	282.709771777	246.209029496	172.41869841	196.09082081	180.117069723	231.203356647	248.049761037	124.628602727	191.518283643	214.174655358	292.384460109	169.816155949	41.0001519601	223.430117595	182.607250134	129.92721359	191.654826121	184.739581473	222.75285726	335.255900246	212.7031898	121.431417651	133.068392274	187.346323987	198.871571184	220.49991796	361.816357586	215.374008809	118.58654128	180.045442371	194.372566509	332.756538428	258.987962718	71.1222588076	356.866300955	152.540792981	107.735354557	301.533960263	200.00081743	282.053030028	233.646658504	127.708611332	172.900095908	201.969027234	133.503991213
248	2	y	0.223790012955	240.087557623	192.733777766	241.740201741	208.267835828	214.748123032	182.781927946	196.487817014	245.360978796	134.929519057	235.170907366	157.099492637	314.816083294	127.691353162	38.4322881598	210.111804505	226.712591118	151.141493446	151.103474487	162.07192409	162.578240272	229.509433957	218.468978852	129.097229044	157.810812238	193.739430748	158.635550888	219.513891569	156.006666338	146.543183069	216.603783588	300.67999023	231.531277383	175.873065868	219.349544995	77.9842078797	182.771535984	162.498021286	144.859956021	295.325359014	167.48874158	190.052997488	273.899478443	172.345742044	222.310675163	222.480078659	163.093740519
249	2	y	0.454208223372	254.017852946	280.476322052	275.935164506	210.189380567	143.62544134	323.846672967	146.495315055	288.247156214	92.4531221011	142.208366237	201.963255366	355.9175114	146.971962924	39.6081204593	254.057652745	206.097019501	167.601409396	190.448805893	202.167844925	234.807661639	209.043974834	194.342349719	136.627098774	139.813951593	173.070193128	185.440573214	198.783806028	242.522526726	161.986188284	199.961683084	156.667437426	188.847376572	276.641624826	258.972471787	99.2945438811	201.710733758	153.068101623	151.299495077	199.269389221	194.82989733	224.291690409	157.991470602	134.212291282	195.8837637	191.993765808	190.320586626
250	2	y	0.389474237286	316.534018934	359.468027092	355.476894246	93.0676906501	182.892483114	232.202852997	217.442970822	264.922711214	105.805293144	255.231541668	226.882003487	205.794262537	177.476139912	37.5549849121	266.025987112	160.828999912	143.839865359	155.03034682	163.524737391	215.235260409	378.098015949	238.004987974	80.4892896398	158.255561515	197.1082903	180.928324459	293.702042915	308.690505489	143.48450456	141.004196761	325.856894678	177.692965172	308.886897208	211.175950027	57.9508331003	338.090761703	193.202719224	100.054915741	262.002321651	251.988581335	230.202961778	323.185166303	163.655015125	308.367225967	271.469616993	157.242878617
251	3	y	0.576553955859	240.589190059	308.848773126	363.000366576	181.522146031	140.714817977	230.117848848	151.171842574	271.435342575	101.549869393	284.689452256	139.561798169	248.815531036	89.8215208206	21.5935408784	209.28324201	168.672862397	152.109761418	219.229467983	205.583720425	237.625087986	307.465639891	177.361897038	178.18437762	174.692618322	178.918960514	105.344364646	296.596993858	302.910460793	186.297162866	180.69285801	325.71558951	230.798349551	246.001247108	165.960906614	84.8175696777	267.442256117	162.863501926	84.6898659185	226.792932363	160.723361705	172.123176868	247.315718711	176.261218493	231.058708078	281.747610284	149.885740528
252	1	y	0.273791430282	164.980765667	345.634104897	329.750980314	154.229471438	252.217357208	196.170942386	147.078102782	261.21845341	143.606156645	267.981851183	181.362246227	293.877093883	127.450991694	28.9936997877	231.820673549	207.635590017	183.84109752	224.662808689	198.882756195	268.381069509	208.86003916	209.114599954	129.760788528	128.000845946	138.148206804	242.729377495	186.395627033	269.680826554	152.952731979	235.132417701	210.776658569	246.018597164	261.494361407	237.051794133	100.533629946	324.099358918	176.648269506	121.859866358	290.287949538	245.10781874	254.023011728	224.140416606	117.192099595	157.745916037	222.824087561	108.826205034
253	2	y	0.289605443545	220.376599655	310.829502358	205.789514332	183.262309511	204.301332662	244.521440044	161.405575279	250.019434692	123.39054127	266.251567631	198.983361541	270.199909346	134.395085619	45.4516515383	293.446441013	161.85232385	163.43602832	144.256568496	192.71684362	190.773143526	219.636704279	206.484226386	115.500506626	148.976226999	165.819456394	153.919743404	225.964016653	200.037533439	270.309107736	155.407933471	367.461371523	227.503754131	306.605409393	264.658296776	101.809994836	267.447548774	171.284363917	97.5656722219	214.150992575	143.964839888	143.137728408	208.845057963	93.2385489741	249.069688341	240.149172177	148.054815029
254	2	y	0.565334888498	175.310150772	383.592899103	397.414556749	128.473022632	164.701516536	269.384021932	180.886670913	228.599014438	97.8794733724	240.299933324	199.28951848	280.458086835	170.523522749	49.2560393455	205.513666111	159.758232394	168.48962385	258.708677569	138.266595278	277.883204558	235.964617936	239.897679857	161.363239867	177.952434283	192.651262106	172.861408845	310.121114202	298.004421414	182.493741237	264.270013792	300.163634373	231.039064977	304.894777596	235.40555467	100.764276715	224.901977672	198.94907694	173.286191468	221.37694128	175.333139514	256.519560118	154.025668973	185.961948111	232.669418177	170.757167078	98.9227783501
255	2	y	0.411600826813	257.663475402	251.958672639	295.170172695	158.284673975	195.163223591	222.439888281	171.384626788	127.473449362	83.6543794051	182.544976945	149.639314321	254.576706697	143.423832219	29.5833289287	316.339010693	242.915313322	180.285594607	202.077579972	152.485733567	191.161373561	339.770140426	232.037061001	176.707000749	156.387036036	155.608191791	322.157141072	256.349779424	257.192708862	119.031799538	192.342842509	284.915063889	305.26872727	366.648694111	205.711008937	130.708336692	326.583307863	157.248762801	102.178392715	273.099570389	172.964047069	225.431947366	208.817166233	125.333473376	281.06098919	177.002738988	135.46602529
256	3	y	0.494349845821	367.151070484	213.745717464	233.177270217	138.27527496	254.737367795	277.980724661	132.919428863	280.52394628	100.986365664	239.33607979	134.550613947	169.198251714	146.587447803	40.5410490255	278.254446839	196.886648214	156.892080436	207.492615712	133.697042914	285.656469334	315.335177715	212.657389189	196.434828251	118.49949011	161.444510619	195.459033737	233.376024696	246.500762958	196.532273401	196.1326468	251.551544435	215.794863156	268.945566829	205.97325265	101.836239565	340.712403165	159.744737293	151.782471343	232.732266465	157.708299866	225.403870785	159.313888614	123.398036898	262.110638988	209.631014231	189.417489727
257	3	y	0.47423525197	193.70988878	291.911130567	358.415279012	146.748842734	261.584471397	243.65657789	184.924996395	146.371021934	124.556462104	210.617798656	135.976852273	282.111927557	146.09483148	39.8820075044	336.649024788	141.013841994	163.729063617	263.692489748	215.732497206	242.71742189	261.181211718	85.7342518971	164.795942862	115.237353889	258.542346792	198.559381779	207.885081296	347.73074376	163.700607231	251.072309165	221.040540542	198.654266302	392.781827562	128.527521505	90.8718565205	176.374759548	112.632206215	132.805078039	218.745936014	159.397887821	260.668676898	86.5408048385	179.565185498	226.69272901	241.105749563	151.1922081
258	3	y	0.593149410048	201.778428884	355.077107876	163.639467429	218.742649129	243.867440194	345.36101758	211.019489863	271.815203828	153.764201925	195.618578538	191.131819651	342.542755717	194.704940499	30.9065217067	175.920823694	159.52565872	197.74379513	192.398723325	223.998530308	245.930090201	324.054547347	164.400969999	145.474030282	131.046069058	237.812615915	184.450958622	266.957869231	258.177954122	233.964435857	215.036444414	333.001485513	177.851421355	407.429852842	202.297193432	105.129172826	293.725008326	186.819697145	120.316672104	285.025936328	138.253482969	237.861658236	154.829795893	159.670932435	279.975150979	300.19759056	130.883722605
259	3	y	0.69932771748	237.214286825	409.941628516	219.846482305	131.770826583	109.837343791	155.038398568	200.787690007	171.904692633	105.344306596	184.146515015	166.34971201	329.427699118	136.710149718	28.9834368564	268.137187961	207.765007136	107.501058075	184.399900905	192.949757537	312.852901467	321.714680023	170.1842351	161.365371393	157.648581769	244.686147362	242.658585735	287.309334511	288.033039433	144.279250376	183.631487643	385.23821881	176.251476902	261.481098899	235.38263419	59.5370702655	311.41565614	221.051901393	135.06444712	154.234253858	166.779865763	242.087710865	218.466404732	84.4811651876	195.901371673	240.006930216	169.313011361
260	2	y	0.211628907558	371.119399201	330.348190252	207.907228169	144.284064222	209.107740654	316.189216775	182.267883337	139.199740959	146.682377448	260.736656471	133.558461393	213.641943835	153.383103991	35.0735599092	234.777912384	142.501109206	170.412748896	297.054223243	194.942413058	262.823090576	254.223800013	173.844110304	151.159591011	118.163325194	217.023244822	209.395547516	208.818429529	286.697718366	181.563317038	223.329365192	241.640770619	259.246563966	325.443446472	234.449793677	99.2733314821	381.525718031	113.58633329	108.056144174	256.020974437	206.827007777	245.727953505	136.622710742	134.435463941	202.207055719	224.493248964	146.759032707
261	3	y	0.630051351241	244.438104807	151.225873196	260.213804586	178.002782662	140.049173041	118.146918152	189.317604432	228.104134738	133.566242483	169.20953177	242.453799806	236.258425887	152.335371218	46.4919487595	262.374385607	257.658761497	169.405469808	209.145582543	193.299379096	207.117933747	281.222853085	194.540631392	112.890006684	121.264167407	200.278152401	181.550494335	312.035935861	244.271386831	149.216149004	190.251998096	219.56609493	238.591549745	268.242346514	265.446915405	99.9637370443	247.569631807	192.327636399	96.6209424594	266.595206534	232.131165849	132.754897017	293.182470686	111.789985244	157.400510709	152.090354632	211.934193762
262	3	y	0.597109256839	205.704554666	346.042739164	333.789820217	148.832932402	172.598593188	249.922812786	198.805135312	134.946208483	100.00907866	243.622236638	220.900967684	261.255805716	144.781921325	32.4324256773	228.241690604	170.740489846	143.293337431	230.328262855	244.823572724	178.231730897	385.273496983	220.690375648	121.882766062	89.951459151	174.815518251	226.990251288	269.165699651	270.654075438	179.524003095	141.892953436	243.800725958	267.22672441	420.395356603	199.351726396	86.9353175463	253.986535555	163.037897281	124.804447323	315.185666176	264.184624737	292.427829058	269.83810715	166.376339321	223.33547302	185.024232594	148.912668258
263	1	y	0.20986648079	200.350837889	319.171660302	308.282486982	128.561074568	242.812189607	274.360308181	119.894127116	223.559556901	99.5129443573	239.064900599	202.69165468	347.960244942	135.453674707	41.3763796329	211.927282374	220.125328146	155.605881275	215.060468826	144.931198936	181.38752394	177.197223705	189.133744006	130.053360259	101.346811795	166.334071764	183.889548113	181.638124409	223.18568499	234.020520234	232.870116107	314.886902419	231.656878635	292.843476597	217.90857405	92.127861449	371.505816288	112.588553466	109.625442644	292.430821752	226.68923202	238.861195432	147.381559106	162.824378077	163.303093723	221.036456168	196.292863564
264	3	y	0.692082347054	159.062455456	205.878302371	180.500111073	191.569482335	208.278689988	106.698310473	226.083115684	212.885491082	118.692312004	214.678359372	159.430311558	321.252654564	151.018746827	22.8776118424	293.490752013	191.209948891	161.484361331	274.362039812	155.808628819	222.984269203	302.188682278	183.828437341	154.175332698	176.355405296	171.793833235	209.527706374	240.480273159	341.770329359	167.224896999	207.193393438	278.14577629	185.566335816	289.714557427	197.519155057	108.132223372	172.457553962	145.356313844	113.942844731	186.542352974	231.196752694	149.651633191	185.379460331	181.702591963	296.643274765	279.923668671	164.147598857
265	3	y	0.69706777309	194.771846387	366.85887619	295.33645765	104.765655961	192.523488204	288.665416614	151.882780497	293.209447508	110.398630228	187.966949912	200.178184627	266.153442439	117.557068297	38.746843981	258.927643967	187.83842057	146.90392324	212.24949509	145.978476239	221.092267488	220.173617719	195.030124922	117.633677848	155.53131241	221.652628267	159.775207221	296.935848156	258.496993374	153.880927315	144.96404568	223.248992397	212.599800301	269.482575983	335.330462247	77.7347463539	422.793190082	194.978832635	157.375496432	305.049179009	238.086346509	246.282929946	196.097705848	102.896716295	192.816853928	212.630736663	160.225327424
266	1	y	0.280198928047	214.171963566	310.891615304	280.778599194	226.716164763	204.253954042	204.9908378	210.926696889	190.196140051	71.5985767001	262.945023446	122.042674899	262.734361013	131.079045718	33.2338718629	203.20827108	192.623297427	188.895902422	241.86449427	156.403221514	150.138049135	232.800517113	199.174054939	173.554476739	144.149635996	140.347205064	235.085598035	214.087681885	198.988467738	139.551688243	216.231273774	326.45100003	208.277861761	287.226543017	219.190252331	82.2721095094	216.673910262	222.510610488	106.44558228	246.018981843	215.722729526	185.93508943	199.410523227	164.267771606	273.755676484	207.732405418	166.743423308
267	2	y	0.339172653742	182.511898422	418.881881763	269.741748108	197.662693146	211.159417297	237.460474438	145.561595839	95.9955017581	66.5171687826	294.025260317	159.290228067	216.29355489	125.360873306	52.5669289082	238.356929169	217.44029459	189.300374362	118.516416262	160.089687503	256.294085122	231.983552038	184.543762737	110.109961571	159.596632447	182.524004307	144.625264918	121.966573868	213.726297871	242.336566311	175.267991461	237.903077128	185.085695384	254.591100635	205.918894481	90.2971907802	368.155106953	155.705195182	110.783595474	306.206457759	238.404842878	195.364455541	248.817233097	143.557644863	222.354561071	191.206065208	169.202254061
268	3	y	0.513087036748	294.331002719	331.917318766	187.426778532	148.992148983	187.535477595	208.649545418	152.363427861	226.38270854	124.473896316	305.65662034	189.113605867	234.799709471	154.433593952	32.4559169614	254.231876465	154.946590302	146.361954508	159.322811673	226.238155457	178.920878695	318.43323425	214.864641332	94.9512050205	157.962715846	208.786941908	144.791988569	238.958069363	300.173190453	212.333274764	154.934211173	258.418455158	323.195193577	256.919818209	164.60630896	89.929940352	397.246665816	170.806788033	171.897130418	325.20410324	220.751537966	273.518110031	203.481177649	135.482621972	308.034690898	208.059404076	76.6677650519
269	1	y	0.207790562486	220.630531416	395.613974565	261.837811914	222.846367859	140.435182927	235.430789141	144.342203789	226.178193074	77.9545900873	263.767273957	113.748428392	262.577024778	111.500775101	40.027791445	345.559687742	227.35985535	143.010925389	177.482579304	271.632265438	187.352469757	196.275915442	189.480710108	135.709155505	91.379004293	257.832916771	179.958469836	280.157623731	294.070020217	185.733541355	141.251171985	224.189414708	210.942957441	225.208883522	155.238968989	88.3342928989	200.518042663	162.798255314	121.758584239	167.579591895	136.227104826	206.684523007	168.735257738	142.911474526	287.20290068	210.402204792	144.225579993
270	3	y	0.637355591277	263.484723012	204.395767214	321.291443845	199.617853997	138.884466381	282.031789329	207.78665415	170.570417172	102.949692838	303.969161588	208.820727148	197.177287264	103.442870883	29.6514286773	274.696847919	140.394947996	180.613972778	214.266601082	190.667750481	243.316864465	330.186780545	177.386445696	125.953605969	136.302313745	191.828160927	181.546582062	174.5069052	206.349246194	159.724443534	218.555138765	233.419492088	210.938689415	261.878478511	163.106849913	87.3695482563	326.125674763	162.393766451	138.400905154	335.263307099	271.047453526	207.255297898	294.727139736	165.306810368	195.536694603	191.690611059	141.616382259
271	2	y	0.368597793761	196.232974203	208.180901641	292.809580858	114.237246721	209.169350369	188.748399369	161.823018176	281.080269202	84.895836032	195.69789893	91.3742758387	296.351819749	152.921339864	26.4544665194	244.530449097	231.584933502	149.631733617	159.713670269	157.558824509	225.197639724	190.050087857	218.186514732	180.675091645	173.467483594	207.734696368	209.894566187	258.089730529	179.779139282	100.828879038	255.802728022	150.361038594	174.813704663	349.399915622	227.310981517	98.7081250804	262.468752494	213.210548885	144.414670523	180.915282039	173.75623838	210.16848165	256.746110243	156.099160901	167.271504036	216.645827945	198.807358699
272	3	y	0.695038087785	221.919889199	345.42845085	336.05481154	144.518795345	285.015593124	237.075836131	209.134021705	280.016288942	98.8837594177	370.675564069	190.817760126	159.227831238	145.618541257	47.5818880029	261.134100444	174.984741269	135.372326174	146.337221397	143.172438547	212.489258555	318.204288623	267.031678533	111.317326144	186.343190028	207.077728873	268.552261793	222.635851191	238.211063846	161.336348132	99.5290697278	220.221696109	180.686018481	307.096486924	145.842144649	86.284745412	342.023805189	173.963584249	135.069155538	234.397773773	168.593605434	224.390003878	219.217707218	121.731726242	258.849673659	182.699879908	143.356445891
273	3	y	0.641014525418	256.891736772	223.85001381	215.267625038	184.297256283	148.940708031	290.514136452	146.318133302	131.262851455	115.578514692	308.395827848	137.891352695	266.099369755	178.28818988	34.9544767835	163.190101608	141.872081554	209.587293223	185.694249193	221.987668478	193.980279712	255.261592466	183.964427316	136.786824722	191.639073825	167.693211475	246.130431926	145.334985424	176.269879847	202.647300855	228.146062568	230.999342571	146.171039664	216.512621593	253.79888226	85.3606657463	338.40896124	174.966672618	90.9342603823	169.442442013	267.050515457	239.375606137	268.986230145	153.601938782	250.653181455	301.893133104	145.203060011
274	3	y	0.417643021962	261.364497408	345.173770523	345.62541332	121.452608711	237.86950567	206.195337021	193.585519931	241.73869166	110.055340129	343.298177125	163.068441714	284.151651155	101.577210417	35.9671648496	232.215728087	226.668675271	166.643397264	186.967739361	196.461256071	205.277631418	310.969063919	200.678703096	112.092542947	179.14571598	179.582107885	181.680906648	138.437086537	274.554806887	194.572192971	219.1435233	281.426241023	293.316227786	239.871740895	196.063352094	93.0997708001	341.350845347	192.56046835	119.697019248	379.170844693	252.709524556	77.3396609302	262.167828281	213.994672754	177.425362938	255.379281768	166.035615736
275	2	y	0.48893883107	231.733316008	212.034848739	283.253348023	215.942723658	146.731600312	259.653479764	200.572731861	294.149798289	129.279166061	193.783479601	155.666669291	197.260239028	160.697291336	31.4772174462	228.603555116	159.424312693	147.157830367	181.499851347	175.646151416	291.710992389	319.793420867	151.535786109	148.293862709	71.9474116397	233.475407255	186.521704667	284.026500146	209.593372494	213.615794736	207.57074319	272.104096478	245.247263795	283.741014022	160.820417732	83.9368016517	400.735484413	165.444577732	116.600424998	133.656396129	195.396042376	211.838774847	266.132021049	143.431714068	304.293846558	191.208779279	143.610046871
276	1	y	0.303353203443	253.797710493	282.052676884	253.465568345	145.507238689	239.90225955	234.177966308	98.1755846469	190.593108947	90.6795077577	200.83119965	136.550036945	248.157965112	203.523248642	39.854479953	246.388841828	236.255574211	70.160431288	242.790680743	201.741574933	224.748170888	263.855345739	140.038664117	99.1618203589	149.349126907	242.954574741	234.47513888	176.556846114	273.855409361	211.629633097	190.444980168	279.296688249	166.016448471	206.07971353	121.204748785	66.6843027933	232.924410974	166.99612609	146.153628363	183.955595581	285.160674674	259.510129661	223.813969722	111.924980966	290.517384286	221.082931202	139.413526269
277	1	y	0.249124298222	273.915365578	328.631169545	377.77766541	144.596225907	256.220753011	327.046852206	121.911001311	240.738687304	89.5250077319	266.099918053	122.858723546	196.192948157	173.070852603	33.5953345454	166.849632399	133.100898629	155.292381553	226.64418401	174.871183386	278.833648345	302.270601798	132.77639781	122.575354931	177.317901856	204.303614002	228.341544717	206.864667083	262.708641917	185.13558516	231.413546417	213.370717141	263.775180376	254.937804088	345.070647219	103.729845236	267.724811761	191.020979616	117.115588096	289.835128296	205.30991376	194.591976936	227.852687232	162.745673867	199.38700196	204.338183953	229.542892406
278	3	y	0.629311253528	194.545734665	218.834204526	191.990347731	151.907293698	168.319269571	262.112738803	186.511735406	179.800342248	107.524919021	245.855578911	136.776264136	200.339698799	149.390319987	34.6415793776	245.053675557	185.932557141	191.31033262	207.604670234	143.971049932	178.661105293	310.273153929	137.315851557	158.48540626	183.616047247	205.692314167	234.228117289	297.251906293	324.879624566	180.535144807	253.072578471	206.553711834	165.412443175	240.736754455	245.950521834	95.9463500421	272.711265518	184.903463636	172.479402525	251.902601729	261.920287165	236.778474588	232.777114883	131.951580497	166.767507417	158.497351542	173.920549864
279	3	y	0.383469024904	212.909136918	292.531477028	302.673122824	154.548634435	235.699199388	228.505491695	188.398698401	146.860308251	126.501980906	249.898494218	127.112118761	244.583650919	152.60063163	36.5964386544	343.219228774	244.659730835	126.756375768	241.490019633	176.466007184	166.66109517	257.276569846	189.862816144	139.026610013	131.009235518	260.147274869	183.227033721	207.653839243	311.595668699	234.18710401	267.177856372	245.797973579	139.306823159	346.107743406	204.605456031	103.374114115	207.488847931	169.173980975	119.341356633	267.142325555	168.032541474	238.822602962	194.544878247	151.465437951	278.264834328	205.404023517	144.938096176
280	3	y	0.563556853864	198.473826156	262.72265016	286.561186439	85.6405312075	183.254721592	245.401143662	206.060992483	250.417414646	145.347433892	288.921853222	159.707436985	250.107743823	138.7062156	28.0944058202	205.942404284	172.994920366	175.491486259	197.548182345	229.128747656	289.287930558	349.992464532	221.94341604	116.734557287	169.557704503	156.025355015	231.389194911	161.1609323	201.243474201	199.333398466	214.32531721	278.884228682	245.132216659	345.810760132	152.486685709	68.3374864373	271.13101872	203.9781401	174.530396507	292.553700602	171.540774962	175.253530991	171.121596865	137.668098234	220.706184933	191.312838314	152.990373945
281	2	y	0.210636118177	193.537966166	341.988203998	239.01430007	179.064911319	259.304767325	264.066285405	231.443367777	205.225463393	114.760618216	250.212729141	195.510567695	225.449068439	190.449954783	27.4314540722	371.450166107	251.514426486	129.072751407	101.976523884	175.170857189	219.90643004	236.267065978	213.838417797	110.446807473	172.901464575	137.771204479	169.748147341	282.356820282	227.155263736	195.17475233	269.653059709	215.122026328	212.568151377	193.492617232	188.317400217	74.0479562656	259.871084377	215.951549001	197.879633853	357.025535209	215.775156895	247.41698205	145.014714969	152.226386981	270.160799141	156.476240968	181.895908887
282	2	y	0.552081881901	219.900874678	263.504631602	310.235703366	190.666374874	217.657709017	244.534517747	122.108862113	224.370501058	68.1459033168	327.822239213	157.837224014	224.950868962	106.789375357	29.2785110019	339.456851979	209.40034524	129.298907304	124.115382459	183.764566543	198.509282044	267.803196028	194.042383923	183.158150051	114.911458191	173.674707992	111.626543882	267.296258027	251.721220814	170.64332089	284.582533688	253.153649394	159.264327932	177.191184354	177.452201132	74.1747510293	249.030247629	223.989151655	114.748977684	202.249732782	252.406962332	224.723189265	223.979351151	164.652822972	247.719344533	146.569017239	194.438142449
283	3	y	0.608462431715	148.333948242	333.645156311	165.468206218	147.27772603	268.516256237	248.269049523	147.317904732	156.798302894	111.029734499	279.398058509	149.439100664	180.776313503	112.103857399	46.8547889786	275.431668706	302.164122692	130.307680679	92.5290602227	159.940619527	144.668548955	287.183552489	265.58928797	145.785394348	159.198451408	124.821823628	206.808733355	125.672322788	259.669409516	183.394605493	189.762535008	266.685301488	186.759700197	227.610171442	297.617839923	98.2972311592	243.675989947	122.207549858	103.336188499	184.799840998	194.463455607	240.417614914	300.460248293	167.648167043	204.514604448	147.497464831	172.441984596
284	3	y	0.5524528474	134.472832223	367.422830829	229.83177633	163.85810169	105.598315278	268.924090267	179.202517303	251.179145768	127.88916468	316.707686287	175.34574629	246.543351056	174.018129184	47.6856683296	265.761695633	159.186703677	208.252358074	278.088952003	265.479217258	223.565075924	254.653334371	219.13754263	115.751740796	66.4297626534	162.581951016	196.334650279	228.010304766	268.542574963	107.786811472	182.202013774	269.324722699	211.609726517	192.025814405	147.739644208	69.6358048527	286.421623622	239.338687137	116.662574662	296.243270188	227.40772969	267.820171588	230.193971151	108.541844297	198.256632943	240.607068368	146.928673783
285	3	y	0.6637505705	261.094923124	346.159059769	327.816817175	127.702982187	184.842174941	169.529397666	179.657770343	292.711838868	118.539868931	241.513782433	137.01881821	129.812065281	183.502326908	29.564801464	131.702807887	225.118035999	177.252732306	199.681203899	244.863182484	301.786936343	355.729891386	211.846587682	121.972127714	123.846256898	218.285400229	212.234808566	245.368445966	273.276822413	201.820000709	176.876366299	184.543125315	195.522518745	112.307954107	243.828686066	136.120469589	264.634572914	185.736440865	149.1764686	263.55237544	232.24669195	260.472077412	169.736228404	128.89284177	288.131850781	203.249490917	172.116256663
286	1	y	0.435077277809	248.329508725	427.223999324	197.420234732	167.571432443	151.273271787	211.031698748	158.192716839	201.518693948	96.0359998916	185.75303694	81.6329267051	259.738858349	201.532749954	42.9929419376	299.493691665	222.754629232	146.232120127	208.946717302	172.751644969	264.058735647	281.889730941	191.768734119	178.519682162	120.232700306	128.971380516	197.702882202	257.925511721	220.488346069	213.327320628	185.399044135	241.977689818	232.536221216	264.56470993	167.917805835	107.270251801	232.499967067	168.835330401	148.363236173	210.120996261	222.755770533	262.648862118	245.237259418	138.619862292	335.472203234	264.748723155	114.843561218
287	3	y	0.616631296266	250.733428233	273.625898629	310.65350547	109.949014314	284.433465194	256.045784776	189.068944498	277.843609289	139.496417209	288.121369207	171.145997895	341.899087377	158.198641594	37.3251803008	367.456529721	221.699418627	99.556776719	220.116909089	168.915956021	329.846115793	259.435314527	216.696381643	200.167495184	105.130076905	172.364966529	279.184896678	301.844422581	154.075719886	141.257439021	129.125161694	248.423711962	147.053852424	304.849924758	269.799853763	79.4550311059	222.009763177	218.27324127	150.431194371	274.96085861	245.96936475	315.872184406	263.692112672	176.589496989	273.518962581	263.417219427	196.477600456
288	2	y	0.315785457084	227.037741996	397.123856158	223.023810122	177.050654373	270.40439228	214.380456925	175.239063264	177.609657878	118.455291844	228.561403942	147.853506234	270.626062473	156.420076419	28.7583253381	268.649708277	235.804134939	167.949428601	234.680065218	220.881502668	215.462895988	355.994298675	220.117280143	102.09946591	161.298581853	162.009819073	190.873725908	273.422908106	258.011301718	117.453535253	201.712570472	286.090239511	190.188714251	235.255941857	217.995586252	103.74081129	289.80372602	183.721226128	115.638728096	294.655303294	261.68878228	263.781334656	192.208797589	197.591467804	235.271897059	164.796080281	152.016419762
289	2	y	0.384722459047	190.142863548	232.253635679	254.207311029	185.984979938	217.116396401	319.29746797	169.957903083	272.369662152	117.167206301	260.79299082	228.530404958	271.127762972	100.109804081	37.1555483909	191.13694852	239.76130093	175.334917741	247.11220344	153.433497951	192.710313692	235.519862729	175.022789247	142.158205178	134.771282863	230.983655827	199.150313683	213.683799411	221.604320521	172.086660719	222.357740029	184.785690779	266.742493928	268.653012294	267.626533033	107.350270503	203.66321523	202.34944242	132.303633023	257.980323481	240.053475285	225.585603406	105.338429962	189.976604657	200.535326649	283.714261941	144.036898965
290	3	y	0.648197590786	166.327448614	239.751670417	225.256342746	125.418182773	184.315716836	236.672068381	185.387345779	325.523817462	118.365749898	224.147468573	148.006721345	155.722285755	103.683153746	61.3312510051	262.786769257	172.348427982	167.278299543	175.371396572	152.32965889	252.599313749	349.511940062	219.197427744	156.954877722	168.473620101	194.644896664	236.916731196	319.928181799	199.833672851	119.639951693	162.70231522	362.687644218	199.089238396	168.483729235	118.243089065	98.6161177853	217.370552815	223.827789039	98.7952585571	206.180578672	176.610561661	265.230092195	199.714749481	151.77676553	253.778238694	253.047301791	210.915056253
291	2	y	0.348787723776	209.932345793	396.220633965	275.54217475	201.321322732	152.270311959	288.699539262	161.58722548	233.981409211	112.087086364	280.751132322	164.748227897	185.288910491	187.054594347	43.8706526776	161.261520468	203.225185723	139.278913038	205.55669995	131.739449567	269.18900324	342.804572484	253.747405595	159.632363264	153.16356051	176.075281323	214.258413239	272.549353167	369.474261123	119.563849476	229.13673483	274.690999093	149.403778535	323.009872512	196.40851907	88.5500823438	276.029257876	172.452780354	134.419949035	192.359609633	279.605624009	246.411368346	182.470688874	154.337394936	306.008194111	257.378436167	206.200412164
292	3	y	0.538540793153	303.595449313	219.582649144	312.290429353	161.929433109	166.397198086	180.927009528	229.794631296	163.718029861	115.085905056	184.826657526	165.90232654	211.109483716	156.026765646	43.9635451819	207.908727789	242.4545303	159.527650424	187.688705074	180.742084579	247.403343074	223.744586761	157.308136499	103.410465609	169.676794297	100.599974826	235.987045341	246.103364624	220.561483048	224.337965309	182.222197218	274.549637247	234.282117793	352.984654544	249.785069378	118.476173232	291.673769033	76.8728370105	146.979777767	349.965692936	178.276595602	328.948137378	233.886420532	185.618446232	234.570528913	210.403973376	207.248880249
293	3	y	0.510617578599	143.681474627	349.241630605	225.229149931	116.105458284	279.990216539	217.613711292	117.100458686	294.320546791	138.497428331	238.113304176	102.200603878	275.11636506	194.701364435	41.4719179398	332.607539097	243.33505093	153.807099349	222.499696242	171.09932379	217.320882893	352.047276649	254.967980545	161.643500563	154.615126783	202.868623933	203.891082264	216.760848689	182.01360571	141.562518865	190.586209606	200.191897002	121.749415959	213.705865624	240.343756902	85.7981595024	234.647178868	134.643044972	108.378668092	182.177073311	238.53485812	166.258537084	173.711121579	133.087399311	215.395661478	210.911439234	179.300555271
294	1	y	0.22715432149	311.36487555	386.984968217	314.74338689	198.124420132	231.930056211	270.775257729	164.294417003	216.031159152	98.6036946265	292.47682145	148.89461828	258.045205363	166.652843155	33.099218489	319.890865138	186.253169475	184.308615155	273.85220772	202.462905848	199.943385349	179.627275772	194.012093693	108.156127033	131.384892755	175.29972668	188.422955873	308.714784574	248.377557552	251.876994211	160.915179631	290.596533838	148.384795118	248.436097652	317.181174122	82.751363812	250.821079511	119.573887719	79.003715952	206.818510469	229.997837062	256.524644128	204.734390088	142.916341063	158.637520169	228.37890069	108.068085275
295	2	y	0.308751173053	331.049727271	413.536888194	367.693901328	125.888078998	199.462406236	211.413254444	197.656377263	287.390298877	118.910120289	266.89363668	171.690015491	279.087666527	163.953550368	49.6803196507	236.26737867	179.091781265	167.501775374	235.311362999	155.217791543	228.473901823	297.749640998	220.529600426	165.53588947	147.529071557	213.452332943	237.235130427	147.898595831	274.711067492	146.691005327	190.498462809	296.172981295	192.666101628	254.420992928	238.196065226	99.9995178174	250.762055432	142.440516998	94.1139935334	369.312823229	168.91144737	279.898222275	161.823788109	148.289748492	190.278888167	233.843223462	169.108600156
296	3	y	0.389541398712	267.130663296	202.413228495	392.552754453	220.219057836	226.634776362	216.376253601	145.395004106	209.409221403	105.006932317	338.4205912	117.373372062	325.091800619	140.191380065	41.5912329836	190.867132911	196.3776806	105.295153137	306.24174914	156.924970597	311.753391523	209.327663784	195.728528193	127.122760327	150.234401262	140.295780439	236.486468858	270.125932668	257.752756026	286.182400399	223.075753581	264.29321148	193.9806535	199.934709278	167.489507644	132.755279517	336.993910518	114.540905091	146.341114315	320.782011769	199.725412958	204.915347298	182.817931446	146.974631812	227.610408716	222.279599001	179.693403612
297	2	y	0.284051474249	159.712630576	226.703828851	268.689442111	195.398273127	260.981673889	235.680587193	173.44450927	215.562000337	116.349003504	135.766231866	233.200897561	233.024557768	149.880954248	33.2225780021	269.468212872	213.009204034	153.765794183	197.703286836	160.809313039	313.584538669	280.046104872	201.576982877	93.1833766717	121.093903762	177.05933233	173.908010173	235.998234225	168.114918556	212.207798403	224.175282138	211.447422998	209.614310754	269.631763816	163.789128471	86.1621954765	306.662079158	135.621246158	105.834697031	297.436234392	183.793936899	229.067005324	206.695294946	147.890446718	242.032709293	217.820795834	165.198107232
298	3	y	0.490385661096	282.734648647	290.127285111	286.988671391	196.805605699	224.91299265	234.644618899	192.399209246	282.215198135	113.644550298	258.871269162	218.994813466	266.738749212	162.299496797	32.5162446713	153.481838614	177.034191556	195.007260012	218.54928616	181.573898998	130.072945217	349.049032085	127.691337112	128.902088966	185.173027753	228.768730908	137.662421957	180.050258859	97.125599372	183.541075968	255.905953887	317.551945929	189.085336361	280.906183553	125.639855044	97.6471613937	225.746678725	148.510820266	139.921601612	293.83314299	239.39773579	163.666991688	246.999683541	95.5805217277	232.814303727	194.27560273	168.404559331
299	3	y	0.597765476441	178.24067794	236.014719265	316.754003372	140.143530208	115.550431227	277.321857003	195.853756238	236.38335344	79.6058695227	206.354426063	134.320999603	262.350841397	133.423671077	34.6120057354	231.000941282	141.008833089	85.155651237	251.958352488	173.781804247	225.458761452	282.947465034	154.304406095	130.105454213	148.447280251	159.099406444	227.093404095	265.385438168	250.549010507	163.966059271	144.474381033	133.115998621	200.033547192	303.782789062	244.338143734	93.1013293553	208.886843518	156.683437559	125.466060804	265.560222226	193.663993043	209.092930969	294.321434044	148.341727173	193.660658395	144.502032268	142.403007335
300	2	y	0.542618362684	153.431338348	255.006614517	295.359622801	136.533088803	144.514228614	188.871611353	215.113511908	290.379714249	104.688950173	232.740099583	164.677184199	163.32367737	136.285436478	33.5707860278	134.940954572	108.67148666	164.297794721	266.037891116	162.281054595	204.269332812	298.13225052	189.563988787	164.146398135	83.8310742433	211.51887846	198.963152685	166.53000162	182.121550424	245.279528629	174.329090835	190.874580771	263.378538577	176.96569106	213.360446372	66.4337142093	348.235062123	156.226996117	104.524353458	239.492298017	218.772476146	174.135454947	245.651146091	130.327363784	268.719121204	227.359557652	175.408188632
301	1	y	0.220142345106	247.403378872	358.380454589	370.710999762	149.830723859	167.213006546	196.131443584	230.514322975	252.532513559	124.828001156	266.719834067	201.430035361	244.839366409	128.492853294	43.4313960078	315.152931261	119.140811332	194.218846432	232.796962663	207.42508101	309.283862123	272.946375621	156.004858903	143.325674927	174.562658268	175.109769249	226.219891091	172.219853495	214.031444288	172.869333964	179.956025734	256.745310036	206.232895059	152.066569401	247.781002348	67.9114150864	244.422811724	207.451727294	116.510631624	266.579765438	237.171954146	135.292652842	279.496424513	136.711548059	278.825123252	203.485158472	146.644270941
302	3	y	0.389721420303	240.058751448	308.286416083	255.168136286	168.502160631	221.69323781	189.215402095	140.999195847	213.535675982	114.383966947	309.512499516	186.118328746	320.726620513	121.516896529	35.041892693	303.43394933	245.043745454	189.292229697	247.36724223	153.506675876	288.382775258	260.733528304	249.958429198	154.096225323	137.471933967	250.480839826	181.535016988	277.646972914	234.11585857	231.013438427	295.755419527	276.542701719	184.787710624	292.812458571	235.957019914	86.1146356778	274.684694148	174.461733681	134.235270825	229.642673183	186.758887903	182.05720663	258.24182129	131.929780041	247.70209417	230.019427442	145.954406444
303	2	y	0.44435081582	152.530459153	336.863187454	332.016887997	123.905381682	193.534055383	228.837560617	238.224916459	253.51621616	105.909745931	318.812235634	170.443207299	253.613762266	103.200223761	49.2980821501	154.833540112	205.08442974	196.762912781	184.11139305	130.756748029	264.233794079	285.021419225	205.17394018	127.726811613	156.342141079	247.963421323	225.462505662	307.776489042	246.680218874	114.019086221	279.359772771	301.986946901	228.533319349	319.80019573	144.446472837	92.8523955956	213.704205959	184.927393418	129.212782325	260.797101781	217.785561985	217.467733578	204.198495816	125.827916281	216.505834408	240.488892887	148.69398126
304	3	y	0.513640392203	236.02733897	320.193251899	255.112270824	154.43809546	276.201010601	221.160678699	187.093330594	237.968675938	125.348643866	266.936276274	97.0620686572	298.608115175	144.617390122	36.0718884661	329.201053351	151.606612176	135.059446841	145.242435489	119.490701305	171.108883005	343.240500248	210.322744655	118.820478914	127.387748707	263.155390556	189.724647683	258.060977414	280.628060041	172.265197832	166.330000845	228.734457765	315.411075316	299.194706403	307.588013651	44.8201238257	316.843519294	165.381438051	133.316401244	315.818544837	236.921392587	195.710460721	213.242292976	108.294275033	272.070377502	174.486793664	146.436764089
305	3	y	0.517688562658	188.815569981	478.169780978	264.169159853	135.835965385	164.951084649	216.928009152	152.819199056	324.011813249	107.032736279	216.841474775	153.481583044	281.699544262	190.520783872	42.5173300142	185.060953914	142.545367221	162.875395471	136.169687798	159.61232367	161.821540048	285.626435268	147.324653372	95.8898629983	101.927267704	120.021396366	148.015982268	245.895703531	289.58133222	200.850901599	202.461916234	290.866398298	180.127351752	299.412018895	180.339477545	86.426982234	191.375921447	174.477451479	110.5368629	345.867122553	301.769494765	184.983221063	235.099578383	116.502320079	242.029499663	118.522279979	180.187194007
306	1	y	0.230966124478	140.571930094	246.104893323	296.939490047	139.742104879	161.616271284	295.551813411	203.784761576	207.378588113	144.280499995	179.017310559	138.413692472	225.785916235	115.846278027	45.7232690752	281.676304533	195.822524824	112.917622509	213.327368707	181.323620744	243.356854369	215.930953063	238.703438531	149.637875798	122.371312616	238.261318391	108.049440209	158.329342721	249.760483694	135.507178005	256.781732514	232.784109224	198.016245997	286.264511461	171.804484355	97.1077579019	326.205206999	163.801040111	124.1291562	233.835137062	188.817903367	233.724074726	198.17030586	109.6079971	239.786659306	201.099379173	192.358309946
307	1	y	0.270503936348	242.144817419	352.867235837	327.904875383	140.358373786	247.460462347	238.438917148	177.662612934	244.274037674	119.128119881	241.18334696	183.801620702	265.509975138	112.229474544	39.0910054979	180.111112303	189.122146632	177.386410055	221.65563834	152.548837773	225.698845059	358.172988705	169.490530098	105.074356134	146.836217504	205.590519511	212.657799828	283.070857867	270.486780315	127.309556801	237.024565624	289.731534555	177.49411095	232.725804451	268.392739517	87.4885611268	331.46152902	202.100087118	93.2894213705	259.977259345	140.962741999	210.706682	193.310510704	120.132993909	230.012578465	201.262530356	213.165056569
308	2	y	0.335693987349	294.303762354	276.94481518	308.515209552	158.120796443	194.630409232	272.336514613	200.46341382	211.642803369	87.7171117753	208.909034479	221.590481537	103.753462041	121.702376072	32.8966238448	363.695703939	157.535003795	177.836436969	185.810451288	265.520957398	212.657949102	276.810951073	218.122812832	109.1356625	153.437217463	232.738327629	207.656892948	182.065581666	309.177793974	197.319575959	207.842695575	234.618735123	219.228995761	265.893712648	216.328967152	120.242410846	338.541879912	212.626451653	139.443840458	279.812943069	226.643629948	145.11795065	177.078639557	147.905370377	284.078434253	185.246007859	162.592848628
309	2	y	0.380737040217	185.98848747	190.370054227	299.060977668	143.322898964	260.216742804	236.289083584	220.249755575	276.219736069	125.088247339	201.21312198	158.742264363	211.387105684	166.623484567	30.8249817041	298.058485009	286.933048649	190.247798993	279.018064845	180.153664817	219.881355087	338.617889395	161.708222355	171.512625591	171.177008355	152.832591062	247.942265264	231.030019775	173.753496408	161.487038871	158.426692196	275.08378184	275.969991186	303.296527849	171.470121977	129.537638984	225.091325114	140.076214423	116.102561143	185.160566251	239.967532141	172.214686139	191.506508264	117.925008154	130.130185585	229.680187828	174.935385676
310	2	y	0.50153912061	240.343794398	390.61617485	259.142108372	177.741239596	243.009580674	276.123229704	137.273346962	156.118914076	141.434073834	321.982446266	126.729133047	264.136427836	133.353859041	21.6489955235	282.059622508	116.622750758	134.857862541	247.853569925	213.975816419	211.627611684	237.518061873	184.632442622	170.168196717	130.189207342	174.398760977	234.879549501	168.384305809	256.372311379	173.754653791	141.992240189	326.55352909	299.953192258	265.906163813	147.008284581	50.5406216038	304.293763561	145.564169788	173.490512576	237.692585914	296.078208945	228.791905158	230.721563814	77.5643705522	219.656342857	164.944720043	188.688762692
311	3	y	0.608573619802	193.824302117	364.730786669	232.213101209	141.39275932	236.129905475	318.994589512	257.526304505	288.835530021	86.5982127604	251.695330745	226.711417064	312.130759635	153.10325441	51.3745420715	294.096564976	208.000170134	131.948638859	216.393763485	133.685316377	241.625875768	305.820983765	293.592298153	141.156257364	192.657456358	184.385545781	215.986462559	250.779253237	229.523532095	233.817713063	223.031094263	158.703957667	231.456184079	218.531166378	182.597745492	92.9950232033	276.237736062	187.199126553	133.831738438	226.500904114	187.979919222	198.20001329	301.612370274	164.810077222	212.8849962	211.618503407	146.588509254
312	2	y	0.286067276295	300.374312671	174.769332885	190.717978282	151.060488284	232.357514141	209.902583432	170.750784539	227.611577896	118.753499822	286.064786805	129.332525687	239.623686178	174.847401691	34.6263271523	168.099510394	226.033038306	123.381423052	174.453295734	168.26128856	283.290380138	351.008020855	237.157974744	158.615872353	152.470909341	196.012648409	250.308786042	287.705470531	223.634406063	168.696591005	228.012877316	367.460264967	176.265797248	321.25903919	284.508550516	127.43327439	252.838943582	136.205912452	108.562759193	318.335976924	195.247049062	210.571521755	239.715316972	163.219826018	157.809563871	168.594501841	109.260194353
313	2	y	0.39527500919	203.534929508	315.609659761	160.580409228	161.019391781	285.327904038	264.98044748	226.446881718	253.903989927	125.554417802	224.766795453	177.028832028	283.639709268	155.86693066	35.8377571737	160.58490681	233.748858992	172.005687374	220.752608451	206.472571556	233.878124788	200.830699945	136.665700695	164.35788516	160.975163449	199.576377564	186.361671195	216.159756496	178.499012685	194.830867337	232.278781185	283.338754179	238.437179628	183.229144818	182.005759917	96.9725703009	331.051038915	133.643025552	125.264998168	240.953738521	212.527819687	294.802594569	232.12495532	128.365512828	270.363136221	275.054557777	169.471980547
314	2	y	0.537823043907	214.847467445	330.910626055	197.680276377	147.665000879	174.41522378	224.570354377	168.866224061	242.840702172	138.4516743	233.255522479	132.349276355	192.031184583	96.3707975738	42.8004951066	240.331816626	178.63077173	153.130659103	246.283331591	162.554739143	277.306316062	283.821944849	196.229022558	160.434128923	113.350610267	180.825010728	169.051868454	179.30425508	226.133482235	180.734164596	259.821236259	301.150556106	249.303974089	319.102340828	157.385854781	105.904805552	219.835975227	183.590634927	134.896856405	323.350387341	158.609814987	122.857894889	169.506618904	196.904030095	120.721697315	215.660211817	179.889585868
315	2	y	0.26498702961	206.600342089	285.49427099	238.098700101	176.686533041	198.127574515	293.421632433	229.364014973	163.418377939	92.988150601	322.508930479	168.909224078	286.807243286	170.475726463	43.9598147036	229.267111652	177.556418452	127.662352161	280.843654756	202.963030217	183.886756034	337.94019936	193.27791567	176.238861107	133.326481073	149.108779115	241.900622913	200.822938474	195.328763281	181.962286689	169.296383409	316.543080319	214.126327953	152.651173381	173.648870246	64.4388206061	231.795206245	166.952959224	148.823720033	288.732770288	113.872468023	216.236497592	120.92210937	145.667150838	202.538038079	261.960300815	132.819962501
316	2	y	0.524492756353	215.708368176	343.968277677	188.257716887	153.07223302	247.772401425	261.029731656	271.991261974	204.354674403	138.671111482	218.737870237	253.21825624	241.486138887	136.662720522	46.5403476996	252.845290489	262.236751999	126.431047817	223.626426043	181.226529563	224.429507777	293.682037128	213.452621624	114.982949956	146.409207135	207.326339402	266.549922996	340.390310754	252.959513717	132.216754886	180.38075544	284.116565322	227.346436153	163.119289834	163.551394527	64.2370188845	254.962781062	152.068975493	135.314991878	266.754388188	168.287456765	132.640611499	252.673360474	153.815446426	214.316576625	199.688892872	110.094231879
317	1	y	0.32909228297	223.625582542	320.439991026	177.800691848	171.993558979	230.894695376	292.388290605	162.323272411	195.188869403	158.860524308	206.003978701	120.609468245	244.046306833	152.833613186	43.7329580252	221.545340756	180.683541123	157.444107004	127.286696199	158.769915159	265.899166041	232.20486063	166.191437396	164.852546879	142.209751532	239.940341197	187.217262129	234.995966486	254.421649253	153.501373676	162.638392342	246.516066996	283.086878291	304.998186785	244.597927346	73.7168628605	212.709477779	198.442036495	89.1787804487	297.907135511	189.191232851	231.82751534	220.810126055	105.559787544	217.18280992	273.830173061	164.12745437
318	2	y	0.453455032187	205.907383039	250.625122495	307.507456362	144.332256016	154.78389691	209.779654948	182.964433272	209.334133919	121.851421144	213.731892599	205.318196201	324.926120827	138.423889718	39.397997856	285.44975302	133.892261109	166.089689033	216.203491339	207.454438808	216.382613615	196.889750966	251.758254662	109.199881121	153.051316691	187.332306537	123.181813685	331.527485077	222.774442929	197.803981817	174.019643646	321.186991067	213.057350182	281.204867364	179.516808755	100.696526225	221.22504364	107.994289014	90.7423674769	256.892944425	255.195001044	159.305633502	259.338692628	152.198776668	256.070635643	227.222923603	136.293366501
319	2	y	0.246033426117	220.770899166	216.56583252	251.29219726	180.646834876	201.151701595	285.93624961	202.453107068	230.152470904	131.31614459	253.176816665	200.833560094	260.265232192	137.809690938	37.9410086648	259.006286023	216.34519713	182.677161944	234.03899785	146.844213741	301.522878459	200.425567993	131.980738331	146.13510679	144.265396067	195.338258141	163.648420037	264.273739279	217.074457244	162.272491987	197.31256337	246.56642943	204.722914594	145.892467223	130.748053219	83.6807512636	371.835638229	172.466957286	85.3887845752	331.264121565	196.838051238	246.662209946	200.561094062	137.374690462	296.651762102	269.233802314	170.957106947
320	2	y	0.55304261639	292.242047032	290.074504823	273.55508072	147.627950672	180.849684855	205.890590624	161.140394029	216.048267471	105.242942249	211.819776098	185.423512787	274.803376442	109.161944605	36.092398932	229.89979768	133.500944744	143.228699328	128.04454028	162.456482093	153.296077073	283.937132584	177.376295345	148.361917492	157.730139037	256.773065466	187.612171902	293.043166114	212.387295628	214.579717443	134.565585571	342.527760945	209.267185017	279.976767746	107.80736005	76.5516345128	307.404015655	125.18934393	184.429258848	282.942424195	210.27682927	292.818502926	247.032258179	199.172394793	311.210405305	173.153121217	112.454845483
321	2	y	0.309488104445	135.251847159	303.00628443	189.517433633	125.641189266	119.405621544	264.857404742	189.086758298	214.242196414	111.977903665	277.286163969	154.005581394	225.447944644	134.306929435	45.9460531579	162.071681398	216.04243132	191.382304376	218.824803848	233.504247813	261.034656498	315.535015949	203.314011208	164.684409865	172.319134527	288.662536928	168.508948842	250.868979416	243.791912688	191.348066864	257.771733197	202.559612447	199.344720753	277.273142935	260.441185839	80.7705179514	250.867871845	185.633091903	143.828348018	331.190363099	183.328789609	251.143224652	251.855728469	167.012524322	230.697582249	276.143302334	198.519836706
322	1	y	0.316959106329	166.772225782	256.381900469	259.072366394	188.708849567	235.105370885	227.571083175	167.158210872	191.468391881	99.6752136601	262.720610833	109.055744956	224.537997932	111.650595721	30.8891728942	228.984792695	115.857204294	148.592253618	199.129746553	153.991034061	250.032476034	219.467821716	242.040007107	193.969691031	164.646021887	201.674397636	155.917070225	301.346109202	270.345696	195.479787631	217.854965183	234.513936909	233.70109648	244.005877882	280.361875324	123.553755683	283.900859378	158.092734718	95.6178413065	259.735824578	231.057793809	175.49317308	201.746765285	103.900417202	264.775802993	277.215302351	123.855639595
323	2	y	0.544686250723	235.886540406	422.085203139	231.243263432	219.050712763	274.05103581	279.166325944	212.477750432	299.942536612	106.129626937	277.756112286	185.538371574	201.274415533	163.665703937	42.0182203324	223.437623842	190.386087578	152.243172888	248.930954768	206.346017054	208.789160954	310.960454744	157.527621669	139.852422614	116.98387202	114.835270847	174.211535366	263.490243246	242.012301085	173.50949596	158.607166524	285.820836088	243.728202899	328.262782822	201.495106411	93.8142016955	308.291664918	145.080457025	88.0240939629	212.800138055	195.619923375	145.53516287	159.177885245	111.175351576	283.124040409	208.975175291	202.362817908
324	2	y	0.344918012674	159.134461874	272.735081273	256.25664899	217.985589925	241.98441763	220.049771857	196.175331708	213.804997489	95.7450870322	189.770990772	163.535544741	220.828518569	235.708649908	42.2441324981	286.925787125	202.585912752	194.078491585	88.1690276452	242.302652318	228.737490841	308.499877363	200.96056934	149.651546689	150.77932158	137.865834223	147.115306572	204.680862472	215.100440798	159.957737361	177.511827618	233.000150421	188.976820321	316.468769026	172.11177956	101.110759646	161.572861861	164.381861154	139.659927101	314.082007215	168.844972083	274.260419206	279.380909924	174.958233286	265.932395546	248.492087609	146.811123044
325	3	y	0.586545054873	236.546398131	430.2577234	305.435146046	119.881317059	174.244669601	206.477045591	187.011018387	274.45990651	111.645365847	270.012457597	166.483722348	256.930247722	100.275056453	34.6416993572	224.982670615	200.552336146	170.840782906	224.674758175	180.420038515	220.554901958	222.448081822	225.935316537	175.683142693	187.355600787	231.438821364	182.436988897	230.443584845	242.828706904	153.649449293	185.653644812	221.794281523	166.532616361	181.469334342	211.196531756	84.7325128695	366.41612613	234.288174879	127.232070587	348.624519143	327.085816913	249.450952436	227.857587816	144.902602881	239.990932705	230.59104036	130.240781325
326	1	y	0.210116854093	252.042827188	321.387596331	281.67517809	134.581905709	203.015969089	272.637638873	136.135714837	243.204455676	68.0187861551	259.919052171	224.158989326	250.984187582	146.254266069	45.7585429552	386.402974444	187.093894067	179.966355406	175.884914794	173.38035732	249.147147932	264.538092714	177.846972163	132.45521635	99.3994763023	218.999489297	155.248338934	288.990978238	168.344705993	216.19060231	192.499091678	292.779198975	262.694728689	378.604501832	227.783056239	72.8959607834	253.104792283	198.453678189	124.000765464	170.410962333	157.321024287	244.907759956	189.10077248	118.680594999	253.60280759	263.845644453	138.767721001
327	3	y	0.523124568339	195.051396957	247.164762813	379.09979598	154.992022433	215.305703277	114.306580602	226.736147798	198.934064835	129.917736567	178.702362524	174.571344303	248.972403866	156.298829223	41.4737613236	279.846272735	208.828106572	156.300943577	275.29384802	224.986321203	251.885277384	251.234421811	171.087900038	159.533978519	148.527027788	191.013722795	160.428211663	226.440763249	309.804372623	194.165556061	255.74651544	285.232457909	208.228513228	228.133477974	127.404275756	96.6049976204	254.984028247	132.179451382	129.113871275	204.36397337	106.995856737	230.060080502	254.345950303	142.002197477	250.659885291	226.069546556	138.729304118
328	2	y	0.276349995475	143.510091677	341.411022208	202.85707564	233.998508792	218.786835157	304.97571814	196.143125333	302.303477588	143.921443974	174.077933155	142.684405565	292.848814145	104.184528074	51.0838790641	283.849569242	136.071461819	193.823473499	184.020791889	170.914990396	230.573038137	281.516432485	138.548379594	150.452117222	145.279006687	204.444011559	133.777370212	300.805228367	213.803769367	197.615725256	202.340671539	305.304323225	233.127395023	223.209780235	275.100684954	104.246621466	302.190740789	199.923952141	157.801591225	208.74477046	225.947312188	226.021737628	221.426802229	125.356899126	220.680535229	193.612868801	122.25050583
329	2	y	0.39572678374	201.170135161	320.921019423	278.286406108	145.127522793	230.32755933	241.693566823	223.35000798	239.429807639	164.02783665	234.030057933	125.206217406	326.286141808	117.882766722	31.6251469828	283.904634842	171.632157603	176.894345317	171.927099216	194.936402506	232.797504687	364.845917497	184.342496837	154.078756766	164.158075866	246.695178455	190.931312614	241.704947935	261.156401105	197.961635544	226.555167358	313.156662821	145.157280974	443.4877426	202.205338944	116.204377124	316.252246213	231.095324609	143.827602541	308.304165522	165.449842493	221.266538163	227.438998008	169.895147458	148.305244297	217.363931283	148.020540305
330	3	y	0.580289853107	248.977007306	326.123888368	294.955031441	187.071530124	212.013642394	208.00867728	185.496267604	256.966184923	94.9155299959	220.818811793	176.877012589	153.160821032	123.550552871	22.3511821662	251.061089677	229.02197881	181.350528223	205.348127501	251.062990968	187.22490235	373.123771513	228.935295099	156.551380875	107.940857006	249.756226795	224.050710128	251.84374218	189.233501948	124.113761665	181.533715895	212.644093344	123.64889978	303.196393601	288.214758055	89.709414209	383.8293512	223.02348552	73.7347779488	307.475070057	211.790361754	298.411225823	233.619827325	142.029915268	228.270557849	236.177496228	192.916870632
331	1	y	0.214537672348	277.661680636	358.388363739	265.565774772	165.875354992	169.480338672	170.427040335	249.954132027	225.365843188	84.7375958428	171.199358832	133.751681921	263.221905263	213.356582206	44.6646657185	235.260017427	169.544418484	201.029857758	192.307885498	146.72360937	178.758220585	435.845681022	220.36668857	107.855843891	134.306825971	156.557656675	192.706305373	296.995373295	233.787656205	166.071195613	253.683574518	249.78783424	194.022712375	180.922811312	228.513790786	79.7931715608	332.989596666	140.423296873	116.731553619	175.803823439	193.352238094	170.813188083	215.639062862	113.192396939	243.92067703	151.097443969	163.184374818
332	2	y	0.378565142375	211.271481013	245.340223506	385.763727477	168.492867035	120.681278168	258.323009757	161.862940397	233.844572886	133.259309225	217.2075676	157.121147083	273.982267241	147.785076749	40.2213223945	345.933568808	238.691659095	197.226966253	213.959735484	108.78918721	302.727938098	244.00166616	220.925658708	178.39313504	172.874839954	240.345480524	178.32928803	254.985215385	180.812877578	169.857414971	169.644136473	248.800314182	271.44363264	211.148523865	245.581085361	112.139391246	191.44826973	146.468214575	94.830428096	245.32758623	220.055857722	235.355044625	173.015268464	156.6855613	238.029024519	208.033515123	175.057254805
333	3	y	0.471088222635	235.706389887	340.87375833	249.928145615	107.928423526	204.224314719	300.777409265	223.926063012	294.022201042	115.40204489	322.977801637	234.453190613	245.305834849	158.710596097	26.4141685611	307.211346604	244.110370924	185.815119154	124.051732176	154.77238546	244.889958699	260.882989634	221.116821572	169.475154241	152.117361907	204.889021764	190.769588942	221.078509588	260.907705452	157.534120128	232.882261738	219.653406612	192.217672019	315.200471607	237.987174578	59.4036474991	333.93804206	175.404627685	125.105554075	230.689464656	288.674888677	235.224366678	267.57080113	110.635617618	124.565969023	258.80923829	196.361257669
334	2	y	0.421777690669	194.120297134	293.785326265	410.723535265	177.418144612	229.822800118	153.52340835	140.7260246	180.72867596	91.7056453681	294.723204332	201.581586197	316.553197715	141.142064569	29.001809361	307.532010239	247.909572005	208.048007452	237.918739346	178.853607853	300.948172095	282.381218508	156.888801495	104.620894633	207.509069501	189.456793381	114.205443699	224.722191496	189.377245009	257.444036688	155.480364898	264.309986457	188.99169734	278.570313572	166.382387752	106.410594522	214.338105701	107.803009701	162.090650346	292.830583321	185.102154334	237.055300221	198.447697067	116.866487138	157.184057932	158.145156791	134.220166645
335	2	y	0.339038830871	224.826429657	419.905678995	277.377724186	206.692755199	135.240738414	244.457194486	140.678407331	165.977176467	97.8736212132	274.482583477	262.347578853	262.304188267	170.568840345	19.2753288588	287.088210612	233.79102062	110.897987567	209.83775827	228.30422819	276.035805006	202.212323088	206.015270295	120.559268253	201.331378525	207.401388731	217.273962663	264.277109078	196.272355808	134.262167941	271.294452255	267.483702443	266.498495897	324.692730246	339.976981309	80.6634702689	337.713299426	126.173066679	93.941198727	231.979721902	279.250785449	206.757038592	213.676412231	160.691889773	273.577076564	218.496555982	132.20916707
336	3	y	0.537459378549	269.57960248	364.955875478	270.869210509	136.319592123	202.701429647	338.411191624	168.112371428	262.031281065	125.811254164	188.376370349	157.169261721	267.244000336	137.44161095	27.1094855306	197.724886086	150.968799672	230.492418568	241.694435167	212.186716754	268.965515144	359.305344054	103.306149873	143.405931562	94.66496158	167.778111459	230.946676299	203.434336003	230.925640384	220.001130661	266.660066678	255.544453274	199.148417514	358.029488937	233.698206885	99.8896623876	297.809269289	156.157814221	167.11343312	267.69429549	169.630431605	178.587880534	233.421546288	127.333763133	196.751859575	238.825324199	170.093796012
337	2	y	0.279660635925	219.747642077	319.485092735	323.396256055	151.093819562	171.734899088	253.483046988	180.509039467	235.037665806	157.11091772	306.704028263	160.799966475	218.472345979	126.601772222	51.7371190774	268.219713575	222.649398864	162.903593978	226.183587353	234.664253591	140.646085198	300.341293215	216.522132995	158.317903312	164.885380213	196.12588086	218.363437455	249.863867031	285.576565623	236.710997051	255.028217814	242.285930012	257.112728525	397.821192356	160.56459397	85.893532927	307.950636102	144.570472385	142.896086001	245.969237796	158.056974043	204.266125003	224.915464456	95.3979745622	237.63519772	269.584973887	174.254376743
338	2	y	0.319192119462	302.641881259	146.917430285	345.130753545	143.678959172	251.581552826	304.973816511	148.886814981	252.138469048	105.443502652	111.470732051	110.661592291	261.385345754	151.087551835	30.3861674897	289.529924287	221.791813708	172.17308134	170.433038934	208.523681582	196.667109821	253.54393276	171.258202146	145.865114799	175.589639793	153.82790831	240.527306347	326.613909348	246.607259398	209.111099359	186.687137525	311.102349927	251.350040619	384.893644015	180.689406372	131.70981611	333.125975987	188.841485181	127.992228172	229.933295674	237.786165689	243.559555598	227.975438316	171.186469258	219.475411426	277.192144937	113.352449333
339	3	y	0.644515217238	239.98316122	323.680505246	298.394341373	219.915172567	196.896348346	236.238381864	211.154729558	248.277659528	93.4831896167	315.572401511	221.612328707	216.237395566	150.549624953	32.2811754367	274.133717354	262.471372367	153.68023459	227.544288991	126.729782339	280.179439944	298.752489641	211.718692993	123.104449661	130.240735677	153.388599444	254.938355235	222.596057589	281.422425471	141.538868681	177.282252448	319.775194166	233.517180966	298.987449285	279.389701997	77.0453261532	185.319785168	168.192525688	188.228981974	223.750854846	220.622946779	116.760618543	193.190762986	107.325081536	251.209100772	206.147024131	184.730016839
340	2	y	0.469831245069	301.417701188	252.018328753	267.395408396	178.563296731	208.69912483	340.145683846	146.595593315	272.133074188	136.057389403	249.966287904	108.547233709	153.725114001	163.009124663	38.7165030468	320.551022407	189.128999553	99.4219237709	159.325713054	99.515849123	175.292477154	265.575455486	162.513528146	116.505435228	108.356555741	172.375405536	184.726442871	285.702512519	231.285258515	183.673296041	247.364794543	262.51018812	308.047003076	394.623580886	187.458284652	107.928501784	286.172973697	146.906076449	90.1080873547	302.393463349	231.138203231	255.585032067	208.190845338	198.429325606	259.70510884	206.341887413	78.3626839129
341	3	y	0.501435445283	224.114511326	359.821178042	337.565998874	114.46517727	239.553814532	245.552396798	142.445087014	168.971002663	104.057042678	349.488174236	244.043157954	200.825021264	140.592484206	21.9663611514	293.045544847	262.830647342	157.396902463	154.30612181	202.692395229	226.131539326	320.985984734	209.925288492	136.912771503	132.991530947	173.871324877	180.329566181	202.78522636	267.343293626	213.109326127	222.816598956	308.805188194	245.440432454	294.976388011	101.247748826	77.5226380868	325.65917667	190.437970328	134.730030856	245.360788729	135.064487223	215.460016252	214.655772331	112.13121655	234.960573888	228.736446595	222.370903916
342	1	y	0.224810395749	245.021675093	298.89203133	345.101514928	129.903429143	188.037423425	233.902339632	204.278033292	211.411295194	117.292875095	227.816459934	142.993896852	193.894338067	191.269243535	41.5064957002	225.049323342	181.123088604	158.368683555	175.428210428	164.732981213	215.230074657	470.453913528	142.793367928	174.504855576	153.905540975	215.30574609	145.334905371	218.08073323	239.047655542	179.107642384	200.749212217	286.487592803	279.244704653	248.482087597	203.888439463	142.459793793	206.886844862	163.041786134	124.077508418	236.416141154	232.286939563	253.875896389	160.664921317	155.680692235	261.971735143	160.159347974	202.521540578
343	3	y	0.67748109675	226.357101051	337.033742054	237.485778223	97.1206827189	182.15154646	242.65821013	183.519747944	210.289713008	127.079207171	257.20297257	223.114257009	228.396997939	107.436617034	39.6027086341	311.844764576	157.877982029	112.079336573	222.719056148	252.754907856	286.132506125	332.1720926	166.613402433	143.490182612	139.077167068	194.986551355	159.426302285	146.673214486	305.372531223	182.46395849	237.417218281	296.195153278	186.715692968	347.81109774	250.8355639	117.633703812	314.609277719	79.053053888	94.9513148239	297.160744915	207.978380596	190.232830529	232.867768352	139.463857105	193.765090222	142.924575451	137.250890405
344	2	y	0.622839064213	192.760276841	420.661981253	293.591223457	145.040642855	170.096464768	188.239457779	156.805676738	303.391050154	105.667266902	244.033945281	123.436035454	292.917950617	123.447212643	34.7873501489	276.4026791	185.542758506	187.556147829	158.237061158	186.870117139	247.964696734	222.859011918	224.245019433	145.063919908	209.853925932	214.516894157	176.932180834	207.241899107	144.997104175	190.289232202	240.234423091	326.205505153	258.212997818	253.696225712	230.898412989	65.82418201	302.640920893	181.102361393	189.33267183	353.560990535	140.813749038	249.908536728	194.179429002	160.528742864	255.077601865	157.521201873	120.852516359
345	3	y	0.46726906524	295.732752146	242.715766473	300.666362959	152.972477469	210.741751867	167.500626976	193.201509025	141.241220158	120.438536526	210.527594965	177.703928655	277.282844115	174.476243938	40.3943555152	282.290172522	211.849494411	178.370110224	243.186454309	153.298166639	194.573667689	333.005566942	133.513458253	133.7040632	134.074189059	136.814097702	258.660457503	260.169677464	297.646603241	232.18463546	182.439687714	219.427543976	163.928547418	320.444390479	202.004449231	111.278725019	337.706793265	210.670466463	127.167739291	226.502267887	191.53923662	234.599001336	215.828920425	106.861654648	260.78887843	221.01399012	137.110776147
346	2	y	0.259137062935	299.025222076	261.546799056	308.453701518	190.545644467	244.356505006	214.759235181	181.724537008	293.115883086	154.784097648	268.725230896	126.122126963	249.527151609	164.09107984	37.2088461333	260.468279558	210.525283896	141.275920323	287.965538065	148.879260988	180.367368324	241.437854967	131.216942234	129.75256075	118.089869487	185.77337827	252.359848708	283.616345949	198.839821845	211.910380722	208.792284883	193.935552651	195.16192359	280.002922253	230.753853667	75.1416158706	289.219632507	156.301398012	128.948274855	252.905068804	184.142611249	218.634899443	165.182480595	117.861223117	176.412125764	225.807326031	140.780306688
347	3	y	0.657093151026	176.625001859	482.630943278	276.243799621	170.589790518	239.107248985	330.623388028	245.592242625	303.256426705	142.442311055	348.952670519	194.375508824	274.180343953	150.385549189	36.4266885729	225.099496442	203.818446485	187.790866688	210.42475583	208.15610492	220.227938527	284.762920802	182.570532262	154.558939413	192.279046801	190.915328216	171.90745575	235.036525464	251.74304946	148.738416841	242.380808378	277.551970232	197.631754994	378.617596053	188.901500795	78.480645364	314.589237157	168.366452272	147.928026856	211.466870552	238.45037715	202.806698992	186.558199996	152.715273959	226.706258017	242.160529297	147.215484522
348	3	y	0.664482820876	231.182818415	285.852039092	300.156898168	186.545183289	286.93098582	297.977082906	117.52102393	206.735110192	114.428315959	208.437806283	187.124119452	220.048868532	178.770270864	42.7162758138	293.479509927	207.39969017	166.420270257	203.865809629	179.252567561	322.753123675	255.054221197	261.79225857	152.316405077	193.893526039	247.950821556	171.912238436	232.373645399	280.883081889	121.45471457	217.163205389	270.64132964	229.0945537	388.756966752	258.236274089	136.868036482	316.295250472	136.797984002	99.4174062971	165.139561632	133.101153399	272.493693508	257.941376724	148.542689272	234.413856461	148.957255682	155.362659544
349	3	y	0.438047720944	219.070166851	331.652315648	255.983725969	128.904023427	217.471218069	195.035059948	184.914508677	246.251758078	116.409663768	236.52595729	251.226180692	225.726192824	122.748241314	46.433080005	241.580799728	169.038746543	133.012067099	218.77619521	196.393460166	254.979770011	206.689941009	224.952321	99.0410468262	107.432417305	218.859013155	160.746316166	158.886705312	206.210057917	184.486702141	176.936277241	144.343424219	244.51379036	220.21619838	206.992490364	87.1230192288	229.604823461	222.686745264	161.580911105	187.107774019	141.801529077	349.980338527	198.947171659	189.501133107	232.043884562	140.093292365	121.058369255
350	3	y	0.647467974767	137.367492298	400.477021131	353.541633634	191.077574114	214.00593172	314.548330785	208.517203256	225.191500589	102.396427589	171.172100401	140.147910274	305.445238369	87.059322411	39.2767182253	286.417606322	136.132903018	111.442355955	164.737954762	147.176863517	233.603025226	394.237036066	84.551586677	130.388641499	111.313570144	172.493949393	238.118126206	218.367216961	223.775315182	151.183928253	216.651045267	229.990448861	204.999432104	249.507678126	201.86287193	71.2557772861	252.659008091	131.102262397	128.654500737	340.330720176	230.983621093	255.763194579	167.116237273	143.847271144	255.047998266	242.329682787	162.220534318
351	3	y	0.689509523574	306.342482127	325.766633155	184.947108716	195.70326535	129.965022518	325.554408784	248.100872644	214.54461272	126.031317126	267.827443661	178.325766952	353.087550678	158.344749118	33.6071824461	312.457548859	193.564557359	101.77621511	277.569407138	245.525322117	216.870423125	320.270708004	222.211110135	96.0259710869	148.596824814	228.116224692	242.741255632	269.856261088	245.405501654	185.657782134	123.041885837	238.954032586	257.730915614	245.27709014	208.804561782	94.6250322994	360.792423883	181.650707742	115.291376957	267.760615358	183.227333764	321.573309415	210.342736213	163.707684354	165.708293828	193.596808133	170.567099951
352	3	y	0.583460394024	189.454189914	278.081719777	335.071947604	154.06044522	164.857277002	239.291425221	221.423745691	224.440125515	119.439451847	192.431225361	159.283616112	248.089617417	46.9256467527	36.5075187517	357.289285122	171.004876994	227.872596089	163.540064538	222.998799528	169.608137697	230.331610333	123.362795882	194.838899871	199.939624988	222.785840472	130.542784126	249.66067023	294.329300908	174.855340284	214.101380055	248.324551375	265.32023159	324.834122915	137.74733095	76.4803744535	267.083904511	179.006684217	145.669647698	279.094211777	180.864040706	264.184399704	188.985170765	111.807062024	279.801382395	147.264852469	132.278884278
353	3	y	0.511384303471	175.445957527	313.160101786	303.52994648	150.605108602	186.224450563	309.970758552	260.266579588	245.925514467	155.412896107	232.808550428	249.88724848	295.067740777	140.886082609	43.8553853854	199.0116565	209.256766598	112.508323178	104.717779776	218.00363506	155.132350025	202.108572298	207.224078037	144.330801663	138.746440186	131.238565513	236.514184622	272.067163063	221.288057607	183.762094589	233.73531152	283.544259579	231.335409785	257.631620521	219.988769306	99.7622481953	346.304579974	166.396835609	112.760097093	263.439353623	226.086894112	235.227217981	267.680272663	119.689858838	255.4077668	197.735804955	125.206507888
354	3	y	0.466726992769	302.400669792	265.313177193	210.113450235	100.644214345	206.96402077	127.024874156	203.611519682	140.892886808	103.650053537	160.077543455	180.148666784	262.918249198	152.204009445	16.7941735372	365.453705943	193.086526198	123.128629003	227.845412868	180.977622456	262.019164515	259.927834597	233.359879965	85.5560575995	141.446081923	142.368777614	192.572380742	170.744028195	188.757454189	171.721486518	213.522025696	209.287242027	244.909027376	189.855133879	250.856798901	73.9187892295	291.500075297	106.82402991	127.467252136	235.87923195	232.532150006	206.079403514	270.78456729	158.838798958	249.076853597	175.616115075	150.226748756
355	1	y	0.213820085094	215.391974242	372.979583974	356.210824499	259.336973377	257.572218266	282.713511323	165.137257966	172.654283045	91.9144532435	262.95595606	112.618550228	261.403479884	170.108932004	39.1412814845	340.213901092	222.207950813	152.0459642	246.929359981	163.690944568	166.699599524	231.78658723	165.282616519	131.877773829	138.909900303	199.779669436	232.884321411	268.991031299	219.836770793	228.349412157	205.021116815	230.172764053	273.75063759	356.068356365	181.716803972	96.703301562	183.863861213	162.077783053	102.637081906	226.774343236	240.655435546	200.80126654	228.27693182	152.542249131	263.970716602	229.188791978	157.596783962
356	2	y	0.382668446063	173.619990406	328.37881632	247.591886049	87.8200723298	224.679754764	186.524654793	183.395285056	191.678474843	98.0149567189	318.257999377	200.520492858	252.731282467	216.697450451	35.3369458867	294.955878372	240.2704207	111.265832364	213.945873216	192.29803886	201.449329741	168.599755352	194.493410528	140.415183908	174.639700506	194.889478445	109.525528567	214.816997632	251.101343443	233.408400096	292.167412242	178.813618089	217.89572071	332.528543703	217.223087655	90.193565845	324.946595776	150.249507703	172.150545097	236.389043392	199.24138826	156.644804689	257.019375922	181.138059512	262.088459529	213.762598931	149.356382025
357	2	y	0.29441193326	161.621900129	335.603833965	257.646395139	190.112598077	215.364583645	267.199055476	194.508655749	245.038115965	131.618279117	258.598572882	156.956110895	267.176274747	95.2679429161	31.6926850858	391.664732468	186.524788876	153.052978042	216.940479391	164.72476454	275.172105035	144.454173177	187.498581009	78.0009331535	171.596345627	165.642140112	203.039346411	219.879585833	234.635549244	208.724830062	168.529718896	358.034167956	193.697162795	357.288119244	156.26638196	100.132737112	339.5849469	268.574494446	105.64510821	320.157093214	176.90023911	116.588801976	217.982355922	136.751139032	149.540431486	214.985972235	196.27443673
358	3	y	0.693265557931	281.242624913	336.434976616	290.437318961	184.212484634	200.744354615	201.044311903	278.167843977	212.809220596	114.620309473	174.21035476	150.866216066	176.053583348	183.550172374	32.1463248622	257.180721476	189.741303501	146.440446828	194.494023825	138.121665698	212.507727356	394.120736355	174.392852982	119.695806597	147.93873607	186.924835236	253.55248377	231.137569696	280.041440337	186.974700943	233.780274728	302.033923735	224.095637761	346.026634654	230.157774763	86.0874022772	281.918484627	204.787584807	112.978641984	251.322346952	325.42228962	283.238782951	226.838142674	181.865379514	259.536364249	148.244853692	179.084822272
359	2	y	0.424353635833	275.75244606	328.726384063	224.382362447	164.809560118	275.602107452	248.214077715	154.730744379	228.004414689	99.5750606378	242.580658057	130.068219982	291.629193487	150.548810899	52.8396635605	257.011561487	224.593028791	161.390810501	172.673878798	166.787688064	145.143300432	276.423705076	182.61950852	142.772382765	102.949593558	211.204828437	176.866183798	196.485658964	110.392543712	210.827993545	260.199031692	307.194996071	183.438119829	215.640392155	225.867719692	71.625989305	238.304718236	105.067652207	116.893346254	273.473794682	186.536933053	188.044554436	144.595569639	84.3040487556	281.537447371	188.49964629	198.202721622
360	3	y	0.695347312789	183.58714217	349.35976706	286.585721025	112.736370324	154.023575801	117.350975133	175.937340644	213.487295219	105.251364387	267.981243606	162.316774812	282.755213843	123.457144555	33.8183708386	329.448736661	166.027306779	159.650543832	214.129467679	127.744403283	173.03310726	359.595599007	173.511339839	175.632827755	140.011161477	207.312767102	213.092389346	192.86213142	219.732447768	195.746316353	104.517239132	259.63821254	257.664903057	274.589476332	275.249427138	101.256876597	215.805755531	154.270046812	118.677657177	266.546875919	198.491333888	280.675433147	187.641629188	131.970265328	232.79560575	261.861831901	192.509702206
361	1	y	0.242081615977	212.714627936	377.96248698	178.329345815	124.617440557	218.612440488	319.762227023	201.682269745	177.516857717	108.219460871	290.413725796	32.9090886162	231.466965409	138.645980724	33.6212562851	224.760774173	202.357306997	163.079262745	179.586613895	216.133739426	98.8012975815	223.784166291	183.544135884	144.891212176	117.091334189	221.332007612	148.362549009	262.689431753	250.401162437	159.269457194	248.775486613	232.939441756	155.634020567	190.032080848	240.797636999	83.1281628378	263.123578859	211.603320343	136.901073423	396.361254351	195.939137212	260.180175097	185.961862019	112.048799871	298.286128301	163.585096274	179.321437649
362	3	y	0.644412845826	256.703800267	199.753427298	300.907480932	192.263165433	283.909057573	219.869209692	76.1152754718	285.774574858	124.790400569	184.902268238	199.991097555	315.372793947	135.745865378	33.1760124977	298.384671916	191.103601048	123.304239342	287.755717289	203.150922539	127.970991955	208.049812188	154.658464521	189.706257104	137.661844412	224.740349957	222.118137683	237.247749501	206.015027476	246.133439975	183.438661433	190.488998368	170.505676541	162.663087128	247.932382772	129.628854202	226.092622941	198.914307002	158.975247217	257.08042736	236.467070135	249.314112966	238.950514932	109.242251516	261.420034081	135.616167421	99.501749636
363	3	y	0.589280302275	306.090257009	366.130607579	308.382293305	203.869348077	153.94673669	270.993868769	172.695971404	267.567276977	92.9755199345	133.139500444	177.855313915	299.570146819	170.568884441	39.2753380213	341.282646502	179.498773032	235.326318957	219.321410951	198.763355214	245.425039551	298.456182916	160.174468655	165.417522875	110.182559485	155.850174412	124.942281965	223.121153217	340.090953715	130.936034694	91.084538307	259.734054144	179.565569262	264.103952278	254.77057097	114.126788442	223.227979353	175.522123877	110.807591251	281.68473325	213.031113788	242.191779881	221.426369504	155.294724019	215.998943556	244.236552625	161.045393048
364	1	y	0.355235689982	246.381112632	305.32978621	336.592854298	165.854757863	232.032182944	212.033519962	176.21980368	184.928380662	154.038029704	189.166700372	145.758016259	322.245165406	116.622027996	30.9928107117	331.033471397	166.124930544	166.403860626	237.06342662	189.929357585	232.493642392	229.095724336	157.801207089	143.6129557	140.471425542	172.109456148	174.057240135	246.133047983	345.415839169	160.210401288	207.055919549	307.526578495	230.350235021	274.799336487	312.310607237	99.3131930895	353.105291806	169.439812304	131.975099773	300.803837777	185.794028398	192.765191156	156.848265506	143.500629191	229.722006371	197.228362428	178.026430284
365	3	y	0.696850436005	305.605510073	241.060579047	325.00174157	119.186152957	207.858446409	282.603609632	137.315620942	265.289539044	103.778714012	278.716208806	173.579484448	271.532514072	183.639985566	27.9867236298	251.748764176	224.685454476	164.96827085	221.741100907	211.586662659	196.635946976	245.267950278	176.114548309	151.54993469	114.797832667	208.195275811	280.626517369	204.333155475	189.600379114	110.378259807	188.410651675	242.905484792	224.954136813	352.844001413	204.5148603	65.9507288573	268.095551747	168.494416243	124.856733181	283.475821693	277.081874129	250.788879939	167.094286487	135.840214599	202.340263948	243.102322646	236.417000893
366	2	y	0.228651430117	134.039965008	361.617232872	282.851431682	209.032208079	205.824420845	279.578382286	169.380656073	212.628369592	123.115127628	302.56553339	169.646310922	307.411940201	169.844446915	39.7939447152	226.540598809	228.567186605	173.749118303	122.661691441	193.091633242	166.175567001	255.545266718	157.47799394	161.341495318	125.988545206	237.074027303	252.369567856	303.40739826	254.168709957	131.964036284	177.420283792	208.885809275	121.552395377	178.22160545	215.120632463	106.176680865	251.314666439	152.966362357	132.08643533	314.373259975	226.372163701	148.532170605	193.329566758	157.194415992	182.068604423	203.988467894	96.864346409
367	2	y	0.307788929341	294.066832566	321.210521352	249.153258122	185.580443086	230.488084913	230.360273871	167.89730262	269.335351305	92.3559865887	217.665000835	142.00511163	286.971797904	109.124273439	41.5391708404	245.339031085	147.060015161	172.371067713	256.926519274	145.487861608	218.755820426	247.816538728	195.397381448	102.889205986	157.742062733	158.617847863	217.28513148	292.725283059	215.872044535	186.773719843	187.803068831	271.491209634	236.438490776	306.70493128	209.506287358	93.6061303943	340.409070911	152.054511951	125.465368577	269.681736079	291.125154195	210.392039616	194.943779607	147.571282343	166.100033976	196.422761566	193.558210271
368	3	y	0.694832055287	254.644449106	266.366006359	252.636539687	102.230561512	98.3202448735	246.509332318	216.068300747	238.831288214	120.05713243	197.06307148	192.318400307	209.835163717	109.939418871	42.9575516555	222.102464993	192.536821174	133.495635072	171.943589076	130.163050813	255.938993674	216.412199298	199.941053466	146.480992045	165.131514351	218.382373604	196.259961741	315.703730435	219.018121709	196.964979907	218.548935424	309.216777395	205.715942678	288.759619064	212.072784071	129.219477706	392.18902113	187.418376378	153.2112567	221.570176795	155.337201351	226.898426261	201.91051223	177.003119262	207.61264775	215.68661884	115.34877359
369	3	y	0.636885151002	202.880323207	263.087367425	280.938117461	202.867691914	230.015120877	193.465548832	177.074324144	246.21387567	87.8219505653	282.276667572	200.057900257	183.692061524	154.450694047	36.4587078745	234.315899355	176.288113355	226.195206928	215.978597571	213.435100538	170.823427595	230.958579776	129.238461644	101.553869041	199.91648921	219.246420462	189.06058378	176.860869533	229.023815889	110.072146518	175.971424069	145.32574133	214.971253611	352.649716573	183.202442668	36.9058484053	231.143376804	154.635111279	105.386062009	198.771806108	155.78567742	259.43672929	191.047124864	152.666401884	256.345366899	209.445394884	140.059160641
370	3	y	0.656084257388	200.442449303	309.569037142	253.112313737	159.228746692	247.987255475	231.191829552	220.678640861	228.589848087	109.25925522	228.838225483	123.011342988	249.355240313	144.601665836	21.6476385759	319.56255025	308.209423752	141.44910013	198.855811471	125.067930556	295.119049395	272.105845356	153.581369406	142.949798885	118.99685385	246.836271804	224.568035736	247.580888463	207.992624956	198.890421174	161.611102598	314.342327431	173.755349703	113.390224503	198.08410809	103.831493925	228.353477131	109.016066368	155.072855892	346.251050811	217.087552731	265.273587056	238.620396149	143.43225844	244.577601676	183.027126367	132.587515715
371	3	y	0.623121367279	269.179259904	342.12311011	253.208948135	140.987313048	154.77649323	270.032021911	207.017338149	151.809677535	60.2157018359	273.295363104	181.743330661	189.741917195	130.403638066	38.2884602244	264.025502447	162.962740131	240.118787477	209.736041761	174.152241872	194.833148304	264.989687364	161.939834873	49.8348763503	138.436345031	205.620563	189.765284936	213.655510822	239.528090636	155.769091423	221.963241796	220.665845149	206.566723898	235.708975785	224.925390783	74.6367923781	282.869748373	191.782960249	122.516858185	176.234326284	231.991395559	109.895065301	227.171491216	114.030109603	183.732859371	198.860010612	224.407449928
372	3	y	0.573163211473	226.921746068	274.004524451	190.373838853	153.423162123	155.614159519	269.881586753	210.062309839	168.503875794	118.302987942	207.691215705	157.709332715	199.400018939	126.115567785	41.357393775	218.788053502	234.441652026	149.397817386	129.004523743	140.088271491	212.706216742	256.746347014	145.577908191	129.914625038	109.481375818	196.976478944	193.700554923	193.259182442	238.599255526	204.16655407	228.702232211	353.517759451	194.510824669	303.780383177	254.413576995	124.020839261	345.551605395	152.467197355	115.720172887	340.160228209	207.549180284	207.227667213	158.680908704	78.8911154652	234.497238125	179.70915259	156.793177689
373	2	y	0.205017984682	178.747026689	289.372960728	313.278538019	141.511324786	321.763026197	194.138240237	235.579430343	144.350288571	114.88396146	258.627856406	75.8015141487	221.256699997	131.727904465	39.0647035117	208.202899442	180.60189138	127.632374567	188.293117564	202.897770035	290.493534228	264.019141456	117.398056081	187.180387117	112.525170818	176.118688369	211.144175852	299.594561579	311.752919756	158.177578842	235.70708782	322.782133227	193.804293802	333.979350118	236.617479681	96.4160526521	277.628220065	142.498050204	147.241947579	302.662123863	167.808568586	197.318567936	187.38462807	133.217295258	292.917981055	299.138509145	154.875683065
374	1	y	0.316959210085	253.833120033	313.193216678	235.609160741	163.028274158	164.131299271	173.993152824	162.390619076	262.757960696	103.322947252	260.899904335	248.690067766	194.860436141	156.123244909	41.0407042787	255.180876517	201.544703344	202.225049715	265.288963576	117.281233184	181.700773746	292.153140051	131.763171344	105.206727042	149.594031093	232.84689326	279.834753684	168.799039915	315.574146964	253.372342446	171.654511773	299.960805017	197.71210497	270.903020698	174.001535543	83.6058375895	137.190264301	218.582551381	130.512112763	308.800738864	172.704619977	223.42454686	228.563990769	115.88678696	223.831698042	122.038979026	125.244391409
375	3	y	0.358086565106	230.055392858	353.135097275	289.85463384	164.387468132	200.404913417	247.668437467	91.513573352	162.651831305	143.195802168	336.489001972	222.516299413	224.685245882	150.634430014	36.4413926101	301.933469102	196.559008838	150.422671327	148.985780067	222.73534001	306.246267258	246.335538933	266.137297914	84.5570196208	125.233789504	140.625829805	199.660598082	244.453063469	268.856158168	218.74647623	212.671788824	233.271999137	216.009174721	219.044634186	120.858440116	84.3820213958	345.069286226	169.552738342	125.021671963	252.421688801	297.36947579	254.778903472	216.564855966	99.3000398864	235.429103857	215.971580292	189.520021021
376	3	y	0.560877603244	192.487457035	368.264058178	254.501911234	143.274327306	266.129942492	225.844130078	164.271202251	218.605559378	69.3974240435	215.850820431	145.939025486	162.540133607	163.992795137	33.1635834878	211.34133316	181.867791689	167.677147298	167.165053015	144.824582225	276.787824142	292.932054748	161.476413862	110.127741525	168.132078956	207.513624965	205.48591721	270.760551951	277.777623595	180.790086083	203.837766704	270.526569119	246.77818848	220.073428949	141.768055385	86.41774958	300.381627765	154.629132367	142.359194079	305.060781152	176.316769901	249.26522198	129.750106874	140.945813873	250.501116955	187.588266552	141.964300519
377	3	y	0.275676697223	241.655079135	335.331053097	376.674985862	196.978477564	159.065587827	259.260514856	166.313466622	227.831801039	61.5131922916	277.436397058	198.229226086	322.912691347	144.100907977	50.4474083085	361.326469056	262.503586082	192.686442234	186.132403228	147.976884032	132.688064375	284.47846704	150.011958712	76.3736919142	144.11601114	181.321495813	233.780513777	282.251678491	288.239465016	213.660761472	176.855405025	343.979330177	241.997371063	354.723063156	246.432857968	111.299983548	252.569361568	127.907241739	159.304144463	190.189681519	238.068224698	176.133815735	218.692434953	102.589108264	223.041008728	210.639618717	61.9614955251
378	3	y	0.665864712721	208.657943207	329.22410817	254.606421039	173.642704269	210.787016962	332.740765401	185.787155963	209.807911012	36.4600019787	236.012657115	165.783121316	273.47941965	215.787646469	36.5361147859	299.408666019	222.391719281	121.230278256	212.844297537	256.00445541	304.039603767	255.205529706	257.600280031	76.3478488472	152.838387806	172.573092337	157.965952414	229.854163045	316.508930258	138.054184386	206.552108757	240.520389339	226.072865091	238.646176088	157.444234122	87.3185687433	215.047066374	165.021801974	147.499615269	246.501178799	178.459632932	185.064067547	235.915910816	157.150931671	300.975437577	165.181995555	158.746621771
379	3	y	0.69387823505	220.803818124	354.981794828	309.365785643	145.500993744	236.558824652	251.388301898	207.797270857	238.16841959	98.5288054315	310.736127268	192.915025297	289.242116035	146.792198225	37.7385875289	220.679027751	179.416993288	172.451103593	115.840250136	194.64767776	197.076038842	280.219362836	244.322909443	172.031471801	170.14700283	236.539776071	147.88628445	190.688409581	240.419020224	214.870686883	184.169635434	267.070987643	240.313716514	225.345440053	255.195460594	108.261630008	327.223387506	169.935730842	159.188103914	132.283332011	242.617996495	239.803834425	156.324578804	137.393482312	271.248992304	249.695205416	113.239361125
380	3	y	0.664648534025	243.051634711	272.070852266	281.667721616	155.048416159	232.27947211	266.910127304	218.575234052	291.107193936	119.653044756	265.039827548	184.741769736	198.990200709	105.247206736	48.9295209097	227.191685918	162.945578386	115.26721002	186.372102786	175.69898028	151.555934963	234.136371284	151.373523602	178.493932261	158.111852965	268.729147847	183.288436129	132.978362033	244.514873057	158.941547772	246.405064094	239.349116028	286.655073484	135.37058671	211.499104728	97.8006891172	345.515083546	129.629818343	118.676932093	270.716975303	177.866121368	181.129055366	246.087409312	166.070786328	253.537321279	215.418853379	162.680214321
381	2	y	0.542265863523	218.677702119	400.203687326	317.016097055	161.866619224	275.990755031	200.216843841	171.748468291	235.71116949	98.3210248146	274.302776279	167.505649961	271.933107355	136.819492368	36.9167933143	270.14822056	228.054129745	202.067265552	157.313348786	251.864773145	162.57505174	248.89147315	133.260195986	142.18918816	165.134821483	217.567206139	171.178860186	158.893241919	274.643627131	243.442000806	194.225891048	176.541402265	226.837242708	139.104761049	234.470022876	86.3176608415	316.387860848	145.252218838	109.698147619	273.785443287	237.575079142	234.467364897	198.727911983	114.345049891	250.463240208	241.958656266	175.118843678
382	2	y	0.431417976476	232.083089191	366.45706325	270.798165079	183.494650819	241.892067814	263.228119532	218.781498409	191.659086258	72.3220944286	299.697832807	236.373094607	214.874887393	179.875503727	26.3800154768	268.858960067	229.569241178	178.854016872	121.932156178	197.190771164	282.082246365	250.519495007	232.747286582	80.5268053394	137.307171646	211.791534819	183.533728036	284.964268127	294.035230251	181.396641436	285.739527573	172.117114363	251.028799578	270.079550617	198.869534728	74.6872132162	328.784649409	165.875921939	130.662744962	306.012832717	271.877145737	275.681772273	214.683647696	164.506676993	235.189230658	244.527596896	128.3876763
383	3	y	0.557946652586	304.555119955	302.264373859	244.150288416	167.199047801	249.640406799	299.814057725	186.145154006	200.399828919	134.951917909	205.449837091	162.734377939	247.783944422	136.24459513	48.8500514025	319.829771858	210.360841129	119.236847244	187.176142076	209.255929367	302.585106054	353.425912851	233.675941895	111.277352537	139.215570604	227.591266345	292.055943103	187.979498929	221.17971422	201.569811627	260.452895499	314.119237727	127.299800926	337.137504504	175.299658103	107.844739347	352.331883574	114.737391997	117.29929227	325.807491442	269.955439831	255.18391543	219.812151924	132.912176542	131.357647876	283.642428662	116.833612759
384	3	y	0.316218622287	240.052394677	300.288224243	206.903670873	192.546648783	185.45237801	228.070092472	193.951887265	250.551734722	134.895154385	191.771202656	157.322529285	199.919442225	133.438992995	35.6898740446	208.7242785	205.222432036	136.407523222	168.468587796	204.787980171	277.35092048	176.387348218	167.342735176	108.701941142	124.936951988	263.666160173	227.074338112	205.963233262	307.761333756	194.981880879	223.453208954	218.509798153	221.326530793	304.983781459	285.060339401	133.354228304	345.69463736	153.84676085	128.825941345	237.147569688	194.268331394	232.384536706	163.952777824	77.2462209789	300.780233972	227.2737277	179.214177295
385	2	y	0.357537875295	179.190032225	377.344165171	225.073940946	85.6965012742	116.938642258	228.637721555	217.669750788	210.418745989	119.809571823	220.394266758	183.847736736	237.181117283	163.613234937	36.7812401284	282.063987879	256.720019853	187.655087724	186.797822135	207.20582879	277.486175122	253.858422569	266.012557269	137.580004516	165.012180488	219.40398585	172.25522453	226.387778821	191.498260748	227.365160553	290.079143197	268.222859783	200.785912208	271.528021503	255.409408536	113.242046411	241.561351817	85.6059617961	127.145409656	234.94013674	156.96260336	197.47778517	287.32730131	191.053103966	225.830800899	230.495651446	172.85046143
386	1	y	0.210836218667	228.099604927	480.094754091	193.603420805	123.071927258	304.593489262	168.079265141	155.134153946	239.370442627	114.34229856	237.452087647	171.118911186	303.822417983	136.451351877	38.3264773993	201.649299308	234.35513543	128.957809227	172.120343571	138.593453621	175.170451839	257.834558405	241.204545976	152.987297158	102.79671925	173.343549132	162.836429537	152.181498421	253.340113097	156.229729058	192.305932933	209.617682747	260.081731901	268.058702821	229.026581211	69.4755980237	273.418998414	148.450340956	120.071837384	311.848582706	221.249078534	233.884369699	233.726315221	143.609078058	337.324764637	208.973893037	179.309405733
387	1	y	0.224495379278	233.825015855	320.799313267	178.261320332	114.939995216	226.992872789	216.520424394	170.579257582	248.777297985	136.614886724	308.483638016	195.063832463	271.875493006	152.309170456	40.3823969281	229.541556084	221.082436823	180.561695869	181.97261903	148.331378234	259.221264083	265.456897556	211.639954214	158.336733237	149.544494234	224.551418707	245.853930156	259.110455136	286.08674082	242.137702283	191.897663643	237.736781894	164.277614827	187.64468636	225.648847348	82.1787676109	451.564139562	139.710665142	167.912114508	288.506576958	169.521838589	259.842005534	184.530546845	108.98958085	267.090198276	183.258138825	126.149796293
388	3	y	0.403511129862	206.966930066	208.682953962	232.532948451	165.933633752	198.102576838	150.74837901	166.862344371	185.99347624	152.564673326	216.615152258	171.21767908	161.358696079	140.896270172	28.5780982246	236.357386459	242.673988559	201.490979007	154.542533491	166.568284714	221.754241105	289.024799703	191.091121943	129.389413323	162.898141386	181.174991165	226.916967036	208.964652596	240.572017827	163.15167964	233.229174588	306.714126469	268.633862765	313.725373613	281.305737259	92.8027822119	266.089231562	192.661640303	129.498143913	247.789788897	244.667786428	309.040611196	183.527064394	123.815971109	249.257086584	154.190235105	154.17740795
389	3	y	0.582290888206	256.798914934	441.449710415	322.168618812	121.054697709	226.918601619	263.220968852	204.222278737	252.474610081	146.642249968	231.734293683	145.602746525	194.361890323	157.057897183	48.1429549202	261.228248007	213.013507926	169.686656372	227.647633211	204.41104567	196.609687056	259.414275314	177.071776494	167.514845956	102.69460375	176.869394221	199.607935398	258.522325098	207.097883428	140.300097633	74.2769529857	160.871767057	201.65821762	276.624688819	229.764982994	97.9418027133	208.221006496	134.890068499	138.818689394	260.313769501	210.042212217	176.35772201	263.702379601	158.021339579	256.916879367	204.182948836	152.162728917
390	3	y	0.665178220147	244.523078174	309.623374845	276.246486004	189.576806172	296.270062416	215.141561701	182.863417727	223.735573809	94.9180635455	331.180864719	119.488835794	177.834727531	158.610326495	36.8651802169	253.965313783	289.952085453	165.986508407	191.587071396	127.849070911	259.252820454	216.122686286	187.974701825	91.2016091651	155.379117703	145.986991639	253.688171891	245.540313286	247.598164719	204.542859655	129.137373841	374.321037086	237.974678873	187.877492626	227.338243334	110.889588588	342.266985086	195.030511192	180.519228563	193.38915725	257.143234177	152.723820585	206.029706615	150.289562193	257.364511394	158.678606634	167.678705725
391	2	y	0.361080506792	263.701814543	291.698354095	354.187722755	165.059428374	199.695127313	235.131710817	162.741628221	214.87467177	144.304573373	282.748698704	175.358731029	314.426887468	165.521794755	25.0709917758	342.326446595	250.9552658	147.067083024	202.702414047	212.571240474	206.327762127	386.783668937	179.544521916	146.175744512	174.301536797	135.055128306	183.550716875	264.523055479	170.738233977	203.228212124	243.141072066	205.693461958	216.131654524	296.357738756	170.137983798	89.6520333028	343.236769819	226.941014469	131.302496197	227.490494146	299.107819657	229.698221794	295.01220298	158.474977691	302.739613413	180.761173743	175.423481344
392	3	y	0.555951451712	212.482241784	368.8059746	316.013383844	177.982589941	149.036223794	221.793588111	189.366423086	214.868562601	78.6954539794	283.361648669	149.023600905	274.510395794	141.745773126	35.5288038335	250.175126602	191.473106793	154.385322303	221.799377126	194.843418077	211.492681661	310.289095313	223.159917805	130.779810169	111.399696279	182.928375227	186.122548497	202.620596888	173.699529745	176.84954853	145.597130289	317.513482921	285.62460486	316.713277961	218.137067785	82.0054322518	318.9074998	194.446678329	138.97320867	343.296183432	169.046017364	213.12396416	227.914893986	127.345816153	201.617868293	247.759795785	170.806250547
393	2	y	0.40780220634	219.086727701	166.068595314	324.136765398	128.972619183	118.556256788	257.952400765	175.804718408	250.961692507	88.0425468335	207.040768565	160.427910763	265.704161685	112.821494645	42.5103495586	282.513429246	195.572076603	146.637926249	143.011318249	162.506964395	277.258547674	269.647092709	263.414974075	144.204498937	113.547728813	213.020193275	157.796819737	260.428445861	249.334726946	170.41508339	218.762934152	336.60055162	183.65574483	209.718304322	201.431930229	85.2456302854	379.061817578	171.789174769	94.9784027573	171.392075833	221.718142753	231.827806231	194.825032594	150.212845546	130.069601095	204.335521292	158.634179742
394	2	y	0.400885311276	240.56679473	337.953021659	382.342191794	141.032647625	229.458804293	105.766799661	217.629926622	190.06636779	121.443837821	147.354195345	215.633609315	156.157062904	174.902598124	39.6144132367	323.027698723	288.975925319	151.726175142	152.647266693	174.649378935	206.276934626	373.900299005	139.084529569	136.736788193	137.798903989	150.79884553	170.846716212	191.39601658	134.596523381	199.287710398	209.860728094	225.136350861	162.404440581	260.601589439	221.456571239	106.679304234	362.716492174	177.784054162	149.438082205	308.337452606	246.886260175	321.966609693	239.760853144	137.584749596	249.704106396	202.676262415	144.426952813
395	3	y	0.365508814321	241.854597116	286.682585287	300.084114036	130.147840467	213.975776063	215.061732285	185.547469348	213.870330463	141.208612403	224.561281108	189.368646059	299.519588416	177.373554998	51.2284410564	318.278898222	190.812913474	157.834842193	162.821594287	166.58046308	162.791710061	347.263576121	169.584435293	148.414992492	131.203742047	179.104865477	207.965297761	211.908973114	256.492139599	155.094770443	151.5344977	319.078062359	225.030684717	272.883098677	272.404617348	67.7269379455	246.679266192	133.477535796	112.880202122	233.633446933	181.321077456	259.985295724	184.004529341	137.037564549	238.283107266	203.284333728	175.798907113
396	1	y	0.221744331918	143.967570475	323.236132486	328.609743255	205.541859919	260.441797294	250.114390197	209.966822383	217.445358094	112.293441373	205.078752731	176.143163476	270.589318047	157.661844128	38.6545665774	231.36965803	168.40689939	150.797369231	166.822432555	152.787716474	215.373238691	262.623782808	209.992022424	100.052602243	121.905250578	161.509454653	228.569363532	241.500809683	217.205570054	149.445148559	175.540725934	258.375475581	195.519392816	327.726010141	217.61548919	91.8123631629	300.452059251	182.05435667	145.989793372	239.860758669	238.223505989	215.764404818	180.167733274	156.794086364	212.055140053	142.412927871	104.779604899
397	1	y	0.469680952348	212.341262139	330.403343027	293.18782477	128.020539522	165.559513722	208.231572185	237.091885664	204.14191073	105.618589324	258.770451615	209.886902426	304.531873205	166.854406548	34.5677395925	375.816436813	203.551822651	208.251788591	182.53071653	236.09668667	205.883096575	251.96753676	225.072053649	162.209669267	146.914070628	258.995821701	157.053099586	255.056419916	248.468347575	177.7458612	245.241862519	246.962295217	167.130564689	262.701785116	250.423205697	99.2464461765	246.697278167	170.354675505	141.482847196	221.305904477	221.58343135	214.957439525	177.555435608	175.660915045	324.917100896	214.847014223	158.655719689
398	2	y	0.325245977388	156.408821909	230.817112226	251.929437119	128.985021055	151.934563798	253.410968188	200.930743117	187.266948395	98.838104072	258.089029383	223.431427796	258.394296239	162.629610108	38.7886851336	274.350083556	225.681484821	154.106902377	214.354409375	150.601808218	193.178179849	381.476022065	163.801032954	158.300692605	169.935401814	183.999420387	207.392424394	317.475375138	209.844369016	149.754526083	216.412969382	172.982674633	247.863613152	397.160215941	203.721810462	109.999438958	283.365209208	175.596153206	108.446812106	225.316820817	185.219480785	205.09397703	212.990426269	135.466907689	268.189034398	155.991468541	142.827138916
399	2	y	0.438667987559	212.35816167	324.208933357	318.410336239	79.1094742693	147.763186294	239.727848802	163.397082017	192.550527469	113.558526364	292.525973369	201.944743532	220.614789469	97.2066675052	39.4862093565	276.953110827	229.993445524	179.505865919	159.847003713	200.246978003	233.576660897	369.103113687	182.129621496	148.249763252	158.873279368	238.911155147	217.867666445	246.817010846	343.516259516	177.277199422	197.181562593	200.807992581	341.595558659	185.408333328	238.832860455	73.4925316998	220.925506336	139.790138277	168.413114016	216.370266689	174.458109009	249.732325584	207.18551339	186.469812691	315.936768904	230.449877918	183.907331934
400	3	g	0.589177748444	249.231861533	359.788342265	352.707993696	185.523094747	131.303131579	206.623903808	203.000249108	270.995228653	107.678616135	314.641234778	128.077498828	240.472887242	153.810161102	37.9596667386	299.428881609	145.723787673	135.228618697	105.662599144	261.484519601	164.201582353	248.215700192	195.591478356	176.967171091	172.059989406	189.146913349	142.628964954	253.93458297	279.26268878	199.524410851	250.180357503	328.767496736	220.407933564	330.820363507	251.098893244	81.267648359	236.706447727	161.139099735	132.716749004	137.582593604	173.182842001	182.243224119	241.099409968	118.229083077	209.417476637	205.908384189	134.965622176
401	3	g	0.639405394588	171.824773074	270.748929867	308.092932887	187.650785107	203.066103602	269.512347302	284.91633358	191.933112858	110.580647128	245.072208764	184.676819522	273.222461563	163.468922407	27.8865778524	248.120763718	196.835995471	184.335231244	192.540275128	196.188823927	245.732109256	272.191306934	189.747488191	164.957078574	145.184911561	146.299688387	238.483258121	295.308390125	226.027635231	225.681823727	244.096402318	255.249326535	247.234904389	240.746121299	205.835180924	121.917222142	238.369443422	143.893033687	86.6516360445	230.780497126	228.506764967	209.144565545	239.1839536	95.790913389	169.444528857	264.052605112	83.3877102182
402	3	g	0.622900482901	181.320505598	341.978572997	371.417456009	148.886115413	282.235651485	188.598702114	269.18688602	160.984096246	83.6579128841	249.917997056	152.23026144	195.367893793	108.70864295	34.5310099225	220.530996538	170.243209325	165.372638097	232.239385255	190.793432209	198.126363334	266.275436916	177.119074146	128.248767336	120.226084209	208.592877192	186.811914644	221.920761773	260.585627209	228.732196729	213.905454957	293.143129922	243.617265959	334.101253098	264.946469146	73.9496388671	299.355086179	179.474650359	116.533929181	291.143280368	172.625022696	168.87550718	155.949357226	173.444810563	236.211448503	226.336331722	157.130524036
403	3	g	0.662988743431	230.711706499	294.673926147	263.963754606	197.843847417	189.093158442	256.201362442	141.25426777	233.352987698	89.8218313854	197.406766651	212.733984233	287.764753243	82.6049701124	40.200387406	254.506488574	143.839082136	190.904886685	182.873439553	153.752424378	236.492695572	295.44672841	113.034399218	195.644620878	149.451454165	183.828652727	279.773111749	215.601979388	254.011271222	159.886071693	174.696069605	238.098300728	177.755115998	340.711017878	199.857373596	114.516292465	226.977941316	197.004482873	156.460862211	208.910980119	226.247913971	159.739546995	194.855764674	153.832633939	255.383986713	207.121817072	158.237764212
404	1	g	0.230406202205	224.544022597	261.083685559	266.829593363	197.447947163	190.917587645	228.46237851	199.260341228	318.055236265	94.6568754567	158.485858191	165.123308444	253.217929096	146.761922791	51.0944919277	303.292879671	115.228404485	178.073675101	197.287258932	168.536509241	259.160995239	295.304799136	228.602571049	150.732865312	120.028453004	156.662751633	188.280994498	260.006244557	295.112645809	124.111945764	139.608808844	261.656787962	221.548554613	435.649883332	143.235908853	128.048178165	325.121725032	188.658541481	82.4303276515	151.099211658	169.325132555	251.318429795	226.617996699	101.565418742	254.753578967	143.039271341	145.610960903
405	2	g	0.551327732454	204.176871496	322.62946731	281.376104065	76.1282668603	207.101643955	204.135348091	127.285386316	194.563881182	87.9473624714	214.037935535	137.475306374	182.66546259	126.279486237	41.346735995	305.556680119	235.437705994	170.178403877	240.717379558	177.197750353	134.859463394	211.714647973	185.910532404	188.956055777	107.758773371	221.354185564	161.87518673	200.532789598	325.902999656	173.474496596	213.247432898	219.603947611	199.805069963	211.368767509	239.282733938	73.477875626	210.248661231	158.171169845	97.6735989325	270.371938591	180.158049554	188.684418462	198.093226424	155.722537458	330.246262454	251.386546278	170.086883305
406	3	g	0.531406053835	207.696394338	280.381158368	317.551634451	229.323341666	184.836690781	340.650734938	191.100713871	173.427204344	147.805123921	277.145808243	190.633365182	288.904617561	160.933733152	39.4129478977	224.535194783	211.720930832	167.755871309	201.19693558	134.814621559	137.989884509	265.44713411	259.081170586	142.692140641	132.771156006	260.683993188	152.249689943	254.333105072	368.303789776	124.076798195	172.07029725	332.837689844	297.471952992	222.496592506	177.084831968	129.098994468	369.708495367	164.1044326	128.305984406	292.233330365	200.410783615	276.163515832	217.439096402	191.169293843	225.568313561	218.632197868	137.859824875
407	3	g	0.376969256942	206.309331827	369.732247052	229.063394562	170.196511542	218.114422953	262.293368503	151.925443629	234.956057599	96.4452021669	309.9842136	114.586215966	310.416008387	151.480284477	40.8488787019	230.579949654	238.735839795	223.207458845	196.558972494	177.338168717	231.994571873	327.506310818	211.570992709	130.477345894	154.240348271	174.767893113	202.407332148	199.587187491	262.251438418	224.802384029	124.744812412	206.359897242	278.765452997	243.138614694	311.556357367	80.2114589006	321.363886981	143.06048362	126.709138005	256.444253712	192.981229994	227.376329604	311.035269012	161.485912836	179.010683912	204.357594261	195.839629103
408	3	g	0.490561492302	236.865202359	367.718625533	245.413316298	145.464253762	257.826489624	254.500673157	234.566331741	236.379531092	106.509731399	224.610402221	144.728306205	375.608114154	95.6670134967	37.9272507	243.50287381	244.152193837	174.500788158	169.091924286	136.819731542	313.892326631	239.605354912	232.653848048	155.426470407	134.190265152	193.981482512	184.341208754	252.814432831	278.923269585	195.862983831	265.711947245	319.251310227	261.765542103	220.36073493	197.060326463	70.3624507264	264.472478356	150.818658978	127.238462092	303.666183797	255.522099491	225.006596308	165.156915754	119.803992053	242.969097075	203.764244046	148.792473202
409	3	g	0.496707192765	254.313577075	324.564079166	300.512683866	136.732338837	261.218972054	285.032626146	223.499107747	258.691983403	103.683951836	267.855852445	228.808186433	247.289752072	182.302701547	42.0234801369	315.899763817	205.628942217	154.345889276	118.765243512	214.320320872	137.356983805	271.339199961	221.094158682	182.462147565	107.367806778	166.62564587	282.357209312	265.768897992	280.225416699	200.492920961	178.659657938	224.40804707	279.563501066	280.953574098	224.321386471	77.6847735833	194.945511819	102.934257425	137.08343572	250.102756559	229.98769273	192.248990083	199.542373534	208.452402844	255.089048979	207.947883248	170.722350525
410	2	g	0.323221431189	217.978110512	397.936071134	290.082975682	148.008261039	148.806087283	215.166276587	195.002404305	160.202641351	102.144257618	295.736150696	198.538497813	284.630204033	146.584964473	30.2913078108	217.606154234	305.666152792	77.266738551	147.603236183	252.299537787	173.029458065	271.480760646	176.762444639	155.386884003	174.268228876	203.23036877	152.807316177	241.45803948	242.369598257	137.813297484	206.449028829	309.665671395	209.041413248	204.773342662	178.140547023	110.670233051	303.156253612	176.484451462	120.317155181	204.479845142	185.964576966	292.263604256	226.60326936	192.368619445	235.169759575	155.669906659	158.143974747
411	3	g	0.588657892027	259.453068313	88.4794931133	314.456881659	176.550330564	170.359213036	226.591833661	209.814720507	177.018549812	136.291877609	260.98799339	207.885151685	172.10067092	132.832332642	29.2469649632	361.249640423	195.07104585	183.965144325	242.352801424	196.589654624	195.633709646	343.994384947	155.163732498	120.125762217	87.7981524969	146.662056719	243.810589355	246.038440405	252.294966606	229.215727917	149.816675448	262.308912533	187.187229555	339.73031353	270.013959911	133.576879044	318.102553212	222.483123204	124.578624609	240.218336838	171.511050509	225.926872407	197.243455358	130.030416691	226.356546639	288.923238495	153.792436992
412	3	g	0.561803560077	160.544999748	428.336464131	294.129569124	208.383674036	260.450994631	224.642470436	146.075847512	205.823127633	89.1679215652	162.086333847	145.881241645	250.041527593	186.701648559	45.7909489182	307.776156055	181.519501255	176.671795933	164.570275478	202.875252775	172.807851677	272.031413135	200.955100471	140.13630214	131.894313844	174.224570454	233.60450691	186.2160732	162.921708556	226.679551379	120.887747228	213.915437281	161.820348255	231.078662067	229.332212103	80.3690717698	241.666769209	153.550812081	165.879783104	254.830478438	254.07578773	212.772914113	253.121621174	174.442239033	266.861514521	232.057151904	120.441933678
413	2	g	0.451549305718	256.765564452	206.785996073	353.363464123	146.702823381	219.123198711	237.9202963	239.369134957	302.098698506	86.439362708	287.457868088	140.822800791	214.582702888	231.521664699	37.7619978314	218.623167843	141.550285482	133.01398062	175.958863917	170.338205566	250.194106074	304.093582604	142.553159393	153.765578948	117.014584241	208.342488802	147.452629498	170.155812648	289.545889302	243.911481308	282.455991131	262.128633672	186.928844568	286.699402182	183.142747203	75.8246502732	333.318761617	129.604330837	106.708805044	261.158262631	263.177772168	256.915987874	175.67744582	125.660521937	218.098067984	216.546743394	153.069022501
414	1	g	0.225545488515	178.413192545	292.014328297	443.37740631	129.948856573	225.886047009	264.410765424	211.051879121	312.309182367	110.046434053	252.840029729	250.548959518	369.338220544	123.267313403	42.4529841504	241.796049181	172.204363179	157.287016359	185.08107446	204.169055114	177.380461396	304.444755178	150.697790562	131.98987291	126.862729231	247.77787087	252.428341162	205.54784317	310.591931436	125.804124079	216.868265814	149.154098124	205.928498551	261.891378812	226.104002382	67.0701881902	285.448430183	179.405129762	119.569573416	199.96343403	210.622034635	142.277433116	243.859487909	154.53714956	222.044808601	267.550272259	173.451452973
415	3	g	0.589282331385	254.851365641	239.549512355	209.167588979	138.864218987	179.459045525	255.528734679	166.483179501	168.95570163	95.4771436986	291.57080696	195.247668142	192.743496383	166.317401746	29.2033309305	292.620247641	190.062074988	175.975288959	224.426747878	210.131933779	154.322235291	292.848551682	169.664490224	143.206530768	181.724306343	131.76978459	189.01439857	256.255341866	259.791332574	174.937322638	192.352920092	238.525984565	78.2229103064	373.243729959	230.076677381	51.1255771363	274.135409316	139.178993024	162.683540169	139.257273135	235.767485256	163.259680766	148.261104407	134.93836067	203.706640282	179.708363667	117.989792465
416	3	g	0.605825647291	200.140463372	310.350403632	273.070275225	186.133454511	298.285678884	270.473871666	187.45077288	275.518691088	102.86442384	249.601812186	82.3614335166	240.058780668	176.88827507	37.8280644986	307.903209117	169.533498719	185.678879222	138.499760172	186.845528042	222.827780578	295.680074002	166.329048926	143.720533419	168.291567276	253.078869195	172.66329539	152.077526365	241.53043303	211.30932216	225.163720992	261.901381943	188.759671479	214.33718275	252.876012135	110.690843898	312.120930409	144.692856602	125.935190607	274.387668567	161.802954644	205.281679067	187.103034741	187.923727102	271.917219521	273.714136152	180.463609921
417	2	g	0.563837005068	175.19087294	358.282578402	286.852082089	186.275677462	193.412933126	262.528488198	224.492914163	278.7589555	89.6339107569	335.77186127	198.02392949	188.099206575	164.541902094	22.9642668629	238.681265196	227.445092734	110.685844537	187.973284582	196.213756743	173.293500961	236.363256763	181.805346797	177.479298575	151.707652254	166.326308502	230.255684277	251.556502505	241.17452536	205.321218351	191.776989687	288.77009918	261.591252232	255.891434222	183.733195969	87.1911177083	324.408936404	186.581493498	67.5879504419	358.161818919	202.974926569	222.706494549	129.284928089	144.573659539	251.606878528	269.949082259	160.131478407
418	3	g	0.241230231351	163.027192653	248.703657961	199.015038646	151.528021041	254.372335212	225.57654635	248.926841728	216.251919715	88.1114611103	256.320988468	135.225659402	255.012294623	161.538734914	34.3873271757	259.436468209	86.7887787484	134.150150975	132.411676478	123.151323054	120.916409705	252.219980565	134.85083383	144.146646231	135.513170512	190.955809864	143.207412352	190.784109105	239.53556538	142.099113052	193.50826846	305.698730366	163.354334958	195.791450212	264.467638737	76.4805763883	361.643638585	205.474240965	131.151997247	285.151636898	277.644465998	231.377074121	244.096888274	139.300821725	333.496564607	212.855490205	144.450660153
419	3	g	0.553625982822	162.775459781	404.113328268	211.979780265	110.243610101	225.350307448	279.649696467	125.031532387	195.168848329	81.4657403144	133.489449842	165.577931157	261.631830242	120.28901512	38.5568080729	197.065454127	255.672096317	196.180792983	217.038897122	189.670602611	230.668636535	341.506468687	217.653468116	95.9591393614	150.74477346	197.585449641	158.148052251	218.890315501	215.410514424	181.313642734	207.427983598	226.71944647	268.841598156	221.905408529	220.126945962	92.1998797702	320.615433416	195.469430542	127.267478799	239.007940605	193.496805652	233.088666932	200.791697285	176.262309782	157.580239516	205.684039879	97.5240227023
420	3	g	0.4133411634	229.0494278	268.668745422	247.330738307	193.062422058	183.806968618	278.516953651	212.505588476	239.272201391	93.2161917093	281.106254501	113.125544514	272.068306021	137.473615301	34.5906251538	294.637935886	190.297623311	180.308159858	204.479846039	244.156268294	200.493194601	334.088106071	153.170253469	152.177690091	190.227584159	231.693214317	204.122646912	260.464880784	215.662747316	155.571746443	192.317330395	340.145126289	219.137543292	289.255296437	261.314171113	129.008277398	359.732796492	135.361869162	122.35011827	286.274791678	177.678632248	249.943924293	124.390932918	181.740663071	242.605642728	185.067348763	96.5294617332
421	2	g	0.233698259699	196.316719982	340.247441148	319.127430457	135.028163324	220.40725352	175.799877634	194.207590127	206.937963848	115.803052038	239.665147396	152.243266986	256.928225169	151.426069037	51.2765923858	235.009113189	193.969876077	126.308615434	165.3858821	231.948198379	173.412396025	243.870055286	275.708671096	76.0874813343	131.62686483	154.839939301	148.130317122	172.917312685	263.401956442	179.540799941	281.176603794	258.363960263	246.608842375	283.955173419	288.978430497	100.187837755	309.316603322	177.169326604	133.493307307	282.682910861	176.31036898	156.715742961	211.243982642	174.554852869	228.608130274	167.7246833	201.838119698
422	3	g	0.588807766687	175.393770207	391.144962015	321.351935418	144.041416751	215.949670212	181.165574585	184.807572771	207.872260622	81.7560143762	275.286206116	156.673673836	255.077657984	154.991554597	40.734551226	271.445912545	169.833637404	219.12919006	154.06860462	149.335862738	262.516196856	192.417935536	145.464812247	140.869173308	109.415971362	235.621251675	233.01779906	216.857929891	259.683627095	193.84059497	131.026301752	257.559072963	235.658902669	172.388205067	259.034983748	78.3523885258	301.963955726	114.321046267	163.34702174	211.51618879	249.864853329	222.593144568	186.10704779	162.329494318	182.245679481	167.993401634	134.100568288
423	3	g	0.560867942023	281.300182549	316.499855795	282.829788928	175.12864797	254.314204007	153.847101414	154.241232576	263.746894882	101.408235879	170.753414062	167.758603226	223.254849734	151.835487043	33.9541950424	252.062577252	196.589909903	136.752629978	176.752062653	201.87779922	294.954025132	269.025599806	250.547765272	105.961691283	179.728201876	133.640278641	187.719045712	207.33891752	310.271620296	225.307055623	189.960295464	274.049244299	150.662809829	115.065158713	208.590931251	88.5120179706	320.880733004	188.746935861	178.437755967	286.447467796	175.121882181	185.20606264	268.933165775	171.656124624	201.633468275	217.74696875	163.305274177
424	2	g	0.343433060408	175.328113273	340.39869661	305.292613497	193.313912818	217.541146658	337.107435043	184.535247487	317.214097754	83.0343641936	328.692188048	166.566220084	281.535997445	79.6205183895	37.7041923548	207.830182592	213.091836286	152.983480695	147.962702444	154.172730912	241.355447507	333.348147578	256.406689828	159.266724648	159.678858543	226.61843128	209.718918587	223.839207625	264.072653684	165.107422796	190.880012022	258.020719185	233.211824295	301.183969278	225.311746758	89.4835282158	317.265363841	167.478189571	145.364184514	259.502825199	248.822148709	259.490283432	227.090609066	166.370718843	288.025514002	215.164760163	162.288690302
425	3	g	0.37004611636	130.578356081	270.192805145	326.278872361	143.911301141	242.756659157	194.732593484	201.271851542	203.093215323	91.0456951887	221.561454217	101.391606255	198.755450906	114.482174069	31.8874623072	202.207636347	226.879479638	146.956487273	164.895218892	153.047044769	168.602687849	232.410717356	192.918656895	161.511697613	185.196348691	163.342138209	226.764267453	349.230647724	245.115883295	153.069037138	248.003346317	270.342303222	232.473351365	241.695133113	299.586856254	98.00340867	260.722905216	167.998528395	147.063731198	253.219299398	191.779871903	272.38099665	171.95284512	160.9765936	166.672909857	166.617159311	174.246572305
426	2	g	0.250865178379	183.777084438	469.215402432	288.614424194	125.969091668	215.823764261	221.880687978	175.190013365	266.499436928	83.192546349	232.148746396	131.139384135	236.556675452	106.328141543	41.6306736623	350.663459756	221.67708621	149.60284787	184.659546484	188.01279953	258.988754369	178.425170201	210.988982238	137.170787924	188.821424747	224.011751707	222.75698493	163.718451318	209.091676872	244.594756372	249.944919302	320.897304447	189.991276524	288.366636873	211.075025451	84.8323095999	329.87262892	165.662301964	105.095729368	263.28818267	223.48392345	170.402330098	263.700334503	194.776097771	262.096839813	202.590030895	138.286061671
427	2	g	0.481174209311	151.216494066	195.452726498	408.935151972	174.602732213	163.092907157	289.049648041	258.447310557	199.187336314	144.439555007	381.393513471	119.594372004	245.96490744	133.112341854	32.1246234765	212.047839771	232.469247459	157.569785049	187.262599132	214.783654641	271.670894391	342.247487357	206.344526935	120.14533174	104.162983368	159.066638153	211.303483159	260.856525548	189.141357972	169.458302051	211.248580159	274.222788124	207.691532891	324.999257663	138.702810592	102.131996255	342.847550657	189.01143482	141.621925355	254.642338803	190.391755007	203.666837293	205.449095322	102.335171565	203.458892444	226.288498172	153.67210964
428	3	g	0.575292268769	130.378962094	356.515219087	277.288245912	141.802836506	229.786731545	307.335323112	126.903338319	240.48943791	126.073159364	153.089920015	146.723664184	346.830024236	119.754344818	38.8572906592	243.502244647	231.014946212	132.979950076	192.718769003	212.72257605	307.927900427	288.929325603	233.972504789	115.64619999	126.564820649	119.884745636	234.644857973	253.662688086	277.456868526	155.76904779	158.698603658	328.602690002	273.839812925	266.653479371	290.361228007	113.202660198	314.206110926	197.286627615	145.582300082	296.030760438	184.039094994	207.239540395	136.491291007	178.92173486	267.413241841	237.519125093	188.763356366
429	3	g	0.572845102305	247.101302115	363.323311898	282.830811937	102.748128497	284.858090178	260.045560097	128.955569031	241.102163386	86.0272636583	236.441179597	261.769962727	223.99826768	134.637164849	41.1189094512	263.885792672	190.664930091	169.188681227	263.908656475	228.189633243	176.548654537	266.542184829	210.110514763	156.720342282	138.448999435	193.450531769	258.933663571	231.792926367	240.476784692	203.649448878	222.158890212	243.020876225	326.294105277	330.088195206	207.085875157	90.3429561091	266.354737901	95.1460480922	148.876395402	227.440027378	210.911328258	325.729613696	199.005189502	116.672104036	183.229677214	221.075581961	154.019261322
430	3	g	0.516906225613	170.512989091	373.166508702	215.791867554	206.939897054	201.964974212	256.941505757	146.319070166	182.515184345	125.98261637	176.743903519	159.949943805	256.949394749	103.983081508	53.7735556571	175.375509236	143.383788742	152.878208199	189.9138206	221.035509933	261.508010462	255.059016254	193.610696723	134.91520893	128.216126448	205.373103645	208.041751925	232.459982674	254.954594713	223.198947283	221.825262303	299.507925354	166.102166644	335.945774562	153.786478621	102.951270253	349.221152985	101.309496197	173.408140146	307.534295389	214.508944038	165.613814555	322.54326419	157.957708546	292.718258125	232.123749125	138.75139747
431	2	g	0.422531061382	176.629327529	324.327164691	322.951156992	118.410142309	234.095055237	304.879571437	169.107490251	209.342695942	98.9854275685	242.331917532	212.817068799	241.091866929	176.49957593	42.6058779101	307.703763855	148.382894637	183.061175536	200.880319	209.785437755	206.534562346	252.691539858	163.549938254	216.964033371	114.155808553	164.445261999	224.401953243	276.197037624	167.3438314	191.161870306	170.871402268	202.869606686	172.892003921	345.665843436	199.728306291	112.19846222	321.364312515	184.556599154	144.649332524	250.248916189	178.721944809	136.239230834	247.508930674	193.193976563	286.632015253	279.475336817	212.424401095
432	3	g	0.31687796071	224.741715782	305.246965943	382.332692423	139.65779914	173.645175229	280.734718824	199.345195998	239.083286672	88.5202489817	280.914822922	156.627457468	352.322463131	123.611635279	28.4540292797	277.6284904	176.19509253	177.53742862	175.505709102	146.558525922	288.369853909	236.623907807	187.31779249	111.365754566	160.273625699	167.740780169	240.304440057	290.269969864	241.427389229	205.917894021	224.202620062	348.549621473	215.127434082	287.289691108	223.025029062	99.505958856	251.704701049	264.616738784	163.488099087	281.730712502	165.962526493	233.787277806	139.364902079	171.15639847	188.14102827	225.45737252	175.69703197
433	3	g	0.657357380276	148.506415012	357.343536039	243.45882088	152.267143693	239.080911703	227.549164686	203.403399374	174.366651258	100.570480668	222.693077021	155.024933777	260.480720613	143.91075717	34.4848772703	233.568560807	145.202938604	231.398594406	233.255689554	237.260071127	192.661513212	310.422013504	219.688265311	160.693681442	138.6361625	189.617464514	236.192647316	257.776368663	193.660591792	141.372521526	272.75107943	288.335394791	208.201960838	342.211984965	209.565010072	85.9082301541	166.130295357	183.275819102	150.70909398	320.61174041	214.70186135	159.901576353	229.805531872	191.695495815	213.421937137	246.946296303	126.725090972
434	3	g	0.621559287494	247.890607406	247.359812786	227.76202121	166.299673369	229.852526204	280.685402404	217.855565356	319.390040625	133.430764104	298.403961388	185.939788677	279.981932741	147.234801397	37.9371702518	197.699233871	199.591146994	146.762889904	181.766247854	211.315937498	211.767472393	292.968392871	220.260018178	158.295994739	155.06201632	214.474700391	145.378506583	241.691490022	270.673492365	207.262309824	200.399398311	264.933235059	219.676178956	278.47398183	243.407421081	83.640038261	284.988850557	246.297720217	106.27212874	248.457373022	196.286956572	162.087935429	271.837986539	124.422711228	237.568469075	218.081770972	142.575552423
435	3	g	0.517071567027	191.242672011	272.495105065	356.929639946	177.302592967	171.96760178	321.510781423	197.828274804	281.025258583	86.6050361131	172.945616456	208.597089109	223.151008018	130.959673044	37.3762298635	201.831815522	158.193847906	143.670049074	190.357492379	153.615307302	218.292318388	356.95443957	205.085536214	164.264900904	150.69261246	115.965070062	195.631507832	239.385057811	375.007989555	185.329342848	277.931501168	323.504990204	178.500162906	351.005332291	213.526413689	82.0862775728	237.971096812	201.116489636	116.842122383	198.851175685	258.72164208	220.788777306	248.121227775	106.176882183	231.467798755	209.575440994	146.757898271
436	2	g	0.356036998308	212.667778635	399.728527558	287.470242304	127.727028745	247.591142023	267.932502919	177.293129387	231.22811195	122.03782228	269.315505151	173.710642828	263.479921803	174.149919257	44.6795185759	240.424104833	208.488783812	168.664368452	182.387808226	226.513662727	212.909363962	282.164133128	170.048424942	145.646718601	118.009438693	198.428728195	189.363051285	235.674976901	215.159917962	166.5170665	185.90729866	214.411619297	186.346627397	214.481152974	255.759635855	100.003126373	321.004490767	122.807538509	65.8093432704	314.317192184	236.863089815	189.178889368	164.423449747	144.29274657	217.373513899	206.190656916	192.313056418
437	3	g	0.560534232187	197.826680596	363.622299368	271.839986854	129.705695877	221.301596301	229.840486724	151.715768263	199.495956719	124.824415495	172.494268759	153.946650419	283.573717648	146.557747669	45.0047596796	203.311845744	173.863833771	126.186729218	148.969781776	179.278621287	188.293155431	267.59150515	203.288386929	181.744166212	188.902974787	205.379668538	163.199052606	241.284331951	260.171267843	213.16828805	230.05758669	163.478637114	205.777187932	219.421525999	210.059231439	91.2200041859	267.936531582	183.611794325	146.396033229	283.374313872	258.303479907	228.78808274	217.747959623	164.491913507	150.275564701	238.824986921	183.986771883
438	2	g	0.284594320118	159.585128043	319.433531021	315.674205447	147.303145798	203.507292225	254.195075507	181.421650959	183.134772553	122.331697019	254.045435768	221.595304177	334.864864956	169.170642714	44.6043010967	256.539850501	158.466203804	216.211611412	173.780762969	186.017335821	253.646453318	310.024022791	227.726952774	132.897261381	130.755271254	228.771360106	199.483371425	240.773115908	339.216961277	173.575449469	133.689970886	231.196883252	136.745612499	313.235399423	233.871707733	139.534985449	243.163250424	152.132686494	135.954246484	247.171696329	220.648926966	311.417987878	161.849250646	179.942136524	152.433840189	245.497497465	172.691190805
439	2	g	0.201915221552	197.131975311	370.353819635	273.518546396	132.427370109	118.191536278	298.052846792	202.263251559	288.544562954	144.89666108	272.426342545	193.572539724	201.796992544	178.520017566	33.9515995881	236.259350824	257.538678785	135.130924975	210.327412528	215.63858694	210.308309709	405.794329179	200.262826899	87.5418546612	121.096547494	214.420066086	185.839718046	246.721419578	279.552145338	199.7924658	243.678704567	207.690434301	171.706006645	356.123097688	283.342078065	90.4621910677	285.010142452	175.915573063	117.705041186	367.581554039	246.97178923	246.856438201	279.837821774	160.898502353	151.933082201	269.998341381	164.397157293
440	3	g	0.551683009849	248.172097911	374.137066111	332.355570402	153.570583096	219.557345545	259.584405168	233.970270812	248.962500042	84.4029753156	193.678137684	170.329842944	250.799994418	142.615383331	24.674698195	244.255106767	224.637490132	149.275173798	246.514612331	155.883885179	382.482134285	364.487333132	129.736803615	189.38067574	151.352770362	154.089622516	174.341101807	192.51564784	301.202589303	146.051898599	221.9531558	278.196114153	221.309160868	267.556458678	216.32688766	73.4710134522	267.06327308	151.020479266	175.880520749	313.043194251	148.063630112	272.533559876	245.493851968	108.733851601	217.713813721	202.97632734	168.331210328
441	2	g	0.425701111147	250.72784009	325.97501154	257.278225282	100.754758309	227.411419129	230.611741395	139.261424087	110.930568969	151.429891303	215.922313601	167.299343478	151.193404238	129.636945911	41.4612444956	204.020195788	228.734048283	125.4189697	227.526622067	198.685831202	202.383857633	300.556979949	166.113398235	99.2254790792	178.037885047	195.107055308	218.618290271	211.42354003	230.454508278	134.497441492	213.25355138	197.291588817	204.886075383	199.575169091	206.474706241	103.29255445	289.959729822	186.980801174	149.927805854	235.961710329	156.683037033	266.702064487	198.721610031	114.108922307	228.72747506	192.094348334	173.052741276
442	1	g	0.283604225955	204.913149578	208.192076519	273.542979868	163.281563601	182.586744927	222.863872992	244.733884575	266.338874325	99.1745784674	206.943638763	205.679045881	159.750799995	139.845103425	28.5535708574	174.744456895	202.82584101	187.781778452	155.085372207	229.115092114	316.732236855	312.063311754	275.918635791	138.269661236	151.873014027	126.710711648	172.611498716	206.012625633	259.377508767	194.929760205	195.82210993	284.718181577	232.37889875	217.567411608	193.740100494	67.3270977643	263.555068275	156.016610719	138.418646435	204.915024354	190.723137067	196.895975006	199.28355293	123.374333451	226.548954068	214.416702936	178.114773324
443	3	g	0.55717736448	302.697201819	321.563416975	406.03873877	203.09264497	134.990789552	270.629998755	142.269337494	182.592351484	130.55966277	244.981724814	165.715122359	365.374879646	169.733847996	31.8544098216	275.269821176	220.868432356	146.192545448	258.046148488	242.744342067	208.636816405	238.992570934	197.915416357	111.412622781	168.793505074	99.3605111252	160.32102011	294.652611486	257.719238656	172.429939351	230.776987415	179.862970098	307.26822601	347.605704914	281.082948782	119.28037922	307.553308734	194.249725203	139.366064606	245.655966641	187.752289351	223.340033414	221.901081332	130.771130773	254.680021428	260.113100019	186.994859148
444	2	g	0.359757407311	269.077672573	299.26398327	184.451343529	120.789009827	285.666562372	241.442775015	228.26066042	228.953356762	95.2699514699	253.058751591	168.721018705	247.34688826	202.881284127	39.5827768231	229.990174733	253.564052792	78.5593896357	190.066637942	161.115024326	289.445811015	255.841424399	194.480789169	114.11118398	95.8539326148	195.227876774	188.092167243	266.167597209	307.737667158	203.210363131	248.805061533	251.41464405	219.259880211	214.11327011	156.466736267	77.804033878	246.078780756	131.681897118	110.290154372	205.556792294	199.325198652	245.503690215	203.759042004	115.139904112	216.861225679	138.918492296	93.8018824255
445	3	g	0.485320787969	250.037647192	344.42935758	259.553513091	157.119997482	191.961596581	256.816028408	205.691314163	282.055527944	122.78898334	208.294099017	229.115657824	287.215713802	125.088306527	36.8516617252	330.703824664	186.247002217	136.605961141	170.874481554	183.213856588	252.776684476	312.438575404	194.922484284	137.169391379	120.893824291	186.932262626	178.533301201	194.913598302	203.505880876	157.160467905	219.278255687	135.812358273	147.682039758	259.859638901	261.331685484	72.5501416181	268.471510998	175.532119275	146.093416811	223.267704142	261.74482432	234.59549238	138.304655739	79.3822665424	270.436037826	187.994744803	166.748802306
446	3	g	0.694345605827	180.788050434	292.931208626	292.095951186	148.686957193	262.437854939	214.091956111	205.644411001	233.056754763	119.377499867	290.433509318	205.694620219	268.738506075	156.036114069	28.5948020859	242.898099902	164.6331428	127.289640043	200.719600413	179.312125206	194.429838467	321.678639189	236.45932381	112.223038753	92.7896257657	148.580946886	206.459669406	213.540819962	176.401159372	174.498322282	228.181497413	296.10625371	182.603764533	266.062772971	176.641237825	72.9816178817	253.709513657	146.961318744	131.854908548	300.361201928	125.356752976	230.503598056	209.705427749	136.253930139	217.78054421	227.174525501	114.070931075
447	2	g	0.30753067261	302.796522021	263.25572552	361.336644002	180.29000929	214.80215226	140.764629931	162.763567372	211.14937369	120.129839684	219.873613927	156.76855302	239.036035031	158.486181052	32.5441719765	239.98713573	177.058766464	143.574176801	155.156397563	235.358750221	280.70816083	380.158852383	222.837220487	110.232900286	145.721105489	199.730941909	273.687840632	352.74243407	169.350196308	188.651080202	213.295365488	239.564473383	160.06989373	197.513020234	212.368190649	95.9316290957	363.488453368	97.3448260267	142.311883121	229.541848033	180.932802139	234.451499699	172.897299435	137.391934233	237.275518565	257.475065381	180.998857384
448	1	g	0.22721136401	237.530552864	397.875481143	303.759778333	178.824104046	236.15647631	137.048266368	155.936195498	190.598249653	74.9571386006	240.10480979	129.47340054	257.674406599	163.015930286	52.1985105636	240.234665949	172.477088475	182.844270943	234.610174097	170.249535743	293.974312381	368.177836619	251.558373795	123.004171956	150.182614159	183.173650122	245.129606115	236.804132349	213.036173693	183.562032763	127.266691034	246.995749123	108.580858518	387.350242393	242.236381577	108.345585822	298.274619746	130.782186657	135.259811327	277.338429892	165.866474218	270.070547031	209.123122647	158.593937657	178.223802474	193.096136615	187.137173757
449	3	g	0.473526759157	224.193778877	226.299476677	292.077000381	164.41411434	225.953438273	257.559220571	192.855841022	212.517996839	96.2249925576	263.965395252	222.800095609	333.201692063	178.609640933	34.9882122767	248.754316198	152.787297781	151.23630406	209.083828262	200.920423721	267.930915151	346.662396748	212.328003245	133.284272417	134.687131395	186.219638441	240.879210252	214.090365163	143.000586268	156.337396814	186.533521545	99.4895266882	248.803765044	309.156074278	191.811095124	100.954389133	189.615208176	181.011003816	113.956579623	256.772462745	190.87577872	221.881360515	186.191093947	127.328166522	259.605011579	279.862898561	112.692790464
450	3	g	0.460204636243	152.274287725	389.676961287	328.281518518	168.934471773	215.722702115	156.744717302	179.05855708	242.148756083	112.533842456	234.463903739	222.237941273	200.895915863	127.08837601	47.9378195042	262.538631789	183.266394379	164.716335473	250.378894775	267.432911981	202.167399244	375.081170198	235.00746769	147.354471917	132.570356732	276.751960293	120.75809077	269.389346026	145.740539699	166.604614384	173.84213304	298.090011459	229.724528668	281.8351815	229.101053969	81.692433022	300.603610575	148.87593746	153.375894649	278.727635485	278.737131446	198.742623989	130.207395041	108.819965181	175.781971009	189.874084047	155.420075815
451	2	g	0.336628336968	216.635497716	397.561673554	188.121353556	154.997443556	244.639209936	254.139351875	202.885713799	211.706980476	140.21664616	233.833909988	168.879462627	250.62649404	96.7040740081	37.9870429408	203.987309081	275.005113942	138.809646916	174.632582173	182.469804319	146.358375065	305.518662919	183.875606854	124.094878318	216.4848362	214.415412324	183.966472223	312.058490122	248.667080463	188.574915926	287.432905519	317.635631303	281.464678687	145.846094567	238.632466934	67.0758488314	243.086032834	135.494058941	163.779986737	231.97595467	192.259205084	194.185030433	185.14121777	158.929020651	184.092429973	291.266154956	127.363804992
452	2	g	0.391839273084	302.892428471	372.630067513	285.122858624	198.587025284	219.50755264	193.879202779	215.135850051	266.120901539	83.1890388787	275.840426993	221.797114771	263.538657986	172.134803638	38.2652960767	323.319260572	142.131213628	141.137984549	169.890033033	168.909894172	249.215234506	264.21988613	177.837678254	101.144202147	130.892996464	189.520836785	219.835899262	228.546798499	308.047870466	130.607544317	180.155237384	266.315732819	234.052160977	226.775256861	250.903556655	86.7895209232	265.053351465	153.585928831	143.362315581	265.199148959	145.571330354	181.171780792	252.266285128	157.848951446	249.578950722	120.214919649	214.47079284
453	3	g	0.365603946775	249.875739617	273.482910711	274.897078973	137.459317796	149.05677517	219.560103632	155.930390419	275.782026019	120.533901853	273.265780208	148.268262515	259.615000716	141.145572408	41.9276036154	201.458110921	182.736140694	201.956620171	144.2519223	197.857120523	291.212521187	239.710780846	176.244661963	147.586028937	148.856418004	213.71565364	195.978661651	250.114241635	294.740440268	157.386559165	178.348378325	328.541640036	149.413124605	325.319805131	212.163101348	90.9703113374	226.528496515	172.474032507	131.294499643	205.856978677	210.18370148	248.308997047	220.503754424	121.349318749	288.508157395	177.963920935	113.780133822
454	2	g	0.416269244321	199.514868509	360.313216193	309.685124253	120.352475621	179.424138952	244.282338616	166.43919958	126.656904337	125.333926408	260.075135697	204.650100729	266.811846593	150.754613579	32.1976848045	182.491705661	150.44331787	144.948704415	248.408616338	192.898514515	221.226712583	307.681995789	226.243652164	137.353517091	105.816345342	203.540140052	216.875276708	265.631190849	310.697579563	203.928791549	269.269069751	224.943500101	193.555760599	313.074379492	198.472342912	99.5473586271	348.90378526	105.707710617	95.3559443616	277.168021485	250.211637762	214.127347509	175.607346328	86.040432026	216.815656192	197.913123089	176.530831465
455	2	g	0.424158425268	318.419948932	275.158727402	312.53508219	161.985908362	253.958726324	151.74592662	117.554259972	252.616125544	132.943818042	307.14410053	193.398088795	244.656549793	150.442925387	45.1974578812	294.402534855	224.733671505	157.848813432	245.512727164	163.715173387	322.796137548	241.54043253	152.549200007	153.485414659	163.909136404	159.785557437	120.815694384	244.026905943	178.806791303	166.614522061	119.393151506	184.364494591	215.845964067	362.464160407	295.512423471	96.0377168282	236.261675806	191.24153135	159.080486449	228.490872929	182.31110014	145.327483506	222.08495182	146.07214237	206.988851879	160.771507786	133.623327427
456	2	g	0.286256642457	150.562864138	196.692807441	238.532558427	187.09075297	198.592517791	221.133533234	186.67765477	257.401276399	147.664819	230.536899435	233.271713774	208.486673369	116.936747954	41.2079351665	163.008897179	163.66014037	125.906481661	191.069025642	168.121696814	138.984535776	320.650510898	109.737936743	162.867744825	137.691268307	171.527744975	173.592143951	216.492518063	321.670073072	148.400033247	173.432216706	362.03245263	206.269088071	295.414381824	212.54474121	81.2456615805	370.881508602	130.612160058	174.999357259	243.023910613	272.442639367	143.729157262	137.429428881	160.308874263	242.291141325	207.482708208	162.257848414
457	2	g	0.31042194734	220.958525735	322.58682659	347.681524279	194.158615512	152.254733881	207.5719888	191.527827928	267.983995647	82.0562462459	231.828122102	140.965720539	205.914533438	144.133241876	47.2348633747	289.181053018	162.394593878	145.949408047	200.723181312	214.435653568	248.49209715	407.611550262	200.337402115	145.416277443	102.042344121	201.853641525	213.555662835	252.470585646	283.943583602	160.41152377	222.650040588	166.990824779	217.772133566	296.457782055	190.224045796	82.4503420904	200.252672693	175.833041782	140.917702843	236.065027317	145.090375079	170.817961947	243.712875062	182.029970957	230.805752265	147.704886893	102.455271027
458	2	g	0.475310227893	282.495223008	364.551616514	332.94365782	184.901055931	241.492277245	286.9950464	221.645042452	236.617551235	88.1352788078	298.371367477	202.886685964	190.968544189	136.040467182	45.3567689616	321.199922601	184.559168217	159.13160969	215.783466871	143.930261254	245.345309913	327.752449358	142.26717279	139.271686572	93.5805732994	168.779205617	213.937651311	185.353086147	247.746661515	166.877380582	268.079478249	318.679191062	220.039781718	340.711457434	210.673528645	44.6110899212	176.08375484	181.832407044	138.136709264	212.602515074	225.538241423	242.151933213	212.111158792	161.269538122	270.036726583	205.357182616	139.529362878
459	3	g	0.617211637998	236.726990437	202.57724506	377.982309781	168.345806357	205.007165814	277.139953409	205.107850707	247.131799659	107.534956221	222.566811252	187.758292	305.421971868	182.42311058	49.7332492898	231.221740258	238.448244122	136.555984831	147.470751132	109.615359557	230.092252394	208.154230883	154.213176475	162.20155951	153.860005073	218.508444448	195.650444051	321.167871291	269.752844969	196.236200362	147.617686661	327.403370652	170.925199539	232.316663586	211.986654639	104.497541516	258.657477296	137.711550239	87.1902143624	230.052835235	194.156629821	322.388848425	211.297999813	135.304339731	209.576136665	206.55461291	140.784727171
460	3	g	0.655384774914	159.565573794	304.309455423	251.664415274	234.555301995	200.476836165	229.275642795	203.0099375	266.951418564	85.0258119414	160.189290256	155.273705435	213.463363219	118.544984286	30.0022361262	200.360430329	225.11919428	116.869258538	233.515478998	232.769777812	212.130391721	268.289658989	200.087276734	118.834840789	118.435216797	243.496779707	223.19995785	202.233365667	203.656268975	188.886992988	254.973147524	272.481847345	219.268999558	251.266956525	237.953802044	92.1628571192	152.455001577	227.645946109	76.5889643658	221.090209285	229.155682941	199.43961371	199.498818182	126.82584828	235.650296966	323.174934763	228.244740634
461	3	g	0.681345668759	200.027494854	400.671249466	300.876808696	135.194089441	128.87239758	198.182966115	272.118364838	283.746808201	106.315240133	249.575906326	157.37741291	302.511618336	120.924582571	38.9380875775	255.678983834	272.068771152	185.925278868	182.66571809	196.740173587	293.16634503	321.631084015	230.819715034	92.6886674164	181.925798813	195.262887631	164.439433321	228.827204377	310.059273999	208.477681546	144.079874952	202.357558325	161.301306306	306.828577832	256.7102124	93.416676984	280.092388291	130.732720139	129.418287938	240.200626337	264.085621204	204.278336104	129.99541196	132.086361723	269.946541598	180.375945343	124.085935435
462	2	g	0.333490283293	221.096068088	146.719072387	287.198764409	181.543053358	223.393220179	212.132491313	223.994920619	228.496185602	88.1886914343	185.836828414	187.412785882	226.808791695	87.4883270758	34.227692616	358.799024705	139.978992537	187.688564032	200.480491883	192.207888205	267.329840892	170.928309127	198.842743757	180.801581147	209.434883962	175.674411495	221.490806366	184.051416119	217.443723007	240.835216724	222.848408199	164.963641286	270.295493349	229.519680151	192.443644127	119.475995963	242.051050597	146.207194562	107.267458084	226.90728075	205.601498232	223.772958536	129.425254248	153.440064598	351.051492274	204.752362966	123.532364078
463	2	g	0.306771359906	327.790482229	330.679600356	234.602114984	200.181403831	261.617652197	320.008272442	115.158136442	275.275896918	117.233625708	265.15794266	169.918105604	186.60438271	178.508013891	35.5347364853	243.393962658	184.651202611	165.934960756	283.223147853	200.845347616	208.692708102	331.866814812	183.256720799	109.664649745	132.963636936	224.271042414	173.512875735	204.933435349	172.528503128	171.927547806	221.977489596	201.642316767	163.012440062	218.517425988	237.705257296	123.524787624	148.891041516	132.758353345	108.934669994	306.228410787	206.887044305	227.642538837	283.295374985	147.622302198	300.261995338	167.107298877	198.531377734
464	3	g	0.562301660418	233.474642008	338.717789682	275.702414299	144.953522523	182.287475791	237.380507474	248.513180018	319.031814533	125.58425945	251.62372049	183.024266429	176.702696024	112.003252695	31.9247158884	236.67564731	232.029669724	193.916028213	273.647789282	121.711819787	184.306015193	326.040034228	130.941191827	134.763391937	127.922744257	151.87566018	184.029639321	220.635467195	216.387817638	161.087587984	229.22922979	245.676190321	136.503185516	175.056926495	210.615141823	87.9148520613	333.784614646	137.188814601	198.034134454	191.720861043	205.99755686	141.357563469	188.947394065	170.193880828	315.464069586	235.461132387	166.473500419
465	3	g	0.504245341234	233.38394964	295.911193667	267.180945501	172.72963651	143.101923293	152.321996724	201.37803653	237.69267014	137.368631606	204.530177146	223.952610646	216.124405719	144.077183646	35.8074722867	405.763298931	188.391585365	154.099921778	213.516840339	175.25920988	267.32487329	266.68993129	172.169602675	175.211116014	131.52269714	158.637595392	150.9102406	192.016354117	292.159656627	187.103720412	202.009499846	227.861086	266.491014475	289.226169156	235.278867073	91.9217436555	314.480402198	166.858167185	161.237217173	311.731226684	203.96652379	230.95904516	259.015415656	137.186306989	104.306865222	257.551935072	163.529209911
466	2	g	0.25638744029	232.771330451	349.589073362	263.9543891	213.792643273	245.272044201	160.274848689	185.000134829	237.927462755	65.1694770784	239.334105087	165.762343454	199.779202989	149.024802942	40.4766514633	272.709469627	192.220439719	138.764614053	178.472378765	215.981813784	201.143444958	178.781462985	196.633076082	126.194972045	137.036366889	222.08751002	137.973930444	234.556836253	226.626303529	123.718413698	114.2194367	220.164865775	228.748994105	278.953237117	151.408276652	107.18317283	239.535992962	143.742801899	116.204550985	220.009020483	197.855956355	160.061846017	189.256687127	172.384155013	239.001878422	252.788524444	138.983619237
467	1	g	0.247363754759	209.653006224	410.930947649	315.478719074	172.499988772	143.827151821	305.2923385	199.456570639	210.3670553	85.0696993368	286.283440192	168.364797888	250.356942502	131.568845709	23.7332166748	317.860692333	213.045230636	125.559529166	230.825692429	195.02389168	223.686702931	397.170898005	168.525899192	142.004626682	166.51589808	114.085155447	228.391930169	247.77122393	186.815343391	147.899630731	274.970811484	251.166994752	208.544652567	238.252991283	151.27084235	105.711347806	261.964020467	191.794315814	111.782955983	225.49050413	222.724000487	191.50824832	204.844264783	127.588876518	287.882318712	167.919573648	201.155528856
468	2	g	0.412580163159	249.339158524	330.353288081	294.604777865	138.923836642	181.431594638	239.479078524	166.905430438	238.800076506	104.232322467	212.325828004	149.774287665	247.165162566	151.011079454	32.898470325	318.416277811	173.637917975	197.432629581	239.592739556	112.828743095	194.257814207	283.617434205	182.482113905	140.19947593	152.128120433	151.380815961	317.577179191	234.421835342	244.776395683	154.614552392	200.968389074	266.701006972	230.283368124	193.418135139	217.198307101	70.6745627081	278.602214133	160.724680013	154.980517882	311.155517022	160.201909483	193.69290889	244.866389787	94.5522619167	304.099637819	131.418522822	155.182559525
469	2	g	0.235510002602	200.129923295	261.473190848	225.192364044	103.63497907	201.343672905	218.704297347	144.620019443	271.309180124	114.315291118	191.98302615	145.360558949	190.528502423	110.568325414	28.2042002611	305.069344487	254.996996449	167.511530943	244.394192865	229.885976627	162.964145022	290.73123288	153.42179924	176.175854208	173.696425779	145.335768231	163.053960169	289.47901733	259.927824406	116.80853233	202.561428367	210.84842993	208.251797111	328.100830716	286.676630902	71.0890259983	193.648594612	153.189611955	170.250781799	261.794979684	231.12904706	222.834064216	216.552157629	110.006944537	269.580970052	228.265338406	111.231233149
470	1	g	0.221250618416	265.120593787	341.776686184	312.704622058	93.7496462698	199.187251627	260.450981676	246.567752805	204.810930048	109.059708605	285.561499633	177.49327833	273.615333392	163.383939498	40.6072204644	238.371127491	250.122150407	142.62330465	273.539781147	182.457437716	215.671976966	223.43211748	190.081859951	112.537976237	146.22371792	170.547455853	194.569626258	159.704144696	222.900599415	188.437707269	243.369083902	310.096975783	250.666948508	245.016195625	245.502688431	75.9161049107	232.887086827	169.181073173	174.678242919	311.773838966	224.183922436	241.276421982	252.108790044	149.808956041	172.291893218	153.554307224	178.357573389
471	1	g	0.353668081459	251.355667402	433.894843784	256.623673576	186.330396524	165.598560906	268.901318826	250.029499386	321.565354209	123.15870072	284.570008818	79.0313043687	236.265034112	183.188704683	23.0127198752	243.448127823	154.743173222	137.117287418	219.973931766	164.563904763	335.763073697	318.291227655	169.276624459	131.084125456	168.246308285	184.151859551	158.805184895	289.496237673	220.018294019	190.175547116	269.467838349	280.019225704	140.916606853	247.476905645	218.625703196	97.6510973199	280.630662057	156.268301791	65.1913132454	223.174416785	231.305120643	277.773649327	169.76756383	156.670981113	236.401225979	175.545457489	153.745807354
472	2	g	0.637175960803	147.366020415	381.553568985	301.038231617	165.368124871	273.911977814	185.949164524	141.957278248	231.419075824	114.357592744	219.992642463	161.033524148	322.1062967	140.875116315	32.3816649706	279.508590504	228.331993857	109.418426803	162.937224319	192.715740794	242.37188166	340.333536896	166.757328316	187.997975288	149.754449445	216.566529763	158.14536942	224.24209924	216.193580964	145.211499974	187.478529381	224.864479452	128.491341532	301.623884077	226.748399777	74.1423395213	273.75174905	156.461633995	146.735661282	227.643828847	153.868967915	248.157935875	123.091132281	145.979890278	238.251158172	173.037299399	123.742322094
473	3	g	0.563553588541	247.982165149	334.260203467	259.471277828	153.351429262	183.773914931	198.549395949	236.51448195	174.688969999	98.5720322436	196.957999597	155.00465901	289.114017702	163.153347975	36.0100355554	264.260696371	174.127805114	182.77320395	206.882701227	172.036681471	213.43387569	202.431606847	155.478816053	107.280416425	152.863126386	186.8967844	219.797169367	161.733887447	248.813973189	130.890051217	189.322173117	230.316070638	199.057973141	191.544365378	245.515666149	86.805099625	307.831119746	170.817323546	158.528921093	242.941618624	174.742742926	206.43476251	213.285969679	133.718819137	302.943187994	203.146138764	137.370482348
474	2	g	0.227660208961	140.987141742	356.638144854	320.039693587	200.919465669	219.479331919	225.831765714	177.037482846	213.085409108	57.4811804429	204.721517234	264.339245166	220.730063632	160.377795971	21.9600262526	241.425189799	293.132108099	150.573510584	145.999609315	207.696329731	204.527127343	173.201739009	216.591720012	140.668482576	135.621329915	131.475826404	198.444505163	241.521197627	257.542025015	178.008994539	170.039113459	228.181564712	237.181765105	251.925841506	274.350226392	109.556151807	303.431006105	193.584711156	100.024635003	329.067742192	224.546985214	218.344564112	187.00723559	138.213083606	213.523439872	282.079520311	187.6485024
475	3	g	0.553081162954	169.400413605	368.816625035	239.792797147	167.490483935	136.47376643	279.980554578	183.110153133	204.33882612	129.947214243	343.959469423	155.252077953	190.025397493	188.369149695	38.2645789411	272.261559267	108.538838246	169.043767429	187.568748535	221.234476273	195.154642772	258.456242424	177.020179771	107.929199832	122.576601823	180.130772047	206.458947612	335.057022815	306.027662045	193.26981899	269.246607347	168.63520827	236.839907123	313.480214714	251.927521311	79.5698337172	258.27290899	183.286721288	121.378608471	258.233808276	171.727531357	194.121980933	198.220145336	116.168624275	219.795805483	282.92726648	158.803716222
476	3	g	0.57650055555	267.447937101	254.047970535	223.917432838	207.013510357	221.988602118	289.192270634	175.173044989	199.218301567	88.8593980316	193.234730108	150.615815956	248.213719762	143.826637224	44.6258805959	279.966795137	201.148937343	129.153278503	187.148864838	170.582889187	246.90009007	298.459412123	183.572247573	124.106445829	111.688102308	218.524182175	220.347427459	141.347507722	286.076090013	159.47834797	144.049303731	326.979390967	266.144558814	366.299184615	218.466071302	103.054556881	303.034786095	229.910339729	114.455788286	320.765695	209.607917823	248.47177766	273.554493863	157.302644014	224.518770273	266.826589738	185.404637303
477	2	g	0.482099408518	250.12040363	360.998210111	352.06400562	92.441426423	250.355623066	272.36807868	244.450441879	245.934539068	126.754208629	291.347308018	181.941923522	236.567421849	144.538954263	39.3356224812	144.085502381	170.331087578	134.604014624	200.810940386	242.647009677	216.607677911	156.407575404	215.30119138	117.629442366	190.663399975	194.598355426	254.236994397	291.27407566	292.997784308	115.501342294	251.129461478	251.357174108	190.54618612	185.767638453	233.227667491	50.4325742064	286.255373103	217.457963988	104.311212745	305.048033122	177.354720687	251.508081673	237.010765789	158.518040653	308.729440419	293.682543079	142.679502021
478	3	g	0.694464934125	212.499408534	285.514808449	234.446400618	133.993720248	222.585686764	278.515492156	206.13228224	217.783615563	118.542464308	303.453481951	157.16916204	353.57298186	130.60495303	55.1403812939	234.718285115	185.165422026	172.668148758	196.205608713	186.138366794	275.643360726	205.64747221	228.353759731	132.408452085	159.822802017	114.752141079	198.796743058	241.238149933	245.651890479	96.3592418784	197.461227303	236.19928155	256.871777545	314.985370657	154.212803858	91.8903260232	270.07248322	197.855928399	140.080932451	215.298455397	216.584579256	244.398136961	203.585744116	162.906239716	205.955662495	181.034371608	89.7726868427
479	3	g	0.527987475012	232.361509132	396.079632667	322.361061671	87.1722969901	274.76393246	236.242185119	141.798822523	299.17717946	119.140860338	242.339125757	167.265087194	213.025587407	164.361537552	33.9226867251	212.034804458	191.319229146	182.27305872	201.431870093	197.830581996	164.496590128	297.171400901	122.251413368	130.061542879	138.516994603	204.322784205	229.177746326	276.507506088	205.98267382	156.191663191	166.187237698	275.286018273	239.341513408	252.930318315	262.030190289	117.07188688	191.577883238	208.658157246	116.733137192	227.979324361	202.863992759	223.558230656	229.92078102	174.270891986	214.288208226	212.863115742	144.086834084
480	3	g	0.534791537094	196.587920465	327.111311282	317.650288861	142.306220712	197.409015411	262.998225139	208.7879092	272.920244158	135.898109115	189.731522836	181.963158866	248.85262365	172.041655565	31.3236434239	268.068353966	197.168041102	80.2432839793	232.583882676	170.871795832	211.005597188	261.315133413	220.778577395	142.096407792	101.549508963	169.108586806	169.409895224	248.53135005	293.95128378	181.680432421	228.603784902	263.646920671	275.345725545	238.351706893	221.847758014	88.7224059295	325.824392824	182.104682456	161.723071509	223.214547468	202.313097585	237.533200127	206.218217035	121.231365426	261.289040721	166.428781612	105.100522521
481	3	g	0.450193484911	187.731493312	239.183640712	234.70951191	232.987564919	191.516935929	253.122523471	282.358166266	286.279280835	163.996012183	295.380467012	205.911069897	240.612815469	116.931310487	36.1545322742	236.449925605	175.062242751	168.587439952	193.251475961	209.425371438	196.67315243	225.258154185	174.103555515	193.562684037	104.734894849	242.532140672	162.101013568	198.741696413	216.341666738	143.702157382	264.212865131	275.525896796	186.873298298	169.317825733	216.010478199	66.8367265414	280.282558863	191.021246802	118.43094737	277.110866335	162.566409613	261.060076369	171.933747169	112.296824811	209.644712433	332.663593853	151.278235999
482	3	g	0.383217093958	208.525783484	234.676466187	321.868457934	106.155254527	172.953549661	309.534217636	172.411193323	259.357742516	128.984678506	149.600231878	229.596435467	219.138102225	178.090550245	32.6007461325	317.922751937	177.398081958	168.458013547	205.580893642	156.987732879	250.673586409	270.716448791	197.631302869	177.307055829	144.519989141	135.269622767	239.668972867	238.71596475	329.578861617	183.58230056	205.163205783	268.191751258	199.613416752	219.736383982	164.983979865	89.4162780886	237.458345689	134.394837362	133.736191487	283.781980813	141.551144122	182.277511085	240.081884694	163.867538504	170.463397284	249.109961928	140.347658264
483	2	g	0.544007325093	223.593209356	239.29496827	322.781862149	129.888232877	231.642023881	221.837421847	186.339776495	235.660021521	107.560205856	210.494568862	171.597097304	311.250920072	137.171461487	37.1936516343	209.702219955	190.570077375	180.422287609	189.815498867	242.035521046	138.785221665	320.480687158	208.744920782	108.842721644	180.577664632	229.13273018	113.475906673	278.923850343	96.6808197242	168.133378749	204.329829535	258.368572618	181.585013701	231.900514421	189.978938112	148.657294268	281.303210823	151.268986705	120.435324096	233.720773716	234.649745517	238.681606917	144.545325183	187.117752033	209.387584901	298.325124647	197.481265307
484	3	g	0.617293853868	111.345198558	248.153779558	309.64286381	141.416447672	185.43482514	283.816838781	246.197060025	199.54046519	120.389605479	262.920260255	152.261398776	240.92574827	170.479331615	34.8920052262	313.822173725	186.08973947	133.367821344	260.705503196	155.547114196	191.101253866	311.378274319	222.367924763	101.75073727	212.496095522	139.857845936	206.723029955	267.945280233	233.101377701	147.556127728	207.548767859	273.65465841	182.68441347	222.809762275	271.181497929	69.2105882048	261.981594326	167.957727006	124.762968505	316.724916866	265.50932949	175.842454057	245.598822739	165.968991951	266.878122691	255.745111487	115.53555057
485	1	g	0.232667324696	213.57286308	236.191297731	298.392363105	149.682730105	138.359445242	129.148529409	171.743578958	299.875090001	107.870196226	332.997575583	240.088703403	206.642791975	158.78766641	22.4007652636	217.946200441	236.427396374	143.524448134	241.092780684	208.769996879	236.432378322	245.491347031	163.360571009	92.8949369827	108.56200534	200.548993881	210.034608987	275.919709248	306.86664254	188.875381012	293.819802593	311.076335287	206.254512683	238.030095391	257.989340944	52.9831541182	282.03758416	126.179579327	124.09757138	218.842576209	215.128126673	229.546502241	220.383797077	162.844011793	197.242331412	178.249594478	207.420644105
486	1	g	0.221837779175	318.959205383	334.497239013	278.724390967	176.899334749	183.840365734	304.561646669	205.773947118	131.663206366	160.38521809	241.730119357	214.658060281	313.927317676	149.009991126	43.5830675443	261.669157866	217.527255384	167.674671989	257.463110282	171.334529638	289.787711581	248.146853963	193.339045331	173.573856085	106.427220066	249.52750957	203.081765275	231.904219266	186.010702918	142.741321647	146.713989702	278.685229458	292.837682841	192.282779891	230.840059753	90.0366903964	238.712055966	147.773060569	56.684178101	239.894961213	186.190910827	291.113531427	246.104086118	137.58959479	258.648252116	193.754414296	212.713103309
487	3	g	0.63191149583	279.377057435	230.244249163	210.088472342	140.466068978	179.025175915	243.019309911	187.39147787	222.901902139	142.751779258	188.65107601	208.902795315	270.226661997	122.705659137	27.4641382689	201.377658187	210.72817432	154.808870834	305.390958462	191.820428917	224.198581312	265.037613648	198.570545563	106.634520265	107.313449579	229.324081044	282.475067675	196.996644228	229.068761179	185.373437095	328.011891243	254.228533617	305.319602093	259.892298622	219.656815785	98.0172750808	327.775414688	163.016163956	105.480400715	212.761009961	197.487238771	205.407153227	145.128286893	105.59949666	353.735570725	206.779692578	155.971208777
488	2	g	0.403017511363	171.269624597	281.965081858	279.070937355	139.64828034	214.903312347	174.463380873	248.141539997	254.722491389	142.059112118	281.325338669	183.723927736	198.194695518	99.7547877541	41.255059675	187.236368878	183.964153242	166.695511186	104.966072361	169.524847412	197.652010727	308.541974148	212.331182054	135.799559518	162.508444932	204.097240201	175.676337272	286.731741259	180.138656563	146.946934473	160.844704061	253.56044953	155.996482598	239.503018541	167.959124829	92.169581567	363.665909035	122.586518546	183.871182895	241.832660265	194.472551338	103.159847645	196.194369664	134.53624772	233.465388463	222.354139512	186.4664629
489	1	g	0.208127525622	180.985880019	398.482590115	304.979191162	176.843182312	186.121754035	289.526389643	312.231476282	186.55153548	71.0619726155	286.183237363	165.665475331	297.84331957	141.920142547	28.2182601396	274.202439355	190.829127673	223.544762611	222.824747593	195.052239974	216.206362079	289.901306712	237.13124903	197.307667712	114.221089879	238.567573084	237.60664037	226.010903829	176.285444936	167.812770655	246.938573778	247.639543655	226.261023684	226.507642468	180.845953835	73.6989003193	253.469053328	120.296872205	100.48708564	299.96674568	196.973749654	236.681332165	256.815568508	97.9615005209	242.431002026	231.780113163	121.041842921
490	3	g	0.43419695684	242.973911696	281.124635368	246.843189844	141.976790471	241.986431063	217.322361183	233.102092148	226.303676608	119.3297872	268.852006666	179.144732368	233.07050704	203.153978069	22.8731579492	193.24803681	161.812218487	195.32869018	120.644702506	154.82720574	304.460360485	288.226236461	197.582874431	173.296769909	176.065774162	132.915525168	220.672221001	270.384034881	209.115242877	61.7859054555	219.798966364	280.923981738	193.043906419	272.772963884	211.920915147	68.4162915379	260.453895088	126.116886267	121.187663382	226.482103138	275.037515718	248.525000556	202.311073455	127.677663822	292.558127613	170.705435539	207.564564736
491	3	g	0.203425772513	164.258305759	428.021059697	307.566403538	130.363242068	252.747179807	263.107950265	178.049573151	107.688733378	103.183387977	316.077436868	201.007503761	309.904830545	146.180472391	45.0561456169	236.339368952	219.600901618	125.59213306	191.472055177	122.7197077	185.069095881	276.120422819	194.511269004	131.872560485	148.410180162	280.579795686	215.212299313	275.096001857	323.801883194	265.001630047	198.200434942	297.329762239	175.290657061	273.461036723	183.861472692	96.5720427921	195.175888103	235.874834288	142.139721233	172.924948743	281.971865855	242.051029875	150.092778006	164.113567409	186.74270229	219.334033414	110.509842943
492	3	g	0.597171079953	239.870998374	241.424754224	294.989583702	133.677619046	153.870954532	208.968480674	151.988259759	225.892822971	118.803345843	283.171082575	187.782004774	263.636509034	80.25146423	51.6559322092	282.018206991	212.837630751	159.228128475	173.723459485	203.061216627	240.534793303	279.798367722	202.164426667	140.391376494	120.902880134	158.064623526	191.029030466	236.924256244	259.817231256	128.535693206	219.69032146	263.901229025	213.316242614	256.928308891	253.310962744	101.625086042	256.938629692	182.146534849	110.080114121	219.971015545	261.597651885	263.450847258	150.38737985	133.924249308	273.030710604	173.805368984	151.519995573
493	2	g	0.573472324089	266.386565496	386.273576998	269.173836609	130.783413267	194.104815153	260.570092414	187.479084329	230.718512514	70.9469969253	180.690575079	124.427864387	226.053964854	142.347893667	48.800844391	239.941011988	258.552129073	138.203253029	191.567477391	177.004550639	274.06537785	242.69102276	228.27263037	159.884025655	152.295783946	223.79792966	207.40988457	284.195497787	250.074380336	201.466470575	180.882687385	212.923297199	184.767239872	252.965187988	222.397365759	98.057919821	338.510847855	86.7987622369	125.618215575	247.463675382	210.200064439	179.440013271	245.158152358	119.407069642	180.574985009	226.991552346	86.0162965482
494	3	g	0.487584129748	244.815719323	231.553556979	268.734734766	192.789795577	170.808344038	242.557805948	192.231572901	265.667407577	108.202826724	202.305382291	155.1642814	222.612270874	82.3241128636	33.1431581928	259.278837122	186.270719433	222.186223398	215.635659965	153.851147611	242.176106945	256.729004986	230.164523322	170.425577894	157.280125044	231.582991283	233.00813162	298.628299905	292.433700205	212.192050289	244.34753955	161.858297992	321.736647925	253.185622729	142.005375399	87.7464572486	221.215704396	166.439188509	101.858155376	316.344373381	239.693950442	240.524256045	247.664364482	133.338056657	214.824261629	168.057767813	181.700249942
495	2	g	0.499514838123	286.833513302	183.786771595	334.630361257	104.855657932	212.637076587	234.555395379	180.317354372	151.678906667	124.289126776	260.785730703	131.688853785	211.509054735	189.110016434	40.1674772497	269.867532081	128.20495021	165.995423371	205.663334214	132.552961393	207.187926295	339.476910503	250.650408539	177.051176834	143.841370364	209.890682735	191.2068636	220.048590134	215.912446072	153.579901458	211.733042782	210.697655584	190.279020445	294.008047774	212.557725764	72.8148349708	238.918410849	160.229995491	123.609583586	251.706465018	176.990927034	200.607066547	156.409602979	122.630299108	206.774210161	163.06738215	168.714447608
496	1	g	0.29081783441	259.531786951	349.166911294	196.119941208	164.698768786	200.369057373	328.011362369	160.214478787	221.006688477	125.932318288	179.668712783	166.629210944	218.3078136	162.390217289	37.002671746	174.035102722	164.598192371	172.240903086	116.826562889	176.643872661	220.945471405	290.723950186	155.632672816	187.270299346	139.323904192	182.431456981	129.225184402	236.566251126	270.960106991	157.577773138	114.771920348	205.19083898	238.856616223	174.624383962	235.327835759	119.4344213	275.405196895	187.496963401	91.5791829828	260.445869425	280.014153083	230.241839528	317.288172989	169.564633458	240.951452545	173.60930728	118.516201902
497	2	g	0.508678146915	259.266517761	314.655115842	431.501658985	164.478596038	159.009173442	159.088561636	203.923913514	225.784806861	104.925110691	176.900398159	142.832709794	260.613048601	150.836165907	43.6430104956	298.619561921	225.203951563	189.193515755	227.35009461	184.888645892	223.514421301	170.356979348	270.764440244	167.323338168	118.025308564	180.084303397	120.644571371	252.21518205	281.118670684	192.986265154	286.994508825	236.342221658	280.055370543	375.383465757	252.929684038	106.042632916	206.62261052	176.255345565	120.66658483	231.28892969	228.035677926	263.536498271	186.281854995	132.56085034	235.245844868	213.202700914	130.46979895
498	3	g	0.681125459232	221.106485532	311.381830969	363.107829004	205.732474559	193.184616425	210.115650318	214.300558944	236.89039601	108.913809135	278.525378557	187.420669661	239.047140956	151.736837059	39.091229457	150.423805707	229.937129348	101.369525149	181.638780479	123.454839705	155.205530534	274.570928093	245.079365916	125.067479575	170.728042382	206.196484461	160.944513223	244.934037635	181.419493063	207.060963947	136.536262124	288.375823635	262.033199593	230.699853143	262.376940271	53.0730216753	221.450590064	163.097775663	133.285361174	215.505697039	203.274205045	185.41484061	133.672709746	184.155094609	287.747718334	179.197901869	170.3104382
499	3	g	0.350259733541	144.22999181	278.630609381	161.221591449	131.600884116	250.234456035	342.715983968	273.507123892	282.074140272	123.331414496	318.239107712	232.456772114	235.957395064	198.190672877	35.0146031386	211.403602093	186.10886837	143.594979319	182.168615806	83.5144410615	238.370205314	246.367047769	242.567162402	137.609774952	117.912070878	161.842052963	188.378882736	232.983782759	317.562442378	116.952169985	196.656060656	267.754613851	170.703464848	303.604490146	223.449331161	94.1851774573	268.615600006	167.204402708	146.134446398	214.328325526	253.065139953	221.617922966	132.134631053	195.083737822	337.770365067	192.373977904	138.046649161
500	2	g	0.442437513252	209.163684923	438.52920153	283.595228695	141.39852437	221.58144616	247.772061784	228.818784593	219.400693367	94.3036494748	201.977041591	173.547746164	317.055654516	142.261051989	27.2494292572	238.471527256	221.675251008	161.384612709	206.937583553	154.618594341	234.391708801	375.100814734	187.249296321	126.070753957	168.955107266	232.954677833	161.566564844	166.444334146	310.367642763	223.716349004	225.579896941	257.005919291	203.167785251	299.036859438	241.433693928	84.504338726	280.252518253	158.341227885	123.428566157	259.540406399	161.067615117	266.961562846	144.141510986	132.842701028	213.035369944	234.008049182	160.348057629
501	3	g	0.631844482513	226.696288473	317.184782393	261.587356264	186.407497116	182.001874591	364.273260338	169.378256638	278.620786197	106.465504619	207.790144427	174.268975196	259.494741866	173.991306201	34.9881811068	267.397201121	162.118125876	91.037475371	220.529238624	233.40921076	217.770690425	323.337405517	170.559778036	191.124217114	202.349278583	191.575832315	220.699756294	130.701270206	320.902841299	261.100124236	280.183508949	299.164658925	237.723959948	258.326087619	165.992576366	96.2418583129	302.25420757	204.402160574	131.704222127	248.73108174	130.977141697	223.714597853	264.151261425	106.175765897	242.975036008	173.857093829	110.178122984
502	2	g	0.211699703704	244.209794972	258.921857692	378.959297426	206.377685379	189.246336362	318.253106341	268.9910575	275.00736326	139.526182325	293.393360921	190.067233798	280.14388481	154.919795421	43.9307253358	226.368309151	288.451969436	210.00148594	186.180967926	162.623247885	212.219206898	363.645447191	198.923068517	142.209718374	160.323296962	201.325640291	244.794419019	293.143813839	284.221700702	186.67369782	212.79680903	258.936567292	251.798569283	209.675261269	216.731738983	95.8973942091	324.824006535	177.816057258	108.536513953	247.563030138	195.962075647	269.582592292	146.782739984	182.064431004	209.209150031	171.00277847	151.410347527
503	2	g	0.584335308072	267.873408664	296.975844066	291.752944115	179.576420696	177.508165878	216.009196685	155.563088135	161.923667571	110.688163827	196.920220496	191.304552821	286.253388444	143.165950331	30.945882076	245.870300257	205.610375543	256.195998887	270.868261511	183.928655496	203.815465136	277.933514838	133.720898782	127.11885362	147.244250712	128.841317169	254.348997452	203.019280288	234.798235511	111.820436557	242.69909488	231.738859697	209.161265965	257.708562094	286.941839844	110.399033277	243.908990126	149.629735724	119.027207919	197.505758121	237.022543125	266.503327924	269.849756033	165.685965337	266.997369696	159.203171397	123.343459672
504	3	g	0.600377161961	176.346395665	413.542903109	286.563622585	231.195990453	67.607407584	217.294283677	220.885572371	204.578133567	122.533363725	350.093202695	219.472928396	222.930239222	205.357507582	39.3433702605	275.013575557	186.426909173	180.280193827	206.920275546	170.808305881	158.81095352	222.391420738	170.448934601	114.03016721	179.966572977	202.995328099	225.721788161	240.63573213	270.105135326	180.981046633	213.131430349	239.422843383	199.24488416	172.295903502	197.553717863	113.362611437	275.660106289	171.670974839	115.686268702	209.78874288	188.201389827	248.695139346	214.583577168	200.265324519	181.778480532	282.768631405	145.842847635
505	3	g	0.615462636732	223.877681716	246.920464839	217.232716502	87.3465057426	130.763675022	236.907969111	245.77671874	219.779979913	92.2641816592	228.21528742	119.567319197	336.41341341	126.116769616	43.1109481088	180.907450288	209.86190697	159.729068001	176.723406042	225.885981363	128.895336359	246.801413759	155.711445042	99.5998675048	127.523288346	184.680484574	162.300369632	197.974295592	169.681959679	150.96077441	171.233687925	301.382474487	231.803973177	253.489501815	223.767750231	91.8956920317	253.713883403	206.272701029	109.78897525	242.846725262	149.198271626	147.468088109	216.68540683	177.156086964	202.936230294	222.163871155	161.248243339
506	3	g	0.477745807608	280.654508159	374.65595955	358.678280968	139.757543287	118.267402168	234.319912929	189.914567262	228.518122331	124.236007982	259.795436548	158.187679768	258.612018854	142.220063365	40.4845632286	241.665265345	185.284665281	195.803853318	278.228162815	223.80076478	220.110427933	250.635752355	199.12785181	130.885859105	158.977649533	220.106409232	243.242674922	285.70649755	214.011322808	185.428865184	217.503407558	241.210152058	161.176473488	248.042534724	168.608453531	76.4895199914	200.383525039	179.140966305	161.145670857	180.925955488	184.190723287	244.025501763	177.467313103	150.774530255	170.872175868	209.959744613	168.458389041
507	3	g	0.62822502746	271.130917657	333.342621095	320.293769942	192.264665713	236.040419152	265.75258402	126.523105934	235.629709055	87.6512667333	208.90068361	198.395767941	222.335013781	166.961696594	36.6123780462	120.088243222	189.522285757	193.558537024	156.468020571	142.32633339	177.233409381	287.973778394	217.888228875	109.809385061	153.938653108	226.776038134	197.294161793	137.317751599	227.824483976	201.632991991	201.678943081	225.423385579	243.900388931	239.699521292	155.824154407	81.0103646929	221.711241612	152.454232883	103.406370454	227.47330056	170.993945962	213.768618026	219.932414665	198.402154515	181.913164736	155.476290846	162.831690256
508	3	g	0.563281522014	261.052717303	274.352205172	315.990459356	183.420688823	241.375661739	278.268910513	218.758934535	144.540614363	101.031811606	251.979482842	143.722936199	242.120360364	161.131612753	46.1741281829	277.422305499	234.049166793	183.48395901	150.468559663	168.545373403	259.813240867	319.039159489	169.427433151	107.170591017	151.96134897	120.610507473	196.555164382	257.919745905	317.191966419	187.769548987	202.99978307	269.642097693	238.169870318	186.852516744	223.5054575	52.9481175549	201.508110233	193.503609922	131.710536674	187.959961917	233.28316347	282.172783685	215.723630492	147.045959596	244.111393804	208.184856603	138.312630871
509	3	g	0.5268873247	252.001428589	312.664052634	274.287858827	130.262336505	261.568866341	234.575638002	181.040673196	217.670743654	168.612552361	130.757897311	152.65993632	241.331325147	111.531452802	37.3834767459	277.050185645	181.723101412	192.027820904	191.353418858	185.927060982	244.539327377	182.414227015	195.696996918	160.785616934	143.902318359	202.08850433	68.6453796798	204.290029092	192.374043346	206.321050628	226.24492645	259.840542733	114.726147209	295.122789968	256.608396446	77.8893027395	296.463147737	197.283200026	167.229560698	342.585193414	258.550984953	174.681987017	248.71400212	189.762762104	197.748468203	257.580243173	114.430243404
510	3	g	0.607707411762	230.470645763	353.673644075	244.895359552	129.682952243	310.254294677	253.33584121	226.878494381	211.098721762	107.819698951	223.460491788	155.829295576	229.454041126	138.760285133	47.6110853921	262.207517094	221.412665512	188.917450237	252.973439976	101.2234479	212.185677754	228.216159655	201.713289664	151.955362017	98.7380041103	246.58151481	245.174543511	312.134438957	206.082359517	231.665926815	200.197532771	311.515586815	249.445865596	351.009803273	179.186560673	79.6142741719	323.060315058	85.8903111886	122.696125765	142.601338307	161.725702039	189.165517187	175.812422923	163.296055491	280.917510984	208.063146376	122.841080625
511	3	g	0.544938582063	256.76747512	343.410392918	207.064647803	137.639072304	240.338797274	213.590782469	186.891638989	220.144678443	126.941737584	261.96197749	232.116994041	273.71743095	144.861941595	59.0322680284	298.012240334	226.216390815	212.837783741	195.686641359	146.866836884	254.612841224	255.064700201	162.941449951	152.926452974	93.8372585818	208.621128779	188.17692843	203.283584185	270.496032657	150.605863257	161.811932036	276.875100349	228.657879965	331.284462308	237.881285028	81.8132482756	203.57082109	196.164248787	161.964224423	239.360547593	202.321978135	250.309823131	177.603786969	109.579522888	288.899468439	237.616775673	167.716622905
512	3	g	0.695290468696	220.091768879	269.502907329	293.862271889	147.840924128	182.988437863	243.511443381	194.122050646	244.29302644	129.911746174	254.770507511	169.791741167	271.484373897	196.529774228	46.7220793468	243.079939812	160.347432805	179.337731193	208.256130047	184.300632141	181.006234412	251.592078118	145.921022065	178.323411503	91.9659866563	204.198763451	153.204308631	225.793253973	202.587913543	251.744604997	189.622427326	159.946227949	133.830699841	198.31032442	183.835258237	112.777960806	351.948260546	154.701545991	128.39832654	232.745333413	150.881088729	206.348409247	171.234628283	193.372340518	272.094400961	159.334034904	133.400567399
513	2	g	0.336768614671	323.219460998	254.262674496	304.674459934	154.280620834	171.490511409	210.550415293	178.148845154	226.14073601	113.673151174	222.390492386	290.943940944	348.744714157	154.224608898	37.7754779745	364.336128563	181.734420936	169.258120036	227.96565276	201.239939112	243.396953798	251.386523594	158.977878914	74.1562417902	130.16513288	187.638862779	240.712093964	316.1861014	241.774182044	138.710318854	214.458040671	183.144562742	205.270195392	273.813397413	237.351489567	123.243660198	222.647986723	197.263310391	161.136927752	138.603527944	179.652300152	144.396582675	182.366640419	148.558669145	303.424247328	167.383538054	177.736314593
514	3	g	0.315915290653	309.998666921	232.603498527	167.849227564	122.360119367	206.342788432	276.013599071	179.660639724	157.821807873	122.938326954	262.856798122	226.903238638	277.152175838	175.255548887	45.8241989553	355.219579993	209.604010841	145.800294639	156.719458107	201.622940311	241.081752255	224.800299331	201.069335563	167.234875172	184.516558026	168.181210565	197.610043756	282.375680644	239.166956325	167.862413038	203.903067387	162.228247409	220.8991227	351.763018926	230.968166302	111.431517098	229.747993405	170.08545404	155.940517678	320.901622164	217.111460371	201.722930751	194.347503987	151.91424303	177.784185066	267.761178065	156.132418049
515	2	g	0.235650411547	243.436038993	283.85895837	227.886736845	169.399088924	152.622434678	293.996880058	162.74148791	190.427175932	122.859677185	212.853163691	204.860212712	279.928962056	160.119899523	52.340805288	213.69815967	198.529285863	163.346029425	218.042571828	224.596596367	257.239690208	311.781135056	164.928180298	104.347889431	145.652809189	220.645761582	267.328445789	284.751649754	248.361883816	185.701788637	239.498025702	242.429976478	213.397614782	243.722967638	209.855154601	119.190485616	249.801457918	131.170319653	169.870069309	265.967092563	267.181816953	259.743805491	192.622237856	126.376535551	253.800663949	209.159587109	143.764721366
516	2	g	0.382905805756	255.443054208	384.839468262	299.546026189	156.30059649	167.89301483	231.464748308	189.482655828	186.072699883	94.820484283	289.371419303	174.025677556	306.027808718	182.814115491	36.6846657466	321.298822878	147.547798577	177.89269761	188.70990604	144.03271796	201.935996345	357.554999117	209.454259262	80.3912813375	108.47179068	150.474265751	153.247197132	307.824685357	231.968328863	89.5911508641	209.431286681	236.376152155	278.840445533	357.054440003	171.534031988	100.672306653	320.422823423	114.578338324	144.504550376	343.271554654	229.793195621	239.755057555	179.308472031	125.523286524	243.871524459	201.756679009	128.403048159
517	3	g	0.629263448937	206.416448483	297.605867387	265.791267751	119.265835785	160.118852326	278.982098148	158.508998522	273.087129469	118.461994418	235.45780312	196.453063804	317.752531267	206.307112533	38.908340527	258.743606929	151.652565279	133.613978521	161.397787539	145.883747089	198.548678137	177.26158086	229.398395108	155.594084499	149.030335085	178.050782046	228.807957083	285.757167252	223.226153767	167.229376899	214.421709392	134.013451871	245.83252527	243.59008921	248.404236446	87.7363420499	259.834157278	97.0144531643	89.911737706	205.680220012	305.719324731	254.186941721	94.8096631782	122.995082816	241.349618687	251.024484022	155.844326863
518	3	g	0.526893937465	199.15288597	374.152445101	231.901025321	163.145647296	238.633814223	253.972419132	256.80594375	248.796680086	116.134271775	209.967094916	220.371491458	333.24045006	139.357045695	42.2322862934	150.151042342	254.21848936	199.605874243	152.027053097	155.540989617	218.287721107	297.308547291	265.070768837	225.815351621	159.976194613	187.260598594	191.84086565	225.79648735	288.584619581	201.166309731	216.90369592	270.744608892	217.75339488	161.217025926	357.262482884	107.130828702	341.662295965	153.206903598	113.040785945	201.060192119	215.953883329	201.413310148	185.044953078	131.017620661	195.431567881	179.304849009	142.927483214
519	2	g	0.690472564933	193.456979582	290.563634296	331.314607451	156.712960306	191.497885635	272.468314445	154.654381637	233.074464927	88.0927982392	189.87463297	191.583125325	277.4994626	136.519301535	37.1987337897	318.471030542	169.969983535	175.204891417	243.083675676	151.876986082	213.568933648	267.21955171	189.667365583	160.250220833	147.904465443	206.308796507	146.556346969	235.186603878	241.510589061	258.446189885	154.648769263	348.188297995	217.025985923	315.636537184	188.32741085	124.21787177	342.040792638	178.572847682	106.161014108	233.565853941	208.616782603	166.184705089	239.042771907	105.101161578	264.799580602	237.543907995	161.382371608
520	3	g	0.551538137802	264.198484209	333.422623874	289.502359318	184.699019763	188.896546492	151.760173828	178.06528014	167.283891713	129.307445368	189.680612064	260.649685991	226.16177317	141.093496822	35.440903347	279.200800261	142.678666736	193.06051391	184.727997319	150.861469961	220.601320224	271.929630367	182.003786474	154.758808277	181.791101003	138.755290328	155.173604153	360.330179498	203.114540501	218.68340684	206.48724587	248.715417744	213.956140742	300.647311221	184.420926904	85.7229474233	291.988188049	192.384737642	90.9803602903	240.048930366	198.625010838	236.527393236	245.779389832	166.561654148	248.832227389	195.665872799	170.47416573
521	3	g	0.501895484363	164.672707766	276.620309536	314.103442697	130.665704593	263.084571223	247.874004262	209.592705951	233.702179688	136.236811469	270.085276394	195.793688072	236.432804975	82.6096165556	35.0342414921	185.09656029	198.908481668	137.323796834	208.916276754	205.182451044	172.716612897	343.86287697	206.698996203	126.529954211	207.460418931	229.229193327	139.231101216	206.929950155	265.030989814	248.952960068	204.052329776	196.232965456	160.969669206	324.088099678	211.572259507	88.4944922136	359.058309377	166.508236404	176.398988718	167.967344988	161.833531059	235.325190749	207.609802685	127.07714929	236.520903616	233.670996478	117.60024436
522	3	g	0.567593771648	300.778010265	284.689998494	273.772949239	144.610707941	272.477218261	305.230342283	220.430613238	179.954792198	113.062580205	255.583385259	144.919661915	320.719751721	194.309333836	40.2708321285	170.318082693	161.457508809	209.988410788	107.79644172	188.679490315	192.797263974	220.146948417	155.511850063	124.946671242	184.710720547	191.736442886	242.808367932	357.724819128	128.897192534	210.968872349	121.781021731	149.304622967	178.204848097	272.476102071	192.113877172	84.1258360131	272.603938355	208.580485792	147.077033181	253.989547456	134.039993523	275.489419378	220.151277806	196.901142855	192.198193301	233.353636109	203.197866052
523	2	g	0.240020898809	256.398104125	250.257104943	237.852481416	217.365054794	291.299526703	172.165134976	217.047129088	201.265140998	127.803668209	218.845932187	176.092542564	258.923308754	178.906395998	32.9019739502	166.834273064	209.587665242	153.204700919	180.611979545	214.921798916	200.141760689	298.423433666	237.112007915	172.033318813	171.44647534	204.811629663	123.227181502	254.899102851	280.287640672	213.313816395	168.874299863	173.368029372	183.709985217	319.729486957	201.633586495	94.2949888642	207.104171784	154.827418002	102.436480345	293.459120913	226.237809086	214.63024675	198.556737806	144.020759834	249.656751118	189.310340314	142.358647056
524	2	g	0.404984788068	233.184435398	397.066505649	325.132719071	160.003791528	199.953699133	278.326694336	217.024793259	290.109443761	115.809103402	217.554804642	158.770783936	201.187131332	125.207883887	42.5084938102	160.691233377	219.274438405	166.09520338	273.828874649	194.314932542	281.289955247	349.814484302	168.047842294	201.591924465	130.338442478	186.900997834	228.468603642	229.868050206	225.471170502	77.1252038326	242.308873832	232.408027584	250.147712556	317.033451111	174.804178474	120.878700517	353.796072944	226.020481336	186.8296231	259.817016202	188.126659509	199.406465567	200.679318314	177.417302737	273.360814342	151.659068968	126.932389769
525	3	g	0.579861252553	285.402387205	383.412829776	348.004483927	181.607542166	151.202820842	288.95488278	129.150090376	248.737683992	81.0301887583	294.882220606	175.690778756	316.637324914	145.165297332	37.4410500476	246.064682737	191.744357919	133.747243862	180.378560613	212.834799163	251.249411114	384.912824901	177.614380825	106.105198186	113.974376404	161.625817776	219.937229726	139.398763337	180.754895378	186.8384078	239.640666502	262.170744232	206.069318399	296.295708386	247.855560661	103.276903845	280.469004749	144.152385714	102.197907218	248.396057473	205.127533093	219.066236298	177.275818682	128.655428109	197.574778772	173.873830483	163.848329094
526	2	g	0.292053427122	272.65845133	293.882457017	143.617766723	112.464478903	172.347279591	160.178557713	214.556606586	294.199270989	99.3090504591	190.323466426	218.314321078	285.832570952	160.389258925	40.1630966798	278.170132509	227.462904257	195.103448769	223.482317657	232.876781427	172.652095705	199.488457616	215.128892109	127.125578672	110.108723147	193.93751263	105.348480939	201.539238102	330.98837011	120.607267516	172.865812957	189.090560585	255.189471524	290.797680803	232.743260153	90.9264689469	224.989570513	154.992681874	123.876523854	231.679180117	212.808042027	239.220427747	152.53394841	149.306222786	211.707624872	245.297856001	131.30454522
527	1	g	0.205303844568	234.701223049	407.228783323	304.552102046	147.172460117	181.315715021	198.43565967	177.253376405	235.73646857	99.7661268599	216.487543492	215.244980608	277.317204446	147.562905734	39.3929716293	287.448261087	288.690648876	159.597004611	201.301627969	143.871195038	261.591583188	330.116168217	190.786113666	120.783255918	97.9904726106	211.445720541	167.64152004	274.97629474	328.194288377	232.871193642	200.529111329	156.728242575	205.924091569	253.551079409	160.739081444	85.5118480869	290.721026364	179.217170469	138.435475312	226.278121814	184.184928868	272.810801813	252.138318111	132.977092738	234.645959299	246.16566973	160.313934698
528	2	g	0.496978541805	210.563915876	314.336451919	234.593917223	192.336984959	174.907016018	294.233410909	247.986737357	205.487157659	54.5279221005	285.078124197	160.193728582	182.504829338	196.925855262	48.9450877986	298.618104927	254.306303665	191.17710621	187.12560788	236.182433272	222.262537283	265.032730922	218.918527807	159.070242534	147.030465138	222.447990663	231.566597675	193.981826019	262.338603022	188.012358517	247.317593859	239.505078282	316.994086976	290.002411743	283.047574256	40.2299390033	217.939697869	145.852189786	102.774627348	246.319853508	199.878732788	277.016670849	204.220697905	96.3940397896	293.406184059	159.986252707	207.479901788
529	3	g	0.646156707928	211.972227322	377.601455525	288.267567601	160.792329493	235.674486729	224.618879216	173.379021649	262.676056281	143.919171917	296.392716825	106.725012306	258.184240573	126.036914906	32.5996479771	179.045157841	167.239947959	193.553801222	227.9624656	216.522830938	217.44742042	311.062196684	251.965562901	180.467685497	132.543287082	166.201650246	274.439714172	266.620603911	275.569481233	164.617747449	312.750299157	163.175861749	259.332740602	204.787262195	182.807746636	66.9711126681	213.314091874	161.839781025	130.591437146	268.50737321	217.407188657	291.970469733	234.464394332	129.02159327	268.370098903	167.384069285	178.327878408
530	2	g	0.464176992627	308.497890798	304.320659294	238.847407469	159.111940495	125.061308087	135.159048935	139.881289132	273.20378652	117.9992339	299.800281315	156.996881841	258.141234933	99.15166982	16.194072062	194.514387461	162.36954028	159.489361767	232.415831942	155.412994438	185.750506541	335.192262219	197.582217956	190.409927365	152.993050075	254.879649611	219.141526419	287.144089087	214.734381502	193.372227144	217.761231168	414.956272913	178.688668344	249.448516636	256.086946942	98.4617918679	309.487728942	183.755830547	121.614589205	157.331357363	219.787646472	247.335655132	179.795785903	163.932470033	313.420067939	174.540153761	170.193917778
531	2	g	0.498537570466	254.227417179	246.369330115	239.208634404	138.012047067	251.729044371	251.425254959	207.941008005	204.334326661	97.0282576436	255.926390579	177.542284951	236.583668012	157.345972713	35.4814486245	314.438673728	230.674440537	157.499193997	190.754593627	233.424755818	239.544612153	344.022193269	255.89887354	163.801783173	161.404326753	186.938786498	117.339702737	212.201684922	219.923252061	153.550581547	267.229953153	204.27851242	252.308643398	279.90013943	220.742106429	87.5759774726	323.479065734	125.067414925	133.480332504	234.003214821	209.470253856	214.71393026	228.953419489	116.042122821	318.372304363	208.81312875	157.449355759
532	2	g	0.585983050171	159.53766373	382.060662029	229.372276685	136.857500045	251.217311084	320.568458692	147.486993507	305.551942642	119.339404363	212.669681609	169.900020497	286.338213918	138.569011977	41.8119002211	269.716240494	181.662993521	222.33178255	188.510887194	197.4006719	241.382089043	176.250161019	194.49770336	171.94148129	178.187176879	169.185693344	177.842681331	307.015502894	335.456351355	180.701616477	220.129010689	240.045890966	187.929154723	255.504237821	223.358294336	113.891059761	276.424569941	179.676304072	124.178144042	273.201198797	181.759036794	270.138395327	285.044597033	148.443252162	254.647787973	211.59268058	130.174983867
533	3	g	0.643068329628	277.184835434	328.247686647	303.208755965	115.914588672	187.959669001	326.663954873	175.349737805	234.188296249	102.316778299	254.195820109	218.172816645	180.845374619	147.38214235	23.9069706629	371.380154003	166.815508579	66.2187580699	197.849441576	212.284816748	184.478126036	329.931504443	208.846015146	166.051535977	151.179042649	224.373073953	202.303776953	212.007083454	202.943121761	168.378860575	284.908113316	258.20985272	250.744944562	199.778611429	256.018538983	84.9037326811	348.573702653	152.534675575	144.495690862	210.539822442	189.206435564	243.229828866	251.999014753	152.939800027	243.518926853	236.987133947	178.393551957
534	2	g	0.302183872484	201.125542027	423.060437198	293.749244319	130.813023942	237.494000198	250.475177818	176.43343376	191.160413275	121.924773291	255.560687882	162.208275068	260.433217919	165.739591425	46.0288898896	211.973187052	248.881488929	134.730519293	140.478672549	170.127671899	322.287819408	244.830867477	221.053314133	126.317576336	161.285650053	169.802040006	176.302737887	279.158751457	213.256186448	193.10750919	169.656605164	262.582416022	186.418489253	301.594837444	249.409479695	115.252014779	295.037117099	168.439142254	149.274585682	205.625113109	236.656726	274.623596216	254.832217975	96.7281921666	232.843953781	210.664668649	163.750819986
535	2	g	0.48573844574	200.98274969	330.286294172	316.491570349	157.220208346	226.536647035	222.731464203	148.656483776	249.187344302	129.584850771	259.616374028	257.883337287	258.900145101	136.622343453	26.4204066213	239.057670642	218.920359481	142.328997164	212.899279348	294.315381594	187.595165257	236.071363865	154.403889772	125.170691175	185.540132922	94.4139233163	167.700828731	265.525533992	248.627014945	167.124039233	179.690542632	266.73206755	190.924833601	414.823181225	273.162908055	102.409339672	276.704230881	203.926662268	130.094651669	247.64384632	271.273077713	237.222711982	195.497268581	184.806240806	229.421665001	288.81319172	126.712868453
536	3	g	0.583303457646	247.890802583	203.463784855	262.367288943	199.019368467	255.175198065	289.754651249	189.837840665	225.174548952	106.822009376	340.929022054	165.577392165	284.013069953	97.6357982958	26.723220854	226.532141723	177.702665313	184.26672686	107.305013925	178.739796347	273.310003232	220.075688079	168.113025671	172.336280371	148.019541148	162.062685738	131.182214531	192.070759528	281.118062459	164.780372013	221.711620692	255.802565003	211.379983117	269.769994711	254.53906818	90.3700896422	256.516696426	158.897569188	137.594651929	229.232047386	118.316184383	173.381693586	171.288987464	115.507345106	204.024777419	204.471474602	109.485107735
537	3	g	0.676186938861	274.811054853	419.621690356	303.057272338	183.183969347	292.735254129	242.979261353	133.960114458	253.499381914	145.513225007	265.463388204	144.839643386	197.447961526	144.573771433	37.3800089834	278.364174503	256.590802009	156.503052868	191.58052955	161.79772457	144.298777772	236.435506423	238.023825407	134.668408884	166.501679307	147.963285359	239.453520189	232.221445381	219.707218962	231.967971902	204.278935433	141.758956591	189.930822436	308.357924058	280.303797047	101.010638568	199.94152892	238.398307048	135.515813439	293.496666631	229.381329415	183.148619018	181.404736538	119.404947278	176.362068913	245.539759759	231.289575146
538	2	g	0.340616294983	198.37555543	361.158283417	265.841020269	177.203599366	227.418685445	168.146029268	152.864195941	298.59973289	108.47365999	242.839185464	190.417410865	213.7449097	165.012306341	41.4278607602	281.423489772	209.60012666	133.976185544	229.108994178	166.053019688	218.835754356	352.366691219	187.39588814	159.281292696	148.097980811	189.616600055	221.849221721	223.219372056	276.947372732	157.138949072	204.978063175	257.394225688	254.632829888	335.278873499	276.68884512	50.8614842796	284.752018972	184.282890998	101.396795424	271.678284353	208.639414327	194.108751678	214.3275286	133.080468795	171.852903141	233.804650848	146.757713435
539	3	g	0.556783812536	226.039935824	352.476030516	315.34228307	153.02295965	216.644858399	361.13742708	242.244012146	205.513685249	149.527102523	118.417175204	150.710548659	145.067880486	206.851402219	40.670022124	274.911989496	210.847306806	192.663221213	260.05913277	200.859415188	207.827420867	292.680571505	219.744528648	133.915161978	146.260078966	180.470001282	160.894559726	226.150176255	190.818977114	150.522258738	184.131080407	215.791657027	222.466919696	215.331838842	173.815681713	59.1909893953	236.351401002	135.424073141	158.45815946	193.440168762	169.758556612	295.73791527	221.606901158	116.97079457	209.271250713	249.174344099	156.595689452
540	2	g	0.465727888705	214.129659385	396.134762888	270.959944424	212.175677892	121.69236101	258.891231818	158.209312623	249.644204945	93.758803042	201.582364459	183.406262384	292.897336705	139.06021031	33.5161179142	367.831363689	251.890744829	63.803149491	171.370731137	219.217021212	204.687494056	253.070443301	211.370022814	200.963737556	106.51185912	189.927944828	168.176315514	260.197355029	255.032303411	260.613283966	189.326534752	240.089807686	187.961318215	306.061287634	196.149124675	93.7999811435	294.584147558	132.174570265	115.663488055	303.94015559	226.316502061	321.848952027	162.404218506	217.147696005	271.682995117	190.481111146	145.579680227
541	3	g	0.694240745321	243.311590483	378.410135074	255.308799626	118.555172802	142.57306324	214.451995606	191.71398565	224.178595377	97.7266341493	242.016047437	151.106636804	332.333426015	192.773871522	31.4175561072	283.732059363	238.877542573	119.807917727	255.034639237	155.44844289	191.025045101	304.487514049	188.8607984	129.897130978	199.104945208	206.001481771	171.832787955	229.475970867	213.196352749	204.142591436	182.886928693	279.886873487	266.877481675	256.00070166	179.842731745	118.501329792	277.198589845	126.958256722	142.92091269	326.272988537	208.875092947	159.211093642	195.482197839	131.571962839	252.31334764	183.847882386	161.461969592
542	3	g	0.544928846279	223.947169935	339.158406605	306.665359016	219.634607091	194.279992362	261.184399693	184.312945133	179.545962193	156.483991444	203.263958356	191.545146537	237.871609288	112.85242219	39.2712231656	256.368289607	175.758611502	147.692418308	202.512202811	175.215327551	298.367472735	337.979885223	144.193187957	148.255378883	167.379050892	180.793653247	158.337879276	134.287442875	199.790271238	181.089875222	195.676363408	265.542811271	221.547477944	345.384701989	323.089134423	92.675599487	200.896617569	152.364167942	165.634572032	316.353403955	203.458598058	215.431181373	281.020638296	86.5786109938	176.961268717	127.336982054	223.026318648
543	2	g	0.260634284291	247.673738381	413.103467154	321.845544884	121.854242535	255.421709017	259.777038757	242.390695097	251.710328929	115.073797466	277.797652991	163.613193466	277.37929054	146.255149834	50.4492754632	318.762227739	253.266817325	128.88458836	200.685192028	226.391935188	315.170987669	367.162762561	201.91341161	140.622140517	172.987101565	181.376862598	185.034895535	284.07540239	309.865612671	154.537695742	151.674317673	237.010679833	271.224757617	246.043744158	195.160808527	77.6900462356	348.282091535	169.499111296	134.467753502	204.317708201	192.733723312	228.016504136	168.418921746	129.67556898	283.402832593	179.08866887	96.8589529677
544	3	g	0.633908192198	238.237571887	350.096747959	256.41792456	163.795249876	178.525708216	259.340143252	242.213361405	357.587532953	142.694029007	229.597415118	212.652140034	286.611370424	108.308098256	42.014996266	141.666869301	151.153623223	188.245157181	249.697471038	240.514777098	244.10602669	218.132423403	213.696679676	177.438695758	163.674405667	193.099441156	180.33942463	158.677898744	301.705662277	157.851487515	164.045833264	206.82954544	222.18591334	358.627722859	258.776425633	97.6285916459	316.021787524	228.019804011	117.503592685	357.998270422	205.335618206	322.691901394	210.450761093	132.560693797	255.202428281	221.499506649	117.213751049
545	3	g	0.52396778601	248.965239171	410.944369507	197.124032078	169.554424408	202.788656987	248.180101513	183.21816574	295.347527752	93.6502692553	185.408401094	193.913055754	294.536330434	122.774961239	39.0208097276	304.073934444	168.484734412	191.437573655	207.835736032	145.834083577	229.130013381	222.901854209	267.224730643	159.127509423	137.405563581	196.322091902	194.685730998	237.169560574	266.671855287	138.669472865	176.911208705	192.155519882	246.253911493	328.329443372	177.576050822	83.0524581229	228.049426716	162.969981659	78.2570738492	288.286890905	244.916162898	292.187252454	258.250114694	177.336542613	219.618247507	171.288561664	170.820180993
546	2	g	0.327106851451	171.317461273	424.219805039	276.91584623	189.195953808	176.190798452	225.558772014	148.649395702	266.64469576	125.296941883	271.062284261	142.090754483	224.863511873	152.875478292	33.253153448	278.518780076	190.293794427	121.124092566	188.507301891	191.918552736	273.711975807	300.844900657	164.800294138	135.259376472	155.086771504	204.315618775	165.685049047	264.406534437	277.741605407	122.582165461	184.509778082	294.20295755	287.336755951	219.199664463	194.734191056	85.7110757343	317.134605685	171.958433113	169.482458356	224.969348816	246.379499789	103.662664114	262.352398368	178.682759519	181.82042137	193.542346227	55.8430058187
547	2	g	0.438243088946	174.899236112	235.296658759	278.009062319	171.722807964	191.988601524	345.920983242	177.232747243	290.040810845	116.498257072	190.792202091	168.881697519	209.800978747	139.663821383	42.7920899397	254.626172337	173.67643612	88.2901656718	223.234081487	182.683814773	237.249476842	281.2186896	182.944049146	100.154380316	101.093570024	207.334407867	248.830662919	267.453147912	207.531381897	191.931978494	201.583265617	223.692455429	159.312388497	212.894167617	327.20530343	131.007636332	256.58081924	227.101770837	186.808041449	205.628021919	206.665641786	227.003103595	211.302443963	148.175403085	245.603424742	263.926299059	125.633086946
548	2	g	0.44138618656	288.426680145	266.226112619	266.727383508	173.879594568	222.064711334	208.684599656	112.47459406	230.245293445	90.0171051085	224.632875314	178.447673411	214.6485109	107.132218935	28.8385064173	237.782700752	251.289705517	142.10489643	166.595966053	211.689030809	224.039381309	363.648712578	207.415470334	123.654232648	204.787354335	181.460289207	226.162484084	264.61003899	141.397384838	198.19478538	180.4009885	276.805090186	243.954906167	284.146119296	102.336427428	81.3406255728	285.27208616	115.344329625	124.6717796	208.138181184	242.468599718	206.608450951	193.971609796	147.518711304	264.816119589	231.565292857	184.567757499
549	3	g	0.661360767818	162.60627292	359.755795867	323.652788474	147.953493458	265.715156509	225.088711108	217.973100165	205.918504703	80.4104403841	355.888928149	177.168325353	330.255434612	113.362925135	25.7491732851	267.585008045	238.331824067	158.071570146	193.31147072	155.701974052	276.343971348	432.52321158	206.691820706	135.104671511	148.293099409	191.140518553	183.244032256	161.434815037	246.342076051	155.316326065	177.105094029	248.677553352	199.585286635	277.022482777	225.635553087	72.4973183692	284.320714026	258.499627351	111.971720101	389.124649059	181.336219626	235.752931973	205.342083648	129.664023298	311.826996017	171.841711297	147.404121718
550	3	g	0.495576810951	198.195746766	296.197303708	296.590395786	109.649842952	171.466544361	173.559504817	236.962049719	209.550307432	138.684197602	193.783677353	169.69565419	457.296219017	125.781114226	47.8851190953	225.064119315	117.885319541	141.005224831	124.636655503	210.210190676	310.897885257	234.502980698	216.053647852	163.664525934	136.150413395	118.803228529	192.557225682	205.772009131	215.255613718	138.21403913	197.478605891	219.736166906	199.779933636	294.826605967	212.565983475	112.275163035	260.503478877	105.519044028	115.258998974	210.04400907	119.664593536	216.171888547	186.062018055	165.447128965	210.475435156	214.584482461	164.457207643
551	2	g	0.317316654291	206.101690024	324.376492153	371.134505274	172.798254968	209.681535238	192.485339392	238.025525539	222.164431448	91.8280178235	238.963497433	179.969873656	205.931808228	100.568643749	40.3750057991	339.995335727	221.942052681	153.894094354	124.917565344	154.47015687	276.686218128	293.865255315	123.079128855	128.463949821	128.42424368	171.807646515	191.937173981	218.075505587	248.4719937	229.229981512	218.104094439	245.982606603	272.908921666	213.426057501	239.929885837	77.1258856055	335.092510493	170.205027815	139.123107622	257.81432519	199.665856459	179.085905766	248.203802648	207.234137424	215.312395906	203.58372899	132.636526342
552	2	g	0.266232583399	196.763744114	210.152711258	331.276418686	207.672721444	184.705254834	205.42750126	170.876515975	215.341510508	126.846484297	254.737126901	254.616229507	279.842484207	95.8935852352	46.6371443084	349.774907194	256.570234017	132.101272046	161.705306466	250.730808871	221.588312933	364.790701272	222.268333202	171.408484679	137.240736871	248.264673544	246.397879536	270.330269133	229.948045371	133.06444636	179.00417742	314.839346834	264.184544745	285.661468399	259.864987529	110.236187795	227.787485076	142.989181623	156.505742648	248.81026896	224.984159716	161.134497367	203.846433011	116.567581652	299.538344977	241.615528331	136.224903469
553	3	g	0.543182282877	238.206805483	232.969713524	367.408602011	157.139356171	211.459754909	291.095852994	245.892291418	255.736618018	136.131281553	210.236148548	199.088880767	328.636163667	125.897968594	39.4773074211	198.159110974	194.304489223	144.277525389	227.469087428	241.799113303	277.308456736	346.762270482	186.076257675	167.089606014	175.405304907	164.58929582	219.120687246	181.884817087	280.756196221	204.69763653	202.44397273	239.888159123	239.803395907	294.305936685	193.419458457	99.3673271983	304.391630844	131.371332641	151.044004725	342.567152253	233.075800439	281.975623992	178.340572921	143.00227023	256.731755113	193.384565393	159.267444578
554	2	g	0.441623079956	189.518697116	160.897147955	229.286693945	174.616445289	219.931429274	284.118216663	140.314874612	253.691359374	122.07158139	184.388540644	149.811615644	265.31648416	154.96466087	50.2560541709	229.330572146	224.311762335	174.748778507	198.613571959	92.3466645584	147.551853612	363.196662691	220.311190269	137.770764296	133.784196969	237.713139058	172.028343501	125.637735329	314.64096481	140.150896833	232.660474677	290.711588297	186.533639763	355.665002652	278.023915234	110.626970938	305.12877632	168.215696815	131.60163883	283.858817283	292.866366347	220.429114068	136.548350523	115.249235828	289.144458504	168.648112304	185.793604468
555	2	g	0.357352700468	180.717129408	340.921577103	284.783494158	187.02334318	237.568875006	196.598912092	217.739037337	154.049525779	139.871717138	202.814376806	226.520940192	238.581479694	168.558867529	32.4364998426	133.794988462	209.039354696	142.650090996	245.527863606	137.251535273	217.908268393	364.720057385	140.908943717	110.318202988	153.538877315	142.952677091	215.956879073	251.188483344	219.594582157	194.257253722	311.497001049	314.337934828	179.693920277	187.560384826	129.541878923	111.650158356	311.664807132	147.300007744	184.765848707	123.340903011	288.687058982	268.442410346	214.19199314	101.090905371	319.198987662	255.124490494	163.540704095
556	2	g	0.321320993617	202.13648395	319.608627993	358.165465643	196.257285756	178.389384252	198.376197784	203.596301186	215.934501303	121.962711345	175.804196477	181.446585824	283.61462096	145.720637143	24.6354566697	209.239086293	206.811261426	166.93408953	212.596576301	207.508540569	170.39637014	279.115577467	153.968473703	146.387008786	115.436416068	249.225194288	175.478867	301.548154333	244.595917855	163.373746252	218.041991167	221.651548107	264.594527211	315.284963039	158.776426225	101.493036478	366.762687364	158.863318151	142.709407583	256.695664403	237.417175505	143.927350774	231.341974812	139.659052711	202.945529205	217.652494426	142.762073179
557	2	g	0.328605286166	210.395814812	357.36525986	240.856318434	215.529694508	220.826633861	272.909703751	189.087456296	357.142687126	75.313121529	312.936297557	183.948258237	236.641603435	161.467296652	49.5524568256	201.997109531	200.430303986	203.147920107	209.776454138	153.337499474	234.871542777	230.383747393	173.539704744	119.52695258	134.559722972	249.94679478	140.120254814	196.437011894	215.350343017	125.862648724	137.733172497	306.129176941	173.758174712	320.056999748	192.589005954	58.0765020425	293.599771722	148.458552461	117.088049779	296.519702429	224.492083817	290.45105306	243.331370227	108.840829596	178.277022356	159.379669047	190.279703144
558	1	g	0.399956863946	206.779274004	343.248328423	256.848579089	152.320405149	117.083518325	258.787026163	217.869977285	245.223669912	96.1151494844	233.101331007	215.217466632	195.006783588	108.032328575	36.7156100365	273.643167889	157.476427901	162.893910142	168.318413442	208.627070451	194.091547901	275.387979418	170.030586668	165.0698604	129.213108326	156.651114876	152.504104737	236.589647918	251.028797037	177.880437413	198.895218752	306.611945136	181.267240867	268.988952937	197.990094648	52.5716458902	227.053140069	196.920490266	126.70325891	251.283720029	159.68141612	223.096410761	168.69826472	132.365078294	268.86880035	250.847814893	146.162883964
559	3	g	0.488083693428	279.979464877	336.520579932	272.733196511	255.762102275	214.675435126	185.927893991	205.897030585	172.656493635	103.772752485	323.675282206	123.514688643	251.833888445	135.881294706	48.4629734221	194.890538251	200.204940622	198.606862874	138.030691249	148.269506218	231.762403526	342.988638621	158.464502632	120.976429692	158.214196336	234.87997431	171.073854751	242.051183911	282.263399406	212.733984673	239.905905718	319.35102818	220.387993843	302.701582633	103.480792668	111.466698615	341.615353979	203.12474722	154.921279448	191.507514835	194.681687507	202.412498274	218.535149394	198.396102664	234.648010583	293.417401889	129.074365635
560	2	g	0.410047433105	231.351923905	390.137494922	266.845792319	147.186031051	204.093852795	297.303627596	175.861255089	137.236969919	89.0067985222	266.033226324	117.902727188	213.097916496	110.725113408	37.7916630064	219.876762502	232.564319153	172.058642251	169.764588197	157.70242265	194.111029116	285.015549981	255.943936406	152.887478908	81.5094540122	86.7757823661	182.179632116	209.834899236	171.797306158	194.542664391	256.661184346	168.375814369	139.392525279	291.607941102	164.365752676	102.413966191	384.960329343	235.403379615	103.676300503	300.23431617	220.522737695	224.217966942	272.509725144	173.764990279	211.237408667	150.04561891	169.272541706
561	2	g	0.250210079855	305.375458863	267.88500969	322.615710099	195.037683468	214.093097575	218.822514016	149.199520345	193.211091476	123.825187344	162.152867547	139.595344859	243.913222219	175.369844571	40.3938173869	205.178707902	247.604008024	96.8548520173	207.774513673	193.97842127	211.279821051	232.139846941	174.256609585	107.229958407	158.239189728	256.926685051	142.255331302	192.746729967	181.649957558	220.684644925	192.16339312	206.942486822	293.438848961	355.320379285	225.15122826	90.2101756965	217.511460909	214.105325999	192.952298242	188.935598146	202.147640632	269.794093599	221.183312402	143.193311319	292.097668843	237.082295767	149.840329522
562	2	g	0.249025767378	283.099274612	425.867516676	331.759339223	170.665647173	213.916374637	283.407621317	204.205037034	156.443813021	99.635685763	158.293424563	190.009116723	257.675955396	153.407219148	42.4266843835	252.636188265	178.177448476	147.22713802	249.582320919	219.201798279	194.256918124	196.533543444	173.917933784	111.585159621	126.093039012	219.304811302	175.388477312	170.424358307	200.081661733	162.679845313	199.700275519	266.952764299	138.1597201	274.355339462	225.900258356	116.512098557	243.787552524	153.139634548	156.200793541	261.40345666	200.512954983	238.589609318	146.980204069	119.614648592	264.137192179	152.734238567	105.026181853
563	2	g	0.509006125668	227.366994467	251.269533852	199.346249151	135.122709875	188.896853686	242.622908963	116.082392601	324.718796569	79.3256617413	227.212781525	217.078072884	196.589433584	177.738784874	52.3129198927	219.65126947	199.602889686	189.922635134	163.860683179	131.617324986	209.276070435	316.520599378	134.282340322	120.748977582	151.825443597	158.330510916	183.350468423	272.500717643	212.728354618	239.225875843	223.060335774	245.196276892	205.075938963	323.183126115	305.942808968	127.81467442	273.178512526	154.545843617	116.419521009	244.748814769	155.176888967	179.750679445	166.483239278	86.8563856542	107.481915006	146.974237063	153.891728323
564	3	g	0.63689379835	231.180254033	432.617163241	239.451322269	170.521165197	245.979641179	237.177216609	214.951095497	315.092097804	119.711960411	266.665934416	159.369720717	253.388015511	170.108131189	26.783433823	341.365158169	87.056896487	208.394178708	158.61524726	193.416028229	174.084755424	321.371472737	148.500850878	100.26883906	119.166201549	173.951144557	187.216386067	199.353096489	256.037066936	161.2279661	229.54888416	183.326099511	219.442085025	264.481618228	179.999070793	112.713638977	341.737138441	138.355778898	139.333160443	268.27361945	183.623493132	164.830136352	243.86626461	181.822488486	242.834954025	264.404175568	150.919366926
565	3	g	0.420143839571	192.202060928	366.393868228	293.446527254	194.526619739	283.743077442	142.564084086	258.744136596	291.185402681	110.573484965	329.334536334	123.631291637	298.888369984	124.274032295	46.078312751	242.392987028	207.442179327	167.954182651	103.629688467	152.667352965	250.358530828	309.904841058	197.588920568	194.187380661	144.087972582	185.424182164	185.011934465	327.994334306	223.905089276	196.505538246	178.916595365	308.230816537	194.09020074	364.269424709	300.072652128	105.932403848	203.193704926	180.467213392	138.13333416	286.228771188	181.744281408	204.324408021	214.298582688	136.778763981	214.538344977	191.465568748	117.590437893
566	1	g	0.3744580372	175.417975246	371.078923182	303.278498504	206.845182421	223.352318748	240.024454471	195.151090498	152.644701643	114.568107341	273.484034555	182.265110683	315.807324965	174.345267989	33.0007961762	277.220706835	187.00047392	155.869794488	202.02400728	227.656242727	262.57317573	241.96615979	161.541073394	153.41418328	164.992876155	185.487599692	208.126579642	264.3436214	213.525942148	207.808903824	121.155351837	236.373991887	185.914433345	263.436581537	216.064765796	83.4824451025	259.911773642	207.335107887	105.956615008	255.299743676	247.695073024	275.287410804	233.837371492	156.493673865	234.213851284	263.602552489	125.586052498
567	3	g	0.615965369341	236.673016608	321.851634896	202.647390726	126.902914008	184.00801053	215.269483018	222.495916513	107.366867393	117.888744503	240.1524599	154.173953396	251.349317398	214.892060488	35.5285339959	314.169910273	204.297039752	178.176750373	172.176333399	94.0113973441	283.398669509	180.069060638	259.024937166	174.503872907	128.382600234	164.264404266	252.623260386	174.558859641	225.413402691	221.929251977	232.384177245	263.898292243	277.51337578	382.922176621	232.641329822	106.324202801	224.984178884	193.214611512	83.0884572871	288.51301707	223.706494443	221.298360527	255.155544598	161.290473227	252.57961436	149.822096665	136.347296526
568	3	g	0.548709921164	177.927816211	219.104958281	323.406005974	185.737265592	243.416690363	218.518160679	141.625682863	223.527680147	90.8205374979	260.986450578	195.174468334	264.278512301	154.241673914	45.8351088873	273.975892004	190.031587221	138.099918293	234.864781981	175.520723729	180.855970715	194.331539287	203.225161106	168.662749866	195.103764574	136.263539199	251.359965085	243.74911169	249.456169457	146.211539646	214.015886847	261.720745745	269.687827488	242.850660215	194.160779038	93.2340279584	176.585676785	218.294675228	152.303891007	220.644273963	264.421029608	190.381076101	250.259863473	171.667223635	157.259222504	213.605130092	192.182122577
569	2	g	0.252232718458	227.977084163	308.949353369	214.497254016	222.428758563	118.653068909	242.414692357	169.015725981	253.14954374	55.1393613359	305.707630596	193.624305457	218.968578959	111.099813635	42.1019163687	282.585645313	173.503027842	130.21318658	239.489879612	166.349647232	202.090226298	214.994682024	203.265110649	107.614397637	128.938794542	233.783199375	208.091211132	160.768381	235.491968376	187.215709267	253.103786913	306.053712174	196.754175894	240.383967048	142.797360911	76.5432934559	347.224672072	176.931669334	127.87896951	282.060001644	209.991571349	278.14060482	228.115602421	59.8285184304	212.448782242	231.683510914	120.168934132
570	2	g	0.201425018206	172.341593644	196.868163468	269.940750844	165.855264905	246.249911567	232.965706263	156.372896467	199.623195396	55.0808159662	289.209534914	203.395225514	315.034512914	120.46651295	21.7518895984	224.239269333	179.636416681	129.627168887	146.178020085	144.20426562	178.904741209	357.339980766	173.185019091	179.791546987	147.236990094	228.280902071	231.056378804	253.994348392	204.612333795	129.792959589	188.368660604	239.513309354	255.4664022	324.227013169	206.186894654	70.961592208	170.388170429	149.002378011	97.811318206	188.642483362	178.359297077	240.546934011	245.976745954	141.960839212	218.159249854	181.32555348	182.661064526
571	2	g	0.382203374178	197.221116059	441.337742489	255.884478951	183.387506631	303.891691024	218.063906419	224.987482648	324.431333951	104.329269503	339.426646462	129.026189357	342.932508593	110.119995148	32.6264873998	280.028035708	242.030517743	173.976510994	154.532773356	263.454891971	247.961926644	256.619793809	140.769634525	79.1083517346	181.965921446	204.229327877	190.826466598	190.958360984	163.736197517	184.889552667	196.111888623	211.35316524	169.191541916	235.596918788	256.261830325	107.708198804	383.35091655	186.988846767	114.125983084	227.656618963	283.235271956	289.272821652	246.375288883	196.180931364	223.354058396	228.602774996	127.257434425
572	3	g	0.500426046426	205.038852132	353.508132026	283.475321695	197.905147279	275.719092598	225.804308943	186.268630026	205.411958911	101.42001272	258.379474758	190.520471379	311.760046063	120.365765659	36.3985119606	233.739494952	170.812280223	196.69384066	154.568647068	130.578029124	190.571390741	234.911302316	239.11387165	187.945656296	141.927997577	149.181713786	225.533516967	137.20551927	217.153499117	131.749946774	258.279616258	235.358605326	261.106816968	278.556714245	206.383988952	84.3459095804	269.571898941	213.629553581	116.112279893	285.130200448	198.698105423	168.387113648	204.835397795	170.567017287	196.573026064	247.651697839	190.81584997
573	3	g	0.288536220165	157.223420649	368.191426196	277.05332316	116.347760484	159.360510934	173.150179463	216.384064163	120.372890956	101.174668783	281.530642868	191.479186012	259.162040989	141.495525642	32.5520730828	285.956579376	175.799697914	153.125284924	151.824510765	132.61823063	259.338162884	284.392909869	212.816038002	146.316413469	151.076175509	174.472154382	148.408655993	267.957111569	213.624442855	131.070451853	143.206148931	299.718338276	235.199992538	262.817560466	186.471817188	102.189197436	336.136640627	204.210627012	150.705423929	187.005932031	155.361235197	202.637413379	148.616483979	148.373512644	209.682398025	282.429695752	166.165546468
574	2	g	0.655248924659	272.827435347	317.117886035	326.84504571	146.049408368	170.918799111	295.48843159	143.67812648	147.296667178	122.461477098	279.793652101	166.641829875	196.258855538	155.969802068	24.8436269097	216.869317509	193.04264107	206.127463748	235.334009801	225.104386225	195.992097259	204.250697477	227.708138115	118.965038514	107.960803715	158.538304637	171.927652192	250.952692735	262.86431193	185.593795922	88.7104645207	192.8825588	220.900192393	269.719579543	185.530234174	83.1655735548	238.651746094	196.089775498	107.396603003	254.288677855	223.197267389	208.745619732	250.146282558	73.1921088736	189.006643776	110.754369934	183.189074098
575	3	g	0.411248533908	217.834674375	427.52451171	212.495931739	137.392542369	207.239740705	191.567628948	171.828186518	246.057547334	115.906643532	321.139317631	153.543723414	303.569404592	157.757048283	36.9184121223	291.536163135	194.658090074	146.58767527	197.177116632	169.737266922	281.506068078	314.208664881	187.346633994	112.368118237	108.708389323	207.186330592	180.636749921	174.63662301	300.132247708	156.633957604	228.973673464	315.728376412	229.664205121	353.143433245	176.689839584	66.7232526372	262.722888834	200.457024725	161.162568811	322.649368871	192.593839301	281.504069712	273.861275729	158.662884707	239.193807296	261.850374546	109.546824276
576	3	g	0.32374452338	185.135844226	289.223781241	281.510646279	192.58540907	194.236349952	258.090513892	236.069236302	241.081527975	116.396174903	202.352489345	186.526279377	203.641582056	152.555436944	35.0488996243	276.189847712	191.415630407	188.265010448	270.753896345	166.84502016	229.079530678	265.090377861	232.114125217	155.252025943	146.132994699	209.144751972	229.005903438	227.860832527	245.549836378	170.472790171	211.248726391	230.483763976	194.352387369	244.782415723	250.512422155	74.2448456341	288.482105566	165.220559582	130.176388222	228.288574273	233.084704988	274.281257157	232.824326777	135.889711384	292.972586807	147.805637412	141.553836692
577	1	g	0.206005631252	298.760378565	366.655021332	411.399059621	85.0297637448	165.975449198	205.206541792	148.027087424	231.04639899	98.1976161919	203.430121863	172.87630743	236.404627893	175.611821795	30.802293152	226.603753079	200.097100745	183.679535078	159.322452128	180.190240371	239.341497215	344.74476946	171.841836199	189.277760511	192.921511703	156.398576518	169.364963821	280.650784696	256.097016512	172.071619295	186.66381258	183.311923949	299.273728801	241.307392227	223.476649454	96.5412675945	243.663599595	133.19208647	129.733987079	258.742887069	202.498330356	194.729270206	216.26560641	142.787276812	220.127320663	268.392900634	158.64271607
578	1	g	0.280903899645	275.925828011	348.114225105	347.795414118	175.418996226	209.103929572	295.823691662	210.66728999	250.760285097	111.225314972	218.216679748	155.135665593	240.225308002	140.254186826	37.7133075041	297.215226777	295.297180349	153.396414713	153.851262856	162.607146445	225.50848446	253.938083216	174.908748424	166.713978761	159.975510441	186.383111031	265.578005512	301.71402447	152.394652669	170.888403197	163.909685299	284.470664645	222.658586619	280.985984162	199.63793209	80.941600477	193.74201966	186.524246361	162.792159744	290.209889937	201.607011102	263.832626447	257.132729914	140.465154004	222.918728643	199.971987047	156.424041283
579	2	g	0.376818806673	256.38451879	258.269570055	364.514267628	199.784416123	299.122267547	201.947816477	210.98652139	148.036255569	122.085789289	240.512938913	195.638208874	228.959705522	147.359978252	42.6273199474	274.135243095	217.529606929	221.454023722	208.033392151	205.927895257	72.9480045916	271.971779148	189.727979259	109.964270013	135.184588993	121.902546863	276.444854958	271.740375209	283.51900744	116.03571743	257.091808597	275.526998064	248.44830448	269.462391076	140.912440941	60.1750876213	296.209381764	158.790160922	89.2308458196	260.720536979	238.261304152	272.559959147	130.03831395	127.093243963	255.420038871	192.493699292	239.049487739
580	3	g	0.524522688392	208.259211685	363.591852879	200.968879001	194.510784144	207.187383088	272.044291695	105.276834921	228.709201414	125.92717528	367.348974649	160.785408108	246.765612004	119.180811869	31.4685819081	342.090246255	211.292320372	203.326602742	196.66817431	162.142766623	198.970593422	276.210923456	194.436090263	133.990668301	136.635128404	165.182593585	229.218564074	197.229142824	239.834573227	187.239833919	233.142847596	271.582318907	267.939757973	216.973231485	171.059627795	106.509771481	277.808586124	119.146166172	118.153382767	224.870985616	181.155822462	252.966124279	247.809596711	96.0013432326	211.479976284	187.257870131	198.9986794
581	1	g	0.237961290845	261.720202772	366.851321667	183.820245239	233.637010858	203.626302658	227.468868574	170.219489125	232.546780306	131.053266404	259.525019916	164.883621601	353.232717481	229.120575357	23.0244335022	218.928933365	221.603703464	102.681802631	238.816272348	169.802128459	174.64734808	249.417447395	215.916746444	179.99824778	119.439780302	136.21857074	210.682904233	323.253067334	317.803408224	153.502167038	219.838929487	239.06343413	174.547163542	338.327965287	267.441422004	129.837772695	297.518713799	229.168442216	114.630937104	292.367037527	268.547081352	180.076785454	242.058541023	179.651892163	168.280498497	224.426112526	156.61081267
582	3	g	0.566817870529	203.576479125	360.908475213	243.732755515	222.325823661	215.921582681	272.455857736	200.168053369	256.867694971	119.214702936	305.104229885	157.508451444	324.941070496	101.707524658	46.9266626617	207.955531475	173.706863976	137.752197358	279.990045759	230.729300142	216.208090648	190.951172392	264.947340359	120.290588641	146.309748778	152.938291454	198.141000778	197.28475796	268.005636938	99.5847418054	198.032387965	191.683829363	127.106146464	286.968059451	151.703507711	112.634241448	274.71757346	148.740716853	109.778276049	316.228102919	242.179957413	282.627564107	226.122626599	194.914014098	261.395820938	157.626442296	164.279883563
583	2	g	0.32039453615	201.017116638	443.074308467	310.646805657	164.357321428	195.245679902	213.551386271	175.548318985	227.167352142	129.437071801	297.321238461	133.427468853	209.476603759	171.220206304	50.0272402846	274.413583197	223.793305655	156.187210852	149.619126087	194.392138631	256.514195734	301.044304399	215.384361759	142.88481056	114.766977058	190.104370981	190.922526277	248.007274319	207.705888944	198.555841757	175.254680229	256.287702896	293.420359771	212.919175699	255.82853173	91.638514931	314.432805991	192.818332304	150.95604844	232.66475875	189.682687849	171.566642319	207.673462458	121.404301564	154.476785969	249.569042778	213.253015349
584	3	g	0.532429893683	237.356860346	401.00557039	270.678148694	139.546832603	241.237441583	146.285623851	172.639152368	169.728609528	138.352544512	270.194977405	227.345627603	241.731707657	138.16635045	34.7590889926	242.446553193	251.949073863	157.47100671	185.430097385	275.347533057	246.106792875	335.891036845	235.331367429	157.593232436	68.8758801391	213.040452758	248.805699157	167.728081249	257.643414301	171.127355077	214.787964893	348.665049193	274.106303063	339.540926868	215.908008191	103.273868679	391.180284435	111.690614333	128.35602167	137.198225613	191.308044037	179.329263158	218.726686502	147.070735711	257.763385346	210.000745802	195.44583783
585	2	g	0.391497387897	322.248729808	322.438280362	342.392729232	172.79577211	139.80640835	274.708741264	191.840317693	237.129107814	135.237632068	169.689247781	132.139667228	213.939046978	117.21545312	33.6265166959	193.378133423	182.225779782	97.4139835993	184.642333237	270.449281676	224.119415086	373.587084811	160.595676804	139.136174362	115.839619141	263.34727574	239.018169005	293.74369698	231.865558137	172.430659888	247.681605757	229.592452302	206.114728085	279.383679635	205.322136808	112.599757832	411.101637877	166.781440176	157.670777975	241.076457291	209.864843767	215.989047008	203.210214756	171.341271805	299.520648125	201.97300479	122.605459716
586	2	g	0.358213698622	376.388697737	391.464905817	250.731888545	143.810220014	156.771180543	252.622007368	198.124720868	231.089090988	146.920937391	273.165756715	168.271151128	166.70338342	124.448181595	45.298693386	163.254159673	164.572720657	158.428856893	198.197825929	211.037092264	170.165880965	258.52630098	126.293292681	140.088579486	170.588062522	231.765596457	81.3224381517	201.617841057	264.667541737	188.990435869	212.145519904	318.707135805	179.161666681	294.458371388	217.446073157	75.608474065	264.430495627	153.432188263	145.784566295	217.940569021	204.859743502	282.763379396	192.02957222	145.300429603	193.071236172	185.778565793	182.718233497
587	2	g	0.39250102216	201.892586636	330.591234871	258.854911101	224.356621537	187.294866229	316.735914427	191.279600008	265.612438822	140.726370244	244.192079246	166.277776554	178.242735643	185.377555386	41.1287853578	224.149751099	200.946024914	146.630469906	181.909396645	231.74443979	204.491398712	341.314801845	157.93469269	139.742845938	170.308891919	202.917189817	146.037574052	341.535237801	223.11910721	125.222951502	189.784920287	322.411240085	245.762532511	353.51490013	235.508077801	59.1071003526	348.491231964	112.766510473	82.6699487016	251.141553353	260.827216118	199.337649897	157.957072781	137.210543849	276.135588361	178.676619473	100.007790919
588	2	g	0.533105437873	152.806893943	370.614382473	299.412509535	120.315722554	199.240046864	165.039884448	107.826787638	223.378388046	101.728076279	245.955860459	132.94649862	222.066188993	97.9313052553	37.766440599	198.298460079	146.551563544	81.7892760746	180.997529845	170.531418669	259.02546697	133.41110782	299.910678778	159.560658263	159.233883327	212.111107541	158.037455359	194.673184524	189.658032098	189.23410953	225.840752982	239.880005179	255.487080067	373.942119376	116.414093188	121.717588149	218.751358576	171.995667226	146.216295096	203.859162932	277.98116731	165.673587975	257.888453699	160.239861789	248.067819743	191.171498603	187.180726778
589	3	g	0.559552806413	238.112117469	221.154434449	270.920989273	109.045731063	174.838889634	344.799336893	200.17148972	220.576253673	73.4487587218	233.36582845	172.572683623	271.357090605	173.826235179	31.9123122415	237.961502585	196.437478269	95.9781368223	217.622623947	145.52877753	186.522984611	330.952907211	220.002280473	116.045639532	145.211080052	129.400692883	234.341738195	271.728290804	251.789505065	113.618549137	198.092567483	298.581929491	187.819840587	371.405480467	221.344451631	70.5946967511	269.969610204	191.206749595	122.708494849	249.713381067	171.71025598	229.836908321	238.477099082	160.617247364	243.95277532	176.611890852	144.939475742
590	1	g	0.344861817037	155.502203861	363.00348621	276.997556204	150.767351254	139.466469854	282.604366557	202.619332839	204.906712222	109.168230707	288.523499503	208.209495396	268.540286109	102.743212753	45.1152785667	266.675708584	235.395822345	148.593058515	214.628683996	239.464136453	184.168917436	247.209907374	157.425220805	155.123165494	168.285566103	218.686185704	190.077140435	201.937212142	271.957246551	172.639802665	228.154638087	352.49643899	198.727064794	358.216748501	244.278396908	96.7699577641	353.425385134	147.301435333	129.187442455	189.368101822	159.363952466	210.999955095	179.94324815	151.485474837	238.796457439	198.098425139	144.77433072
591	3	g	0.629672650268	146.344865529	346.960498619	173.044494105	192.05158523	193.424674523	354.592700931	207.64586465	299.809398412	107.935892762	268.190774587	262.480381428	243.286308099	140.136734993	34.6080513172	220.329308028	186.209611945	153.603731265	125.577621621	192.919093523	278.481778055	330.668713145	185.591919946	155.903852797	142.606708252	182.954397321	185.572506382	271.72107416	223.017130561	187.203123605	219.249427984	347.363082496	209.789288856	284.05235715	240.114204819	129.50778319	275.565540456	86.8917028791	101.018322138	235.708057449	217.886321245	165.882419602	249.892515668	120.360812436	270.984039248	166.869034383	156.126262995
592	3	g	0.664503999857	293.763754252	336.795597145	311.138940858	218.116872354	205.712272939	237.801014056	191.289803345	182.571261265	99.505350805	256.170823931	162.118139316	205.396890827	152.042751597	29.1131754262	284.722551592	271.764281698	211.521344874	238.648728512	179.383704085	236.593823904	235.592077363	148.473471672	126.173412784	129.825861154	308.266482587	177.024700975	194.184905578	313.058798231	123.588529123	174.547263823	282.321494351	306.436283041	305.664616276	226.52629325	78.3347344191	270.310234728	213.829739826	133.672531035	282.950364753	171.723011984	151.511002736	217.057337716	190.023301199	172.08523068	202.126976294	184.614058589
593	3	g	0.531015466686	217.192960918	256.119343032	229.308874418	178.351533185	226.968123821	299.263298782	189.839543397	228.034269534	90.570052984	248.752411952	145.626854117	304.369019371	154.75379076	31.34862375	151.336570476	179.457001388	193.90389941	215.061173916	168.802677103	196.639961888	306.442332032	237.789833633	126.261912477	174.002141686	242.544219185	132.552165681	304.010213808	159.2090371	156.548522655	133.988599404	224.427720644	172.040344647	283.302319226	191.41032357	78.4266629936	271.072127121	156.900558925	170.634992223	240.083883183	279.360120821	253.5215814	179.467606126	170.456010077	259.702346815	288.812242971	154.981128023
594	2	g	0.224540369632	219.540942326	290.731435937	269.958955268	161.296098595	162.767838458	241.19310523	116.810661951	225.182977866	104.016165057	279.141419788	153.118315926	212.570959471	139.882638217	41.3074695153	356.066073703	212.029965757	83.1590347225	253.17817718	140.403225268	195.572336502	278.362790833	283.90890671	164.632840712	149.132795621	227.004401556	203.858338827	237.810644587	183.16263751	205.512736287	157.791324574	256.6442062	219.165542192	233.92236817	183.151351268	121.494721353	355.23093235	114.206836738	143.619664497	219.580589021	238.553100874	180.969292831	213.006141717	188.376073596	198.077917241	192.663565123	132.50737092
595	2	g	0.294315325552	173.098043426	325.902867331	268.171808903	183.897031744	218.136158195	241.057081943	138.426846986	172.995298976	165.88539757	230.26449384	182.720944017	268.427365813	161.285962845	29.1505273993	158.245985526	110.33876216	199.194350472	234.182669295	136.495865952	248.153480423	296.628400891	203.948350882	159.90027577	153.732064145	197.923779646	205.074474793	220.826507617	274.502445782	139.565034781	145.461338648	290.631593142	191.796417102	243.877948141	191.845751827	80.752257781	277.079247849	134.484643439	117.88965731	237.51564242	315.232444055	163.200529651	274.104477112	147.118140121	226.169423329	237.375566784	107.728544757
596	3	g	0.606690054116	154.60358151	173.267230734	274.714637714	224.936855647	204.183201965	247.414132586	199.325094006	284.693384872	99.1389831976	210.701782509	166.018083659	148.200918493	146.115440479	41.4813463428	318.311488255	231.69048968	134.683536567	229.212344153	146.531442861	177.441397636	269.222771742	196.176360349	157.970650338	165.137366318	170.275184442	222.863547206	296.156883599	227.4950704	118.644978607	194.563381974	337.46167811	253.55825084	306.193601838	171.02030847	99.3292571809	281.887435361	213.004391255	154.67434211	117.240578426	145.70488494	175.549186183	191.902397652	125.606638646	206.596340756	204.95990533	144.690551349
[truncated: 103 more rows]
[truncated: 454 more columns]
