# Supplementary material for: Single-cell trajectories reconstruction, exploration and mapping of omics data with STREAM
Source: Nat Commun. 2019 Apr 23;10:1903. doi: 10.1038/s41467-019-09670-4 (PMC6478907; doi:10.1038/s41467-019-09670-4)
Supplement: Supplementary file 5 — Supplementary Data 2 [file 41467_2019_9670_MOESM5_ESM.zip › Sup_data2/Synthetic/sctda/scTDA_synthetic_k2_2.posgl]

(dp0
S'344'
p1
(F145.1
F33.183
tp2
sS'345'
p3
(F96.181
F46.84
tp4
sS'346'
p5
(F174.77
F36.535
tp6
sS'340'
p7
(F100.15
F38.589
tp8
sS'341'
p9
(F173.93
F36.359
tp10
sS'342'
p11
(F188.21
F38.497
tp12
sS'343'
p13
(F103.45
F39.433
tp14
sS'348'
p15
(F193.64
F39.764
tp16
sS'349'
p17
(F105.41
F41.033
tp18
sS'298'
p19
(F67.699
F34.805
tp20
sS'299'
p21
(F136.47
F23.599
tp22
sS'296'
p23
(F101.74
F40.592
tp24
sS'297'
p25
(F186.2
F38.438
tp26
sS'294'
p27
(F108.8
F43.613
tp28
sS'295'
p29
(F91.663
F52.442
tp30
sS'292'
p31
(F164.83
F34.497
tp32
sS'293'
p33
(F128.82
F34.104
tp34
sS'290'
p35
(F179.97
F37.603
tp36
sS'291'
p37
(F65.147
F30.189
tp38
sS'199'
p39
(F70.035
F33.257
tp40
sS'198'
p41
(F169.95
F35.601
tp42
sS'195'
p43
(F215.44
F39.51
tp44
sS'194'
p45
(F94.328
F49.582
tp46
sS'197'
p47
(F40.071
F22.592
tp48
sS'196'
p49
(F108.24
F38.987
tp50
sS'191'
p51
(F105.96
F39.695
tp52
sS'190'
p53
(F214.44
F39.714
tp54
sS'193'
p55
(F77.677
F34.907
tp56
sS'192'
p57
(F93.06
F37.649
tp58
sS'270'
p59
(F149.08
F25.51
tp60
sS'271'
p61
(F139.46
F28.359
tp62
sS'272'
p63
(F142.57
F26.567
tp64
sS'273'
p65
(F52.788
F26.701
tp66
sS'274'
p67
(F202.65
F39.445
tp68
sS'275'
p69
(F149.16
F26.198
tp70
sS'276'
p71
(F94.73
F47.754
tp72
sS'277'
p73
(F61.311
F29.856
tp74
sS'278'
p75
(F78.902
F34.472
tp76
sS'279'
p77
(F214.84
F41.92
tp78
sS'108'
p79
(F137.57
F32.698
tp80
sS'109'
p81
(F80.117
F35.454
tp82
sS'102'
p83
(F162.31
F34.338
tp84
sS'103'
p85
(F213.9
F41.34
tp86
sS'100'
p87
(F112.0
F37.395
tp88
sS'101'
p89
(F180.1
F37.205
tp90
sS'106'
p91
(F63.806
F29.312
tp92
sS'107'
p93
(F197.33
F39.016
tp94
sS'104'
p95
(F132.62
F33.285
tp96
sS'105'
p97
(F186.0
F38.071
tp98
sS'39'
p99
(F148.92
F31.657
tp100
sS'38'
p101
(F88.904
F38.336
tp102
sS'33'
p103
(F99.333
F45.387
tp104
sS'32'
p105
(F87.826
F51.928
tp106
sS'31'
p107
(F151.7
F30.608
tp108
sS'30'
p109
(F151.52
F25.965
tp110
sS'37'
p111
(F151.78
F23.646
tp112
sS'36'
p113
(F124.06
F35.041
tp114
sS'35'
p115
(F140.16
F21.42
tp116
sS'34'
p117
(F146.92
F30.577
tp118
sS'339'
p119
(F95.177
F47.922
tp120
sS'338'
p121
(F111.55
F38.318
tp122
sS'335'
p123
(F144.16
F25.088
tp124
sS'334'
p125
(F103.7
F44.486
tp126
sS'337'
p127
(F216.62
F39.535
tp128
sS'336'
p129
(F50.772
F26.317
tp130
sS'331'
p131
(F148.24
F24.645
tp132
sS'330'
p133
(F157.53
F29.457
tp134
sS'333'
p135
(F96.237
F45.104
tp136
sS'332'
p137
(F87.491
F58.123
tp138
sS'0'
p139
(F109.45
F39.412
tp140
sS'6'
p141
(F103.63
F41.429
tp142
sS'99'
p143
(F131.85
F33.756
tp144
sS'98'
p145
(F198.78
F39.098
tp146
sS'91'
p147
(F212.48
F41.143
tp148
sS'90'
p149
(F146.64
F27.805
tp150
sS'93'
p151
(F137.24
F30.837
tp152
sS'92'
p153
(F120.02
F36.133
tp154
sS'95'
p155
(F86.798
F57.606
tp156
sS'94'
p157
(F149.99
F24.023
tp158
sS'97'
p159
(F146.63
F24.996
tp160
sS'96'
p161
(F104.28
F42.614
tp162
sS'238'
p163
(F187.45
F38.136
tp164
sS'239'
p165
(F92.211
F51.864
tp166
sS'234'
p167
(F41.708
F23.037
tp168
sS'235'
p169
(F138.23
F21.834
tp170
sS'236'
p171
(F101.92
F41.923
tp172
sS'237'
p173
(F137.45
F33.215
tp174
sS'230'
p175
(F145.12
F30.65
tp176
sS'231'
p177
(F98.962
F44.731
tp178
sS'232'
p179
(F90.538
F39.239
tp180
sS'233'
p181
(F125.23
F34.942
tp182
sS'1'
p183
(F151.98
F33.351
tp184
sS'146'
p185
(F95.345
F48.656
tp186
sS'147'
p187
(F154.68
F33.586
tp188
sS'144'
p189
(F73.484
F33.048
tp190
sS'145'
p191
(F189.85
F38.575
tp192
sS'142'
p193
(F214.9
F38.355
tp194
sS'143'
p195
(F143.08
F32.472
tp196
sS'140'
p197
(F149.53
F32.365
tp198
sS'141'
p199
(F97.553
F48.09
tp200
sS'148'
p201
(F148.06
F33.376
tp202
sS'149'
p203
(F109.77
F38.715
tp204
sS'133'
p205
(F150.26
F24.8
tp206
sS'132'
p207
(F102.03
F43.815
tp208
sS'131'
p209
(F145.39
F25.983
tp210
sS'130'
p211
(F118.69
F36.324
tp212
sS'137'
p213
(F145.06
F26.743
tp214
sS'136'
p215
(F106.83
F43.815
tp216
sS'135'
p217
(F208.62
F40.552
tp218
sS'134'
p219
(F175.65
F36.635
tp220
sS'139'
p221
(F150.52
F25.755
tp222
sS'138'
p223
(F47.93
F25.069
tp224
sS'24'
p225
(F189.67
F39.06
tp226
sS'25'
p227
(F100.15
F44.979
tp228
sS'26'
p229
(F147.02
F29.842
tp230
sS'27'
p231
(F206.29
F40.118
tp232
sS'20'
p233
(F108.93
F38.758
tp234
sS'21'
p235
(F160.71
F34.386
tp236
sS'22'
p237
(F93.589
F49.245
tp238
sS'23'
p239
(F97.777
F38.666
tp240
sS'28'
p241
(F112.15
F38.364
tp242
sS'29'
p243
(F138.89
F27.189
tp244
sS'378'
p245
(F151.15
F24.726
tp246
sS'371'
p247
(F211.07
F38.963
tp248
sS'370'
p249
(F143.45
F30.758
tp250
sS'373'
p251
(F86.806
F36.294
tp252
sS'375'
p253
(F98.567
F45.912
tp254
sS'374'
p255
(F151.69
F31.596
tp256
sS'377'
p257
(F124.71
F34.789
tp258
sS'376'
p259
(F147.4
F31.72
tp260
sS'88'
p261
(F150.02
F26.842
tp262
sS'89'
p263
(F44.202
F24.027
tp264
sS'82'
p265
(F204.11
F39.737
tp266
sS'181'
p267
(F149.99
F30.784
tp268
sS'80'
p269
(F93.574
F46.711
tp270
sS'81'
p271
(F148.05
F26.235
tp272
sS'86'
p273
(F113.34
F37.549
tp274
sS'87'
p275
(F179.11
F37.298
tp276
sS'84'
p277
(F137.75
F29.218
tp278
sS'85'
p279
(F206.93
F41.021
tp280
sS'7'
p281
(F97.273
F47.499
tp282
sS'245'
p283
(F105.69
F38.321
tp284
sS'244'
p285
(F214.63
F41.122
tp286
sS'247'
p287
(F157.3
F32.51
tp288
sS'246'
p289
(F184.33
F38.093
tp290
sS'241'
p291
(F68.138
F31.064
tp292
sS'240'
p293
(F97.261
F43.758
tp294
sS'243'
p295
(F134.53
F32.654
tp296
sS'242'
p297
(F196.72
F38.957
tp298
sS'249'
p299
(F216.05
F41.084
tp300
sS'248'
p301
(F95.642
F39.635
tp302
sS'179'
p303
(F140.29
F31.085
tp304
sS'178'
p305
(F205.24
F40.216
tp306
sS'177'
p307
(F139.87
F27.441
tp308
sS'176'
p309
(F63.152
F31.08
tp310
sS'175'
p311
(F100.48
F45.304
tp312
sS'174'
p313
(F149.37
F29.365
tp314
sS'173'
p315
(F141.19
F30.065
tp316
sS'172'
p317
(F201.3
F41.175
tp318
sS'171'
p319
(F129.28
F33.625
tp320
sS'170'
p321
(F138.04
F25.283
tp322
sS'182'
p323
(F88.247
F37.152
tp324
sS'183'
p325
(F198.39
F39.853
tp326
sS'180'
p327
(F99.384
F45.908
tp328
sS'2'
p329
(F170.63
F35.91
tp330
sS'186'
p331
(F152.16
F32.28
tp332
sS'187'
p333
(F70.839
F30.714
tp334
sS'184'
p335
(F122.4
F35.342
tp336
sS'185'
p337
(F140.93
F23.726
tp338
sS'188'
p339
(F97.288
F46.778
tp340
sS'189'
p341
(F147.44
F32.483
tp342
sS'11'
p343
(F35.114
F21.17
tp344
sS'10'
p345
(F89.927
F37.061
tp346
sS'13'
p347
(F144.77
F32.304
tp348
sS'12'
p349
(F196.41
F39.521
tp350
sS'15'
p351
(F105.76
F38.94
tp352
sS'14'
p353
(F214.51
F39.103
tp354
sS'17'
p355
(F93.978
F38.363
tp356
sS'16'
p357
(F96.929
F46.162
tp358
sS'19'
p359
(F75.83
F33.982
tp360
sS'18'
p361
(F177.16
F36.91
tp362
sS'62'
p363
(F91.452
F50.982
tp364
sS'322'
p365
(F106.43
F43.322
tp366
sS'323'
p367
(F139.91
F29.712
tp368
sS'320'
p369
(F43.183
F23.523
tp370
sS'321'
p371
(F146.55
F26.571
tp372
sS'326'
p373
(F205.51
F40.005
tp374
sS'327'
p375
(F143.53
F27.614
tp376
sS'324'
p377
(F92.799
F47.436
tp378
sS'325'
p379
(F147.69
F27.82
tp380
sS'328'
p381
(F139.14
F30.63
tp382
sS'329'
p383
(F122.13
F35.635
tp384
sS'201'
p385
(F95.871
F49.579
tp386
sS'200'
p387
(F94.5
F37.431
tp388
sS'203'
p389
(F216.98
F38.561
tp390
sS'202'
p391
(F150.19
F33.476
tp392
sS'205'
p393
(F188.51
F38.708
tp394
sS'204'
p395
(F109.05
F40.689
tp396
sS'207'
p397
(F150.25
F33.082
tp398
sS'206'
p399
(F28.0
F19.5
tp400
sS'209'
p401
(F142.9
F32.989
tp402
sS'208'
p403
(F96.879
F48.354
tp404
sS'77'
p405
(F201.83
F39.501
tp406
sS'76'
p407
(F144.09
F25.953
tp408
sS'75'
p409
(F101.64
F44.77
tp410
sS'74'
p411
(F94.408
F45.985
tp412
sS'73'
p413
(F148.01
F25.587
tp414
sS'72'
p415
(F138.27
F32.005
tp416
sS'71'
p417
(F91.444
F51.529
tp418
sS'70'
p419
(F68.557
F30.495
tp420
sS'79'
p421
(F140.58
F28.8
tp422
sS'78'
p423
(F49.363
F25.965
tp424
sS'8'
p425
(F188.55
F37.903
tp426
sS'120'
p427
(F149.11
F26.989
tp428
sS'121'
p429
(F58.781
F29.528
tp430
sS'122'
p431
(F93.629
F48.864
tp432
sS'123'
p433
(F137.7
F30.78
tp434
sS'124'
p435
(F212.55
F41.689
tp436
sS'125'
p437
(F143.02
F24.761
tp438
sS'126'
p439
(F96.614
F45.584
tp440
sS'127'
p441
(F148.79
F24.471
tp442
sS'128'
p443
(F160.01
F30.869
tp444
sS'129'
p445
(F134.47
F31.565
tp446
sS'319'
p447
(F150.15
F25.892
tp448
sS'318'
p449
(F90.203
F45.662
tp450
sS'313'
p451
(F138.55
F28.075
tp452
sS'312'
p453
(F115.32
F37.114
tp454
sS'311'
p455
(F208.8
F41.048
tp456
sS'310'
p457
(F146.61
F25.851
tp458
sS'317'
p459
(F57.722
F28.871
tp460
sS'316'
p461
(F76.447
F35.387
tp462
sS'315'
p463
(F178.93
F36.926
tp464
sS'314'
p465
(F152.95
F27.333
tp466
sS'3'
p467
(F67.118
F31.241
tp468
sS'368'
p469
(F148.07
F30.559
tp470
sS'369'
p471
(F99.922
F46.92
tp472
sS'366'
p473
(F141.12
F27.684
tp474
sS'367'
p475
(F81.294
F35.835
tp476
sS'364'
p477
(F143.21
F30.014
tp478
sS'365'
p479
(F205.29
F40.755
tp480
sS'362'
p481
(F86.407
F46.42
tp482
sS'363'
p483
(F206.66
F38.985
tp484
sS'360'
p485
(F100.61
F46.567
tp486
sS'361'
p487
(F148.17
F29.738
tp488
sS'380'
p489
(F101.42
F44.252
tp490
sS'381'
p491
(F150.48
F27.862
tp492
sS'382'
p493
(F207.91
F40.001
tp494
sS'383'
p495
(F113.95
F38.107
tp496
sS'384'
p497
(F146.68
F29.053
tp498
sS'385'
p499
(F41.665
F22.471
tp500
sS'386'
p501
(F85.758
F37.182
tp502
sS'387'
p503
(F151.35
F25.514
tp504
sS'252'
p505
(F182.22
F37.521
tp506
sS'60'
p507
(F99.755
F41.549
tp508
sS'61'
p509
(F180.83
F37.455
tp510
sS'258'
p511
(F145.44
F27.896
tp512
sS'259'
p513
(F150.97
F26.59
tp514
sS'64'
p515
(F186.72
F38.222
tp516
sS'65'
p517
(F80.002
F34.506
tp518
sS'66'
p519
(F135.25
F33.096
tp520
sS'67'
p521
(F214.01
F41.978
tp522
sS'68'
p523
(F196.67
F39.248
tp524
sS'69'
p525
(F97.738
F44.585
tp526
sS'250'
p527
(F109.94
F37.892
tp528
sS'251'
p529
(F84.388
F34.898
tp530
sS'256'
p531
(F136.99
F28.993
tp532
sS'257'
p533
(F206.62
F40.358
tp534
sS'254'
p535
(F64.439
F34.8
tp536
sS'255'
p537
(F177.98
F37.025
tp538
sS'168'
p539
(F101.3
F43.842
tp540
sS'169'
p541
(F88.374
F42.543
tp542
sS'164'
p543
(F207.73
F39.297
tp544
sS'165'
p545
(F114.34
F37.431
tp546
sS'166'
p547
(F145.31
F28.579
tp548
sS'167'
p549
(F151.23
F27.717
tp550
sS'160'
p551
(F116.23
F36.942
tp552
sS'161'
p553
(F98.226
F44.918
tp554
sS'162'
p555
(F179.7
F37.155
tp556
sS'163'
p557
(F126.13
F34.669
tp558
sS'9'
p559
(F151.93
F32.884
tp560
sS'357'
p561
(F168.88
F35.583
tp562
sS'355'
p563
(F107.31
F39.983
tp564
sS'354'
p565
(F193.52
F38.942
tp566
sS'353'
p567
(F74.167
F32.466
tp568
sS'352'
p569
(F150.48
F32.456
tp570
sS'351'
p571
(F97.762
F47.326
tp572
sS'350'
p573
(F139.94
F32.272
tp574
sS'359'
p575
(F191.7
F38.744
tp576
sS'358'
p577
(F65.101
F31.516
tp578
sS'216'
p579
(F141.66
F28.677
tp580
sS'217'
p581
(F84.929
F50.098
tp582
sS'214'
p583
(F149.78
F31.587
tp584
sS'215'
p585
(F201.76
F39.991
tp586
sS'212'
p587
(F140.24
F31.805
tp588
sS'213'
p589
(F98.887
F46.327
tp590
sS'210'
p591
(F212.61
F38.629
tp592
sS'211'
p593
(F88.982
F36.39
tp594
sS'218'
p595
(F149.09
F28.593
tp596
sS'219'
p597
(F101.1
F44.937
tp598
sS'289'
p599
(F100.38
F43.182
tp600
sS'288'
p601
(F92.857
F49.869
tp602
sS'4'
p603
(F188.97
F38.364
tp604
sS'281'
p605
(F30.953
F20.207
tp606
sS'280'
p607
(F136.19
F32.505
tp608
sS'283'
p609
(F99.079
F43.779
tp610
sS'282'
p611
(F195.38
F38.9
tp612
sS'285'
p613
(F215.59
F42.055
tp614
sS'284'
p615
(F183.43
F37.837
tp616
sS'287'
p617
(F193.16
F38.477
tp618
sS'286'
p619
(F57.879
F27.748
tp620
sS'263'
p621
(F48.483
F25.417
tp622
sS'262'
p623
(F120.54
F35.869
tp624
sS'261'
p625
(F212.46
F40.645
tp626
sS'260'
p627
(F55.135
F27.93
tp628
sS'267'
p629
(F136.78
F31.721
tp630
sS'266'
p631
(F150.27
F24.196
tp632
sS'265'
p633
(F103.6
F43.456
tp634
sS'264'
p635
(F145.24
F24.878
tp636
sS'269'
p637
(F95.56
F46.783
tp638
sS'268'
p639
(F142.78
F25.835
tp640
sS'59'
p641
(F93.269
F51.622
tp642
sS'58'
p643
(F215.51
F40.595
tp644
sS'55'
p645
(F97.526
F42.024
tp646
sS'54'
p647
(F196.53
F37.847
tp648
sS'57'
p649
(F182.14
F37.834
tp650
sS'56'
p651
(F168.17
F35.494
tp652
sS'51'
p653
(F132.21
F32.826
tp654
sS'50'
p655
(F136.61
F26.35
tp656
sS'53'
p657
(F105.38
F37.605
tp658
sS'52'
p659
(F214.68
F40.634
tp660
sS'63'
p661
(F101.56
F42.687
tp662
sS'115'
p663
(F93.283
F50.703
tp664
sS'114'
p665
(F99.99
F42.076
tp666
sS'117'
p667
(F138.66
F29.587
tp668
sS'116'
p669
(F192.28
F38.709
tp670
sS'111'
p671
(F70.248
F31.599
tp672
sS'110'
p673
(F89.673
F54.588
tp674
sS'113'
p675
(F183.52
F37.444
tp676
sS'253'
p677
(F152.05
F35.049
tp678
sS'119'
p679
(F205.4
F39.388
tp680
sS'118'
p681
(F142.24
F27.638
tp682
sS'308'
p683
(F90.841
F43.395
tp684
sS'309'
p685
(F102.25
F43.332
tp686
sS'300'
p687
(F213.63
F40.681
tp688
sS'301'
p689
(F130.79
F33.404
tp690
sS'302'
p691
(F91.4
F53.682
tp692
sS'303'
p693
(F135.97
F31.808
tp694
sS'304'
p695
(F210.48
F41.086
tp696
sS'305'
p697
(F118.32
F36.488
tp698
sS'306'
p699
(F71.341
F34.964
tp700
sS'307'
p701
(F149.9
F25.171
tp702
sS'229'
p703
(F41.39
F23.578
tp704
sS'228'
p705
(F137.71
F26.779
tp706
sS'227'
p707
(F65.414
F32.943
tp708
sS'226'
p709
(F99.976
F43.782
tp710
sS'225'
p711
(F112.71
F37.937
tp712
sS'224'
p713
(F206.34
F39.38
tp714
sS'223'
p715
(F145.1
F30.15
tp716
sS'222'
p717
(F203.63
F40.557
tp718
sS'221'
p719
(F140.36
F26.238
tp720
sS'220'
p721
(F84.261
F36.905
tp722
sS'151'
p723
(F172.96
F36.211
tp724
sS'150'
p725
(F99.539
F38.007
tp726
sS'153'
p727
(F96.672
F47.329
tp728
sS'152'
p729
(F153.93
F32.777
tp730
sS'155'
p731
(F103.31
F40.135
tp732
sS'154'
p733
(F213.09
F39.651
tp734
sS'157'
p735
(F91.233
F37.481
tp736
sS'156'
p737
(F147.65
F33.051
tp738
sS'159'
p739
(F209.75
F39.708
tp740
sS'158'
p741
(F144.69
F31.727
tp742
sS'112'
p743
(F98.528
F42.898
tp744
sS'83'
p745
(F143.95
F26.794
tp746
sS'48'
p747
(F83.152
F36.039
tp748
sS'49'
p749
(F184.35
F37.795
tp750
sS'46'
p751
(F208.56
F38.666
tp752
sS'47'
p753
(F141.48
F26.503
tp754
sS'44'
p755
(F147.6
F28.441
tp756
sS'45'
p757
(F143.06
F28.586
tp758
sS'42'
p759
(F141.54
F25.306
tp760
sS'43'
p761
(F84.924
F36.119
tp762
sS'40'
p763
(F98.854
F47.387
tp764
sS'41'
p765
(F209.78
F38.852
tp766
sS'5'
p767
(F140.26
F32.973
tp768
s.
