# Supplementary material for: Single-cell trajectories reconstruction, exploration and mapping of omics data with STREAM
Source: Nat Commun. 2019 Apr 23;10:1903. doi: 10.1038/s41467-019-09670-4 (PMC6478907; doi:10.1038/s41467-019-09670-4)
Supplement: Supplementary file 5 — Supplementary Data 2 [file 41467_2019_9670_MOESM5_ESM.zip › Sup_data2/Synthetic/sctda/scTDA_synthetic_k2_2.posg]

(dp0
S'344'
p1
(F142.22
F92.773
tp2
sS'0'
p3
(F104.79
F94.52
tp4
sS'346'
p5
(F178.52
F91.42
tp6
sS'347'
p7
(F199.0
F154.5
tp8
sS'340'
p9
(F95.751
F92.311
tp10
sS'341'
p11
(F177.26
F91.397
tp12
sS'342'
p13
(F194.82
F91.334
tp14
sS'343'
p15
(F98.946
F93.526
tp16
sS'348'
p17
(F201.22
F91.224
tp18
sS'349'
p19
(F100.64
F95.415
tp20
sS'298'
p21
(F66.452
F80.421
tp22
sS'299'
p23
(F131.47
F84.935
tp24
sS'296'
p25
(F97.025
F94.4
tp26
sS'297'
p27
(F192.28
F91.026
tp28
sS'294'
p29
(F103.77
F98.537
tp30
sS'295'
p31
(F85.335
F104.43
tp32
sS'292'
p33
(F165.62
F91.269
tp34
sS'293'
p35
(F124.79
F92.815
tp36
sS'290'
p37
(F184.91
F91.135
tp38
sS'291'
p39
(F62.177
F83.033
tp40
sS'199'
p41
(F67.709
F82.908
tp42
sS'198'
p43
(F172.15
F91.408
tp44
sS'195'
p45
(F225.2
F89.185
tp46
sS'194'
p47
(F88.448
F102.02
tp48
sS'197'
p49
(F38.855
F76.17
tp50
sS'196'
p51
(F103.69
F93.933
tp52
sS'191'
p53
(F101.31
F94.314
tp54
sS'190'
p55
(F224.11
F89.413
tp56
sS'193'
p57
(F74.435
F85.788
tp58
sS'192'
p59
(F88.841
F90.465
tp60
sS'270'
p61
(F144.72
F85.296
tp62
sS'271'
p63
(F135.51
F88.771
tp64
sS'272'
p65
(F138.54
F87.05
tp66
sS'273'
p67
(F50.928
F79.499
tp68
sS'274'
p69
(F211.33
F90.304
tp70
sS'275'
p71
(F144.99
F85.973
tp72
sS'276'
p73
(F89.0
F100.31
tp74
sS'277'
p75
(F59.25
F81.251
tp76
sS'278'
p77
(F75.016
F86.41
tp78
sS'279'
p79
(F224.12
F91.568
tp80
sS'108'
p81
(F134.19
F92.45
tp82
sS'109'
p83
(F76.81
F86.418
tp84
sS'102'
p85
(F162.64
F91.469
tp86
sS'103'
p87
(F223.46
F90.95
tp88
sS'100'
p89
(F107.72
F93.074
tp90
sS'101'
p91
(F185.18
F91.406
tp92
sS'106'
p93
(F60.66
F83.213
tp94
sS'107'
p95
(F205.1
F90.696
tp96
sS'104'
p97
(F128.84
F92.549
tp98
sS'105'
p99
(F192.15
F91.318
tp100
sS'39'
p101
(F146.32
F91.096
tp102
sS'38'
p103
(F84.693
F90.587
tp104
sS'33'
p105
(F94.084
F98.645
tp106
sS'32'
p107
(F81.728
F103.53
tp108
sS'31'
p109
(F149.06
F89.838
tp110
sS'30'
p111
(F147.4
F85.432
tp112
sS'37'
p113
(F147.24
F83.174
tp114
sS'36'
p115
(F119.9
F92.941
tp116
sS'35'
p117
(F135.13
F82.427
tp118
sS'34'
p119
(F143.89
F90.453
tp120
sS'339'
p121
(F89.512
F100.46
tp122
sS'338'
p123
(F107.09
F93.86
tp124
sS'335'
p125
(F140.05
F85.426
tp126
sS'334'
p127
(F98.542
F98.363
tp128
sS'337'
p129
(F226.36
F89.228
tp130
sS'336'
p131
(F49.746
F78.869
tp132
sS'331'
p133
(F143.82
F84.532
tp134
sS'330'
p135
(F154.71
F88.123
tp136
sS'333'
p137
(F90.964
F97.884
tp138
sS'332'
p139
(F80.469
F109.56
tp140
sS'345'
p141
(F90.764
F99.603
tp142
sS'6'
p143
(F98.79
F95.486
tp144
sS'99'
p145
(F128.02
F92.843
tp146
sS'98'
p147
(F206.78
F90.602
tp148
sS'91'
p149
(F221.85
F90.85
tp150
sS'90'
p151
(F142.83
F87.937
tp152
sS'93'
p153
(F133.69
F90.99
tp154
sS'92'
p155
(F115.81
F93.254
tp156
sS'95'
p157
(F79.835
F108.97
tp158
sS'94'
p159
(F145.39
F83.774
tp160
sS'97'
p161
(F142.38
F85.078
tp162
sS'96'
p163
(F99.22
F96.731
tp164
sS'238'
p165
(F193.81
F91.119
tp166
sS'239'
p167
(F85.891
F103.93
tp168
sS'234'
p169
(F40.553
F76.645
tp170
sS'235'
p171
(F133.03
F83.18
tp172
sS'236'
p173
(F96.962
F95.708
tp174
sS'237'
p175
(F134.06
F92.865
tp176
sS'230'
p177
(F141.89
F90.679
tp178
sS'231'
p179
(F93.815
F97.938
tp180
sS'232'
p181
(F86.153
F91.607
tp182
sS'233'
p183
(F121.15
F92.957
tp184
sS'1'
p185
(F150.18
F92.146
tp186
sS'146'
p187
(F89.618
F101.29
tp188
sS'147'
p189
(F153.28
F91.981
tp190
sS'144'
p191
(F70.045
F84.794
tp192
sS'145'
p193
(F196.49
F91.242
tp194
sS'142'
p195
(F224.42
F88.061
tp196
sS'143'
p197
(F139.93
F92.278
tp198
sS'140'
p199
(F147.13
F91.681
tp200
sS'141'
p201
(F91.961
F101.0
tp202
sS'148'
p203
(F145.69
F92.722
tp204
sS'149'
p205
(F105.25
F93.989
tp206
sS'133'
p207
(F145.87
F84.467
tp208
sS'132'
p209
(F96.876
F97.531
tp210
sS'131'
p211
(F141.17
F86.213
tp212
sS'130'
p213
(F114.39
F93.208
tp214
sS'137'
p215
(F141.2
F87.028
tp216
sS'136'
p217
(F101.77
F98.358
tp218
sS'135'
p219
(F217.67
F90.664
tp220
sS'134'
p221
(F179.5
F91.383
tp222
sS'139'
p223
(F146.32
F85.331
tp224
sS'138'
p225
(F46.776
F77.972
tp226
sS'24'
p227
(F196.6
F90.912
tp228
sS'25'
p229
(F94.9
F98.341
tp230
sS'26'
p231
(F143.82
F89.791
tp232
sS'27'
p233
(F215.28
F90.53
tp234
sS'20'
p235
(F104.36
F93.83
tp236
sS'21'
p237
(F160.8
F91.622
tp238
sS'22'
p239
(F87.716
F101.58
tp240
sS'23'
p241
(F93.352
F92.006
tp242
sS'28'
p243
(F107.73
F93.993
tp244
sS'29'
p245
(F134.9
F87.676
tp246
sS'379'
p247
(F118.0
F172.5
tp248
sS'378'
p249
(F146.7
F84.311
tp250
sS'371'
p251
(F220.48
F88.951
tp252
sS'370'
p253
(F140.21
F90.798
tp254
sS'373'
p255
(F82.819
F88.548
tp256
sS'372'
p257
(F163.0
F19.5
tp258
sS'375'
p259
(F93.299
F99.046
tp260
sS'374'
p261
(F149.23
F90.778
tp262
sS'377'
p263
(F120.56
F92.823
tp264
sS'376'
p265
(F144.55
F91.41
tp266
sS'88'
p267
(F146.13
F86.502
tp268
sS'89'
p269
(F42.902
F77.232
tp270
sS'82'
p271
(F212.73
F90.412
tp272
sS'181'
p273
(F147.26
F90.185
tp274
sS'80'
p275
(F88.141
F99.123
tp276
sS'81'
p277
(F143.98
F86.183
tp278
sS'86'
p279
(F108.84
F93.422
tp280
sS'87'
p281
(F183.76
F91.22
tp282
sS'84'
p283
(F134.03
F89.579
tp284
sS'85'
p285
(F215.83
F91.256
tp286
sS'7'
p287
(F91.693
F100.37
tp288
sS'245'
p289
(F101.32
F92.886
tp290
sS'244'
p291
(F224.22
F90.732
tp292
sS'247'
p293
(F155.93
F90.848
tp294
sS'246'
p295
(F190.07
F91.435
tp296
sS'241'
p297
(F64.736
F83.845
tp298
sS'240'
p299
(F92.207
F96.796
tp300
sS'243'
p301
(F130.91
F92.152
tp302
sS'242'
p303
(F204.22
F90.452
tp304
sS'249'
p305
(F225.54
F90.835
tp306
sS'248'
p307
(F91.019
F92.678
tp308
sS'179'
p309
(F136.87
F91.156
tp310
sS'178'
p311
(F214.31
F90.63
tp312
sS'177'
p313
(F135.9
F87.896
tp314
sS'176'
p315
(F61.283
F81.126
tp316
sS'175'
p317
(F95.197
F98.648
tp318
sS'174'
p319
(F146.14
F88.974
tp320
sS'173'
p321
(F137.68
F90.297
tp322
sS'172'
p323
(F209.49
F91.637
tp324
sS'171'
p325
(F125.31
F92.406
tp326
sS'170'
p327
(F133.54
F86.196
tp328
sS'182'
p329
(F84.16
F89.373
tp330
sS'183'
p331
(F206.35
F90.964
tp332
sS'180'
p333
(F94.084
F99.181
tp334
sS'2'
p335
(F173.18
F91.447
tp336
sS'186'
p337
(F150.01
F91.223
tp338
sS'187'
p339
(F66.46
F85.636
tp340
sS'184'
p341
(F118.17
F92.96
tp342
sS'185'
p343
(F136.46
F84.503
tp344
sS'188'
p345
(F91.854
F99.645
tp346
sS'189'
p347
(F144.89
F91.983
tp348
sS'11'
p349
(F34.313
F75.052
tp350
sS'10'
p351
(F85.903
F89.482
tp352
sS'13'
p353
(F141.83
F92.069
tp354
sS'12'
p355
(F204.13
F90.864
tp356
sS'15'
p357
(F101.21
F93.518
tp358
sS'14'
p359
(F224.21
F88.811
tp360
sS'17'
p361
(F89.704
F91.215
tp362
sS'16'
p363
(F91.52
F99.001
tp364
sS'19'
p365
(F72.409
F85.229
tp366
sS'18'
p367
(F181.38
F91.332
tp368
sS'62'
p369
(F85.355
F103.02
tp370
sS'322'
p371
(F101.42
F97.789
tp372
sS'323'
p373
(F136.24
F89.944
tp374
sS'320'
p375
(F41.823
F76.826
tp376
sS'321'
p377
(F142.56
F86.659
tp378
sS'326'
p379
(F214.31
F90.319
tp380
sS'327'
p381
(F139.7
F87.941
tp382
sS'324'
p383
(F87.152
F99.753
tp384
sS'325'
p385
(F143.94
F87.665
tp386
sS'328'
p387
(F135.62
F90.798
tp388
sS'329'
p389
(F117.81
F93.159
tp390
sS'201'
p391
(F89.873
F102.27
tp392
sS'200'
p393
(F90.3
F90.409
tp394
sS'203'
p395
(F226.53
F88.076
tp396
sS'202'
p397
(F148.14
F92.539
tp398
sS'205'
p399
(F195.2
F91.256
tp400
sS'204'
p401
(F104.31
F95.722
tp402
sS'207'
p403
(F147.93
F92.251
tp404
sS'206'
p405
(F28.0
F73.5
tp406
sS'209'
p407
(F139.78
F92.726
tp408
sS'208'
p409
(F91.153
F101.19
tp410
sS'77'
p411
(F210.28
F90.439
tp412
sS'76'
p413
(F140.11
F86.411
tp414
sS'75'
p415
(F96.463
F98.365
tp416
sS'74'
p417
(F89.052
F98.518
tp418
sS'73'
p419
(F143.82
F85.497
tp420
sS'72'
p421
(F134.72
F91.984
tp422
sS'71'
p423
(F85.23
F103.56
tp424
sS'70'
p425
(F64.869
F84.577
tp426
sS'79'
p427
(F136.92
F89.084
tp428
sS'78'
p429
(F47.932
F78.384
tp430
sS'8'
p431
(F194.84
F90.766
tp432
sS'120'
p433
(F145.23
F86.765
tp434
sS'121'
p435
(F57.068
F80.19
tp436
sS'122'
p437
(F87.841
F101.22
tp438
sS'123'
p439
(F134.04
F90.846
tp440
sS'124'
p441
(F221.9
F91.37
tp442
sS'125'
p443
(F138.87
F85.287
tp444
sS'126'
p445
(F91.234
F98.444
tp446
sS'127'
p447
(F144.47
F84.264
tp448
sS'128'
p449
(F157.81
F89.178
tp450
sS'129'
p451
(F130.8
F91.301
tp452
sS'319'
p453
(F145.86
F85.527
tp454
sS'318'
p455
(F84.954
F97.729
tp456
sS'313'
p457
(F134.69
F88.499
tp458
sS'312'
p459
(F111.0
F93.393
tp460
sS'311'
p461
(F217.97
F91.019
tp462
sS'310'
p463
(F142.45
F85.958
tp464
sS'317'
p465
(F55.895
F80.279
tp466
sS'316'
p467
(F73.772
F84.531
tp468
sS'315'
p469
(F183.52
F91.385
tp470
sS'314'
p471
(F149.25
F86.55
tp472
sS'3'
p473
(F64.316
F83.062
tp474
sS'368'
p475
(F145.18
F90.273
tp476
sS'369'
p477
(F94.452
F100.24
tp478
sS'366'
p479
(F137.26
F88.117
tp480
sS'367'
p481
(F77.541
F86.931
tp482
sS'364'
p483
(F139.93
F90.122
tp484
sS'365'
p485
(F214.34
F91.088
tp486
sS'362'
p487
(F81.151
F98.058
tp488
sS'363'
p489
(F215.55
F89.48
tp490
sS'360'
p491
(F95.215
F99.952
tp492
sS'361'
p493
(F145.03
F89.485
tp494
sS'380'
p495
(F96.234
F97.835
tp496
sS'381'
p497
(F146.82
F87.439
tp498
sS'382'
p499
(F216.95
F90.189
tp500
sS'383'
p501
(F109.47
F94.087
tp502
sS'384'
p503
(F143.36
F88.993
tp504
sS'385'
p505
(F40.105
F75.96
tp506
sS'386'
p507
(F81.669
F89.043
tp508
sS'387'
p509
(F147.15
F84.978
tp510
sS'252'
p511
(F187.76
F91.228
tp512
sS'60'
p513
(F94.916
F95.018
tp514
sS'61'
p515
(F185.79
F91.315
tp516
sS'258'
p517
(F141.79
F88.087
tp518
sS'259'
p519
(F147.02
F86.089
tp520
sS'64'
p521
(F193.18
F91.116
tp522
sS'65'
p523
(F76.129
F86.617
tp524
sS'66'
p525
(F131.6
F92.581
tp526
sS'67'
p527
(F223.41
F91.472
tp528
sS'68'
p529
(F204.64
F90.698
tp530
sS'69'
p531
(F92.577
F97.594
tp532
sS'250'
p533
(F105.53
F93.159
tp534
sS'251'
p535
(F80.462
F87.008
tp536
sS'256'
p537
(F133.13
F89.36
tp538
sS'257'
p539
(F215.78
F90.529
tp540
sS'254'
p541
(F63.755
F78.742
tp542
sS'255'
p543
(F182.38
F91.361
tp544
sS'168'
p545
(F96.16
F97.45
tp546
sS'169'
p547
(F83.537
F94.543
tp548
sS'164'
p549
(F216.88
F89.564
tp550
sS'165'
p551
(F109.93
F93.497
tp552
sS'166'
p553
(F141.74
F88.759
tp554
sS'167'
p555
(F147.42
F87.162
tp556
sS'160'
p557
(F111.94
F93.407
tp558
sS'161'
p559
(F93.028
F98.025
tp560
sS'162'
p561
(F184.6
F91.449
tp562
sS'163'
p563
(F122.12
F92.808
tp564
sS'9'
p565
(F150.05
F91.764
tp566
sS'357'
p567
(F171.06
F91.445
tp568
sS'356'
p569
(F244.0
F19.5
tp570
sS'355'
p571
(F102.74
F94.724
tp572
sS'354'
p573
(F200.78
F90.9
tp574
sS'353'
p575
(F70.15
F85.631
tp576
sS'352'
p577
(F148.22
F91.619
tp578
sS'351'
p579
(F92.184
F100.34
tp580
sS'350'
p581
(F136.61
F92.145
tp582
sS'359'
p583
(F198.75
F90.925
tp584
sS'358'
p585
(F63.023
F81.837
tp586
sS'216'
p587
(F138.03
F88.989
tp588
sS'217'
p589
(F79.157
F101.4
tp590
sS'214'
p591
(F147.27
F90.95
tp592
sS'215'
p593
(F210.04
F90.722
tp594
sS'212'
p595
(F136.9
F91.755
tp596
sS'213'
p597
(F93.537
F99.497
tp598
sS'210'
p599
(F222.33
F88.521
tp600
sS'211'
p601
(F84.955
F88.765
tp602
sS'218'
p603
(F145.56
F88.34
tp604
sS'219'
p605
(F95.904
F98.421
tp606
sS'289'
p607
(F95.265
F96.68
tp608
sS'288'
p609
(F86.901
F102.12
tp610
sS'4'
p611
(F195.53
F91.042
tp612
sS'281'
p613
(F30.595
F74.141
tp614
sS'280'
p615
(F132.48
F92.288
tp616
sS'283'
p617
(F93.97
F97.026
tp618
sS'282'
p619
(F202.89
F90.83
tp620
sS'285'
p621
(F224.92
F91.771
tp622
sS'284'
p623
(F188.89
F91.23
tp624
sS'287'
p625
(F200.27
F90.877
tp626
sS'286'
p627
(F55.211
F81.396
tp628
sS'263'
p629
(F46.778
F78.542
tp630
sS'262'
p631
(F116.36
F93.131
tp632
sS'261'
p633
(F221.79
F90.341
tp634
sS'260'
p635
(F53.476
F79.639
tp636
sS'267'
p637
(F133.17
F91.574
tp638
sS'266'
p639
(F145.84
F83.789
tp640
sS'265'
p641
(F98.526
F97.429
tp642
sS'264'
p643
(F141.08
F85.183
tp644
sS'269'
p645
(F89.972
F99.479
tp646
sS'268'
p647
(F138.83
F86.3
tp648
sS'59'
p649
(F86.879
F103.87
tp650
sS'58'
p651
(F225.2
F90.269
tp652
sS'55'
p653
(F92.652
F95.144
tp654
sS'54'
p655
(F203.87
F91.587
tp656
sS'57'
p657
(F187.34
F91.231
tp658
sS'56'
p659
(F170.23
F91.471
tp660
sS'51'
p661
(F128.39
F92.049
tp662
sS'50'
p663
(F132.32
F87.251
tp664
sS'53'
p665
(F101.09
F92.12
tp666
sS'52'
p667
(F224.32
F90.279
tp668
sS'63'
p669
(F96.584
F96.372
tp670
sS'115'
p671
(F87.149
F102.97
tp672
sS'114'
p673
(F95.084
F95.589
tp674
sS'117'
p675
(F135.0
F89.856
tp676
sS'116'
p677
(F199.27
F90.909
tp678
sS'111'
p679
(F66.826
F84.519
tp680
sS'110'
p681
(F83.03
F106.32
tp682
sS'113'
p683
(F189.33
F91.144
tp684
sS'253'
p685
(F150.34
F93.729
tp686
sS'119'
p687
(F214.21
F89.837
tp688
sS'118'
p689
(F138.42
F88.051
tp690
sS'308'
p691
(F85.855
F95.672
tp692
sS'309'
p693
(F97.267
F97.185
tp694
sS'300'
p695
(F223.17
F90.349
tp696
sS'301'
p697
(F126.94
F92.401
tp698
sS'302'
p699
(F84.831
F105.62
tp700
sS'303'
p701
(F132.33
F91.579
tp702
sS'304'
p703
(F219.68
F90.921
tp704
sS'305'
p705
(F113.9
F93.307
tp706
sS'306'
p707
(F69.554
F82.166
tp708
sS'307'
p709
(F145.74
F84.859
tp710
sS'229'
p711
(F39.816
F76.959
tp712
sS'228'
p713
(F133.58
F87.449
tp714
sS'227'
p715
(F63.9
F80.767
tp716
sS'226'
p717
(F94.888
F97.157
tp718
sS'225'
p719
(F108.27
F93.735
tp720
sS'224'
p721
(F215.19
F89.826
tp722
sS'223'
p723
(F141.94
F90.201
tp724
sS'222'
p725
(F212.19
F91.003
tp726
sS'221'
p727
(F136.34
F86.784
tp728
sS'220'
p729
(F80.336
F88.55
tp730
sS'151'
p731
(F176.14
F91.425
tp732
sS'150'
p733
(F95.332
F91.676
tp734
sS'153'
p735
(F91.084
F100.17
tp736
sS'152'
p737
(F152.36
F91.419
tp738
sS'155'
p739
(F98.654
F94.223
tp740
sS'154'
p741
(F222.73
F89.399
tp742
sS'157'
p743
(F86.955
F90.058
tp744
sS'156'
p745
(F145.23
F92.471
tp746
sS'159'
p747
(F218.94
F89.82
tp748
sS'158'
p749
(F141.66
F91.538
tp750
sS'112'
p751
(F93.502
F96.127
tp752
sS'83'
p753
(F140.07
F87.147
tp754
sS'48'
p755
(F79.368
F87.785
tp756
sS'49'
p757
(F190.12
F91.094
tp758
sS'46'
p759
(F217.49
F88.918
tp760
sS'47'
p761
(F137.46
F87.002
tp762
sS'44'
p763
(F144.04
F88.315
tp764
sS'45'
p765
(F139.42
F88.861
tp766
sS'42'
p767
(F137.54
F85.829
tp768
sS'43'
p769
(F81.057
F88.084
tp770
sS'40'
p771
(F93.284
F100.54
tp772
sS'41'
p773
(F218.94
F89.066
tp774
sS'5'
p775
(F136.91
F92.788
tp776
s.
