# Supplementary material for: Single-cell trajectories reconstruction, exploration and mapping of omics data with STREAM
Source: Nat Commun. 2019 Apr 23;10:1903. doi: 10.1038/s41467-019-09670-4 (PMC6478907; doi:10.1038/s41467-019-09670-4)
Supplement: Supplementary file 5 — Supplementary Data 2 [file 41467_2019_9670_MOESM5_ESM.zip › Sup_data2/Synthetic/monocle2/monocle2_ouput_synthetic.csv]

label	Size_Factor	Pseudotime	State
c0	t1	0.895606339658342	0.448419154058925	3
c1	t1	0.840411602932319	0	3
c2	t1	0.93673513940016	0.909953097580773	3
c3	t1	0.92802551121954	0.624101442521475	3
c4	t2	0.942991668170734	1.99989572196256	3
c5	t1	0.915805025167662	0.64536400253462	3
c6	t1	0.902211703666125	0.518005615428181	3
c7	t2	0.905283704303476	0.626655060690027	3
c8	t1	0.882451875390713	0.435250165975932	3
c9	t1	0.878445896537612	0.4578332471647	3
c10	t1	0.919169597294284	0.819014337188776	3
c11	t1	0.898588318298994	0.63054367943774	3
c12	t2	0.917492937605766	0.735033998527047	3
c13	t1	0.922657949666367	0.842138729837353	3
c14	t1	0.92174647694979	0.634486205651417	3
c15	t1	0.964867013368571	3.23889595092852	3
c16	t1	0.933077995784266	0.795403193555499	3
c17	t1	0.859856354219285	0.260797205983759	3
c18	t1	0.924244587358185	0.842738523090668	3
c19	t1	0.915309904185818	0.711957538024212	3
c20	t1	0.936667622902636	0.870250336421983	3
c21	t1	0.860025145463096	0.282870261413141	3
c22	t1	0.914038343482446	0.78116862420692	3
c23	t1	0.85740325480924	0.0969666391847527	3
c24	t1	0.89540379016577	0.415514305452989	3
c25	t2	0.931682654835433	0.946386864974424	3
c26	t1	0.927215313249249	0.967082381187756	3
c27	t1	0.871874290778591	0.584862621727044	3
c28	t1	0.935441073197613	0.925513324761598	3
c29	t1	0.890103745110121	0.535177918428102	3
c30	t1	0.899128450279188	0.579349537364663	3
c31	t1	0.884128535079231	0.416202427202622	3
c32	t1	0.916097596656933	0.79406661546899	3
c33	t1	0.948010394486699	3.58806635628516	3
c34	t1	0.877275610580526	0.410573979567777	3
c35	t1	0.893873416221888	0.641179608074125	3
c36	t1	0.911236408835192	0.815393592074762	3
c37	t1	0.870715257571092	0.299327864951825	3
c38	t1	0.911292672583129	0.794418669831232	3
c39	t1	0.895336273668246	0.47170792347097	3
c40	t1	0.900805109967705	0.577591240728641	3
c41	t2	0.915760014169312	0.818913884662368	3
c42	t1	0.882181809400617	0.402352282667186	3
c43	t1	0.91056124385995	0.645458822925093	3
c44	t1	0.934169512494241	0.703673608166789	3
c45	t1	0.887313063212455	0.335690019631212	3
c46	t1	0.905542517543985	0.691769721087078	3
c47	t1	0.899634824010619	0.633113473789233	3
c48	t1	0.912575486036088	0.638519591688583	3
c49	t1	0.865797806001414	0.419595492803786	3
c50	t1	0.909514738148325	0.703177266441259	3
c51	t1	0.94125874473428	0.736580130276347	3
c52	t1	0.906251440767989	0.74487548575254	3
c53	t1	0.923186828896973	0.79718798719395	3
c54	t1	0.910324936118615	0.700264228149956	3
c55	t1	0.868712268144541	0.391916671820609	3
c56	t1	0.927114038502963	0.915456031536543	3
c57	t1	0.877973281054942	0.325138837196437	3
c58	t1	0.9105162328616	0.644357562990644	3
c59	t1	0.909863573385533	0.58219713007837	3
c60	t2	0.940426041264815	0.80125508613045	3
c61	t1	0.908963353418544	0.632340350907987	3
c62	t1	0.920880015231563	0.851252996914449	3
c63	t1	0.875722731137469	0.443450434311312	3
c64	t1	0.902853110392605	0.365287248364337	3
c65	t1	0.887639392950488	0.502471607602767	3
c66	t1	0.929994742397328	0.915552596764846	3
c67	t1	0.935756150186059	1.45700281900966	3
c68	t1	0.876870511595381	0.304627591538061	3
c69	t2	0.915208629439531	0.513012500494017	3
c70	t1	0.894424800951669	0.629591422773345	3
c71	t1	0.920902520730738	0.730893273260316	3
c72	t1	0.932301556062738	0.910013680473614	3
c73	t2	0.913757024742761	0.722402975869066	3
c74	t2	0.92388449937139	0.888049677565634	3
c75	t1	0.897913153323752	0.577983917949215	3
c76	t1	0.860554024693702	0.167653274257988	3
c77	t2	0.940178480773893	2.25522459934526	3
c78	t1	0.940639843506975	1.21634743627918	3
c79	t1	0.934720897224022	0.953719596381026	3
c80	t1	0.892005459790386	0.756614634728261	3
c81	t2	0.949461999183469	0.896871691832722	3
c82	t1	0.886120271756194	0.597725663373705	3
c83	t1	0.86756448768663	0.593739954044908	3
c84	t1	0.894132229462398	0.614813589174113	3
c85	t1	0.911495222075701	0.617794623599648	3
c86	t1	0.859811343220936	0.272448799535176	3
c87	t1	0.944038173882359	3.96119390743064	3
c88	t1	0.855884133614946	0.169693393675583	3
c89	t1	0.887279304963693	0.479724856598298	3
c90	t1	0.942046437205396	0.763801889100552	3
c91	t1	0.873247126228249	0.518544021448828	3
c92	t1	0.834481403899778	0.0436270064501414	3
c93	t1	0.914375925970066	0.641359553618857	3
c94	t1	0.840119031443048	0.208771513239328	3
c95	t1	0.916097596656933	0.751919646462189	3
c96	t1	0.880944006946006	0.446218474702416	3
c97	t1	0.871773016032304	0.280548103086527	3
c98	t2	0.898959659035377	0.660395558737976	3
c99	t1	0.868104619666824	0.318096325431176	3
c100	t1	0.87341591747206	0.212545306832333	3
c101	t2	0.922376630926683	0.881493800674158	3
c102	t1	0.861262947917706	0.342555588136521	3
c103	t1	0.850764132552695	0.298380062652954	3
c104	t1	0.920396146999306	0.605125244378076	3
c105	t2	0.942867887925273	4.49525266233961	3
c106	t1	0.920699971238165	0.798042736962435	3
c107	t1	0.902560538903334	0.475530980446871	3
c108	t1	0.886030249759495	0.394087327396952	3
c109	t2	0.90594761652913	0.709356974494986	3
c110	t1	0.927181555000487	0.850120297751242	3
c111	t1	0.875385148649848	0.603412309658066	3
c112	t1	0.884578645062725	0.541838863095536	3
c113	t1	0.877039302839191	0.454991805448184	3
c114	t1	0.916491442892491	0.776810022153402	3
c115	t1	0.928655665196432	0.754151424522298	3
c116	t1	0.898757109542805	0.741964799105489	3
c117	t1	0.944927141099761	0.815336779707286	3
c118	t2	0.872290642513323	0.406887058042412	3
c119	t1	0.9022342091653	0.896150912028445	3
c120	t1	0.96517083760743	0.97268094297744	3
c121	t1	0.94873057046029	3.33569740705981	3
c122	t1	0.888055744685221	0.640696494311409	3
c123	t1	0.946615053537866	1.20738922412995	3
c124	t1	0.89916220852795	0.628007937909957	3
c125	t1	0.932256545064389	0.7867757804062	3
c126	t1	0.924976016081364	0.696426722759369	3
c127	t1	0.894301020706208	0.477353017433547	3
c128	t1	0.878614687781422	0.394160777801158	3
c129	t1	0.891611613554828	0.702148432012824	3
c130	t1	0.885726425520636	0.595988500276407	3
c131	t1	0.873044576735677	0.329899259243828	3
c132	t1	0.926258829534323	0.734187222433338	3
c133	t1	0.924087048863962	0.802237646968829	3
c134	t1	0.952230175581961	1.72510225169692	3
c135	t1	0.843562372816781	0.190669640840009	3
c136	t1	0.897969417071689	0.603538481590557	3
c137	t1	0.908321946692064	0.782605554946452	3
c138	t1	0.894649855943416	0.527186864029634	3
c139	t1	0.865977849994812	0.353497755298052	3
c140	t1	0.904777330572045	0.658559960520842	3
c141	t1	0.950485999395919	2.8247169122013	3
c142	t1	0.877275610580526	0.344500482093812	3
c143	t1	0.867969586671775	0.363908781021098	3
c144	t2	0.931221292102351	0.981136948335136	3
c145	t1	0.859406244235791	0.10736315214001	3
c146	t1	0.936138743672029	0.612742742213307	3
c147	t2	0.920970037228262	0.793080283432377	3
c148	t1	0.929668412659295	0.896468321930985	3
c149	t1	0.861555519406977	0.395639727982686	3
c150	t1	0.894064712964873	0.792204009966104	3
c151	t1	0.94377936064185	1.52184488208206	3
c152	t1	0.935182259957103	2.54290315961755	3
c153	t1	0.902357989410761	0.622162900870519	3
c154	t1	0.941798876714474	2.8220913124131	3
c155	t1	0.928498126702209	0.878762333121916	3
c156	t1	0.884961238548696	0.37203642797001	3
c157	t1	0.879683698992222	0.657515885324428	3
c158	t1	0.87712932483589	0.218732287693027	3
c159	t1	0.855321496135577	0.276765727296351	3
c160	t1	0.904518517331535	0.508222462945042	3
c161	t1	0.892399306025944	0.451633321344219	3
c162	t1	0.927912983723666	0.805786281840059	3
c163	t1	0.929600896161771	0.85112400385624	3
c164	t1	0.876184093870551	0.393386422111178	3
c165	t1	0.851889407511431	0.42201014318253	3
c166	t1	0.908366957690414	0.396523895176613	3
c167	t1	0.879064797764917	0.441914920171166	3
c168	t1	0.903359484124037	0.472476853153767	3
c169	t1	0.919709729274477	0.729832673118365	3
c170	t1	0.891105239823397	0.484956825268902	3
c171	t1	0.897035438855938	0.43014133380977	3
c172	t1	0.879278600007076	0.581638910359556	3
c173	t1	0.936825161396859	0.774833301054529	3
c174	t1	0.845374065500347	0.0829974888424017	3
c175	t2	0.867193146950247	0.305060434441946	3
c176	t1	0.862602025118602	0.413476335766165	3
c177	t1	0.861285453416881	0.331952082982036	3
c178	t1	0.907849331209395	0.604978257504953	3
c179	t1	0.902155439918189	0.694438520471024	3
c180	t2	0.943374261656705	0.934098423706552	3
c181	t1	0.895302515419484	0.687843539407251	3
c182	t2	0.928340588207986	0.951498745392689	3
c183	t1	0.875835258633343	0.278377931108034	3
c184	t1	0.870940312562839	0.405881194622203	3
c185	t1	0.889968712115073	0.397890130942353	3
c186	t2	0.948978130951212	1.20332712731732	3
c187	t2	0.964011804399931	3.18838581274399	3
c188	t1	0.928520632201384	0.844791326874841	3
c189	t2	0.88916976689437	0.515328384306141	3
c190	t1	0.860452749947416	0.501503307710178	3
c191	t1	0.887583129202552	0.468757451387396	3
c192	t1	0.919113333546347	0.850486387855263	3
c193	t1	0.930681160122158	0.980930182955898	3
c194	t1	0.93840054633909	1.7088912146542	3
c195	t2	0.931491358092448	3.97382547628228	3
c196	t1	0.923614433381293	0.877848342505964	3
c197	t1	0.899882384501541	0.560131401362168	3
c198	t2	0.93152511634121	0.868520352190449	3
c199	t1	0.900895131964404	0.603976558794636	3
c200	t2	0.922421641925032	10.5307463782252	4
c201	t2	0.930861204115556	11.9317797106772	4
c202	t3	0.990523282427762	14.5039851108718	4
c203	t3	0.98673110581682	14.8338801177517	4
c204	t3	0.954199406759749	14.1733106373892	4
c205	t2	0.997128646435545	14.7005216270425	4
c206	t2	0.963089078933767	14.5297643203914	4
c207	t2	0.943419272655054	11.7010937696111	4
c208	t3	0.974713169257515	14.6375758938848	4
c209	t2	0.920418652498481	10.9970619608461	4
c210	t2	0.945118437842746	14.1265629429796	4
c211	t2	0.944184459626995	14.2663592571828	4
c212	t3	0.985392028615924	14.5139141444782	4
c213	t3	0.991547282640212	14.7791993252061	4
c214	t2	0.936892677894383	13.9886840764395	4
c215	t3	0.990028161445918	14.6671480189523	4
c216	t2	0.928104280466651	10.0603692719926	4
c217	t2	0.962200111716366	14.4511336951288	4
c218	t2	0.918438168571105	11.9375168206811	4
c219	t2	0.934878435718245	14.1553978692992	4
c220	t3	0.974229301025258	14.4133796237752	4
c221	t2	0.957305165645862	14.0191706215103	4
c222	t2	0.923333114641609	7.29665645294958	4
c223	t3	0.949855845419027	14.3625222301912	4
c224	t3	0.959060594581491	14.5644033198519	4
c225	t3	0.92969091815847	14.1350594272999	4
c226	t3	0.976446092693969	14.7677865371125	4
c227	t1	0.939694612541637	13.3007513674784	4
c228	t2	0.953648022029969	14.3940159081141	4
c229	t3	0.95791281412358	14.4154106078725	4
c230	t1	0.968467893236528	14.0094778715995	4
c231	t1	0.942451536190541	7.52730607848712	4
c232	t3	0.952072637087738	11.9163177088493	4
c233	t1	0.922939268406051	12.6218698159232	4
c234	t3	0.974533125264117	14.4999822506722	4
c235	t1	0.924132059862312	8.29445781238596	4
c236	t3	1.00841515427167	14.7782781331707	4
c237	t1	0.928126785965826	8.40830424294762	4
c238	t1	0.938693117828361	14.0163302416929	4
c239	t2	0.930399841382474	12.1636547490733	4
c240	t2	0.943340503407943	3.41171811981395	3
c241	t2	0.973486619552492	14.7591910377555	4
c242	t2	0.956618747921033	14.7045769656294	4
c243	t3	0.923648191630055	10.3005556916426	4
c244	t3	0.959083100080666	14.5901073175208	4
c245	t3	0.948573031966067	14.6491214489268	4
c246	t3	0.906611528754785	14.0599824245532	4
c247	t2	0.983073962200927	14.3283675233523	4
c248	t2	0.968906750470435	5.88205254299956	4
c249	t2	0.941134964488819	14.2304006305736	4
c250	t2	0.922275356180396	13.773122669534	4
c251	t3	0.974161784527734	14.6579260283386	4
c252	t1	0.939199491559793	8.34508714267171	4
c253	t2	0.965373387100003	10.2911117210127	4
c254	t2	0.980294533052848	14.6298271978342	4
c255	t2	0.965924771829783	14.1817645022849	4
c256	t3	0.956281165433412	14.4484895799783	4
c257	t3	0.959668243059209	14.6259277677796	4
c258	t3	0.968974266967959	14.4990768322196	4
c259	t3	0.999109130362921	14.7854481483207	4
c260	t2	0.934056984998367	1.51020410972895	3
c261	t3	0.97302525681941	14.6419345928011	4
c262	t3	1.00023440532166	14.8975802602634	4
c263	t1	0.948032899985874	3.103890335085	3
c264	t3	0.961558704989886	14.6666192229009	4
c265	t3	0.977796422644453	14.5021821354105	4
c266	t1	0.938648106830012	9.13017080799518	4
c267	t2	0.94856177921648	13.5221084611959	4
c268	t3	0.980508335295008	14.6651347431718	4
c269	t1	0.925437378814446	2.31643869368431	3
c270	t3	0.996442228710716	14.5735665019203	4
c271	t2	0.918787003808313	13.9958776570243	4
c272	t3	0.983276511693499	14.8656752202423	4
c273	t3	0.980519588044595	14.7590026170872	4
c274	t3	0.959263144074064	14.1859069547603	4
c275	t2	0.975692158471616	14.5994424442926	4
c276	t1	0.929758434655994	11.2206604896569	4
c277	t1	0.921015048226612	7.28960787341114	4
c278	t3	0.946862614028788	14.7194553230106	4
c279	t3	0.922669202415954	13.7514010593791	4
c280	t3	0.987271237797014	14.7479832496775	4
c281	t2	0.94190015146076	3.12541191650725	3
c282	t2	0.977728906146929	14.8544314910127	4
c283	t3	0.972080025854072	14.6830174397112	4
c284	t3	0.98882411724007	14.5066262916833	4
c285	t3	0.992132425618755	14.6767498706072	4
c286	t1	0.950350966400871	14.4369264892336	4
c287	t3	1.00314886746479	14.7192965060799	4
c288	t2	0.93647632615965	9.83914890337033	4
c289	t2	0.942316503195493	14.0585859038742	4
c290	t3	1.00757119805262	14.684389976835	4
c291	t2	0.94813417473216	13.0855017442282	4
c292	t3	0.93254911655366	14.4730256860332	4
c293	t3	0.9624364194577	14.6873641804055	4
c294	t1	0.934101995996717	6.11937481084386	4
c295	t2	0.952984109804314	10.5325992928346	4
c296	t3	0.956607495171445	14.264978202808	4
c297	t2	0.912204145299705	9.11815742684134	4
c298	t3	0.97016705842422	14.4408533406221	4
c299	t3	0.956483714925984	14.7424875563437	4
c300	t2	0.937567842869625	14.697749054097	4
c301	t1	0.939492063049064	6.54091865205866	4
c302	t3	0.93733153512829	14.045983190163	4
c303	t2	0.94125874473428	14.4006462948115	4
c304	t3	0.966915013793471	14.4856013124089	4
c305	t3	0.945534789577479	14.4966234977682	4
c306	t1	0.939143227811856	7.29483238777599	4
c307	t1	0.905002385563792	8.65472459677023	4
c308	t2	0.910111133876455	12.6192008651849	4
c309	t2	0.968062794251383	14.0660522557812	4
c310	t2	0.969919497933298	14.5508465647983	4
c311	t3	0.986753611315995	14.6083647817591	4
c312	t2	0.932301556062738	9.35017170321546	4
c313	t2	0.941112458989645	13.9987225508614	4
c314	t2	0.98575211660272	14.5112625181879	4
c315	t2	0.944116943129471	8.0816350560808	4
c316	t2	0.972462619340042	14.5042693757595	4
c317	t1	0.924188323610248	11.2276580907476	4
c318	t2	0.931255050351113	14.3871554296997	4
c319	t2	0.945332240084906	6.57991930949346	4
c320	t2	0.966926266543059	14.4788261589094	4
c321	t2	0.950103405909949	12.6259944982931	4
c322	t1	0.940673601755737	12.8458839093629	4
c323	t2	1.00866271476259	14.7037907119283	4
c324	t2	0.939897162034209	11.4683627474045	4
c325	t3	0.995587019742076	14.5196585242068	4
c326	t1	0.907264188230852	0.853873146182832	3
c327	t3	0.965722222337211	14.6088737976977	4
c328	t2	0.924953510582189	8.31953146035959	4
c329	t2	0.944612064111315	14.144029298065	4
c330	t3	0.96888424497126	14.5158915789357	4
c331	t1	0.96952565169774	6.10565024248098	4
c332	t2	0.91824687182812	13.9853220496994	4
c333	t3	0.972237564348295	14.4751328327069	4
c334	t2	0.961277386250202	14.408159994205	4
c335	t2	0.954255670507686	13.0673197328264	4
c336	t3	0.966183585070293	14.6236705357808	4
c337	t2	0.940921162246659	9.36504671862365	4
c338	t2	0.941022436992946	11.235336233577	4
c339	t3	1.00524187888804	14.7614503823671	4
c340	t2	0.960534704777436	14.4393240920478	4
c341	t3	0.979428071334621	14.435907282884	4
c342	t1	0.924030785116025	0.975420152539849	3
c343	t3	0.985313259368812	14.9171460499787	4
c344	t2	1.00383528518961	14.6361323558999	4
c345	t3	0.974015498783098	14.4813945544953	4
c346	t2	0.957710264631007	8.08444516061214	4
c347	t3	0.997263679430594	14.8414018922749	4
c348	t3	0.971899981860674	14.4867882030645	4
c349	t3	0.975557125476567	14.5978980601554	4
c350	t3	0.998805306124062	14.8867892892363	4
c351	t3	1.00822385752869	14.6732988667186	4
c352	t3	0.983794138174518	14.4633145141754	4
c353	t3	0.984773127388619	14.6235647721372	4
c354	t3	0.943756855142675	14.3589689509022	4
c355	t1	0.929983489647741	2.56660420545749	3
c356	t2	0.988137699515241	14.3286777614973	4
c357	t2	0.912350431044341	9.82841633255957	4
c358	t3	0.981903676243841	14.4550808416434	4
c359	t2	0.94668257003539	14.2908715121697	4
c360	t3	0.987091193803616	14.6543253011107	4
c361	t1	0.909424716151626	8.26215785510333	4
c362	t3	0.986010929843229	14.8051127094158	4
c363	t3	0.984435544900998	14.6239193464607	4
c364	t1	0.952241428331548	14.168750458837	4
c365	t3	0.986235984834976	14.7189694057393	4
c366	t2	0.932031490072641	6.34977953231029	4
c367	t2	0.934912193967007	11.2236180869819	4
c368	t3	0.98306270945134	14.7398898650532	4
c369	t3	0.958610484597996	14.6004145848395	4
c370	t3	1.00383528518961	14.5709391068063	4
c371	t3	0.969458135200216	14.6116065562947	4
c372	t3	0.961592463238648	14.7059785308148	4
c373	t2	0.938288018843216	0.972178450757181	3
c374	t1	0.95560600045817	13.0663471277375	4
c375	t3	0.943891888137724	14.0705658111442	4
c376	t3	0.952556505319994	14.5686952374997	4
c377	t3	0.927957994722015	8.38918139870582	4
c378	t3	1.00637840659636	14.6874956764968	4
c379	t3	1.01168970440159	14.5522580251989	4
c380	t3	0.974038004282273	14.6768112037741	4
c381	t2	0.977323807161784	14.5844597716583	4
c382	t2	0.958036594369041	14.3631692073842	4
c383	t3	0.986596072821772	14.7317635020421	4
c384	t3	0.932391578059437	9.36037116459131	4
c385	t2	0.9624364194577	13.5254049456845	4
c386	t1	0.933651886013222	2.77979852911345	3
c387	t1	0.92388449937139	7.30712671547034	4
c388	t3	0.92733909349471	14.2452618651336	4
c389	t3	0.976693653184891	14.7550452292546	4
c390	t3	1.00321638396231	14.7526062916583	4
c391	t2	0.925538653560732	14.0925914100377	4
c392	t3	0.995980865977634	14.6630360415474	4
c393	t2	0.958542968100472	14.2763590432342	4
c394	t2	0.948865603455339	14.2021994404444	4
c395	t3	0.952207670082786	13.7653383294299	4
c396	t1	0.946525031541167	3.12351447651506	3
c397	t1	0.992863854341934	14.6246685794656	4
c398	t2	0.926450126277309	12.3871575561825	4
c399	t2	0.971742443366451	14.4866562381051	4
c400	t3	1.1629041533566	17.476329121704	1
c401	t3	1.16046230669614	17.4427511144166	1
c402	t3	1.18330538835849	17.4843759410639	1
c403	t3	1.19507576442687	17.7000726954631	1
c404	t1	0.990185699940141	8.78853320043446	2
c405	t2	1.16519971427242	17.4157792176279	1
c406	t3	1.17493334266549	17.4239381420719	1
c407	t3	1.09987750291777	16.5587644763397	1
c408	t3	1.16856428639904	17.349239144715	1
c409	t3	1.15589369036367	17.3072962757082	1
c410	t2	1.04815986581424	10.8214976566445	2
c411	t3	1.16785536317504	17.3128821643223	1
c412	t3	1.17135496829671	17.365042254125	1
c413	t2	1.13950968696447	17.1497529623217	1
c414	t1	0.990433260431063	7.87349865413357	2
c415	t3	1.17767901356481	17.5688464225425	1
c416	t3	1.15831303152495	17.3657993899257	1
c417	t2	1.13384955392202	17.240279686348	1
c418	t3	0.978527851367632	7.42230080303027	2
c419	t3	1.16749527518824	17.4086087654576	1
c420	t3	1.13099135552683	17.1356648789837	1
c421	t2	0.967916508506747	4.17779533254069	3
c422	t3	1.16866556114533	17.5397674804351	1
c423	t3	1.16532349451788	17.392412364203	1
c424	t2	1.08878229182463	16.0870879970373	1
c425	t3	1.0847988184707	17.0468333847856	1
c426	t2	1.01242113312477	9.46870369518777	2
c427	t2	1.13990353320003	17.1997635550267	1
c428	t3	1.14852313938395	17.3317582045411	1
c429	t3	1.1605860869416	17.3366979722268	1
c430	t3	1.16802415441885	17.4991746154718	1
c431	t2	1.1401961046893	17.259461316465	1
c432	t3	1.0645888802118	11.5165835568833	2
c433	t3	1.14210907211915	17.2340883290755	1
c434	t3	1.18928059838938	17.4956708594492	1
c435	t3	1.15318177771312	17.2277029817661	1
c436	t2	1.10302827280223	17.0102039081095	1
c437	t3	1.14029737943558	17.3499639936254	1
c438	t2	1.07168936520142	12.8837810712935	2
c439	t2	0.943959404635248	3.34605430951133	3
c440	t3	1.14162520388689	17.3251696355343	1
c441	t2	1.0913029077322	16.9784607395804	1
c442	t1	1.02496794891469	9.97441129551105	2
c443	t3	1.17775778281192	17.3457295780665	1
c444	t2	1.07556031105948	16.5596207493289	1
c445	t3	1.13874449999253	17.3258734552616	1
c446	t3	1.19402925871525	17.5525189394097	1
c447	t2	1.06159564882156	11.5452164646574	2
c448	t1	0.972338839094581	6.96518086251887	2
c449	t3	1.16553729676004	17.4771831848886	1
c450	t3	1.1474091171748	17.2735545406315	1
c451	t2	1.07620171778596	13.1047276875971	2
c452	t2	1.1389470494851	17.3111440885882	1
c453	t3	1.109824933553	16.9814289379606	1
c454	t2	1.13513236737498	17.2606411055128	1
c455	t2	1.16481712078645	17.3352783110968	1
c456	t2	1.02966034549262	10.3357900375187	2
c457	t2	1.04096935882792	11.5114656758263	2
c458	t2	1.15318177771312	17.3190058492983	1
c459	t3	1.17021844058839	17.42425714223	1
c460	t3	1.16148630690859	17.4364870336457	1
c461	t3	1.17099488030991	17.3857637133106	1
c462	t2	1.06378993499109	11.7520777357603	2
c463	t2	1.07186940919482	13.56392285892	2
c464	t3	1.17630617811515	17.5959011140013	1
c465	t3	1.17467452942498	17.2854010866282	1
c466	t2	0.981059720024789	9.24263877078667	2
c467	t1	1.00822385752869	9.01181497404547	2
c468	t2	1.13697781830731	17.2031186263426	1
c469	t2	0.985999677093642	8.78365473435348	2
c470	t1	0.955538483960646	3.57283211644107	3
c471	t1	1.09645666704321	16.5334660649853	1
c472	t2	1.1505261288105	17.2796243759337	1
c473	t3	1.16800164891968	17.4306113410538	1
c474	t2	1.00663721983687	8.10307990956019	2
c475	t3	1.1829453003717	17.402454812384	1
c476	t3	1.17428068318942	17.42795476464	1
c477	t2	1.11228928571263	17.062151041934	1
c478	t3	1.19301651125239	17.3951067534206	1
c479	t3	1.19566090740542	17.613484049773	1
c480	t3	1.17942318975085	17.4674897541516	1
c481	t3	1.11538379184916	17.0381164931529	1
c482	t3	1.09067275375531	16.998949147914	1
c483	t2	1.10835082335706	17.0664749552914	1
c484	t3	1.16957703386191	17.3807276128439	1
c485	t1	0.9759734772113	7.87592680792245	2
c486	t1	0.980407060548722	6.5121601102891	2
c487	t3	1.15938204273575	17.41755906083	1
c488	t2	1.11609271507316	17.095451827795	1
c489	t1	0.952443977824121	3.09402336663105	3
c490	t3	1.12347451880247	17.0652627549769	1
c491	t3	0.944522042114616	3.57203909840744	3
c492	t3	1.15785166879187	17.3759015850062	1
c493	t2	1.1532830524594	17.2595736662067	1
c494	t3	1.1666400662196	17.3959462140741	1
c495	t2	1.12427346402318	17.2094979842328	1
c496	t1	1.04997155849781	11.284028089058	2
c497	t2	1.14428085278951	17.2330913840622	1
c498	t3	1.18375549834199	17.5194077476035	1
c499	t3	1.09117912748674	16.3197815690273	1
c500	t2	1.15044735956339	17.2747685115685	1
c501	t3	1.11847829798568	17.2763879369326	1
c502	t2	0.990894623164145	6.51522459966213	2
c503	t2	1.15611874535542	17.4949602336753	1
c504	t3	1.17004964934458	17.5211202388969	1
c505	t3	1.12830194837545	17.2784941605629	1
c506	t3	1.1429530283382	17.2186919527455	1
c507	t3	1.15632129484799	17.3908332991631	1
c508	t3	1.14572120473669	17.2861036490286	1
c509	t3	1.18161747592039	17.4363359212426	1
c510	t3	1.16976833060489	17.4856587086793	1
c511	t3	1.16143004316065	17.4556522860241	1
c512	t3	1.16838424240565	17.5147073304512	1
c513	t2	1.06475767145561	12.3145887214807	2
c514	t3	1.10453614124694	16.7437855355961	1
c515	t2	0.99544073399744	9.01144573731441	2
c516	t2	1.11259310995149	16.9648843201819	1
c517	t3	1.15762661380013	17.4795511046943	1
c518	t3	1.15916824049359	17.4531521712226	1
c519	t2	1.18411558632878	17.5184621624873	1
c520	t3	1.14672269944997	17.3024581267399	1
c521	t3	1.13886828023799	17.2848352416606	1
c522	t3	1.14782546890953	17.3433980573488	1
c523	t2	0.993966623801496	7.86812177109304	2
c524	t2	1.12908964084657	17.2176407546311	1
c525	t3	1.1527541732288	17.3200172079438	1
c526	t2	1.03266482963244	10.2827948635244	2
c527	t1	0.966644947803375	3.37009384309372	3
c528	t2	1.15414951417763	17.2255497013913	1
c529	t3	1.17681255184658	17.5197844877034	1
c530	t2	1.14133263239762	17.2899578374161	1
c531	t2	1.17200762777278	17.6138270447092	1
c532	t2	1.17431444143819	17.5284798183258	1
c533	t3	1.16113747167138	17.4388306837737	1
c534	t2	1.10202677808896	13.1137621128738	2
c535	t2	1.1371691150503	17.1846368410023	1
c536	t3	1.17618239786969	17.3759670129951	1
c537	t3	1.19061967559028	17.5944079950383	1
c538	t2	1.07736075099345	12.6678303431307	2
c539	t3	1.17290784773977	17.4315431812566	1
c540	t2	1.14299803933655	17.2842285576851	1
c541	t3	1.18744640020664	17.545770022444	1
c542	t3	1.18700754297273	17.4206130881228	1
c543	t2	1.01381647407361	9.96272457895447	2
c544	t3	1.18319286086262	17.4941833560544	1
c545	t3	1.15400322843299	17.3436551052102	1
c546	t2	1.07290466215686	13.1177939997093	2
c547	t2	1.12785183839196	17.2173054942753	1
c548	t2	1.14913078786167	17.277682525545	1
c549	t3	1.13956595071241	17.2565956522861	1
c550	t3	1.13786678552471	17.2602472251125	1
c551	t2	1.08278457629456	12.272439399323	2
c552	t2	1.01825005741103	9.47644151583541	2
c553	t3	1.17785905755821	17.423298199055	1
c554	t2	1.14999724957989	17.4311449958591	1
c555	t2	1.08500136796327	17.036035459591	1
c556	t2	1.0524696689062	11.7338126817759	2
c557	t2	1.07194817844193	16.0515230646599	1
c558	t1	1.12716542066713	17.3237121769876	1
c559	t3	1.12575882696871	17.2288833822199	1
c560	t2	1.15103250254193	17.2301631335475	1
c561	t2	1.00193357050935	9.01169411337587	2
c562	t2	1.00348644995241	9.25349569135429	2
c563	t2	1.14483223751929	17.267015644293	1
c564	t3	1.15549984412811	17.3139097605217	1
c565	t3	1.13410836716253	17.1479277077231	1
c566	t1	1.09683926052918	16.7685853971639	1
c567	t3	1.16396191181781	17.4260958734092	1
c568	t3	1.15754784455301	17.3469772588387	1
c569	t2	1.01969040935821	10.0264135085887	2
c570	t2	0.987552556536698	6.72787054487338	2
c571	t2	1.10445737199983	16.1387806781455	1
c572	t3	1.15777289954476	17.3362762352266	1
c573	t3	1.03256355488616	10.3102985292742	2
c574	t2	1.14154643463978	17.3651218811918	1
c575	t3	1.16454705479635	17.2066577683444	1
c576	t3	1.06066167060581	12.4301102601285	2
c577	t1	0.945568547826241	1.98451768424744	3
c578	t1	1.01951036536481	10.0077625240602	2
c579	t2	1.11056761502577	17.0539710872915	1
c580	t3	1.17338046322244	17.4308098615965	1
c581	t1	1.00052697681093	7.887196919424	2
c582	t3	1.15394696468506	17.2456453037326	1
c583	t2	1.08530519220213	12.6558823555886	2
c584	t3	1.15166265651882	17.4191114682395	1
c585	t2	1.11020752703897	17.1237914713634	1
c586	t2	1.1019930198402	17.0566193870743	1
c587	t2	1.08646422540963	16.1007819657902	1
c588	t2	1.17842169503757	17.4760126737005	1
c589	t3	1.15250661273787	17.3410978643056	1
c590	t1	1.07854228970013	13.123214881892	2
c591	t3	1.18079602520051	17.4451565873973	1
c592	t3	1.14778045791118	17.2992527359502	1
c593	t3	1.16661756072043	17.3504368242943	1
c594	t2	0.961795012731221	3.54556392291237	3
c595	t2	1.05164821818633	10.2995637415315	2
c596	t3	1.18219136614934	17.4504282795739	1
c597	t2	1.13916085172726	17.2891835081329	1
c598	t2	1.01154341865696	9.48577813465242	2
c599	t3	1.11329078042591	17.053714601984	1
c600	t2	1.1008339866327	16.0246838455506	5
c601	t3	1.09634413954734	15.3188465146818	5
c602	t3	1.04055300709318	16.2554654750077	5
c603	t3	1.06617551790361	16.0903858124336	5
c604	t3	1.10496374573126	16.0861351626446	5
c605	t3	1.08620541216912	16.3416017103578	5
c606	t3	1.08719565413281	16.327742453798	5
c607	t2	1.09084154499912	16.2561163797477	1
c608	t2	1.11135530749688	15.7673626177712	5
c609	t2	1.10339961353862	14.558176451864	5
c610	t3	1.06104426409178	16.582777720677	5
c611	t2	1.09116787473715	16.2483626288303	1
c612	t3	1.04835116255723	16.4931537394802	5
c613	t3	1.11404471464826	15.8615367060588	5
c614	t3	1.08011767464236	15.8886666398931	5
c615	t3	1.08397736775082	16.6261683165844	5
c616	t3	1.10655038342308	16.2728129359891	5
c617	t3	1.08538396144925	16.2503858154621	5
c618	t2	1.10179047034762	16.0792023944724	5
c619	t2	1.10992620829929	16.9741728277328	1
c620	t2	1.06757085885245	15.9642337342135	5
c621	t1	1.07721446524882	13.3381145999505	2
c622	t2	1.09951741493097	17.0784734270542	1
c623	t3	1.09057147900902	16.3610473556951	5
c624	t3	1.07683187176285	15.892843684089	5
c625	t3	1.0648476934523	16.0450418204272	5
c626	t3	1.06681692463009	16.4460306483751	5
c627	t3	1.05587925203118	16.2848074351983	5
c628	t3	1.12816691538041	17.15879851435	1
c629	t2	1.1023418550774	17.0691665277596	1
c630	t3	1.07592039904627	16.1059034378762	5
c631	t3	1.08856848958247	16.1996829425259	5
c632	t3	1.07907116893073	16.1467272840238	5
c633	t3	1.08860224783123	15.7861841110359	5
c634	t3	1.07621297053554	16.1975241158128	5
c635	t3	1.08657675290551	16.0931033945024	1
c636	t3	1.09045895151315	16.2966263587581	5
c637	t3	1.04423265620825	16.4279520961627	5
c638	t3	1.07113798047164	15.8797724141718	5
c639	t3	1.05183951492931	16.4763222792505	5
c640	t3	1.10446862474942	14.9942310154643	5
c641	t3	1.09536515033324	16.4328569224639	5
c642	t2	1.10213930558483	15.4299596671033	5
c643	t3	1.08312215878218	16.519727319668	5
c644	t3	1.05437138358647	16.5584922734801	5
c645	t3	1.09647917254239	16.4188124244206	5
c646	t3	1.10099152512692	16.0517510144197	5
c647	t3	1.06313727551503	15.8950122159416	5
c648	t3	1.10583020744949	15.1061938805777	5
c649	t3	1.07604417929173	16.5246483777366	5
c650	t3	1.09185429246198	16.5337347373895	5
c651	t3	1.07579661880081	16.3505745319779	5
c652	t2	1.11263812094984	17.0585104716245	1
c653	t3	1.05165947093591	16.164227446852	5
c654	t2	1.07486264058506	14.7439752084239	1
c655	t3	1.09293455642237	16.4138623845042	5
c656	t2	1.07768708073149	16.1022114299062	5
c657	t3	1.07631424528183	15.9586748247739	5
c658	t3	1.08377481825825	16.2341083712797	5
c659	t2	1.08405613699794	15.9923488877455	5
c660	t2	1.12031249616842	17.0353535871226	1
c661	t3	1.06197824230753	16.0851324323202	5
c662	t3	1.13156524575579	17.0661178223889	1
c663	t3	1.06122430808517	16.6108312272546	5
c664	t3	1.10811451561572	15.8643723850218	5
c665	t3	1.08182809257964	16.3584020976816	5
c666	t3	1.07023776050465	16.0780016652181	5
c667	t3	1.05104056970861	16.3676083819797	5
c668	t3	1.05296478988805	16.2844758910672	5
c669	t3	1.11452858288052	17.0528898702165	1
c670	t3	1.03094315894558	16.1914200110066	5
c671	t3	1.0759879155438	16.4865750554901	5
c672	t3	1.08513640095832	16.5731124565728	5
c673	t3	1.06985516701868	16.5257920762859	5
c674	t3	1.08151301559119	16.4838423225185	5
c675	t3	1.08917613806019	14.1915964655858	5
c676	t3	1.06296848427122	16.1814733213968	5
c677	t3	1.06973138677322	16.4124417872503	5
c678	t3	1.08041024613163	16.4413890541522	5
c679	t2	1.09671548028372	14.3355974248906	5
c680	t3	1.11920972670886	15.8562971566712	5
c681	t3	1.09175301771569	16.4453941355748	5
c682	t3	1.0628897150241	16.1930094256436	5
c683	t3	1.11616023157069	16.9872119858798	1
c684	t3	1.07335477214035	16.543386007619	5
c685	t3	1.04044047959731	16.4609982766468	5
c686	t3	1.13661773032052	17.1223243674316	1
c687	t2	1.12551126647779	17.0799921023284	1
c688	t3	1.08155802658954	16.3722387028749	5
c689	t2	1.09434115012079	16.2168629450659	5
c690	t3	1.06305850626791	16.5006947725827	5
c691	t3	1.06014404412479	16.3557115983151	5
c692	t2	1.06755960610286	16.1003073341045	5
c693	t2	1.09928110718964	16.6838016523772	1
c694	t3	1.06562413317383	14.9926406887222	5
c695	t3	1.08200813657304	16.2313365364182	5
c696	t3	1.10561640520733	17.0061933459557	1
c697	t3	1.05604804327499	16.3328509521738	5
c698	t3	1.08024145488782	15.9779472223046	5
c699	t3	1.06419503397624	15.9658044486932	5
