# Supplementary material for: Single-cell trajectories reconstruction, exploration and mapping of omics data with STREAM
Source: Nat Commun. 2019 Apr 23;10:1903. doi: 10.1038/s41467-019-09670-4 (PMC6478907; doi:10.1038/s41467-019-09670-4)
Supplement: Supplementary file 5 — Supplementary Data 2 [file 41467_2019_9670_MOESM5_ESM.zip › Sup_data2/Synthetic/monocle2/monocle2_synthetic.ipynb]

# %% [code]
library("monocle")

# %% [code]
simulation_data <- read.csv('../data_synthetic_without_log2.tsv',row.names = 1,sep='\t')
df_cell_info = read.csv('../cell_label.tsv',header = FALSE,sep='\t',col.names = 'label')
df_cell_info$label = as.character(df_cell_info$label)
rownames(df_cell_info) = colnames(simulation_data)
df_gene_info = data.frame(rownames(simulation_data))
colnames(df_gene_info) = 'gene_name'
rownames(df_gene_info) = rownames(simulation_data)
pd <- new("AnnotatedDataFrame", data = df_cell_info)
fd <- new("AnnotatedDataFrame", data = df_gene_info)

# %% [code]
simulation <- newCellDataSet(as.matrix(simulation_data),phenoData = pd,expressionFamily = tobit())

# %% [code]
simulation <- estimateSizeFactors(simulation)

# %% [code]
simulation <- setOrderingFilter(simulation, ordering_genes = df_gene_info$gene_name)

# %% [code]
simulation <- reduceDimension(simulation,reduction_method = "DDRTree",norm_method = 'log',max_components=2)

# %% [code]
simulation <- orderCells(simulation)

# %% [code]
plot_cell_trajectory(simulation,color_by='label')

# %% [code]
pdf('monocle2_trajectory_by_label.pdf',width=5,height=5)
plot_cell_trajectory(simulation,color_by='label')
dev.off()

# %% [code]
plot_cell_trajectory(simulation,color_by='State')

# %% [code]
pdf('monocle2_trajectory_by_state.pdf',width=5,height=5)
plot_cell_trajectory(simulation,color_by='State')
dev.off()

# %% [code]
simulation <- orderCells(simulation, root_state=3)
pdf('monocle2_trajectory_pseudotime.pdf',width=5,height=5)
plot_cell_trajectory(simulation,color_by='Pseudotime')
dev.off()

# %% [code]
plot_cell_trajectory(simulation,color_by='Pseudotime')

# %% [code]
write.table(file='monocle2_ouput_synthetic.csv',data.frame(pData(simulation)), sep=",", quote=FALSE)

# %% [code]
