# Supplementary material for: Single-cell trajectories reconstruction, exploration and mapping of omics data with STREAM
Source: Nat Commun. 2019 Apr 23;10:1903. doi: 10.1038/s41467-019-09670-4 (PMC6478907; doi:10.1038/s41467-019-09670-4)
Supplement: Supplementary file 5 — Supplementary Data 2 [file 41467_2019_9670_MOESM5_ESM.zip › Sup_data2/Synthetic/slicer/slicer_ouput_synthetic.csv]

branch_id	pseudotime
c0	1	0.00775681545918094
c1	1	0.000275864159244854
c2	1	0.0563698414863334
c3	1	0.00463311531871624
c4	1	0.0867459115343971
c5	1	0.00689612594029421
c6	1	0.00431102834439701
c7	1	0.00359410376491787
c8	1	0.00499413932192505
c9	1	0.0067192056270744
c10	1	0.0139683269868704
c11	1	0.00644353266387387
c12	1	0.0197823721790886
c13	1	0.0320414395729056
c14	1	0.00527608399546198
c15	1	0.0437760547930464
c16	1	0.0135755256316512
c17	1	0.00241363442986264
c18	1	0.0211882669512153
c19	1	0.00511545915769096
c20	1	0.00969910052238809
c21	1	0.000425782649233097
c22	1	0.0108191904148067
c23	1	0.000213178449727902
c24	1	0.00197597646230951
c25	1	0.0221813441524843
c26	1	0.0344630919633546
c27	1	0.0107326517367496
c28	1	0.0250897931358316
c29	1	0.00800415382329778
c30	1	0.00821991061818994
c31	1	0.00234058514529001
c32	1	0.0218652465508136
c33	1	0.154184193184941
c34	1	0.00606663284000009
c35	1	0.0117876738794547
c36	1	0.0245470921154844
c37	1	0.000416367895454739
c38	1	0.0170623948315898
c39	1	0.00615362247165496
c40	1	0.00476867673636105
c41	1	0.0234217361758697
c42	1	0.000597906593088782
c43	1	0.011256449143088
c44	1	0.0116803491605642
c45	1	0.000390598615051641
c46	1	0.0122054027999434
c47	1	0.00745027396276088
c48	1	0.00822275083696078
c49	1	0.000296613784819488
c50	1	0.0194729125045363
c51	1	0.00770100887537195
c52	1	0.00966713879549519
c53	1	0.00810671112007522
c54	1	0.0131416730120857
c55	1	0.0012309623833624
c56	1	0.0309098106273005
c57	1	0.00129252317413142
c58	1	0.00627358621599949
c59	1	0.00562023317792426
c60	1	0.00879184910748099
c61	1	0.0101921275173049
c62	1	0.0202634963657347
c63	1	0.00117859386485963
c64	1	0.00149266008926507
c65	1	0.00554761311229179
c66	1	0.0284548880853466
c67	1	0.0342041521961178
c68	1	0.000709338893517986
c69	1	0.00232514495879643
c70	1	0.00945682223403832
c71	1	0.0142053761600553
c72	1	0.0319802217796874
c73	1	0.00718602686160641
c74	1	0.0103266442502123
c75	1	0.011723496736054
c76	1	0
c77	1	0.0783439840377076
c78	1	0.0216485880391541
c79	1	0.0841430751210235
c80	1	0.0146691023291787
c81	1	0.0107737419764782
c82	1	0.00702793757952191
c83	1	0.00794803706798453
c84	1	0.00701964183536474
c85	1	0.00493859419092679
c86	1	0.000659965831652398
c87	3	0.159457291916623
c88	1	0.00179557912047956
c89	1	0.000690639489721701
c90	1	0.0148078553446869
c91	1	0.00076522987745764
c92	1	8.48248023779252e-05
c93	1	0.00488898691608308
c94	1	0.000618314594952318
c95	1	0.00912954776670394
c96	1	0.00147008215565902
c97	1	0.00276488704603439
c98	1	0.00476779671705163
c99	1	0.00276148613736726
c100	1	8.21817984950624e-05
c101	1	0.0982011916774197
c102	1	0.00268934089841522
c103	1	0.00617187773037831
c104	1	0.00582659520921958
c105	3	0.204604527273088
c106	1	0.00657427493697482
c107	1	0.00222745557477344
c108	1	0.000701394171787495
c109	1	0.00730263831992972
c110	1	0.0130524736479167
c111	1	0.00703720667008834
c112	1	0.00571039680915453
c113	1	0.00394902917736828
c114	1	0.013083573740285
c115	1	0.00844333599558089
c116	1	0.0154823789887908
c117	1	0.0416422978387221
c118	1	0.00243000359602408
c119	1	0.0176156878622538
c120	1	0.0188786806362977
c121	3	0.159199851000573
c122	1	0.0074128611241604
c123	1	0.0542749443063673
c124	1	0.00477469113158713
c125	1	0.00948503207633
c126	1	0.0132905012974123
c127	1	0.00318247340331612
c128	1	0.00522150466725257
c129	1	0.0150590732963831
c130	1	0.0113212087742547
c131	1	0.000830491643047493
c132	1	0.0113113062120802
c133	1	0.0231278729261815
c134	1	0.012417851218202
c135	1	0.00433209889875363
c136	1	0.00681377925387294
c137	1	0.0121122450800435
c138	1	0.00638862215564129
c139	1	0.00478069838142092
c140	1	0.00767984945049816
c141	1	0.0305176371909204
c142	1	0.000740249235607227
c143	1	0.00146389249113899
c144	1	0.0632680264437264
c145	1	0.000135993562540238
c146	1	0.00833286090215379
c147	1	0.010492429126592
c148	1	0.0120369617842517
c149	1	0.00158232368278433
c150	1	0.0224058605065955
c151	1	0.0841932264275094
c152	1	0.0662363692628161
c153	1	0.00980155192285448
c154	1	0.149351608534238
c155	1	0.0392826446113503
c156	1	0.00218122798282572
c157	1	0.0118952374268386
c158	1	0.000148866288043115
c159	1	0.000130074314095507
c160	1	0.00309960629786987
c161	1	0.00199431455479493
c162	1	0.0139476713579669
c163	1	0.0126294784081118
c164	1	0.00239098327325005
c165	1	0.00448886157239636
c166	1	0.000604246011481235
c167	1	0.00538765033083144
c168	1	0.0035957308599317
c169	1	0.00551760660468159
c170	1	0.00761374431243356
c171	1	0.00311416491279037
c172	1	0.00347713343135259
c173	1	0.00770149659399255
c174	1	7.75460866311306e-05
c175	1	0.00053369892744759
c176	1	0.00622907914435955
c177	1	0.00127112896557069
c178	1	0.00470287483171483
c179	1	0.0136586433645114
c180	1	0.0413340399223414
c181	1	0.0110750771416563
c182	1	0.0190463795069788
c183	1	0.000108067354239738
c184	1	0.00120171060111529
c185	1	0.00457678048865007
c186	1	0.0553783032395183
c187	1	0.0994101633636697
c188	1	0.0104386598675672
c189	1	0.00204526181961073
c190	1	0.00738779678152124
c191	1	0.0043496763185864
c192	1	0.00710768512222937
c193	1	0.120793987553815
c194	1	0.0550822443694499
c195	3	0.263660894215829
c196	1	0.0131450593847577
c197	1	0.00989988226544392
c198	1	0.00938780906779058
c199	1	0.00943441650423726
c200	3	2.20696142888697
c201	3	2.40297852216154
c202	3	2.90238643015393
c203	3	2.9024718683721
c204	3	2.86741618722714
c205	3	2.89672373274688
c206	3	2.89775877137951
c207	3	2.26014470095618
c208	3	2.90664289993956
c209	3	2.33402740279321
c210	3	2.86394443068542
c211	3	2.89060234123156
c212	3	2.89172895834429
c213	3	2.90916678759197
c214	3	2.72831546647829
c215	3	2.88637544931333
c216	3	2.1197476787369
c217	3	2.90972111693049
c218	3	2.4286154852775
c219	3	2.72533056991024
c220	3	2.88904620803026
c221	3	2.40133503570692
c222	3	0.484362248672624
c223	3	2.89163743866506
c224	3	2.91097351766361
c225	3	2.86910594006548
c226	3	2.90988217121082
c227	3	2.42264077451456
c228	3	2.89107577103948
c229	3	2.90453340244634
c230	3	2.40281874048393
c231	3	0.354495361452292
c232	3	2.17336430872301
c233	3	2.36269018683563
c234	3	2.90405536133613
c235	3	0.930123567472941
c236	3	2.90168688927364
c237	3	1.2730434950383
c238	3	2.80777374673258
c239	3	2.4055814026457
c240	1	0.11588132885428
c241	3	2.91077359915495
c242	3	2.91094594169819
c243	3	2.3063137945887
c244	3	2.91061310741627
c245	3	2.91073019419484
c246	3	2.84770929657976
c247	3	2.83685416946044
c248	1	0.134677960362845
c249	3	2.8931824253762
c250	3	2.85410937279926
c251	3	2.90713278766172
c252	3	1.53528340414872
c253	3	1.65821289989553
c254	3	2.88846369351435
c255	3	2.87242143380149
c256	3	2.90115425311575
c257	3	2.90313864955553
c258	3	2.89646395349405
c259	3	2.88835514777212
c260	1	0.0903569565460907
c261	3	2.9024012486724
c262	3	2.91067269445191
c263	1	0.142750202186426
c264	3	2.90967373513038
c265	3	2.89967818108573
c266	3	1.61951528151815
c267	3	2.48214546415758
c268	3	2.89948863496062
c269	3	0.197393727312533
c270	3	2.8882280252737
c271	3	2.8146765693776
c272	3	2.91089960410617
c273	3	2.90196162702775
c274	3	2.83604514153651
c275	3	2.89543730179715
c276	3	2.34000931002034
c277	3	0.341215853625119
c278	3	2.91104858030429
c279	3	2.84755232202026
c280	3	2.90839747117488
c281	1	0.148040375416902
c282	3	2.90990648747563
c283	3	2.90737767641147
c284	3	2.9070954516161
c285	3	2.89932547860637
c286	3	2.90308764032326
c287	3	2.90700821791672
c288	3	1.85218565066486
c289	3	2.87030865213412
c290	3	2.8952376560562
c291	3	2.62294493595515
c292	3	2.90651873289258
c293	3	2.91100101792441
c294	3	0.350364160713116
c295	3	1.94085977035314
c296	3	2.89985591564718
c297	3	1.83896710900479
c298	3	2.88405528448796
c299	3	2.91110646607979
c300	3	2.91099238211337
c301	3	0.233695867714506
c302	3	2.79648106377738
c303	3	2.90773236229518
c304	3	2.88952125436263
c305	3	2.90067782906497
c306	3	0.333047629160722
c307	3	1.82864436519096
c308	3	2.46038347980216
c309	3	2.55090038413208
c310	3	2.9105619416001
c311	3	2.90173430724503
c312	3	1.69928441773632
c313	3	2.86876728248377
c314	3	2.884621253207
c315	3	0.707181757791179
c316	3	2.85035371208447
c317	3	2.23318646892048
c318	3	2.90755024813491
c319	3	0.355265624332292
c320	3	2.89212971284837
c321	3	2.42229530509247
c322	3	2.36883570283288
c323	3	2.90086762415711
c324	3	2.35700827496195
c325	3	2.89680431566063
c326	1	0.0158760193964465
c327	3	2.91098770708332
c328	3	1.53630878198237
c329	3	2.84847730503559
c330	3	2.90656735044508
c331	3	0.235978170428577
c332	3	2.88059462085426
c333	3	2.90513316586317
c334	3	2.8726982187806
c335	3	2.63387431421318
c336	3	2.90857738085694
c337	3	1.33529123758163
c338	3	1.96401202989544
c339	3	2.90433465920586
c340	3	2.887890668543
c341	3	2.89982635530038
c342	1	0.0307508025238077
c343	3	2.91098730050696
c344	3	2.88973866113984
c345	3	2.88643991673197
c346	3	0.982089958843046
c347	3	2.91074574282016
c348	3	2.88858690705465
c349	3	2.90458250841348
c350	3	2.89429954955099
c351	3	2.90551919475036
c352	3	2.87125947898124
c353	3	2.9070238899871
c354	3	2.89506562226078
c355	3	0.180171747824272
c356	3	2.87367957459483
c357	3	2.09513340327533
c358	3	2.86751076594283
c359	3	2.87309647775275
c360	3	2.89438088897634
c361	3	0.821372051569527
c362	3	2.90239456370178
c363	3	2.89110730770964
c364	3	2.82462219955212
c365	3	2.9090793554404
c366	3	0.241381129735964
c367	3	2.12484218281272
c368	3	2.89848576609479
c369	3	2.89080586441249
c370	3	2.86923011146486
c371	3	2.88882008508634
c372	3	2.91093395226336
c373	1	0.0393126621862407
c374	3	2.39658121959319
c375	3	2.86370679640924
c376	3	2.90332117337597
c377	3	1.419500833796
c378	3	2.88769128255295
c379	3	2.8638711906544
c380	3	2.89807398022579
c381	3	2.8999763230199
c382	3	2.89658253650842
c383	3	2.89381685410774
c384	3	1.71946464253965
c385	3	2.52044504155519
c386	3	0.175164229168691
c387	3	0.446021241677037
c388	3	2.88888066933394
c389	3	2.91096992524689
c390	3	2.89381294066988
c391	3	2.8707141789061
c392	3	2.8898560238105
c393	3	2.82130361592847
c394	3	2.8899584348287
c395	3	2.50582082812323
c396	1	0.111248200243253
c397	3	2.90132151393998
c398	3	2.38431193397824
c399	3	2.90235824238892
c400	12	2.65073231390949
c401	12	2.64908526723719
c402	12	2.64999817564305
c403	12	2.64860209218992
c404	3	0.485925224496481
c405	13	2.64993257441833
c406	12	2.64826826121788
c407	13	2.61278309333928
c408	12	2.64805862651273
c409	13	2.64411388505749
c410	13	2.16874178655747
c411	12	2.64863654637951
c412	12	2.64856762726608
c413	13	2.61750575653578
c414	3	0.328047774653543
c415	12	2.64874515114432
c416	13	2.64951692232591
c417	12	2.65030022792992
c418	3	0.259684826949028
c419	12	2.64951824723642
c420	13	2.61830056607994
c421	1	0.152629179314805
c422	13	2.65010931409091
c423	13	2.64041726012482
c424	13	2.53173767193655
c425	13	2.61241833107646
c426	3	0.706039961002712
c427	13	2.64960839760112
c428	13	2.64706822948759
c429	12	2.65001719387522
c430	13	2.63899818272848
c431	13	2.63952531456405
c432	3	2.08655624904278
c433	13	2.64353192352382
c434	13	2.65028992183349
c435	13	2.64153040073187
c436	13	2.52013691232438
c437	12	2.65049194893188
c438	13	2.19177330783896
c439	3	0.263106608380993
c440	13	2.64813884949873
c441	13	2.56684807437252
c442	3	0.790629581419036
c443	13	2.64643657608561
c444	13	2.49404497932374
c445	12	2.64877191137577
c446	12	2.65068138754826
c447	13	2.2592555398361
c448	3	0.308092057235084
c449	12	2.65135485710125
c450	13	2.63899287319844
c451	13	2.31587276656669
c452	13	2.61995062157149
c453	13	2.63125904245108
c454	13	2.62374763073841
c455	12	2.64493068814288
c456	3	1.56143011691953
c457	13	2.25227892614064
c458	13	2.63950796323168
c459	12	2.64870993383944
c460	13	2.64719837972325
c461	12	2.65066579474095
c462	13	2.2797230247061
c463	13	2.35892632138368
c464	12	2.64465672398124
c465	12	2.64610985459311
c466	3	1.05181357574794
c467	3	0.858657974756497
c468	13	2.64344365884382
c469	3	0.352210277747113
c470	3	0.265715584992021
c471	13	2.61992709165776
c472	13	2.64433320542223
c473	12	2.64974271007112
c474	3	0.427858751696987
c475	12	2.64709451439553
c476	13	2.64736267307551
c477	13	2.63479771441984
c478	13	2.64591397355504
c479	12	2.65050708214826
c480	12	2.64966493441398
c481	13	2.58997939805162
c482	13	2.632731308665
c483	13	2.64034223307444
c484	12	2.64636838253394
c485	3	0.300234931804635
c486	3	0.182299007970024
c487	12	2.65083439877698
c488	13	2.57305616796325
c489	1	0.104425514547021
c490	13	2.63951934144435
c491	3	0.220947564691532
c492	12	2.64671240911695
c493	13	2.64498418662576
c494	12	2.64711909785575
c495	13	2.63849117620048
c496	3	2.16771964296715
c497	13	2.64199320978238
c498	12	2.64912884691973
c499	12	2.54154806016654
c500	12	2.65014696713631
c501	13	2.64095038177722
c502	3	0.201810660226539
c503	12	2.64923973079339
c504	13	2.64456026457946
c505	12	2.64948071074534
c506	13	2.64255554874359
c507	13	2.65010307490444
c508	13	2.64730930508736
c509	12	2.64672269226133
c510	13	2.64973540700905
c511	12	2.65145538787287
c512	13	2.65016469281483
c513	13	2.28834378145944
c514	13	2.4427032966759
c515	3	0.33398591576876
c516	12	2.47496987393076
c517	12	2.64968142134053
c518	12	2.64527862178083
c519	13	2.64995933622048
c520	13	2.64055326245277
c521	13	2.63875079359568
c522	12	2.6485454354428
c523	1	0.0934471474846907
c524	13	2.64287782701141
c525	12	2.64841233819902
c526	3	1.75525128961209
c527	1	0.12072390550573
c528	13	2.63435875254186
c529	12	2.64903068505065
c530	13	2.62746874990754
c531	12	2.64437861553568
c532	12	2.65010701530236
c533	12	2.65023351398468
c534	13	2.33165119759217
c535	13	2.64494171184958
c536	13	2.64678599830141
c537	13	2.65010802543633
c538	13	2.40568839942561
c539	13	2.64766722769793
c540	13	2.64369303784526
c541	13	2.64997144070417
c542	12	2.64786523406137
c543	3	1.21968909861179
c544	12	2.64832570439893
c545	12	2.64993024939753
c546	13	2.55336744667944
c547	13	2.61990592676441
c548	13	2.632649747455
c549	12	2.64892029176606
c550	13	2.64389330573515
c551	3	2.14153424863521
c552	3	0.936412113055481
c553	12	2.64913899630309
c554	13	2.64439434176159
c555	13	2.50429352412259
c556	3	2.12796909610176
c557	13	2.38358890118739
c558	13	2.64047479237588
c559	13	2.61339452767251
c560	13	2.6422728671636
c561	3	0.423103331968835
c562	3	0.851125200141847
c563	12	2.64889738911764
c564	13	2.64787250205538
c565	13	2.64363723534031
c566	13	2.52623221992121
c567	12	2.64978353599095
c568	12	2.6470800827011
c569	3	1.01500812075516
c570	3	0.301616078834889
c571	13	2.47353853916927
c572	12	2.65028129011964
c573	3	1.88436261178125
c574	12	2.64869798522664
c575	13	2.63638536135061
c576	3	1.86120407543646
c577	1	0.0500153597891539
c578	3	0.745809583819165
c579	13	2.59356353685344
c580	12	2.64941155023469
c581	3	0.530768075027067
c582	13	2.6399354501347
c583	13	2.36256480722705
c584	12	2.65014807413062
c585	13	2.5596303243337
c586	13	2.62293063113002
c587	13	2.59829173246188
c588	12	2.64933526254156
c589	12	2.64964892242458
c590	13	2.33945906397378
c591	13	2.64693731359156
c592	13	2.64764179012724
c593	12	2.64748580564943
c594	1	0.135400845865895
c595	3	1.65743874386587
c596	12	2.64833500044582
c597	13	2.6448540394632
c598	3	1.43999743579415
c599	13	2.61498379442614
c600	12	4.32507355477878
c601	12	3.07636939228964
c602	12	6.28563016785878
c603	12	5.90163938695361
c604	12	5.65519212615463
c605	12	6.04716697291324
c606	12	6.21255539459464
c607	13	2.5193736385176
c608	12	2.75858658818118
c609	12	2.61815049838407
c610	12	6.34104408159912
c611	12	2.57962957968181
c612	12	6.33819878675205
c613	12	3.56799337378694
c614	12	3.33475513360189
c615	12	6.38306308159811
c616	12	5.77916689531965
c617	12	6.20455930489141
c618	12	4.44614872065763
c619	13	2.58824779946026
c620	12	5.90761188444561
c621	12	2.61000829376845
c622	13	2.47047551088992
c623	12	5.64891444792571
c624	12	2.77570577647589
c625	12	6.05310432062487
c626	12	6.26159560867164
c627	12	6.2427597077707
c628	13	2.64519075523542
c629	13	2.59634433244458
c630	12	5.28544676143436
c631	12	6.03850588068281
c632	12	5.57464295308411
c633	12	3.14252776774997
c634	12	6.00512540150188
c635	13	2.61127133802123
c636	12	6.02641926849936
c637	12	6.35522292432141
c638	12	3.64424569833681
c639	12	6.29692232240051
c640	12	2.75901435185659
c641	12	6.21820336786672
c642	12	2.6398848597962
c643	12	6.34121572777392
c644	12	6.35286854579159
c645	12	6.17244847580899
c646	12	5.04174857611391
c647	12	3.98128794233812
c648	12	3.0411696751623
c649	12	6.3120794445824
c650	12	6.32382117227099
c651	12	6.16811771063079
c652	13	2.62898364993838
c653	12	5.73728776166642
c654	13	2.58987230283357
c655	12	6.28429350531705
c656	12	5.77225535342424
c657	12	5.0226520375728
c658	12	6.03987943511129
c659	12	5.91019876173438
c660	13	2.62190785836688
c661	12	4.74231688438931
c662	13	2.63231284420717
c663	12	6.36248937509074
c664	12	2.62693433344474
c665	12	6.35128467850514
c666	12	5.66184495864798
c667	12	6.38114070317025
c668	12	6.18308722068136
c669	13	2.63156020665543
c670	12	6.29267509530931
c671	12	6.32174890917709
c672	12	6.36627015186119
c673	12	6.29770993458237
c674	12	6.20791229973832
c675	12	2.60845302270817
c676	12	5.99509646087527
c677	12	6.30224696615237
c678	12	6.27680449128586
c679	13	2.60909610430279
c680	12	3.07943749186968
c681	12	5.8365067912703
c682	12	6.23672471216614
c683	13	2.63692386819666
c684	12	6.35626093458223
c685	12	6.38809650162213
c686	13	2.62839660898618
c687	12	2.6475042194444
c688	12	6.19304512449775
c689	12	5.7941979631771
c690	12	6.31931508465172
c691	12	6.32015098939841
c692	12	5.96993826689196
c693	13	2.5731975279567
c694	12	2.91312536661934
c695	12	5.79817469101579
c696	13	2.5315412028237
c697	12	6.08584660884554
c698	12	4.30205648537872
c699	12	4.62899600418369
