# Supplementary material for: Single-cell trajectories reconstruction, exploration and mapping of omics data with STREAM
Source: Nat Commun. 2019 Apr 23;10:1903. doi: 10.1038/s41467-019-09670-4 (PMC6478907; doi:10.1038/s41467-019-09670-4)
Supplement: Supplementary file 5 — Supplementary Data 2 [file 41467_2019_9670_MOESM5_ESM.zip › Sup_data2/Synthetic/slicer/slicer_synthetic.ipynb]

# %% [code]
library(SLICER)
library(lle)
library(igraph)
library(ggplot2)

# %% [code]
df_simulation = read.csv('../data_synthetic.tsv',row.names = 1,sep='\t')
traj = data.frame(t(df_simulation))
cell_labels = read.csv('../cell_label.tsv',header = FALSE,sep='\t',col.names = 'label')
cell_labels$label = as.character(cell_labels$label)

# %% [code]
k = select_k(traj, kmin=5)

# %% [code]
k

# %% [code]
traj_lle = lle(traj, m=3, k)$Y
traj_graph = conn_knn_graph(traj_lle,k)

# %% [code]
graph_labels = function(embedding,cell_labels)
{
  cell_labels_color = rep('cyan',length(cell_labels))
  cell_labels_color[which(cell_labels == 't1')] = '#c44e52'
  cell_labels_color[which(cell_labels == 't2')] = '#55a868'
  cell_labels_color[which(cell_labels == 't3')] = '#4c72b0'
  
  plot(embedding[,1],embedding[,2],pch=16,col=cell_labels_color)
  legend("topleft",pch=16,legend=c('t1','t2','t3'),
         col=c('#c44e52','#55a868','#4c72b0'))
}

# %% [code]
graph_labels(traj_lle,cell_labels$label)

# %% [code]
pdf('slicer_trajectory_by_label.pdf',width=5,height=5)
graph_labels(traj_lle,cell_labels$label)
dev.off()

# %% [code]
ends = find_extreme_cells(traj_graph, traj_lle)

# %% [code]
ends

# %% [code]
traj_lle[ends,]

# %% [markdown]
### None of detected end points is accurate

# %% [code]
which.max(traj_lle[,2])

# %% [code]
start = 77

# %% [code]
cells_ordered = cell_order(traj_graph, start)
branches = assign_branches(traj_graph,start)

# %% [code]
entropy_values = compute_geodesic_entropy(traj_graph,start)

# %% [code]
detect_cell_types(traj_lle,k)

# %% [code]
graph_process_distance = function(traj_graph,embedding,start,cell_symbols=16)
{
  geodesic_dists = process_distance(traj_graph,start)
  col_scl <- (geodesic_dists - min(geodesic_dists, na.rm=T))/(max(geodesic_dists, na.rm=T) - min(geodesic_dists, na.rm=T))
  plotclr <- colorRampPalette(c("black", "red", "yellow"),space="rgb")(50)
  color_scl = round(col_scl*length(plotclr))
  color_scl[color_scl == 0] = 1
  plot(embedding[,1],embedding[,2],pch=cell_symbols,col=plotclr[color_scl],xlab="Manifold Dim 1",ylab="Manifold Dim 2")
  for (i in 1:length(V(traj_graph)))
  {
    if (i == start){ i = i + 1 }
    path = get.shortest.paths(traj_graph, start, i)[[1]]
    path_inds = as.numeric(path[[1]])
    start_inds = path_inds[1:length(path_inds)-1]
    end_inds = path_inds[2:length(path_inds)]
    segments(embedding[start_inds,1],embedding[start_inds,2],embedding[end_inds,1],embedding[end_inds,2],col=rep("black",length(start_inds)),lwd=1)
  }
  points(seq(-1,-0.5,length.out=50),rep(-1.5,50),col=plotclr,pch=16,cex=2)
  #legend("bottomleft",pch=c(23,16,15,17),legend=c("Embryonic Day 14.5","Embryonic Day 16.5","Embryonic Day 18.5","Postnatal Day 107"),pt.bg="Black")
}

graph_gene = function(exp_mat,embedding,samples,gene_ind,cell_symbols=16,title="Gene Expression")
{
  gene_exp = log(exp_mat[samples,gene_ind]+1)
  col_scl <- (gene_exp - min(gene_exp, na.rm=T))/(max(gene_exp, na.rm=T) - min(gene_exp, na.rm=T))
  plotclr <- colorRampPalette(c("black", "red", "yellow"),space="rgb")(50)
  color_scl = round(col_scl*length(plotclr))
  color_scl[color_scl == 0] = 1
  plot(embedding[,1],embedding[,2],pch=cell_symbols,col=plotclr[color_scl],xlab="Manifold Dim 1",ylab="Manifold Dim 2",main=title,bg=plotclr[color_scl])
  #points(seq(-1,-0.5,length.out=50),rep(0,50),col=plotclr,pch=16,cex=2)
  #legend("bottomleft",pch=c(23,16,15,17),legend=c("Embryonic Day 14.5","Embryonic Day 16.5","Embryonic Day 18.5","Postnatal Day 107"),pt.bg="Black")
}


graph_branches = function(embedding,branches)
{
  uni_branches = unique(branches)
  data = cbind(data.frame(embedding),branches=as.character(branches))
#   i = 1
  for (x in uni_branches){
    data$branches <- as.character(data$branches)
#     data$branches[data$branches==x] <-paste('branch',i,sep='_')
#     i=i+1
  }
  ggplot(data, aes(x=X1, y=X2, color=branches)) + 
    geom_point() + 
    theme_bw() + 
    theme(panel.grid.major = element_blank(),panel.grid.minor = element_blank(),aspect.ratio=1)+
    coord_fixed()
}

# %% [code]
graph_process_distance(traj_graph,traj_lle,start,cell_symbols=16)

# %% [code]
pdf('slicer_trajectory.pdf',width=5,height=5)
graph_process_distance(traj_graph,traj_lle,start,cell_symbols=16)
dev.off()

# %% [code]
graph_branches(traj_lle,branches)

# %% [code]
pdf('slicer_trajectory_by_branch.pdf',width=5,height=5)
graph_branches(traj_lle,branches)
dev.off()

# %% [code]
dist_from_startcell = process_distance(traj_graph,start)
dist_from_startcell = dist_from_startcell[1,]
output_info = data.frame(cbind(branch_id = branches,pseudotime = dist_from_startcell),
                         row.names = colnames(df_simulation))
write.table(file='slicer_ouput_synthetic.csv',output_info, sep=",", quote=FALSE)

# %% [code]
output_info

# %% [code]
