# Supplementary material for: Single-cell trajectories reconstruction, exploration and mapping of omics data with STREAM
Source: Nat Commun. 2019 Apr 23;10:1903. doi: 10.1038/s41467-019-09670-4 (PMC6478907; doi:10.1038/s41467-019-09670-4)
Supplement: Supplementary file 5 — Supplementary Data 2 [file 41467_2019_9670_MOESM5_ESM.zip › Sup_data2/Synthetic/data_synthetic.tsv]

	c0	c1	c2	c3	c4	c5	c6	c7	c8	c9	c10	c11	c12	c13	c14	c15	c16	c17	c18	c19	c20	c21	c22	c23	c24	c25	c26	c27	c28	c29	c30	c31	c32	c33	c34	c35	c36	c37	c38	c39	c40	c41	c42	c43	c44	c45	c46	c47	c48
g0	7.800340519163158	7.320871643610723	7.653943661116391	7.71611707903966	8.107653300883104	7.697372728154152	8.420610610526344	8.020767165447362	8.12755405591517	8.190366522819394	7.918610701732927	7.830758968024626	7.8281712378895625	7.924243230639585	7.448335754635657	8.062348878605038	7.780424359391441	7.932868557225112	7.368993981798492	8.152620757546071	7.614653348359359	8.241875902277728	7.077956645328552	7.392402430942121	7.780183671582563	7.857146214134661	7.718583818795129	7.857864017392692	7.517201590646226	7.637217795746394	7.783974098566993	7.526169564548073	8.015212314354043	7.972680757022109	7.939926439442273	7.605675492238388	7.706108509357485	7.843194780117287	7.718282980989236	7.579302407707488	8.100851053846558	7.8548836665919906	7.857143346777115	7.564517852099109	7.965096007527467	7.876345760525935	7.697520859624775	8.164352625040593	7.870660611490941
g1	8.110720709647849	8.716617491359054	7.8271982546294465	8.611833454728556	8.011370134844245	8.475303260500095	8.638081246497958	8.324916837004546	8.464117688752173	8.18804277729526	8.042837348492368	8.276882982603055	7.4307590718671195	8.153516619081147	8.594142812444904	8.29488061335201	8.461367209939228	8.567746420611282	8.245493854924451	8.271800214588277	8.333711002982064	8.545114678158349	8.048315151097418	8.439549156884711	7.838356812834434	8.494859483213812	8.22770087432779	8.023977956828219	8.319604647633293	8.57454699074715	8.393459067084967	8.25033899484648	8.188538261934672	8.095272979108518	8.527095995342954	8.083580562517609	8.464059773972448	8.660592462448518	8.480572349594272	8.039755993638634	8.31038557276149	7.566131406560155	8.252938773429301	8.695903220444649	8.57475723050777	8.416594621555692	8.360638106312937	8.099974519028775	7.573293554800623
g2	8.428786992608496	7.912951518512191	8.176581598117227	8.357926420093051	8.081188094461423	8.023082864420138	8.045101040947838	8.343885821177997	7.833391895797543	8.42589328484298	8.067051297923474	8.10693795992545	7.689049806993129	8.37824951660336	8.454930946175079	8.258905678547935	7.9655205768293245	7.725224657387243	8.07402985781608	8.188331523714949	8.403882657348007	8.12087679555987	7.5229922633474535	8.18503421147761	8.17594825923545	8.003579638628176	8.105026693632844	8.219967370519678	7.797978789468048	7.908151154055881	7.7913360010263	7.615485598188859	8.245411189256389	8.11904518439652	7.981171921376875	8.194756981453263	8.207983891427975	8.092232093324526	8.138497680717373	8.300631262911981	8.020884991127806	8.19840587594218	8.026284839339715	8.01300292131708	7.9492065417262605	8.07795044481049	7.892435721115672	8.305468627379284	8.164388186932513
g3	7.389672487713129	7.0169536555837935	7.170020521453098	7.764310913244376	6.828928753454781	7.3813093309074524	7.033476302584061	7.166179108360167	7.299346769757484	7.288274414163776	7.485659979205824	6.986832398181871	6.716787357179759	7.381903879268158	7.500843149446614	7.636328744309646	7.607972570465533	7.130047312163946	7.091185228440807	7.723531245984908	6.919949805447362	7.333684591258963	7.250819038091577	7.471552368694185	7.604202039153718	7.135546781344634	7.424941847876131	7.603618770498393	7.278401448991223	7.033509611630005	7.061628304726455	7.0102677230277335	7.60731104123491	7.4014749016749395	7.542346823352341	7.275877789071274	6.985253944930767	7.530099449550733	7.085444304563457	7.387576539850931	7.344649740525259	7.990087453090006	7.846514248831327	7.101096092875508	7.651989937195294	7.421572476097872	7.244804063811301	7.016043647175751	6.953284634179959
g4	7.059839643289053	7.778595555296739	7.87270541213895	7.2632809245500285	7.7602975170708675	7.7684100417998705	7.348412605302178	8.000917304818554	7.664034387197666	7.828639457195629	7.891496811442219	7.832007026940676	7.403061586829274	7.901868873515212	7.713614809744249	8.315541055045472	8.00591231671448	7.803079493764724	7.601207060379104	7.943401961687302	7.557811209874589	8.054982251374923	7.9026395454175375	7.856784289038166	7.7240953256247495	7.836376367747491	8.054955126080257	7.9126908534209	7.486990938781038	7.893281131627415	7.1726207053994635	7.732253233784744	7.701099207924399	7.460036631817369	7.553043547006718	7.825677011744828	7.842336662187001	7.125341207666979	7.948472465661991	7.020083518635956	7.774323734771979	7.8434431037761705	8.114005205524826	7.495164348086351	7.731263956139574	7.4269959150176925	8.07055619526994	8.17964862071759	7.612896760983548
g5	8.217651398588671	7.50218391301156	7.883053098850164	8.229672903161005	8.299529243727338	8.097476766749159	7.8534014491877135	8.163520821670799	7.914418838386302	7.975150290635332	7.451424627057602	7.713432726095793	8.189444563115055	7.469327492304993	8.040416202805739	7.590628071817042	8.209780819736634	7.911727588479043	8.10650888418631	7.99209351780102	7.875685216399991	8.252490865003642	8.111805268398975	7.775469381292289	7.563547240601708	7.625390778587177	8.189748157281054	8.16820843301011	7.850780775505363	7.622467570349582	7.6008434607212045	8.027414200265369	7.806699137368935	7.899987810743063	6.877527287411987	7.465001341650677	8.113024067555576	7.975721725320743	7.739390765872519	8.109459444924099	8.095295744693894	7.645800700916749	7.93753234998	7.745459621567647	7.893529781067878	8.102430698864781	8.024739448423556	7.829096999852637	7.658569530932431
g6	7.419101778585984	7.749465850806818	7.200462610920533	8.096257219851317	7.7608377666455555	6.927252341479315	7.501952753669588	7.378570254359247	7.722465428737648	7.99732955122008	7.622632979202085	7.337298196489543	7.852529928526941	7.487261867409482	7.411024169746774	6.940744779588532	7.717229775805934	7.365785607252409	7.407258661689948	7.3933074321322705	7.954476021047153	7.875720868527428	7.33115776796626	7.967759182395558	8.133702232912695	7.899444852539459	7.8455384045234755	7.918812615609629	6.913046315501909	7.563986191251809	7.25279207770224	7.540110844701749	7.873503735949854	7.77160193966872	7.613678337166081	8.081219470194844	7.827613143460395	7.522944554356672	7.696070913825316	7.6008339236464275	7.012709565961638	7.452980196687166	6.45148047773255	7.617049771636938	7.4417631638857396	7.399711582087283	7.42116927782784	7.744303253626479	7.80950131073834
g7	7.456664776141519	7.909329029480877	7.723793095031375	7.78912123618577	7.484639138076608	7.96513570032164	7.988352111455116	8.006582909586719	7.841106311562476	7.990322605100103	8.08546072124983	7.795530943226403	7.593084399794794	8.309650254678543	8.175884332759011	8.215862038988698	8.023186638109188	7.564741465877281	8.015043686799816	8.010490756376727	7.751667905092261	7.6821931171229965	8.069720424614138	8.028968525433944	8.136532215787119	7.753236059959156	8.084904247592183	8.58519763642813	7.607736963625593	7.144165033094809	7.927274001511679	7.704128087958933	7.637030137586593	7.9484186482612875	8.028863530919216	8.325901629822319	8.298374585567165	8.023461861738019	7.277619462396301	7.515159087673994	7.726513690256891	7.7574977520565085	7.593219464096619	8.217248769584302	7.427134795276849	7.8576403798249075	8.16212278199641	7.835885988989411	7.888670712866675
g8	7.05223440294681	6.84738322382422	6.68972890181328	6.068105682545347	6.991235738775432	6.93069455783964	6.141247412667921	6.993121935858669	7.014964921569561	7.037178875611195	6.951324369288025	7.171784850295514	6.408432235770419	6.882901160175853	6.791169705106894	6.634500950263449	6.923558264742385	6.8029241429315395	6.988748027146017	6.9538044498683425	6.951242243230136	6.900566207658038	6.851077899773014	6.999845746610953	6.84529386136373	6.617385304901951	7.021410463104846	6.43168387530778	7.121575091730959	6.937179847788458	6.450024979181178	7.034270348530213	6.604029154679695	7.125165383494337	6.226368118472818	6.905272827931376	6.082930419486608	6.575046554307767	6.60363429123365	6.33537460529489	7.362415712105751	7.097245763045907	7.095830301515315	6.9631388776428045	6.634831679142034	7.014865647229707	7.343947907693164	6.487548875883579	6.989251093491392
g9	7.575578051057882	8.23058045662219	7.8045458518356225	7.370234718432191	7.920314655405743	7.785589944517858	7.213635589721359	7.907606568323555	7.968251518664816	7.178027082417937	8.15996523160525	7.484481084388653	8.343537185516135	7.943148872688285	8.275861142436673	7.358720720716286	8.080746326365341	8.0041856294228	7.746547655372739	7.987278006584343	8.063844914333222	8.022149160043815	7.900689307802275	7.885850395316635	8.031811126112132	8.093532763153878	8.48883996611129	8.058944121034301	8.152057238617816	8.331503569524822	7.93871492074877	7.558360161275812	8.096011353607675	8.020893308945046	7.182231941994392	7.938534495076683	8.27243263297383	7.967922512759247	8.191131964370005	7.873400760366888	7.519650972015626	8.111973840641413	8.158614257271664	7.180865553726045	8.55554548465248	8.474013641383983	7.1163990026061406	7.959453885271365	7.544008635444406
g10	7.600509667198808	8.053742088629996	6.972681866338116	7.3269660344767855	7.630609325890773	7.452964184868832	7.403971288217942	6.521991384916594	7.066036793094093	7.603335053105857	7.8823921683917435	7.5835780710225835	7.703578945977424	7.5901180140956646	7.308848675197589	7.326674296525804	7.50211803288889	7.735123044013786	7.4097233114524075	7.072183942097589	7.3493203499031985	7.609746157678974	7.492013678938972	7.081121114717263	7.484110217183851	7.08488106833333	7.141026268423337	7.834697090490486	7.318945119899081	7.675316713790491	8.139453025446937	7.367496935981309	7.675527603676573	7.470474778893437	7.308806079170042	7.427727359002797	7.333261933890881	7.668099799974992	8.105532085048583	7.708100679158745	7.197534354654024	6.933228406640606	7.643811066985526	7.439649070914234	7.848354171571614	7.503860661023069	7.439441271226674	7.111500526156977	7.424044371324279
g11	8.19643808786369	8.3127973536557	7.8065952584947205	8.11006840291528	8.263994950209621	8.025404507944454	7.726138432486382	8.33373127158933	8.152405988826583	7.7345334425195365	8.026768904610886	8.116030646541109	8.47215553106039	8.22819498967049	7.844524302230919	7.836320904548289	8.2808328901979	7.389889311029321	7.402844904411169	8.021873623301207	7.963293455650081	8.151703620647329	8.059101763756775	7.606212602536745	8.14253585471814	7.559680494647623	8.04723235795512	8.202480195309391	8.05809466717342	7.554213421748549	7.487073349252813	7.681758270387312	8.221013646063318	7.9402404612877495	8.077183272503884	8.040508403208857	7.887001080939335	7.912269612754912	8.111528423631583	7.727187825169063	8.255146365069052	7.938631275405876	8.131218137920298	7.974174227843898	7.889017524940895	7.623895568944189	8.085499964050756	8.065339357070236	8.227337956043206
g12	7.295735644283347	7.156605025832231	6.9354317498675915	7.497324065772726	7.058457753470215	7.236968033545848	6.824145204606714	7.042434273717281	7.678697621422742	7.3949517467669095	7.341727593728946	7.362641368227233	7.451882897598672	7.195903582773475	7.721070826999405	7.381099504413381	7.131711962172564	6.667506520405151	7.039155111587354	6.9254448218613796	6.999361199852001	6.84824193974563	6.937120592968847	6.967466676945713	6.439529859449027	7.2722425673541204	7.241002953268754	7.457436170714395	7.4843282189954365	7.826668457813624	7.36882540620176	7.541005312165138	7.022594898404754	7.158411291519726	7.062561895568411	7.086628655298406	7.449501944232805	7.344008709285315	7.273886418348188	7.531740027096678	7.4245213181258425	7.7622681167530345	7.381731184167174	7.740303883069227	6.997787609252362	6.76750764764958	7.490662373485521	7.421483793039922	6.940522993253139
g13	4.8694216133185995	4.374116354433989	5.282338921336144	5.1705342366395755	5.026793452971321	5.370548090368703	5.285369411134187	4.630276226557482	5.341146152844165	5.203310645639005	5.073044083264708	5.379604959179243	5.486063756999671	4.8499946003739876	5.738823723651409	5.126996067557866	5.297824518702746	5.31776566081683	5.00336706342505	5.2100431241418415	4.657577124202764	5.267431141650206	5.47857071882855	5.326896222621936	5.3175463143640895	5.132303882763687	5.028214361528787	4.745413980441234	4.661838696769809	4.817164955107006	5.478387193684611	5.7047048004820144	5.2034887203081865	5.720694093852606	4.357650942884086	4.90324311562285	5.099424696739506	5.136176796003931	5.049200835637429	5.250882000903198	5.46113948033624	4.675842476240238	5.324609321341634	4.726395502844597	4.746809311565023	4.795032310129682	5.050927141017366	5.176372371252384	5.648868424898299
g14	7.3130498832362	7.952079479650375	7.380182754152433	8.144834464858839	8.091470743619084	8.470484297748289	7.990152120009971	8.010568662443331	7.916257976004086	8.021621043273013	8.159313767982063	8.175500152875356	7.224958523902488	8.199522774355662	7.689694350339557	8.375817048750742	7.871902439154509	7.099068257913079	8.119147618612772	7.703126099035347	8.07769890078636	8.232521008964122	7.620476906812891	7.44054610450764	7.842895236027873	8.201427271193197	8.153636662504747	6.916752043956175	7.609929965250127	7.582182374213024	7.797124365492665	7.6396683001375285	8.180375244552602	8.139846596774268	7.874258129993898	8.213657255314974	8.101799342098852	7.772901010280486	8.430630176417136	8.225881329065423	8.10339853816795	7.973568765472851	7.8247917483392575	8.29207601988508	8.132999193658026	7.846912874839058	7.8340948016249765	8.196657251011043	7.619963701511547
g15	6.767460890727072	7.79595665408304	7.676005145207813	6.7877851352563185	6.952221788798648	7.8594881094455875	7.927073311864111	7.361541165558282	7.817786640891096	8.008285137860534	7.332735960941428	7.584784660246742	7.880065739001104	7.762962073593368	7.736451184336553	7.5275605421983585	7.313353216007619	7.846721467534324	7.606707427670093	7.862643073960808	7.364328868373772	7.492467046166831	7.409687380154928	7.573942596374016	7.596920390792281	7.373655952028747	7.768039643289446	7.596773572003422	7.658800023789706	7.8623422606405615	7.586526036317686	7.636342023441613	7.552062117900553	7.191687851440613	7.775967398179626	7.469759765772621	7.398884199258294	7.775724146768326	7.988794243378501	7.302669464845394	7.895053452231497	8.069700614719334	7.8542005402253325	7.141287266953457	7.8088551741265935	7.8158275723799715	7.820838452219846	7.387587361563021	7.907824234921969
g16	7.173335045619889	6.916152957589795	6.889434640676688	7.514092975452899	7.528324015143635	7.490626124153382	7.684321807742164	7.085832174615235	7.599520398297097	7.2750578604798335	7.574869038382239	6.501005097481953	7.420301018156507	7.404066181742734	6.835781617667391	7.37833465189435	6.868863163893245	7.155720863446978	7.147601855928542	7.810200703260335	7.719664894846527	7.337674956080285	7.273751875000516	7.21197502041043	7.092057993560655	7.1774238141011	7.250792757880407	7.149732173817831	7.095785376063209	7.428798409956778	7.373324104747283	7.208519954116782	7.01803044547654	7.174424116554367	6.800951444358388	7.743193217063808	7.050848161500705	7.535567891243889	6.930398899202225	7.874515712567847	6.8719179673035535	7.565064281647246	7.395039072808857	7.750150221071354	7.182056000114846	7.512169616208328	7.469110106120738	6.88130989383676	7.225943430235219
g17	7.9945057611421175	7.587425751085587	8.112455875029644	7.324321440862635	7.631593254284932	7.54192697727834	7.9650012491074715	7.71180493679616	7.893003236991154	7.3594342872690595	8.171873334992956	7.270655040955803	8.231734619699587	7.562596922901438	8.196265312101454	7.423877203393548	7.760736820975146	7.777280960567511	7.823096494134974	7.393260314826588	7.094663617464339	7.607222228337487	7.729461406409709	7.695374678827898	7.560823038773352	7.788773040776045	7.571217287020638	7.410503498570536	8.191678936086479	7.590333492637101	7.582306150042275	7.787026994329445	7.46044142588908	7.522592617896991	7.990582415540162	7.403188123850749	7.878676766231037	7.196644686144127	7.544096588479681	7.4263145154154815	7.44815348731856	7.8203907702145345	7.924235386571135	7.859231626513982	7.835566663974167	7.226052902893824	7.6985485533596805	7.147844190902624	8.143825056406852
g18	6.999851683562905	6.378203461978927	7.598337645179434	7.234994343673583	7.92708010923003	7.7777521348987575	7.307014382049592	7.27733500697919	7.3102089364289	7.9754906871315905	7.5360164425338585	7.77303694936922	7.406585724616461	7.529950569391993	7.39417656845932	7.641417040951543	7.000996303395816	7.301594324758694	7.410538322612689	7.402613934124132	7.592170445884647	7.347334946921163	7.395001941119577	7.72050997915863	7.770252137536705	6.8092010321688035	7.143547537469456	7.3875312819268215	7.561965220035583	7.684645532977072	7.418165219718162	7.131359057485594	7.8162735171934665	7.421010186931939	7.814927122526863	7.3998427880074935	7.589850222889591	7.674538091382454	7.7391631190503025	7.733493564231633	7.695869104468291	7.586695403539293	7.4700098208999925	6.954271258134477	7.124634269499176	7.231803443887579	7.307440044647194	7.8448402783590065	7.718467005346382
g19	7.8845091044611415	7.995722021557618	7.805721694686006	7.688852422639139	7.9337140273312645	7.779658719481052	8.131246155833182	7.8986887199168585	7.860136805775607	7.4180187702229965	7.39286336483975	8.197414223694567	8.117385358488269	7.3744338571757915	8.168783465811503	8.061402227403496	7.8636225520428935	7.1340750185252695	7.949776009841781	7.696904791741222	7.766265135040995	7.916480511912184	7.676452872592719	7.6994920043353146	8.204218474984655	7.993733650509882	7.763144504496021	7.597426566318735	7.49481417321832	7.8312062383932775	7.87728994184929	8.12639869172669	7.676778943770669	7.827717288284581	7.815897945441834	7.628297874100816	7.893711040349836	7.8666167266305385	7.936850633561591	7.591680837918152	6.928170061402278	8.168245516664243	7.581014881486321	8.174052518162295	7.78994074253574	8.012719808272054	7.531999337152397	8.108753689942574	6.888566189816451
g20	7.80587556145053	8.335961975432951	8.126802760504333	8.08125276262449	8.11046144571226	8.107395121979229	7.917480019672055	8.587294056010048	8.54896411864767	8.111644899772635	8.139822876329461	8.338512043860634	8.257294329383917	7.629948088038391	8.577915907699953	8.103876595121433	8.370378913645322	8.026791486014451	8.459594747762827	7.951406600242566	7.714389738569747	7.754959593630116	8.786559036322684	8.012070677224314	7.961217287491234	8.39358641415755	8.42057927837238	8.25960374486055	8.201674751340677	8.091759239451765	8.232489156916776	7.732664560101749	8.263396382939762	8.160153996624514	8.112843179180178	8.237095367165825	8.420504206022931	8.079621948734587	8.038796085908045	8.184033680965525	8.08735237073684	8.078961974866417	7.39422196359905	7.5513907229515285	8.103754131552304	8.175239980057293	7.611568043241983	8.245360463279741	8.135400116071414
g21	7.803645642925066	7.823576187290972	7.750668066232244	7.2980325837996265	7.44742680420876	7.232978782763426	7.207696752882077	7.281577434128359	7.765590623080882	7.578845498113836	7.919654381238034	7.4357258632277565	7.4652803963410745	7.736733212353326	7.669015621611465	6.657606331689557	7.624919273113315	7.416623607423155	7.42911045325684	7.6966690554262644	7.380558567969441	7.971048706658114	7.524596023581882	7.9464338784714705	7.3452454232989695	8.054299996893276	6.130458130493622	8.203295216492135	7.533137026716139	7.428295019300961	7.1377830845569035	7.493793336260498	6.479174155171318	8.065256072948703	7.6683097274396514	7.4790774003398415	7.680817123224003	7.743011571508337	7.9808376373462275	7.751631554236538	7.690570553070816	7.129702023140571	7.557056696134925	7.501632000610724	8.048919257567265	7.911583927348919	7.342065956219929	7.429004333096259	7.354159900750696
g22	7.210076163943681	7.057142169729728	7.033250881529573	7.052904175119937	6.264152121177089	7.220922547523493	7.294392122276629	6.468949655836533	7.073901612072244	7.579479921212045	7.568803422402066	6.178177605543465	7.032923319930688	7.479910412819162	7.2924206695382665	7.1316372937257055	7.433469692966874	6.762265919402311	6.62561529231599	7.341774123070284	7.510932309295078	7.094207873318311	7.234837149752753	7.192355306661434	7.580966728301124	7.179894941126849	7.477727368538568	7.225603717853098	6.943470723587068	7.214258865699845	6.92758705801666	6.877365592562508	7.371611040236751	7.039844955826709	7.0618911762423355	6.688197741908158	7.138612948081506	7.089485301662651	7.036198184787824	7.051781828693538	7.479445662553092	7.145521264131721	6.086769117903205	7.224429650224722	7.029637522404969	6.931761532595884	7.24400734570783	6.698881940856117	7.437304579573217
g23	7.193360823446359	7.160139847165213	7.0155005729923205	7.09984139416105	6.963855462802997	7.0154650227306625	7.069048928815742	6.984350858982184	6.984287019997232	7.5098945366926575	6.9918422956469755	7.353713072040269	7.302447020567721	7.198463391728997	7.2017978737862	6.9645336868716194	6.978506450921289	7.117975056355211	7.333499476965625	7.0274077823490915	7.325866500587107	7.122540356549031	7.277650458488723	7.3926058988170995	7.155170620416404	6.396927675339672	7.386612367358712	7.125175933253632	6.945264984226342	7.347688382404126	7.154824934572997	7.364871673577526	7.304145843069738	7.005618801732385	7.1077568786861605	6.9818541631880136	7.4381313207155975	6.672665330015563	7.216606507947939	7.188771728860312	7.333908301030823	7.230468852881591	7.198435343719474	7.4793470348615845	7.4148425803111975	7.265209984103918	7.082970683212966	6.973752284997204	7.267486955591615
g24	7.601688478558608	7.185213236375388	7.8188707575901075	7.791277063221328	7.534407776902329	7.450986525637736	8.118719343562296	7.370625962529176	8.199047557740304	7.14213514600025	7.601128754925252	7.650096480960087	7.749195820434744	7.197462074411836	7.71596161809124	7.679856859744277	7.872319765248306	7.409007387682159	7.253409150715353	7.293167266014815	7.805344195703796	7.945279170744515	7.633187965845858	7.960685423147552	7.946545416930718	7.689119593535624	7.8427151147587475	7.839100772282496	8.109513910259007	7.724712146629232	7.5440384844766095	7.156271091733288	8.143014407648648	7.821666208721284	7.3557363953522605	7.697046062613859	7.787071560377546	7.847370187779707	7.45232831588524	7.4812288886817	7.76858702780729	8.005100889421419	7.581814832002242	7.198545413466953	7.4133428004569835	7.638464524011173	7.320475870276207	7.4857963615574	7.708725324029922
g25	7.4993189686822515	7.958538539715385	7.833199450782598	7.842588072745878	7.595381185669064	7.861945321745639	7.944592053109196	7.787657834239109	7.461813813066519	7.838939401504054	7.845823560017325	7.13083076339961	7.98956224024006	7.350120486482105	7.835333443104187	7.5242774039343505	7.219049991107999	7.65274061415968	7.774541454536483	7.702144871738256	7.637114940547374	7.1504004612951135	8.195698532745677	7.270028762735322	7.581773429249837	7.934907227002095	8.008918308031793	7.652650955216582	7.920726978040359	7.7640127427408405	8.26699655147258	7.513281714032429	7.96184303932936	8.13203813478747	7.57484839244926	7.685778033605617	6.731283483884848	7.726488201663635	7.461933441301397	7.725244024062407	5.899906341780112	7.204780693610865	7.722294460766356	7.792082208400642	7.540162491766853	7.835004536320807	7.53354458076971	7.510616321458646	7.680186055573011
g26	8.156481978944381	7.463096559267123	8.271311899840523	8.002557484517023	7.165412075018419	7.193396131708099	7.968087693234687	8.217097973546078	8.255907840773608	7.844597832382217	8.253633086412776	7.854218903614256	7.905802304824102	7.627026484768391	8.094323650559478	7.496250053231278	8.301562648480607	6.715762752781099	7.944380365551651	7.917018022811646	8.078002271220077	7.879775640334875	7.86457139453829	7.472510062805389	7.870022938377335	7.8366549909907	7.787410664917176	7.875343450405424	8.127925316421383	7.479572060199264	7.852935371227519	7.348056710030734	7.622871329008984	8.207060267559482	7.902352722714381	8.01016506495931	7.85231884172794	7.789464954553917	7.464289870086723	8.052348653649128	8.3439835884547	7.730293187352119	7.701702640849973	8.309035754692308	8.193388689840326	7.756947236985293	8.1726564188734	7.900223895027786	7.851556431163239
g27	7.952857101725064	7.987564890965946	8.131033642932882	7.876084183367301	7.665196749409983	8.072232337346644	7.8636307511229635	8.065248121024377	8.030379395097281	7.525027013472389	8.045074257612875	8.084175377571686	7.692340586743375	8.30421122982812	7.810816303355515	8.072377840509484	7.84177125281076	7.748993755439189	8.056126833436092	8.549528977189441	8.327792316310427	8.259261926207564	7.81007853490645	7.886875300129383	7.058599830878864	8.253033929585873	8.04120847548431	7.847225905832889	7.699305387615832	7.878975123102878	7.850469497997374	8.062378856182425	7.80207066893595	8.06337051261917	8.532627255719621	7.395365141175992	8.266428914448776	7.835734189951375	8.254805355889053	8.130174158830073	7.788597789621155	7.795105328334518	7.742013449116734	8.099337072619452	7.673161989557648	7.637214996732421	8.052419977223616	7.491413544199675	8.270128603532456
g28	7.23719717070836	7.697561872019038	6.822730629080687	7.692108357623539	7.564074419734606	7.6119484223764795	7.178835810162451	7.420544995644247	7.88310229042494	7.19861538050448	7.363430588621576	6.815731419720077	7.5161860420482425	6.849378311717857	7.3943399854219205	7.37972981305342	7.170485869424252	7.320531251223848	7.326076651667164	7.478669879306963	6.967862227288507	7.317028939485184	7.082175814938128	7.760258838666898	7.337799817044674	7.403415189070021	7.6559306561248786	7.308299470343778	7.409536303286505	7.216646582996984	7.328090755224729	7.704237524145184	7.275960411482184	5.617444587880073	7.638959102459458	7.268297028425469	7.531828807443939	7.7764148486084235	7.130390285661839	7.743210055364771	7.8297567839169995	7.5512047557353155	7.70689878711978	7.527023103794153	7.825818237065813	7.462161439813143	8.030447769733422	7.8074658111685045	7.501789754534178
g29	8.239635284178092	7.595055836530141	7.828059322787651	7.308502848854292	7.695548872687014	7.527032486422382	7.70985607090022	7.807155270609211	7.7688240482575175	7.786498251463212	7.35842432589853	7.7505625830260785	7.844542751430361	7.615611598338102	8.075134117527627	7.775476209760218	7.984486789423802	7.346872978589922	7.537108801796437	7.2243218874865835	7.739736405061728	7.444590253592374	7.53474058214205	7.894382518842639	8.024071551211618	7.886438206953499	7.7889236723620785	7.405810694567534	7.917426928553842	7.3143291077557135	7.565970746705747	7.672422093365135	7.811698179726506	7.916687492703553	7.77272219012452	8.139123626150715	6.703126795322114	7.834351468300782	7.67779278618687	7.865632125464852	7.86938024671048	7.599011023452182	7.426643956416507	7.747553120526044	7.662034893769588	7.531876401661427	7.0551898347427775	7.814896418322021	8.227318399295635
g30	7.713978216356917	7.787235631493585	8.155429053806863	7.89115521332785	7.8773361404090085	8.14876378692102	8.278743857473328	7.502311690432728	8.077569231625231	8.275540781525336	7.093816452119417	7.949290388013073	7.6127365241550535	7.871144337552524	8.096493018889547	8.419543056809365	7.920278863176926	7.79808527604555	7.8065544352467935	7.903176483145969	8.300853575329583	7.123517977001427	8.001086851088623	7.557793583456447	8.150772519647234	8.128884902012834	7.901576136906718	7.6862480268939075	8.513266211598308	7.616554621325494	7.3113487264046855	8.096076926222374	7.075084739846043	8.275987575477544	8.311522955413047	8.32538855715261	7.712049431199779	7.8658507825917825	7.2900488299631085	8.12202773380183	8.078988634568946	8.545338147812403	7.963755380838165	8.114691308077342	7.744663737769123	8.123380300178734	7.7897807415194915	8.176027408768501	7.958824751188445
g31	7.504419473087411	7.708899288541847	8.544936266236299	8.03026569681509	7.104783656925353	7.8243638095819295	8.294684912746428	7.654866577066346	7.641380487660089	7.402648574109299	7.7761468531047	7.520937515826128	7.8394697294674565	7.356144014750882	7.810436620462693	7.896553525069938	7.005121887433826	7.8886651594974735	7.55457578374049	7.966249885749556	7.749194541699941	7.854649243994032	7.760097318195401	7.561886630441453	8.123571397011254	7.986145630911342	7.962805240848714	8.10313711627042	8.056489259812619	7.388262048681332	7.975372039531622	7.856832951767519	7.766494028766985	7.8736962283901475	7.914768621763603	7.936485539188152	7.647552972329938	7.888363277732843	7.598633509873511	7.858951526626841	7.7561503831264975	7.805628480884411	7.994952824163523	7.9972966247410975	8.212747485121094	7.90986320856372	7.799428040054074	7.905122179204739	7.834352880709731
g32	8.197630807394498	8.303798607896118	8.237336136568025	7.910282367870246	8.21394721108052	8.367005567439742	7.924650563196208	8.368183743337946	7.908755641094957	8.142335417066926	8.142041699351859	7.9414497529997785	8.637325216235894	8.065980094250468	8.185360526302935	8.303949976820999	8.196529677085742	7.4523173172518895	7.942893489927893	7.977940267453627	8.27994321243667	8.108498757749336	8.25786576502802	8.130727216289468	8.106083744221001	7.794756178303839	8.30383732160515	8.441229405104172	8.124265719802393	8.109538696778944	8.232904572531197	8.181833346500643	7.979653280343157	7.864039569076466	8.055122363158924	8.339598223288334	8.228970954396846	8.21909163843913	8.064022807339446	7.656916127175517	8.429646526937296	8.231554260783533	8.378411022988065	8.253922331581716	8.122485171382948	7.878137072104393	8.039497409734597	7.483998124875544	7.929757843709803
g33	7.7358463753609445	7.569546998794424	7.32846854428064	7.9207962798953035	7.663858341722669	7.918433676154811	7.963700086902386	7.161029876922754	7.890277970774212	7.953648135869255	8.181569283669594	7.747731080739694	7.599322694203267	7.969739200921035	7.7960326396968425	8.071367292482124	7.988837085719626	7.735302706258012	7.830873531630205	8.159854127795665	7.511664863640668	7.755441820724436	8.125468049153893	7.576550526913782	7.191358366299206	7.509671183733809	7.500724575975015	7.265426565246274	7.667638914358552	7.332958096883871	7.971419692195536	7.454163479924621	7.804056137945109	8.245711093849366	6.472894242409014	7.9222845391959975	7.858578892899173	8.183233885596024	7.251149224631469	8.002158282703643	7.820910710098285	7.981345454211788	7.56972378385486	7.5683465008021	7.4540518631067405	7.7285119616248545	7.481976670767062	7.810070906572603	8.082000715953786
g34	6.253664689134193	6.579605676678562	6.777198495872522	6.295533003574782	6.489434798146171	6.718018345489443	6.710262832309139	6.7778784863171095	6.968234864861811	6.574395676397086	6.554563127468233	6.220895832881148	6.503620961140989	6.860312442277692	6.74122356270481	6.699255470119438	6.191574331931449	6.675851297030498	6.253226345452021	7.176460657494586	6.227788877401015	6.653085448552054	6.827761257849784	6.41370708204997	6.567756326652311	6.843704323917677	6.82145422031975	6.71197841411982	6.686460084974985	6.1110680608783	6.431050421286261	6.138147876994053	6.921053663924796	6.563231143508388	6.691894232186198	6.873256488290382	6.645740700466396	6.123001035268826	7.056963471872263	6.829396504297416	6.523788169808027	6.7781806653418455	6.290706178990725	6.484146476356104	6.602142391033943	6.534972132032191	6.412657497619026	6.593073014905416	6.319251797743174
g35	8.206435724361334	8.103065958395247	8.367775953898546	8.676598228591104	8.253941622330693	8.125689545333591	7.405976172019262	8.331278258984314	7.973535217910541	8.137634257018124	8.2782229425958	8.352902134130263	7.387298601412591	8.018708567998898	8.368145385476454	8.173452023570487	8.089695241158026	8.316106787525692	7.734495218125636	8.00483864862599	8.090786333406342	8.491884700807207	7.77887071287588	7.950233566941811	7.881921157177324	7.617197934649174	7.552501509219679	7.542998268595641	7.597919694086014	8.415895465850493	8.052320213617296	8.19152742126074	7.980197049945211	8.396514273117019	8.24624945587331	8.20924334700804	8.016182602143838	8.040642024974522	6.858026598419911	8.331063929167284	8.099020684467948	8.19557481979523	8.050091924678757	8.304997116791368	7.909054478618547	8.522168761243483	8.117320444126918	8.542237058142074	7.95619058932697
g36	7.431694378152383	7.56602116541528	7.493884606377233	7.461204866436393	7.160648224594752	7.39817178268996	7.088004844848492	6.928256953590162	6.803020489081366	6.997395510372156	7.233892841202209	7.698993216885386	7.438583244083256	7.505806882985416	7.092756661088915	6.917691563329119	7.3984013946983485	7.138213702935353	7.215348734976378	7.113505837464708	7.015152304601144	7.304535328794274	7.840478093079855	7.7233529644589005	7.214275025906563	7.66919318630785	7.514748904125588	7.321725172475414	6.845866742779689	7.640748034856995	7.374299343518404	7.098285596205003	7.528362900978545	6.421222079147358	7.21968521967431	7.3496789057535725	7.481603989827919	6.637227366735383	7.189641988678319	7.669438153863175	7.0030617509519955	7.18520127198778	7.720142109810058	7.480278106243323	7.465536544990117	7.347200217145144	7.259569271529688	7.187325581760351	7.283803223655482
g37	7.226523573737197	6.797155730974444	6.810862282049486	7.4323836730044	7.25892161388066	7.470748841443214	6.4220274751399415	7.079881114565302	6.847394983686444	7.087680749522216	6.891702486045952	6.8637462500200055	7.04061646945852	7.264541339794329	6.825447167856764	6.891783568218495	7.13844493949642	6.406007846682392	6.65981848229023	7.293137399420473	6.899446783160386	6.680957278285032	7.150140606894775	6.802236403332704	7.103869536916412	7.001822132393974	7.416261305172785	7.116463415829193	7.423823443448	6.593610304290223	6.950553074185548	7.305829889747014	7.112352999275866	6.653362346165097	7.214258620586873	7.137558649600961	6.6879455308274265	7.476773698679023	6.801271142283637	6.89292950941714	6.831262414925117	7.076610385237272	6.713555646692419	6.509662800520008	6.712537350293482	7.374893481881699	7.111151122662872	7.2470167287277505	6.966195023812919
g38	8.332873392435571	7.838186020757405	8.39615607864144	7.9571358146346585	7.909895361198838	7.7187235250892385	8.491656694656548	8.392472957521226	7.593428754996394	8.002946036165994	7.20357691216689	8.208310501945363	7.69236974272182	7.945874428821099	7.759209700093339	7.889965461502111	7.841942634667659	8.005322016570046	8.110525081469598	8.181572232984864	7.893263966694712	8.39860335466631	7.968087766147402	8.190308171143846	8.189295556341127	7.901654910855315	8.040382062944039	7.170789409260007	7.880928898740813	7.864584567898659	7.963838947603482	7.660963061203729	8.157381735713745	8.211414014705616	7.455373457972548	8.180513482130154	8.000403699758937	8.085973046507128	8.283675136896061	7.600600027470017	8.016099000153135	7.564075175189424	7.827319781973288	7.95834291224451	7.4498411216875535	8.498500223547145	8.392651496243651	7.744672285936162	8.01035718696075
g39	7.2422159900226974	7.695242989027148	8.075901809998742	7.3566275746746825	7.68824458476671	8.108631414568604	7.910809504932224	7.8624523908961725	7.7360378944898125	7.3803949618723355	8.190693371037495	7.460908156496355	7.741687303290252	7.40038549543761	7.930751828427592	7.515660676071555	7.855213464030335	7.967991616275126	7.916163570786529	7.711744782504765	7.646752873696056	8.020334533905343	7.568997663317219	8.04437858865728	6.896656705043383	7.466121912266887	7.687629234709257	7.233201395065961	7.781389962004302	7.517523489820927	7.392412202556907	7.886088216846108	7.411096211192136	7.775243568443965	7.994550693787107	7.928374108376914	7.761334295773016	7.618887121134715	7.414381675624933	7.471605787350789	7.898418149507366	7.933822478142127	7.387587188465549	7.066848386457261	7.857269658610944	7.993363551621839	7.832426524496566	7.413939063976614	7.743000803381065
g40	7.655760181944457	7.785128726145971	7.70552241886721	7.750143632027488	7.967060414406038	7.457145313218298	8.007646508672105	7.72449488605751	7.839503470179707	7.7798821699559415	7.142612052081669	7.226722622563312	8.055644888308278	8.179652304861978	7.7034225911024565	7.712327080759149	8.139512677313997	8.247108552431696	7.877966143855495	7.600998034284544	7.392682814789713	8.01738888527541	7.834748224513774	7.391395534412069	7.881610144625449	7.941715038146521	7.813316202511221	7.5303265402821244	8.154644135944826	8.089621575031098	8.00579526470508	7.2677642599703285	7.845952386609083	7.72144826224256	7.748600237857424	7.731765102877069	8.003244343940954	7.859787987952461	7.896829928174653	7.976069197546032	7.743116887592565	7.437362019076273	7.942028630735913	7.2760810401415	8.314385539863807	7.115666870667563	7.682763071896622	7.8356044671026215	8.127629871256804
g41	7.821406582319231	7.475477623215694	7.881037783570275	7.77173438139361	7.836700835904371	7.302849414602937	7.862923766908333	7.312491712266375	8.013005709640698	7.765130307244708	7.479107047035477	7.620136334553288	7.559859550445161	7.89271996583307	7.965946409487365	7.765408543381853	8.05971175439706	7.875305300933983	7.6873383074474715	8.077443585616573	7.852311374595799	7.561006892865263	7.577012150784062	8.029710238070159	7.8762595227270085	7.886128520523543	7.48371181733885	8.213318652989114	7.575551304666683	7.758710393035093	8.045548027481347	7.833141697530568	7.437142768580279	7.689033410563162	7.467729825515208	7.839638297961082	7.743028891362513	7.848587044941538	7.885830888352047	6.9796219212761565	7.653216159613924	7.1005335248058445	7.38026038567689	7.583263237830813	7.754440696892592	7.87575125754526	7.949922188051655	7.981152872257266	7.823165618186229
g42	6.949214203103958	7.546149739827944	7.636903755804241	7.301819546258426	6.2673560154791	7.269854521011438	7.464705459739596	7.235366286727891	7.105146584527457	7.150109674973072	7.227557298235501	7.460583698332792	7.500479296893125	6.8564931884092015	7.243452996966405	7.291161049964856	7.413246233396597	7.514405257934382	7.304760521641333	7.203889069675977	7.113644555208971	6.437546366928358	7.286894122450983	7.5652311512791295	7.038105857999485	7.025352021719631	7.565621178439988	6.803451410719278	7.081268925875073	7.098661760470043	7.42382143784654	7.234565918317515	7.402436799732104	7.169456561006883	7.034985567405824	7.218864773926454	6.633804315564697	6.776798164020322	6.76968620577429	7.1950903896471035	6.935981916869576	7.2730968828188	7.323804549637598	7.086133939754083	7.065924593272082	6.962959664889693	7.545731743391249	6.68528282717226	7.224208377835093
g43	7.853129452867938	7.937769661547887	8.245105317778693	8.079705964640315	7.677510145645593	7.342557526465241	7.207626834288606	8.153250198284391	8.157056230858595	7.785888579412599	7.971563957405624	6.998215955794783	7.5605832993126825	8.156039575754994	8.181256246980082	8.021847548875412	7.744905454836602	8.065695470868246	8.118547438047194	8.2644731644318	8.099512749324795	7.900175880747582	7.456865798214417	8.148610176824064	7.313452157603047	7.603616448331295	7.373085677846797	7.549203217389616	7.641709980632075	7.797146230899572	8.185597309421583	7.802841012554417	7.68057448223307	7.56440615762157	8.140092856528826	7.895809960352289	7.679709380229999	7.86724262264457	8.202371822973642	8.18860455248877	7.291059752263216	8.188868073614445	8.076242731811043	7.711240437564705	7.3648806232920565	7.844250319695958	7.880516377079731	7.630042802540251	7.669410989555803
g44	7.3142717972844755	8.303256245757597	7.322837446406112	7.634912227019045	7.83952036129928	7.671584456099029	7.503420956093654	7.425483732367262	7.8037632846854885	7.415829649686326	7.579290240881796	8.035797454625985	7.868312228969333	7.250668921805614	7.330786834102865	8.049543241216522	7.829052558099162	7.5111920510954455	7.06857418666913	7.763000818583502	7.762081029829512	7.844459450047359	7.838835862644107	8.182396123041489	7.63021355774301	8.163694178454042	7.115867827938054	7.707560696514001	7.381985043265045	8.054283399772912	8.198228903617723	7.2634813079245655	7.562481547204641	7.458615720966564	7.266262386890894	8.17116096334491	7.973502991424771	7.992415706515752	7.468894300998492	7.7131589943795875	7.661967042342548	7.563622977035541	7.580689203729877	7.6339727847985515	7.3464507030175845	7.468256845042576	7.477431385117208	7.101983208975683	7.4566028982145225
g45	6.97064433307674	7.356144727609611	6.65348664760408	7.392223320183397	6.847754789563607	7.522769479167033	6.776152315099233	7.326453852247034	7.211134473738688	7.494281563943703	6.66357247501067	7.285452890887788	6.884599161443537	7.258095799009045	7.429528201715223	7.732024187911425	7.184567039106104	7.480840135329504	7.570527773936833	7.314338974417116	6.731341557476548	7.427606132926778	7.416511961446986	7.407669048445744	7.497002133762236	7.4423283281962584	7.321042503115826	7.176843792065614	7.455498681432951	6.978881896076206	7.700286186466994	7.342105905276334	7.131205848426906	7.522483069982282	6.8460894832702115	7.342414526383581	7.215264819480371	7.226430912442342	6.6013180768988935	7.368901376967224	7.510619799949898	6.740647027134826	6.986153803204633	7.08565436326929	6.370097850302526	7.523401563298285	7.42605806768451	7.415658810957092	6.6709426783867976
g46	7.313198488177347	6.922799276353221	7.432063762746054	7.39840092720547	6.987726191135408	6.50609639030996	7.365402277415501	7.437931221789604	7.316961766703364	7.265131089942322	7.612406783349473	7.294038372361971	7.4517854618542385	6.974595544053553	7.174592282703393	6.63588411638446	7.587553772161674	7.414932455477545	7.493147867928956	6.769860425236012	6.936958422308796	6.79178138579324	7.415868557691979	7.297113807685365	7.048813266267135	6.892575895510485	7.231321900757128	7.371441311116978	6.996492656081322	7.232679657017078	7.33281592184711	7.0296881734957495	6.857991261694501	7.826826906235788	7.612110531183026	6.836084881487822	6.246630912898119	7.336173429617962	6.832575995463075	7.465733831464417	7.441539991811198	7.1711796112972515	7.766673993749842	7.133027915316108	6.655608671116896	6.721898784359631	6.6841344727228975	7.007935460426846	7.04300549407997
g47	8.11686601365673	8.056004710944846	7.813423505030249	7.77624358758771	8.046916042026721	6.966194594796718	8.197828203738284	7.785969237550552	8.082378807994887	8.339133853609086	7.6114705587938225	8.089066595722311	7.104280940902191	8.170410902016616	7.324337866334358	7.8203098950669325	8.022234529810728	8.229340589999445	8.407316011307627	7.242657630363853	8.103934663244933	7.193327113337931	7.432778837373741	8.23459233311314	8.157901877525045	8.213808119941064	7.769086313627409	7.902117749620188	7.873964042445329	7.726439954720071	8.107026466881662	8.097923340141286	7.989985231860041	7.841233682911881	7.693821853654498	7.847892642360199	8.095056527526854	7.9055213002085605	7.776728583016502	8.26374024422508	7.564979720747926	7.3593036248259045	7.840837723742228	7.705582374066253	8.445553417871775	7.949108748622457	7.496475199206848	8.174798277238557	7.942780930143092
g48	7.986417311961411	8.073562001931215	8.159506456990114	8.112384587134592	8.15243434594559	8.065726035386334	8.12499988969686	7.446668580503891	8.587523183436396	7.834766044846415	8.229855882980882	7.976783501973558	7.933071826483628	7.63439502717721	7.9440840175826475	8.267682889832228	7.939292448966374	7.957601728539281	8.126101525156063	7.910662285481555	7.800898488019319	7.308984281210564	7.995959717008316	8.268318392216333	8.12513772632627	8.004139615889049	6.633796937268398	8.124314735299697	7.981586150603981	7.341990514561329	8.047365753328348	8.098456342431206	7.54084162092545	6.448373346708195	7.861787439776226	7.960553578399547	7.907748442606134	7.922584080929456	8.344028666182561	7.874416027954548	7.917786682855976	8.073581225615895	7.981899435456188	8.137663669129314	7.7070117703263765	8.215293942611916	8.274144393571913	7.893731380079172	8.323067186931164
g49	7.481414368592005	7.2626701403672	7.1818594768415025	6.883175033055653	7.269831729950333	6.956640218329592	6.872501291223622	7.038567183394865	6.9307267515599795	7.145331394200272	7.413725809795295	7.072605151873364	7.225015636293113	7.22961189093749	7.543121177098206	7.030848601956137	6.983908671905615	7.450091079874592	6.965299609530011	7.319946566791587	7.091245688361512	6.857251797358406	6.912786802261281	7.045439427899447	7.013688504853267	6.813316690228699	7.607847404818091	7.060316763730188	7.359830041154553	6.450763131542411	6.5093090548219745	7.299938795087977	6.308801445528589	7.446932962679929	7.228904093321571	6.875362012082374	7.434717183663622	7.453165242403916	7.7641306411804045	7.334893760896751	7.184089389478009	6.760477696651538	7.128180888064685	7.1002986111816115	6.542780606119089	6.706797697767871	7.075253874422789	6.323489023843003	7.307688538069025
g50	7.4485394600615376	7.219912842478061	8.221662991645944	7.518157956403376	7.997189530795324	8.035109976060257	8.248907302271007	7.415510289085173	7.904604895432083	8.167586350769957	7.488561253524034	7.781705453869935	8.020399161893176	8.198523096543836	8.18510343055022	8.117019739703368	8.329262806699063	8.38634757619971	8.086254025550499	7.7988271750717395	7.786487741604682	8.271500522650387	8.246048162279234	7.955722439692799	8.175894473106181	7.882957598127708	7.9197606116919115	8.218360698853708	8.097824247169866	7.404128180925332	8.261696206687382	8.363591011564987	7.550443404833286	8.277279434720503	8.166502872074801	7.754602028231517	7.555900431392486	8.52083836170868	7.954018204665031	6.892396177005562	8.16407421523358	7.711870409544339	8.195527913011976	8.095678036156274	8.073461319275935	7.699316513787975	8.135013986316617	8.045375445737506	8.200373360337162
g51	7.016947868553002	7.004896697097755	6.752287516857913	6.919009908504271	5.819482496976506	6.427435398730026	6.870122988282103	7.164842322340586	6.711941520141027	5.889100880152054	6.694866245574946	5.615843757188547	7.399409003835927	6.009335581431505	6.715120898799903	6.5040260213146315	6.853896850137405	7.055230796215118	6.713522294502809	6.930584113179114	7.431691087263762	6.5791890608847785	7.0883282166210515	6.290704696764353	6.725264271086862	7.151577665046114	7.137054811200168	6.232240712266491	6.868116317398033	6.143007281579943	6.416547073238305	6.702003332678878	7.298248651772146	7.14234829620995	6.316977964089994	6.543678198534066	6.261692965207534	7.130982817327825	6.909237680481392	7.20382375710789	6.113987849566939	6.527924647230538	6.131110230894368	6.907978049882196	6.894534416899176	7.12219907571126	6.084873788903099	7.085837288191503	6.343284760457009
g52	7.387933707764222	7.318550425910379	7.443847062265572	7.602473829170171	7.279259529820078	7.585003922688838	7.365639705335763	7.684275121750799	7.274771266155044	6.994787599682231	6.768590887522127	6.749693442359286	7.422669863045089	7.10668700639164	6.768980790099385	7.481071976675304	7.338954375376359	7.29746800381986	7.041220734596957	6.71331871612889	7.585430875307302	7.394649916633105	7.685633003489656	7.032797790849516	7.262157910601886	6.893525900326402	7.552022244788185	7.2657202020835445	6.9212880602664315	7.137026736665096	6.900650616800871	7.377487281705493	7.605604050604458	7.6789748291853135	7.334628046521982	7.274189865429458	7.578282206962769	7.197008757398304	7.3650845796306506	7.445205087319547	7.687184004036719	7.072997464790492	7.059651505476859	7.6487286742570255	7.35995366467606	6.780744316674942	7.733513759526093	7.414748395837604	6.909969652240547
g53	7.175768077696385	7.938243141081508	8.015454592527993	8.025786135848035	8.148916755261904	8.02643451086694	7.873438210121051	7.9712099788611335	7.76769948973104	7.944354351985475	7.675094510812225	8.26228536162471	7.8359938577425465	7.864169436198528	7.83384269413562	7.708900842258562	8.134712557647568	7.363181070779691	7.7894214831701305	8.067534104135694	7.447224535633467	7.594059879118703	7.697853946004901	8.145423935463244	7.8766772949755675	7.975719338178826	7.63965304055035	7.739391219787642	7.9473255390722	8.351049682739426	8.349772245065337	7.572790932092803	8.093478861844464	7.764575468117842	8.129178876150416	7.824057402222688	8.22237325072085	6.9075558984099805	8.004468733300119	7.985445079898352	7.942420696445696	8.246667419896026	8.051844495490919	8.28059765800368	7.582270698577508	7.39966662409504	7.3889665662039254	7.974819529047182	7.720872129436275
g54	7.278853944697078	7.364627394296964	7.568199728084657	7.382890008928335	7.137412849638226	7.011801080248116	7.095568371892931	7.544548258010268	7.051425060752628	7.414954448773952	7.341061718774632	7.303355111515151	6.341553443511536	7.706968239244819	7.531503523581259	7.135251972948971	7.156210646888638	7.532453435085876	7.477323239638307	7.807043175294888	7.077812277298311	7.133924024197887	7.055872694336126	7.168284855144142	7.470465998840338	7.3971531401724375	7.25744794012769	7.644679910692046	7.486249044320055	6.75171860047789	7.42909799273092	7.74369099908545	7.201677665254104	7.231109544240924	7.60369302625636	7.126208318235847	7.316665940874128	7.420142234996771	7.812547982661663	7.691224332209586	7.56262949296522	7.702389372160937	7.4443611716955695	7.589936695807013	7.425076040978752	7.545784511537462	7.306741105237669	6.7890531833900285	7.703522566974914
g55	7.705129915313635	7.271884626128512	7.457222537455354	7.355905080492297	7.0470640471330634	7.110692895434866	7.399728410498625	7.259741626454564	7.7626295384865145	7.753333645998705	7.112783410271432	7.346405649903958	6.964301542976894	6.953318531269175	7.096385494386068	7.415050732324327	7.421157895258815	7.356206782885681	7.44202919294228	7.323934090181689	6.828541924259747	7.019479006887436	7.164649507462419	7.398587279996898	7.253879164360532	6.587351081632876	7.843281973868038	6.890073761575939	7.137596923570005	7.425871460259446	7.371475434869313	7.276781711506646	7.368303618722167	7.8811842230837925	6.99905044524362	7.168137224062243	7.112787130391303	7.318156430310463	7.156095459014782	7.550695870938158	6.967756912243151	7.435414577369853	6.918405707871265	7.050191942569779	7.432422788297468	7.224430428373452	7.619792778200727	7.503621712787462	7.3457509605172016
g56	7.924753015889089	7.4614866969148865	8.106328260060218	8.134799120503134	7.259802327235734	7.4409518031399715	7.729413268734884	7.954674354187949	7.60320488147276	7.64336038428623	7.394524804420338	7.546997432251296	7.7970528801922585	7.929362759017139	7.799646523944562	7.745928211343452	7.659529361071746	7.391692473839394	7.384381488103869	7.849600324316329	7.559116489688456	8.10201059548759	7.792129431917315	7.963364756378196	7.762532966304868	7.024627773289138	7.433389358371993	8.025602488663203	7.780676010792034	7.690176272016765	7.562501978196674	7.02902004587792	7.465386456531686	7.956974489536908	7.7944286958031395	7.441124441533074	8.009377554700249	7.794048694066652	7.403833212443908	7.827131938715479	7.414191399363154	7.286266629143071	7.360686877619976	7.593364079848176	7.818382913258445	7.654476373724464	7.238394743515757	7.3189009097966515	7.231032317101073
g57	7.731562219731405	8.124456586133524	8.057582275860263	8.340645817840846	7.671955822477319	8.132241303883417	8.441605049844604	8.120371520403468	8.621339206591749	8.680279664699007	7.583300455535945	7.411924865642062	8.16993459032812	8.378647228848743	8.120316599803806	7.625886567902059	7.617463045824884	7.621897004699452	8.261260978314828	7.838233212497662	7.739625281970682	8.19202096320457	8.401381402543228	8.28359868389984	8.1339528692762	8.580397092267866	7.832182901014905	8.25316587065799	7.867022114030984	8.233811412136825	7.8473153848087565	7.341483321849505	8.330018638130056	8.06810388996637	7.985641104696097	8.195147893969159	8.209863311235994	8.08415414652561	8.032662168306585	7.946319170641555	8.149681783929374	8.104206524399416	8.158619223723171	8.431038898635403	8.270230205000361	8.043237599121296	7.720574861444589	8.14324793891285	7.883652444639136
g58	7.232169059873896	7.310041297943638	7.359343735233654	7.4869652522442	7.255402727035573	7.289689755137351	7.493529019252967	7.130420606411921	7.308893265318698	7.427032163853827	7.3875363341719975	7.3072078482274545	7.310214783063104	7.7603910952189805	7.555227939998597	7.593450717942724	7.467030271678308	7.807984426883808	7.82905534134903	7.8826490931288165	7.748308092029365	7.672770212478172	7.526820621410664	7.714016588036375	7.338278554507475	7.305715079799726	7.552886909334679	7.58839199688119	7.129566252686594	7.787778295812829	7.8230228192866615	6.3328220952116	7.519791571956772	7.71273627116711	7.226035031140101	6.937662936299183	7.520832773671975	7.220616811008855	7.543043452267811	6.6700151622067025	7.612633181224541	7.550412925136274	7.807160705300535	7.47943881842089	6.913316313693393	7.456832809410367	7.433349609422448	7.387635901114056	7.951755448059727
g59	7.6403471161552465	6.954740049314611	6.565889235176326	7.0222088470547215	7.072263900289946	7.391909900899479	7.402687753345545	7.359675086438212	6.994634537361113	7.029084703674982	7.073567774182702	7.259207588992649	7.13893992086484	7.100835680546315	7.499545781719734	7.387634471425175	7.027803436885776	7.136773821365059	6.833144322560029	6.895340169128265	7.663857710263059	7.566976520508528	7.117204684543514	6.471924106202895	6.617795206329506	7.76243756222156	6.739765955575423	7.0220447828828965	6.959617871512725	6.779045819748864	6.782138047129656	7.164043629719926	7.193860779825592	7.171006921087958	7.355417569805207	7.274504215843204	7.256116800379976	7.058655811785599	6.710826372805259	6.548981328559376	7.264715266885317	7.614812609864654	7.143407851520724	6.7789790936896575	6.841770322052645	7.595034978610835	7.340633630063097	7.466977135752894	7.569947770129902
g60	6.318365278449219	6.911928019734726	6.843108716953547	6.7371601911619505	6.645652445842261	7.212405089623458	6.544798904250423	5.984040335124485	7.064932499986468	6.289540101347016	6.4289464856700125	7.16860474221424	6.516071345310946	7.024681420896763	6.339289192191266	6.913237574979864	7.165115193354473	6.865512158471887	6.766946744425147	7.210056144390907	6.803099654041698	5.612059675771846	6.483628368093107	6.679652925285968	6.048273869736885	7.038927814598405	6.410140778594469	6.463395372761275	6.5047007683981946	7.184630984021649	6.771669736366904	6.5132582827412575	7.083101552049968	6.859745371578461	6.707210282673304	6.734149265004866	6.531020163927097	6.7073439971227	7.066040730658718	7.157352311415669	6.5886619510022735	6.879032203938706	6.917349377407123	6.613173455112616	6.991761078692163	7.001068161475027	7.067948845561327	6.786275625639814	6.729545962744476
g61	7.0666698305720965	6.792247457210229	7.2046455466131505	7.154541904789153	6.479885031713088	7.162141817824542	6.794244399185744	6.677006903572527	6.845119187976765	6.3156520622609005	6.637979125931215	6.683795660346123	7.120838165654096	6.938366428766291	6.875661484731315	6.9278780859925915	6.902714797415403	6.830610742251389	7.25145778838002	6.970071568054494	6.873051942014706	6.842115884897996	6.5894665705866196	7.338202451539748	6.619972273783696	6.698418911646648	6.747315513822334	6.684275588628923	7.009777164286601	7.082996703817333	6.820907065333196	6.482629446064627	6.77820656979401	6.420240000039603	6.927131419868028	6.894061336086729	7.033686235831673	7.052661088180016	6.421896451945097	7.145269592764478	7.039506768010997	6.400839161455508	7.012669930113367	6.920834668635607	6.608936551794384	6.3732438729555945	6.512663788981634	6.641626269759411	6.408533752661123
g62	7.412551281675286	7.861951724429802	7.471767782920793	7.424921967364823	7.680324449896156	7.68838436396175	7.2679721447219	7.259750687625029	7.250839798075134	7.351074783098906	7.88981498198642	7.682722507198806	7.422669278893383	7.224357295820923	7.845303533834314	7.9348500473913735	7.724448383306755	7.205608159340267	7.371795730912445	7.113591896253768	8.148139900758846	6.990910002874196	7.48229807496392	7.498638403188376	8.164642596020215	7.650180715432547	7.150183908100443	7.7327719517885525	7.7687307331185735	7.747854943041072	7.4551964130494435	7.968778612730222	7.17954522664143	7.639721821399718	7.432935127424294	7.702283711748802	7.420653410369248	7.655396080464546	7.642194150133743	7.476428170099408	7.712670154961528	7.219529652626795	7.8576726834967054	6.462827209710314	7.188027448448732	7.12160717131497	7.912560727850522	7.3849241194902815	8.008348401368194
g63	7.533915996137669	7.9881501356892946	7.650049673278643	8.38002725661213	7.371751753533228	7.623550422760148	8.06747423012778	7.093061413663585	7.31010577202848	7.164572411478005	7.845650471977956	7.575691123935985	7.3560154861283475	7.969525873835432	6.927798630261917	7.55966727729363	7.851933624099293	7.436728904736398	7.275183758994966	7.704227492180811	7.576919039839519	7.538156403858651	7.725040581018145	7.386317330002242	7.679334610126188	7.682069189818859	7.684815754959041	7.614554900476047	7.490261270712854	6.921831511670105	7.944382169388168	7.43538184365768	7.743239187161346	7.870101742459994	8.025823901294931	7.649125556585356	7.837782799019996	7.38296138264232	7.741395912888275	7.8425698287696015	7.5943663852613055	7.861621079992035	8.090578132035294	7.682759098211803	7.853418516351517	7.990859192547937	7.899199363102208	7.960509468497892	7.84143304841246
g64	7.690104168610312	7.4670151685161805	7.799000425673755	7.559445773084402	7.69126898721519	8.005327535514384	7.588260961638704	7.568509353468575	8.076375734764435	7.5529519894130015	7.179648276448262	7.567893913566533	7.6070270285890995	7.638796275966957	7.5086334810127475	6.929936682705772	7.509156769570034	7.2263882303837415	7.817697199595128	7.468758756928775	7.854490664075973	7.347799308666416	7.396720615465217	7.9249960873186	7.604431163738597	7.182675133811806	6.789715344962093	7.618820114754477	8.03749640526479	7.775588400534137	7.668139532883209	7.487628150404222	8.042638703620833	7.186559893873872	7.580879233649613	7.050886756398996	7.918116362467954	7.4910735347467705	7.622812479164468	7.925531099249604	7.06485856326975	7.3906418911801	7.197066800466978	7.448259117945582	8.016328860576238	7.6914749206089805	7.774769821057935	7.795574989133888	7.280055377723782
g65	6.61251911183123	7.113777389430074	7.481173442951705	7.004904729078928	6.669992208904194	7.307990381174219	6.850140290419806	7.111105018091966	6.710603847959261	7.33364891716974	7.284158704939281	7.199969571480057	6.684843665840473	7.22241937948699	7.464155443317922	7.509087124433548	6.978910768585093	7.436668088782259	6.748985416859545	7.202184301132568	7.21102345773878	6.914569281928198	7.585860574829777	7.222108094196722	7.066814099748376	7.139888142544063	6.658257621829702	7.542123357201102	7.214266870297769	7.08340443814949	7.0300622259930154	7.3171072268450175	6.880855345251756	7.438193026064337	6.034907523978467	7.437710843808158	7.136304295000421	7.122464963678888	6.843732403718875	7.2030821116768315	7.095002682870641	7.5907444300335145	7.12652855993354	6.158794365643789	7.1436233134984795	7.041406684492115	7.436224809224552	7.1530996769818245	7.260359243462235
g66	7.343472169316854	7.694736861823018	7.994424007910039	7.753378108982116	7.725139246640495	7.47950406171198	7.194328223243652	7.617433559810152	7.69184117694877	7.721314199905167	7.828348605011041	7.628426297238498	7.369979387628685	7.93491137263663	7.7109528013694035	7.766963074507958	7.57206885108171	7.757039769972885	8.172795978617708	7.467793293117248	7.695540494934045	7.740640208209075	7.904955148159347	8.035451201011762	7.071109331952909	7.924570614080216	7.5546818372982365	7.593780034964085	7.716633366966129	7.988766414755714	7.515483041503527	7.435413986812186	7.5388392626015825	7.232963159750197	7.115490081142514	7.3803985900927636	7.75130762296329	6.947938993831697	7.892014715068966	7.249501273978557	7.101029987810311	8.043250236495647	7.74787834304066	7.842416291702298	6.767635571549692	8.154018124403553	7.210827234045842	7.906281493458733	7.545141039912034
g67	7.889960961026759	7.580983075425193	7.7933538502762225	7.946677152028455	7.97299396198415	7.414619006573232	7.9903380999198435	7.664877511529001	8.074879785286878	7.839142970900228	7.318466346240188	7.9288759251779055	7.782108528278125	7.898662441564699	6.74362992504004	7.858914832038386	7.777556176229222	7.919981734359864	7.09866063872159	7.845317481933644	7.654612686986819	7.053589746732195	7.173217381592779	7.505414186979258	8.074822914798094	7.653761679733453	7.356274767063541	7.531938947140011	7.762127992880382	7.912996204486371	7.940364754296146	7.982974505532744	7.501757312634334	7.865202305500158	7.743845994558476	7.791638696337415	7.49060244975019	8.26983908697473	8.15340003063849	7.815507767087908	7.445789361814177	7.836817463500967	6.939503114898407	7.90792508758402	7.837271031829421	7.607198911821569	7.86216994300877	7.564705272024239	7.903164475298951
g68	7.3612115727775524	7.913908024294864	6.802188079632668	7.214614918842893	6.888025970490897	7.873682208170251	7.265664289375388	7.108805023414265	6.981065296952393	7.532262656281025	7.574688714627644	7.786167549922258	7.3515321794007615	7.0424016347116885	7.2544967683005535	7.553826470648882	7.723033911111406	6.883971302371181	7.017643507073188	7.749574239153724	7.840561716387217	7.140521066557437	7.506535142757302	7.564254930864416	7.939029283668063	7.179119237840988	7.403510062598041	6.976835330466545	7.357864797319174	7.681672878246583	6.976102639282591	7.3797638077915195	7.8201293867571735	7.114363102734059	7.326753061685874	6.954590764022393	6.775278313377753	7.451195306015809	7.72167269295743	7.448247883143942	7.0878644476434225	7.052577895286815	7.37980841877881	7.4042338995061705	7.761968821014914	7.28227432581812	7.395624935483723	7.4764427687734845	7.4225231738545805
g69	7.677653413795177	7.770063085547256	7.188811042885051	7.600455426809008	7.221319938547937	7.517727089010773	6.915157048438147	6.971261893130827	7.649890954503715	6.857170719012909	7.364903521632269	7.16873381062452	6.976405689657357	7.309442238559037	7.416956756181567	7.629940432304718	7.231296152787022	7.741392216799911	7.3969392326356225	7.820740381666322	7.490795939719914	6.269362522483502	7.231419576323574	7.449030658246642	6.878308113513793	7.602543210530757	7.357826248416484	7.714785446357583	7.186591587300449	7.593999867767632	7.304284859830234	7.517917105576141	7.413568344031612	7.522621616208177	7.24337907838114	7.252223544554703	7.5695555396041545	7.830116204856855	7.3181491133512795	7.323150022271546	7.790207813698139	7.170732107058953	7.545550579224904	7.357642852706792	7.678924330529456	7.387398368326166	7.125075745442958	7.199579408836157	7.747286856767603
g70	6.991631679341739	6.991153053357784	6.838307704216267	7.503397888406892	7.280427343948403	7.858147139038225	7.119285291698176	7.577720642033642	7.830848123398519	7.483913732641844	6.981136464691138	7.296784921574838	7.581879961804401	7.764873721047864	7.265327673150603	6.714647833718736	7.111131652983465	7.176856385818046	7.451446064177028	7.453979770927723	7.733430553434036	7.876336648723195	7.075992046305745	7.493289868745056	7.394231170314759	7.456024396491038	6.9190729259148425	6.6690858062132845	7.338593010652886	7.466980622043815	7.198308799354898	7.496551045444752	7.557872999533075	6.0729229864468515	7.214271167968377	7.319195239221936	7.689741995140554	7.466103412976597	7.366956547070241	7.344365038776471	7.391857709668152	7.29806503735413	7.10382362754849	7.000522587881078	7.811502910520454	7.336746948814154	7.410773883335221	7.259289728769457	7.751082017126246
g71	8.242705403578737	7.790872368770645	7.695650668185	8.275116526503842	8.233994938709806	7.8195606168008185	8.473268552006955	7.736387295226326	7.703736494681865	8.275914143794111	8.215502615472168	7.953310984074708	8.12422175081966	7.929979777064833	7.707870873746478	7.903132042369574	7.759953377307409	8.068451217085004	8.274779908272203	7.872762995644578	7.977643754952221	8.21888892126852	8.093442935625673	7.486255436639286	8.137177656519226	7.984971590268273	7.744374668474183	7.547851382631429	7.182262221925356	7.908466563289885	8.237958615891076	7.933623333749579	7.8081981201037545	8.041063673479464	8.03686183360427	7.940665045647538	7.740522480856622	7.805782975820782	8.002245471287427	7.143359396359921	7.852024253404843	7.643527753588687	7.865265564237163	6.747537683197841	8.295165245219406	7.738569955936944	8.428935463683342	7.913054518839439	8.201642680395304
g72	8.104246541413486	7.575882516368325	7.943599997119558	8.187173828630495	8.222860920792167	7.86122342885357	8.032445978832815	7.7541580003955834	7.5809359214022285	7.936107139749638	8.05146544968996	8.59095338201547	7.6298333081293235	7.722148745994174	7.8088582393275585	8.173118057246961	8.463521716433425	7.816853946257065	7.873392894111205	8.164908525065291	8.022673716851614	7.9070876307134705	7.441026722836208	8.074321986375065	8.01978100977549	8.441326567547954	7.944666577730893	7.633362450028356	7.781591581815728	8.05819518243919	8.123503014030993	8.339684768167523	8.211846055101248	7.968220835461502	7.8239063644064855	8.086345149403979	7.796728172298595	8.067409520281306	7.606692472633984	7.670720543140983	7.849685589345501	7.703246475761461	7.839587227831282	8.16729648729215	8.14663155881377	7.990312512279999	8.245155360057094	8.400141627702038	8.526107192672425
g73	7.661533402532957	8.013447841114214	7.339432085270836	8.015711089384459	7.775637133961104	7.584447286889766	7.740386389625812	7.939266120867201	8.30887440903017	7.608246801473218	8.277671643743005	8.277238110673697	8.073138171504002	7.782065482087727	7.884203528423839	7.469222754099338	7.430192985220639	7.613859859327565	7.959424933012369	7.81134142465257	7.669862138841153	7.602044325565496	8.000290484315526	7.697493164926273	7.892709717251044	7.9770850320409386	8.223815847259152	7.967902330683058	7.98211586801957	7.890641748078616	7.280144032435496	7.997038635869063	7.768000799164799	7.3378973005842125	7.743617352861825	8.04268887844756	8.298698742888709	8.157514787754286	8.254423411424149	7.5171888270443175	8.062846585589323	8.019093684740255	7.804442953220086	8.27957104915326	7.927914558934408	7.504895002890054	7.65133504901574	7.732212676853746	8.101002995511086
g74	7.383336442904072	7.032132420106781	6.476926434628953	7.594067228756871	6.552804331157929	6.872309390839128	7.271364606141975	6.547034531736953	6.950946581574865	6.508361009789788	7.330194344458085	7.4184397474960635	7.397143894715222	6.963857176855501	6.8062000685493675	7.421728132141912	7.032684517802964	6.990253745345854	7.062957383966895	6.791418473281541	6.767453055511512	7.478375086616732	6.9811653731684995	7.160914220961733	7.479562112765648	7.081651373222473	7.1309425899982575	7.205831391042805	7.44827562335004	7.637476371583684	6.576390203870591	7.278620894493081	7.456314306051402	7.125165769236781	7.1618281740896474	7.198332436072878	7.2300571422535365	7.115932615667464	6.928982089592956	7.337293158788431	6.69267338910846	7.519318808297377	7.290566152167768	7.345705059782224	7.024121026773196	7.296322741197707	7.281065249474173	7.009290496238864	6.274428869545755
g75	6.99540532905024	7.645333511086255	7.327801356469945	7.189388944851776	7.4999786787386835	7.615639357172727	7.462417465132378	6.666282660138615	7.376533058671716	7.515532824683227	7.504959295689244	7.617431054246053	6.8195503900580645	7.005537439927123	6.91103314867311	7.917757819291978	7.6041599540091855	7.2877816164932625	6.965305850530227	7.2386920136745845	7.585548454293161	7.621648974663275	7.536986025486183	7.76345569494606	7.612137513727779	7.800691140547142	7.187027260526146	7.582449584960736	7.388122283125939	6.9005665609202405	7.588160460203008	7.441636936918951	7.39390333350147	7.120919177776825	7.339581489457001	7.230600421618906	7.625680885701219	7.059370044386037	7.550053216577602	7.365490841561339	7.568412427403199	7.303990965294985	7.905075233776681	7.754613098268139	7.2400657844115255	7.381308142660604	7.688450866540028	6.949814955509492	7.509793062900724
g76	7.43885986699485	7.267467630447198	6.825795346610629	7.338969784183834	7.060246376493174	7.226089182173765	7.148401399908837	7.324786611216856	7.178729934946377	7.00927613954926	7.744502855032175	6.914831440972751	7.535180508541011	7.3607254359202985	7.189109034110442	7.282723367399481	7.354896687205986	7.121186488043263	7.228875939615697	7.084076214630494	7.4149908153183794	7.473999190340761	7.021832286159039	7.3990800808229675	7.313914073702945	7.386018916532213	6.5230619110549615	7.120826959437228	7.527000253644292	6.6193374228870026	7.2552231241443925	6.6593785156787595	7.196505409008666	6.790108608632397	7.145607424579444	7.375064067335825	6.8924991645077425	6.728076951306985	6.834974200243641	7.406938135246665	7.1157593825182035	7.555357539942934	7.451113523748918	6.837105905223646	7.446336522394629	7.224791299604636	7.008017286299311	7.302650599751128	7.255951922509327
g77	7.674231314389897	7.765966896445375	8.328720075311827	7.688292146836606	8.08399703461136	7.3783469671707165	7.729384911509146	7.4581434976216725	7.763253793322272	7.9386495366958085	7.651991143923963	7.886368276939106	7.6911965200113634	8.012531685823072	7.333333874077696	7.441528946219096	7.884789218508959	7.604709761119427	7.9705921460636375	7.452802181985193	7.338329826896926	7.463124629599006	8.20056485516389	7.7015482246070395	7.89735549007024	7.684585533416162	7.828820785251848	7.349008940502626	7.488961031041712	7.921960947015775	7.87333281654306	7.964025719547477	7.510832920841684	7.287530150976256	7.182298517110096	7.929242330946695	7.4777200266514825	7.2044915056174625	7.525187202246132	7.374480810749611	8.097603950118417	7.370470650552294	7.9218627947204086	7.979228410352287	7.911678765279332	7.325882271265831	7.52521251032725	8.223352061351914	6.65149605373086
g78	7.418045988434697	7.706495708117421	7.606437331362554	7.831790475628522	7.40774812473756	7.444003867937215	7.681410232042889	7.558843709280839	7.457009881874278	7.163168794290161	7.753628355813585	7.541222049856093	7.758210769492509	7.354774307007758	7.3786486967779314	7.677793355358344	7.656450945566772	6.879996934527701	7.835749912126792	7.623948764529169	7.37545666824476	7.713338017227794	7.092916996308063	7.257264822811426	7.43140410059912	7.495876884630484	7.257282860300899	7.382779494098842	7.2844417542564095	7.217567874054401	7.113724450249475	7.43533069255572	7.222604563772636	7.31557046069426	7.490743876123846	7.772660052574347	7.3019151534821445	7.6275953959062015	7.572582150568838	7.629629095322853	7.3386408474650855	7.467879864364484	7.3086194556634645	7.447052057252689	6.46670623732188	7.625473805471749	7.881895718383901	7.2492217206544565	7.631804398424135
g79	7.113765556102403	6.947251245060382	7.922522355960939	7.986151855092676	7.775516784309944	7.8476562267173415	7.254279036150567	7.572414952948302	7.7361043480413585	7.526398019802936	7.717902706929543	6.564589833468511	7.777090825789385	7.94382483883672	7.606858873990718	7.755760885317171	7.315191455002616	7.635045677408319	7.321811064273421	7.497508187148844	7.748849420160592	7.665444279753395	8.022212003960359	7.787378968747136	7.37239017452234	7.4549236794146845	7.571331903666746	7.598803619727276	7.6706604334448825	7.2933774621251635	7.378938381248463	7.813635913296405	7.331819883870395	7.290182406267044	7.470057167599724	7.740145459918949	7.0772474302450945	7.725292911542311	6.5858566206758855	7.9300453503220085	8.06212921013579	7.031493880934524	7.5355081844955585	7.388000031108828	7.703580147752802	7.834209478847301	7.590402569039976	7.777300415563923	7.649234357371347
g80	7.777363468763534	7.734411460138327	7.553919882359156	8.18502002736106	7.987817053257248	7.859401171931364	7.9913340673966236	7.614608378425397	8.026658306828814	7.246193900570563	8.118948268821718	7.454501116828654	7.600822645784024	7.451015518046271	8.293305281862468	7.840536716796723	7.905326791886672	7.780541494768117	8.176700903568516	8.413375864657521	7.868048286847985	7.625854364296472	8.442276081037559	8.069811366718167	7.897861646782059	7.361367584824796	7.777127503835385	7.063754670757541	7.958904599447592	7.6967053947477275	7.840879712469402	7.88721003312891	7.331676089049246	8.041629151032163	7.970596274082251	7.764073900108099	8.142235491134914	7.222605444833203	7.921683867080743	8.049114412426562	7.835800721655442	7.369288313544265	7.989118077860941	7.872127182621015	7.927827246398917	7.66105271660382	8.06993038954641	7.97833899006358	8.017419429545368
g81	8.276890387514893	8.645404690033535	8.221711020974222	8.44662270481254	7.997459112516912	7.850766796048961	8.188096250802765	7.224929163491053	8.079654339320355	8.218006168938295	8.08261095879915	8.370577468441308	8.226138460597385	7.862689907179245	8.19553480805059	8.167233699455991	8.248651988681024	7.914804823874642	8.566379560452042	8.707873500387864	7.904526997974295	7.549928113887781	7.320647250046418	7.6441202729748445	7.775515272194333	8.57321106959979	8.22685920400977	8.285094434992867	7.864624759572581	6.925323738559512	8.483275684087529	7.912366721282568	8.452654786907067	8.134071237384443	8.253511725896768	8.135362662331854	8.096890667313351	8.244169634246528	7.486474682841104	7.807618703179675	7.885619535606341	7.573698189981303	7.28497166513107	8.259874763784524	7.926757705226773	7.575278000725664	7.878947947223185	8.030135228295029	7.941653977737332
g82	7.58138614851664	8.281609944979438	7.135787860271826	8.099293200192873	7.1693266493816035	8.181997396303617	7.8250183965324505	8.426727473732425	8.223897902786948	8.02022009371193	7.5724909750856595	7.701618681253213	7.982410097991606	7.900192278481115	7.674337917566109	8.367827492797563	8.308003698767608	8.19738354525995	7.52376542535228	7.414210396578266	7.4699026505606065	7.816229222411132	7.46205614601616	7.795020977321101	7.890932413835802	7.626541568402489	7.759587030732814	7.800180137637031	8.24256514531671	7.2403092205335176	7.5682868956292	7.65337602554148	8.374109175464383	8.457524549072264	7.706961019916372	8.510332735379032	7.63610134399414	8.174916651645749	7.869266895793847	7.852963297751755	7.856638794652704	7.737178864554365	8.05323697306209	8.14699752468908	7.822589575718058	8.297219639029889	8.090647285785863	7.265195518217199	8.100826132581762
g83	7.602628320942562	8.156347179158857	8.472715160650694	8.031102503767748	8.248296536901991	7.693538071829723	7.801806586716963	8.03496156088974	8.054464987957557	8.225784400100306	7.924131554629261	8.027328639973117	7.1507096192137585	8.270304893085477	7.911148218526604	7.857662501989641	7.872446786339809	8.054192846669299	7.957497222280218	7.83096841627321	8.105473710462057	8.076871526784812	7.71741030610315	7.806685514958123	7.788260622812306	7.892472178815471	7.909746628884914	8.0823627564286	7.66320759100421	7.928610059559765	7.941672931148728	8.29552274007781	7.752203225971094	7.863054576499007	7.777504682280722	7.705627352336569	7.999412431632505	8.178391358841873	7.975644846905756	7.269227246518729	8.064589125825652	7.37234277774221	8.11984515527512	7.858737662421993	7.938336696758104	7.0038198974876575	7.722047805969421	7.758327275052611	8.248202842564648
g84	7.754820989470101	7.705113666020098	7.512283024276708	7.693277329260556	7.573900923657165	8.043568438006075	7.503348096537857	7.75839403742484	7.75847622233214	7.749186529689612	8.222564262582766	7.247674347170963	7.811578224292842	7.732624061419928	7.713436264775853	7.505809449012103	7.83925706279826	7.908741358424776	8.23208306929935	6.846544883693261	8.147615497639007	7.358620707574861	7.3438824273147505	7.77933779391681	7.377277692939615	6.853807227742817	7.888717446992	7.509340423411547	7.848666931392228	7.850953832215435	8.003874009075517	8.188566848388833	7.333679618018435	7.733781557936338	7.224049962602865	7.5488826931787125	8.121727997119969	7.594512001318128	7.456409697671252	6.905426716345005	7.656164149175928	7.792351037040956	7.028285806969454	8.095936311779967	7.803591425547326	7.676300944406552	7.749931807404303	8.042075993551453	7.5838374474737344
g85	7.853338598393565	8.063035652554838	7.844518166381962	7.563925246486937	8.145582663920107	8.131021866346211	7.49205272171197	8.078822648666005	7.29867747884234	7.460568072032149	7.6730980243837585	7.6202618809764715	7.409384586678585	7.757103164523848	8.206559651544145	8.069206261498007	8.444897259969517	7.751667213079645	7.908136720846651	7.826535481501741	7.328712202630966	7.963962497425874	8.096253889276925	7.4989521830785915	7.7144057390968	8.0343975554379	8.163492890523496	8.01207695564283	7.749005419505903	7.713550973430114	7.692382584506661	7.717529665039567	8.172501725095225	7.767943196706918	7.203667029782574	7.527267332915617	8.029335806609943	8.087810148285707	7.9786461072211345	7.565910182975258	7.56346929344217	7.905741293756961	7.806624232983372	8.254464494886113	7.5169328418851125	7.798538710667036	8.107798977073104	7.772815047808773	7.93948179610179
g86	7.91102722305895	7.712122583111695	8.178339726874452	7.514930815770809	7.4261535640326946	8.373925372416107	8.271889763478915	8.341724519547816	7.425653893741495	8.142429832149178	7.699091696875497	7.466117688500912	8.011321255624122	7.676178483912303	7.9362676674959705	7.857371071254661	8.349821109266054	7.606523808156737	8.153999636909653	8.17933318311445	6.9274661839075335	7.641550665587501	8.165296007764223	8.011381051355619	6.498939956218571	7.800400158902953	7.883635133374579	7.882894309293055	7.99145665297221	7.961512368316767	7.658667352511812	7.711280082154776	7.405317450949103	7.895553978762875	7.928910350364026	8.029489444059811	7.907256581280534	8.107068594064533	7.878778663670509	8.297748401623483	7.637246179556212	7.33059875289082	8.019957849265982	8.296493317535742	7.858733423197162	8.09865474415697	8.12443291104542	7.9550402483571085	8.051262402743198
g87	7.780322075836555	7.774958213370389	8.259096534949057	7.198875054962797	7.770383565585547	7.968710678303007	7.760374475825795	7.304735630945888	7.409811995044634	7.556786455425183	7.414087058623291	7.770251815939439	8.09751130124936	8.246175573430396	7.8330357653446345	7.709570954962906	8.076940020402954	7.877250646822038	7.572745950431347	8.241655582327054	7.502664076442958	7.453679492539901	7.922445030481363	7.044264714400555	7.522278560500036	8.021514481673055	7.808327893905799	7.7977664528793795	7.457190524990213	7.490533152761439	7.444588948050878	7.925092294140597	7.740267970444554	7.487795040912431	7.782941780610974	7.439275996998382	7.720191219204397	7.4164048872464905	7.760204635382621	7.778894146123446	7.61125191209754	7.558163721259552	7.232198517635794	8.02223383077133	7.751848207219003	7.9186319237703815	7.567455016443192	7.21382309391418	7.460808306304373
g88	7.557308134115233	7.895595886208877	8.182716681448161	7.9009032033794275	7.381680811295648	7.773993603320195	6.83212957473955	7.608624516239989	7.488042053791355	7.8913080763230425	8.17907313087577	7.971352312789828	8.005141186812544	7.636998221198797	7.945508223567904	7.869658849309409	7.967181407508558	7.71840548475731	7.550540124384484	8.262109310307967	7.624218336756636	7.951591543886806	8.3471677369441	7.765693464365837	8.354144895607794	7.972615013884573	7.889156310519436	8.066524488822756	8.264522760441702	7.8288447639076235	8.007415154544123	8.443883360146932	8.226610377468244	8.171209264131091	8.070627732037675	8.158451044017168	7.701777556758059	7.563347626424743	8.227869194580212	7.587904688083701	7.792581887320903	7.879928720267576	8.333502148876926	7.347090351700182	8.07703299661341	7.321319144979108	7.881031470981034	8.288974824709113	7.661353759543456
g89	8.408020904617288	8.20114560545726	8.280044562662376	7.556969965470219	8.345332227676485	7.917544711871249	7.836055224767519	7.875386060691693	7.743974567180744	7.48636307419841	7.002349616029727	8.209589498621494	8.344751298473433	7.730809799106361	7.888099974215237	7.611700612397029	8.66478758515169	8.03551854776695	8.022475060306485	8.276256901068008	7.963924671446684	7.630108016113673	8.190817290129438	8.200482829832737	7.92823728687577	8.060324864564235	7.970094135099608	8.07613536758764	8.238682811484702	8.083478995956055	7.884370358400575	7.8362250564216	8.06547391910126	7.604802452357435	7.733702281246287	8.147245186782847	7.987519994189167	7.98242386702086	8.23588323110625	8.001215904504008	8.101588142460677	8.110936168783837	8.108517384972922	8.008701009226176	7.929280459809123	8.248086580685552	8.167958033520783	8.118657661106438	8.065333814634474
g90	7.978179294580743	7.261744884962087	7.505690283894921	7.555537847558188	7.668122417419608	7.852149890515061	7.748319815908304	7.5613777511308085	7.545745968776004	7.248761520401418	7.49486182958958	6.915082975631395	7.499657182792958	7.855355128747921	7.567322459648078	7.426112865870849	7.382560921890952	7.4535060203241805	7.128097301271928	7.408830921860433	7.397380072954656	7.444365208080249	7.077691754924073	7.694871484200525	7.32209906184618	7.6112993206727	7.243529055845021	7.504550069785043	7.181433494254823	7.74853635423999	8.057050880440187	7.166367998069058	7.42295682141882	7.566125961364725	7.591566188529842	7.568814755616723	7.738625770792652	7.8105136745792345	7.531276666306551	7.7556945849702394	7.161349070303441	7.691371231278839	7.676751652974438	7.489935639185317	7.493623361026526	6.991818526069451	7.740371212659929	7.863497533529826	7.505713364365505
g91	7.39618605610979	7.120727760885935	7.513878986337049	7.228347554505015	7.174754301956073	7.4840311476588965	6.984909884563518	7.485754292154898	7.348441865666665	7.246970251184762	7.230194254490565	6.6863010315272335	7.389197340494303	7.4086547852136935	7.016060258527928	6.254322663618982	7.167191018991111	7.153205775451286	6.991175269827086	7.417330964255398	7.014562786547393	6.91835156748494	7.28059525280076	7.151147912572673	7.602907459595032	7.359941633136009	7.103667922640222	7.0375184341333075	7.066975204248184	6.7330535267149285	7.463214472144726	7.145410101448372	7.315529507567938	6.607259485789295	7.580679736527882	6.998916761907663	7.062838828028688	6.900552018255591	7.7337332737271725	7.2765222680764055	7.668518160991673	7.249014496230439	7.024233971004247	7.085681749585495	7.472538081130813	7.682906159400385	7.563382786657367	7.655742960666074	7.142108064788491
g92	8.027521388455582	8.09838889670647	8.241656765619435	7.3663949181758435	8.08442304369387	7.667424955314726	8.107903309982756	8.246608739146021	8.072638667562988	7.783538493983427	7.503033795309811	7.865559587587089	8.440253319901917	7.717029786779077	8.194128900862685	8.089660894825212	7.725472364979064	7.9073100970679135	7.581317977952793	8.087044377237387	7.589840945878881	7.950486502514022	7.525523696447616	7.90954317355158	6.7284160707145455	8.095498247423771	8.130400165691727	7.522366010837193	7.853681614060668	8.15490077335261	7.765688652345648	8.249113932399673	7.905147669812444	7.432073034095685	8.036668319066086	8.087847253997387	7.815785467094924	8.062867714575455	7.374312535891697	7.729598680617822	7.694568622901256	8.0793384502265	7.839919435207783	7.873350335581943	8.203976831738002	7.97536052334758	7.471805085334623	8.088222434581565	7.615747963136095
g93	7.310249700011964	7.738055131443303	7.455473001810434	7.495768568194577	7.379722412434204	7.5756322873859805	7.363873599440828	7.577584401972735	7.79332147063451	7.579729030310308	7.044534982285544	7.10552939051989	7.14919815923217	6.9751942090325345	7.716408791976324	7.402000707478237	7.310261466355766	7.103940292544911	6.746700607213714	7.136074955539315	6.598618156753568	6.953642195071792	7.1477603057956305	7.394636682143914	6.022571550349319	7.4875535735718595	7.230779208883143	7.053699326518454	7.513208448022119	7.223333045076784	7.30532203111575	6.593478525622035	7.471784896058921	7.412992291844589	7.289954812437049	7.190210235015195	7.978359560980874	7.2485498179494705	7.428096404659317	7.50456479148592	7.6051295385207105	7.234514278624715	6.832885471756323	7.513416643213647	7.03835178753102	6.644492717551304	7.333053694964564	7.056408329640079	7.412601057454803
g94	7.509195622679508	7.348057084854407	8.157930197592334	7.958566795938303	7.654745266535157	7.891690563561906	7.990535371826635	7.8747195553163225	7.853000851064432	7.592405738627899	7.740488351093256	7.663029835846772	8.16172588098416	7.7965377028171545	7.942795281345431	7.6977883176585875	7.98530716533136	7.803008320671836	7.353653870110968	7.49977973745707	7.693761098324774	7.4553266560668305	8.071622087397015	7.8653255022123485	8.098690037097457	7.181846211196436	7.943960009004602	7.726694495224499	7.964130576767723	8.14661404510469	7.878127470846507	7.542699135875089	7.66372139043676	7.686279131457745	7.825234547300487	7.985316162666154	7.969981417983773	7.49766134168919	8.03443684222443	7.664456611030143	7.57578312015209	7.176669365678123	7.683441409677177	6.850030524815046	7.199339185603417	7.457647589612458	7.7708570374929336	7.8444533629592526	8.021249944886044
g95	7.644024606251337	7.933275847324477	7.699981702729995	8.416289735431395	8.576002567808011	7.998440264453716	7.689914753824512	7.9523339146015575	7.912014881396979	8.008645995929617	7.875574173719365	8.307714505003712	7.710668593042738	7.87300567227039	7.718651550395287	7.46394936691269	8.178064165750122	7.653457985443591	8.3166665365223	7.914158556692782	8.298521494596775	8.141433352376916	8.03757398481743	7.788046636977267	8.109142850452477	8.075107696941094	7.792813840173659	8.014841706892065	8.246605609037122	7.886131168009741	8.37588436672701	8.006043227775509	8.249142824694728	8.0561825246974	7.940388120509342	7.557278892202126	8.003738713234336	8.008943456391748	7.549011254098615	7.596858156687591	8.101229144838706	8.08693203199525	7.509564616692577	7.819772866291856	7.6252620042584	8.41745424657501	7.918593383622335	8.283815022621843	7.19661053821599
g96	8.13089588865897	7.696867367342828	7.903516089236903	8.056414253985745	7.124379953408771	7.557968177555576	7.815062420485875	7.97185476472012	7.964784944282818	7.804018539568087	7.553667355906034	8.21341316289602	7.90438240668617	7.680946829932461	7.965387284904953	7.9647209914738255	7.655590040790805	7.903053454368174	8.040516098313493	7.996891935104734	7.980957409026508	7.858329194477662	7.948798381990023	7.759462908398359	8.153989108028858	7.688567344740763	7.0773988678033275	7.651885870879113	7.802848744472644	7.753430055146011	7.544667058369224	7.3954896411357405	7.808044611835873	7.928619776636807	8.078744742980918	7.400547618611166	7.565818142860895	8.242844603590255	7.8737331587381085	7.4949625249615135	7.794331992582426	7.230764737127966	7.6796284277151985	7.696654571182435	8.28076482536587	7.803164218855421	7.399540397631972	8.188231557124798	7.663692559506076
g97	7.96721645427024	7.408064751889621	7.554172100682367	7.771350225892593	7.588756074877032	7.457636362256344	7.770267975054358	7.236050291889197	6.899444509093184	7.331946048184466	7.54228166057834	7.243704048981722	7.781022795025348	7.50655559291985	7.401608032121887	7.202903607289044	8.311730079174447	7.940080717263232	7.886205112477949	7.523551964316437	7.8553583131218145	7.278661213342773	7.354150152978942	7.692491721386175	7.814842496965862	7.750814616457174	7.921190315789096	7.745517041086919	7.411190357524054	6.786568347146964	7.509968603259226	7.700815657227645	7.727527239430252	7.530391065372322	7.358560592386352	7.805204763798772	7.509714038094832	5.988650285569133	7.245880923832394	7.164477270807621	7.348779497869199	7.7661592244424416	7.456002825657856	7.581264562291031	7.858015291113161	7.185937116362314	7.428540943613698	7.961233434057366	7.632691438970099
g98	7.313012039203054	7.402701734033632	7.089673732651038	7.227866813858713	6.956070780843066	7.387841720269675	7.04370455322171	7.556689241768537	7.580665594856205	7.405361377700684	7.77372746773441	7.416710507906867	7.352331946186146	7.515944302718978	7.0026922957374875	7.293720089392401	7.244834300690202	7.662345658866096	7.280930282616929	7.943324571495056	7.58510081452161	7.443796202927196	7.399420438220226	7.164399198159774	7.764309726356745	6.921133520061112	7.206799378665639	7.359592138676419	7.3069429193594	7.162078314657355	7.098473090862075	7.781745453583241	7.43583577989116	7.339853802653382	7.43965765222695	7.05933301685144	7.470234510687156	7.583079243673671	7.619395603633312	7.359936732622308	7.56192614923047	7.53527131706568	7.206870448089194	7.20980547487571	7.0922710055737435	7.359734526773178	7.049905969726367	7.331799894409787	6.4912500946204466
g99	7.355493790135984	6.628538418487754	6.578430991118011	7.701378627693456	7.249377255082156	7.019700050745298	7.309440643656886	6.976551713085849	7.860125163060235	6.919398056449385	6.760483843727705	7.081981949736964	6.995671725741146	6.787340362599849	6.4600562038092075	7.419406463938618	7.462108664674325	7.341910786834237	7.039541099353968	7.345584536395613	7.203152671158241	7.125308292470934	7.3095493399219915	7.326518951629583	6.872999988300785	7.394529320527433	6.89317184876928	6.9670857419361205	6.982252827971304	7.412773518858307	7.142413131321436	6.957633468601939	7.002823090199551	7.547483269671982	6.667598820444853	7.027979121202693	7.041234628044764	7.2645707327206654	6.7282611809349655	6.342442731016224	7.3144390834817985	7.728897283067571	6.965577312338972	6.786319342161028	7.09174668980507	7.626302357751738	7.226017255656877	6.731126280854051	6.740380969086663
g100	7.788572857017296	7.464836435161776	7.447566704016943	7.625516998817076	7.621018628853862	7.657752202550657	7.939298665930007	7.667142606318683	7.574651995409852	7.7516405555373264	7.689131028628186	8.026479596898836	7.682621898181901	7.7456617060302575	7.691751350524357	7.626538701940378	7.32910613079228	7.582490206491132	7.51734748842545	7.698923478687603	7.716462458934386	7.785266689703175	7.591282865805189	8.019170760260543	7.6927917411557445	7.8717226995685765	8.115712214226278	8.025775130185155	7.818179623786625	8.006717698395295	7.905690054145991	7.745347981526965	7.350859318145574	7.452129049540256	7.898901476245737	7.936970745569115	7.191825823723548	7.871284520465397	7.654795961496036	8.179366308925486	7.6089918020015865	6.964932059033862	7.702313278149127	7.2250922765401135	7.861163862092919	7.081907942800625	7.766814310157187	7.42414540654875	7.5140966426593225
g101	8.07646026250261	8.229357618623828	8.010492231093245	8.32101858005262	7.87483097442117	8.314230376272612	7.992876350754241	8.619704439348792	7.74200253581074	8.219871945702806	8.006676730937073	8.300450646985121	8.29075770116957	8.290567281106457	8.503459251556242	8.359825483025492	8.28640784775071	8.212233450273805	8.146196227698844	7.143475707711869	7.7675252698612045	8.811048432520721	8.015197810233483	8.051730563764064	8.077076432883194	7.801724440112819	8.039459757774104	8.222995072771672	7.861215677931672	8.22837934768934	7.67806137821881	8.112040092595349	8.22774386166393	8.130356683672236	8.28479411437029	8.178793178955395	8.20330682188941	8.110622983209613	8.507352833417393	8.310852701015317	7.990635481943287	8.440015651865249	8.6058641525565	8.427549329745638	8.14468093615973	7.9736758152906955	7.919533687307858	7.972753073485087	8.275871894521455
g102	7.502894933938713	7.028151395160295	7.06606406178583	7.598859033256432	7.245891694713056	7.85801423775279	7.379547471155279	6.702756087038702	7.361418889620614	7.048794323208372	7.41769378962063	7.535602383101088	7.485644913481876	6.9814845755536545	7.041781764423542	7.366102078107237	7.344800641744932	7.599867470804332	7.734650441957674	7.560668882793356	7.219492825663448	6.8999117524856945	6.860531128188888	7.3202388122480775	7.7638026548419266	7.802873448597201	7.393577292498004	7.4110118834987775	6.439211439346108	7.407584568397969	7.044666134279408	6.770128632953352	7.561943408077439	7.3839554141750625	7.638922610400877	7.655493058831874	7.205033634349507	7.437120627449616	7.011865098942269	7.308842847846561	7.466584215913971	7.405058962453275	6.56360160138043	7.2675873470348415	7.611689887133307	7.66799792103288	6.891472702220178	7.254818977823396	7.371055724969195
g103	6.208437218769573	6.24470109236677	5.396560267988203	6.264614234534876	5.926377659352563	6.189022086262196	5.8803189126089475	5.738578155878245	6.093624940159728	6.318169454513755	5.532082243933096	6.344559140276689	6.086556351447364	6.116557476285337	5.963362246795776	5.778562799273191	6.093287815425353	6.187221723044896	6.387648898959903	6.090767747971257	5.775712964844262	6.06327380629235	6.422109610006614	6.236758711020063	6.498812995968787	6.352811819284874	6.011083742781263	5.766667417340697	6.01185959989765	6.1834448969763915	5.730427731096697	5.521847913794794	6.033585363727867	5.986538325415997	6.336618757582096	6.347298698271055	6.456709422524062	6.144397653743554	6.337050455683241	5.801024988992718	6.05547628034792	5.799650776101213	6.2748191901679	5.357579351596981	6.04136622213609	6.033767838877767	6.087697094702461	6.467647519046016	6.008118492398098
g104	7.18762894794497	6.9119080778580395	7.331834918873982	6.786463041535451	7.349589103913852	6.712438534019912	7.3164284649464735	6.991854944179857	7.166350114515339	6.80738171087819	6.762410516648033	6.832598934378559	6.966451973022682	6.4313890592146175	6.823496674940786	7.095859500561975	6.2102301207042805	7.217563467256487	6.503711057387887	7.220282561772199	7.181656570346593	6.867818126613099	7.155907388012128	6.967498182278121	7.1429514140259505	7.140170802346598	6.955499174431361	7.122205160877088	6.76942147603419	6.967057112346635	6.698133958285628	6.510826000768856	7.084926605692497	7.088870921961589	6.697036920741473	6.649514529258026	6.895970942675993	6.916366977162017	6.610335142287385	7.143576765565161	6.636262037564051	6.458678066375958	6.742497834869703	7.183429045657962	7.661017516135453	6.302237595079962	6.916701273592119	6.79649745003352	7.219630353856234
g105	8.256886278930555	7.906987185683133	8.090178794794388	7.743726801355607	8.015662072214734	7.850691451246393	7.987363606046386	7.478662972018077	8.078018776188495	8.091985283058708	7.782055648852903	7.933082440741042	7.149132073126025	8.00819695000602	8.102561918613771	7.786955967907877	7.497204018383321	7.593496609117803	7.670419591185783	7.853686633429637	8.230661345906478	7.704016238359259	7.999518737068908	7.698998462993411	7.3436612001469515	7.923121429652464	7.677575229137507	7.230171987921318	8.167725667580763	7.607344041519487	8.321125111522072	8.174749143749285	7.626484483197174	7.743485934105905	7.680640693359569	7.823600677898841	7.906341751169977	7.707449031221705	7.968162541604761	8.150896557840767	8.078235282302954	8.11622832474652	8.236712787778394	7.860118728129066	6.566121564873097	7.7158696548383485	7.387043921374812	7.970959516399558	8.347955547464416
g106	7.615517445616229	7.903687171555531	8.453526790943725	7.411026526187582	7.733416398874031	7.711731481550404	7.585673317287716	7.6715572292426915	7.231572563218836	7.403711004950718	8.06725356299738	7.953215943435747	7.655116747071567	7.870498211996723	8.340026859856938	7.85518929806051	8.118733694621904	8.151551498176078	8.242133867008137	7.918758778556653	8.291085390999566	7.852292331668138	7.427393437404236	8.076858235427633	7.8113187847744365	7.85697122549091	7.446155489223288	7.752854210510414	7.600985694939694	7.707053802095147	8.198091536372896	8.146462924943041	8.231855752285215	8.06722578461318	8.074759002937116	8.528148360239776	7.565335679262104	8.074354711134726	7.8003689402733585	7.80134020732329	8.050206063259777	8.106069652293906	7.7262334044945975	8.088029837718526	7.762204959012095	8.144115184855321	8.199460415064632	7.77478478537181	7.8250702493815325
g107	7.5759689512501485	7.378133835474241	7.618241484737628	7.736927958403109	7.434848263396273	7.180710757997555	7.332907231138601	7.358431913806106	7.737362684081209	7.187863710138992	7.8189956954493045	7.383537506880881	7.816597252626567	6.689160171185138	7.360745765198147	7.779573975852758	7.676810860585392	7.527184056507387	7.440882607197075	7.5232539552505555	7.827821029796936	7.801018856194315	7.7390356881315325	7.317684882270406	7.584205470614758	7.672192808768774	6.596139682685674	7.808095603494276	8.015419055769268	7.679126680667174	7.629817040032212	7.5349444130159755	7.634333775572089	7.730823227255665	7.582351347581341	7.418810190631936	7.933493436873777	6.592202256326337	7.509949016212269	7.308272560516513	7.53185074300031	7.151672193542728	7.699347392935222	7.919815796453739	7.171333358810701	8.009495605554193	6.915958755322308	7.302292145641951	6.888142630033811
g108	6.992009520412018	7.199429964802314	7.5138720526859455	7.242301756586542	7.087910995992235	7.378559123691494	7.32556180135906	7.189651324471522	7.178717968182909	6.982181424344464	7.576888589042886	7.618048999949041	7.186360272452162	7.485708975351612	7.629191020312332	6.8960072303825495	7.296030360716587	7.1065324013414655	7.373135766129855	7.5219430061301145	6.953697096369736	7.073014325458466	7.437908625419533	7.26495335391305	7.516576240764203	6.979967956028224	7.5582103651669925	6.974880487319897	7.073162061599831	6.779950078009556	7.178630692214083	7.439358779362155	7.640272169238701	7.416194063619189	6.9891295394692605	7.382729128675855	7.062677375263742	6.736595335123531	7.335465976436597	7.378127867236817	6.833603294408559	7.185136821925892	7.4870763368540425	7.028895019825486	7.522334576098279	6.875274621635108	6.812077770116758	7.13249246440106	7.699624201904886
g109	7.36493999828511	7.53312965690955	7.1620640643456905	7.027958938615068	6.931102113283033	7.5634834868968	7.3319317760568845	7.287922835990855	7.0189580634273625	7.357422276732202	7.125780352950201	7.430026490260572	7.1301246270064444	7.287391328190798	7.120752185587245	7.1333748624940885	8.08396893304397	7.292250140820492	6.88589169071662	6.92638930686811	7.395347144960693	6.986314541263986	7.453151489334085	7.230853555488065	7.277940803273643	7.094224931466414	7.100966386630568	6.891592011287091	7.563424170121684	7.243426997863503	7.087993141028427	7.0688555815862735	7.29890787485101	7.317483049989083	7.028533697596792	7.2177660620741895	7.335664398620661	7.00979293554942	7.238480117149456	7.494883606407684	7.430442228405415	7.786330399016445	7.041575241790701	7.010484426802822	7.003590798149867	7.785174171173227	7.2172899831552355	6.952549077145253	7.458142880671285
g110	7.472742117930704	7.777940550538487	7.799059914922013	7.324604300809654	7.851998432628257	7.145486129970518	7.239191238126289	6.913059136328257	8.265869314230963	8.140358074493584	7.616162885708028	7.480671711468321	7.553849933401082	6.922114617896495	7.224580271206811	7.72096428865005	7.22021722303311	7.487661675286234	7.019978513159019	7.54636591957345	7.7826302886811405	7.2624656813668595	8.027228327652619	7.343149796509963	7.708861816131266	6.572816981381126	7.38424623562083	7.4829578448056635	7.328346215161538	8.154959959775887	7.2305957868334145	7.8435536426975	7.767117209910492	7.8576655579968095	7.838601373758843	7.906366659253517	7.344691831955689	7.29361115151759	7.743506126083122	6.697892077871957	7.461889377228738	7.441960107274485	7.385939369995881	7.445837592060757	8.11800422354045	7.760509922406111	7.870945529657877	7.913158596518181	7.460913180987378
g111	6.845882016135791	7.30501208970921	7.269604377665335	7.211061151128382	7.140655360435853	7.033454326269605	7.204175808900603	7.36937349514599	7.112073084117063	6.691190871656651	7.151192454424764	6.828927110845575	7.12697648735981	7.31607905555065	7.152286410740897	7.6607991421375505	6.616313199452838	6.65413444889402	7.199514255761159	6.849836642074951	6.802970444204893	7.375401691005682	6.897807369382036	7.234080216506954	7.020867788502699	6.493647558019431	6.820969067259977	6.872462334666463	7.209992725298562	7.426414314348656	7.287463638599633	6.678492448547983	7.146151854707574	7.034643331271497	7.373697065264616	7.1506408592536355	7.428192087341035	7.250675585367699	7.0616665867728745	7.24484861315678	7.0453935872519535	7.602600171058775	6.261054566357106	7.4285756708916955	6.867147175233685	6.966676074331743	6.5281979367796446	7.09978388969189	7.277924553432592
g112	8.589624870546556	8.31294656153982	7.966519035704578	8.211630471734736	8.21102146035164	8.164167437366881	7.973207674653304	8.23505058626136	7.851198233823302	8.055884951151082	8.068657692747117	8.226692174373854	7.969096360450329	8.517933759898341	8.131295878066071	7.572737037358273	8.238586550289813	8.154637771481084	8.450181187323121	8.533169039690254	8.075620579911435	7.933668929896054	7.738831084582752	8.422810019769223	8.119015074474849	8.111258756084835	8.080293377659169	8.45268508329322	8.229045864843233	8.280902808380088	7.824717054321514	8.207791878747587	8.653814762685274	7.084805103408385	8.231453210940513	7.936165161290365	8.031328251708302	8.228029797462884	8.035609258868266	8.229145876940457	8.62272570822582	8.607499841390005	8.184134110183951	7.925878757252287	8.263807224015496	8.60250395151541	8.357676242881087	8.485790307596476	8.138140590864298
g113	7.789635277087999	8.138288143953163	7.451874541683295	7.524179777299874	7.9205985833329855	7.466622857404784	8.305471459057841	7.499219240784134	7.734975678880291	7.7849445127799255	7.6462658233772185	7.8603570249296295	7.577592427922843	7.559169730155553	7.0329402068195686	7.53958928570585	7.848890646948705	7.839402050718029	7.466130575530661	8.186497587228182	7.413478731200149	8.06518367684726	7.3540702454728715	7.715305917272558	7.637317770560816	7.377912528860214	7.8340930851498705	7.828529087304252	7.572158605460705	7.688368183463455	6.820771897935971	7.763954468541899	7.991172925588414	7.11814682378283	7.660376347845128	8.114794166428979	7.832062080718476	7.766486526300113	7.805714875888605	7.606860398654676	6.875442480317169	7.750816531836899	7.585044185552617	7.731984638386459	7.839697736666683	7.829981818601232	7.671817462153458	7.736552351011812	7.677629077332388
g114	5.827020218737725	5.906180927305229	5.908944976662529	5.583743760761938	6.67135272554933	5.095942266384374	6.418166638181592	6.305426623549097	6.214687709332253	6.365807061931129	5.926494760079262	6.709629861157087	6.451974548479224	5.5445959085103835	6.341690257802552	6.55344925920553	6.470652450044678	6.551607970135386	5.949769122433168	6.744303135174312	6.112559011275607	6.782410896631546	6.054440447352083	6.102495371707256	6.352631429841831	6.240917340958976	6.056725669326021	6.60332704119006	6.356919353118548	6.636435519544934	6.845995848680136	6.826226958988335	6.468482251547118	6.045149805016131	6.33248585889232	6.037452301505793	6.559937171812323	6.664146601799325	6.277159779524017	6.17156241340225	6.709314775156976	6.004577839585968	6.1188702536484465	5.9171655941548105	6.350009977521378	6.8539577704219905	6.123735052806793	6.404260251967967	6.244238857204984
g115	7.747652449523155	8.16995346737307	8.473858913001665	7.802426349102443	8.215769348734897	7.872544297641046	8.825069727350696	8.241534027541029	8.257233668355227	8.35188781796858	7.983564379804308	8.290542558210419	8.330061595849038	8.46808919891787	7.927123873613176	8.437335907338952	8.466855377952646	7.793082145387639	8.466372000353317	8.504838388134527	8.544380803805169	8.620715573646878	8.16995399640081	8.45294809291191	8.247591666811129	8.123104913155384	7.916874804975504	7.716606789361556	8.120507305244868	8.056270846646177	8.119849294169512	8.203002083087334	8.203685218453193	8.070242990268069	8.620027653102525	8.629664060606897	7.481785049179547	8.189696760493673	8.661892607719798	7.867771892619288	8.380997783224954	8.122822110789174	7.849073522055439	8.137700475363072	8.272405082684548	7.981206727556555	8.388069709609189	7.961481125023832	8.17415072188676
g116	6.784122347143631	7.251294202267545	7.292751318944578	6.69676504731902	7.252726788653424	6.916601026773191	7.369497380619887	6.707275936527627	7.408837826894486	6.917809466269224	7.132817324454314	6.933052635846411	7.109714182689464	6.308088015633266	7.022814815255827	7.112100040629662	7.420903228560916	7.154278801527881	7.143101846612139	7.040932996452386	6.661915040121526	6.955678112489898	7.201623639403852	6.250065108567966	6.578597378841338	7.126704385662081	6.884554772774402	7.3103699398524356	7.340765979588183	6.727947547128124	7.052594899842602	7.248316143108783	7.206099922517469	6.684952820234533	7.054649813585759	7.347609376456234	6.949993141195221	6.927377314775679	6.840793271787439	6.6040480208740115	6.881271011160473	6.993704048031424	6.7031836786294505	6.51893246370847	7.341527862940571	7.227273405092572	7.034744045379701	6.691942857579183	6.894589422515146
g117	7.165586272016018	7.677478903523859	6.8787497540691485	7.119320838360455	7.734967592769918	7.053200233642831	8.029744725516636	7.685749595081471	7.746571235366397	7.49801694982834	7.513231921484411	7.437822481745692	7.6218180314318875	7.3424953220159885	7.836732180390351	7.2654232035745565	7.56339514044972	7.6618687644661945	7.3434536088119495	7.412399046311173	8.1503236828319	7.756696861368331	7.677112590501221	7.981678407311913	7.192693960191247	7.554933599127977	7.412633300916883	7.004738381249628	7.922219213893891	7.288110658366506	7.4154517915559435	7.9000174426583305	7.668300612920615	7.978684212810378	7.106848132276504	7.576112385054255	7.332345997715584	6.989675099219103	7.236661940536919	7.298179396801097	7.026925776773018	7.267390509667883	7.577511286147139	7.2686688155900345	7.467189860910744	7.411852616649954	7.757721033384222	7.177513144541586	7.431792476482518
g118	7.14255242724816	6.627574191669597	7.262945022114692	6.716868160310397	6.902537033828336	6.76193670311119	7.125899004458559	7.145503153147518	7.104971413106365	6.828155818209622	7.572081913925841	7.170098017931883	7.309446168970834	7.477090375300645	7.196854173814998	6.910091192735934	6.7881081711100135	6.400203462443533	6.965275673363235	7.259858345298818	7.2364744681398525	7.325041782024003	6.911088663372994	7.446906001742974	7.224761882992769	6.965258692805172	7.251029498424725	7.394114852227217	7.293356487151211	7.339358542775655	6.874282530937674	7.120443283640291	7.241667409287411	6.561094850169997	7.491130989128862	6.582157176484867	6.448567314768839	7.292958081826436	7.19648201306348	6.852470973817135	6.721733073505085	7.1056401059647065	6.934681073085018	6.45249441285015	7.030527309448178	7.291854720982996	7.345913407510868	6.523289769289078	6.675632545329579
g119	7.463280704111277	7.263387308025491	7.665012952508238	7.805140697533665	8.060361573192418	7.039175862970501	7.604169700726721	7.872452965503764	7.476696354625641	7.410006753923605	7.449438577766362	7.689259817509965	7.666859887537264	6.642969500501621	7.512384720389547	7.513239237633768	8.028274787544683	8.149946014802158	7.81483008170672	7.297878437958584	7.687229241909324	7.54370970086826	7.40094396194442	8.079464360608586	7.829003458770077	7.6814898261917515	7.206975700603806	7.567659251613858	8.000450093944027	7.779632746106276	7.338124662698988	7.602911178619038	7.829127500910657	7.514888059812389	7.820944071847317	7.610290575794259	7.387161870545991	7.578175561554828	7.724364950071747	7.842560637474535	7.803557913286244	7.915234837354565	7.767739114684879	7.404860567385446	7.408687968105315	7.843351682495906	7.243317991856041	7.792008220227878	7.466741723075918
g120	7.540716841503582	7.011338159113361	7.0689005199172446	7.085084326699676	6.904963033732638	6.8622908430552485	7.661275541432631	5.836365904812326	6.519474943528914	7.0712948767285235	6.890702563753011	6.902755307856172	6.986624134590402	7.089958858920406	6.487486327119957	6.896707274239537	6.989579373701458	7.202050072276266	6.733965473777059	7.068208521500469	7.264208511496031	6.990737766799631	6.808533642845425	7.08888284684016	7.134867816041745	7.24743358051082	7.393121186206347	6.995886204960029	6.830542819664332	7.312556812079873	6.9410029009579715	6.839585434413252	6.938945755860433	7.035642147392024	6.658755406005791	7.246697140140273	6.828961551454415	7.019938572243281	7.101728212662885	6.865493869144509	6.654368093103772	6.754512073367002	7.310990327677714	6.575091560878423	7.100811633661405	6.990289803488649	6.927169371064522	6.890843601138235	6.73670572205781
g121	8.77926907693652	8.244022421504116	8.492990329169462	8.359158361347015	8.52746917493798	8.730142622530026	8.782949862698658	7.967371689365057	8.523124333903777	8.418912900908447	8.097850079044758	8.446737657052731	8.728945916463715	8.337594326845323	8.346457708758964	8.476798276377627	8.642056504634732	8.490548796371368	8.275095763223545	8.621668500089484	8.502906660024797	8.052930852630443	8.281471567649959	8.31645752701328	8.437693634464358	8.028878619107225	8.241554807347933	8.55288794840579	8.62932821752105	8.003812730267082	8.764413214750109	8.297473870671768	8.563279158957165	8.231745296018376	8.674029478203924	8.721161399692164	8.78262896672016	7.888970091321966	8.375922069635234	8.492733934513835	8.57914768152561	8.715044820075342	8.253596726276573	8.636809312747845	8.382077960729529	8.573546800367266	8.243173364218588	8.579540489466797	8.201082352676597
g122	7.294501915713076	7.438285658332318	7.649572016102711	7.450470548240144	7.6781111847752035	7.848520322550797	7.672176219483397	7.192695100761783	7.5436406861011145	7.277163449915117	7.541233825614147	7.507787124958702	7.389112715012934	7.243705020400942	7.207328886552498	7.866487484182817	7.53212342164762	7.82569163591157	7.364297145789832	7.692980183431578	7.474854626607186	7.647313389349557	7.36371041536526	7.502465214418215	7.385686504234055	7.593032219144057	7.454577350715429	7.605861118232046	6.97635820648256	7.358479759190823	7.782734356227221	7.627258007269249	7.115087341757487	7.166163297596357	7.758397047679927	7.687459132076465	7.8309064853205985	7.265393026748186	7.0710819151622575	8.021739123199904	7.8069251921462675	7.6673715758163326	7.514175300565486	7.612500964228703	8.10653760578566	7.406318428956994	7.594241891776263	6.860224996641291	7.959671642207299
g123	6.460611448266561	7.222486321755009	7.159863313737271	7.284447278829795	7.432731908775929	7.069757565159089	7.580186098091951	7.307145392627328	7.597732968573179	7.282993790199091	7.6126840661311554	7.590204714853528	7.304879037995341	7.328036016271116	7.053436782994425	7.29275791267257	7.253641883709181	7.371412325696543	7.29166945959029	6.8593300470497605	7.266073632677179	6.709906971186194	7.44377455558655	6.8839417111858845	7.403292819526201	6.9700536089281435	7.129537689342302	7.4118186374184845	6.780396653844354	7.53937226452596	7.326226599821799	7.273416765342927	7.246734440112392	7.3813115407023595	7.184372323345709	6.445568033896902	7.166201887250784	7.671540352394561	7.047276325584845	7.358376061438335	6.973634712637813	7.338850596800704	6.926015320372981	7.696288584395179	7.4028620907281635	6.888259982077046	7.35026218747213	6.679636129303808	7.19114212968024
g124	7.324564424457312	7.352873659718997	7.141049452584923	7.128141262237796	6.970854454769184	7.104138044220111	7.315502859387963	7.275984711239325	7.066875387167237	7.412518016410237	6.7584749057650395	7.592653704556513	6.852465631240026	7.5388151052871635	7.3682829686317035	7.18242421623719	6.890695192704556	7.250433837234523	7.237692319328999	7.368790252452979	7.465171356716919	6.98805175400913	6.748686141477738	7.59980478237143	6.859915393641705	6.974653688348095	7.446333302944756	6.966454919462565	7.1552068528214505	7.834815645898459	7.14296123422741	7.190753854622962	7.408517188947691	7.457320796677714	7.318855711429551	6.440884412426962	6.955090197932438	7.313988670883458	6.719106167345582	6.251699827079904	6.834045284916541	7.092571070418266	7.034233019143354	7.05144045917797	6.567493588269696	7.371581229813477	6.844982911204079	6.577375207929094	6.812796283832196
g125	8.211234179815738	8.175708502781848	8.128420024461711	7.7053312582181235	7.915113176436398	8.214988311046541	7.306496502552003	7.703733393306937	8.207262254722112	7.651393430675581	8.071335930834712	7.668774694011633	8.060158273107447	7.9155947682230625	8.018379068167487	7.354957821637445	8.330930165135864	7.880873044005999	7.727237316445135	7.419532570119255	7.529028773707079	7.751897761465134	7.469572058053085	7.669673381115669	8.046579005231003	7.118546794979721	7.555612672644804	7.507182806380063	7.694393820269274	7.688948797865391	8.043169512721683	7.950262669003351	7.799840453205177	7.808734517251771	8.433197890426577	8.071774688419968	7.887131215562525	7.993968745566637	7.7763310943616855	7.983336040321933	7.557050886797446	7.553224873872174	7.755135408907075	7.908950417404117	7.724685802073762	7.781450347803417	7.745491803935197	8.063823299012173	8.098014879683147
g126	5.730011301467636	5.713743829854784	5.978615688566701	5.869095888371669	5.561028209241079	5.874405736941334	6.2279030214647495	6.278245398420359	6.027849690601433	6.307638825996034	5.740221068795617	6.10753868688616	5.862482101425876	5.415195112135369	6.370864187668688	6.089034279598379	6.009579250594246	6.083828760848897	6.0270904827400456	5.773204579393034	6.0763075373007265	5.831313556403487	5.4358732286816025	5.350685539348623	5.886659062091801	5.593437387018269	6.0624507459237496	5.865759111327779	6.081921161558092	6.077437711961339	4.94683107265679	5.67605649875176	5.556345375319825	5.345659240627084	5.459305538985872	5.76612601541999	6.034498995426809	6.280593385934739	5.630414414189241	5.4724217710772685	6.0523634268164495	5.876926720690039	5.601446498299334	4.644866095337666	5.920161377230022	6.302023016994574	5.974520265002419	5.906338102874274	5.5887056373940345
g127	7.799339637557629	8.217385689765436	8.099029205745405	8.393558537547051	7.9189628464556865	7.704757401935052	8.10084111225831	8.138056592292614	8.031612874556426	7.958157457119469	8.090327042139103	7.681092231775936	8.302757275587107	7.777262289565696	7.341276414743241	7.87356024755403	8.165435757543296	8.479663633132851	7.968814263047677	7.5878304201083875	8.210020375803087	8.101054766888002	7.88154739123015	8.02696592925205	7.728670267330102	7.829142989617371	8.362273704620485	7.732864042436291	7.985290978731064	7.979433536368429	8.05604492182208	7.989315657240727	8.01928052297633	7.767225397723918	8.298930139935045	7.730689325916693	8.284275609462366	8.270746865040215	8.045203035750635	8.129673179318607	8.422553749331383	7.980719148777419	7.837249133451845	8.247448909214496	8.30976062946927	8.106956580901764	8.082344611921888	7.565046427516963	7.993020226620489
g128	7.7174384045680675	7.239448220987048	7.826367350966318	7.149279036842497	7.408753537995498	7.752492106950184	7.6478838055895135	6.918882815968066	7.761702372827916	7.798749589498518	7.939706190242818	6.841785870815717	8.323005554627871	7.182116747284838	7.7511996852593095	7.368719712740737	7.713691836512831	8.104126713889775	7.669163529097185	6.868007911041926	7.290955174889595	7.324395197657776	7.201538377374661	7.191832982766747	7.401184610834049	7.604994523893273	7.555893270931398	7.76762896826342	7.900600885609106	7.664591556217868	8.126905991594857	7.698245601073868	7.78427502299019	7.484850348119078	7.815400023978516	7.144748977074988	7.8089366372140505	7.600785354247805	7.59580120366936	7.63243909511553	6.918318851309481	7.891267232347802	7.583290373738642	7.889691764826688	6.82744253001775	7.70036954628636	7.681936553248485	7.618276634182025	8.008887602854426
g129	7.270032635569033	6.778020118543053	8.105387410016936	7.99924695604732	7.504499203631313	7.625579946807444	8.107704456932655	8.077102269619223	7.508968867942929	7.793413431263916	8.135023373174175	7.878211909646107	7.812520047779304	7.568002162136955	8.013546381381996	7.829277041601153	7.6599771396764655	7.180604280319595	7.9592939350989464	7.85162973363469	7.564961395254366	7.708208464405949	8.07920740513803	7.7933887240239885	8.069277807614563	7.536012376590503	7.767890350484666	7.684758296851584	7.845788818370275	8.126234852795871	7.420932371868564	8.040824732834302	7.917677136911651	8.189142730699297	7.570952352272618	7.776059647344386	8.008399371734397	8.072783448127852	8.088083935740219	7.737088889041139	7.920654466417654	7.413006723726141	7.875793144938832	7.265928962112661	7.187419466657512	7.904270439122797	7.981633468071037	7.650075253883111	7.338996617918187
g130	7.1497140047828065	7.0998977156358665	6.935149969350451	7.115459513168135	6.985466764158795	6.637214823553744	7.667203757408612	7.337480500745559	7.769402300998701	7.3336648430833415	7.394885009423903	7.614896313161551	7.433374457434117	7.700860881808754	7.1378770438546955	7.309217787314829	7.423956090730582	7.9707931032716575	6.895350046099193	6.833713186955245	7.190438862525612	7.190315680329446	7.325086304120164	7.357408991351653	7.465974869339909	7.38190919283471	7.5852470272999515	7.144257574655182	7.2257310766681835	6.995433359201523	7.117929545354816	7.6297966958572845	7.0688924307414425	7.31617908724729	7.4970784591268895	7.3191325659641375	7.21082619998471	7.370765070691853	7.294879340655041	7.373207378689947	7.573851309455368	7.562857883142409	7.5487329188279375	7.019044897958054	7.135369469301297	7.265393179774751	7.496921385721132	7.787138568016717	7.284779745340337
g131	7.669333031248721	7.646399479307793	7.641150974970701	7.56728001510136	7.7919044461246765	7.387677285188274	6.964465976994438	7.906451146372012	7.2578117648934395	7.086897618122068	7.608938750227511	7.893773663783191	7.465156040244276	7.9693478314352255	8.075360112695106	6.714945295332085	7.366704299514093	7.655347884417751	7.368474427664859	7.691508602351739	7.314195317819871	7.507712861986383	7.619523447068098	7.495012832456059	7.875386138412557	7.484980896102538	7.55915389837126	7.909043387986072	7.652697775716087	7.6124957046521065	7.517153230482058	7.471421845564828	7.743843999380153	7.5554089254784085	8.222467709254566	6.919567057084737	8.045551959275226	7.693409957144455	7.414747751939593	7.973028307227471	7.343231433749315	7.698388693311339	7.484651182143544	7.959773627433976	7.355221187186914	7.669253606359355	7.928850150031044	7.825945509867852	7.414917908902095
g132	7.301273423172908	7.502054582529154	8.248138959753653	7.202651760377826	7.38568170499143	8.415311866057184	7.795047576927168	8.060765269268032	7.882604523143518	7.082266429120656	8.21612228984192	8.044302196776806	8.113685027761864	8.282284280993144	7.638893170127975	7.666309315629556	7.953049819755848	8.004875113824193	7.8948644468548155	8.066736509968846	7.836538908155905	7.7871945117216725	7.79052787557671	7.750591791689486	7.002804587218403	7.879361655900974	7.786126500103282	7.867524475683337	7.857511341472136	7.862881897685881	8.12676645939447	8.052748838534942	7.779362770911283	8.345570666254929	8.35437737371456	7.802303233944047	7.5564989440799515	8.170921261368147	7.912639505967148	7.867388288794736	7.982758796519842	7.911414924091314	7.991163430100817	7.96484616117847	8.332690847608983	8.20194680181833	7.525488674543269	8.254417045794254	8.268791090252257
g133	6.515842259609568	7.142147873626894	6.717119945822834	7.150178476921192	7.208445287666445	6.399074780593348	6.794744191863603	6.622676555229152	7.195736241856439	6.3673538995671155	6.812076144389675	7.113197767435996	6.730709362441492	6.8919503223223195	6.983699116565505	6.3518899279467975	6.426825512344924	6.709430425093716	6.540202490812412	6.911934415958268	6.804896725472752	6.941316788309155	6.481299297812975	6.918056636744696	6.529776296840119	6.897641448507804	7.0401626423785615	6.654106685475794	6.7966606953985655	6.969573406230974	6.438687805666365	6.484391330235027	6.675413792933096	6.80489913577048	6.317642745819151	6.92474408256881	6.821235135141703	6.67773082859672	6.4705981040027005	6.445026727932021	6.792331404735254	6.286935812204469	6.794852498483065	6.63770094419934	6.566700687597738	6.881052844505458	6.851284302239807	6.716231588716827	6.870593308943837
g134	7.996989615474569	7.615652084377987	7.839710461176743	8.03645530764597	7.68970828716591	7.951059637870211	8.358116445032373	7.4855669145909625	6.980762332319467	7.7556844144292265	8.141303387819905	7.863902903351344	7.770819811268379	7.9735091429795215	8.182492430627807	7.5377270915397245	7.983947422237917	7.5464152971524925	7.949699754503957	7.719775867818109	7.633673511383176	7.55532426970407	7.688366669354645	7.720247128172022	8.072204836846572	7.608660250370931	8.245172810486284	7.800779748160467	7.904261687999428	8.053735800672445	7.927746444628138	7.818752986999087	8.089906222202229	7.777458103364449	7.85484439828385	7.936002132028137	8.528377126190865	8.223953574479207	7.987693619089227	7.912870781609725	7.604088115085081	7.816578910400613	7.9033505823018295	8.157036368859162	8.353249611405106	8.11525381420674	8.33334856948455	8.296722355942377	7.706746022069317
g135	7.426791924065407	7.393692400336196	7.901984736880298	8.133897721017378	8.086133655445794	7.763595188130832	7.934904504036886	6.982530236631384	7.926219124873907	7.943145471800745	7.938016798857295	7.652676654587857	7.772048448132947	7.545272339435327	7.45294511560737	7.8839210152155355	7.592902858381028	8.372396960095838	7.660685178782972	7.761999850743541	7.779573023531801	7.839650820003718	7.479505639238448	7.113975502112012	7.868575443940156	7.803608489214304	8.083037234856388	7.950518870710306	8.051909891094754	7.704085841619094	8.030378796896631	7.819018959222129	7.749773893706846	7.813418551085715	7.509664601096415	7.462946881235014	7.328162103543158	6.899853515213723	7.701743802604134	7.7436022544240295	7.567447913360138	7.855775704083452	7.015785241851391	7.612783727715019	7.981562359693122	7.321161891492339	7.841263041082801	7.907205555660475	7.923896413983431
g136	7.545943593924793	7.232528523509251	7.991822109736392	7.796375395140739	8.10048426773496	7.8304842512165544	7.735694104619831	7.686473018823508	8.238961043775962	7.4982250503967425	7.805521713797758	7.50125464961791	7.470792329586824	7.79841591997061	7.84011057922783	7.825962441569529	7.772439350016058	7.757151305405237	7.381552386258175	8.09832778244985	8.305924510413806	7.563307080091528	7.96607462908131	8.189580418570669	7.225723015106997	8.056378763297692	7.998384032557229	7.556945764857466	7.946951401456128	7.653416862342347	7.675797727862628	7.898740424704661	7.588211102213155	8.138717641255738	7.907906500556541	7.7816925938783355	7.803052713683286	7.676523823068382	6.971778645587097	7.292490369860167	7.912173313349738	7.675446807130912	7.793669410175953	7.752958471445435	7.789415047537869	7.56560391214445	8.088602997727598	7.661582193016342	8.003094375890603
g137	7.7031939205544635	7.734794759065861	7.855079059042142	7.310180347532905	7.633597569913022	7.613134687797945	7.582351584875393	7.199783260443708	7.717557914776175	7.87803430107731	7.408347361038495	7.586700773233554	7.071580882251015	6.020171887992935	7.5563006960795285	7.593842449978716	7.435138717508092	7.185611101170798	7.286169120721621	7.680067424000366	8.217706273023836	7.4642910767976005	7.917710048266708	7.723377487970459	7.3605896183572534	7.354577528406294	7.388102816520876	7.677756975251927	7.2714345975769605	6.097276637939299	7.253730318977358	7.4540221590676445	7.624842489393231	7.747995810607815	7.876814387229869	7.564296895433398	7.736810904734508	7.552793282839292	7.504031628086197	7.163507490973011	7.292719406074655	7.580928976401515	8.034057460462769	7.527405668375446	7.333562387033766	7.7934843365515185	7.767368065320743	7.697870828848998	8.043760340123612
g138	7.41146470041807	7.739618204115766	7.376081362927403	7.072309099648315	7.891614436756289	7.421386559810239	7.420379339049515	7.596786844211031	7.890493463094213	8.01978897361946	7.246670256287689	7.339121219917573	7.446967365911581	7.709582593606734	7.446394642004998	7.740641385967447	7.319388226804914	7.865088619718812	7.771930415738862	8.111787028923295	7.757377892851042	7.549100332704925	7.549632542832463	7.954669316584691	7.81596128735841	7.44872000329781	7.394746624826719	7.628828509652212	7.789082170589847	7.457667101838775	7.858867396198818	7.45797455698381	7.782440645977416	7.766704622135769	7.715168510629453	7.488661846662125	7.579280440644558	7.488804144192913	8.135455204524686	7.65523024216085	7.8807351657021325	7.770304694309662	7.5032378135206415	7.972387745870272	7.732567892977314	7.71129310858449	7.969282606577986	7.406654750706744	7.545373473004643
g139	7.523063600157053	7.829496324827408	7.654811683239082	7.261964224380243	7.779218546977186	7.360832541740359	7.405272404851988	7.6409974216460474	7.652894869465798	7.667541434055616	7.553217043875226	7.179882754192459	7.5700381593218795	7.217191511002882	7.343368844717447	7.517759709337114	7.812245588147245	7.8047088703397876	7.596224532437225	7.775191818789565	6.998780966529826	7.841169992027429	7.84491204720948	7.4554960873540095	7.286693066584866	7.963477643296829	7.1342605255453035	7.482792951612038	7.366340662315277	7.604331459618305	7.3908514919560435	7.6888587953898355	7.517880887413677	7.397708207529808	7.439818900933623	7.731960455116874	7.061231977961476	7.965257555714204	7.400855836936133	7.620339313478953	7.54531719681665	8.247497190462411	7.001816398379234	7.9527543474094164	7.939654056289288	7.311820633835247	7.960944420435296	7.68229857999307	7.680159385791458
g140	7.514661060355241	7.502299484094213	6.834348079013039	7.7144511685498935	8.02736372836563	8.029240901322616	7.569993195825415	7.557119138345976	7.681659475714705	7.90753046879987	7.047077241238177	7.659783877456042	7.772794240554917	7.602102697895554	7.531247958304975	7.795778345715102	7.292044576751284	7.58556595568442	7.385329340978205	6.709507710816565	7.5693393905982145	7.789310345290034	7.799069731218167	7.412212710055863	8.0153803011552	7.585812914045319	7.116891937459425	8.059468884025657	7.661376192564555	7.618273193439358	7.588015249350365	7.184881256894794	7.417872021998931	7.474460352288544	7.711567051602327	7.71799248155633	7.503142810621412	7.610013231683335	7.6742011206012455	7.8520101507657705	7.6056354480711414	7.271594128918301	7.102564394089355	7.5685311375429585	7.886511948760562	7.681471302453957	7.7387218135472144	8.098774316191406	7.446018645093944
g141	8.18066749732417	7.530242877112502	8.088400698993702	8.252836563498832	8.328401547927124	7.703412717473801	8.370262846041653	8.359512101965635	7.070622492191663	7.620539978052939	7.896015177432046	8.37847327386372	8.041858542113019	7.9940667454985626	8.303182394122096	8.169958473507567	8.18438086890331	7.758705646957423	8.302068613828448	8.590946606706066	7.730158925797191	7.469721673990983	8.551410729047339	8.350614038880721	8.480199609987745	8.14317779763088	7.633421728288333	8.028312488085476	8.18111053076294	8.075433167719089	7.771237906551416	8.273255974956644	7.999104851906635	7.889694203043611	8.366488334372942	7.93462743984977	7.707931701171885	8.47402229102331	8.25738813421603	8.281548031745082	7.745131930645523	7.763370392149631	7.405204284498644	7.84127930819517	8.067636427843805	8.041770436407951	8.067456878864146	8.069298937166904	8.446940255541731
g142	8.11475137594396	7.7331385073594126	8.708798031870995	7.679832196938352	8.57931785324768	8.534750303118733	8.05701798698525	8.74599654465083	8.663817333225092	8.51874955048365	8.570631129519791	8.391003450623222	8.365919612977303	8.5394263397941	8.370306220025336	8.219822962311936	8.19774856859488	8.52972622185139	8.641089550086148	8.191510603523739	8.589069092863083	8.620678565379594	8.064673074721707	8.251233657236703	8.308338904684097	8.878631447250989	8.239695672451662	7.777010041302965	8.331623567288439	8.85160424821141	8.916145743188695	8.59255146966093	8.503240995045836	7.947187394113573	8.716908335409833	8.552980893619141	8.173446988722256	8.648595077790791	8.549756621371818	8.413467005030366	7.937789087571438	8.546996139599504	8.749945371961388	8.287490753387521	7.879968582934446	8.038166363525896	8.26508707354229	8.860584538465595	8.237382801288465
g143	7.578211087821917	7.517120857601928	7.853681447855148	7.933035813212858	7.509882327402147	7.815022389027974	8.142299082389732	7.866393576808406	7.699895752227663	7.523240518955028	7.881260992746707	7.435212736327853	7.514562686034127	8.11225062302777	8.081861634210737	7.023124646660138	8.153949521147062	7.855845500074888	7.615589127964826	8.1954309377478	7.980080758420384	7.771194710151725	7.866106747236884	7.063285793771109	7.387761826544072	7.929878865299896	8.103010725952254	7.356696119783512	7.720429847734501	7.777540292920824	7.404666679835733	7.672689607588779	7.504882982211467	7.818971069809651	7.396892786489038	7.827735498551148	7.631854516615724	7.9431771756620275	7.748368318908426	7.794466982118438	7.678659994657102	7.729341520534459	7.498159648015825	8.211647301090526	8.053261932925112	7.967930808882389	7.6992396919050226	7.568878691185267	7.874699157712254
g144	5.441658305754099	6.429189646117348	6.527474989144733	6.639867326247614	6.423704653084618	5.816111082315554	6.256688681661338	7.064542090099319	6.754860570896684	6.336418684015743	6.600675283141602	6.32744090830882	6.659773925557878	6.7068960988086666	6.1815257753490584	6.727850625535041	5.638206672454587	6.725022893822235	6.443432522708145	6.722964569494239	6.763613073024074	6.871239312188997	6.480927048229603	6.423221212507469	6.564258187948313	6.231309297614302	6.589882861340148	6.326684203463003	6.51666284095131	6.734485166573328	6.9851782457211025	6.230474169131929	6.4658561532185495	6.695686957217175	6.737866548158323	6.197969087122876	6.746537131448057	6.276842187333771	6.192647704271087	6.625159221148457	6.665092172272469	6.757579242326738	7.007348010074301	6.61096729961332	6.535060629473476	6.49969560137645	6.547987916891071	6.603039984778173	6.751568873779352
g145	7.233498515168268	7.277362109199095	7.1603333698617515	7.182017414226028	7.416509734724531	7.560051701748732	7.689449062029347	7.74255866065563	7.580811179005602	7.178836136523844	8.049119657354565	7.534838536714065	7.492052600301933	7.744146634640155	6.933204784623203	7.495539655539058	7.57343211147242	7.3978939291894115	7.044510926827329	7.503545795091531	7.807756999779472	7.881395731887916	7.654908749938753	7.46087622849347	7.293426664312266	7.7270838022339206	7.445323500374502	7.955671981744293	7.36137784089386	7.624313321171412	7.608336151175709	7.871688383459882	7.832467944990835	7.700768905303601	7.478188067166157	7.508690051664062	7.29435722265891	7.693238978247271	7.446457317686292	7.178692270216999	7.134842764166411	7.560599203859873	7.363119147706848	7.544446180321902	7.636383175432034	7.650259820602535	7.826992363706873	7.615389110648185	7.832147139576313
g146	7.30990499168539	7.923868681602857	7.986152159939467	7.621252793012971	7.602403105667427	6.758487481990887	7.5537389868633005	7.311695615323397	7.619557339514571	7.295466864774754	7.3471137497973205	7.641005278940558	7.429850657661006	7.629492675639514	7.866957367793135	7.75739373594563	7.90071134224183	7.985266065822277	7.501484543501743	7.794063571630327	7.67005639902032	7.927887306686241	7.476908270643319	7.621960294118247	7.568734133010752	7.715324400322567	8.02151596725594	7.376191825622527	8.215743484759788	7.704963637559969	6.959275205985966	6.995617943569433	7.791660874836892	7.534053797832693	7.483102866502928	7.655671877503942	7.399867756744464	6.867612366601713	7.873703980365276	8.062480720101217	7.281709147096775	7.715982993656061	7.438164996873003	7.708370040095406	7.937875427934209	7.497831902862556	8.146348493667329	7.414967247643919	7.620325204258475
g147	8.079543345139362	7.7396068601267185	8.12367399638557	7.428954352140091	7.606098985884325	8.100181961503754	7.668280445994358	7.837852541664297	7.881505528235874	7.303605608037826	7.34878494204222	6.507844816077349	7.7394620584345155	7.43102068153434	7.442603412787705	7.480591525575422	7.993755310905036	6.2652651547483735	7.403094762324484	7.554367256262692	7.88385326434486	7.652932655119711	7.915296523724221	7.612751963316609	7.712202749558537	7.7536483564602285	7.354790285345525	7.636539590319033	7.80542791852445	7.673456173044442	8.123125855217646	7.2950338234947765	7.717475276555156	7.593438150424847	7.965240516653362	8.075732120706332	8.156457165421775	8.032314316807085	7.576252161389497	8.111902626802062	7.109733471976436	7.838401257139396	7.339996181914827	7.874428877711016	7.850003868966937	7.854390479858765	7.6553254069209	7.862648389810238	7.455731653499836
g148	7.497822009683073	7.28983330034462	6.62378655714538	7.03637801249479	7.286612237862292	7.2782926531324525	7.383091096842003	7.361836459412026	6.619022667750295	7.637744196671064	7.336307267305106	7.21206859969321	6.948405689221593	7.25429767265509	6.753182784668613	7.11445273542136	7.136833505802491	7.504800709323509	7.118069521830992	7.160225092560464	7.605801679139041	7.458659002507014	7.322830639943743	7.400741919848163	7.1972367135672695	6.912326946593269	7.397588611836246	7.707921997889889	7.47219660800329	7.633885802006092	7.7893920210461065	7.626366539792437	7.466860045207576	7.569182069157904	7.386430196192141	7.70694874562452	7.609626297608229	6.946187938185766	7.206722273217704	7.56504085110239	7.258651423693275	7.556389766841499	7.175831916191646	7.711740398304328	6.328737895384035	7.44523498559381	7.622415721591104	7.438476838871396	7.343414622554563
g149	7.327185938482554	6.864445131790971	7.3559344703957406	7.719469675007668	8.184044295620744	7.618003769357475	7.801974052352863	7.55474833680459	7.286042910302821	8.05180188223612	7.029091704900813	7.07909667466211	7.32367464434728	7.522606180576688	7.441377729938559	7.953537497331215	7.961707208691673	7.2808719143611125	7.471995718690686	7.755948782621225	7.855938015482032	7.834371276299751	7.593703375263141	7.339668006852085	7.217990811267263	7.462211147856151	7.7656513425319735	7.695933941025241	7.839403209414135	8.167665538774635	7.869671611330381	7.552123763419903	6.868599870006632	6.854709707021125	7.417156850679815	7.962404051329403	7.5530106664843615	7.517939940041397	7.531224740238117	7.275456935430197	7.488757083598447	7.2601754887107575	7.69115289741915	6.883676374650577	7.074140807217425	7.592744056051787	6.898207800866442	7.804877304551126	7.903397539165375
g150	7.036698227465479	7.805179100233863	7.824820293855855	8.126202275248254	8.355337394223728	8.214805094043808	8.065460348472554	8.483792273176833	7.83239176725492	8.048983781967035	8.110220745312272	7.814781440360685	7.59922943279533	8.319715904076753	7.692942496663804	7.476196200661308	8.587379371785781	8.219261536121966	7.7606542454744325	7.4108225844034195	8.259748026633513	8.527891877581768	8.316834431483775	8.64993843167745	7.66513973589771	7.843918877819438	7.429536534389524	8.210391112819421	8.338064143328763	8.107212077720872	8.39988706122989	7.574894585156211	7.698679262246014	8.189648912300095	8.414707896079365	8.18641938653653	7.6825507048992066	8.426609790567344	8.129884533489953	7.693873136152016	7.95180327643887	7.898794270281959	8.383027798235899	8.225718942125942	7.929755972203042	8.188644952962408	8.08303823491155	8.33148937063859	8.187401175463124
g151	7.107093639235296	7.977741767423928	7.506202282964059	7.934442497393705	7.958704042619753	8.043996040270006	8.136813545128003	7.223351652658398	7.438290865933977	7.6599854406175885	8.146974136399434	7.614318007152054	7.426379553380904	7.653470348652963	8.082211573466145	7.883826616849755	7.786637172131082	8.033741516434917	7.537351445441276	8.056694340874103	7.92835745196604	7.9046804189784785	7.829169829453065	8.418588530064195	8.299441691601748	7.940058546552817	7.745386972121283	8.112392774304249	8.044595999234035	8.191516592378399	8.113389721707582	8.10614923566311	8.661561581549403	7.76014978695956	8.179678772520756	7.7524541512321425	7.454043166812722	8.11973904842065	7.867170436265894	8.448325855695956	8.10829297725018	7.829083892827774	8.183222743204428	7.65937444685898	7.477059039883776	7.728165305618753	8.160487432889258	8.120450691605274	7.88887585685361
g152	7.43991559098018	7.631072368258067	8.234519061817007	7.316993254935941	8.03129053223592	7.066534987025992	7.45627599072767	7.516922986209563	7.415734981583181	7.789157245479002	8.206076039538443	6.664820273965281	7.535857035660005	8.109736847970503	8.209909139976416	7.875816325275932	7.987335302819195	7.809034926957165	7.713283742198783	7.369886711300654	7.840388714820049	7.208824986296689	8.043532790991208	7.724174906465728	7.8184374867909	7.88773759080897	7.452259314845926	7.966163965886811	7.596343548997862	7.262918913228901	8.090105348154122	7.863257012564685	8.232742763341584	7.008622828717334	8.009663824957961	7.693132880495102	7.950960280506902	7.870413353961727	7.959154321648961	7.67266673263981	7.687197966786692	8.199655592895454	7.8891346009808	7.658741484874316	8.075700288596549	8.07287686605394	7.794311711563095	8.373105759379296	8.199635059309571
g153	6.623950480076956	6.7535654756226355	6.748707904031935	7.194851669104644	6.444695147651044	6.873715574225279	6.618960465960274	6.540938065038315	7.0233827261353	6.505478946770549	6.935938298112995	6.76208440055144	6.459598491502051	6.8388533516804255	6.659233259086227	6.546527114196442	6.337563674771261	6.720014742966869	6.558569870035204	6.978021245898117	7.016725028055136	6.67939096018343	6.917603529051018	6.743061837228404	6.0286812820736575	6.703478816140902	6.744114838069179	6.7394991486061855	7.188977196499737	6.766655743936488	6.972874470445569	6.980865622184764	6.799282952466584	6.366101748704526	6.325591167646418	7.235079461608135	6.610736072105272	6.689169167716641	6.669889828236765	6.9783549242392855	6.961571098806303	6.6861922912041685	6.797602620715999	6.232239972034588	6.891847934799507	6.679823168455123	6.902278281199466	6.608411678858978	6.642706441589279
g154	8.02076391720404	8.05609588773723	8.141925398738072	7.571527013031901	7.579523258569105	8.109438328648142	6.961541623991049	8.000186031082546	7.961871312269289	7.84509091223405	7.494856112651458	7.729761722621994	8.045812896650052	8.04589918193468	7.936277656265571	7.54420281758257	7.950844399042445	8.184177892489183	7.843742303292711	8.010625189967968	7.2633094348272325	7.046828339044711	7.35999052150452	8.028750332150665	7.933210282158386	7.649720222451423	8.138442660463594	7.9801154011701865	8.320773285586084	8.1513823364213	8.088457837881169	7.679165870812166	8.163837158010407	7.968227175013616	7.737064293377576	7.958741012555429	7.830905128999947	7.916655040880007	7.24551512790994	8.097463122184216	7.961672104172654	7.930655157468036	7.713858171749394	8.088255707536197	8.117327708631372	8.041518128772797	8.106059086948392	7.49635916334041	7.59714269402108
g155	7.873543724258996	8.149527779500746	7.850744252009316	7.7614328822522936	7.365650691935158	8.075142414093728	7.552202726914432	8.128375038648244	8.167211893643028	7.253517248125306	7.895643982255393	7.662268461583771	8.006084342741666	7.8602663996086415	7.747755940399686	7.971031201508505	7.649224874259841	8.101480673410888	7.717444634947715	7.877237579437515	7.356178795666533	7.789543500783669	8.100372974806586	7.304259498669156	8.033309131919202	6.746615781711628	8.381655644686282	7.656623878116219	7.622449286297336	7.907386835663175	8.072311034393373	8.037528333544042	7.856980359921469	7.882643304211452	7.636971160355665	7.763196985923175	7.810754449261977	8.166697008585636	7.307237788126782	7.5534717754321274	8.088277649079009	8.03370847173246	8.10633011546381	8.018380351469355	8.027035291290524	8.235086316866767	7.860306604830906	7.461218678500307	7.894815186494694
g156	7.426992546518634	7.090010237659194	7.741533118882236	7.721048914914061	7.436997696629119	7.586436293194124	7.992333119911624	7.200462525426354	7.5003572809267505	7.118268004601507	7.759006237954407	7.4805197699883355	7.59805746791612	7.690052604212209	7.892664710065327	7.580608587519059	7.4611033355193905	7.353199816213788	7.854461507545593	7.037390814019419	7.456739091012719	7.584421305005975	7.222829758268307	7.277323907781399	7.401247539260048	7.44352689836899	7.446988312579198	7.364275302047826	7.363637450991685	7.4206539955651065	7.802540456272926	7.0629522570437215	7.0514763995923735	7.408018489521527	7.323413917460443	7.77470949637309	7.599083657538444	7.933228472990429	7.77917863810725	7.5236294382407225	7.920671366936628	7.610554315056871	7.424220946310836	6.671048168652055	7.635867971098397	7.5285563773828015	7.105230406557849	7.882414809558368	6.936186669362162
g157	7.745832164253308	7.616907691286754	7.362164410246318	7.4706901254776135	7.118612527563185	6.867261776444894	7.4103806374886965	7.533238563169789	6.944992819999689	8.049126085866487	7.49640903965098	7.2710493020143465	7.9266227536682905	7.291048074832841	7.269949126254169	8.043757457328091	6.838176442048093	7.406077967127456	7.354974953634086	6.5107280377128225	7.140470822883032	7.930278993906982	7.254283457941941	7.1955155588823585	7.687308579826093	6.614565108933423	7.718425360791591	7.707487657734302	7.662609769594668	7.635228527730605	6.895309193518989	7.401398368591566	7.686752458189477	7.878116001937974	7.605488826151887	7.721000028575329	7.532710667225653	7.3997576484533285	7.391469532444905	7.7539935033412135	7.278850563592319	7.538187187405199	7.001149001421617	7.503472732872629	7.471643590909797	7.475620462914038	7.365069271862197	7.740008477077883	7.305185459137935
g158	7.664763400180324	7.34818679995436	7.929651277167993	7.719535510337377	7.315280942081087	7.33330256729159	7.921042270927577	7.2302697823295095	7.356234682921133	7.6125649886030216	7.705357869449419	6.962645342378004	7.736386024524968	7.578498403314505	7.528242722502311	7.521595946579443	7.379208724208978	7.708970527315774	7.075011564188323	7.266168526601531	7.302237429731038	7.320086016275204	7.415619739780085	6.855160385495991	7.140155883842688	7.867045403188328	7.203407281751159	7.314997200432938	7.465430058461418	7.482072405242267	7.385655754890061	7.359742551477599	7.3180845404338	7.208058773566455	6.655847173644027	7.655269979374419	7.730459403581499	7.255581632572684	7.60684660657877	8.12074531497479	7.578052068615309	7.314072881085033	7.105914181362585	7.828416281327078	7.608986729580757	7.670095114381387	7.137387314144198	7.428400823634445	7.336002516884843
g159	7.470362072903088	7.625437472874585	7.790315878669406	7.447735999482059	7.432893711542898	7.8541302917256255	7.252274342101599	7.6079637865764225	7.189108266502427	6.470899754939359	7.256572758921081	7.771082630851816	7.504986793137583	7.502503119329536	7.190606857170371	7.807050331734187	7.033725873192744	7.740345257330774	6.912021986492077	7.4586205342153	8.166306827471926	7.169123191238144	7.6652942240747795	7.140484423438306	7.442554402417349	7.214111605002057	7.4628350116805	7.815747045039505	7.754759607931246	7.518952944364494	7.9262698035225005	7.344794144383007	7.323609079040603	7.939377760467305	7.896959921949292	7.665690428474772	7.414017259201131	7.744129466463159	7.763562658759376	7.723934659546476	7.690972356223406	7.644651786424861	7.568140009291936	7.7687225640637765	7.026290092914658	7.384616859854687	7.50663818423483	7.568875808662715	7.787273080794662
g160	7.248716123386893	7.724751708446279	8.182847211950012	7.889621361181248	7.227848247742901	7.841478177081691	8.002202836443859	7.839524398882675	8.039191698134584	8.220014969744597	7.182967563872951	7.284669736628437	8.132380450403852	8.154149149419975	7.964794839517338	8.108025855950999	7.906136864818251	8.211347222900098	7.558551105669567	7.541329183706929	7.214636043485201	8.098407291250314	7.633240371278204	8.045544796131196	7.554438891965009	7.866629030478119	8.430348275841848	7.983950945023569	7.537174170216993	7.5125424858337535	8.317339141138527	7.400521926987698	7.8945037174129045	6.946598006439838	7.941439621829009	7.492393695508696	7.996985464890124	7.896751277720119	7.955738609694946	7.685421015304627	8.344140733471104	7.66142679272265	8.113721794353472	7.860213815697907	8.269663301595	7.784784627240171	7.48467961650811	8.463643662597558	7.54968475472101
g161	6.585257760991128	6.889871447706508	6.699930315600131	6.825784936550543	6.871325223069115	7.057582205443258	7.1208384379236564	7.0754743828906035	7.246815407380224	6.582349072463641	6.917313705846016	7.405096921677919	7.294361605450561	7.048517334267953	6.614459805560913	6.892407737386344	7.131254872916988	6.859302540315031	7.110213163247664	7.206401116556755	7.042934264995128	6.675243776392621	7.00258219099547	6.947844572732135	6.890596764107915	6.940940595634884	6.855054777949986	6.45870464265933	7.201114796182849	7.190921572627723	7.271355070749147	6.872442516949364	6.934916236329617	6.883975396483964	6.575778124523982	7.046456244551836	7.071550037650951	6.845166982169366	6.9645628387761835	6.91344337357175	6.823631730209763	7.060490983986206	6.908354977465632	6.491343041199045	6.972777042005539	7.2589482332363335	7.1142607368414295	7.046113927001987	6.7462209609865695
g162	7.072932081049213	7.119686696262259	7.071225879473307	7.171504859501756	6.718325455813175	6.917955232996634	7.193364433809213	7.002068360280672	7.194855698040205	7.398254801512942	6.656890789114645	7.330297490469716	6.9722443211272855	6.845882905246417	6.6128870807889175	6.946294001544641	7.059288969363003	7.3007798819396665	7.510778224868681	7.226171042281872	7.0278446885992665	6.632768944366697	6.775362874213965	6.523188375310543	7.238167752165995	7.055920554499273	7.04071792092357	6.6304027843175986	6.86582466982814	6.828262960908258	6.899009190608315	7.153363349240397	6.981629016285603	6.948057494888325	7.232885570700406	7.452323984150215	7.0786541676961	6.927231456933989	7.161798199313235	7.185091891224338	7.078458673252437	6.677104113171118	7.382841921772432	6.24743491084378	7.035354806603904	7.208133749713885	6.114628268617372	6.820929570614848	6.692568151593093
g163	7.535933826370019	8.448391194026975	8.354496333177899	7.526912767743226	8.159941744838376	8.063670257962116	8.243936834743188	7.385473624577403	8.125895343983954	8.277518445163727	7.90131887530282	7.982315929270537	7.487163231534838	8.011439341793976	7.996644880552845	8.250427592401696	7.742746438647919	7.46377403423122	7.563358166775566	8.055331658456273	7.458178881196997	8.208562470829804	7.700885433831268	7.776251716687227	8.196873663383375	8.488621516106452	8.247255876757476	8.232360247283461	7.685585321681433	8.01599184861866	8.17971975067119	8.413488409445318	8.389850304452562	8.020180814755443	7.439644675935772	8.022462023015713	8.139705480961789	7.971469343976426	7.968255402400862	7.784118618747713	8.063995836080922	8.258994754101405	8.152109220474026	7.628332600601009	7.653321136936127	8.153325822885817	8.19412304033819	8.155699375776766	8.336184586921618
g164	7.286982375706896	7.350505447288168	7.644404878053616	7.42561791008743	6.936595410705546	7.393729399413946	7.483798162696549	7.3517651193150995	7.482316380786926	6.511258495758483	7.223017999132434	7.574587814912376	7.705281766850749	7.295878306363919	7.178872882291436	6.862573860980178	7.17790890962067	7.435249978054629	7.382583559023128	6.97418783210195	7.336067716618661	7.215958163701216	7.433601938711045	6.947167883373235	7.143635054457619	7.403968493964575	7.767880186404704	6.5060556700349235	7.45386803227911	7.215314034750724	7.36764432508951	7.201066718965666	6.860922419307091	7.831627657468197	7.300304286152798	7.29670063565792	7.296703701571352	7.601711970622628	7.090097370026442	7.7115431013443425	7.431013215761368	7.306535107091955	7.033113403706032	7.605464651684947	7.080693531734263	7.65671597927416	7.384050040991254	7.791597668312952	7.403541669741424
g165	7.566772701156397	7.700577510820143	7.761275971333259	7.38524910998947	7.37894827544408	7.671903454791216	7.053135902207359	7.195352983198972	7.235657838584473	7.475152438911234	7.953014694303061	7.36849761635002	6.978115488904471	7.590105599027016	7.408224979944879	7.1252374106176966	7.125604912520961	7.089147204420946	7.333016256557395	7.287245771721508	7.3158689685339064	7.226667732074733	7.501718963851979	7.631030037675947	7.4644257156942615	7.182563972208416	7.594762129913621	6.962783668645558	7.568836317801144	7.257797645121455	6.96177262793483	6.643488926550278	7.858383924715715	7.392731091916237	6.605154811174834	7.136467350820962	7.215791706346551	7.040609929304624	7.337079638706296	6.994169898398207	7.356454514838641	7.325690612234974	6.626397856134805	7.7606733316807945	7.458247475635805	6.756292533206923	7.6985208877724665	7.054815984459474	7.053886306704304
g166	7.177650765004931	7.679025530606672	7.855475151288927	7.566622742220882	8.47883608733936	7.308195361070513	7.812163174248918	7.747713694702449	7.761597856031302	8.196259799795165	7.924932542879387	7.939630732428475	7.804316640631929	7.613544600944682	7.968999664319782	7.654966050950498	7.838813449124057	7.820783881793992	7.9443953451489975	7.98442569798458	7.568448742236922	7.631253839195765	7.8610838336721995	7.75044737948525	7.584501835150596	7.913092216255292	7.4258442573589605	8.005633772207135	7.763190962406987	7.771639286024059	7.786145650853882	8.079126896108864	7.956435777052282	7.571977508382671	8.047216400399321	7.592812011585887	8.071428972173404	7.562432608385702	7.239752954154199	8.269206988955158	7.999232618847087	7.3010813882325225	7.856452149256506	8.192369246952163	7.499946275063207	7.58766763246964	7.937955858747206	7.726028624903186	7.947551881303623
g167	7.854062923099428	7.276819472588643	7.594640430399686	7.515318890518221	7.616283166525378	7.66326848659905	7.320043257010052	7.102131290856055	7.396845371076059	7.45554793954236	7.452521139653472	7.18950388240288	7.087453346736953	7.552188023948716	7.513627886380307	7.3643091126838565	6.94210277758697	7.6509536237655995	7.354630829934042	7.34779660661567	7.278551252101975	7.425742009524107	6.906545296843795	7.482136522509609	7.618633995062776	7.343843183499027	7.090970880900455	7.798574828167155	7.771186115123951	7.379967026957525	7.811586677258779	7.2910589498463825	7.449691603036871	7.314525483041667	7.988954480601348	7.5653715945400934	7.546977296109768	7.074719601991459	7.475804872793234	6.6130276672427755	7.284161668278749	7.679673271313334	7.46596055268702	7.625888694704215	7.7431346159328704	7.71412726525435	7.334764453488203	7.460079043368579	7.510447826509434
g168	7.298257648985321	6.861002894281564	7.440348166652969	7.33616839480898	7.413870129058543	7.434773609438517	7.587253950238106	7.555590259860855	7.172810701212775	7.173245234977555	6.490253027802145	7.607945614561718	6.8774112794803335	7.370883822572552	6.877778228022704	7.147976001030274	7.65665972686125	7.328921082316285	7.523411462711196	7.195026326706558	7.572162489090945	7.313510505419582	7.1248017983645635	6.585253485324109	7.198460925754096	7.328484361966167	6.971136540274937	7.193715364788365	6.614680381680686	7.541104018490116	7.040860036005689	7.1138109156109675	7.604672139669081	7.482298470742922	7.529378410261559	7.449915413843063	7.020991393440801	7.410138988643775	7.126329490540303	7.091908460561169	7.023733691252812	6.989600462163466	7.151362687033448	7.285641801427352	7.2151048209603665	7.550096672602516	6.81448361258648	7.030889802964923	7.135623482454644
g169	7.6873334202771835	7.793101821168473	7.965744282109692	7.484335798612388	8.130303848178066	7.717129315162561	8.204586064543726	8.00678190652214	7.274622860780649	7.960826423580767	8.16094016976323	8.052847498029907	8.001432210344566	8.059742288458835	8.066927405277722	7.800902223259111	7.890248912398252	7.966926089900062	7.625947847263796	7.743187768100126	7.796637770014738	7.3467000908499625	8.112840204267991	7.359798481022611	7.946900289396565	7.740748822025254	7.976344729801868	8.23271961569114	8.016736946474373	7.937861189040984	7.706750381157596	7.774402952980573	8.08978522891616	7.717813933738013	7.350401899877997	7.630438653137643	8.014264138960872	7.989953013880065	7.961379421022661	8.140469548301478	7.680872802353978	7.794012250616056	7.833094259836471	7.861841591000096	7.679446633666415	7.4820262642823	7.67752697688983	7.290165598262293	8.117984849471652
g170	7.753309737015171	7.642945659075799	7.428787265843999	7.947465976732259	8.057622825206877	7.805273909884433	8.021399855255662	7.535653116366836	7.697494054789755	7.671285840537825	7.687155490591092	7.968801670087912	7.084622252429509	7.251727685997164	7.400102034610451	8.021721119182216	7.568960251235287	7.816935134778164	7.6459601220760955	8.222723428155065	8.373505948952571	7.896712843643129	8.195367958724185	7.563115589816037	7.894265730720249	7.06606346825709	7.903731979206786	7.710587731997419	7.666315152588943	7.241764892868481	7.705952855684994	7.761313254651324	7.477352820879631	7.845984293825478	7.687193690080967	7.613378869456719	7.723361739331224	7.109461659497647	7.712707670953501	8.148995296335242	7.804622171113613	8.229163615110203	7.258720735764356	7.821233245119507	7.797510230214373	8.172703209641528	6.529297508567525	7.781073788821913	7.5290297950678085
g171	8.135817219836733	8.60562253587348	8.549576491036888	7.817041465306074	8.46975958944452	8.287952159959957	8.597099196071111	8.345943597402702	8.620919389802607	7.490360348226237	8.148125673275327	8.296778062784218	8.014095194909682	8.136766764768305	8.287635198383185	8.619293532438304	8.294034223089369	8.336614390604757	7.7679525476907765	8.740635009560759	8.589471868857853	8.52208753035649	8.594521448685976	7.916766437525157	7.95317480931414	7.952843047103934	7.619267859686584	8.493711695150704	8.178057191837299	8.053837857450858	8.600431310267037	8.373345434878209	8.416569429641967	8.461483657604385	8.379142682169428	8.658415500204084	8.37655291904345	7.535645461078075	7.898560963746859	7.667928146717623	8.437121751366684	8.686821980834337	8.169022528851194	8.105230684764752	8.509855532224226	7.98040645814611	8.348838763827048	8.67432259391987	7.932383038486276
g172	7.324317525148718	7.805020242875883	7.417599698023991	8.17233545972014	7.906010861100477	7.920701663379519	7.962015733676401	8.234139224361355	7.922939158383601	7.807227061962171	7.678490383882587	8.23713518317535	8.172645825138114	7.771023299973019	8.142029436280657	7.548813762343919	8.358439462696609	7.8614261202392255	7.476381085455806	7.996095342436757	8.006023332473287	7.789730735600991	7.997102627559133	7.960300720129944	8.16364943744159	7.785700867310926	7.0516389147416065	7.749556482313567	7.823836663729978	7.476198849059301	8.142855371042366	8.13759293100562	7.294782277539423	7.723156740007876	8.121473984981881	8.20366728505008	7.50980036760898	7.7128862433057215	7.213732230546514	7.552510804944676	7.778195629512416	8.085348175448443	7.657690177613594	7.870075850331197	8.061695583620619	8.294302008202644	7.631894195633947	7.756213874317871	8.011208343334333
g173	8.427299120714427	8.198671743565626	7.701292302072127	7.8205725128431	7.854642011441729	8.237118731298013	7.803827218299636	8.155693073366162	7.976940613212648	7.558624960127802	7.921869981225782	7.947833825691919	8.037280794845769	8.158309871521332	8.011811305947672	7.7619338350191605	7.530768972956832	7.6160955062943145	8.198844052509408	7.327914372943386	8.305950588292472	8.141660868831744	8.180749626425598	8.217130005610947	7.728453357355437	7.675963244601788	7.662135850380746	8.104279793972548	8.127329446154588	8.369128177504024	8.057106863944599	8.336883644220189	7.939734521084887	8.16069338782115	8.122985007902768	7.669839016506617	7.8243134172991375	8.162022140039069	7.921838541074322	8.36201577077486	8.435742122372172	7.6388976531174295	7.690535912710123	8.179128504766615	8.01048906347089	7.698843771268302	8.121911640460802	7.477709915916937	7.77449239293554
g174	5.914660347478945	5.778160756305982	5.4942672281107985	5.850387624642256	5.743712958326197	5.610271097954907	5.564527776896177	5.686544629520035	5.791476135524808	5.682880286887395	5.758099853988996	5.413916678630225	6.090197593390845	5.340230444673688	5.528212677930129	5.622872937702289	5.652833545455684	5.867875490090384	5.730465592636396	5.889190813318609	5.621961488909084	5.369188392132586	5.061203532414083	5.915124719132787	5.542979823481215	5.68561501535698	5.678462747293527	5.820895307592565	5.8746808956661996	5.465547408435089	6.455507037938864	5.313996774613313	5.869196802773246	5.3140960792495004	5.523088582242712	5.543219333354465	5.182859212466747	5.734944467601077	5.8943742531880075	6.156543696287116	5.486680510817546	5.573350852367185	5.57758182664474	5.386012299173175	5.601612419820283	5.928894050296001	5.804904555979221	6.064653558072182	5.774745491211141
g175	7.888489212837059	7.9222506391429155	8.071557350209169	7.606162607291827	7.972824677291128	7.534040993492329	8.062611994731084	7.895988392470558	6.883172629627643	8.333196878761054	7.41782931959696	7.779156260862178	7.776576817368224	7.665359188627922	7.9948661454504935	7.838511165898699	7.170338239878432	7.315014181156616	7.134336852076723	7.599818024885584	7.899345950888	7.788578943491405	7.258860208283896	7.550018302943952	6.720045850983658	7.386068326585449	7.838062180277149	7.7945752919860825	7.640113806061141	7.312598503664051	7.2627081632587345	7.846173649215319	8.159178848094902	7.509152842643502	7.733718233842823	7.762305319560257	7.613253579536742	7.2363617409187935	8.186733478230215	7.6306520585574	7.1697244638551805	7.739764602984671	7.476596052640042	7.946747912148762	7.999813371719045	6.794850685420097	6.204027683113155	7.722194568520056	7.586017787960422
g176	7.746778915003526	7.368691453001498	7.541591895720279	7.938872676622681	7.629538888755633	7.390835648968019	7.38156423890779	7.616560932961432	7.638245071638875	7.656092004024656	7.795366334550156	7.033764859205897	7.568862470736877	7.46344965053074	7.444653676368907	6.973425431859177	7.57947142110758	7.9206823079807975	7.505041866335078	7.206643139870459	7.687065281280496	7.568419550532548	7.603860122044811	7.603576194766548	7.606083260916414	7.70689687386034	7.496097685960024	7.696025631302141	7.397204914324338	7.5602970821965085	7.65115468658307	7.632913068885018	7.491304921586257	7.595720925951751	7.20625592870335	7.350796377027525	7.580939787617374	7.780680526763278	7.6099213471183	7.8029187239523345	7.697615968543193	7.787265828037377	7.976491062995948	7.753857619518744	7.581585766320624	7.862181025573974	7.834562725167811	7.407110809490453	7.191218437011185
g177	8.540640252671182	8.014043887403849	8.477358916770374	8.054694866261952	8.822660216765966	8.145954972926052	8.25970454396636	8.095653067373195	8.334346892072709	7.444939286526949	7.812775877600707	8.205238572009888	8.029726502606453	8.082293398108085	7.993211929158449	8.288912303855403	8.542171234288809	7.320127298711155	8.388354546036368	8.000421818532255	8.423236582650459	6.870795332693099	7.958999642326981	8.438424660408801	8.338017601456967	8.468233466881587	8.105097337801084	8.294157563997503	8.129060864304448	8.596766957127866	8.417818475777993	7.903348697368578	8.47271738521677	8.15052423262702	7.847072513915146	8.346191980767424	7.378672632612667	8.272540485687633	8.210615043808055	8.630217371211094	8.753043760100637	7.771382204068384	8.233693848981488	8.310530656140207	8.147451287695743	8.36896279094877	8.262603902408278	8.107498340812171	8.417659225513628
g178	7.671662462189504	7.064543185794311	6.769408344751078	7.406924170372289	7.407782762403585	7.152237623205286	6.878391066040075	7.336647672557703	7.655094176082145	7.419584294333628	7.265031119351434	7.404714197044205	7.125038689476221	6.782514131899675	7.828490946495891	7.144898755292725	7.766716843061468	7.42329002329402	7.031590637952739	7.409862484883611	7.579836448794828	7.10767802361935	7.452724722084838	7.142625544863587	7.154904282682648	7.599244219567986	7.390339682730606	7.383302875150057	6.871961971035787	7.018924277591324	7.231218329770132	7.5575382163370355	6.584932156240824	7.525094361536534	7.197352995418356	7.395202987882493	7.507541206209705	7.7987617046966955	7.542207821758837	7.592321128418211	7.812099569406594	7.007350432487396	7.145796777422199	7.321597479921766	7.597201781025857	7.823420372462474	7.201262808648257	7.2223790821905	7.4602172749512565
g179	7.954194537383389	7.919499553838667	7.878277130970878	7.897263135467483	7.846459192971262	8.15447310702772	7.46942740666671	7.865873538691005	7.615313045304184	7.5060772287163084	7.218163405144063	7.806551590113865	7.787147257791489	8.125509192337436	7.690425097131682	7.5369215001735785	7.554635073788922	7.0418487367496345	7.627268793566257	7.528371919190846	7.902624649327824	7.843553485684755	7.591167649440605	7.628279143864645	7.661623031646379	7.338433314528228	7.898734577476027	7.359271053577567	7.76192948420054	8.016865967703758	7.40863279151608	7.453889054833802	7.838714379962015	8.081022510968069	8.16266751833408	7.275137998119025	7.5295315708571895	7.8936643836069305	7.905145549849866	7.533749034763882	7.547576606901379	7.362527139199534	7.648566462758217	7.71551209505315	8.149603863950727	8.036362358034173	7.541590246787402	7.29236003941907	7.928463767354015
g180	7.652815712964473	7.473378558194372	7.488427492361491	7.854244430787449	8.104201548756814	7.604759939196497	7.904536042128508	7.742608048798717	7.495119079740096	8.029640243075983	7.464757838588418	8.184283771534421	7.435502561460229	7.492608437673265	8.12394539113604	7.6629141379562995	7.907037247368809	8.251756329348188	7.696740966910551	7.441379185645669	7.787681819498943	7.909409326197756	7.134167048024884	8.148827029230624	7.854072674895953	7.853625881154502	7.903241616570045	7.3404948137034065	7.902304402412931	7.845850098053435	7.788031157995946	8.085773514873791	7.71948800960368	7.810747317071891	7.298638391821256	7.469088129382393	7.980435537490883	7.940481404621991	7.6157512546198305	7.656308677634863	7.370811166549229	7.475030328551535	7.4671538747496085	7.892281391892073	7.865724837150436	8.07352162119855	7.580314966075113	7.7449472929860335	7.535608328374517
g181	7.906371716446645	7.804679005787952	6.984202849362978	7.368972814538951	8.01552440561356	7.642449028596165	7.6426276334998295	7.941954087408708	7.5773608797593335	7.835966709588142	7.900841419318679	8.093490387989114	7.4173249307699285	7.970251342588656	7.737980976307086	7.701331732257451	8.093434369541425	8.107589654752276	7.915490964345981	7.77612830151172	7.408444821525583	8.200563013759847	7.707728310849417	6.929029613201581	7.531237102000974	7.931146070372396	8.279526782940003	7.751711352734605	8.051399259905875	7.807099958692538	7.819674603289914	7.8825199639889885	8.255387008503378	7.483216803149563	7.679409885868788	7.788448537552451	7.988293424110653	7.925254579910931	8.181725192466466	7.800513252455154	8.087766434596222	8.006499727541401	7.527430222619248	7.603608842934548	7.633037794225594	7.909526260689113	8.233439201370908	7.538608050874139	7.501711775519466
g182	7.161853554417563	7.204700824967666	6.808861271226675	7.084524895787883	6.814694040923842	7.20763898937887	7.336237673919402	6.473073914394595	7.214754771983305	7.176711959173835	7.407661660356427	7.181884323722632	7.064571433293697	7.64700215648239	7.342454779862742	7.5616059032329135	6.85177495653291	7.483444647501032	7.589980483864981	7.222010414651658	7.215981503442979	7.327993237800245	6.885939382446263	7.131964697205905	7.457352321431655	6.971374535694696	7.279033100467919	6.880756625431538	6.869963437478263	7.198530680588542	6.747197938768236	7.782548483395087	7.231720503071383	7.014370430873079	6.4357703290123265	7.177443498807043	6.656848898793448	7.662109345198003	6.848398341420706	7.106286888445134	7.1868109479947755	7.082221905568507	6.950539399671972	6.9794740913550175	7.080485524966631	7.156637450222991	7.392692686884558	7.510713694383582	7.2716914804835255
g183	7.398231285640525	7.394262235559303	7.201702365191973	7.042001911552696	6.926415424810025	7.238885818081049	7.252108445993322	7.112467421073183	6.806660535661411	7.138402540156716	7.235689348692421	6.910417514038327	7.464514400313806	7.3152944337249135	7.573997856713248	6.915217931438214	7.84887619774044	7.314563689213016	6.62062805358483	7.198550734227568	7.4475005040910665	7.080800114666987	7.294333379106026	7.535323603523363	7.356663591297132	7.591139099195351	6.828355100244764	7.088768952513511	7.19506198579324	7.117149769241213	7.028678450736727	6.8939061024609245	7.186513365656016	7.397811814605282	7.661344177925451	7.1428373605892475	7.044941674278253	7.457451862215468	7.521150228790823	7.1486850911344035	7.473123015563544	7.363583182409144	7.608423023737585	6.823795738324002	7.36242173394045	6.835345670382882	7.5319257376130455	7.772691694900333	7.169098653183097
g184	8.326242943775835	8.60376824087647	8.306944257380469	8.403864619906404	8.406828153198374	8.527876136367391	8.661850185215766	8.261083710546405	8.026318508092563	8.065025248033649	8.564424676917827	8.153092355636682	7.790195884918467	8.255134676906671	8.328538702375846	7.993287014649795	8.418375351913003	7.622540266000999	8.640672171971273	8.589476920710648	8.503057594654464	8.344909537280953	7.8900306516709415	8.008905105249891	8.643683158237648	8.291509050605878	8.128971047023805	8.244581535748237	7.558220849019309	8.025355306500716	8.033362124612497	8.501651955607894	7.4957078922653	7.807410636917486	8.037210894688343	8.431144406948619	8.273729528673238	7.669807197257687	8.239204632680277	8.987711359436892	7.917759541751368	8.59671395730219	8.750616012972479	8.453703418866178	8.610627224664555	7.873793762574682	8.672219605824937	8.39166415529844	7.902673163474783
g185	7.459644718448902	7.986044751470258	7.989337422123262	7.525866321830752	8.349368783193283	7.679650573001759	8.382061676768677	7.690221334062369	8.047955314264232	7.373798517530363	7.892056668577404	7.591807137831641	7.988189390775549	7.884690974700642	7.77309073323821	8.137182524877304	8.351979574576593	8.063535931260782	7.451220158004756	8.36849510675897	7.773864332112423	8.170143900181825	8.277023096515114	8.248548190071233	7.95347389120004	8.108742199130424	8.110609962451617	7.594898657526794	8.202611323710139	7.743225061095458	8.273917559041056	7.049246689653399	8.064682614018878	8.112935028805884	8.1304337754157	7.358467463489519	7.717098864184872	8.197078045745236	7.679740700374636	7.968255837066775	7.716051789260319	8.073995470098627	7.601469145683938	7.686294405523108	8.090437317734548	7.268459162660441	8.213770111844003	8.193797125761723	8.226794597755458
g186	8.023778203298757	7.470381688705658	7.8595027945744524	8.197696207551314	8.0000509338607	8.323572172696442	8.059610101906266	7.98933927152449	7.3459825608226295	7.755544843446529	8.223987932988333	7.949282734546537	8.282103068262476	8.333894295402	7.498791060638116	7.445930424837324	8.054472294913614	7.765766180020753	8.347514202839045	7.998538891436877	7.718879588145699	8.146907021776705	7.722939873318914	7.83646954638168	7.968262477735883	8.057075240027011	8.123799328031792	7.978930384784804	7.942538880292952	8.308655274510523	8.177269983729081	8.09408480881919	7.128221355545107	7.96138951659365	7.994105625569301	7.699314683718869	7.998857982810607	7.880038046899384	7.359404774062696	8.313113699155505	8.044760731035037	7.701744839761206	8.197237401469947	7.963512284927303	8.251615078207157	8.224905583937407	7.989648520876419	8.234479318681938	7.129677846949785
g187	8.065069230485193	7.2217371331604285	7.610673628707347	8.027342334894271	7.453384984262764	8.003453188717815	7.760112065290822	7.939043424931409	8.083396681116653	8.411742719609872	7.711738661101254	8.488654362837483	8.011490387858432	8.157042901570987	7.713308596412185	7.920636751657052	8.07402441552307	7.842684237969921	8.02467884505703	7.4545419994727595	8.019915112271919	7.7515811150152505	8.251524625555477	7.478424822859755	8.043779513757615	8.016999676723861	8.207293304104587	7.691940276950294	8.147734777549221	7.731010244990057	7.884000781196997	8.003570181426776	8.344148322261741	8.100300702033007	8.305684943914157	7.264821792296516	7.669117392266513	7.548532018441604	8.079880093614698	8.259244040299961	8.26055437828371	6.530202463089095	7.789181581459627	7.20582413113526	7.430993221000842	8.389972445232864	7.892935939655226	7.940469737948908	8.125678736541232
g188	7.1039481731137215	6.653728316303723	6.422293483069108	6.83805682720649	7.0405161056340555	6.764267979467282	6.5735182232183025	6.283061554809674	6.154078718538193	6.06430457422296	6.9944957752611145	6.735609772802889	6.521726769820301	7.140983399765097	7.155954552214703	6.905856667996778	6.977527294743504	6.763496787742472	6.58804474718755	6.55210901983633	6.8829782245412865	6.5810363785676556	6.8501406149444035	7.099240505346992	6.759704010083519	6.133657618018185	6.930332719280042	7.02551732422119	7.160655714544617	5.918658032935055	7.045972032517666	6.596430778311073	6.519809254355775	6.460414798098828	6.567616066716762	6.911462151597097	7.016791681090427	6.819047694318336	6.4281588299232135	7.156286348092522	6.49737557803392	6.827865664022442	5.926500608405761	6.206225746537155	6.065818597199388	6.675459620069947	6.5425128296782376	7.115676536246646	6.64701932828375
g189	7.830182324566051	7.659649132166104	7.8411961941478765	7.395741484725169	7.935010858373056	7.850063014329196	7.7076646490369	7.380680667054861	7.934814290939102	7.578539248261474	7.4053563295820135	7.6973957295613955	7.999062799492184	7.585059333431794	7.332837908182913	7.559399781904816	7.105542350640433	7.64589601829863	7.908486574308318	7.587484285384209	7.395000155690902	7.767563732468189	6.944911212198268	7.809866607573846	7.268226898717033	6.956608062680806	7.469932086261837	7.2254068570801335	7.171582633157478	7.149967736223248	7.03883193302074	7.609456223639911	7.589984780614645	7.249935134317781	7.92949646174427	7.498255423843619	7.4213508549728955	6.909145006366886	7.7603802300312665	7.49486694635676	7.181804103887014	7.633702923106325	7.998095198257332	7.1917620664422595	7.863963494280268	7.6495751011599955	7.261737420451503	8.110642657808308	7.612784855190802
g190	7.298918128692764	7.405816350233327	7.875899175193576	7.840302639194846	7.5073824653089964	7.50475789797271	7.590455274426724	6.6413447997065544	7.699804293618589	7.564410166169453	7.766245516406101	7.638558265061063	7.727947438070589	7.696572995486203	7.7989666305341405	7.729493490443961	7.26772902769605	6.819000963457018	7.507323590468993	7.104170057753638	7.379659169464612	7.987717006335948	7.250099204876114	7.54161073370072	7.407645972469328	7.060090275661936	7.336584401098326	7.361147575428072	7.619939505573108	7.252075184241379	7.3926218303074345	7.491209305424075	7.351119979320357	7.4770323612056515	7.5669396784506295	7.439052060164148	7.310994078661512	6.965819773796469	7.771791657087012	8.047345628113375	7.7766628327311	7.646538538426066	7.855054008815381	7.157682529005156	7.524277440344338	7.406246483540397	7.727733030355821	7.452566161915306	7.8039966162736025
g191	8.251949479319315	7.317489605685499	7.37417167235446	8.557500044789785	7.8240996593992795	8.045228907350998	8.219004364694692	7.848706643048503	8.097843025844252	7.978994004552601	8.217460188526957	7.691048490508301	8.423540958196742	7.704740758749463	7.84484930666057	8.47645476843184	7.849252785835848	8.434244794052592	7.676593324273506	8.05241935035026	8.20643856939543	7.488932240480236	7.894458211566307	7.566691742371717	8.320909394313874	8.207356386922182	8.420823541476803	8.148029668083511	8.115577638591473	7.301868168708858	8.047111814364492	8.231592438914113	7.89645191666714	7.780876330364083	8.32576860112901	8.381845664064146	7.704391327089069	7.609657606132341	8.101541593326798	7.907477332247111	7.93643893267833	8.380738092944004	8.150688853562531	7.623499283435989	8.164473380308984	8.157739224713525	7.723349691795944	7.622116335921881	8.287352396346373
g192	8.258177731675532	8.112420279946548	7.599604476033315	6.965238726943634	7.805442092969967	7.840996050209365	7.76633587658524	8.078195944965941	7.4601311313237	8.383320618128623	8.206187689286953	8.054443444080256	8.155497070362731	8.335540157776219	7.932745607198283	7.639586120266792	7.735291972483064	7.878490425465437	8.011915379676626	7.808939019322375	8.009200689316433	7.491038616596301	7.610444266271592	7.973702585348169	8.111660191274767	8.287230214040203	8.230085005739797	8.231807780422516	7.996739170460147	7.4543063876393765	8.133290431499027	7.863389001567095	8.230180303885554	8.308045148651702	7.992880520754939	7.6814741125080825	7.807832720030222	7.718366017384367	8.173366962505439	7.933475076699309	8.096991153971988	8.474721010997792	8.014858789579057	8.03021547965834	7.874290444053954	7.980176016878868	7.8693682229974256	7.901894229420565	7.161871108597034
g193	7.3286839578526575	6.930854508294845	6.820796414537524	7.488200998036109	7.212174844576873	7.4065218945289315	7.036072531280754	7.406981820889509	7.221942970097162	7.540548643683019	7.467089406776323	7.48431398315598	7.043796615346333	7.109193453481285	7.3315444021452585	7.939652682508742	6.940682305534009	7.775544453308266	7.4251201886590295	7.251135617523393	7.234671738993563	7.255687067433341	7.071529798671472	7.483480418637537	7.2775101561953885	6.748243261922085	7.226577123038483	7.483159613251591	6.836760438937352	7.161840628372744	7.265775375594086	6.785329476624699	6.936062811102606	7.088502357548856	7.694358478550423	7.155179294243815	7.080186552151059	7.630684833055531	6.933109125361567	7.085588338697784	7.500280239980153	7.126804420594176	7.281772161273904	7.483382843980317	7.553985186483952	7.702148386234561	7.600596518324369	7.4754480976986954	7.204947191210107
g194	6.141385213157738	6.507347087040121	6.776749605818251	6.691979812513517	7.214602703922784	7.202319010615954	6.601558460392585	6.628476876957326	6.284843255196316	6.946904870443025	7.2764794199158525	7.4507174522331425	6.704948159007925	7.353514357133688	6.668315034948673	6.2279233913708705	7.068776535509648	5.626664823989762	6.993543397348984	6.468910151707656	6.890084524799227	7.0333345337673014	6.640314812089961	7.332962620936979	6.7936011079933145	6.993315417049949	6.940451436931195	7.274862251264553	7.167733762422624	7.580957838219163	7.11821923209341	7.3664732292587045	7.4297415257674535	7.001022353750699	6.681893342057958	7.429569051607212	6.6916603264479155	6.4423693184023305	7.010628660702043	6.697159123005513	7.038365343443443	7.014135697287809	7.181101608170196	7.077613049124512	6.583350760451954	6.644947521786097	7.234614288313806	6.42263259937685	7.02577681632552
g195	8.083614448209474	8.26982619698374	7.990464116618785	7.637745689266387	7.277081987166168	7.357697573340632	8.088586051620428	8.495385132799363	8.099603989554067	8.018771933216449	8.19913115664709	7.821187133579941	8.356611531771051	7.184889933280437	8.361980303938054	8.564734724476814	8.11084331305746	8.155282187940209	7.8053896630177375	8.336892984141624	8.15035620421491	7.9361022009866815	7.7166080568426985	7.926365824180958	8.014362104366416	8.283845546690124	7.810544535860506	8.07315539439969	8.517812296512622	8.409052950625796	8.163488702367623	8.07698439443777	7.833963394742526	7.438648135848086	8.390166756202522	7.841092517884344	7.657762993090017	8.09484180504993	8.22267761105958	8.136739056384856	7.935459981695132	8.354795358577414	7.91733199907945	7.946055947863299	7.199648202869984	8.080362597166518	7.992950337498103	8.176986651068527	7.672014596628875
g196	7.499380961838763	6.81047021639842	7.18400333357585	7.152434560573026	7.092433439790804	7.036276474526777	7.530873734853752	7.487634478626489	7.2291479921329564	7.609653976396321	7.21071856138677	6.987329601905662	7.5434913122111436	7.174170483472935	6.808684150276209	7.398953640478587	7.620610459581902	7.574129537649541	7.290361307064314	6.846604163338299	7.136498083242762	6.680137657521959	7.257354796243306	7.227947965685681	7.043496578743789	7.815163465476589	7.20119849896246	7.229443555556732	6.948290116971507	7.185267568095018	7.56646945075383	7.241086406690246	7.222283229718862	7.4854102048928945	6.688237922831351	6.1385197715968784	6.75399578286051	7.114733615483946	7.534081232954856	7.559195683416474	7.7617605751097045	7.3073665665035685	7.500349387323617	7.098065896945564	7.320012648973026	7.742418758930709	7.145373011660704	7.393468560475245	7.27402412324142
g197	7.532867999797097	7.622551782011957	7.378010999931672	7.794736726608776	7.733474302525547	7.810415461805596	7.521256982967215	7.500093139791438	7.244264194036396	7.384177037335076	7.024188345899282	7.809990215248623	7.760502894325179	7.620916664534533	7.305695595267846	7.474256416278053	7.906995548203778	7.998979450290365	7.838331229874227	7.627578302607438	7.342590813762467	7.615875893147968	6.839199024473854	7.504969573735022	6.649610903358649	7.610420126608244	7.713209920717306	7.441769369700609	6.980157489949595	7.501338664423237	7.899546471305364	7.845016590891342	7.7077887634518385	7.594354718012504	7.682048385942033	7.088540675617758	7.651103971605046	7.593038135940956	7.740041417712657	7.842162939426565	7.818197412228705	7.24729244290554	7.246921895961194	7.355642109620799	7.73024296078115	7.620215011825547	7.040581868114934	7.404550539490181	7.752874196335495
g198	7.313035814943846	7.633276627232927	7.47824007268934	7.237705022751475	7.863145478070847	7.024306040844077	6.734227388058268	7.2055804055853105	7.042553369751284	7.678142629157677	7.520465112127357	7.196520537049115	7.667856134101659	7.4575939265042805	7.1294782243565455	7.321035117547543	7.75288162696025	7.251379895473567	6.684502570818396	7.5310465242234255	7.428399758934174	7.2134265178424295	7.728551639438906	6.5267792111566845	7.456854614084341	7.171612087290628	7.338292325004895	7.108777628504388	7.011716898844844	7.507336632413712	7.35216289953118	7.373474534743205	7.610404036826021	7.407237335398935	7.377178928998616	7.466894857642357	7.4815788407498305	7.171957020260612	7.29337334674638	7.3726430957433875	7.527145687555761	7.116851521173638	6.515747218714129	7.400465334503862	7.351352395981883	7.170613596397506	6.870711995763072	7.675524660708651	7.519335465378364
g199	7.97654652206188	7.869187630426406	7.962228041690412	8.386114856506662	8.126678453373799	7.7492605465332876	7.927971912277343	7.790948296954452	8.000703568659732	7.827215416208273	8.083412453348483	7.903038370365025	8.055901109757539	8.167349956099743	7.7950495973671	7.867895945419041	7.6698916083657265	7.37113017839604	7.45473688538014	8.343038854665602	6.967610248480083	7.80457524648579	7.834483063927377	7.623123085850242	7.704490266281114	8.204959873617273	8.13251577720235	8.100011507103414	8.078822934445391	8.2766548567788	8.110134874062012	7.663631537361784	8.254810249144873	7.866152800879031	8.254340971788771	8.128274166707643	8.010592314610987	8.27732761202156	7.480178184438497	8.027581628095563	7.5411365089835645	7.605976615909786	7.974769135810584	7.553217336191328	8.37449827798343	7.96336711155216	8.061842558493515	7.765119139275673	7.949915705178426
g200	8.068839165051031	7.577527668423066	7.482316526473138	7.794511156888722	7.488971514839965	7.5007425895450055	7.161354811217881	7.039013829276056	7.556202239627582	7.533895247525089	7.540531971079469	7.798676218518297	7.855342704726501	7.485285642094458	7.594851777889337	7.638556092628209	7.327893054438862	7.709787050201319	6.808866043280235	7.058604471036788	7.693169448263774	7.7115800844919224	7.10967098046878	7.677877716104817	8.137063735008194	7.46890181358337	7.858829032546818	7.071821175216592	7.147976770646287	7.165282688222808	7.542138743814555	7.7056095927517365	7.560367693423284	7.421426603331022	8.006157228443248	7.5023258362360625	7.79036762057354	7.406371090223572	7.410103436980994	8.074340507297023	7.335975831128593	7.0923647413169295	7.835746637009516	7.863079136370615	8.109405509494556	7.420152224269915	7.439622787986083	7.842318179775481	8.050271102226716
g201	7.320211994990443	7.2828032078185565	6.860218492026147	7.53469543097122	7.894761654673196	7.760514779886743	7.531030349201501	7.482583301419464	7.187752291754187	7.623086654683923	7.822000660116399	7.71121827064673	7.3031133152347	7.582411968698723	7.538807242636155	7.2170346584928735	7.903192784126907	6.7313051559660835	7.450158129356191	7.917221660332522	7.775262349613811	7.2867781347977	8.053977836042307	6.877598302431867	7.320330849543518	7.79377070593362	7.228611368680689	7.787090271629215	7.932507290778645	8.014890969214205	7.442739282638641	7.720160110162119	7.946536024345805	7.41912612509165	7.157804425107346	7.711742508869394	7.906878616338883	7.259582483197272	7.600826647052875	7.510861043486366	7.633352968373796	7.615484475345112	7.593680962779009	7.391764814065475	7.125628130490006	6.559356127399352	7.5483295253988265	8.002131585921227	7.90661339163289
g202	5.5459549497958145	4.6071507006143255	6.931230430214623	5.868491966127142	6.759972551251512	6.193796170478575	6.563128541023683	6.1938398884296	6.0108640370711885	6.077713485224232	6.470871577301104	6.48933584574142	6.077075457052602	6.621228180359306	6.2374878907507725	6.650974355929154	6.301820686593862	6.115784206229318	6.031689663030312	5.690258676871698	6.523921210938251	5.978245918318801	6.369888591303333	5.684698836970488	5.858121928798528	6.8087976525935785	6.8863603663190815	6.18118880386583	6.227904874925347	6.138986875931405	5.433099230751463	6.277993871705387	6.7279695596096625	6.199666651461749	6.239349681072885	5.93569641586313	6.1852487734537664	5.7488619861953945	5.753042914767641	5.661742971218207	5.670483404833672	6.342589188933818	5.749498954792811	6.454931678597623	6.615465145918093	6.156799094869484	5.640464774593897	6.278082274990135	6.20299605390696
g203	6.400587605797534	6.725733014373071	6.217602924244426	7.169187030418466	6.603787708874335	6.477582951443608	6.708300315851663	6.567056144603227	6.169148246069952	6.3004918259991145	6.688125650629257	6.35191064692829	6.781609202018889	7.20634497809519	7.356749308250692	6.758100876183823	7.235619218057626	6.7585963081773235	6.608521653172871	6.844275878530722	6.59064885447604	6.400479096293051	7.105932007048978	6.926013427199429	6.491133465742189	6.376462865533207	6.696516259277628	5.972389242038742	6.594754589014513	6.726046719748092	6.86180527927982	7.136661556366165	6.983199942500322	6.801078292792144	6.952904048898886	6.601778815253906	7.158920598926524	7.0098133615612115	6.9667791328199025	7.026976928777208	6.7162284390873355	6.699522934382655	6.792124557401155	6.3866837280833355	6.599684469677591	6.44017166120797	6.319890641383429	7.088697040328018	6.911220797231362
g204	8.02710197582869	7.361048497871311	7.39172117043511	7.879594106100224	7.465025446107757	7.36938690057037	7.61916286154974	7.607201957491804	7.7197068126719355	7.574123169656662	7.422962187069171	7.083024519886423	7.113942201889536	7.622021825214426	7.650919741367008	7.225968685295325	7.004320400137739	7.800377701069262	7.430964412929376	7.574605970955333	7.496914105771444	7.553973412149896	7.349003780446562	7.511564907962271	7.97522125204149	7.476126389133502	6.734427727058362	7.81285522110051	6.827917122893881	7.619068893162092	7.696846648182112	7.832600258431664	7.313736181164803	7.781843852805793	7.700206512790493	7.52513818301724	7.2972524506404355	8.027257266230773	7.6463934406214555	7.99668603721201	7.941507120439014	7.490410843828842	7.953536089338697	7.302037886052676	6.926031636068248	7.686947818884298	7.248024733823177	7.147326013799445	7.712512657538072
g205	6.946155494400195	7.15978942099276	7.3381592890413385	7.740237488597612	7.788462037415004	7.028366740547275	7.715918846708603	7.043846722875039	7.146992822646579	7.384865695684431	7.335917865646783	7.549045445893484	7.51633916306274	7.764556895056282	7.226854775535642	7.953289833134949	7.536856983332917	7.617317835097802	7.420392269961802	7.068541646556502	7.4967241351363105	6.881471565586141	7.2430631305549635	7.314910253504151	7.582330989875226	8.23772026570999	7.546500457271842	7.4877457519637085	7.732035223972161	7.310445157458255	7.563919968442401	7.081563986445103	7.592625055970086	7.63017938328601	7.330039748177748	7.304192584165349	7.349283054975144	7.122326019984387	7.641868997210268	7.279599254401131	7.3555373897257095	7.707152749409765	7.264260350621542	7.61746878763609	7.973322014336941	7.0531357918561	6.741871307020326	7.475903645752645	6.8292043375136515
g206	6.248891231980177	4.586110948181876	6.625681629618678	5.452359082432329	6.672331923750068	6.199313136988697	6.377941220626409	5.677295186589848	6.003276377755531	5.499596351192578	6.206781974722269	6.123431258860948	6.123748690556269	6.419763169380851	5.850414595155888	6.748244514324959	6.3285228570377114	5.53539224746022	6.040449578137534	5.927757641135808	6.335938462621734	5.8623827110464255	6.1050112516282224	5.625851808035091	5.819131630398224	6.205559992050791	6.430789667542197	5.833633099594097	6.358070557946623	6.515987124166369	6.428106635342742	5.692789645395952	6.694690198895298	6.854883843608475	6.2459333961161025	6.506401673601512	6.128130030462432	5.673351920493799	6.799608070728081	6.077057234127891	6.218802786527373	7.057158389395087	6.31826294814598	6.253690521238764	5.180972384295057	5.868359827884616	6.185440515805701	6.178927261072901	6.438051506378638
g207	7.088937743394939	7.009073767872786	6.896087276459349	7.233759010167441	6.690783557949902	7.164592218577431	7.354357132847	7.0719695577151285	7.082266517942982	6.9582582531954715	7.239403556295618	7.2317153666278875	6.47360542395064	7.214759817095181	7.048616247807495	6.345612893628867	7.0274674671896085	6.209575119542676	6.894705609946483	6.718516202986881	6.384639012258894	7.131049240990714	7.325745136635661	7.015899175043949	7.201479693685516	6.925052122867883	7.22450465828244	6.753613992878075	6.992142915521089	6.714061011484663	6.837584974629861	7.016170085800498	6.697681932890099	7.47417932845223	7.150005684341752	7.058477914577138	7.236827809053423	7.253154534547085	6.626047738976525	7.198721322209775	6.763071959636804	6.879835979167713	7.016028107438293	7.31906049661215	6.839127641323571	7.135531142376929	6.945676292627057	6.768758561418803	7.022577127611381
g208	7.014915907698482	7.562829811337974	6.963937982979014	7.259992992017804	7.294478795620908	7.5411540305726446	7.427798183962313	7.149809881896354	6.698564208018871	6.822571270434364	7.061112636899198	6.860426378435917	7.313965772000563	6.602291487840061	6.751061531729939	7.014756761795707	7.365703087408783	5.809355205315609	7.467123756312378	7.336252126770361	7.3788332912791095	6.939738605329245	6.519117143192211	6.673299605358784	6.8385432887297	6.017224660145502	6.992339154441305	7.123395273046261	7.265288763198637	7.239318770980276	6.249037579915161	6.097917865296078	6.9993234870830925	7.091189757477678	7.481121642714889	7.031984085215789	7.250756795054402	7.040459192922295	6.570433176151036	6.3916283563390826	7.373365450117555	6.726802332196146	7.2283946230375085	7.108768974140657	6.7956550565245	6.9115742903833315	6.780324213800185	7.061615783884113	7.005340374268782
g209	7.6858364059608135	8.210492744358477	7.517026936988583	8.24973249247947	7.989648515705484	7.849929242173469	8.1619818964446	7.93683833070071	7.187751475736665	7.645606991095847	8.29159175352735	8.484499652957716	7.888071059654027	8.374550599136548	8.236727703566	8.193975284202592	8.05472438840037	7.597586962091284	8.052441561652888	8.23974468717241	8.661873668158659	7.3951934251227565	7.748496222778339	7.959282340379853	7.7199482735522125	8.238088810423813	8.469254517889262	8.19463140737809	8.33196490521232	7.604828577144079	8.21827625086537	8.032827925577081	7.991192417329676	7.485730290909877	7.561621445334437	7.5343122310103805	8.019703424918783	7.508935313713107	7.429267596565556	7.604878426715953	6.994332426381556	8.365899941733579	8.19800171682778	8.377055348437045	8.495443097672814	7.277857302635937	8.07585816722783	8.395568884818337	8.013352584088002
g210	5.019553715606871	4.513562524481525	5.995878302020496	4.92921253939376	6.333964234859591	5.8396428382432	5.303925647575176	5.537006468805592	4.5764899019726935	5.649023053846782	5.790729981346459	6.252586515435069	5.230232910881987	5.934331595476337	5.9077744658564395	6.127716644244592	5.750862225105938	5.488707582274242	5.966524349297233	5.0501701083241795	6.02906276216191	4.96821956457158	5.6196272906771725	5.214783673155327	5.711490969747455	5.9871283175180885	5.958112986468063	6.185358172607455	5.885309909995738	5.501545779423174	5.43532151507455	5.798273135264128	5.805349160492066	6.421199493829955	5.26987370167885	5.900681415114484	5.763639067713457	4.667341470826422	5.677738339619827	5.924970245783555	6.118981115881199	5.492431642809896	4.72926158312708	5.504560130688329	5.502523807157521	5.319731923828563	5.1460871764173985	5.296948424243913	5.313055628846932
g211	7.392941606351356	7.277262800800688	6.34144232549878	7.220734146512949	7.27166960575508	6.680722230690214	7.31091301496	7.2532928644585875	7.328613576132598	6.754902915313978	7.338390686311548	7.516612648241246	6.6614329069435625	6.9230004402544765	7.308297051472033	7.23548807794297	7.632979963772787	7.174858163132265	7.570367910884325	7.416809775353197	7.572362197516827	6.31231717529947	7.274805198853516	7.618137897421568	7.04560401418325	6.215967483658763	6.953810369294146	6.992047872193433	7.2297928564347105	7.147265922549612	7.299526060129998	7.004799713633835	7.5186225307267085	6.977718650076514	6.873303299087475	7.015928130292548	7.2792690980735015	6.6608667291730566	7.482054382325879	7.386469837732428	6.924766081551503	6.786268798368165	6.849373121463171	6.653075922457345	7.231343922029054	6.980905894000113	7.405408606176443	7.015530930038957	7.599160999848315
g212	7.599751591524795	7.9179701377124285	7.163000775980821	7.969338300185184	7.225651138557437	6.811800937932796	7.880450390032251	7.6015643096086	7.364171010911595	7.669244251796475	7.3814546330413835	6.759482553071166	7.09900865623711	7.455213896137105	6.8791754449259574	7.07550809006138	7.285325498128744	7.340551452404719	7.631038096208399	6.870177974484525	7.831259409797776	7.635219451534236	7.177859470269246	7.096909399552865	7.687590454460281	7.115201391813312	7.208448112259767	6.872679855640941	7.1000644747794235	7.42345636563889	7.390717222448898	7.461254272289881	7.3028395011845	8.047073674454433	7.328444718509377	7.496855658980637	7.666165965173149	7.6106936143756805	6.958652686656278	7.418012549342116	7.417766477184806	6.883556534493542	7.672202187032035	7.495977707737814	7.587393711249142	7.593364880100215	7.208937371262102	6.766660397339351	7.439371326945269
g213	7.022995571859316	7.515624653954581	7.870624750714774	7.437601458042134	7.731568284865622	7.678521821170378	7.965268830408009	7.528046606898155	7.2952300515154125	6.91147096626884	6.593479893090178	7.733467241679449	7.396294856623218	7.361101074720497	8.002165639238624	7.9573333919457445	7.627730826815734	7.2498807855643115	7.5385902071387125	7.885494682992661	7.822346838074655	7.24142340720755	7.16708648035466	7.374473150833779	7.455200306503592	7.284804498682551	7.986981917049902	7.074064093691233	7.849909151336266	6.7961317462921045	7.4522190305247475	7.118437424499593	7.435715057361657	7.868256134727441	7.026177564049322	7.426616444104378	7.477069154281995	7.38848242260747	7.729397569162924	6.702449334120756	7.152201770903684	7.1822848375798625	7.400263129856229	7.3640201387269935	7.3518311260535185	7.245876745040044	7.257347081295522	7.56756349055824	7.275917350442817
g214	5.005675925530382	3.7891119938486466	5.7430072721126155	5.453785237840453	5.968911286005192	4.802049736251979	5.515005660412757	5.395132912264869	5.189298801619717	5.754865347869467	6.137773913965491	5.70862589635871	6.122324588069139	5.587265059851705	5.341411991393832	5.918341116315941	5.301326637258999	5.388096077928831	5.956000681196375	5.669873704877523	5.930977724229938	4.562620888888439	5.089407016993771	4.689205911047678	5.194417247761557	6.05449954794824	5.852935361618705	5.904620162039921	5.683978585160577	5.2462948696252525	5.277474912965477	5.246720327939683	5.77088382555795	6.233024674874882	5.711183805468632	5.9487158788080015	5.452857196792063	4.56207542163667	5.973262161627856	5.581762152095484	5.652680260441225	5.88536258107171	5.143776480175675	5.932528562992467	5.662703427637781	5.4526438167017925	6.087268702029242	5.643730113837645	5.720707526073653
g215	7.4136148272798605	7.245416042489293	6.950775346899227	6.986319622224868	7.404374678769926	7.216139703918409	7.159683776239172	6.877351910771874	7.478851795083068	7.229850694659863	7.2822355801088	7.557408198935733	6.908004226843245	7.3071717391919035	6.92108190833346	7.404477703705173	7.163779066429644	6.9850686645429265	7.336291128509636	7.188835702992552	7.500145807237747	7.423239345115749	7.499092754356552	7.2304001719252025	7.291121217731681	7.28222981479338	7.209849342514843	6.931943214399085	7.1508525766457085	7.544128861939188	7.402344773604831	7.616229172879803	7.324026688866541	6.383604072968289	6.7134365113676475	7.6287539682707175	7.09816491320194	7.439415496194513	6.904557641898445	7.249673708689621	7.563123164000629	6.886322971386217	7.061153254787132	7.596164031641044	7.820150078190358	7.070543004416376	7.3512186651623335	7.297301895037288	7.088702848218562
g216	7.7664204736317775	7.1668161283529335	7.290966060516029	7.43232211166894	7.538281306633965	7.450402406893522	7.711841519930946	7.32314763982899	7.670138928320582	7.500957184073676	7.464561852591236	7.282031814095689	7.521034387581447	7.659340359421081	7.1928632604488065	7.568628760343809	7.098831789330174	6.388534029605066	7.279947097452678	7.43858959435068	7.180322296580769	7.358785242294221	7.7069183824208265	7.6134802745416	7.208358792613347	7.517795603856072	7.31128338152486	4.697349200502382	6.974333470203693	7.346770266406813	7.1523514386253	7.679420344485486	7.324632770713166	7.282567627072964	7.614743588232448	6.864820046546486	7.201728080359068	7.417643156546221	7.230670569832463	6.388912433977372	7.56299972729395	7.615113783686231	6.806943948981393	7.2805160186306805	6.941118793574109	7.688484583988051	7.545886345662019	7.083617800198984	8.014903767341014
g217	7.339626548025623	6.87446209027737	7.163791871345225	7.296819152129427	7.4486185219012215	7.685575496820096	7.492886988081541	6.2007126001721	7.380065419585479	7.201984049361797	8.020079288258493	7.427971615558614	7.3769455553942755	7.090704757903414	7.447369950890531	7.751639963355522	7.259571177151231	7.281009414801431	7.332244870858411	7.515255269089514	7.837617193734776	7.4593212472120305	7.981871562617656	7.33452775885432	7.1639476151812245	8.021829959541657	7.437188541480273	6.67461508604122	7.572335408630919	7.476727204073447	7.283521880190613	6.817741985660341	7.5810036600724136	7.702892795698958	7.263583417042816	7.439286348885641	7.1936682053518055	7.393663376271892	8.264438295823407	6.955183410220714	7.272563693940951	7.612969219426202	7.709915839227157	7.272971709755829	7.325961612029789	7.53599410454757	7.639850631313113	7.769771094849045	7.372716646248148
g218	6.229796948506569	3.929418914397599	6.030563248855256	5.679897199014411	6.558377545681008	5.585468860106078	5.731463992010202	5.838099509571939	6.027653004919637	6.125246549211995	6.033171055051961	6.1969615426000155	5.9379123207819555	6.334600752783905	6.226602493680663	6.8127524550734115	6.73978996415733	5.692717735434019	6.882342701809871	5.879181064010885	6.438748991958194	5.562539465982711	6.107953953145451	4.575899505324617	5.913038722131517	5.907753491307676	6.159514148758762	5.975328341310653	5.893453888863506	6.068495679800846	6.167550554310694	5.639462221475788	6.4750329041540535	6.387684130808123	6.13277183669893	6.091857955050384	6.014330588501159	5.4147638990066	5.5925036787879865	5.615959398182936	6.324979037295681	6.54822465070703	5.720967211032819	5.917141650542851	6.6469406429918365	5.217676169682459	6.195290490778386	6.206010221255808	6.53462474755303
g219	6.610649747402185	6.723077368047068	6.7964249858523305	6.8008622842168025	6.953122612525868	6.685429305857125	6.625348730228597	6.50306233104374	7.0020135958325636	6.395168773630494	7.063468694879925	7.027722374767497	6.697855082504234	7.209729611020186	6.417007881372355	7.181585588157168	7.0747285959790425	7.094177276956067	7.33249268857889	6.439975076784118	6.431027130700268	5.856726279067859	7.10375425710487	7.069014281214819	6.781279483835807	7.169661570222556	6.657839130451391	6.462378073467777	6.6769279392347896	6.848524894822549	6.79641886522853	6.347761382929503	6.944287432688514	7.619475725808883	7.077051814899266	7.027944794462508	6.88270053276732	6.394136598875438	6.379126892312001	7.075935751608722	6.855593824134926	6.721428624567988	6.801904221805278	7.371614596111816	6.97771790792095	6.532571121959706	6.692159752749491	6.9273922965208286	7.020196574199248
g220	6.995462804480383	6.626828396739349	6.636147271390072	6.508246656137737	6.2843304045502455	6.510257580871179	6.433065903278645	6.842897501408493	6.824764781456982	6.491823864007141	6.780431793716037	6.6336833296366535	7.0928391110436815	6.517704252569769	7.232068137350582	6.796753991065098	6.667582291761303	6.993783005184804	6.486855747561613	6.679692724586645	6.582253420169233	6.190138130602821	6.386206233594737	6.23773260553353	6.563491368103322	6.615891468857399	6.547662981429776	6.467742549935757	6.135900159620479	6.903853524842531	6.539689551006734	6.35588049712449	6.298514923393584	6.431484496771875	6.163542037429417	6.653767865699144	6.926282714737345	6.5571920039906395	6.487287194799137	6.438759362043227	6.545179021105785	6.734562457880449	6.63300858523558	6.686167605647434	6.761759858347017	7.096324705196716	7.034577416869523	6.530372329713157	6.742018929331967
g221	7.007702526805334	7.053525587328683	7.433993979880831	7.144178074501595	7.53527976365143	7.126952957052272	7.434185153600042	6.9187454873310115	7.1713914328150965	6.905091322138951	7.311932640490512	6.812312930908815	7.157955684131508	7.2367702306097605	7.498207278136768	7.254529289000477	7.528794234794706	7.08392898498779	6.697403039104447	7.341113248792567	7.275917399073272	6.871964520989891	6.894101102025595	6.7924940949413894	7.155189061503617	7.273889005804534	7.466453854817484	6.553860557459577	7.605820084388827	7.175937081024749	7.235780774771838	7.186370015896247	7.284865454897532	7.3462943132360605	6.680806852860307	7.074140580111945	7.277470892248495	6.473191316696658	7.293294464964647	7.399803577172667	7.0727120782711905	7.26302042343057	6.95127296022461	7.286592219277925	7.3632344365474705	6.6205281556676905	7.592143119097092	7.20063371321838	7.512880670038153
g222	5.76652335512592	3.8500508413347783	6.228115467240333	5.323306932624418	5.9336417208120205	5.261902526852256	5.013800130099198	4.849580542900479	5.122682237764184	5.584384928393355	5.642634245102045	6.145937799379097	6.1805197371366	6.448734290102611	5.735776075977009	6.089056858893997	5.925712494895642	5.432158148765054	5.857080825107635	5.466973675989565	5.604768372838104	5.32482412181283	5.78722036629876	5.281304882014367	5.933973016334599	5.57643773693323	6.305913980546585	5.598877710925332	5.140457236327033	5.697592773227352	5.62566245566575	5.178349960747385	6.103009079950359	6.34655128315767	5.2822447262928405	6.118026582489054	5.930703614997592	5.4156352358868585	5.879369305349841	5.449571048999922	6.013624448357226	5.661191698391775	4.660731495534834	5.960784502949345	5.706154974180485	5.417249299494419	5.973591900819177	5.46242493663571	5.721057312504286
g223	7.448373637599489	7.663466109398645	7.19132276649222	6.865280627016591	6.94336816382068	7.0350218087473895	6.673649734736485	7.416998797677173	7.738163474351277	7.670431630823248	7.632988091507154	7.635102821130213	7.828720835833226	7.6526370175076	7.83610927365933	7.259752449350287	7.206762645498607	7.771207582587216	7.531674548857795	7.05289290672672	7.490865311326236	6.804541773674305	7.64919206301253	7.463123875804556	7.812031431708806	7.775469511363161	7.296680783080605	7.226679410335721	7.506174169944195	7.791996960754846	7.009496886105991	7.277739234708224	7.3291203685897655	7.142628590614928	7.418605379077915	7.749606857980335	7.964414845616405	7.493445117269221	7.228025765175697	7.52820440183696	7.157220050146163	7.5153630847625985	7.215114720941464	7.619756605631978	7.530744106704839	7.043463539577469	6.979581588556287	7.302598865253536	7.457057765838627
g224	7.556602600103556	7.22588894034943	6.477411413385049	7.3388699113293505	7.106394137296641	7.379849427222672	7.177181802814853	7.1889169254169305	7.191543016103107	7.215712771973411	6.85265118995807	7.241443435232269	7.18377983932606	6.818031470325551	7.498488656131341	7.720735374565597	6.454343494560443	7.468644383728059	7.408244460468727	6.668495784799434	7.187692404330004	7.159851159911558	7.218352761575134	7.423429044515282	7.116600328501732	7.466616131235889	7.067031447659174	7.489418638464132	7.359980716217107	7.590887355333578	6.939852843296169	7.44031808362655	7.3139253739130226	6.55866716840609	6.8021050396995895	7.193891472321451	7.60038345373615	6.994236583887606	7.305692425754877	6.7894736032069805	7.378033866796839	7.704654135157897	7.471826705608034	7.744380835896886	7.194753524333579	7.270479951437626	7.3495532742215195	6.213469737258874	7.1188246091226635
g225	6.5071396572424	6.278835632729727	6.596792606795114	6.5996605881094075	6.4401837353256735	6.511800398328609	6.133192738688937	6.863562910130867	6.664552192777385	6.083953395245766	6.472812453437897	6.798149410962078	6.650977623941271	6.744155146150263	6.5037419078849315	6.946387912640412	6.306222275927392	6.667090296205822	6.110907370709027	6.269168033418943	7.3141726950776045	6.06613243309487	6.1955893450887904	6.306336003694889	6.285611490235329	6.284229961449633	5.916260597589608	6.41617525404365	7.1449361822314845	6.870072050641152	6.914941815957987	6.467657384007668	6.481549096908963	6.789567884891504	6.2624948963551255	6.182181846363237	6.749847845831285	6.2887195700195395	5.580273042277697	6.331586435237968	6.638077633437972	7.005417194664179	6.467779922857634	6.517560902933013	6.365939016845167	6.07403471591831	7.057636991715422	6.974093401213036	6.960123495128378
g226	5.781399785008547	3.8498514698502646	6.15459989152754	5.340711951307414	6.113461573814127	5.539110680320123	5.565819019224555	5.626609835276474	5.666095635094356	5.75415649925848	6.015151889114	5.953150945828099	6.0129857233954045	6.178078448052991	5.771995318822514	6.141931003079955	5.794947284392865	5.715949952986048	6.299027857482828	5.716597688201354	5.9624722812491475	4.7306963790729295	5.1047485609754375	5.506096070900381	5.496456018181152	5.886799593363175	5.919956308339747	5.740901811815715	5.598399327153258	6.160611542995794	5.6717634120609794	5.624604786847624	6.511126672470922	6.8483372591663425	5.676096575359784	5.634993960733852	5.82950525061306	5.240728115880712	6.335430407116689	5.674129174695162	5.397563017995067	6.0626798827401505	5.673671347953705	6.0227266247155695	4.89631138021725	5.59798702771707	5.692487067994161	5.866489247232058	5.636606428261974
g227	7.057494069910076	7.066591699136631	7.073735944155967	7.282943963657951	6.9140614997378265	7.019280423356136	7.415544029738328	6.836308668443944	7.026909150656381	7.336862438772611	7.061734712650696	7.240346501770932	7.016724323622636	7.193399380023077	7.377802684998168	7.0915186851463226	7.330590813249009	6.824732557996977	6.998523258083066	6.916647567269029	6.972463319860195	7.074880540155135	7.240237108207734	7.195231125763624	7.0061727702469545	7.127676515092627	6.971009889097926	6.54856438008151	6.737129399443992	6.964746387255046	7.045170356408175	7.349056302999829	6.367605144043087	6.8337996492731214	7.086454036022315	7.1742785126831405	7.179007527121303	6.984312556472565	7.139434520311175	7.073567783608131	7.280329920043571	7.146070954806069	7.2678613177719384	7.059568949962366	6.987665066422981	6.511693359457044	7.187339205421868	7.245080587268231	6.605679603724513
g228	7.3631987895842235	7.644539996104417	8.019905144255404	7.7403108724075045	7.576776799633313	7.567282909615023	7.610220887116705	7.801696927521432	7.516287905892153	7.316297271506254	7.480231346322805	7.296441971020727	7.488849723529356	7.840507672214566	7.6186505239523195	7.573080821760043	7.76201453449273	7.313980548844218	7.426118275966293	7.485754918900514	7.5428660767675915	7.207717251892224	7.588080666401881	7.533641540314682	7.5754642125264855	7.402823069696182	7.091397707492821	7.591617984481389	7.810029116273858	7.41291687590594	7.402805878847783	7.459323490764511	6.81943964207952	7.35998894857443	7.636750701288507	7.101307620843931	7.671911169508406	6.752766065289467	7.551212939634852	7.921723371908244	7.5129335175733125	7.742955917879687	7.957615711986896	6.651804698020535	8.081594154547336	6.85072335849152	7.327820339549675	7.606383896825655	7.778130969272106
g229	7.053447959979841	7.69227945249292	7.500809498195064	7.99107376987909	7.954808588490665	7.291531352758735	7.816232687358221	6.385928932674585	7.388684455262914	7.145375237811842	7.214391995199199	7.171533780059133	6.490293525078466	7.445801526468194	7.444963640148402	7.794938727026602	7.6854396731017625	6.9107208968879155	7.766158610793513	7.81049749085491	7.588338570158752	7.202486671189982	7.263494599288553	6.680300777885596	7.38959047397854	7.353444266374793	7.391713959664445	7.018022005118626	8.201474132378145	7.175067608676219	7.528137721874817	7.2804093212499845	7.466340312732013	7.861054825927644	6.94114014387349	7.6213229319997415	7.0739741489264345	7.3145049584427015	7.356093273715877	6.979717308680981	7.085198199054704	7.820585614191344	7.297912246126431	7.165625967825007	7.172957026597832	7.240193523221824	7.276198885405767	7.695809540200551	7.740782345700759
g230	5.230699343339746	4.53513415901134	6.503347464596618	5.390000757487746	6.208029639203074	5.512806177529368	5.725218652789391	4.731106042551837	6.113226953268646	6.285631916490203	6.263051238890935	6.119430550397482	6.022299132606521	6.069203271717603	5.746716047922257	5.9047731072862435	5.751522788688174	5.625780206936479	6.065539192787031	5.736613901870642	6.411839691224339	5.34774897941115	6.0301782920020575	5.157433021786053	5.584349474125498	5.707773800121142	6.053736191202082	5.501575031147834	5.765014840707696	5.49585407547224	5.436677985857774	5.608152696067512	6.164442650191254	5.813374152811366	5.890965817629974	5.7066835352267775	6.343777325025138	3.928238193734395	5.970854702106577	5.868656265774268	5.521750111563061	5.620985896691285	5.58403352916644	6.233152435341256	6.221142337417791	5.153041290141814	5.7775698246335665	5.83496777243433	5.876898871421056
g231	6.594956664923354	6.713001531091038	6.316408596705579	6.609273882683586	6.325695323957731	7.006677317433327	6.47274878508746	6.496699380643752	6.663266636588298	7.049626642817489	6.664035006537161	6.9202735844074	6.764380832961781	6.323247752421237	6.841862223757026	6.461911601790683	5.950220882120498	6.5172230280077565	6.48731111609929	6.729501731263984	6.739933451541312	6.799621664607938	6.787486811567055	7.177182347111929	6.65435819586179	6.8376748979801585	5.938512266714131	6.3512603661469225	6.963077154805051	6.462795615687183	6.436757360511454	5.687714587372721	6.45842908330812	6.027776940344397	6.6739517381820725	6.452553420314006	6.505174143252431	7.0615144291666505	6.931342001033098	6.403930828857555	7.0507191664186974	6.589221998790226	7.086603288685664	6.6950713489528955	6.85195068488822	6.987372410723901	6.028609076280378	6.714349390745051	6.046509451507177
g232	7.1842143357888695	6.978868921631658	7.510946967920018	7.37809107632237	7.134325234749598	7.595914296625332	7.699929132879654	7.017547455642552	7.195129510963254	6.849343877745363	7.253707749313609	7.2372984853542865	7.483515440432208	7.343547383100382	7.594542079786059	7.748523782481152	7.223802376749912	7.1201259784773	7.43355789393695	7.273356266694787	7.225463179176004	7.211218322275319	7.330693660753609	7.691777989604151	7.710227158836592	7.595964553846647	7.488763440035491	7.184280166804747	7.868750035057546	7.183003289075348	7.211104717311234	7.559373316370332	7.940984234726142	7.701044050550453	6.929687124894446	7.697884568860026	7.385509050052454	6.970424667785503	7.434442121265997	7.440902973798415	7.61992021659259	7.3120822272218	7.812362904659821	7.243564048940866	7.943061899578422	7.1481597528132355	7.461671758191746	7.2902189463252345	7.579642838011116
g233	7.713810812669118	7.529980915575393	8.133790422119986	8.076280845717449	8.110902570037101	7.7998507214705555	6.780779449168705	7.837052031416329	7.527525131585934	7.4821968657860145	7.912176106054313	7.570389009189295	7.191100170376708	8.161246673437562	7.850502874971897	7.611830664844901	8.13887440232669	7.09115433279855	7.9917748489049005	7.945283556270446	8.233734985011917	7.885167037261677	7.5902238392198615	6.411657078027834	7.5973382179321804	8.117802633821345	8.095524210455714	7.404865098995393	6.853780668227012	7.6973589502787565	7.680929763338376	7.187274907629969	7.317859708712203	7.923302931396459	7.407305728526559	7.324595035997765	7.100544159613706	7.340159176454992	7.828611568394852	7.304340447300113	8.069639201163808	7.595138144344772	7.976037702569612	7.433949659792706	8.27698137274047	7.767752780880943	7.069815813308	8.11076424437519	8.05079741300935
g234	5.950320511421108	4.566513256610324	6.197712886707374	5.516872543066001	6.0013170530570035	5.429801280207898	5.148565749196452	4.854553944244675	5.049550041033226	6.003920332411244	5.851683813722676	5.990097428804696	6.07042207765461	6.444318253654853	5.782450483898752	6.14369821542672	5.832357316418872	5.2598004368570255	5.2560612938120235	5.9068502838928785	6.042258929494929	5.100635858176159	5.757311336367241	5.008745952431598	5.256426314692117	6.048087087500445	5.727977553865707	5.98199102034534	6.31186810193874	5.745486470698903	5.5848514531779845	5.859391912045353	5.375910654934597	6.420432722737212	5.558596118014041	5.92507314912051	5.993550834081224	5.366342527826058	5.854627441034261	5.328616655458807	5.817437150926768	5.659521386652914	5.60812334464645	5.412105220731052	5.98454605280778	4.792277436565702	6.278744225689139	5.7045150144180266	5.845737446681858
g235	7.2432133233543645	7.563488445285878	7.530667138983317	7.477060863353384	7.430711123884084	6.96810919656451	6.594347536487008	7.363338519431104	7.18612739841579	7.4835635172876795	7.476747891217407	6.994600895191534	6.972381112392149	7.285101813089238	7.328296239531952	7.780715640091989	7.426326549702537	7.054828795076561	7.88293699465044	7.052032065249847	7.044857929177747	7.272645147075257	7.037456191812877	7.610769113158039	7.377113165667648	7.672034029000531	7.314820981136066	7.338050076225664	7.36150686749922	7.088968075540838	7.04284219371117	7.472321650788112	7.495423780440595	7.056785405951986	7.118398158939192	7.190440946330962	7.0569942358814854	6.731588246052882	7.441128072940201	7.143247190830009	7.19172458446628	7.4529524753971055	7.25967239584725	7.26181566584487	7.489262654815678	7.33508320100755	7.333401574294111	7.359285570926208	7.292794718850752
g236	7.597397713069064	7.055004473981691	6.941288414365514	6.924176511692355	6.683090347133677	6.885253287611916	7.311622657500817	6.880202758035041	7.073368926038394	7.148826462397967	7.134767216751272	6.268100279721672	7.187785804657366	6.730944532411558	7.832015947543181	7.100223041243301	6.933968916742905	7.243417684132708	6.657864479522845	6.42063899788791	7.121693581800121	7.064343287782182	7.324034717053603	7.191331814865106	7.169315303897319	7.107181018835477	6.7239453373351115	6.061280355598946	7.274227305731035	7.604640194108956	6.92488810164747	6.91822265794136	6.919435333046961	7.071095962924595	7.413526235121307	6.941313126555996	6.621306131396296	6.789516463253659	7.530991084019831	7.070624814735899	7.045258043556494	7.0172685025519455	6.974986685122246	7.054684597876484	7.267170715755204	6.829847001899475	7.128599437779629	6.939722447417416	7.2941816484631135
g237	7.534510151124499	7.8484859813168395	8.06823428872003	8.106223647319089	8.047590103581008	7.737161160961444	7.4860669055646545	7.64435511526851	7.575799287334214	7.542038572772632	7.673650396541184	7.669232751691762	7.779389920003382	7.624363012467608	7.793455323495468	7.836214847602675	7.002675990803342	7.1674252731190435	7.810878782065859	7.682967966477866	7.759768056356565	7.418591998642318	7.581946171025119	7.408907449021577	7.983801054338401	8.064942338738902	7.9341476783993	7.782078674493889	7.48030425347944	8.000785853498668	7.775049021587605	7.901559244130196	7.66180923851775	7.63705775779822	7.144350081113863	7.533208355855834	7.517970174241182	7.7153056910388145	8.238313537430832	7.578163757149899	7.476478136356935	8.157972169302539	7.528883472373805	7.471814343501291	7.422513593511063	7.993116945830617	7.447846665365247	7.397548486007421	7.572287225013064
g238	6.172188325846723	4.50724657899253	6.241775744645322	5.9325792894538845	6.702764810510814	5.643131153423625	6.331010397637145	5.892711126068422	6.079044334515753	5.486482074839489	6.693999198560343	5.974451788460959	6.827439607426441	6.592895320296719	5.754142902806298	6.851704793343061	6.506497509689988	6.339066972213242	6.258457366282103	6.308897474919148	5.939072394386323	5.968657208819002	5.3652717141938036	5.7593315250872195	5.4972019472792475	6.188871836485101	5.964080831884908	6.711852430732868	6.0649806617860955	6.065138835690162	5.786569411515506	6.607922851802161	6.528499367338599	6.838861558855596	6.362804606549517	6.245944635992806	6.573514608052724	5.612840338179721	5.00949558251837	5.998496157211002	6.404044579028248	6.792544461296708	5.556772230974963	5.741728011566695	6.345514526095295	5.748767021669941	6.604375887611466	6.161165507193722	6.10569592603815
g239	6.845110055900263	6.886010890945085	6.850378535165616	6.887306557107061	6.930450804562664	6.842937839288433	6.712630335330568	6.7681630331411	6.689531756215728	6.961870198341881	7.0984190562319345	7.12946517035391	6.645099562355892	7.024443601051242	6.992676117999707	7.031055066712073	6.674062767693778	6.453830990433372	7.039231581471911	6.698787958487389	6.768116101053683	6.5733759892887695	7.374022831420824	6.987851170622681	7.203439985930782	6.416912988779105	6.90195054051249	7.416257457519175	6.307145828259102	6.97756629049215	6.581053393956555	6.998882814537843	7.169757832353718	7.196364430484771	6.874901776061968	7.247020735004577	6.331653381716921	6.939736101143927	5.7273604094105215	6.957208429414652	6.806016092532255	7.015787857164502	6.522394592186643	7.246943350186459	6.840394596171311	6.955216444285636	6.852721533169835	7.328770646981908	6.713914584456635
g240	7.679235788155773	7.5943935532756495	6.268053951975206	7.560540267419143	7.336431553749803	7.352606116342628	7.427567680257991	6.988893195403048	7.619388976084412	7.496627760933555	7.453805651821073	7.422255939360247	7.364052837780726	7.189655266243937	6.972076841239558	7.233594000892375	7.133176166367111	6.980327964741602	7.313516765902257	7.132610255766465	7.466033683276242	6.674916968429709	7.232928664258164	7.0691583351753895	7.071828172793244	7.64702107491414	6.633385733279855	6.896547410765662	7.012264792920159	7.095375604451565	7.00252969672905	7.176173297601577	7.231354341472759	7.1980856044755175	7.544896763389415	7.084978348714886	7.184127322683306	6.848960675497872	7.266351206207035	6.894401452703809	7.533129866625871	7.463165887940842	6.985473531203179	7.033282613100935	6.919551261245789	7.428301193204137	7.171593625656435	7.593929208103558	7.730379075122054
g241	7.876505347379164	7.678853349442754	8.085138222541696	8.14753041309718	7.871634478115762	7.477387331408793	8.214967648399254	7.956916735188246	7.479258363728482	7.468615403150504	7.843979736725616	7.752745717853815	7.732773562791956	8.051091653563406	7.5496824901221276	8.156844710297163	8.088907525619966	7.648391895300458	8.51789380302696	7.829974446948332	8.11202319018605	7.135273967963648	8.212764258231255	5.890980558251549	8.05103480585507	8.107615497843705	8.32730895937383	7.864639674488869	7.658396819099378	7.756199368224451	7.422003949246602	7.908058704645964	8.228881786292636	7.818067907389582	7.700171156806271	8.252187036980487	8.28474445986322	7.750745252949694	8.277205171121581	7.573922655988409	7.628356947287229	7.756662303318744	7.54082604094736	7.483286795774852	7.279762420347797	7.540590665738687	8.228041397163457	7.3397838959433965	7.719837725718734
g242	5.70560750275487	4.844092123917505	6.161630312146971	6.126960617852807	6.121038169550297	6.067800311867504	5.483319664602376	6.007565608023797	5.763216196086532	6.074620698113563	6.098307973543224	6.063156722961384	6.132672262109587	5.926157205259853	6.124020120682556	6.17927435774407	6.1029509850565296	5.216236380201264	6.031242640460011	5.969956865153692	6.199438101896234	5.208103765483058	5.7553007799578575	5.094857176289437	4.863374664026752	6.018741087022538	6.07989320167787	6.171346702623859	6.158125534707042	5.823900371179478	5.377455846534599	6.040424040103561	6.231156822246727	6.37760984019034	5.181721707171088	5.96015207067806	6.217894310964624	5.258544617724174	5.694764817938448	5.694542063338094	5.9868415497066705	5.980315712361302	5.960196984959904	5.787266628216448	6.364446818639794	5.590348468594837	5.837650670466489	5.370758778294926	5.155192347774183
g243	6.078879504373577	6.81657835059937	7.346304559514913	6.802831705045301	7.154610789945012	6.941130368836234	6.604669051280192	6.575136622870232	6.516493411441842	6.25437101854908	6.922406383100396	7.088023253062984	6.696339346768979	6.750716443668671	6.518136993683962	6.988943150732259	7.095964235765218	6.881865430059843	7.097293656706181	7.16763101033355	6.556858949493681	6.97441674064138	6.866476520635448	6.777425109738559	6.9705740977895045	6.500381781734408	6.803647709009203	6.761335916295262	6.57609498975987	6.723124038860362	6.355198952030064	7.068556592532142	6.660978890102037	7.029643252231792	7.254389988344727	6.8738613854261965	7.526249836011137	6.604608163614245	6.9325702421409705	6.308647846279549	7.067720597776904	7.403235545798779	6.862562352302009	6.92544415586556	7.117780234392211	7.136824187742814	7.09098727826467	6.643801090076733	6.7871889860499035
g244	7.701341892616477	7.923562356866618	7.4871898618482575	7.30093949694863	7.176879600453537	7.342239607998422	6.920199357170239	7.29193686282873	6.655557788554798	7.730415835559705	7.388880339775254	7.293329921199892	7.545425100245317	6.877476271729795	7.5519760404902305	7.69330550243134	7.2405418582811425	7.472531640162594	6.304387353636033	6.8868675631324985	7.558007464874085	7.167031821009726	7.314095029068429	7.340559221953001	7.270764846283835	7.035595413550172	7.133035597239143	7.675441881077999	7.057644520971985	7.436121964411528	7.3231011524246306	7.503169717984637	7.549988025224286	7.514624101359438	7.296052517759231	7.590501150986678	7.199191158848102	7.261055840378521	7.454470161805026	7.568438799943937	7.0133227906613405	7.477405370714233	6.978710368809945	7.482944578829212	7.725162225822433	6.941531476502826	7.3002731210411635	7.285835142453155	7.433911261718294
g245	6.857442145952841	6.745691045992707	7.240878548000123	7.077053481632784	7.486342797677323	7.400255086250393	7.272358653846703	7.422472934854886	6.85298427606934	5.864663890784529	7.104328706632344	7.0582239978398515	6.973827637608002	7.684442356874075	7.253828937117554	7.559666094096735	7.2276612122363355	6.826317380101282	7.443785089799799	7.569407282972151	7.65395123837267	6.7505796313220285	7.8260805239579145	7.00791045282282	6.83983826940432	7.2255255044060815	7.4491155084982115	7.505251264027111	7.489977724239675	6.852699846798566	7.298817540018494	6.60938562389836	7.24191706108229	7.045689631893636	6.84991464583462	7.173169110461051	7.541045730865321	7.583254377867762	7.5597234605711225	6.931425882457762	7.217626655843815	7.49420128090525	7.23570904232912	7.060090719549847	7.510364221160366	7.566001218463847	7.7899742656455375	7.104489427972434	7.172419609926019
g246	6.005851369231991	4.581337890764019	6.452737466261311	6.138250942484347	6.337404961290816	5.85463786897976	5.732835128573608	5.95668584373311	5.805992681642236	6.148874751744347	5.929481800159193	4.925347476851215	6.180319621861545	6.240837276068014	6.148401419157298	6.405227882059649	5.900207890270133	5.68730450159353	6.478076887250171	5.960610113232235	6.257286949554381	5.816282009876062	6.294385983645281	4.772649613205658	5.421205165976533	6.081368734777178	6.409326501672413	6.686183255355331	5.725346508895019	6.267938682771782	5.931163747360851	6.015069940964112	6.27793736913431	6.506476444379476	6.299223976719218	5.993069755297898	6.236919001492856	5.473834924573168	5.431409163145316	5.5417250861103415	6.224528243912205	6.040909307818829	5.479104611937486	6.140245747268095	5.7879917968977015	5.626440442846812	6.233337193945819	5.481722592157823	6.129407595366478
g247	7.432963829914427	7.056607634979188	7.555023177565298	7.499387794762793	6.6793367293125065	7.261902492397797	6.966410603313697	7.503401870967535	7.188946197640554	7.532548528043663	7.307812064020291	7.55909757380604	7.310777911107836	7.733590703870311	7.305563012742351	7.834738762575258	7.589294182479781	7.610117556246505	7.432989461147753	7.268619214575323	7.41953684225335	7.056200610284565	7.508744200960719	7.75311435324205	7.372420066003087	7.3609273591769755	7.619222319353391	7.476664911353951	7.4984652131221	7.492795730752334	7.4142841203418115	7.793040638930558	7.244882787653683	7.344098236177994	6.978228193337318	7.380181297270351	7.3802992581541265	7.1789557397022525	6.995386698700614	7.37055380439296	7.259701925484581	7.274706962989105	7.3815574627808695	7.514953276791298	7.822327412897529	7.340302720945099	7.571210707953127	7.032290400929903	7.64129493801455
g248	7.019767970418419	6.646208746048641	6.510551668002679	6.977137766620462	7.113789935620268	6.693386202209027	7.063400051237624	6.84763790453753	6.872612333026471	6.806860895939447	6.509553352635956	6.422308119960728	7.163372306273395	6.79702362221366	6.531235261041225	6.961910051880401	6.455773186468185	6.376758624877681	7.2998103722024394	6.6525742967459385	6.927403107093138	6.328712189964295	6.914150493091845	6.811381347059617	7.202955049127379	7.1367820185293835	6.813421243700648	6.488141598511473	7.04003691233424	7.1727814005364765	6.15398033659557	7.106837187660583	6.854156242010355	6.873441626057554	6.709792164312408	6.983549123501557	6.093365726236673	6.4310651388783135	6.49667606066921	7.157810582544619	6.833171632348682	6.287446338115928	6.666295906508907	6.998037964125637	7.052636709793201	7.150475340918936	6.909957653935802	6.537698072503257	7.347721012664669
g249	7.7022647502652175	7.6837877887050325	7.617216396218731	7.937067233399602	8.174896490653982	8.076770642662263	7.298013525503057	7.6930185194473815	7.763401829785049	7.491329131565306	8.154628176646789	7.780647147537448	7.48943755925481	8.118626130830842	7.89851318624406	8.316391942057784	7.870387518541107	7.909369712037849	8.197485368169204	7.829199080102381	7.8706093621748225	7.910303953347464	7.815284616478945	7.56598262248892	7.465563043730075	7.591944553137526	8.174802826345735	7.328005879122515	8.35870366610531	7.89786594098034	8.492148617255793	7.675555451265503	8.006294559834593	7.888580714442837	7.333475996177584	7.747778397896294	7.861095115881024	7.687790183204573	7.9967088902919725	7.689312766441991	7.338552323747074	8.096095569414178	8.014925274760236	8.092554043591166	6.906968465640766	7.721505680258867	7.774925091600776	7.945775981331184	7.353128529908886
g250	5.624184897597217	4.519528826667255	6.929308017494255	6.390753690840057	6.807960055124291	5.908411624820885	5.269179436553809	6.189361726787864	6.153270944187133	6.51042802457608	5.649747667869908	6.204837014089193	6.67529079494332	6.5099969794619525	6.201691959461782	6.678857395568324	5.97717180318834	5.396135544676029	6.134188546867565	6.130364985179967	6.477264862943888	5.529967640296416	5.826345028671401	5.396116212108667	6.0598444776757345	6.54625543049466	6.503852283405465	6.050021219249879	6.565819397576762	6.356262710782022	6.119478492185389	5.7239484839221655	6.445830067636168	5.8020872938481025	6.2433748345713385	5.884881476583014	6.032025349477584	5.461315002193932	6.267460398503571	5.975809473162016	6.091925923930124	6.173398324471101	5.80585180703255	5.929231535268576	6.524791932115911	4.865300678826602	6.3759706903489946	6.215057689670701	6.287480633176744
g251	6.961021730392324	7.19210158923668	6.857049116515235	6.502212912046931	6.8306870073043635	7.7922640633395295	7.08196507986454	7.4451506944999535	6.9193622513716075	6.6620675242889265	7.329178131304586	7.103990362723289	7.2603106249826626	7.620462112821832	6.795168109202936	7.368721558269546	7.669063031594329	6.649923832143717	7.605416205221031	7.089596179437458	7.445877786140708	7.225473268156634	6.610516436892771	7.142883942378777	6.512626293010651	7.024639475671972	7.361713745913756	7.335488309745302	7.1871383622847835	7.173458808052744	7.26159582757442	7.769906016534846	7.182993794795118	6.892723585244811	7.134644923965764	7.4906415155795845	7.180650369941555	6.5755770735499866	7.573771273279926	7.595973948554294	7.660805927790176	7.090830077673284	7.426903835556082	7.051373765376731	7.498299262128742	7.270453262902379	6.59908591947849	6.162330652148784	7.3541155118242605
g252	7.696624251686519	7.186508976315585	7.9216339813346925	7.675803911640919	7.094808751689147	7.577764082804878	7.79157512924782	7.725445613395864	7.403815783348045	7.242189339602143	7.481835755533524	6.75467204280108	7.232344800566295	6.9395225933527085	7.890662910944956	7.510170669567879	7.1587165770972545	7.697686745678922	7.44116723193955	7.1848685069171285	7.121118782659725	7.75292939208782	7.46664868274725	7.542107971940701	7.259672513631547	7.07566794668539	7.51496408828759	7.651942221978647	7.186836102111207	7.321364325653227	7.187342250141101	6.98335200850797	7.478387295956836	7.203764356802199	7.405213447643856	6.724192045418935	7.494453846845894	7.1955189048995924	7.112366817736072	7.087784178118922	7.508542635857003	7.501014609049545	7.1700467225793005	6.963715334743054	7.757292240030016	7.849240549756381	7.40025218243377	6.815129287456242	7.564739091125718
g253	7.269014117683508	6.959630596528572	8.09197740880255	7.52145790377948	7.540163047717173	7.920917249882688	7.697691993767091	6.628579436681467	7.607925075744555	7.244064048273702	7.333601551121172	7.62413487324296	7.775954292818467	7.776436018060372	7.213655344532515	7.78298656068136	7.727192021861365	7.728340092466849	7.384007402752964	7.327048755481249	7.402036553106217	7.862161444080232	8.056956261264464	7.231532137487967	7.495263679810747	7.842615656678571	7.608942397777949	7.264320940051191	7.509571581994012	7.5793680182553045	7.330056463780007	7.298163621036961	7.308941464538692	8.014813717407959	6.463469792145982	7.21626420851725	7.899074979838782	7.736811309724337	6.916452084913314	7.54170760429081	7.358022998087017	7.215213023407923	7.173134752180461	7.223701271954964	7.075294410719563	7.366226768356606	6.960554596726251	7.382249110725251	7.332918254985523
g254	5.603963777645438	4.794480554830755	6.111230003089461	5.67380086366202	6.437981197863602	5.82978928960477	5.776443402998188	5.455906167549014	5.607555802824132	6.001038348598771	6.003813929823122	5.047231652213223	6.388543790628	6.340069324761101	6.095552101823718	6.322759000630949	5.93848996290053	5.6575515772552345	5.800151437439531	5.938102503060882	6.486963437518636	5.599486781088991	6.08093834220549	5.13772338718376	5.627246333961415	6.350054248476455	5.943158182335548	6.172164227191149	6.28596955413573	6.059301112634034	6.041527148250728	5.907503141793632	6.095327479413311	6.688154668019537	5.72929786637806	6.326255508708939	6.5666528865967315	5.497915860115905	6.6657874492672615	5.979755854511163	5.599695109904493	6.233690080340902	5.2065791402834405	5.394701392237303	6.092175838616649	5.6417592325566055	5.744522296567281	5.801073369139307	5.706712995657074
g255	7.344134754380617	7.4322349603961495	7.059101668217253	7.587779607268958	7.149027197844883	7.178526911543517	7.3542695236878135	6.7510351578091035	6.943094430172286	7.3530126404483385	7.511999777225907	7.8345224473533674	7.3023156730696765	6.97170299326759	7.330642705292017	6.804821897802005	7.342248116384891	7.250227556955484	7.242443052879486	6.774003464403853	7.314850157673942	7.176477917681538	7.101801277924168	7.222508375126027	7.1769735683585605	7.149556436131158	7.5940829077219405	7.489892700050383	7.229144201783031	7.304889975689189	7.292645141474886	7.35821741798308	6.644685929224387	7.257813228750813	7.274583118772851	7.6616715590239854	6.815390831305497	7.10001335874428	7.4639656227333155	7.473306179999649	7.363587788535421	6.89999335095317	7.423271205268171	7.329723032743082	7.527800143293705	7.51833130761361	7.15031281020185	6.693051459328279	7.4223337638108555
g256	7.8945079276283945	7.432439400910195	7.485328717520356	7.424778104258683	7.112853429570156	7.160315340574881	7.208188388831183	6.879524265483513	7.28152456257246	7.282354062799405	7.145830331353519	7.6345008745113025	6.755187312718037	6.98722722326087	7.24197278879556	6.736244477455567	7.415969261062713	7.1225239076016	6.926643343716018	7.353383852645005	7.439893079253489	7.079506067341751	7.483881724232693	6.45628774051686	7.316802425406841	6.9624725566135455	7.1373411913833555	7.425342233080903	7.29731027123057	7.764822955784301	7.188606989568936	7.505028158404217	7.1326563846383335	6.959420317107633	7.178785969031238	7.278385571342333	6.674775274189422	7.417350752384384	7.3814197512748265	7.355750821769145	7.167444905383676	7.1575758793773225	7.378718215049321	6.945804095636518	7.363734441950381	7.066636724408707	7.656589304786267	6.893255241033663	7.105635228708514
g257	6.182067898986656	6.133824263620912	6.483431227543545	7.0389571153456645	6.829644453787938	7.1143845313816065	6.505067380652677	7.027895909387777	6.548683810356129	6.513850143354843	6.842134636572597	6.5564726325194895	6.926651607452477	6.985327806548249	6.80733568480181	7.1823340145340175	6.691746554375153	6.4854337059028655	6.676120338541041	6.508951866383822	7.074066176838952	6.210227324519586	6.479608490288526	5.998456235224914	6.950123536738988	6.883050538791929	6.759478698698768	6.010848828080492	6.65615980212831	6.515818381254546	6.267935348414488	6.588065223657052	6.57066022636508	7.2797423032217905	6.536608238296537	6.175940185720321	7.170190096143599	6.533313584298476	6.663081678425631	6.501588003296403	6.426402698781364	6.380679096733456	6.041439908130319	6.241463862071776	6.392498587683077	6.733567879715966	6.845900662323355	6.915855583287519	6.174979525884029
g258	5.900405205519084	3.8522334319927567	5.951241212330568	5.812726600101043	6.3521127705688345	4.715255918689598	5.442292392665749	5.010225762679856	5.411057910086464	5.912788391322937	5.481954978948367	5.881569811448349	5.990953695395325	6.416028188115337	5.755160839810282	5.820617058852392	5.70680312058782	5.665535771754238	5.834479893004568	5.738107146448247	5.543455031539153	5.407410389214686	5.8966601282813	4.99909996042851	5.208886692389652	5.748830831716337	6.640711863335374	5.826913747017014	5.715921417880539	5.625075671006891	5.878447296293648	5.207136071435906	6.220906312741974	6.309953300837732	5.788284462121607	6.0627117018393175	6.2781021342494645	5.434114070801786	5.886014584037152	5.518535413172893	6.160390468399611	6.086874819604644	5.137659506505451	5.761103647921058	5.8610463008595435	5.283331173879425	5.9454555468867785	5.6656943267579765	5.325614382910287
g259	7.918530397872145	7.298949260963503	8.153389808065127	7.155851665630275	7.594397031400043	7.980848595529233	8.273492782325073	7.8790909880460305	8.096829867609248	7.8111035751790725	7.24397701871209	7.775935682482772	7.782275937556302	7.9295390745142065	7.660467012623887	7.999353626185122	7.712974091309636	7.444448376902297	8.167983182332257	7.703195901873775	7.899162016184476	8.39553291507245	8.272619315544224	8.18017458269724	7.376676685986134	7.5827866525306415	7.815090000353913	7.972256481616255	7.681127003851582	7.807513248197197	7.576009527393215	7.435846264378503	7.854922192158132	7.742938833624657	7.470941597658221	7.735078359790044	7.558461852880022	7.1800721902249345	7.998491395245835	7.671145143203695	7.933237395145595	7.435869138953901	7.600338096987902	7.9492700354807075	7.252883404914304	7.340150536154719	7.2894429131002525	7.469495861983496	7.67849363541692
g260	7.696213726120714	6.919609474604329	7.2399041342837815	7.0920106488990164	7.556914465032228	6.996135460840644	6.29998483927736	7.190694061005622	7.386173640343387	6.880256271178455	7.004813578909278	7.250187672242378	7.001387756914684	7.05966332542929	7.480700458020928	7.439046680337672	7.549464269001888	6.720364682362522	7.523991711909508	6.704492558962009	7.652424495537701	7.519204518673026	7.1594682941035614	7.072825174064121	7.256546333061466	6.951109648813505	7.646965193677372	6.630926415603595	7.078472860070948	7.235936529521377	7.282727304525249	7.312631665366346	7.416362707829352	7.4170743345427	7.421150176596041	7.050931808897726	7.672865414794819	6.987430871837096	7.406497252011003	7.230925743035906	7.18537964324392	6.869537968052616	7.543222086582832	7.44448980338263	7.415585881768348	7.145559548529982	7.026727336453737	7.065665174795891	7.520680187205697
g261	7.199076711841328	6.460054428509424	7.111504326308727	6.937893770112835	7.229326557975009	7.223595596966385	6.381291911303448	6.907428496942508	7.31346012808418	6.57952356342311	7.054181847156459	7.4209458029328115	6.702888404381249	6.894310741301626	7.264747283119313	7.597524845801123	6.852920881048123	6.8282953581144445	7.080066637283275	7.408107028330651	7.413971045977667	6.772413181273593	7.650035664461632	6.437122836985142	6.528317244806845	7.355250295584965	7.1521413110773056	6.123341732004952	7.575194028807584	7.214844685968163	7.012466839293066	6.930838278694016	7.397740169812163	7.061712924205711	6.1506318748239215	6.441454888890565	6.5410901308913125	6.909680984750372	7.079782954397208	6.055272272416448	6.523988876356609	7.315026026061765	7.040939355084782	7.132059056651346	6.751984119890545	7.2531373289077345	7.522820438373535	6.955401577157799	7.553900068403128
g262	6.000228869948721	4.330690527149351	6.605313397638467	5.9950013758724445	6.233257041760402	6.567978471519314	5.377975691066803	6.3706604678600165	6.102860051035075	6.310633306019303	6.625905973475821	6.523762339279344	6.378787040225889	6.206617065887656	6.47881668039826	6.5088664486774706	6.321845621358558	5.9454180091570645	6.7656201979878015	5.985944344117042	6.6015391999901025	5.631709859213516	6.1533365802380136	5.788875350830448	5.720863580342213	6.749361501257669	7.022289424094683	6.158815500065653	6.339877532053934	6.417982076448342	5.897666055995861	5.771150671465339	5.788148637198836	6.451406735307375	5.444111437709166	6.848600742195325	6.424646436624604	5.451036069936269	6.296149299248613	6.319129685826743	6.870052159066032	6.611969781257262	6.161773316256364	5.786853679479121	6.20270015844459	5.38681876101356	6.580674145930931	5.9222120838529895	6.517000960982504
g263	7.285077416075158	7.203451581515349	7.35713148615086	7.490287845450867	6.94620191115688	6.669914289982808	7.091259508004769	6.476480668481406	6.808129003088015	7.033667315967925	6.974078930079914	6.99212636788365	7.400548802405053	7.421412547880459	7.285868700730255	7.4371872481867225	7.216820462687136	7.367971937706369	7.265267721838463	7.344018301720029	7.054764722146055	6.463929339777023	6.623142530790962	6.753369358315542	7.205596128645883	7.179288878332395	7.416580750483422	6.8400194408770165	7.257880385807826	7.2413237202576335	7.05422145806915	7.479209400122407	6.828366630400058	7.404179925965979	7.285653394885513	7.118044727650995	7.325973887656847	7.100419633550394	7.071724993027897	6.766720926248469	7.2594874461912795	7.299422385963195	7.153783163428454	6.988547030251552	7.286510255061199	6.668648891279669	6.947348023267117	6.708845706618868	7.184420809584727
g264	6.265903965349534	7.197460901058407	7.064742395700465	7.437688353997761	7.159184136819222	7.337989631714703	6.959110634474776	7.2857943920355295	7.338879398892701	7.2564442455748654	7.158023310045362	6.66312211499179	6.78494132539902	7.647754453991999	7.627251232221999	7.377944416351077	7.421802024681004	7.221780661128701	7.261405560756376	6.981416462232027	7.419184362177884	7.229075249427487	7.1406079518790575	7.124477173274095	7.601076370522357	7.438140375993186	7.012688764129359	6.702494304389808	7.276884491281991	7.287438109618064	6.145326349209552	7.744914867113325	6.965820846973199	7.31924478267835	7.443625427381306	7.10072836081166	7.646579338425763	7.097499343961053	7.232488222228608	7.1835942841503995	6.789281918377033	7.392062569582494	7.326600582621752	7.170031739504177	7.09105184169835	7.2921498806270115	7.487878993899456	7.156447426316706	7.094101060584608
g265	7.7887614682652115	6.190402573277585	7.680490742611287	6.955327492001802	7.153257826470364	7.440355136718026	7.004890719471644	7.4729338226285975	7.434367071970626	7.329617863800846	7.531536551769385	6.979810946253529	6.910394451175762	6.83634996313164	6.8025653911692165	7.731655431103045	7.437456875681484	6.962247618230542	8.088159055007313	7.807121570115	7.59128961451863	7.302263707478539	7.6495514620413925	7.206656184642208	7.15986280498762	7.262916210004349	7.177978828034015	7.530944591042872	8.10799344224532	6.680365512860732	6.959287011923462	7.137063140801378	7.410028646854868	8.163341651501645	7.036067187835559	7.289561889535431	7.417506592630338	7.521258381586976	7.669121264865959	7.101605757930073	7.388551126009387	7.547622137590898	7.306367149564128	7.724838534664298	7.61680526891667	7.275318837332769	7.032716457651452	6.845418568639759	7.354713155420819
g266	5.7438591234764536	4.229424116937111	6.271178295003799	5.282836546013024	6.290178737935216	5.528406054361086	5.7891308015898195	5.709272381577977	5.571556591542518	5.815276322255775	5.183119846254121	6.239179286058812	5.6176691424807865	6.090258200945209	5.093446437404467	5.866828524675265	5.248547188437247	5.358065259832136	5.6764547258662725	5.690608277779187	5.587345908302756	4.8946008316750556	5.476938761308217	4.8914229353012395	5.542835458405915	5.833235573661482	6.0805739570594755	4.585024449257186	5.903317519133082	5.697440503139672	5.185320242799824	4.89712978620573	5.925913226665277	6.07552849509123	5.691583471797538	5.734487213926984	5.943348554270752	4.911685178142246	5.776002793628158	5.278929054689522	5.524621833037973	5.933351052268093	5.461868620760352	4.891693769933044	5.812817599546114	5.105715784284742	5.349897098043463	5.7750433678275925	5.676807438188357
g267	6.930251860834965	7.014095320470661	7.220483711613604	7.256624824116966	7.5376625897437455	7.42180344563616	7.340530553108408	7.305519736260443	7.053970608466479	7.358774209615779	7.401019132431882	6.871820101186256	6.949358758912957	7.437548506311465	7.479512421551914	6.952770339929042	7.056112969306449	7.2886704144662735	7.5742849082600054	7.2421813054289865	7.39450120920052	7.391637323720905	7.330374115905372	6.810412968466553	7.042930179155777	7.329264987203995	7.112848842634473	7.581733969404811	6.801792823168862	7.108429768769497	6.663552388330028	7.387450761727077	7.008229521022386	7.198829377736178	7.364592465036675	7.430573758658144	6.934781715027487	7.261844116372661	7.173741593468645	7.674973426094117	7.395288311185178	6.951201575914475	6.983394625939266	7.207824478874455	7.212445562329183	7.040915599893412	7.53294199149985	7.0141679930015	7.11620005624678
g268	8.075548370833053	7.752218411694845	7.39573423526706	7.9000352315366955	7.681596568083611	7.544089389878039	7.788283059678234	7.700292184265089	7.683255375587185	7.44427647203187	7.6225245019077335	7.855137952732613	7.750590307793143	7.667117099084287	7.657841736228778	7.898172577304164	6.786293255590856	7.412445505013596	7.471450763636212	7.139859036339901	7.480770579453701	7.772580362571721	7.533911660011357	7.949811286028957	6.562784260230216	7.922303643656339	7.86905896195333	7.455017315527241	7.511414599387678	7.832313883412154	7.710937962851768	7.338963902510485	7.508411140779555	7.086842077103964	7.38846359336716	7.524107795764968	7.770311994272461	7.4505968869979275	7.53267674278716	7.3892805343217045	7.590574496078302	7.432894549663074	7.581098211749675	7.819112848717207	7.653561604823486	7.498404371194122	7.782868225516977	7.664681600509684	7.897743361902405
g269	7.383574758388268	6.846414322462494	7.49162687981819	7.583460298284048	6.420003821670562	7.334408897738382	7.7817485656179946	7.583290297457947	7.157283072626399	6.883032663090787	7.530392619214387	6.607297573806822	7.524853999406917	7.13262516578035	7.3875700462936145	7.9107237367105405	7.417950749632855	6.81234770147998	7.364491719575852	7.6294024551282105	7.168627504318101	7.469758240155992	7.348583133901778	7.261510163072157	7.360506437802412	7.562133084800614	7.736616534411709	7.125427688427324	7.756570787782668	6.906730260985363	7.479856863444597	7.494309209970961	7.462674305582354	7.5322083117793674	6.819934809016881	7.425689386742769	7.21299213024616	7.0206074731801795	7.345911393742005	7.148804140079177	7.16607124922331	7.79288646322905	7.0198066051418815	7.524275370043961	7.237960467425754	7.216776006744177	7.864405539621329	7.551337460640014	7.617552248104238
g270	5.408803840638037	4.2356854568906845	5.750455559440272	5.587975044387081	5.316455934899482	5.147825916622966	5.512550629790578	5.224573064246511	4.738595438842617	5.903827963582076	6.003782817704757	5.766896346844231	6.103713435615815	6.073624350692227	5.845428040034678	5.437013036650045	5.424689962684307	5.053777526074533	6.534871249633135	5.893749419225713	5.709041907451243	5.162646827426493	5.856254119058528	5.077034952375648	6.010104881318891	5.909841260371986	6.091829800446117	6.127403403377529	5.683857325697776	6.056323417474404	5.198903347985823	5.486684529716063	5.8456408994783216	6.1966182391792115	5.775067737496764	6.084884812453695	5.637838601775	5.557309066329322	5.883009105683942	5.2798064140928975	5.393798929772487	6.0185093628662045	5.650715163491561	5.686939423879781	5.947716700037161	4.665643966195196	6.1641192365476085	5.776325018731786	5.886274852119892
g271	7.20077647338287	6.975740504742633	6.8759973546223225	6.595474616769371	7.047071388407727	7.126694986630136	7.174636837631798	6.795386423352318	6.539695084697223	6.424271123849139	6.651666357332925	6.645343607896084	6.996649215906795	6.4582899930684725	7.127437981309585	7.367376679418091	7.118235374629154	6.971353021833177	6.988570598640373	7.408241698761598	7.424935550539448	6.890953419467676	6.889593857708552	7.362735732971335	6.751775654509993	7.0527212937310555	6.731939328691389	6.929366717746897	6.623331438903242	6.899950506235	7.036826717378876	7.364063654897288	7.069500768117476	7.45526768084372	7.021627441348818	7.238853100540104	6.835935627487814	7.113342732532938	7.3351836101144094	7.083017797276745	6.490911083710535	6.843912066991507	7.209748134053944	6.872762871957379	6.81354503885011	6.882067114456498	6.993009051928675	6.86180814555482	7.008594614009972
g272	6.389516848886737	6.745132550741602	6.94876727626623	6.266740741402152	6.36244879928592	6.8254695921616575	6.780597726199615	6.090419237572987	6.337723982968286	5.919489310483967	6.970348015773139	6.880482815060766	6.609794653246404	6.685665310568498	6.887889249681537	6.915765214105139	6.182135372642612	6.414387588117571	6.649606046065447	6.33813968425575	6.539617224602688	6.214560060686397	6.607086812934617	6.844750935991158	6.002764298210747	6.624139820118386	6.955031684816064	6.420926467890219	6.819832300939859	6.981504677363423	6.4417929668119625	6.5493722848599925	6.7068586405933335	6.696342057918937	6.7519625284949685	6.179848319110654	6.477045445643457	5.255473244141531	6.5550741648575	6.05316167455083	6.400591936671164	6.2589696793187715	6.57660337562458	6.356399702777602	6.449376956676744	6.915510259187581	6.270391527094931	6.640928078101855	6.382703285633574
g273	7.306338983352998	7.199806570648495	7.339166292810044	7.441720347543242	7.599558630282273	7.56050429377488	7.465497219552593	7.959202462300006	7.102955017740505	7.232282751052849	6.606863115001025	7.854867165967866	7.4337004678917	7.2567996296808	7.509689965131985	7.688585633551796	7.636150801160798	6.693318869958061	6.872811707898915	7.59574727156031	6.842473204352987	7.237772017279578	7.083392008658248	6.730499018783718	7.153983846905089	6.104162680871792	7.074984996942088	7.382389865676217	7.595023647565114	7.457475943247465	7.650497485745249	6.785663609862724	7.450416325867049	7.898695464135217	6.4838276769684775	7.283023381144548	7.663407487916169	6.937673906168868	7.641001235532604	7.501587595984034	7.050924470224377	7.395200793563937	6.938598000843698	7.642068470676772	7.184311535372425	6.695665962458015	7.773690363452016	7.014750524844044	7.2073279128306185
g274	5.809588059999276	3.8185872596235315	6.38347481512807	6.456783907656657	6.476085934793356	5.628199089297358	5.9375460026189035	6.053223475735139	6.287097282332465	6.158332160456713	6.217470296629248	6.034036840456479	6.349626570412826	6.0863638868952865	6.248399628525017	6.48231661942282	5.893851854387918	6.1068799006137455	6.839615269384991	5.869106707038368	6.305431847805943	5.727444221709472	6.326183982384419	5.225712789347346	6.1781471906487875	6.817125172153874	6.585801438812881	5.838098350642878	6.164521394988826	5.85349214514558	6.219232651699684	5.421062373759119	6.058935105747931	6.572061657551521	6.250356716096619	6.2983416623718185	6.10535849391188	5.826791467430616	5.564372861178419	6.281546053378464	6.397847069522245	5.778744361237553	6.088553669125878	6.454545658619567	6.208829061319953	5.298889292287879	6.5359865765648895	6.379554788369948	5.933878209748263
g275	7.167538328914346	7.329804845060942	7.073150168863362	7.566031806046373	7.274240514258956	7.514903516290338	7.3842309192594175	7.882489765782902	6.991230156383582	7.264887117896522	6.827002239904541	7.70733437215665	7.1834715838978065	7.859918437893947	7.4280085867539665	7.72576375371713	8.322688459712001	7.752229929500968	7.63500793305581	7.121662250107627	7.731812032028739	8.014442292191001	7.7003000971320095	7.051452691543229	7.447333165809859	7.270260755103509	8.043519793564364	7.918592923537071	7.419100775136689	7.224523362621562	7.448579734323064	7.159278981700312	7.329643069547494	7.79035473389278	7.867610014136063	6.370231716660715	7.23521820234285	7.278113044192531	7.2707841611310755	7.266619779080794	8.150868844019074	7.0663685824140146	6.848428051112239	7.492807451825889	7.554684708203925	7.553595023307059	7.222324825793351	7.542622204404485	7.15559125628765
g276	7.305903342710814	6.875002390542627	7.465657249447604	7.2249401826733015	7.536639826910555	7.179927661061942	6.359388732058184	7.264525788100121	7.03470932930069	7.1767018819435116	6.514308760210305	7.026385890274983	7.379038744058875	6.889413488662078	7.180606900033457	6.825404611465283	7.078682677621854	7.228831219949746	7.694393859030398	7.129701044813459	6.9450111892419315	7.001620163773415	6.696155111354915	7.144774796270029	6.99041299007064	6.904679697891484	7.058580501771983	6.982202698018002	7.056787213943542	7.0603088227247115	7.276304951095723	7.14005424842402	6.677391104174442	7.453179534940644	7.177662239826349	6.722857391159792	6.846979694250921	7.204666915226677	7.221569109068529	7.35612597320377	7.4713194363108055	6.867912820244982	7.178779007000814	6.737545192933297	7.287640820691689	7.277827207517754	6.8372315052392585	7.590566621163711	7.149653335680772
g277	7.681879918283365	7.5059464328218635	7.553071763569663	7.804619035319973	7.449903686085701	7.916483652228258	7.316424581162733	7.578150988708589	6.815056283468518	7.162635879261606	7.610258289519249	7.343324853727297	7.871191045854043	7.669102887668121	7.751723288387485	7.955516266295778	7.847187782765354	7.27366834146653	7.018685850878336	7.954358533847432	7.578762905063836	6.934227502559127	8.20032091698813	7.427189449486674	7.351728700565687	8.218432431893362	8.034985463022664	7.161068784307433	8.036796621888396	7.744706048365395	7.190531072303977	7.304058459362064	7.700239591638864	7.454536789049906	7.276425770651391	7.018916670816228	7.717683594236707	7.452899767521621	7.436191229003275	7.456229914227424	7.377450304558282	7.604393655632833	7.3623489410456	7.418814515543409	8.051701963779797	7.25659111665194	7.338044178032902	7.719815775310425	7.604622807013401
g278	5.8062563003868695	4.243847803758137	6.512234765995522	6.151421039305936	6.681025229692642	5.497931013834805	5.7565208094210485	5.8083832833226925	5.5635126049786185	5.687225832172486	6.326908756574476	5.4523035599022895	5.868330244733539	6.051156998591817	5.825825505242896	6.257593465159919	5.824661159336722	5.219612022199767	5.971264810332418	5.818828909943612	5.784783897585544	5.439570565330483	5.923181342218025	4.818524109042772	5.600835304702001	5.922610966738415	6.539490956900573	6.194708218788813	6.330696926977362	6.088540536423211	5.558915104915533	5.445356298512976	6.106442294888401	6.1684522029228654	6.111403185154447	6.202324465712041	6.074335029447902	5.489935418146552	5.964882711661287	6.090140479412886	6.161333747687475	6.043633834382437	5.573468744220275	4.615642257486268	6.315697373524676	5.634342395905859	6.021175829345743	6.000570474252274	6.282561800672284
g279	7.161857887172581	7.378909303109407	7.260364397486407	7.4629773647447575	8.059295376383494	7.262125277888105	7.427843133771685	7.5737873437489664	7.4000173847725454	7.522922883702769	7.54146649923705	7.648799210504725	7.153044015289011	7.651364849687399	7.6557753181278825	7.783458449784981	7.4932447760751515	7.326389982292342	7.496547130863013	7.263506891209116	7.750621747816944	7.342911166409808	7.585064404448623	7.409383102214469	7.65323295531887	7.224319010326958	7.943844569784183	7.806511061820015	7.85775727651783	7.691124804800779	7.177522595398767	7.257690673350269	7.52593969607239	7.926725211268132	7.481519578304871	7.489098625085133	7.341852248508525	8.117487508709269	7.758548983510708	7.74712569133277	7.692157993851844	7.5850927382624835	7.425200090628752	7.5434497715461895	7.929298110732673	7.3170755979457125	7.455206265526847	7.623245044705305	7.531710835539657
g280	7.3842926276048235	7.3992651899796655	7.434980238496188	7.419486259563936	6.829810623559626	7.260262614446322	7.086390217938427	7.423018964196994	7.259401851167284	7.3442107035772715	7.140790627362152	7.148156196556232	6.953821326194419	7.25458361211113	7.1496579079221245	7.963753127157288	7.052199361848724	7.4883900338948965	7.272981512752127	7.18500351780315	7.1612007906731465	7.36048626663366	7.173206404257855	7.335578227262203	7.284291105579193	7.641782404487715	7.182987446720452	6.207668755101438	6.970206552877156	6.8718727626686675	7.429940971109719	7.683969603868487	7.793802611613889	7.47087095766016	7.601650984844725	6.83367369561212	7.412436175668809	7.320294043835224	7.660592836862898	7.5879537944930275	7.399192596755662	6.613362731714643	7.3942339073959555	7.090583788654337	7.145266150113922	7.268552926892973	7.289753651367416	7.286907201113923	7.150888954172848
g281	6.619361768150519	6.69390242151225	6.871655375312742	6.744263422354514	7.196306987008285	7.147849499764488	7.008823450479267	7.069327029232916	7.104643045975592	6.945338358334349	7.282157254419733	6.573108294462544	7.271459768698522	6.759507157372574	6.896284255689153	7.470304735454836	7.483204961686926	6.508319317260104	7.03731024714384	7.4457458966373355	7.2754597606189515	7.0495492033060545	7.329063645567192	6.678002954645715	6.5586378260966836	7.0815556160453195	7.180907132876581	6.471602624789723	5.738143537596834	6.603840736339948	6.9049179263439155	6.942357537761239	7.023009494121104	7.108235417642074	6.945912176485244	7.000388397332261	7.185342062076446	7.191662241483292	7.239188612961901	7.038044885825176	6.734399448551692	7.058364937485108	6.365287002925375	7.025275621986549	6.935208984978724	7.435139119218982	5.713966301788068	7.002505557676096	7.063823710335846
g282	6.438687925466085	4.845242058444849	6.646503573562485	5.744382914648991	7.0175610332707725	6.308551310360341	5.968894785190737	6.2734384826652425	6.1233571195363625	6.651780818255229	6.566409697608819	6.171282454082885	6.1636174467854286	6.8027427241082785	6.031449846938493	6.330355794048766	6.2900537310262985	6.147123008032863	6.456064527914733	6.004560419892719	6.065350838112307	5.815525902059223	6.323186175618688	5.372709895700972	5.986330729456949	5.936958360608131	6.013006972699438	6.620764035286227	6.410500852573211	6.50819976450885	6.262873271707339	6.33027798941187	6.359853854804819	6.969544294651861	6.702810498270746	6.537680835951222	6.729308555581829	5.450005472754263	6.182879476758709	6.261726340309586	6.446260264885216	6.40395120265076	5.6449283632936895	6.085743382935642	6.465579974353957	6.092548898864677	6.158780843218083	6.216682936854869	6.440577776251321
g283	6.57329114083338	6.979915040788334	6.962253058833019	6.9981155863329	6.6590432813270235	6.551149467278842	6.759939282821484	6.801102476504143	6.780983180649093	6.589083973889622	6.895865799749493	7.048156108863386	6.40963415010392	6.493002611175104	6.536912998871059	6.505834393708784	6.997680874619243	6.85975828692725	6.8642004523906595	6.643279411666939	7.0376075626934504	6.499982039055228	7.380697067498527	7.063528491684913	7.310989399751634	6.926657856857214	6.883803231207171	6.826519036690813	6.363016004285759	7.370934310361708	6.321221402834361	6.237846753831348	6.758955957585455	7.1654134135811525	6.854117837298947	6.737203816814504	6.805760579991573	6.781423735644269	6.7257788418806	7.005328938113239	6.920126032870677	6.606951853232955	6.682873698337901	6.79066842957473	7.098348577313816	7.134765834718655	6.669733582602782	6.3241592144795655	6.713980901741739
g284	7.00718082243459	7.297786832278162	6.933973303075598	7.514647895798227	7.073795732326618	7.4770649143940515	7.143291437542504	7.538043942907295	7.032574950709959	7.053247002730027	6.858571553972923	7.181864115877095	6.675433039620069	7.427685058197272	7.545802085947246	6.769646083276142	6.638796495488475	7.112261791922875	6.830954717656774	6.457405342898167	6.49159739549044	6.763505802936881	6.985897262267233	7.214805832687788	7.335398742534242	7.10198349511874	6.609622283564376	7.002244614758809	7.08406637567477	6.643539376230465	6.987347162263364	6.673072268910729	7.209456935563663	7.689772804129202	6.997365971283448	7.269876521143375	6.4146474839635745	6.685989167058603	6.685701467695382	7.306488504925373	7.24111728257921	7.334148564667282	7.0849854715302145	6.569594588611223	7.408786189289945	7.316308577595933	7.28907555832393	7.222685110781033	7.489751384942569
g285	7.311622492226888	7.480147139122375	7.546940692785918	7.3604136794775705	7.857560429221108	8.079242305002268	7.942620074398561	8.00776710833468	7.215465358287533	7.194138379863597	7.464930806962791	7.582218927392779	7.442252844823538	7.635475210298945	7.138445398850618	8.083479549280817	7.678403084730405	7.502266150474176	7.4702735995715335	7.685136227019663	7.470127020224179	7.336548930076969	8.281778912150182	7.1788692926026245	7.071382386894787	7.8319974899787725	6.942161824590759	7.305767260201123	7.839955127645809	7.448435234145416	7.760130663146482	7.503415297031973	7.561672197531684	7.85208429946939	7.10120937380658	7.64235325122819	7.410430450383979	7.873551877969893	7.812041348277048	7.333280549245407	7.736511571433924	7.633418644475055	7.351623560387492	7.564831624898143	7.409680626209362	7.576363670821516	7.575137059197855	7.1411945394946965	7.606078239238034
g286	6.149818817768719	4.5453841712320635	6.546620135348117	6.165511771863427	6.670038143068157	5.873400187384913	5.844078193638236	6.210230084030837	6.066934286600572	6.261164483722943	6.782889770064916	6.16860937598364	6.415150504228548	6.445231074654485	6.308841596449793	6.238120248126807	6.055675658879133	6.005507457398808	5.742477010381434	6.5921437497038475	6.319505962304111	5.918470177533761	5.4416226377325705	5.135215988452701	5.844377578279408	6.282475099988348	6.438583675419075	5.673686219439485	6.519328497224963	5.953242767199742	6.112602061242901	6.035435362950338	5.7449273932353995	6.932395828937892	6.122775128178455	5.822497991791285	6.551816982058035	5.285478193788104	6.294365888974166	6.089117359947019	5.898202615092169	5.665978787446129	6.147498146121715	6.176527212086113	6.35411102793445	6.069808683523825	6.250288736940025	5.646665539293724	6.120509150103228
g287	7.390465134076617	7.7076169516418584	7.681393967190783	7.73345504763968	8.043935631403775	7.315850592429445	7.185191684671935	8.244457862137892	7.362377053930852	7.878539233426075	7.892262073160664	7.914860725529967	7.525620793393455	7.706508256096904	7.715629853776138	7.997161403155324	8.075971879490371	7.663128985332881	7.2439465841862045	7.254157211110164	7.490857236318514	7.692139862146259	7.646130949171132	7.822935361491154	7.640479555170587	7.6889951997696295	7.235401104243094	7.881216147934339	7.687463896693628	7.924941291251037	7.364034950687175	7.971267480417886	7.746778321729568	7.448008786720749	7.6407936259833775	7.758388388715444	7.114666109683229	7.761857568915963	7.126123890077264	7.402298467705105	7.659857630937558	7.235939154082849	7.7882282653021715	8.144259253204048	8.105253173132297	7.65257313817125	7.279396006180504	7.869392160690942	7.298997501538822
g288	7.334994968641197	6.878942235907192	7.327880494148692	7.158698175471785	6.936005087572266	6.895945421675721	7.020143393232789	7.235429112749053	7.501258229865846	6.99987369879497	6.336479813280746	6.886915594459877	6.2791645410842785	7.2423133653002	7.0355070903136605	7.248248369215696	7.119280650143374	7.097370460072179	7.188124038777087	7.037650003215728	7.087610178748829	7.260437054432667	6.833436677714002	7.3685188908328545	6.953338647075427	7.105292840338759	7.685397489444684	6.834893959429521	7.120157579559651	7.013379484210947	6.6478728232284405	6.9726378376844	7.1309132237754	7.5779861615911885	7.0096836746878965	7.365059073392724	7.05190718581313	7.461372585268399	7.097187146335585	7.326230326377366	6.244166254591022	7.085767168681947	7.197989285616602	6.574222335625609	6.795038220665624	6.934883854124266	7.444037707818878	6.940977184783675	6.999293301545963
g289	6.8181037461139855	7.176468041644953	7.903519378218868	7.390231942976678	6.848804715650129	7.607359985930456	7.573422971353846	7.7461177471892535	7.190862270388018	7.581410405130411	7.139915903449271	7.1319651294574555	7.216481868996274	7.225017773036998	7.298246858531875	7.35582941986384	7.826739827888603	7.234606517564035	7.285157507125676	7.360414560051273	7.540030554200424	7.610766851672333	7.479092279675708	7.104271442842135	7.3567147550462755	7.781951047716664	7.591675954877829	7.114150147993142	7.854073757370359	7.229397237341438	6.801387296613821	6.9980288934706945	7.0849532610567625	7.732937343081396	6.996854273834319	7.535011369511966	7.546723680051001	7.070673733549177	6.975498294052457	6.825827455794276	7.382422534633311	7.542950793155348	7.173149626612056	7.661111952720663	7.590283671608264	6.769635413860554	7.1872604498119195	7.183698612565163	7.182014527403494
g290	6.004443621555368	4.21206382309814	6.531564974016392	5.579943163714452	6.670177175444025	5.870550817169044	5.563059622324533	5.652939913999194	5.7611127931232415	5.44386120781568	6.68801472907405	6.161978649507128	6.11269283840642	5.6120347127885735	5.778230406516997	5.610583688757053	5.917284985422544	5.638751699397031	6.138702092183017	5.544040186234158	6.00472540232874	5.334089512391146	6.338697115396465	5.649736338675418	5.801914598721504	6.205588745872843	6.147515937328058	5.971443034291988	5.911893089493435	6.413901361704728	6.046013546402837	6.024637646069358	5.950952573740642	6.312932995045316	5.892163794530899	6.255288450176599	6.29303374854332	5.2923930799511485	6.137417700343285	5.713154157085853	5.70616611319776	6.116278602947453	5.517245730573136	6.316760596122637	6.177536105263787	5.956141727315354	5.683675778036842	6.256694141981724	6.09715842619527
g291	6.329895104856869	7.530955120040747	6.516604652380015	7.156643450476715	7.1559473084988845	7.454070722453715	7.638890258614149	7.4129035351977945	7.250667611823781	7.003999975695649	7.7580350209299604	7.563814111421043	7.429719324452258	7.8547319472774975	7.302879482557153	7.446663456760516	7.304153584380925	7.417880798602741	7.218677653035447	7.734950231005033	6.597800966700308	7.767653276349515	7.375492780492996	7.9163255284957605	7.788096009541214	7.760436646768124	7.069963247202209	7.760065648104334	7.468710251888249	7.577691268370388	7.013391448273564	7.97915105172375	7.120921993497322	7.659410209689222	6.730411884347023	7.355490210831	7.281889667658826	7.820070582384305	7.769206601484706	7.169738287520316	7.543684454844226	7.274706784151981	7.630084675704266	7.226877097724092	7.201639199709678	7.3672329721286145	7.590257047311251	7.309662857484049	7.653384409746742
g292	6.366836618512183	7.266856866054734	7.307908634491413	7.360197001027373	7.162535288630916	7.665267805653122	7.3487742968195215	7.306867732321764	7.140034849938671	7.19113491511082	7.499234267488216	6.721844018619348	6.660870943443378	6.740187774156845	7.110490095423411	7.5859091154666425	7.081820352670938	7.395222774342448	7.289556637282261	6.747010650435497	7.531991017425914	6.7431920054366	6.784073792973352	6.509124099661361	6.805829421140898	6.772707968126775	7.458784809696903	6.635680842428956	6.743017183899465	7.417107803685912	7.1156567467823875	6.76581514833067	7.270463935507023	7.128613008414661	6.871245256902136	6.974650689057479	6.795902391431733	6.545011006196468	7.104878471560887	6.703969142976997	6.882775486404431	6.070090527605395	7.735914175384761	6.146708933893247	6.995672615935526	7.286008650230983	6.828048374501762	7.2523950743835615	7.344560487676046
g293	7.439075547817295	6.688611445895962	8.021719575216375	7.874981480326401	7.884675446018762	7.439320243718407	7.392043884479711	8.129377021673891	7.63950046171755	6.6763103334614495	7.900223626421937	7.605292774923439	7.652402054094846	7.890613491289028	8.024577310995195	8.26172330694348	7.825804697079951	7.184963810063224	7.8826310001059365	7.549216885214051	7.572718598283638	7.4729850776336235	7.782311733236912	7.090655172158228	7.600560354503973	8.396409988246177	8.230193248405522	7.728882304023789	7.747819160493625	7.833429225487358	7.440577812371244	7.142345887876827	7.14725444946697	7.997282325499305	7.570323303290037	7.813927286104252	7.896753362048393	7.441935727714979	8.071436508596978	8.04884009221205	7.524122589969915	7.9743129399379615	6.832880275408826	7.29469180894201	7.963870039846584	7.466125868684874	7.328523241290062	7.667033102618535	7.6393519459130035
g294	5.999818731955917	3.917509786372639	6.752591864219094	5.3712632167057155	6.989601591258058	5.468994053496387	6.198668151948022	5.743584031864844	6.2235220918793805	5.514590267002465	6.513984299242242	5.869695489402996	6.687635791527872	6.337639400054924	5.787609064920228	6.065782675112773	6.351830749283974	6.58662993883416	6.7650667058199785	6.327881601776745	5.803461001546849	5.403866019264964	5.823208199735921	5.801894203892415	6.029676530583483	6.638334987824607	6.186511393328671	6.405833766276123	5.914231107774567	6.144290467695137	6.445239041595788	5.89010297827211	6.533807695924017	6.738374035676749	6.679296918472344	6.3136401431706135	6.4318597380118785	5.6062808213915165	6.421966288996056	6.253505052787669	6.083516527586073	6.774697217311404	6.255633141499706	6.300137760632746	6.853549798880614	5.471800834886059	6.813426419551368	5.930880245156267	6.057539144889519
g295	7.582924957814074	7.616500085537897	7.6260086704680425	7.5148276368364595	7.340017750361396	7.238142274529437	7.887458167028148	7.568534377646865	7.57816873820064	7.305164076004235	7.488520956142231	7.349242086621871	7.67415929797396	7.5966342186899425	7.527472129289385	7.568055255157657	7.018106693708975	8.228779808292217	7.0087365535673545	7.515913203472084	7.124395076184524	6.915097795869245	7.997484175992097	7.696158848977563	8.006424925572908	6.6375550890187665	7.771501429194834	7.609811301361184	7.333889991645665	7.868929112189964	7.471339645003135	7.721548816094298	7.185812594582806	7.338838578036047	7.217095206053308	7.627062647708292	7.752992893587968	7.760880741929221	7.615920721987867	7.477418402767032	7.227915979863286	7.7873912952582725	7.511337110001314	7.6398322927419775	7.882875512520384	7.818200504315638	7.506500208197322	7.352994539843518	7.808450231942499
g296	7.846026101482071	7.008913029858279	7.446197967748809	6.8212807895270275	6.691211823260141	7.354602551362515	6.964913957642812	7.402938124719895	7.352688245758963	7.180334961660035	7.136331292708594	7.117628197355555	6.851945223235642	6.942150933938565	7.252946444685298	7.366904424106613	7.013674814687468	6.884078497731479	7.520709883168662	7.393700638172663	7.5781158204821395	6.647503159956977	6.875574992673538	7.2343268065907145	6.271657221130734	6.67149502546887	6.8042514560821985	7.077181560780748	7.131787018035039	6.995649543225327	7.1727879938854535	6.4260424374170455	7.032394377262089	7.402075158565731	7.395618407795062	6.631427221603959	6.782973241820289	7.249290978936866	7.04592662065754	7.252507017597336	7.386608056716163	6.611421757182907	7.293116030460777	7.045082106124472	7.838162441488222	6.637314928669058	6.394199186950931	7.164570020109501	6.899427151717113
g297	7.574511126008703	7.463960018606048	8.134421535738225	7.962659028280271	8.356377833278655	7.65163044905994	6.98810976323411	7.814476809229227	7.209893990424837	7.883895343216788	8.179807798437146	7.191408980621582	7.995568598639071	7.747073291079377	7.681846967925541	7.767870614879753	7.777690823597866	7.427870403361955	7.882119971958697	7.806432540452796	7.448438531093452	7.581996515701811	7.7117499374202785	7.291108956971793	7.418756233500731	8.226609193358442	7.243685528921679	7.644411829759648	7.779292654817104	7.880263671011085	7.2028441043063145	7.771069150149508	7.70590636748913	7.962040177711104	6.655472132197299	8.093191234084538	7.820124738992589	7.39916723752843	7.967186355351313	7.580300804084703	7.3199122963306165	7.58573899165579	7.7706405059386485	7.913201073710845	8.12099526229048	7.166061154983887	7.337572810441566	7.621136665180958	7.915911004550874
g298	5.162387696770337	3.2416077207814844	6.033516132883741	5.0818088662646534	5.721813345069623	5.480618969288041	4.576539699753648	4.817887077401583	5.428629895791994	5.133318023782791	5.467700009497517	5.477422613699575	5.522067866932129	5.598264205967896	5.283746047234214	5.853583730767493	5.067467852396809	5.554879086161186	6.045040832233061	5.327016712193389	5.6948778822711015	5.088715385331987	5.143384027482847	4.332683658943177	4.748933324685523	5.814113299122726	5.801960767717913	5.214493182522239	5.795817644852774	5.164174084817073	4.98706902819836	5.721298764056916	5.603330847161719	5.904934623469834	5.181520048864384	5.485798139005236	5.738656077617799	4.831975674977929	4.863768898928179	5.335832310086605	5.760647452644821	5.87824418174038	4.723897811701701	5.044325192309325	5.579771179981652	5.318948802082098	5.750952725589469	5.779034577589416	5.259098254336035
g299	7.334348814108038	7.57134040136014	7.447298097988686	7.025729099494777	6.823288456516473	7.881022668487362	7.7116966184284905	7.307879519026832	7.512244686792183	7.330545893649812	7.451532813897472	7.062343777881154	7.805736839842429	7.685585562694294	7.917459302910315	7.255836726737828	7.906570657989438	7.401882215670504	7.6256980956330285	7.7356654797955695	7.5169748513057035	7.15448656219477	7.849401586797966	7.169764272835416	7.147531628441863	7.601981538742236	7.540329492063291	7.831261887936964	6.9761394677907616	7.15118293488352	7.37227949416564	7.474402979789734	7.093413655073946	6.906760366077303	7.2823512095326155	7.745884764515617	7.523135833335612	7.326522860734867	7.273548290663204	7.769868245920734	6.953113781999277	7.630248417907602	7.247474629293809	7.728256043280016	7.210356657625856	7.649152813248871	7.390582138037129	7.258276947115218	7.247644249909307
g300	6.9720995320012245	7.244124441566834	7.457262510434383	7.509909234368657	7.518491716221462	7.139458187685871	7.1751796757663655	7.462235332519318	7.7308057849755585	7.098590736532758	6.956957891419275	7.129400551170524	7.562590601688791	7.258788677075375	6.6781515637997275	7.638856110877956	7.190612242092888	6.566666039220752	7.62883854872922	7.0518139866341185	7.245350536889362	7.424285286108103	6.6139269292848635	6.394443689042329	7.434311957121634	7.422715038479016	7.373718427056835	7.2471133915961214	7.7741325689250615	6.927024183582516	7.7843384766719135	6.513874564813585	7.3466834646426795	7.270234475512725	7.382274074535087	7.309409600832275	7.208827362015059	6.317613878001567	6.993481016475198	7.44408579900052	6.099115443551167	6.818142937163374	7.127358105397719	6.765129222943345	7.403848395046825	7.386684533022065	7.211906528889381	6.790706694414895	7.408716986917841
g301	6.932478761109107	6.45820930726295	7.1761414705283375	7.505947737895735	7.433799457695158	6.957394067148233	7.2765235345617025	7.4901388587552855	7.082291848541658	7.321185302235253	7.207811332042809	7.426058032979367	7.1442339463946745	7.001186564368312	7.582104095089854	6.808588669769294	7.118705953642412	6.777958039628944	7.237584702622924	7.855538194820679	7.768861959906758	6.479582582390241	6.685501845570617	6.848114441137717	6.782013050143127	7.41031550525135	6.799082690595506	7.410280571435101	6.878414301494963	6.756970557858277	7.221013439296335	7.205873709879096	6.90994977759581	7.37023388580107	7.218678401593548	7.541171145366241	7.724491566201635	7.278338782613186	6.737924841628521	6.803878166481505	7.17521669247198	7.889205611015331	5.920653954754607	7.037535961182579	7.559093525255461	7.345934283921869	7.444007851542218	7.1438276993418315	6.9396528366841395
g302	4.914859531062039	3.4299474088564796	5.4641351002841345	4.064805623352261	5.196496571059166	4.685598692202914	5.144387027112064	4.599167671564335	4.71534513574088	5.057190148165707	3.971659701395646	4.9976001533817005	4.528068716691101	4.441732939168109	4.4678711970000204	5.333441618349094	4.547854002896909	4.332619086450755	4.569788943534042	4.501619798961629	5.064235692371197	4.1913556460243075	4.156213879308291	3.718182328859563	4.669248129813398	5.279772002044957	5.176713537758039	5.4581547815211815	4.9147906383479985	4.61710535681943	4.983553307656621	4.46180377535001	5.568298053051599	5.030995727148333	4.875227082965486	5.156765976546753	5.140655539632817	4.562067307501219	5.0996324064289436	4.2821169942132995	4.53680576569698	5.4156663577013795	4.014331540727124	4.638226760648187	5.232820991855209	4.696381218044531	5.271781719561634	4.482424349158934	4.476757108688425
g303	7.2839541202709075	7.082379143019388	6.963841049370696	7.223521803698119	7.193109266480945	7.204227336395733	7.068175831540047	7.241996118613849	7.008153971997698	7.2949098134758135	7.4352662361072	7.053918688232984	6.934478655667506	7.1754398019811845	7.404297575611766	6.778758794071772	7.537165113436476	7.0964914236205	7.432879577319473	7.53608830963611	6.852935112061615	6.667021159229873	7.634811186899277	7.359487194930048	7.466775983204304	7.071585930058773	7.230087441690764	7.163355379913674	6.8846821450118	7.105958498580669	7.515289166465135	6.461672674387352	7.477306887241762	7.06684504146306	7.500141582081615	6.894390575240855	7.336869576471141	7.659913696032028	6.929123579144106	7.016805098758823	7.362268774748278	7.2864833394487105	7.005268714970866	6.850265464052244	7.370864280915507	7.161193236130573	6.6701915091134945	7.217713862127013	7.8411078510026115
g304	6.946719365033502	6.9333333108166	6.7793537311673315	6.9814470634838175	7.3097265757785985	6.523716845754651	7.222457197150416	6.542314194017226	6.918846381120727	7.1935026861047815	7.171552034334796	6.453799348666476	6.9510486653040955	6.904143061124333	7.198218771624288	7.097575418647333	6.341150813866978	6.808400993519558	7.084738838375225	7.009848359827596	7.005085026006689	6.966400860225203	6.712175714993418	6.894615470624354	6.871030089942425	7.315661856042331	7.0059380580054595	6.568892859499417	6.951027217276729	6.775765616057595	6.968274687601446	6.796084643191414	7.212825959577892	6.330215410572224	7.454996329946426	6.906486222238995	7.103645162919175	7.3464179169053105	6.7289531481578395	6.556852993851664	6.531951578074715	7.1134025661070535	7.503324482118194	7.203572531790616	7.327103430020906	7.414952643350201	6.592205025543303	7.015282997745689	7.095582198872582
g305	7.203713969959548	7.650899618829198	8.03390564511391	7.95627950272051	8.131878270641296	7.486267254208959	7.817735823480377	7.995108166823101	7.63653496178613	7.644133597881567	7.388002517817276	7.2411331141933655	7.606194065263147	8.032189807077465	7.501471491189477	7.140738577644502	7.631233151384947	7.4293375548881135	7.363840724383098	7.821237752020766	7.578074770967605	7.423220335111724	7.548780278505563	7.268749423428677	7.077574179810254	7.732207998169202	7.67937616263848	7.593965811627642	7.7353732211461725	7.315449721333344	7.09414670491701	7.560467439115313	7.7241170990770005	7.618156356057596	7.364925665845593	7.483001112971294	7.907595211172206	7.572666282146856	7.885302970953423	7.483855038587497	7.463774466784981	7.580370638037497	7.5633565125733195	7.638731331916611	7.695736415351006	7.443551691239637	7.445525821348052	7.6791100170845	7.891117558618583
g306	6.187450350426287	3.807576080611698	6.266070147968957	6.034113845044746	6.161097728405613	5.9584057403903525	6.442412288756068	6.241449798910036	5.436349413466107	6.413434358137129	6.718262774343223	6.127270786510643	6.639534455952989	6.16445379541375	5.000556573667201	6.449261086170768	6.538137676438569	5.4733136470611665	6.677874575499372	5.635883062620862	6.63863279622398	5.420151195157158	6.49748878412476	5.53368221352459	6.325924526641396	6.27370681977023	6.178835763935963	6.3806559727267995	6.047588370920489	6.0311504899956745	5.382078534931416	5.846645180764069	6.268424938153017	6.62256525609588	5.927364222527351	5.8478551595829105	5.861760383437794	5.439707476868916	6.061516848778578	5.939730605341579	6.091768368409558	6.394208683883807	5.400275353352838	5.880322907604132	6.235585680668161	5.6151433891782645	6.784055558333804	6.315134705696731	5.7768331139049005
g307	7.5737012999701445	6.69732568572251	7.547161197425519	7.375937854071058	7.675997482488934	7.137135320317946	7.251943913997817	7.632412497356657	7.626352931260581	7.551084534137681	6.892985141249243	7.626621620799758	7.2530620436856745	7.684751120485505	7.1538597418692635	7.554269500244271	7.351944690284754	7.030826395240126	7.294895004704282	7.260473289426669	7.014070111419645	7.224760101840214	7.116294540490259	6.770949292717876	7.441930813531883	7.280628770072035	7.17600682565606	7.222105138070028	7.646454247396533	7.535491103246346	7.585198067366726	7.207399678988908	7.085170412879454	7.91850419394064	6.319017460175545	7.557805489223723	7.261809365570538	7.153887126849287	7.221917117038818	7.518961825771568	7.419750221605603	7.378698735402758	7.43906762572311	7.079333211806664	7.468203000163748	7.289147227547471	7.765193280678193	7.2867388415109	7.171397956074638
g308	6.8363035848333675	6.566227622317775	6.80380829541785	6.123652259476116	6.586363470979918	6.8545204585154815	6.749403462207091	6.989321852312556	7.113491486727019	6.9803024103583	6.7136443926112195	7.235414932630532	6.7150311452718014	6.394293484596892	7.062052946112969	6.253745989102455	6.379341981080986	7.282830910002553	7.11889734211619	6.795052148228642	7.26705102280094	7.058108309526482	6.795215954897026	7.42092220941446	6.583434204903971	6.958271377547598	6.748075284680298	7.097450976517763	6.8414684165763635	6.710837561874508	7.069362078883505	6.734869173420049	6.690883579358276	6.971431882584216	6.974007539098457	6.052387575529013	7.2385319593829385	6.553380657558251	6.750696413460492	7.344269460622943	6.837897800884616	7.042863222396732	6.747285458313399	6.937392401984609	6.787414637633345	6.598380241694745	6.987387909848424	6.413673627399594	7.1891066957040515
g309	6.522557914857315	6.2893418588131365	6.7269025538552825	6.934455631061545	6.871293320919342	6.679169976766113	6.374359326043449	6.226342932215083	6.3282193055092	6.650156974252805	6.685879196389638	6.107958207875876	5.950867934690124	6.8081415928330244	5.973289956453491	6.842794960414241	6.307667196780442	6.023531866245411	5.890676035362381	6.654295760460633	6.7039545893253525	6.582193956331826	6.142923873079193	6.205917475359561	6.3215393161809565	6.959056915216578	6.522785697230133	6.157873166918187	6.810180973102554	6.1948266705777835	5.680773702434765	6.377764436298728	6.888581044918066	6.91261239504109	6.338512359976495	6.436836557696583	6.076188833327403	6.375720352125098	6.528218422121288	5.875272738851914	6.292516708015206	6.718503524068964	6.1701553072902815	5.65486946315361	6.419632747575971	6.81105605517689	6.206156437897935	6.770340911976752	6.349026441405411
g310	5.806122773198591	3.2771874235673533	6.165380194842586	5.5254678124776015	6.213019562796248	5.677040059279652	5.837936269593877	5.60779184072983	5.825365281976155	5.950384216131931	5.5369901603455425	5.868982615134234	5.9633262419991935	6.193929894488062	5.8587071871075285	6.19345430574227	6.015226491204943	6.2332154438530525	6.250679551375601	5.321997258579684	5.979249366249468	5.577709593199003	5.326500188956045	5.122838351009473	4.957192558720466	5.942150514916506	5.546167688946138	5.980634203488079	5.793387623477772	5.642676852612847	5.556157214583309	5.687305917017722	6.192913977072724	6.7017900176098895	5.406008521805227	6.100953332540735	5.75566758462571	5.365499314264533	5.321013580007607	5.825635905562102	6.0377662742232365	6.342181464201926	5.680706260622391	5.590776710121007	5.89341825133419	5.133839565052313	5.4185596844198	5.532382126755724	5.601390263327698
g311	7.401731405333826	7.383820924902107	7.493116261153486	7.682126957214716	7.049824523423911	7.646104029620865	7.5036142044298995	6.825543041554581	7.398347847218041	7.41576728715556	6.884661083008693	6.940764941830476	7.348903751358549	7.467644514500244	7.470871284354561	7.552902899500083	7.535776322904283	6.867422586842612	7.02918277839496	7.3559148492900785	6.837706067620772	7.419361456070745	6.861042916553932	7.331489348782817	7.286611116339913	6.8628442118583965	7.002925137271817	7.372654232591013	7.545505393786255	7.223715823405072	6.81440972006116	7.401340598669234	7.236890804850433	6.889780418108752	7.035418413943788	7.0858303134929725	7.41212801113975	6.537695358756685	7.435402044284882	7.576609700541143	7.294729069986485	7.406055965609204	7.236016835144661	6.9512679723793	7.580549703645695	7.025050620505668	7.109040839475953	6.489154523370675	7.080244702304684
g312	7.641450788346849	7.153891187941706	7.5369715065257985	6.923550366350875	7.090612568251804	7.201052812605611	7.548575323770058	7.770845573594892	7.103213456236638	7.839656143860586	7.492098610416085	7.711637143463562	7.794950324019949	7.150633865250145	7.4834522986823275	7.563760779704809	7.135391222602337	7.496996039034512	7.375664784337685	7.553861814680914	7.5158450848279905	7.815281650431482	7.436939188464829	7.3142465031606125	7.948624273922351	7.645184654643924	7.340239072476186	7.343693768425009	7.752523191871354	7.9224223976983525	7.364449710762154	7.5755757778760815	7.312563003716698	6.864290046348226	7.153364987352086	7.528079867237329	7.47103317184661	6.831666762948379	6.916565408081568	7.16319025865452	7.300121376031674	7.5180772911697025	7.714315631470334	7.208753036646931	6.5971050015433095	8.101029666567962	7.42821401877777	7.745000337316378	7.601613394634748
g313	6.9003217687820895	7.677291334885567	7.627453561600286	7.772296568717829	7.588466915373742	7.815222583931399	7.638279090641928	8.067778811029179	7.560905140700953	7.466753935934065	7.697989176282541	7.656621651200911	7.769092788250396	7.963958834649435	7.9407593602702455	8.0722579430964	6.777716110291087	7.599127309987923	8.034399125283922	7.737804391740012	7.691470814406627	7.557829914361699	7.6048272787545255	7.184798253527859	7.945480332185357	7.911175093756698	7.607692393901638	7.9830590952717015	7.7147596480441125	7.309922775073647	7.663028063659878	7.888493709595222	7.156028352303023	7.310271560400472	7.555376849879407	7.239006682818404	7.666833382581148	7.648604661335576	7.491534576742715	7.587222888491314	7.616180265806794	7.715382374467953	7.481774387392409	7.799550808191703	7.887722230935894	7.44325452420152	7.739987869105452	7.193265749425612	7.501732559514844
g314	5.90284527077672	4.270188414811211	6.706165943730831	5.9042241911229105	5.952642696840128	5.809069395204577	5.708314353598695	5.698479374778219	5.334035166951166	5.876622563205862	6.171894884591436	6.297560332115644	5.7198837668262845	6.122412787419453	6.264782626391955	6.271964503450149	6.03772256394512	5.941941503311665	5.732477308165993	5.509696887044602	5.900577094870782	5.010942461560881	5.66735231366938	5.283199489196985	5.870017597721322	5.939133597510978	6.339558225928188	5.626223984849166	6.434951023364689	5.805061804278975	5.701380909648288	5.703263600549454	6.092399981360118	6.356817520917447	6.085151043020717	6.02995365258617	5.988179501786112	5.507868164558142	6.248596476950289	5.574192297168912	6.097707498064128	6.1524335980841505	5.745949058321166	5.234351586035789	5.8065704537139755	5.1009455488323185	6.217156959520129	5.86757539531169	5.9357468472396135
g315	7.2578495366422375	7.3204727147913315	7.359341574095052	7.139175041633519	7.444560337307383	7.087772349789129	7.1281138901138075	7.316938265002156	7.031115920090808	7.0962424502021175	7.477995998506431	6.650798561407248	7.594514474188408	7.251401230435581	7.470816004115651	7.42619828488879	7.431755522764794	7.4290043005465085	7.350339214525005	7.232162771490272	7.031449792663029	7.500219729737006	6.981942777186172	7.186468348214889	7.252371364923205	7.070043307593849	7.0372657158633585	7.176330469324165	7.159498622833429	7.267973592905101	7.103000822212712	7.182913798430394	7.100138749122332	7.3586123616395245	7.356929504347181	6.816586817215602	7.25514279034403	7.46960190523115	7.195185230534142	7.8707919897481835	7.353806303913952	7.386400047499831	7.249889284985129	7.398703499578708	7.175613940188068	7.490411522541457	7.767422977672574	7.024471050965112	7.261638835049687
g316	7.264737135869578	6.318129557897	7.0455475925670905	7.273319936812927	7.549016841881132	6.726734988284234	6.9257870300508095	7.428154052347533	7.365710948131912	7.551726618259489	6.92548722236097	7.313727186662971	7.021105410825701	6.841389044918845	7.163645217666186	7.748926095226708	6.717864145777006	7.31481496521452	6.871036538364935	7.456083153707114	6.601301910240694	7.168893502305597	7.7663816355626025	7.468376327403617	7.394195664081413	7.641518494981253	6.855401987691986	7.0289028301960546	7.546486374065735	6.8963677324841965	7.561596984064541	7.541317148276344	6.101979449613327	7.054330908835691	7.499229222556004	7.316267352548327	7.419584913332995	7.174896089786259	7.259398618808997	7.292209375504312	7.014049741323691	7.52433585814925	7.373383947862757	7.420123636769538	7.320419742246139	7.524947524376714	7.144500840631465	6.79104568640097	7.284192448725519
g317	7.214489596838017	7.388026906418035	7.6459783067857	6.930509488567457	7.278676953458157	7.566454218350444	7.480210138715863	7.768294374916183	7.339457848634649	7.18152771836585	7.273206187576278	7.4834218218261315	7.461512326754111	7.349044654114314	7.48076778302777	7.608034552954165	7.852686525491774	7.055772020776604	7.301577203688303	7.765007787288669	7.2221722252078875	7.099127348284155	7.562900150490038	7.024415879451822	7.238412204497814	7.851113842746149	7.419187544983819	7.5987480063575195	7.257492270769837	7.570669681733878	7.645700518080176	7.567713038991504	7.543105116328862	7.615368598907219	7.1249874998179274	7.644731814538976	7.288650801944165	7.032790956006159	7.764826615692018	7.01304021211373	7.184088639958878	7.755620036831002	7.6117970564380695	7.534261830501694	7.443201859129511	7.331707529011233	7.48927099393362	6.47489888260993	7.367563957479691
g318	5.982791633824391	4.12457482343987	6.310263232679837	6.2582118621944	6.722748327896729	5.659576498447912	6.24594825906331	5.867377373401561	5.948472788814922	5.670054974905725	6.895414556685536	6.633712015630393	6.674077068080389	6.434566438511975	5.786239133258544	6.866419952315814	6.198004647980206	5.861284274427204	6.127808503367647	6.214357129281325	6.351041876278748	5.448210128300949	6.55189729160084	5.308925284007369	6.001885330821303	6.348849469507329	6.762665240164862	5.899878432992507	6.486930459536959	6.284811883689879	6.091534246977286	6.282974983544185	6.536341977815782	6.663588091711367	5.652640764591007	6.27836736973772	6.159960928988448	5.00725369694689	6.32117019245077	6.031206926424987	6.19697779322717	6.239674841085439	5.478348065619374	6.10203111485493	6.588174741242569	5.57898775668976	6.08828511940736	6.172310356925716	6.438556879186432
g319	7.1364929851446846	7.234749709791437	7.041075544290753	7.5500540528344775	7.066150539103234	7.136766039776727	7.371352660549784	7.3644764603205575	7.501859139218659	7.249765419031647	7.43593564668896	7.020812285955583	7.840131981318075	7.483473665884211	7.525462870614297	7.107103935391934	7.10297894660681	7.288831043601119	7.3373202393407935	7.609552819093073	7.471508505575013	6.966402905471913	7.464236910874795	7.864992825251116	7.488007698421717	7.612358990150588	7.547883833801793	7.521491010220798	7.573282115136172	6.967144730882019	7.549213161178786	7.798915308843594	7.114777663634139	7.716575433687653	7.417593879346027	7.737908606158071	7.508382501415054	7.846047346862218	7.589527178502099	7.377195276686737	7.499448267108268	7.4294561007594435	7.513748656888518	7.197873440987091	7.408030203865152	7.237337579217447	7.0416869432058915	7.122605322469548	7.503929330852935
g320	7.172236372776359	6.753356290032047	6.898736785184908	7.085145096583067	6.160040123463174	6.568146266953176	6.185834409836954	6.973722920275878	6.524768441604015	7.335912970626871	6.5556510307643	6.295635059355137	7.321191307312862	6.916511857327647	7.219247523900669	6.688386509064087	6.3983351311936545	7.150824102596651	6.91591299338199	6.5881550532455995	6.555223220642933	6.963437688991396	6.937240712458177	6.757076071681315	6.834277827419434	6.69753922407535	6.516383433605491	6.506711759360054	7.180428677837773	7.04023560698327	6.9648788181828145	6.521008368328085	6.737410428511376	6.345664931620416	6.81164587423954	6.797603347124597	6.62876639638764	6.968712705805246	6.58581331644164	6.280579079990527	6.4750035479447465	6.214087394415368	6.542728752599429	6.586396502011716	7.118291488562409	7.18088015469875	6.049659617076836	6.6562229504460735	6.572898507593559
g321	7.245623777690243	7.065978817933517	6.968962693972256	7.241118616262226	6.8676519180196705	7.444800621634856	7.302799739933528	6.968972969978899	7.243986166370982	6.9891972469193355	7.473356712214284	6.912488240925924	6.871049188157603	6.887216653088065	7.0429779250650855	7.29550372080662	7.66884500466895	6.611028852697488	6.74033788187533	7.552438135648407	7.331442893232456	6.370508790526518	6.762714020982073	6.500834001656636	7.101030353315479	7.069774330012888	7.181282340370866	7.403474479360916	7.568936532184492	7.024515643753981	6.95540151154674	7.424338010085557	7.293410483350674	6.5167219340578875	6.744565078346465	7.069420735046905	6.908499653029643	6.74767128361733	7.025697436442317	7.447177881385065	6.969604925011024	7.003709160581443	7.271298378506093	7.377943467787396	7.054260880515056	6.8824760073330875	7.252599374889235	7.6754194215588685	7.29761793609922
g322	5.21972624974291	4.785302617877283	6.392126815792462	5.469285286608951	6.6903377923820235	5.831495313197942	5.450726256860246	5.292558220171011	5.820449889862088	5.888818199626441	5.96738568176794	5.469921670813255	5.931200848985853	6.257244740045493	5.946630322611136	5.817436499181806	6.290802699453003	5.573589498183172	6.3844122385907625	5.887427728348271	5.963747825349661	5.480727225123696	5.912238892991429	4.761366935313867	5.294248948210905	5.330312400590501	6.371986220862671	6.2078395771408825	5.837127633910496	6.08835699656966	6.053419705284706	5.581137866869078	5.735275859427025	6.619427198437572	5.259040659879789	6.03591504884391	6.260637376156284	4.563881029752707	5.84897177083633	5.855806984398242	6.081211244800439	5.755869841052481	5.166341867867505	6.442444963521546	6.032900512482342	4.623685467024493	6.062157517627393	5.9490570225258335	5.916114058358738
g323	8.007927987572938	7.635766056959321	7.260151762336038	7.4194473295265295	6.897988965145785	7.336265108856033	7.487489795465469	7.38929652771233	6.704915236927913	7.2678429652718455	7.62252527730341	7.569621168750538	7.398109286829076	7.213863890806004	7.344350980243003	7.15647577257756	7.612517382789424	7.3661733970539265	7.213668756783772	6.903811852956444	7.5385649645839505	6.7892121818809095	7.455453208410957	7.168393424834068	7.4921188275190715	6.959282132145513	7.19410281610801	7.023139487113707	6.83019323640903	7.042694894722017	6.843755763813727	7.893250667812502	7.182998826384912	7.206531633166173	6.867855422205836	6.500414466263714	6.889474497853855	7.612128396451245	7.373186752358467	7.080119509167614	7.335768698699223	7.411665617380618	7.717074089801754	7.842867892889056	6.697977219894111	6.81448094224408	6.905178055897313	7.4625109210281275	7.625862786759814
g324	7.626517865783303	7.485013991931946	7.971343221312845	7.13757593543839	6.934918245495651	7.29325397903422	6.7975818609259875	7.334324011423619	7.054496310155847	7.199240633313551	7.4118718016447875	6.956366007111585	7.584869879927454	7.221363647025095	7.221509566506642	7.436908296385198	7.489222633462281	7.2985758556631986	7.372630513365031	7.367461052500452	7.779984203312355	7.382906641061916	6.587908273900674	7.003973882601039	7.632004840904239	7.3567488964928405	7.747304006165897	7.540425312709988	7.8594903954237685	7.34667906606384	7.22513445461042	7.3887008327858705	7.165603726160789	7.871333294814776	7.464044495455165	7.7304491598144525	7.640324758366855	7.165573410644397	7.829109897113984	7.277273113272669	7.583922659282648	7.300644779083852	7.605413633945542	7.361857927607608	7.920379682516171	7.388897539801741	7.628723546606942	6.893808979366973	7.437327067567626
g325	6.82481433728603	7.290967827361168	7.477213552113665	7.674217524722269	7.477453605581817	7.611027507151004	7.363724312839795	7.449730306944411	7.188025470698637	6.718140643562578	7.242758535963008	7.414225407150912	7.3445421610942	7.324008970546151	7.136726749464582	7.869935843256642	7.550349731514003	7.153953760619526	6.99539855699583	7.5375158784074525	7.669809297823951	5.983722907530088	7.472847571656439	7.086381054844229	7.209430083140781	7.2842300185138775	7.090251910825909	6.94685048209474	7.6509510125948275	7.122410744033864	7.75778732919233	7.1987356987740645	7.104261142870675	7.500754408174764	6.893534655098869	7.3108292542548305	7.728473165964018	7.309776509976886	6.877927081079786	7.032656910657006	7.509987385993913	7.557603720129915	7.4050232270070815	6.555501127174686	7.493691306005372	6.586898328497749	7.717308246119426	7.114109903820311	6.87498845686868
g326	5.212978064296294	3.8265952915754813	5.629717235481992	4.513735981410041	6.259813432193383	5.183060498225262	5.035872095192032	5.475783430723182	5.293308302219162	5.632589901173779	5.8129924101358545	5.902809143715764	5.848113395010682	6.171300138768139	5.703051089642907	5.528939681499008	5.263796520263601	4.584992250144708	6.136048370212895	5.602102210658139	5.873720560740879	5.305612047246095	4.559660278230343	4.739102649632149	4.680442655547249	5.84814775253764	6.13675991138308	5.673514666483001	5.546477975151428	4.924701971604966	5.788150979629654	5.34232439329446	5.225770708164741	5.952136473194858	5.022616914170516	5.344808392220373	5.490314135777281	5.131146391361958	5.862849680895628	5.625917419701837	5.3530876020764016	5.444263229512767	4.775090538853091	5.753794514460821	5.580728867628745	5.442112342645147	5.475370567576265	5.660603705741905	5.711602005799545
g327	6.453325987597416	6.742043253176777	7.168323347341694	6.800886628190574	6.71912996489538	6.7420838808136825	6.758304032625712	6.674544313356558	6.910828305528785	6.958118763516409	6.798589473325862	6.928299596903947	6.87772778273018	6.873537640664359	6.739494606345197	6.805729209601496	7.618722946194653	6.7757920413656825	6.310879525677597	7.3331702621352735	7.1620601483957875	6.271484492305321	7.137924023436883	6.985044226886515	7.260092711862489	7.056111654487818	6.2933691238415745	6.696899687505488	6.69793202878031	6.774182381423787	6.463732225560714	7.281244805931274	7.096635037466353	6.706528461968714	6.538888589452162	6.8047465977129304	6.908083606300423	6.755774268953734	6.687932240209351	6.835041935741171	6.698882327888271	7.216913806423091	6.557740938268058	7.524502588028112	6.530963559009599	6.778029122944135	6.666478734383145	6.952792978432338	6.461935969231592
g328	8.002713507106472	7.566236524209796	7.468773971545616	7.7987245057978525	7.187718061549315	7.210690518037093	7.029801382646704	7.646392933325	7.698885397325933	7.7768622588056076	7.451858640616296	7.116008448476076	7.194861319831569	6.9198862615861065	7.652760407561294	7.7721201849808805	7.26477272011333	7.01634176838309	7.753037747578403	7.425843379768214	7.553985238527157	7.583554901240155	7.4892878354038155	7.58048984998572	7.608533704745157	7.65971628909256	7.2361456954213725	7.0013264286785155	8.022165678403208	7.288558123395211	7.348150704884091	7.659376473316909	7.981254735743035	8.132408892046577	7.488149448519508	7.460242536437348	7.438648119190991	7.514200039888014	7.248892594624608	8.064517071816471	7.631670782568012	7.424851486987383	7.869753752560245	7.771973367520847	7.892061292282889	7.673246517563155	7.748253055325527	6.801339395146051	7.875253962803438
g329	7.575482155573407	7.056168469992753	7.169436266446769	7.675017175914079	7.641144646968939	7.3871699618792634	7.45946044878986	7.781948373680053	7.4604746859621685	6.919210269090549	7.862709310952876	6.828039802496842	7.431381193874672	7.394937104782256	6.8649215840780675	7.686930861604924	7.656671829219555	6.580749270830943	7.4089553563907335	7.803452628681699	7.7589471171095	7.399239831105425	7.2471458261943065	7.541967834955631	7.113252046925003	7.832367484283959	7.77395253693844	7.02077489690176	7.312397691047836	7.617210800302962	6.732530633784672	7.037015685161547	7.5568743676715675	7.462043951271847	7.30254165630731	7.498563084288638	7.640742999060631	7.416950806894092	7.792334577470861	7.33099194638581	7.391667270328855	7.717743724214023	7.480889265368182	7.061061585055819	7.810617060855549	7.541687808237651	7.328858340319968	7.54978102562239	7.2814800731987965
g330	6.246213168782429	4.376592780925358	7.099521138582139	6.150586546631986	6.95745658538085	6.32333109192851	6.618941986275998	6.138775853282175	5.522535967461771	6.362918987895278	6.845383163404818	5.835007566957312	6.174822544772901	6.199625232336481	6.476283361048146	6.98551248849592	6.200577877870199	6.1477666712491725	6.196152955395366	5.959950406405872	6.2766279683613435	5.908069376310753	6.447458598597046	5.414303526353433	6.0497343952073015	6.472058827432205	6.546479261506566	6.431140546234861	6.17852954718641	6.059625766151633	6.289514126716874	6.298197550954637	6.354199536874707	6.607490815668212	5.913451676367124	5.98109398725671	6.421826140839394	5.445612203199296	5.990258376516385	5.814511338849758	6.341071446946068	6.767917703452891	5.668333633649288	6.572250891742584	6.069232709038675	6.208322179588593	6.293790815759305	6.349919157299456	6.5778942945162004
g331	7.490379830262576	6.855524734388391	6.849276575350839	6.974649992719568	6.982047462895999	6.930826071292822	7.051742762662685	6.7758249539528315	6.712416278718294	7.018114712585682	7.2417820017202486	7.028672609158663	7.00165224125718	6.842362450296349	6.220607857083124	7.331807188197356	6.546576987211162	7.225716962961896	7.2391591833268585	7.206308394206565	6.952278623724179	6.655951284335573	6.681542988393237	6.390389391291692	6.556744303096067	6.769368535161659	7.056966177619138	6.635611934793817	7.087382744724816	6.564789778932769	6.438782800073366	7.047481633648182	7.012841566151982	6.3965061832647425	6.836588173072264	6.666488342761317	7.0659029291855715	6.674045366227664	7.060761231342227	7.086108310235387	7.05251469357532	6.743022615163234	7.09964875192222	7.340405818798718	7.136779244501201	6.7224145200355405	6.668562728600271	6.802067408772142	6.613542203980611
g332	7.5353757496126095	7.639867281387222	7.625574118225267	7.255515823905073	7.631848706658183	6.930530277282164	7.171023347099376	7.631545954851434	7.411355086072521	7.5131276655152135	7.389182815014231	7.429146273629658	7.388496400296908	7.4909875026946695	7.447872726613539	7.315946609729711	7.351661290272966	7.439770876424655	7.687303687109507	7.173278536496884	7.579131301392002	7.72782277360909	6.800477428218008	7.662703350336122	7.699134281137144	7.715075870390504	7.721006412638367	7.206403000895957	7.685215415785089	7.625135362497273	7.446547564647493	7.295685901109551	7.131942039438002	7.590855955124159	7.577498056898561	7.2463277773783865	7.054570156339154	7.481553149389789	7.179338540755618	7.539045961764409	7.924520849123294	7.826867897247392	7.114191881846883	7.258484771648901	7.597670572754376	7.55870828439303	7.663697671739651	7.293955429257955	7.258100743819923
g333	7.260691135007734	7.0265630426853525	7.760176521701958	7.676344903306726	7.832287072461857	7.453702664976332	7.275887102056775	7.681549348235563	7.227349598105024	7.988349999201957	7.740056489718888	7.663702126571775	7.596068877706029	7.62817642934965	7.138849926550428	7.57820801367524	7.4200600206503875	7.039734978466942	7.755387676767681	7.663811961498669	7.701257357051972	7.773777244687697	7.522518192331356	6.905729479905727	7.974896410750063	8.17247231014174	7.991113986492642	7.287079475012401	7.533386664087509	7.460346933058406	7.600329363816807	7.279864024639326	7.655896613265364	7.88640821594386	7.388507283062855	7.583716225232531	7.310997224810095	7.680037096808046	7.881460707775565	7.417063233412699	7.387545654500373	7.353477124683188	7.627694895888577	7.896511152506879	8.042926786448614	7.798560451027454	7.466968541183793	7.969506064216688	7.835625638286764
g334	5.780498022350031	3.925286519918557	6.403757295850031	5.55174739914987	6.004623789422599	3.574289288259524	6.113107329679904	5.354524781460717	5.853565323565585	5.571963090211069	6.179682022733375	6.298992461073326	6.026741353040453	6.080414487523186	5.801042823163981	6.377939901052618	5.962725541420311	5.803256034665187	5.653599080283311	5.0235329357926055	5.86788461263159	5.589322371126604	5.730053964290616	5.6928219339428905	5.61334836671369	5.647281400723616	6.361159438966131	5.846889410830414	5.895822336527504	5.707010448603841	5.928008172384815	5.425643646969041	5.619042098058869	6.095161818920872	5.804197689853405	5.9934159316192375	5.933217180811158	5.309984775238321	5.780718209779424	5.7198579814088495	5.796624026040046	5.758659450621219	5.452421435155609	6.1684292235043126	5.67141147543675	5.169091230299125	5.763994979373184	5.648236646301298	5.636292488677528
g335	7.68328669259406	7.059403537995681	6.7518755696307435	7.285651589823049	7.257638579395777	7.712090536493292	6.981320090507141	7.350614413500212	6.4743051838001255	7.31440953927962	6.999730925279615	7.380320423446868	7.296647049100339	7.058763767783143	6.692848419697246	7.475257746476958	7.358873705359683	7.095436706730911	7.407997708424337	7.367884195757679	7.701778588825328	7.121606319479163	7.165194944978117	7.399069497897142	7.4487930486234175	6.966333131217986	7.519922187018132	7.013179133464112	7.135276869697069	6.437337296931034	7.107138835304228	6.383051883739922	7.516098876626773	7.37466622182797	7.144550416526393	7.186587306524352	7.442077515239796	7.3364680706032175	6.8875056635907255	7.224613654535979	7.070142917507813	7.134823989240853	7.343890373039835	7.532808847110388	7.585315486611893	7.349849672621056	6.702791368908424	7.144683170143778	7.600932852745098
g336	6.980731719921214	7.225787594322305	6.966002381229487	7.387805669003442	7.120922526821072	7.52637604498965	7.342577991467659	7.517673472549243	7.262455729718025	7.4686797976850565	7.365180610506823	7.196345070714825	7.553300772780706	7.438945038211488	6.779977350876262	7.268349216555518	6.852524345005497	7.111511704960632	7.731627981629495	7.25140288247614	7.475197206940062	6.755398411492218	7.213690192142955	7.138402704365837	7.132252014397002	6.8908560048857925	7.26436064145703	6.671526123632691	7.308010886698132	7.041491862132857	7.603900085811871	7.369836743364827	7.074781163717017	7.2973102910421455	6.68255563827018	6.961687678933088	7.031922213720152	7.430659166394418	7.540884818438233	7.067526649499167	7.215595075066106	7.069761414240581	7.37551242359651	7.445318470952609	7.244713705494644	7.102438441329456	7.483613218357106	7.475911015269047	7.129410735700894
g337	7.206336943812467	6.228634730922168	6.894489620054377	7.506907340238847	6.963580827117944	7.446562464716926	7.066218632315052	7.098461351560744	7.122569744208961	7.09222765725535	7.009891021649316	6.914733638805415	6.785030611683915	7.127152389999448	6.986761590624685	7.491950672914887	7.52245230034365	6.913414160164603	6.985012676556955	6.718161371142399	6.813231495897314	6.841150947090849	6.913909737041674	7.075491946304745	7.126234078996033	6.892669893782142	7.200877102765006	6.5743263728372	7.396683095683747	7.2471644191685805	7.340738405169907	7.189468500339602	7.3470413181011915	7.4325690072418125	6.8657448239197585	6.930644951415075	6.659778052801203	7.27311385978303	6.957631613368848	6.973713810163064	6.78871290564155	6.9463549598894145	6.788712206764326	6.821606975006821	7.7497857081124994	7.11171272896919	7.189739052939586	6.954430858152566	7.074268851714756
g338	5.834888813494258	4.402803510073515	6.045445291078535	5.568130613786172	5.694217719481039	6.069691732989069	6.114763237182474	5.068341199263196	5.680216277395822	5.722681763366589	6.199298289208867	6.160340058814355	6.232846856314789	6.3685753466367485	5.79544036777144	6.318480417507381	5.915053052751426	5.814923694079694	6.004121262971763	6.039674884044309	5.825836446090116	5.62097708128616	6.034257633986067	5.387217734628638	6.013150743879885	5.883304560414248	5.97829005849038	6.492125818628562	5.954517219021816	6.004124555485731	5.982377961124934	6.122522071455309	6.523465790398275	6.4743714585880605	6.070442048009258	6.257800859687113	6.26105262598067	5.904238300221857	5.989518477542005	5.912058711044376	5.939463832605543	5.727399416827852	5.233393304075124	5.88578534975227	6.255742113677063	6.062114446917239	6.119169353342883	5.550081909424688	5.958260109887604
g339	6.992295142272258	7.2860181278011575	7.6243554907758195	7.000976551983197	6.4783852311431565	6.881984802223553	7.208109029521936	7.569136121190614	7.619483408451173	7.266029874721358	7.231163168061879	6.801896088756951	6.91637883348046	6.948643398719246	6.880549045621313	7.104614127249641	7.07675970306614	7.10429404705899	7.302626613313055	7.003024017393717	7.34893852545505	6.745519980415302	7.52710589361827	7.004655249613939	7.208535951824474	6.387943043657302	6.925628516761656	6.514367504788439	6.854707457551203	7.07124824897641	6.673894972791597	6.692281208696484	6.955219760995293	6.66884579788232	6.513617437577861	7.387016845178282	6.952314180828659	6.863010397813108	7.26304190616603	6.945107114530679	6.966988076691635	7.134965230250445	6.909718696330883	7.579688204237981	6.864309225847657	7.644814237115576	6.780356386381092	6.973122606747485	6.760094922948036
g340	7.727264804036988	7.044933480660679	7.386384662369553	7.924984494976795	7.775806197129283	7.882900671959759	7.614382811321717	6.9170588246505895	7.513567805537287	7.649361912553002	7.588145911944064	6.335553623264072	7.422660341805274	7.89813723500397	7.602019474340593	7.789392359775208	7.093921734712799	7.566466324002243	7.410210734232869	7.2827842108288525	8.059886287428014	7.701191456824162	7.306769837050017	7.158205333401914	7.392180995961295	7.553442257457757	7.317569515802419	7.6327546102875585	6.743758950379929	6.961174507551293	7.69502959989811	7.637274094642838	7.486566740709822	7.591015835781039	7.3924630436429375	7.015859187449413	7.365678008887557	7.140654391624726	7.646348368763038	7.456128800001587	7.884579818063409	7.404142531301195	7.058480778481944	7.546534797506479	7.575760241726907	7.8341627996492855	7.1045265087685925	7.238810839331045	7.736101003928226
g341	7.713246807992395	7.154838975131103	7.884138639006344	7.636259693589796	8.141101266509642	8.025269031636608	7.309358081242113	7.780426475378461	7.039063229446001	6.950865957190517	7.5358741199703925	7.91633005002576	7.975783362263703	7.7667892794788465	7.808572229147174	7.881852796974632	7.571971915901622	7.123686741490745	8.27453475196006	8.134990110582242	7.3794804273853964	7.623960699125403	7.9343614631597825	6.749221039096075	7.539719129707778	7.898399274891176	7.949130253035988	7.249312972493752	7.360793495790032	7.488404219279001	7.834878719609121	7.323320731073871	7.655003999469723	7.985037973763908	7.672909247059142	7.5174961299666085	7.442470866888329	7.3811687406107644	7.734310457922793	7.688339376913622	7.187401206112544	8.135507773921287	7.624212769820788	7.762310260373117	7.57992926718403	7.265331608785486	7.356275793595797	7.6097932007140185	7.1872797217395155
g342	5.919838165933783	4.134884371047324	6.15173440071262	5.3907879284134275	5.683390043851613	5.77795688720452	5.370578336365398	5.304856024678305	5.641284628508993	5.645953944136065	5.746562976768501	5.9637321568237995	6.116289702160864	6.356111673055134	5.494877376859268	5.947295610861879	5.415911049897483	4.709006669136588	6.123091127533685	5.043208396454758	5.281136017156093	5.314445872347087	5.98397461352171	5.055401230038378	5.687598384038667	5.896351815886925	5.424534207201945	6.055554207436184	5.259031594374932	5.467074458275242	5.265842995001002	5.217239394377548	5.968414510698281	6.403837462992148	5.75799195413835	5.683731771801045	5.871266444801211	4.903979176406858	5.921533320791948	5.563450067910706	5.356529313456385	5.975487268027188	4.89292711048466	5.578246880068704	5.337348993291112	5.523134121894781	5.904400809252084	5.525852919379582	5.723456353665498
g343	6.849947613310787	7.230841959690625	6.637600170396519	7.1707309173305065	6.312932393199101	6.548813048639824	6.94387354764444	6.782915766090279	6.614007040645366	6.445139294097903	6.34658488346579	7.216963520316314	7.255234117561716	6.953115583472121	6.391220943965843	6.757799462646738	7.064205724004747	7.140208905472767	6.901271206131811	6.8007448461486515	6.5422558422049795	6.66026729690707	6.938612348671266	7.041226803281056	6.544996333374181	6.045895143531268	7.049994331938978	6.794097705953235	6.781239467056088	6.985181755498756	6.834358408971507	6.577591699494124	6.719790230602586	6.57988259033487	6.765487343359019	6.938475979160987	6.690264358802938	6.985540277385541	6.72309718178773	6.161159720183093	6.4900592408184785	6.070861007370677	6.459647469895373	7.373820675017945	6.783422259267535	6.501095804603157	6.964150469670505	6.513223549789449	6.82291617201164
g344	7.036033907171908	7.6223556915067	7.894306159940078	7.899531643329905	7.534244884286683	7.781018701373892	7.325091406894578	7.664636527754668	7.1217656623279435	7.405400340708883	7.404168422614953	7.641730186018191	7.3889113320955895	7.73872450399337	7.369367372837883	7.676681549700385	6.866568803513373	7.810829592734344	7.832755221476848	7.380853419423544	7.120340753452395	7.71889004140652	6.8089249843304955	7.923634838679212	7.8541308591662755	7.489566270671945	7.0371064712923035	7.44114924138854	8.218069773583657	7.7394987914365405	7.878575946676498	7.518267669970303	7.8449427725112555	7.390376442563253	7.389089050184115	7.119251746772083	7.290730544807544	7.902006164040284	7.5810350669982025	7.3477577340821245	7.971204085761535	7.379171516035696	7.705740682581255	7.525076830828032	7.7680131576316365	7.801566098654282	7.393361646795925	7.53905043251494	7.264257842931457
g345	7.3273405925742825	6.4402047417366015	7.225414337136919	7.47122760177733	6.9290240546397275	7.259254994988714	7.117239100781444	7.287012919600919	6.825692367569748	7.0772312800538115	7.28627848938264	7.199530939856479	7.0633857298977105	7.0876575265350645	6.408101762445406	7.1622338906654175	7.180486197275984	6.359382572047432	6.958065222510285	6.977081129293193	6.717280544214617	6.686086597469233	7.197392455028743	6.488274203453385	6.654774933039472	7.126558414447198	6.977498708432636	6.699291522611125	7.187270358886215	6.929952967117266	6.494384147475822	7.070287992910847	6.812357041795281	7.4920470734257405	6.267256876519923	6.663743900473066	6.675389126289147	6.955186291715991	6.918655560386206	6.623683156097071	6.926758530836236	7.219026493429058	6.293820087490956	7.133351764743061	7.034228399115478	6.577149998387788	7.1824090743909705	6.894367191352587	6.510001419894607
g346	6.353315173967106	4.8348464149700705	6.678545210437302	5.054801530930832	6.292880461046247	5.264429411356967	5.869391637409345	5.544006064291291	6.208457933542334	5.87922707390022	6.403397517794824	5.61885421812377	5.984859995680798	6.1603781962667	5.839983559907566	5.969177136969114	6.15091255539678	5.690009745322303	6.306306635034942	6.25186432245454	6.172971951080234	5.389470899633099	5.876429570705007	5.8727038010601955	5.453933375090525	6.119557340313298	6.524580001252657	4.863392040437558	6.496018762843087	6.006380278049912	6.0888331439230825	6.02249759605395	6.1810844112469	6.254927333618612	5.920805367776445	5.862517770523286	6.436682498287732	5.378928029292132	6.3561129730323955	5.198280110208176	6.256583168178219	6.405194710133016	5.666107514323998	6.245606641767265	5.750680832546926	5.724486809105234	6.356193889749487	5.680786570947401	5.833117085440673
g347	7.24956213668685	6.289778306768847	7.414368806539956	6.805001934944636	7.043857044591695	7.402183823881457	7.251286528930036	7.242576587352041	7.451466579869261	7.061163852948881	6.990118916955206	7.092440557037867	6.720163469632353	6.827720597911812	7.323774424284354	7.299655545718249	7.342342130078275	7.381775626992322	6.972740217060864	7.2797347817721745	7.2433973499001505	6.8011490555808525	7.235706844975525	6.139716391889799	6.976362121326091	6.638800854798039	6.848382199422625	7.140144306897164	7.217302657304423	7.277523725051242	6.640095159562439	6.869850014636026	6.6936871857309965	7.037259267834498	6.90651028337699	6.707817804941445	7.150204128664124	6.6846559776336845	6.812872407585707	7.178555362525239	6.817196048369481	6.649814854534584	7.043438085460987	7.084766419338663	6.610203139470932	6.854030151594312	7.013382334431347	6.943570639658863	6.920357871840146
g348	7.556256611981533	7.039389214439133	7.463377934744947	7.422253171079094	7.657840477618514	7.222351911172632	7.331820030243652	7.413554607816736	7.402461687118371	7.251199204677385	7.423133233933545	7.470695329712639	7.142201594557519	7.15759398046032	7.397742307939362	7.53098661658692	6.9397696473284975	6.6842542964564	6.93049817652791	7.236294228911411	6.757132365320648	7.763765410975606	7.510326954113516	7.48614326300924	7.679942349863382	7.303224639609212	6.956763953828931	6.962594238002964	6.981825175348746	7.033185143135718	7.256254876319743	7.490066387732898	7.503172586385852	7.272607956193804	7.292816668254225	7.493517492391142	7.136467685217049	6.930779959690884	7.064603214609822	7.323165334442134	7.583380891797185	7.609554999932499	6.8760072493668165	7.102983590364409	6.7218182930107115	7.27253768304425	7.384884632216815	6.982828385220274	7.270159617049107
g349	7.738599877395984	7.4941912805291055	8.036971067688873	7.323060989833578	7.7345031443713275	7.963812897832046	7.576292026248086	7.759201646951355	7.59255775431812	7.733047102656534	7.745271392395325	6.809757088056568	8.272547651635593	7.929337237400094	8.00477702129674	7.711839451432475	7.476408091131994	6.846943697534831	7.366348311392526	7.448752594370312	7.6777745771539205	7.551945986588686	8.510711751459928	6.882922072438563	7.88824190863898	8.013754092151393	8.071735211751465	7.529864203147113	7.997892267121544	7.907579854443375	7.528600011800459	7.561951155125422	7.802037090533944	8.054176143287767	7.3571307773785275	7.765079060119157	8.347978510287103	7.112204402880233	7.84361719082443	7.946331800005064	7.325836645615879	6.850702798069247	7.885755120064	8.11511583407705	7.676655122358966	7.7278687777099915	7.534575732268192	8.043256040931562	7.517417700781012
g350	6.119429361805802	4.323892255308594	6.232878478898863	5.672057736322998	5.91391146840258	5.899918699111799	5.9794086146706436	5.608411340716897	6.2246002831950795	5.698826917089192	6.5564204272368	5.811551715217029	6.560324854335689	5.916570896739	5.236854900025068	6.382067938992082	5.848856254413453	6.049991762056402	6.433861755712321	5.594182924990191	6.459423716579815	5.478889808155568	6.077707482949228	5.728551988464605	5.374425620546209	5.8254112619547325	6.57982466925595	6.253370119205502	6.285281445115387	5.921921707773725	6.16310569871112	5.677648028199348	6.28688280206952	6.817168745925731	5.37380227045733	6.1427414205237305	5.954623273515009	5.375560981621595	6.263973338491662	5.998877269086405	6.000513269038993	6.0741653007619245	5.74182810049348	5.735606473408589	6.306572360924514	5.638230816239599	6.200356268781945	5.953022542119604	6.032267035951917
g351	7.472275914581223	6.548264535810397	7.030665660978789	7.038508145865713	7.207681608916245	6.96623638602008	7.227017536383514	7.035443215453442	6.7353072408833174	7.133423429393638	6.593909559145341	6.828165320729285	7.249881588370782	7.02704132166154	6.871859464164102	6.579408962284809	6.975623930920572	6.899077360516198	7.065880705034954	6.969236433440066	7.2050540434785795	6.917816108084899	6.965315274214944	7.2100338832723185	6.362454336198171	6.7473618602734655	6.689271845712534	6.409783279374499	6.263453486333444	6.9047966909189915	7.021599608333121	6.47769631238764	7.13163770563279	5.990600114848892	6.79725901971619	6.86558138001699	6.87625604052846	7.29730507079273	6.6486646179340525	6.840195119182152	7.085434088830739	7.006183092166208	6.86578495991086	7.233180087238823	7.0752299964639125	7.27893733514921	6.958326079917202	6.810926601007635	7.177365519934098
g352	7.6131676126390175	7.215387023315772	7.279519116208762	7.067256501738492	7.287004282245929	6.193534532279008	6.9012080410098235	7.052027630691166	7.489027640476503	7.281730632833593	7.470634936096488	7.194569403523681	7.168048544849784	6.683452672209722	7.626369381180317	7.231226728225426	7.2733609028837884	7.33582466062887	6.396708951708828	7.144822468338137	7.309207872003848	7.09107842643798	7.461496781083131	6.910007654641499	7.528601225455516	7.319348799031588	6.802279777844329	6.562300254254525	7.191961011157914	7.38340227471096	7.579971279042343	7.284367560266096	7.088002225662725	7.1894248815617	7.554730918573575	7.0830191300452565	7.526573545317323	7.525133107001039	7.317478477820571	6.761885989098122	7.426091066444806	7.489058992178283	7.210765669494676	7.136703849767896	7.052247430453509	7.5182651168388	6.6918905222434635	5.821890352214896	7.445459781599205
g353	7.526566777616455	7.406837741243066	7.659794975954906	7.531347784727838	7.672269547374781	7.857566134536518	7.40721637844177	7.819852458942868	7.638288386995299	7.1477733800076475	7.951203584213673	7.632032140306862	7.74799206921061	7.299073831798685	8.071964407620653	7.1409325960525	7.62696284843101	7.509087401436356	7.607053902658816	7.698664393954296	8.149195243306963	7.4953806068748765	7.794561578592453	7.576587672894932	7.014427332581584	8.073244645372103	8.447814650785652	7.734442548672515	7.49980152629452	7.58741631396715	7.787459258693749	7.598113278778258	7.466726494123678	8.162185323609476	7.431211268260818	7.204077184504599	8.040297487132236	7.801354030473827	7.173241733155029	7.820561209296542	7.763121022161517	8.00374957342686	7.721730921339764	7.663420942504898	7.62623593600724	7.793787526946545	7.550441151629845	7.967681000816215	7.934443297244497
g354	5.675272160889958	5.050030010159163	6.692104235169215	6.384975716282842	7.020649130225145	6.498596537327335	6.203899427746655	5.5298542777139685	6.540035798496972	6.434624657685931	6.484010925520159	6.832246770109791	6.545413365276106	7.112689144760565	6.415477204779116	5.718578561008941	6.801637044678235	6.076746401659821	6.660056969102899	6.295672360409624	4.287796404012442	6.223396371291165	5.920065343792539	5.638486383427088	5.8247475647885505	6.600471350116284	6.381784526183568	6.293138678116366	6.2237772299146865	6.851260753239825	6.926832326243819	6.206594293628607	6.741543569322363	6.863563614891304	6.111598859622682	6.918328960141196	6.837181558519685	6.33043256491528	6.512131576467325	6.430211237663163	6.817616490360529	6.534021683363256	6.01096753202866	6.620353451744082	6.40751306259121	5.961479402684454	6.827608844187121	6.1519093466376455	6.679101640489225
g355	7.44699655860873	7.30273278669987	6.608692770563385	6.559999921329091	6.722333059883258	7.132674455936774	7.483056090572146	6.543048381258037	6.856692499680748	6.9862402553113325	7.461146313756237	7.055977108689447	7.276951277111888	7.44955430123048	6.953720930748536	7.274231117625833	7.967708673388805	6.1359776040459035	7.295680537858457	7.483055125126268	6.575314778570909	7.048067748608654	6.726174806318255	7.131992507645134	7.642351913950064	6.508638718437446	7.011425070367165	6.941958025208812	7.355857322177797	6.946166008814601	6.800407220030445	7.608808908616196	6.83748760181089	7.4759776467727175	6.8937237641887625	6.95848142548817	7.207977561896323	7.29241751822411	7.051501819766357	7.566737847827207	7.241841264927869	6.949499396572656	7.120260344997025	7.092358585906599	6.99151272586735	7.341736035016148	6.459560231834572	7.310007164733899	7.366095988205221
g356	7.6062147840035434	7.053075657442154	7.690275505792817	7.591102649482788	7.5587478353072655	7.332166171756638	7.077369774088369	7.547838891540586	7.41605096101619	7.764053461729128	7.268861822476418	7.599797919052292	7.790004062054804	7.517571648677955	7.566071442175714	7.602777127715013	7.6444664210260065	7.848751452814915	7.241356361556937	7.539272920903019	7.336243171786835	7.251299079389376	7.4553867671478455	7.274660028305079	6.953797026190987	7.30818546738682	7.552977178572806	7.0489730225344385	7.906401452332195	7.544555960649267	7.49801191726956	7.408624668026251	7.6516125385159866	7.614179712279011	7.6402102914555625	6.929683095217239	7.410789704487726	6.8887785127795835	7.586732378796033	7.264725666502252	7.701210529250079	6.979255615034581	7.755629749151375	7.971105353023608	6.926274752554941	6.5480623865124326	7.575925883987838	7.892575718159433	7.4010819924433875
g357	7.326553321707058	6.733723923563825	7.619802092730153	6.9226034121983115	7.063641964707503	7.389377226381883	7.373097069190004	7.097599518248546	6.882886400682057	7.124649372964994	7.411308784763722	7.181102594525753	6.699841477395163	6.969555048592634	6.926145179877459	7.37366516412842	6.871004225981317	6.8111294727801655	6.9105394383088825	6.946864375961023	7.399098679326508	6.555495564990413	6.414183647555519	6.738163302918905	7.48058514848398	7.468950263519996	6.92056580534336	7.0998375311381965	7.51017233981692	6.498062558244042	7.182640754746128	6.90296013668223	7.180118327827008	6.5220182213954025	7.099040857214321	6.457969394922461	7.260258109298584	7.237670402365374	7.543506291293085	7.251721487600804	7.145499190702874	7.469821779783361	6.7605758404088405	7.277040509513481	7.159780538403129	7.041805002747942	7.053603034992949	6.990578157117596	7.134276485829137
g358	5.174700285613403	4.483589100260541	6.5223807360335035	5.69790117973735	6.366475870907617	5.615227100355327	5.660693291966724	6.134481767904012	5.027582247842979	5.432276472668889	6.124645791924269	6.463798319019628	6.156606628585518	6.159122469220725	5.740510578837467	6.487723609538299	6.362613616238468	5.848190464727606	6.3434942092925	5.922493945202949	5.449056798505821	5.431019132262718	5.896022223481895	5.186056615527174	6.022217489373665	6.379398669087578	6.560829638365905	6.178455922258675	6.04875530762704	5.628977883799623	6.314365458303333	5.877545182344951	6.537887133761885	6.748502679700776	5.904209074775114	6.346972820061276	6.387932273848286	5.067072196526235	6.000843029889497	5.736310402163719	6.297328365808497	5.765471257510582	5.463227875661049	6.006539064072591	6.05798438002363	5.949544264968659	6.2896353683864366	5.421510708740799	5.983683463706645
g359	6.8915484195193395	6.992343103051283	7.1432689647444825	6.894522408661725	7.300649719857641	6.748958339282464	7.052023874914419	6.12063352828014	6.424491275605539	6.918691161675822	6.738003591750722	6.786257887820937	7.283914706537677	6.821720216682333	6.861988838349594	6.740981472174852	7.567192458875112	7.178775387464981	6.900817513810531	6.386356982697785	6.864516293554551	6.936346820057112	6.434853704478505	7.1370745815816035	6.741790179549519	6.863578384205252	6.689577579794882	6.892768820593739	7.082567686800979	6.984223424558302	6.55566167362854	6.910685047768355	6.585160896092083	6.2298820345941035	6.1742705338385635	6.944620444554708	6.885646417295095	7.463958086001591	6.337521174547891	7.256870710890475	7.012859155306271	6.903027004209452	7.25946048278496	6.670481317457307	7.053871423730116	6.7463669770112995	6.946057927815655	6.390018093474552	6.833201393877183
g360	7.303317175728893	7.0021142593143795	6.979238833022042	7.318626912869891	6.869034104668414	7.245827190574344	7.381023341546804	7.555708027825099	6.404833636544214	7.016691110545568	7.2556479227855615	7.615788096787039	7.0722392394511875	7.224091485711633	7.012311612760347	6.827876445289888	7.110383940544178	7.062877871686108	7.49487120742419	7.5140849106803	7.214121486518868	7.664487872281082	7.098337127625091	6.965872709532532	6.301500126782566	6.926680696131246	6.973673002743882	6.876858380963505	7.008657460567849	7.3355445804211215	7.074851280187113	7.497940289037257	6.6696170220543	7.425013353147294	7.066084998141388	7.181382834459799	6.764183846152871	6.913881209744167	6.66672796973825	6.704970795998177	7.1831911918934175	7.1655116786169595	6.916179721911242	7.226350298909378	7.503042435592715	7.1503785988712485	6.834051572218501	7.299757700041603	7.631407683585002
g361	7.41053475519221	7.551705759575865	7.4406463349262015	7.79235508031056	8.029076356594663	7.6873610458020725	7.525723898989332	7.560659425204635	7.435366690580336	7.095776196539997	7.957201450362835	7.91657508090338	7.702374224984898	7.336818412098761	7.687576977198174	7.6442512312320785	7.901572404330473	6.672008908304716	8.248597648043035	7.510386910693102	7.259824124731177	7.2180417922317535	8.195282874318478	6.000627451748119	7.675912503426249	7.705506950304125	7.82993455609833	7.468996437818799	7.430244618709118	7.654339755968188	7.904026351285286	7.039463958204365	7.62741357577633	7.723805405419899	7.210499536008432	7.7678474437257385	8.129377955180722	7.372452655438898	7.809871103305317	7.332823230295004	7.690704173771771	7.642283715418573	7.660238556110021	7.572673002167678	6.7376136521623815	7.73733446226094	7.932215513971057	7.955847770884672	7.892143971834369
g362	5.8150613819829555	3.621172480687617	5.75561790605451	5.173594906772007	6.108053570616092	5.057178535462606	4.872274150413206	5.181961308459739	5.054695233767265	5.284879293399053	5.818426155817553	5.465261678776947	6.048384776801813	5.816172077617427	5.751201017826281	5.945552509150306	5.517736490118269	5.360056772129352	6.08986404985427	5.952242562877021	5.3947544045876015	5.330691469486064	5.096064408220438	5.171323361176115	4.372246016191575	5.763507686788539	6.038179639502439	4.786645271544238	5.083664855006974	3.786159428783612	5.252609149815174	5.028766563377701	5.893217133869344	5.853096863578731	5.675504096427408	6.009021155964031	5.775198227183472	4.813582598478866	6.1658865344377025	5.524568977244435	5.24404492343492	5.767133239800475	5.183863176558021	5.680136284712734	5.514710088030058	4.761784506578796	5.705702000072332	5.407418519418933	5.453394538466533
g363	6.797556749281735	6.401096494063408	6.7839262342834115	6.824855877496123	7.278048020964327	6.817574431651598	6.718072880989613	6.602405853821637	6.152101365199957	6.528372220882665	6.727619661143573	6.76787418515046	7.132110562861428	6.831169528145722	6.130886816635776	6.50565165775376	6.661115895030472	6.867895083920788	6.597108544276516	7.285718986958274	6.654595782574393	6.877846340074425	6.827919797384867	6.485103144773637	7.056459952450595	6.891012707667382	6.926374212792372	6.931196495061759	6.483845556170097	6.710309829404352	6.25914111463062	7.06876743277886	6.749625939096873	6.992154215218214	7.148325103500232	6.603094851439048	7.155055770233695	6.6944630322284056	6.596666362625439	6.389695055274625	7.063773008424403	6.858002117645156	7.118262272673602	6.877556341649841	6.4977103161182095	6.691792484477637	5.968009838213788	6.692441257783512	7.04290490736461
g364	7.643102037852144	7.556320879390299	7.229724412316873	7.822829730043961	7.525392022601195	8.039849663415307	8.14501627225308	7.910066516068528	7.800785385985421	7.344401015562685	7.33979915979469	7.740600113745889	7.893702091769581	8.216970753524713	7.275770608492999	8.199841179117303	7.610210919074398	7.968696975372858	7.552832768855642	7.62922020442431	8.025752917662706	8.11005544998209	7.541389552647362	7.523309916671209	7.957472820669308	7.5042701572026775	7.167593974842872	7.271693715856888	8.176529658527778	8.256251313758288	8.182047036440181	7.4405690935759194	7.696359954872633	8.155328804613152	7.320823989320493	7.789038360090559	7.585550034490969	7.1149647102235125	8.072323821372203	7.585259328057004	7.753341881688952	7.839113669806235	7.739132781798163	7.881588019398886	8.037605625175082	7.569195168285058	7.890185648552113	8.007359948382048	7.953414872411216
g365	7.461163927828289	7.034337962768249	7.541750449559008	7.4278768413262775	7.741393427438339	7.991432096326405	7.331464753887384	7.958867147417152	7.336032574242727	7.283234119688703	7.517422385015577	6.9878739729007595	7.742814022023975	7.6831652153636005	7.273929866239089	7.2940913407415	7.620937829785831	6.237737979124657	7.569313238976528	7.4300582466665395	7.916617059209067	7.597817068945654	7.739969798517437	6.976510541090205	7.479961674296623	7.482851235977009	7.337656566108427	7.903117059187617	7.635833457293928	7.300599534637394	7.244854826275925	7.147696428801419	7.616179885058532	7.8555821115616915	7.302803992641533	7.336109964979763	7.413146774715856	6.247847643749209	7.470665587345188	7.514410274655359	7.329272515690671	7.370200559722164	6.985635053417115	7.520280238306019	7.146721585623862	7.271545690654693	7.437307687493479	7.22817021748727	7.029305057585798
g366	5.646405901621341	2.9001657227001236	5.4255797244682595	5.231372099316612	5.906733863550284	5.026621146418171	4.679428052255015	5.092664802070516	5.733895325355224	5.575328637999421	5.229260894575337	5.572393899602719	5.42778921265307	5.654563676979404	4.958279148725267	5.403306132898224	5.453066187001776	5.431061328832577	5.8125012954828925	5.273351526555028	5.650189825704609	4.887677798488737	5.3780053032104895	4.977400529875343	4.693858974130712	5.645949678055687	5.46584718494684	5.762513979236481	5.284122332628821	5.735573604521046	5.269013515866582	5.140017314089379	6.02478889213641	5.747059427582739	5.975775663841586	6.25715320838589	6.15670791906447	4.813260722050816	5.99387264995738	5.295341874885638	5.910276532909243	5.647369158188834	4.2753185527656425	5.697439710535868	5.367391022669572	5.049030076476711	5.7420787827398945	5.454661080006323	5.6000492761681215
g367	6.190244316257695	6.950390219767903	6.901739450157889	7.2657388530494575	6.965469914297947	6.705669217420171	6.479109557577372	6.7800844477647555	6.118824569884418	6.599492920120803	7.228779564277798	7.041965353824217	7.145410939813371	6.627254741457823	6.403622752521913	6.558021592452857	7.264681486458288	6.763012210267906	6.876761082569578	7.02181009994722	6.88023211175913	6.5764182756619105	7.226769149048124	7.387034618076312	7.29172176367211	7.177950565620486	7.252330756953078	6.335589260515306	7.358235137360355	7.245912277182518	6.450946904871795	7.551851584717693	6.6272904405250195	6.52265361070079	6.797495627394155	7.410826432191931	7.291749658396027	6.7431937924146705	7.218277168851144	7.129447555391647	6.423876328458428	7.141500219988201	7.186483586812236	7.091999420708111	7.302819911140462	6.737935467004323	7.109417775034661	6.811740994035343	7.626821066612999
g368	7.577924911399325	6.790984223139896	6.847501310233614	7.380315394715191	6.5833920450818875	7.149240577372139	7.725657151735559	6.9879375782826365	7.590182856837757	6.940455801331871	7.12632358397787	6.7671068138952215	7.2467700437623	7.381442622042698	7.209499518732632	7.655700225897454	6.9463030348720265	7.1202234171772805	7.2874275009608445	7.340827269928613	7.412985758730409	7.59436894026702	7.3840927021863605	7.655640910367093	7.231297050235647	7.446660193960937	6.908522056292565	6.96004817958736	7.104168448102153	6.8996706150385965	7.713306999905253	7.508980476879041	7.398948371590163	7.571540208926832	7.246876973802068	7.595702207397265	7.271825479044007	7.6286816792820416	7.720929054011603	7.5369428658828355	7.32097797074604	7.483895983857724	6.7074237600163515	7.325334446838089	7.543300547667896	7.131882763295169	7.281602727618495	6.972397686468734	7.075521863111517
g369	7.223369698193479	7.604690812209264	7.254620442021037	7.289502098838156	7.987403739431629	7.940917960584928	7.520838405185222	7.619078321246682	8.03600281202747	8.142251643945407	8.218745289591675	7.267166700618262	7.641850503689715	7.971400064821591	7.4150582719203655	8.195752848528102	8.159282973464718	7.199866848893188	7.8272211472301345	8.30640646829119	8.160137283779296	7.3960562780264585	8.154242367677599	7.703620241966534	7.708934250679762	7.832492570081458	8.029606546822345	6.862201682661767	7.827337582509945	7.562843047362062	7.640210061088856	7.81923396124971	7.888592374687954	7.6272907347049435	7.227003200581606	7.834568996809911	8.113953295347017	7.647192487021847	8.357448169525627	7.869629865086541	7.41831136294099	8.01161669153732	7.5229304968316	7.981760708574879	7.763273247267198	7.527069273702235	7.39153536745005	8.237028921930454	8.198342899722979
g370	6.253085567104117	4.2680221578580415	6.060886034069521	4.499598870571647	6.179430012059919	5.554182021285374	5.29372360966219	5.828272389800162	5.496135100008273	5.264087520658642	5.765145860879715	6.120032926695975	6.033587897310771	6.266656640448075	5.397651809721474	6.4098367959587215	5.3486446141686965	5.621149181383462	6.135861569443853	5.80395736218606	6.291839673509329	5.209846195625232	5.744622668368251	5.129782892756114	5.522608202771165	5.539591238772767	5.572157628485174	5.765467037250057	6.552859585757233	5.119480183559423	5.899509614751863	5.286961433100087	6.297452993710198	6.160305849861702	6.060132104075689	6.187380302699909	5.904859890311583	5.511576330487266	5.771149864224697	5.42934730362751	6.261612838782412	6.123289707573854	5.6270437913435165	5.966644851715446	6.179362171993504	5.337254918492942	6.012351685344528	5.556369615064848	5.746996381250706
g371	7.280205391673881	7.081275991301855	6.773069023514662	7.261941897894905	7.106652674515741	7.50159520585901	7.353884819801718	7.118420638775005	7.170327108043665	6.625051861401378	6.845479645751136	7.537870528364014	7.066905607489099	6.8021082681949245	7.115921986387483	7.217516697754513	6.478394348648666	7.0669279776894856	7.013093864759665	7.413270151108484	7.446288561936238	7.384702313126356	7.246659474735986	7.542199658692295	6.240141231545473	6.940330265024568	7.639067936678931	6.542252932572711	7.186043137458535	7.405486741053401	6.892617485503025	7.184691659935066	7.322877817254326	6.990707715617756	7.032029255883758	7.53710316593028	7.079164829098327	7.192363043136277	7.062847419573489	6.831194111589248	7.485141339837575	7.0131151673691186	7.342171706548248	7.792315252181882	7.176938179024551	7.073756077566262	6.952742393911676	7.1707705937548205	6.2993179390210425
g372	7.6229115699048435	7.902648167654279	7.7431856022116445	7.705064712951899	6.788469601507705	7.828244188293775	7.05080050227705	7.856165593479932	7.249656171796132	7.398575449182022	6.800165021345886	7.882585119139082	7.416828346552603	7.737867226851322	7.788348155479727	7.647189229798185	7.09023826914083	7.651938475110495	7.672135287053576	7.730168258149842	7.5457363214569195	7.807472913688353	7.084875291785523	7.638512163646959	7.336244334438144	7.217433547279357	7.20239802610658	7.209806606461548	7.412054063246409	7.595600950983038	7.679440325656517	7.399605694796777	7.6972599307875464	7.7126204260016875	7.387189962157118	7.543014199132282	7.671139858950393	7.231073730693826	7.129674820670986	7.691478318412763	7.409157576770989	7.319755892659503	7.605864119885112	7.54552935825902	7.842802765192941	7.250208875162456	7.015274888973252	7.406778026192914	7.697228382420034
g373	6.929704998816221	7.569053547157275	6.837673182277985	7.199982628840299	7.19752731283727	7.175882291333218	6.873633350513606	7.860128547031984	6.5753373170943865	7.160384024454405	7.061320800257983	7.48069322005733	7.1734018396281485	7.38209704497858	7.59294114258219	7.054600020760595	7.139461500538677	7.130076642111123	7.233761665713573	7.2737611374748585	7.73505296188559	6.955849490282192	6.720315401215253	6.790010916031337	7.356003683636952	6.965915688113575	7.3748226248539	6.963953490637485	7.244054450729513	7.485521404178241	7.165454975623	6.755352325345352	7.488559290871567	8.047896474824256	7.531605899571728	7.153249982374538	7.480581451528851	6.14884157513001	7.073223801272329	6.689393936084287	6.794988299359222	7.146105065008704	7.053554270067273	7.273020037874746	7.147136943784347	6.91319160136284	7.37908929664828	6.992590093215159	7.2585951659638495
g374	4.637755415963528	4.473485456658583	6.261755764294297	6.187215427618174	6.5794205438365525	5.464911745146575	5.1558043430048865	5.74751552956274	5.84110179099384	5.970744562746586	4.708014682278123	6.149807284737346	5.814502038524425	6.358692121571313	5.926108332427415	6.5799563266968395	5.91339765412337	5.528157079659526	5.829892424180983	5.8891540447290875	6.172950945836897	5.564929235354891	6.0458883605909675	5.351083279500717	5.952422105405253	6.260410583874635	5.9600141952413175	6.135341096837203	6.495646543618262	6.023419895790226	5.352764558023941	6.130446458183849	6.1845114157757175	6.470755552809487	6.456706126483521	6.386023735587846	5.97353717897126	5.710910162007962	6.2771378281166985	5.676663934415238	6.173378240601576	6.426280568088041	5.983470895207465	6.049593997234799	6.270878458237995	5.430345560264305	6.22834956218648	5.6282713502698725	5.66599354573183
g375	6.671147807400306	6.801462302749603	6.9012908588562025	6.677793068207976	7.0751643259174255	6.6137136077937635	7.148262427265391	7.230638859458368	7.1644931905179	7.588595355205625	6.9582738666115915	7.597984852127889	6.805508407750342	6.442951667382959	7.258521825390355	7.1143767282096695	7.227790284541554	7.234613682425758	6.599576373288438	7.488335662166543	6.842950607948524	6.878254756453186	7.345935743246902	7.118570637681808	7.007136678340908	6.933890594074497	7.056862150702624	6.996931310468039	7.572010396775546	7.095032498710863	7.125576145452628	7.386125373362656	7.4095836148818055	7.168918903283917	7.262104826360481	7.717691196373023	7.193335734839925	7.568330628127206	7.307586079935642	7.114413813200739	7.346630531004934	7.0980715226394375	7.2062738007760725	6.9707489952908075	7.746269877505393	6.291610683960693	7.235207481553348	7.236235453411219	7.031317151912971
g376	7.4054015835437035	6.713080780458694	7.231166335220635	7.338688383732559	7.286282111634178	7.951401523909026	7.055688990788015	7.6163876331963785	7.079082557632949	7.269053386677413	7.863778115346273	7.743028794005155	7.653518035253689	6.839657980401266	7.930622365731506	7.33968343029697	7.29783592489925	7.111210608756184	7.852699317753116	7.3683130286996485	6.972189561814037	7.564189703034435	6.705851581416556	7.492089344427006	7.375555768314522	7.149046998874349	6.5156144850203175	7.4196119056925	6.862490246153068	6.998049959853319	7.791982754576457	7.4196502344709305	7.37530448173597	7.311619442088994	7.62890163940484	7.117680381227679	7.552457949649502	7.430395105491416	7.204837334973424	7.494386227740004	7.77097139749075	7.071603991669956	7.373642353070981	7.488583087608642	7.672174263337811	7.102493940585604	7.446127521762309	7.772262033215339	7.7354236226955875
g377	7.213250836135074	7.469850809063741	8.107048546803467	7.525798046087533	7.580631348588449	7.588263618536896	7.147619373451687	7.683066262376122	7.2824490114620195	6.763544139477799	7.631340338503924	7.7032427750499055	7.708971064874684	7.192098868596808	7.661367597966311	7.025286791248386	7.788648505076073	7.6753728424776835	7.6767832703079195	7.578143698119669	7.507172920454517	7.490516593529957	7.700444742026511	7.2699889894723215	7.634405850854867	7.542159480793446	7.521567319689897	7.561417531826195	7.9573942232179755	6.753384248151739	7.330054304774951	7.414378346317731	7.36302613737326	7.218091567899556	6.8167676595334985	7.539261323886221	7.496218257755451	7.384777924994806	7.478109215602549	7.841420649274109	7.076364265922132	7.637004516969093	7.053848584067404	7.072006714409948	7.572610985769627	6.992714383495906	7.260155842697877	7.57219682194742	7.205696274827703
g378	5.1955375841580045	4.32083782901506	5.837464379418472	5.653479117873908	6.637395533212848	5.2620323585507185	5.62801713431769	5.25631974888948	5.62904458125257	5.712506706324484	6.213850530349813	5.8608047278305735	6.046979101483145	5.748667615786567	5.83744301744444	6.2838008392762825	6.054599946783692	5.289216336366265	6.420663720812408	5.414522176252426	5.722278902451245	4.953013973293515	5.951539885697133	5.6310735358257205	5.970225671278066	6.075771014155338	5.958516603445837	5.544683908882135	6.191689196696369	5.5902625247635305	6.288893518997161	5.141705099312699	6.179729231992593	6.561038976990673	5.816612462040106	5.343447676169412	6.265579117097884	5.233736414148595	6.218284005642027	5.903224169356179	6.017398683828158	6.281950886377418	5.521072527206071	5.260559350055417	5.711562494079591	4.9857912452064825	5.587274546374528	5.693675328817999	5.417271586884436
g379	7.854919696716922	7.732814629518694	7.620424526448428	7.770180760066138	7.8633707032395215	7.838534056202995	7.898829446999696	7.830063177774059	7.24847225051206	7.920554983376259	7.636554078571281	7.80149408207752	7.618771954590092	7.802650413386437	8.241236583983543	7.887041908152642	7.988400393511692	7.474390020165104	7.577748478267534	7.619933572713513	7.766405175990727	7.6964224897035525	7.298679899390926	7.466007761774322	7.920547754649465	7.478007271333173	7.412892917211637	7.882240004805444	6.56291983801253	7.262790548724297	7.089739254881583	7.538670433286547	7.119180832451987	8.131655856552463	7.191283558652266	7.882416144702015	7.595528831316406	7.677599409141385	7.309313265641056	7.4805995854987195	6.940127590332378	7.799495959414975	7.734102308309073	7.462995330421943	7.839414114639907	7.839389354366021	7.58358236820756	7.706626364585636	7.725363187741887
g380	7.975701114498626	7.5129191140133065	6.72677498245699	7.649129344373291	7.186686301824937	7.401569164556774	7.392689794068861	7.3875475129877755	7.451217980520044	7.385071773600466	7.232728691537172	7.670738493405808	7.883805057539649	7.437823916897503	6.842365615344362	7.777269346951572	7.3235757397998515	7.685489239515333	7.511475872633876	7.52972705314555	7.4798173964363475	7.465257576053678	7.617157758413653	7.474103930377331	7.443182503579905	7.999150254131163	7.545723137013126	7.325142218371182	7.6233935405354885	7.669986058629358	6.898431330621798	7.148528984211861	7.770487578176379	7.442899054684696	7.598502868290081	6.777245156215567	7.035324235225376	7.436595618536444	7.8360626478471	6.860187366544333	7.64901660523358	7.624913180001164	7.655418532938168	7.247659711908876	7.549117087002976	7.732087262075228	7.95572441688332	7.517717929702805	7.473742149999664
g381	7.7796336888021	6.129273079287234	7.792429321868225	7.317067934348308	7.612758938348445	7.339952525985595	7.327036711060266	7.541245931307349	7.175530684817047	7.286994653803787	7.789809299639859	7.7367307897415	7.753527322332764	7.687631543544549	7.82567309938738	7.5365269793227885	7.296731464460665	7.290566183461915	7.69026188925815	8.037543681256242	7.252166486123693	7.8073493586026	7.812100689877301	6.725049157107916	7.516029663497751	7.846780486550268	7.554890182901046	7.423797401532987	7.5859521650811805	7.5403938364374445	7.592180234231556	7.111343862174186	7.757914987024552	6.376127051034111	7.311176329013887	7.05109033395386	7.242838960958304	7.423236038162059	7.769468984908153	7.37738269372822	7.359116362297638	7.83611146231029	8.033519683534536	7.2457980770433705	7.633245995164986	6.851312979590266	7.271881260371657	7.86350567973588	7.58908566503318
g382	5.1103385268391195	4.160567983381674	5.423663589552449	5.007449066696333	6.026074666119274	4.910724804445374	4.833473770072832	5.31626575917548	5.118173410329941	4.747899224361724	5.685530089682845	5.060561509539249	4.66566759718961	5.87098023309858	5.318228107538789	5.430889591134777	5.355510304620433	5.125901179134417	5.470694506807746	5.365911794156579	5.328340746196035	4.879449389203745	5.095001612521048	4.824954491568727	4.877025141814592	5.678487762635403	5.892014081809497	5.862704820874341	5.779790267562398	5.336258363227012	5.699452781023632	4.702428633158849	5.993984943238153	5.869620015052721	5.436020673382095	5.674419095813587	5.905793761408234	4.324524273891182	5.39299569490015	5.323394060076822	4.38598700274185	5.6468185898172205	5.04670953475523	4.9705691954106275	5.492163196652273	4.5898858171794625	5.60031086027803	5.381031401254181	5.019064028107688
g383	7.55118540557516	7.725528650412368	7.702110880461759	6.975601896050858	7.976242252185435	8.25432384215386	6.976672942157624	7.641821245545712	7.330610378771123	7.228273546820034	7.585024082137071	7.510506712896478	7.1842331881594115	7.34547128907495	7.1261392687566945	8.046301119380518	7.603509487058486	7.587557123029647	8.117242018103987	7.168166013693844	7.751280522459922	7.161311032922903	7.196375400548685	7.993977508293973	8.007061635753866	7.528923479360722	7.293684792689467	6.5833945034648425	7.518925344524525	6.7358569014558265	7.169667049696731	7.588755733818691	6.391193181707661	7.477509039061753	7.066153143097765	7.1099127130029975	7.477339548827308	7.621742245324075	7.935322640578113	7.241133798912883	7.280141800269135	6.9443757334150895	7.294209458319653	7.478299592644745	7.71369265058054	7.560406125470352	7.411033202867644	7.647653533174996	7.484552464520064
g384	7.697201530308479	7.459151544943337	7.1945614632750905	7.641288943098461	6.606841657538551	7.207924538464161	6.698298182256152	6.777169945472442	7.319934048305043	7.108871641953512	7.128481129603635	7.57523414125252	7.617048744684071	7.837475762785545	7.477033654162201	7.016018455136586	6.81157556516764	7.49534305257216	7.266983161945785	7.309170883186559	7.590392724405889	7.526087491958404	7.078945411884677	7.223795258813871	7.128784302456874	7.0407324364163735	7.3677998580229564	7.0294187435918145	6.879356055529258	7.551134455492056	7.396049439870456	7.591688663770877	7.450176166528543	7.663829979209172	7.413148495217953	7.285124105319399	7.158042523497462	7.138598455779037	7.146311760338047	6.940029927620311	7.266845398688327	7.0570757348147195	7.486945790697187	7.739707325442884	7.342581507442554	7.115263388929232	7.82208038970428	7.458452929184807	6.702833673002538
g385	7.500996233917934	7.008193487218663	7.272975877159325	7.7473055293545245	7.269806311922415	7.679714570501027	7.17703019718982	6.946933357180963	6.301631725168624	7.216313653389832	7.691421434904327	6.568507776478169	7.452074125533792	7.383682352863633	7.734254578835285	7.957894748227671	7.3237861021813835	7.002686253901535	7.242101558289497	7.7510154639334665	7.583570904802242	7.100300726877764	7.33652427972768	7.4796650501510475	7.269737381333256	7.122319274856252	7.803975622558536	7.832945993695924	7.580363198149615	7.491118952437583	7.531315554369776	7.84722506830897	7.59759078205613	7.708732548106987	7.442551426451236	7.474232827007059	7.744605575011916	7.457331426464274	7.192145589030079	7.30958034895561	7.557202357235235	7.896289041761475	7.205300253864084	7.751654714917339	7.7518925787651645	7.323749792123796	7.313606991282658	7.344883459454336	7.719083068883929
g386	5.313449013371411	4.834052874003999	5.198180394957174	5.516413518949184	6.207945585590175	5.6060448971979175	5.837077362967645	5.354017317479988	5.623387166232364	5.819864340641696	6.293098906572646	5.635685683919279	6.4486014582081905	6.248822622710578	5.200550115318798	6.033605189474599	6.391510799057734	5.74581215031863	5.1714815659065305	5.517172886856005	5.976525669079251	4.984447324248695	5.817332046557587	4.921264513701193	5.6073042473706725	5.4200270462116515	6.380765577625744	6.2590066747725865	6.591243664645917	5.814829217869297	5.2449824835561385	6.200763892917406	5.806937283282238	6.667769756842147	5.971654853832732	5.946964424565002	6.368758456263986	5.3693620160131434	6.31671016417219	5.923266974699589	5.8539822998583535	6.123142380072009	5.499732117810351	5.566835130849514	5.963425733879272	5.5348950549229015	5.655738268015188	5.3325819418271045	5.563720102473344
g387	8.393896587045028	8.05783344508268	7.549340507890924	8.372620306205937	8.254195351073724	8.017694313374614	7.060118255793377	8.204638914166626	7.775406264989838	7.765024323309016	8.145205730075443	7.860346024939182	7.856056611873233	7.637364710536545	8.051371144211275	8.003884174251462	7.2753839443447905	7.744739278580483	8.207827975326941	8.074998096247574	8.243140938931184	8.278283126384684	7.961116625544731	8.042294493863066	8.605397717119175	7.9328301372359356	8.099333196083544	7.810442806012937	8.161472779021928	7.6514106073081205	7.457040739470054	8.211866739085666	7.606296675128032	8.350230300967928	8.068599976296698	7.939516014396001	7.826185204120156	8.209215215544454	7.996295821431238	8.110200963142532	8.46182642020974	8.197441459343816	7.894697198574234	7.532049453776365	7.661763316911544	8.24866590053427	8.329573682162065	7.676456802351222	8.029476300435878
g388	7.3403586522911235	7.271799298452664	7.246955787555557	6.9510850450739525	7.129225392070711	6.950506334018401	6.679948056830858	6.957147336180811	6.988258004490467	6.849441364399835	6.703663682319133	6.684626418590672	7.183232521391376	6.819289970936033	6.866281354612028	7.415562672806796	6.934801621141438	6.439833468294804	6.955005581624883	7.24682080700148	7.0687125654426275	7.326579609312424	6.878682193624195	6.886851087323561	7.048933218575625	7.191481061707332	7.511138494146497	6.883104183523283	7.329318899037977	7.010765123412521	7.178661113139355	6.705251182156207	6.374047300131384	7.127930093352371	7.17927051404787	7.22155330781832	7.551192372957123	6.508031988389023	7.024038380312428	6.812459266791782	6.918836418779137	6.751312533066683	7.30511816996731	7.413786469646132	6.990541004574382	6.4302634206631435	7.325973463541316	6.37216455709326	7.4203575153250325
g389	7.21574154411326	7.322481795198753	7.771085736192496	7.373023843303558	7.693022648750711	7.799740202977797	7.259972020922135	7.437254440910565	7.10253093629666	7.180303194803288	7.898045672437941	7.7033162749011295	7.353766871009902	7.586357555188498	7.347865211173656	8.214622027624634	7.371314438303629	6.549521862918349	7.865956460065056	7.278717986110641	7.5970720757566	6.818971393850935	7.569248712701147	6.76395330730621	6.905940816375113	7.246607628907508	7.553605802963925	7.3541875019576315	7.7597959774189755	7.6278606145796655	7.186207474375105	7.3102599198637	7.976706370280445	7.641833029016006	7.307044625685446	7.345028796337714	7.677205173954489	7.284043746804011	8.005337897193462	7.261305351422238	7.305791426357095	7.631923875194328	7.749503904954404	7.788048408167676	7.783049662689287	7.678360562032804	7.517125496545869	7.431136508201079	7.640512351691871
g390	6.13690738698977	4.811753017569334	5.818211915441415	5.70820697883059	6.4054499388543045	5.684478387262111	5.889480652357148	5.791078660205077	5.999341383714581	5.54251278711232	5.657930233071692	5.91787696666119	6.66684702389213	6.296630161311686	5.554617135571721	6.614344574397001	6.09615227825231	5.8596574630829315	6.332955047761519	5.742142948230518	5.995641072175765	5.707425831698403	5.889988819490863	5.013476953482463	5.694586364802608	5.546330641444063	6.434770586906897	6.197796368010064	6.4096458561131815	6.125441241117586	5.816594412517861	5.730364575909917	6.557613341741919	6.57097262512348	5.977572353351329	6.197952322545007	6.241276127724268	5.041761694918434	6.12875705581524	5.929429220012218	6.0980530396092	5.383469828221912	5.476454313502778	5.3697543494639906	6.169937381812565	5.248792438960055	6.235525190100657	5.996981351196791	5.509792413020707
g391	7.394090140353616	7.097085231957122	7.037365051194049	7.0302781056425605	7.451755176233064	7.4423348939244764	6.7902452800725115	7.160810505183983	6.790970419534194	7.011621655738009	6.853653067214795	7.0583551462782514	7.3904938238577085	7.507341124918596	7.050832427138921	7.24461688372109	7.318732136992227	7.232679687338217	6.827146839299041	6.975519175203214	7.135379241546705	7.195207488170807	7.112480662001582	7.5600935345627365	6.759820799782616	6.953635058209814	6.357903818746656	7.41117093006219	7.0887417864000435	7.41103703466675	7.121089277182034	6.416246736801321	6.367825802918552	6.769444679969152	7.1015668376347465	7.245057690598763	6.704162255890266	7.345466133382471	6.832832075672001	7.025854716383725	6.974908669029344	7.046428290909833	7.28778396365508	7.140151480673015	6.999508722511889	6.932200298767383	6.922456091830545	7.019532031569205	6.287258218065328
g392	7.512261225574243	6.8912698950251805	7.538528263240791	7.531124992057095	7.187034970904863	7.204409997187781	7.359555620334128	7.526327771408171	7.447315422551137	7.492062250805306	6.851246016787507	7.041398620928312	7.412252212225821	7.26736893665568	6.930435883346071	7.503201011463705	6.70707177279955	7.08715904519002	7.068496642561674	7.321025854652313	7.50607734357892	7.467455596319048	6.581351120050103	7.2552197114722015	7.487204573675901	6.472654913063058	7.026005787254803	7.296331093487118	7.569508803196471	7.22606437957767	7.41294427638145	7.402794434059603	6.7440699786014475	7.063883109475166	7.200712629656399	7.097584888841563	6.6314594457395515	7.524129580856797	7.114524960260998	7.172973630262547	7.419505370341033	7.4122876640314095	7.704137464817194	6.2673992038746755	7.0555483663431575	7.698508447144617	7.328663916045039	6.992346329661454	6.813189459181712
g393	7.223838294373249	7.428363711151385	7.467044076086261	7.948833340754287	7.341855120307194	8.018568729359997	6.514320844210091	7.731554923065064	8.201983834411237	7.464989120006088	7.658858033853757	7.344237056574596	7.504364877558562	7.892240560530877	7.640359478465105	7.441047447737684	7.2535714650351695	7.440676391103509	7.489643801387583	7.663961477291538	7.647799629524892	7.69990634260799	7.918072466224589	7.477844054431652	7.335161370001682	6.693139628734898	7.985209663270777	7.37312520677038	7.476659582406683	7.505907462860067	7.388854705104434	7.264151581416864	7.817631048625553	8.046183221673171	7.046409887281062	7.211112822521904	7.8696996717723495	7.711677091086391	7.5078545199002855	7.453071987505395	7.283012386400594	7.9303134658651935	7.302514394188562	7.412470511450345	7.705386859409045	7.02070397398844	7.695343147877663	7.280368551784068	7.204055759689867
g394	5.752740480291672	4.238971153184455	6.064833105253542	5.77846245033716	6.615199885740012	5.712181370089451	5.627418873910078	6.018501152661068	5.650991542688361	5.849795423720366	5.893988355464299	5.919310771312934	5.662204198176295	5.922408810612392	5.961447485325651	6.15070930478194	6.129011455656192	5.998739272855235	6.128081639180165	5.731763121454932	6.013142492760243	5.238320595204749	6.090183276795935	4.828001830964487	5.774958559734167	6.115158599853968	6.59849297689435	5.206971295633879	6.082250775479713	6.097939705381115	6.178216916592315	5.8217648269412114	6.184791370177477	6.5783505490010326	5.815716934344786	5.709932903648477	6.011242347676858	5.652742899662531	6.304148232769385	5.5219373983201425	5.50723566641809	6.119574027922749	5.011490715167446	6.209822305933793	6.403411255167184	5.357444805001812	6.159197671671497	6.147805488959883	6.365242967410572
g395	7.851434851992497	6.845522390447938	7.353539160711255	7.7625029836978765	7.425086738400434	7.659420223233294	7.652457177429358	7.752335809276195	7.063477247965573	7.8109601724999225	7.550782362742987	7.744647876147612	7.715612876922622	7.872765486842248	7.645190048691094	6.6578732487343615	7.326517281630648	7.766189462883477	7.247047147172833	7.424849961218249	7.150727471269095	7.673154980271846	7.40585892061411	7.637932738979156	7.609246504476982	7.1327672095641645	7.554439133342214	7.31560968795438	7.7204630110614625	7.336177932573209	7.447610395260421	7.475305978514539	7.752098753309873	8.054417423532469	7.1931253780188555	7.5148997655185115	7.01909756042067	7.993511137571315	7.55668713401387	7.570752433065986	7.55464757546852	7.490330920233346	8.066012333068846	7.615701853726878	7.271581794066158	7.5502501195131275	7.716858458960291	7.332041886695012	7.1212112664957035
g396	6.7383380120799075	7.321743535336536	8.023254029163793	7.9138974119898045	7.581005015621697	7.587024039390005	6.898063647232976	7.431555950964222	7.738910189837589	7.745383959231351	7.781812019160889	7.588341470076665	7.444285792167635	7.627210203896365	7.672630833587053	7.729657304285525	7.120367748602058	7.88396793412983	7.635080871961227	7.613511995504205	7.750317844484972	7.557492875954876	7.274544739775191	6.960546021930072	7.7805388362075005	7.689730670858275	8.132966303960277	7.475085735315984	7.8218181605633745	7.68963148451166	7.6054767132079135	7.4918702180606855	7.408262011441694	7.74011880985679	7.585266327735765	7.547728683337393	7.442758891017188	6.754206328152413	7.644875577466592	7.696195678261903	7.654600874991371	7.239079192738297	7.277517240541882	8.111098266537349	7.821089780135988	6.496822188245267	7.873900792752499	7.681654724852686	7.648104745780917
g397	7.101744325348774	7.142755334882567	7.096539419861873	6.569853842973803	7.352198639828718	7.206036354706042	7.2375200611614305	6.58188683606946	7.160483699024038	7.082158774689384	7.569261593316955	6.738668678907705	7.169700641812998	7.429061005300002	7.0897244656280165	7.557905165995213	7.109988188728023	6.444518792896495	7.454653508561938	7.461040746284658	7.0502363130341	7.4466317361266725	7.177152057288468	7.100686893560438	7.41188024632839	7.192713455090756	8.093013695221178	6.4990867115793645	7.689579120447388	7.30113009863143	7.4160980346887415	6.654108350848448	7.29418724696732	7.48368794272704	7.198450261892016	6.539248252972289	7.342237487802115	7.398565026301804	7.408590555018752	7.058945571351248	7.126070437351927	7.482762651680957	6.975657906642699	6.812534786754417	7.249085194951282	7.307056765827913	7.069166722924685	7.28836757332439	7.4493339650907195
g398	5.230112773728397	4.177389412280649	6.027653191083144	5.080634006516702	5.92011995795723	5.2850598900963535	5.159650792189141	4.417433783639415	5.39361617750991	5.8631884994869825	5.959138563377853	5.423379863948401	5.7209392597945055	5.995164977555513	4.998134967460116	5.507318417359225	5.132896350893473	5.81292376040242	5.722068329685412	5.7973276787231995	5.666939351636961	5.070080968535978	5.672727600316983	4.527008867785545	5.240857398775607	5.9666656348174945	6.015889899232456	5.522817644310314	5.463845131510505	5.57929469056968	5.354184397194299	5.104205951728775	5.590979749465772	5.972114041948888	5.55351764730168	5.657227369645322	5.499648396956128	4.6477627724264625	5.491605104015849	5.4379470182602505	5.9566782289681255	5.8382270562087815	5.159090899394131	5.659581719095132	6.009820498051236	4.961401133043494	5.857341496118412	5.760530622814264	5.923988064417949
g399	7.361174999600957	7.251644478446007	7.4128942313759625	7.839986462553547	7.9137701667109175	7.500277801210777	7.929644460000209	7.730345499123432	7.38120266949275	7.074604903666465	7.67347478188133	7.520204793786402	7.138244600994883	7.220437236754457	7.973522112890652	7.739750954320137	7.738420234745669	7.093325324120396	7.7063929296923	7.849000647690945	7.736471525742312	7.8120179374719605	6.896741815109984	8.065294510797035	7.710917451979812	7.891887994169345	7.493963590168265	7.341750862833985	7.339710465743473	7.670594522598673	7.6048078490476865	7.040120057642913	7.470732178203085	6.589948285307728	7.863564824452979	7.370733792708259	7.6678821086097635	7.776223457257252	7.44042477769962	7.891137885087001	7.186008946017179	7.669204625396874	7.568013835784585	7.622419938558643	7.887650488440448	7.532506370021827	7.35563900292135	6.991206950078197	7.5761522184546894
g400	7.541857732602834	7.5250616644413055	7.100673905473317	6.955019866946643	7.609754635607252	7.5657550061686845	7.411529023121144	7.404885175406732	7.332763758387962	7.077376827838992	6.822802633099656	7.232182177115845	7.2074665145130785	7.051082766127548	7.823750347601411	7.7213076874759	6.792658444504525	7.264208972060173	7.213091417194389	6.946002382861197	7.230604705018813	7.300328142811205	6.9542261082820405	7.571730574809768	7.257493706919939	7.251364185782113	7.035929089471867	6.4074489239007795	7.382659298327871	7.525172156606277	7.276118206270253	7.524240252093267	7.195083126132373	7.4830186805818535	7.526955520418904	7.2462820021811245	7.568112503045258	6.766099742677555	7.291975901454424	7.289944990330292	7.466677724349672	7.066558869798865	7.044985887944841	7.61012974536959	7.167514460058869	7.630937435625699	7.573281417975082	7.3378423618349595	7.216467459481845
g401	7.402611057024035	7.502396689913145	7.710068886350719	7.732485164194168	8.01117927938446	7.304288220761207	7.143803406454385	7.394614626732784	7.011251303640664	7.397933413323186	7.477339838332508	7.537948535637494	7.588712488723038	7.146855387586477	7.641191164182491	7.772493409773588	7.3505973954358845	7.1405655929944905	7.673985097902075	7.7679680374603075	7.950970787732133	7.487891059710092	8.213917102286082	6.957401663234784	7.302485449233085	8.305117034254112	7.761559275606472	6.948781643181827	7.61785852046885	7.303090298560298	7.666592446266167	7.490571934431577	7.40430724999152	7.663967726281665	7.727094678926883	7.915293490273368	7.829920786867549	6.088824654324116	7.393311352999168	7.497021782148626	7.830642348355721	7.667683186299658	7.66165143162337	7.402823241162795	7.398695889029819	7.416453514653688	6.599006238701052	7.541047951088857	7.212805099940816
g402	5.815887769477777	3.871021838173077	5.200012756335086	5.470221034966243	6.287935016272012	5.426092402822502	5.50299759025915	5.459923179520338	5.778373735289625	5.156269700015986	5.821325087251145	4.939054634695877	5.5053144862000964	6.115471093571554	5.829300709287916	5.920695005578297	5.733815517524677	5.590381544758344	6.100677921198464	5.461996827658858	5.964007405798201	4.879032646632193	5.542719029416172	5.251719704513004	5.309418070552699	5.962976478585893	5.90359846104853	5.470256889823667	6.218234222087924	6.10217076674446	5.155303727924006	5.483093428605285	5.5852345192489885	6.282069398590183	4.947132221480918	5.855545401767736	5.502482485618506	5.23028223955112	5.772171399448616	5.5523151372542605	4.941762452434935	5.6451596756597215	5.396271057329989	5.69602170709282	5.5228213846840815	4.889292231760757	5.639669092287344	5.4946610628038215	5.973961034842957
g403	6.662178354054031	7.643959657941611	7.489118746762887	7.421111985638424	7.195247716100701	7.492904654197758	7.812245175937852	7.017839565820609	7.525333392872268	7.667816885189544	7.878218749485587	7.624068184745215	7.1262457487104545	7.294122849859302	7.819929230513705	7.441280390748423	7.651391518702205	7.59283439224862	7.312034213540083	7.518600421942028	7.638636646460395	7.402406337613703	7.747818524066594	7.530511362122857	7.6038588903974205	7.623823588697904	6.97538487364769	7.850274717655094	7.051424729643173	7.2081322440247275	7.908905025625475	8.007284029034418	7.077002508088823	6.6954073450890865	7.248755060706156	6.889852277410604	7.897289994562932	7.697256856130942	7.54233606543972	7.635109589915678	7.184912801101387	7.321442548337445	7.129247758108726	7.7056217134519605	7.53214385032528	7.376323272491143	7.642179943870881	7.104768773885723	7.233715728293861
g404	6.483790461359776	6.494779737820858	7.142251235501868	7.09884287782223	7.105187591876381	7.07618020940599	6.734563766219367	7.220322632380638	6.8890425829684965	7.060529846293682	6.470657783430677	6.410902651941126	6.9097224643450055	6.708055396203896	7.1043730634162285	7.141978722394928	6.830884878709465	6.8922052539484655	6.775712201462038	6.778231181646072	7.397195186680153	6.99247649990652	6.927206789441392	7.070137134113795	7.06943901173834	6.739050108198813	6.579714163465281	5.672909904192635	7.068160387323606	6.750900111336078	6.633698418857777	6.529645430213111	7.0179448357903516	7.286751400728965	6.9370362522142495	6.734378037622948	6.638512329987232	6.7270796727257345	7.1199989540525594	6.794435922284215	6.875097335709277	6.887544095790723	6.511306063758325	6.440727260347776	7.010576180109552	6.741594172510851	6.925557367486754	6.542045517741992	7.130006981564074
g405	7.434949047756861	7.6621858194952575	7.534980084917748	7.785463990245111	7.84223383272402	7.816185902774511	7.785829811232781	8.187083313913636	7.522539711064152	7.655831042885526	6.953996952970846	7.79150146906368	8.12974619037737	7.935210630879127	7.5070258786293325	7.6581153368293435	8.080368588638668	7.812012387058736	8.072416877601928	7.539453555977488	8.024880064185567	7.489300399819669	7.579259047443667	7.288857674118107	7.504213243946098	6.852594510981352	7.86590515666529	7.565345060079282	7.779321812511201	7.758855784224247	8.221911517225509	7.4736091293528375	7.130597984787658	8.100374521395947	7.2238887335348885	8.120130792663623	7.354761127719704	7.376045547033688	8.00494816277751	7.592320869680471	8.040923759106644	7.887442870323388	7.780773007245364	7.92164344702049	7.778338098980606	6.918232432142249	7.5715128816990145	7.686250291065981	7.646195704045624
g406	5.381049917805099	4.18454922342648	6.632831861385901	4.909200529085406	6.073826927638142	5.7658084542860975	5.192382336072786	5.437151572353573	5.603543294592317	5.603387085956021	6.310786932081111	5.970440458918785	6.059566811332014	6.083959497057716	5.647607627568108	6.177003763032436	5.788710936450791	5.366060725520502	6.303072002200987	4.892428935321795	6.2002326910352235	5.639152032302767	5.448398493622695	5.162871091216328	5.532803889966079	6.243674016484868	6.370837153699097	6.170871327171715	6.471996288664998	5.878354959936794	6.133484156281851	5.44126045472792	5.797667217364598	6.533079390005636	6.323556587621558	5.86937047166547	6.122549814632695	5.533074399781604	5.664560179272745	5.517763885794943	5.496276927175172	6.189274428378457	5.290639112850422	6.002030129799825	6.184452463091372	5.708022283703039	5.271502178530834	5.757818676452527	5.620892466763438
g407	7.004253812107854	6.668891021666508	7.208417643260223	7.1805350510620665	6.491248907018096	7.353050437199077	6.0117811352078085	7.622707849812299	6.394268145172119	6.94853436845001	6.998894040487264	6.967916344113663	6.60073852676093	7.322197584130173	6.961121030783073	7.313602883971525	6.886677519321934	7.248730363093375	6.708521974195955	6.904026469152804	7.543206738188377	7.008886746658789	7.067903119919976	6.88397441534274	7.026996011617838	7.134192560228178	7.323752534528607	6.708715608781261	6.604389170553874	7.287586552477638	6.776932499173792	6.667904824977009	6.534526487280315	6.586621825209582	6.804340846234131	6.355894797944245	6.957915844929717	7.084517196405776	6.868608038472024	6.845439188135209	7.3097971124577175	7.198790900889321	7.382951812339109	6.7179523273583905	6.3707130716669305	7.056396353127798	6.91678360107868	7.170934956889172	6.974582608985988
g408	7.8945096585541865	7.2232776744056215	7.833326077542891	7.888381946217467	7.731397172122507	7.654915881371737	7.562920010451906	7.683290224469562	6.438847576779622	7.466014489384835	7.678516452219553	7.549455715073438	7.856070291644173	7.72750138134317	7.311907066952465	7.482498923476619	6.734029210572535	7.442942612421612	7.781920678361937	8.062112375422519	7.6471025000948885	7.6694804168199155	7.584497515139981	7.189808466297839	7.293143460572455	7.560061313696538	7.763319762381606	7.247026572568274	7.644477782555615	7.304605798317965	7.740753080466168	7.486653412190492	7.869986171777817	7.631899281556222	7.7550021183088	8.041372831384948	7.548548230689185	7.465515273681002	7.317221216238699	8.137334870393722	7.811203146488736	7.749335622641468	7.800899935981211	7.2153498548735815	7.28349369568865	7.880587374775274	8.016579113988515	7.458645497620919	7.623054360364478
g409	6.7575359088477756	7.1211346078241995	7.5435004024273695	6.938712571055204	7.773764484854794	7.323953373739369	7.54797356966207	7.556193413276548	7.601464713400362	6.871034675553002	7.217152568617257	7.004747592348545	7.507796149272774	7.809365659307258	7.570352440377131	7.784866950210495	7.469442404340358	7.406603672107925	7.400147619354514	7.731843141404803	7.792064868274372	6.924207992148028	7.644031893560133	7.520195928295639	7.1613551511323035	7.329076807066496	7.556368997160347	7.1037887363420555	7.74817054158723	7.3079595908992285	7.309920111832263	7.02039891526105	7.456217966983093	7.164165078576358	6.96534608523224	7.21504795608278	6.7621150185214525	7.314225669841375	6.787716224769514	7.280836480526403	7.271609566062632	7.2596180617003325	7.545256304194844	7.377065918888351	6.768684525952956	7.412798890820399	7.454866174471718	7.105893776909087	7.08653136209077
g410	4.950852523959466	3.907772413138418	5.512600779411744	5.355570629818705	6.546945556772325	5.163811071424383	5.585406453983345	5.088118294780838	5.423403667538993	5.561484353550894	5.925157650527676	5.665496926236813	6.257266979869973	5.824961087120521	5.655023940020395	6.337719587857533	6.089270117926643	5.202389303133824	5.7255184361993505	5.475029515295285	5.330844103282387	5.026346094693205	5.481264686780284	4.900306042926708	5.630835087089059	6.084211940755863	5.912198392666798	5.459164075489921	5.910887706506277	5.644210568509493	5.711922971817106	5.760607579407587	5.5128877711330375	5.505955503387862	5.37453464969394	5.637100197060182	5.887941820501199	5.092704310041296	5.328651362866403	5.641531805194528	5.873762323549888	5.6843320278666205	5.039557407028948	5.649551098783648	5.886897630066538	4.749340934808441	6.1705397813932565	5.754208357931088	5.567438677132212
g411	7.337469374689743	7.377357759220464	6.97755177905497	7.530557552440885	7.539407991359363	7.096128296282907	6.948380452953855	7.2970321866965495	7.362328626945946	7.505999873666109	7.280077736807011	7.524224068246777	7.3966018240478455	7.41309602633672	7.452613301302265	7.06252162609884	7.440918048744919	7.221736742779177	7.130663130963936	7.143119583523524	7.2244497833905115	6.998605342323175	6.718009428402978	7.294336782978101	7.954512753768791	7.26370950266024	7.369742422015534	6.889184353851037	7.071497110161531	7.35381145098445	7.476670302512044	7.441145798184183	6.922901915673923	7.1688280204452415	7.289309231756489	7.57299065594838	7.190092848984426	7.568716985150844	6.417674592225552	7.587039300870971	7.419879275543174	7.196229981801544	6.614824325067767	7.38350741628828	7.324846701606882	7.823297645242993	6.915261093216401	7.697525890640658	6.985084908739426
g412	7.6003431296236394	7.244739607955722	7.112091761409627	6.981073007527128	7.093836854379154	7.50004737477894	6.3393797221084816	7.114601288183878	7.192115248002167	6.813126211039233	6.689758349706496	7.846860002784744	7.583466601901306	7.034783010644393	7.047815498720334	6.837118707395826	7.488271378504167	7.511320856791122	7.637122863911843	7.365487686586036	7.41120770629963	7.132181512729582	6.860146535851063	7.374486213638229	7.393214171196042	7.6105723149917734	7.195222895236805	7.56433063074399	7.136175383136053	7.518530444290978	7.139540883889335	7.208425952084569	6.823808452653616	6.304916411872221	7.798349920731355	6.8118439380861515	7.163496723356814	7.530238815461054	6.674348288113575	7.306709699313785	7.132813312241586	6.977653380088804	7.515662855623449	6.646665534536333	6.712681292326985	7.099460651549872	7.454269416579039	6.909709337003421	7.222066306283561
g413	7.7708779871915645	8.057614926573176	8.589911239605998	7.918821734305733	8.419008176096941	8.06920379473568	8.048453205854445	8.260184317558316	8.104226045492831	8.071452247067564	7.88430448600759	8.384228730322302	8.140320881741651	7.973397239444086	7.81575782620986	8.757774646178188	7.977759318254465	7.6033994582034525	8.113288540820102	8.065428424527882	8.404245328958954	7.810554019012264	8.257007391917154	7.784802035640579	8.470679331558927	8.356674107594616	8.240718140454419	8.138663266061755	8.188146400988808	7.766120616035062	7.739076657432601	7.888427227562955	8.329552937277997	8.908042715769065	7.584354709387232	8.116935865954984	8.108983934045456	7.9075411621831915	8.543416089666328	7.8204801521775416	8.200358847200771	7.7589447245474075	8.01762516092394	8.017198111034684	7.97373755332095	8.099751458640924	8.25125039905676	7.880417312970165	7.853911740265484
g414	5.579649915993433	4.097526854529638	5.860058781281543	5.423617003134033	6.025211281269171	4.977966586464518	5.330845862181964	5.4541253590571115	5.647932840409029	5.646298076873621	5.855913458231726	5.5878380352275165	5.434321054977536	5.306858039008718	5.373266696301105	6.172252105387443	5.69508242531579	5.332717503065932	6.1163726786724535	4.953333333377466	5.5171928677510085	4.5859727599090805	5.660096496540894	5.066132855597996	5.283800830471624	5.9642375148222815	5.803787529869041	5.1712957992997355	5.685897970183109	5.110737378162741	5.250338314258322	5.37781808086498	5.963376710418729	6.145374724583676	5.0436464235014276	5.665101956811599	6.149448320043665	5.119142799713453	5.879175650558608	4.677605284129483	5.789979874958343	5.890509690484408	5.631703571022855	5.440417435644988	5.517835053560219	4.938704322044734	5.210300394698014	5.4422476316793515	5.549343651371772
g415	7.380805162027585	7.4951690491665275	6.7189675147687415	7.60186267910974	7.917466371450525	7.757036311208349	7.578223378258455	7.567301331122263	6.93034919905347	7.54743051995847	7.467688612048838	7.359913948159956	7.436721463598086	7.426615784810739	7.51327958542356	7.796480144854032	7.175934085481651	7.040262239804652	7.275555799023631	8.002780710211553	7.629026665413631	7.4342809657262094	7.566217240770853	7.686818486256392	7.399936129757661	7.234740532181878	7.753466109404834	7.287759190906251	7.659186011306301	7.569264494249324	7.29397911067486	7.469647047485883	7.694540868191308	7.452702027206315	7.642097886279722	7.2833226678982514	7.66978210937246	7.468423694830554	7.360949485922566	7.509630248847412	7.597989012773968	7.697496452902176	7.5579580372219395	7.318716015900968	8.059872461974512	7.154990902387294	7.319285229360005	7.8499834012265275	7.355260531063983
g416	6.015554498975278	6.378563830772245	6.578396690989703	6.497203810196948	6.567943243238738	6.371585344158491	6.772920172221132	6.647587550473893	6.3135104994318265	6.97012680308901	6.002940398207583	6.368007839178768	6.621837940415121	6.583043331253509	7.067834640871178	6.49543715398322	6.312927240702189	6.848625991666663	6.705850136272685	6.279860888328257	6.5953383319960155	6.081589699853898	6.638768269452161	6.544620893702184	5.991113268190092	6.791153011029819	6.476714437002431	6.944274499747348	6.860973621455853	6.214963573884354	6.691221357404995	5.728768243617855	6.432138355810955	6.721725612069284	6.5959466293681945	6.347623631961116	6.316118829739628	6.565975209435313	6.288944304975301	6.482164643116647	6.41914958948745	6.816476812736879	6.723137241483297	6.638098752098906	5.7072620455685925	6.442637980106776	6.43952992197761	6.623263340550756	6.611132068983153
g417	7.2903295603679314	7.5777939662577385	8.062458909800181	8.181623534521954	8.006246559028252	7.914541082128036	7.662075712328849	8.074344185218257	7.696493903744646	7.622117591815421	7.8169013307028825	7.732868487128579	7.656356622953615	7.553349069962546	7.755152525123895	8.261354590860726	8.112257394305875	7.060453415795913	7.793077617093036	7.934249808835892	7.670702782714246	7.626712694606149	8.285636685819277	7.609054848861875	7.993189994287937	8.119292992383693	7.414726157963946	8.063453419417343	8.133563586678777	7.068949757014972	7.490164513059582	7.563297787462161	7.918130022596622	7.884641707048027	7.470458994526743	7.479842297240516	7.814885438256854	8.144728742312555	7.903069125796826	7.995175136614065	7.442462933400177	7.96623162772948	7.4168876679813005	7.677370606757575	7.961346550147706	7.6724583634615895	7.23968977939021	7.663194701755889	8.091708077232724
g418	6.386498918081303	4.373195958693397	6.218749072312707	5.341411207487946	6.216876697110191	5.390691737752728	4.480291516358322	5.944922703742032	4.761392028786228	5.9132912436382545	6.175151840637649	5.833124103602287	5.862793588061827	5.33551779547999	5.918557632827897	6.256604720556319	6.043884650272221	5.869035877361378	6.354117895886219	5.864179827937054	6.0009868567533005	5.367681371743402	5.799551113348764	4.519925407815879	5.748463221219453	5.967967137613333	6.381749120371471	5.5915717843795525	5.90567755099255	6.245111430209825	5.865500762184027	5.730443686329366	6.255319588266327	6.295216943202119	5.694471878989271	5.649433623323245	6.474858948116618	5.491652103913724	5.9207353303423975	5.764588626163117	6.082540748365507	6.0196327338756115	5.351223188098693	5.539032581221402	6.16646701035224	5.467726758885224	6.446650371135918	6.002644726517143	6.158943525285927
g419	7.488747765905523	7.1649410742298	7.718222020724955	7.931251498504643	7.348850201440734	7.601904639291366	7.52115718445177	7.732008925658651	7.3793378810404056	7.645169744077349	7.637054977636289	7.826708481643715	7.63419750565594	7.3515734860481485	6.991192647720285	7.63607345759738	7.947737553719378	7.397593678318299	7.19879884141362	7.6132216994840025	7.590409953113358	7.458827773338157	7.129521236278833	7.568176503457003	7.766924580006851	7.362460972357065	7.676546803437047	7.31780245821497	6.805185622412306	7.9987774973178025	7.530733088176367	7.501301914129739	7.719602571986057	7.434391301637786	7.032993418407944	7.31799856119875	7.6495462595061445	7.887029543881302	7.8555025885133976	7.373789404540053	7.386851240659573	7.638514066816474	7.17104727377902	7.66556730070947	7.854217389205111	7.298963970304802	7.598428798869658	7.716643855417103	7.24028341311639
g420	8.45418448379381	7.6604021436167935	7.407872627817234	7.575593384124372	8.531597372541304	8.284819061388001	7.810616584569037	8.011760754322118	7.914546146696035	7.714025204410629	8.34614297436539	7.945816457621783	8.193567692982977	7.860417106692499	8.594788284056902	7.5130107667101935	7.576255566368717	7.975243008801176	7.005375638139389	7.422409007236684	7.580580532419495	7.672159792637419	7.976047551463808	7.597551183717431	7.893142133028258	7.966474751680399	7.936052775455676	7.533475292596144	8.10377361813437	8.13536530191824	7.96632093086253	7.820674302217217	7.345687345560754	7.8733870242753365	7.98038228053354	7.600886319179251	7.796232494829751	7.646249562728685	7.972099775182639	7.685338443613126	7.3890765606082915	7.763943379703825	7.197725699586071	7.487859276915745	7.933958264169341	8.128264424213052	7.743418698119458	8.057958828899357	7.573789207710421
g421	7.225282859599009	7.111189959450326	7.665652744724923	7.497625586103163	7.1025390174432985	7.4534160347763425	7.336563346043694	7.662713820873915	7.514576427918043	7.536779334113559	7.927789072148164	7.531979076580232	7.554426359105563	7.757148794895028	7.865218759279097	7.807234100994872	7.7934044599091505	7.897071194547197	7.971890156231272	7.594381599443424	8.213150640105695	7.235763751235736	8.351290670545	7.298900038495328	7.466122180990308	7.630362287630868	8.051146488511892	7.9603653940671455	8.108878940555096	7.850569431287574	7.543578100742007	7.962580611438951	7.848033914752196	8.026202999841855	8.113392324462858	7.635081836255747	7.398097151776069	7.4997838944605695	7.824779085866393	8.135140716687745	7.383196507238721	7.752592224845026	7.28600571538329	8.01507384245767	7.707010527127514	8.077128525369401	7.451113590818163	7.721330890430754	7.219351314658082
g422	5.9852567555782095	4.923803888058222	6.272628884342511	5.941779305252525	7.14591532329215	5.932939327421875	5.766329768331059	5.298888367362462	5.81345193653388	6.264529749781754	5.9497922553171225	6.272348380124097	6.4063708795892405	6.780862478571895	5.98107052262178	6.4802167604465675	6.207883404914709	5.458293112765601	6.572007799953887	6.201774214850376	6.444997521200124	5.696964134933304	6.272365023946316	4.860561032939462	5.885619228756486	6.357685070817431	6.219676389306818	6.578501627319204	5.976285669911754	6.017995106994957	5.90580682957991	5.679092671549462	6.3370636026569	6.362497816245195	6.263561202507164	5.801425980804252	6.581235814867961	5.70394368049571	5.644623841691751	5.807798579935565	6.452514359496367	6.039922828313384	5.850347026247297	5.863667972890653	6.087165050650214	4.885128961580647	6.153180699534172	5.95149581074436	6.459257742447292
g423	7.492026586471277	6.582948471088566	7.117377422548104	7.159056554311715	6.835722279931579	7.298477214118346	7.381546102165543	7.069622485169544	7.341347833653826	6.749915920757765	7.067594905425743	7.23633932906556	6.8666517826931495	7.3896781679578085	7.058173204621394	7.520718164394077	7.1731704889080845	6.61664275042788	6.865230941958896	7.113023024113275	6.718593472029605	7.351704265899207	7.3786605601040005	6.813168327934098	7.653309570687887	7.079875009453675	7.0476267730476865	6.741889343387276	7.257819289834148	7.170450323510946	6.848235831983574	7.460158149473721	6.9452268850622145	6.875009565177648	6.905636014101731	7.122724883739868	6.649016491272287	7.287886670043721	7.101927859626663	7.2600834118513875	7.118595898000818	6.657667007773602	6.991255140952855	7.282163356604204	7.615927205109444	7.070277083858267	7.168731572869092	7.254952732067178	7.445501424169677
g424	7.065844867108432	6.861819028714715	7.504445078717789	7.157514239285636	7.358561000963852	7.256376708884645	7.086451029558265	7.175781882319074	7.258509378272787	7.227520548985183	7.283582511954437	7.19415870128108	7.584327131325092	6.974503404036353	7.636500913644679	6.149153288701238	7.00754843439886	7.1857126813400525	7.2825590132214915	7.279304433345617	7.8088583157364955	7.0316128688004556	6.730898415326483	7.340825590726521	7.333898428498854	7.133222132419235	7.7973628395694945	7.133570049684238	7.624883268921988	7.37515879614371	7.519384965247869	6.910954258968936	7.430412745203146	7.233514685001701	7.047276176803881	6.705137798109985	7.186698998928829	7.633911564247713	7.578484998509264	6.891914463936183	7.359918466896646	7.00752437568675	7.233422124224386	7.15076279295627	6.702753456943006	6.965309786024506	7.505863578771435	7.381771811282838	7.779735087228519
g425	7.841327652034512	8.103781848133407	7.456293629949765	8.016973253434937	7.648967696194464	8.148057768701852	7.881795978449534	7.851618933466757	7.844391827732167	7.593963000316996	8.15861082292713	8.213785615521891	7.59451635788621	7.726218421068055	7.922951690107207	7.704000949797103	7.722508695289235	7.2772972883306055	8.04222524705996	8.302147590448516	7.959197800801602	7.146064273990536	8.143033256471401	7.472815455275575	7.917170986602329	8.488251352902472	8.085424853416454	7.827544779995006	8.040207024340427	7.4688107737189595	7.987488985866636	7.188446285460168	7.898101699168062	7.878705494669221	7.437081363394594	7.4431197820221895	7.636967473106495	7.544210072405545	7.862980267307216	7.825827688336882	7.734256178651036	7.097853422234417	8.051870058243619	7.383790420619846	7.538577750903972	7.599345216264098	7.53435153924146	8.181277747887794	7.772059382420757
g426	5.860499079428696	3.9941550680831126	5.740356316736574	4.985019956719709	5.903913914168961	5.620291193715566	5.457020449383478	5.606768836433522	5.675737810352141	5.697245722496605	5.752161431431831	5.437423886699937	6.104270414235488	6.0956616526539795	6.169488168023119	5.58769560343671	5.473693977517496	5.45433443492163	6.407264638761313	5.261408831300189	5.86907326092357	4.15323062176686	5.837148651533214	4.97396626345234	4.97798531916457	6.009744686347883	5.904260546259817	6.031345949886353	5.394845615753817	5.739578903748001	4.918910929428029	5.295090363077747	5.828566630408475	6.530575460332234	5.676580852314141	5.466656308373833	5.873438554519872	4.505817693019639	5.78671604457965	5.316855263714479	5.97168839448967	6.096104441079721	5.581351710732412	5.767283997271787	5.916319696462748	5.034411170531617	5.584416688637281	5.73087809424514	5.917376059951411
g427	7.73766955134913	7.221725572669337	7.439368738141654	7.912516607511049	7.3403485053518445	7.909037932840262	7.644976344772404	7.5533017482451275	7.106193290132302	7.467258674716919	7.523743309944449	7.676088725333698	7.281314157745404	7.668275748439795	7.3899680783869695	7.266287470611299	7.391976650822893	7.369363056131963	7.449703678285449	7.560925158541351	7.68213908891573	7.373698492895581	7.600427752981509	7.408652143162968	7.430723572375055	7.293013580627081	7.399315202378409	7.219775496155016	7.494879710789567	7.012338036165664	7.349359483357912	7.559641532050397	7.13455602490395	7.619749676973665	7.456654915493681	6.204666233482462	6.540904909083911	7.07656004279775	7.064930206845659	7.186284340145077	7.639438655944748	7.634132591605734	7.26966073253106	7.622261457656353	7.848139513205014	7.656412988429269	7.240356200411584	7.396082447779287	7.538341146833417
g428	7.067249532965542	7.143217367001959	7.113747625373976	7.248030498290203	6.935354535220903	7.171402594322615	7.088383464386777	6.912212213992023	7.445318888935654	7.555405375439245	7.12970637570692	7.374513460284236	7.144021498253743	7.208410499699901	7.360879299465743	7.26435369325147	7.139174777909638	7.284528485963789	7.461733829897845	6.797427340052372	7.152595293344833	7.438863515256796	7.07552227808191	7.212145223350887	7.207286895115967	7.653249137763392	6.93855146383988	7.075531083242884	7.2195641357187785	7.2877741293151495	7.194558902255541	7.558741089784197	6.6804247487067645	7.187823040218784	7.297890923304301	6.891440432683012	6.820907232843827	6.93392011843203	7.241549120353066	7.237674247006591	7.556518911690595	7.281952628731866	7.349723295732431	7.26118088055997	6.9355695202630185	7.159734311116912	7.0369163542923125	7.243532957412319	7.282582329248831
g429	7.761566484801761	7.251042099223181	7.647058942659133	7.7739062546464925	7.450399070671532	7.921359226767356	7.180942939461492	8.211740002558683	7.982629947454559	7.8184224849249295	7.3605424758999405	7.718735280858116	7.209910051222896	7.945596113552543	7.6652827352037045	7.957804480365986	8.08675108266807	7.77081147172656	8.187832811514063	7.193265410529614	8.295903066085991	7.18546686066124	8.074578848421604	7.630999480417298	7.64032198648209	8.48854650105443	7.756417850111786	7.459665441766271	8.08748103671839	7.934682844411589	7.45810770785212	7.797539861590328	7.8596925252214875	7.745554001068407	7.634278477642935	7.20382903747556	7.641725799912953	7.399328324379094	7.937283064077085	7.617213469131106	7.925009278562647	8.050805709028742	7.41903923928962	7.644941988019488	7.442446598649083	7.563372697589614	7.030418220596043	8.079151780726605	7.584774719637398
g430	6.028933567191071	4.704209632358016	6.435447705733408	5.960791961111653	6.632104595265653	5.936871045948586	6.271747733844153	5.847261994227969	5.800094188842472	6.101916235314285	6.411703311698793	5.696935321623149	5.758632857192998	6.557226003153235	5.596751345466646	6.342267240255576	5.960427893679741	5.89814858719574	6.403685909443324	5.5053189861195415	6.164452638571575	5.560707489040167	6.445090329952189	4.636157994883136	5.844221176658756	6.735042310051581	6.476326809173193	5.96869574740365	6.271108314018233	6.009654455638919	6.004409157633111	5.687924529873915	6.4764512652468165	6.837354695721901	6.3441299701296625	6.297248923473022	6.609739329808061	5.528083559997198	6.0014412977708265	5.846772851287741	6.332250954238956	6.186729049217807	5.8747282849115114	6.412599962813149	6.130572609313093	5.739940108138488	5.669036171025512	5.844585486170011	6.0447233433062095
g431	7.543283386056768	7.23939088496832	6.241811247265102	7.569112004188198	7.475737339457015	7.732643673098112	7.157170134001319	6.886922211936469	7.386164631957689	7.701274068427871	7.109038102897376	7.828469381670003	7.360758513896756	7.071915834849737	7.116335133507674	7.60276133252782	7.952268563571941	7.620138141130873	7.349585976925587	7.61694117009838	7.655963188958218	7.023875892185292	7.911050566309759	7.55179030383431	7.609183786243166	7.877147353284819	6.397701151349873	7.205134187977629	7.700974060184098	7.395931988452636	7.4197182076074695	7.642768340624437	7.459235259308116	7.265847183293209	6.868256645453629	7.206688466343625	7.613545242468079	6.931698055077827	7.668494929982705	7.256396085740061	6.572841154994394	7.194819564590186	7.725452073545673	7.195291148191249	7.095615356208177	7.1878872509332234	7.157016471367357	7.358332832550797	7.608188240004382
g432	7.496318822960534	7.4128613398951115	7.764071708233732	7.698665288873531	7.702995861503915	7.79047382286491	7.251772414784176	7.101150828865747	6.932016466066825	7.615976901773557	6.950814847944345	7.6453838329458925	7.409943923940377	6.217478596482574	7.529052479762671	7.762701253708711	6.824191374186761	7.271816215121797	7.849586805923296	7.66158625173108	7.437687573680383	7.589151489365882	7.318643439868407	7.125764012046098	7.339141077793615	7.23691171343237	6.850106966011751	7.129478100991893	7.649187109377602	7.552411159957648	7.329856914222819	7.475257446913585	7.287441152622471	7.100062879647932	7.322367640761502	6.464955262526097	7.501298884186735	7.391470551903953	7.676170931538056	6.677800436501484	7.494727787379845	7.085522509593385	6.940714369456901	7.187444120443637	7.374254376946683	7.621542499598114	7.146757775850386	7.798350324415434	7.5709492660568545
g433	7.579297183622007	7.4313270695728075	7.519049224661062	7.489229391486573	6.9309841256262175	7.689936516779178	7.751387664598942	7.755676443893533	7.766499860730019	7.289215419142583	7.799545176788191	7.4524048886043675	7.3328878463799185	7.7415224806412635	7.763351297627141	7.514930905541663	8.028337939751179	6.625016258101707	7.844071146898381	7.42031895197025	8.031677181209616	7.504417407027341	6.8975725498904135	7.365999360523842	6.163042708914866	7.662631297582734	7.732612566240003	6.752806468337744	7.5000325673391215	6.963951545574794	7.215177025245589	7.270946892108163	7.719819533353331	7.720665889106951	6.922184380891878	7.6884596255148745	8.108062921155328	7.6124303072701425	7.580680401567681	7.119290781825076	7.806230415102782	7.32466311864931	6.975769658709884	7.086599631816935	7.183395869303605	7.481817165293339	7.423215732137084	6.96771852747446	7.922943086115446
g434	5.477879146063788	3.385808637499031	5.6199225959469405	4.488253607702891	5.6242547116367385	5.11333756650159	5.30031164196027	5.189675413669966	4.988158967551811	5.616997493130491	5.519953801247387	5.25341101832029	5.328587313778136	5.629104497881949	5.193566718189975	5.510103221095249	5.618161070128066	5.515193703656457	5.376812009357346	4.617960387910901	5.461887573237779	4.962112596577158	3.855056172724954	4.298423855989374	4.728769271173235	5.149361347978325	5.911989633963961	5.6953637342946335	5.286962454418502	5.3673481287119875	5.315537859712269	5.375514084032839	5.830649383166008	6.054456442251202	5.47600847293237	5.755840833569327	5.269132419356409	4.755830346422541	5.7055875374712	4.571294720323705	5.589406747428823	5.436297893662804	5.337142300313445	5.209982263219462	5.496538547475786	4.569971548261585	6.117376619150978	4.7682583873555995	5.6608784047601395
g435	7.4242489828198215	7.333836135214419	7.02786337097903	7.421738097154422	7.1780629293817695	7.240499963607562	7.106187068937874	7.727414953464611	7.4711707170105734	7.2321646189394	7.771457409152597	7.588304809867461	7.304662777166396	7.237754629241069	7.008455042197088	7.2500793713169776	6.9001106664661	7.48477266766647	6.925267404937668	7.270226246934876	7.541263622587488	6.882019377035067	7.418747578121521	7.365333778913276	7.6463713174120835	6.669125996264763	7.89291490572258	7.227843352321579	7.103785619888132	7.081012355930088	7.088896771605474	7.0168731565483435	6.711679756105806	6.905562169611065	6.714682433907639	7.504691564029687	7.325885406668236	7.161642840666135	6.740639183672305	7.198704458583264	7.375840636345584	7.34959110571812	6.399084917529466	7.66414440116066	7.272379338662018	7.194646057973828	7.408143941538515	7.088103406996717	7.28824986528664
g436	7.34287772075462	7.3246541732858645	7.1100666000957595	6.53599269483335	6.801071138680957	6.606775538830679	6.9696114773538955	7.171862373405184	6.404124675151788	7.241171192695274	7.148145333586475	6.5784831721066555	6.916035134143038	6.711565337055006	7.268641233225313	6.741545625429711	7.200544299480042	7.220808233156195	7.537041026780761	6.484327089525853	7.063364344124805	6.8145915130129024	6.9744776500100265	7.25626435180447	7.072863039653609	7.083343667793667	6.7230507770462635	7.004464879060278	6.790830879035443	7.274246955702079	6.413922726084974	7.3600197544178485	7.497516453154395	7.160625091702922	7.036884116093178	6.779718841353488	7.379904505513615	7.0147511883486855	6.692757747083845	5.951177916664934	7.031233346316903	6.9621741369701065	7.17232722603327	7.191471188460582	6.964924801147394	7.175957319103067	7.429201336289356	6.402476591564108	7.191649394089973
g437	5.980780361522785	6.874673491132191	7.015877342440609	7.023464425973153	6.79458225192427	6.802115493169135	7.082774926584566	7.165879815244947	6.266596545900967	6.24913516143444	7.264275589558895	6.090473867527909	7.159460575586735	6.94646962474109	6.393083749057328	6.075037731724871	6.930883968863327	6.864695245301777	6.885184442858804	6.284229019718038	7.2445250640114525	5.885368235058865	6.976588634021648	6.271307691936474	6.303872573667034	7.151920815733604	7.004902827128428	6.898468929022824	7.373556135866969	6.277056916173884	5.9894975848336145	7.065601136794583	6.713679354033384	7.3522774097391865	6.817600413098725	6.571122565389317	6.613228283124894	6.828956203651	7.003108563224925	6.687612645875196	6.637535438755613	7.226861178747036	6.724985287719525	6.879391963639443	6.4227203796639145	6.907201947872651	6.795077710327977	7.0965700255594975	6.905461653128827
g438	6.0426788052486184	4.448665803017824	6.250992485475972	5.846377401129149	5.835226305465782	6.016661337840456	5.116266576269148	5.464377657549496	5.167153490051289	5.766503874867182	5.412676848485529	6.004400317389928	6.253473420687964	5.870995366913087	5.558476915546953	6.4022974777284665	5.873690071241935	5.9083244719960275	6.246513025848076	5.236607603018887	6.270692139661633	5.129080780759415	6.000877462548351	4.6092904309051805	5.258301067794334	5.635784468248399	5.933845536893788	5.646515451256936	5.3728403112054215	6.227291775212799	5.415651484017495	5.6312378138234855	6.316479381712458	6.387794262968038	5.9885483760820994	5.9321828699021175	6.306722903353548	5.742000662140957	6.120805997906928	5.646740975515222	5.93564258476524	5.418828792949804	5.090346333371849	5.917427820140414	5.751999154031414	5.2585498528670245	6.092988145815001	5.670476236897431	5.9655242158316995
g439	7.514400286401691	7.411849043904258	7.124848469496114	6.957204405927686	7.307833746106906	7.162214171314993	6.932406371801409	7.263791812669068	7.082815626984776	6.304375978464145	7.202751689407887	6.652390745793042	7.5286143157695165	7.358209773085905	6.94867999940681	7.383439744849512	7.611670639310781	7.489953818941207	7.056232400069135	7.010001326200412	6.965791047954419	6.901312546382494	7.195847688456386	7.648271853814991	7.652009841153147	6.748368416073857	7.6356984534434895	6.6450579882428675	7.15738911278224	7.507603292347106	6.872899788519709	7.422296040713585	6.821071730073982	7.0082230634766285	7.264877093849556	7.3471308265661195	7.390485120634098	7.250444865444659	7.5295104804546575	7.069566006268533	7.149481746337118	6.8615984082123305	7.261320719628826	7.145898640852288	7.675568330524791	7.535229053949202	7.316242595445691	6.941348460910458	6.44412154593848
g440	6.87904074552853	6.846354354296716	6.801122552897145	6.654995189866271	6.761762593232222	6.900299959011689	6.290222291720631	7.019190088513615	6.729397074416939	6.5722452103611015	7.027663424649851	6.861781599568122	7.118155267797889	6.5887319934884365	6.983099837211288	7.09400874002286	6.864420442769537	6.5226755728420285	6.455750217894946	6.366904008339271	6.4382555986243775	7.1072735263721905	6.591897771595326	6.676221751137512	6.530000132465743	6.8902054965419985	6.970416639706643	6.41879066364002	6.417631200531637	6.035871196663888	6.2630479988969086	6.3501152806511385	6.600467244528808	6.907817171539879	6.908630269657348	7.007039543080144	7.276789994660118	6.625003298014329	7.283002704879045	6.939057044881371	7.022391036303128	6.795761673399456	7.494287332648058	6.539551522238609	7.122622549681117	6.9948958768376395	7.427057395064911	6.905609383877176	6.352565368590158
g441	7.819965807883315	7.674270528771421	8.121285665752783	7.855766957485816	7.969179943575427	7.979776370853975	7.485896522752851	8.043417076177414	7.786670166236127	7.919551350370172	8.187302695313477	7.42115117032963	8.000528803800373	7.247498359958442	8.080658327505978	7.909693691528786	8.256091688656609	7.670615287709287	8.178260874251036	7.729020759194899	7.441342413747944	8.24775098843634	8.211514472001587	7.467481580044306	8.027444861628986	8.334914600197873	7.818133640426791	8.027735255840746	8.14943223592971	8.152201357959736	8.311261444117202	7.723826706747734	7.7763526226338335	8.227254761407474	7.698246456928299	7.722263880701609	7.724450170739259	7.920365525670078	7.9937222479313705	7.570835451604947	7.4012769976515775	6.84105738371684	8.011177461778754	7.71149738243242	7.571305735335899	7.338862138399297	7.948085771610801	7.91432920666219	7.844710095942356
g442	6.345806143990764	4.2752136943376176	6.505549887727501	5.572966592315076	6.631238391163792	6.029585470222216	6.030104336752878	5.3565469899155325	5.888723451604349	6.42494792415069	6.5599983302482245	6.137982369848929	6.432880569610928	6.470360289641444	6.240712649455986	6.714246049113658	6.514205474917797	6.222969596006969	6.2884085587988965	6.591017752891786	6.1232729017000445	5.884039323927719	5.988782284868866	5.879642587276352	5.847541179808288	5.92129977038223	6.500221655570861	6.481761441488592	5.915316794533272	6.157751044825104	6.252027404405668	6.25056607714394	6.268598913327764	6.862073119669015	6.120819621468706	6.605774007559184	5.7721985380573715	5.590803202640692	5.973969207197993	6.325405179520223	6.067411202123296	6.321970062185524	6.086878505097829	6.3569918379653645	6.637729868642315	5.514426337362404	6.394462573367336	6.738158577618218	6.4459853882538525
g443	7.850000130347896	7.211949203416676	7.39661799258622	8.01486685856178	7.754845995189986	7.430238382962439	7.697478923984736	7.577093800946806	7.642307928641838	7.150873226878841	7.973475806471708	7.033899010833183	7.91200504556794	7.247647760433986	7.662068960860125	8.044064394268265	7.536039236135601	7.27788237486139	7.624186266286955	8.052024116427317	7.6089417808830735	7.602578439441177	7.533997402674642	7.606422114862222	7.2402977321004585	7.726083055976849	7.391023533760521	7.253312074829065	7.828212673576925	7.323000967459731	7.578636301249978	7.919380163848647	7.413551997639086	7.851771261009426	7.115310551310557	7.186834172940175	7.097492722995753	8.114698927696356	7.369260805317632	7.1432275445062485	7.512353961424381	7.937802291716008	7.855449333719933	7.780964956238279	7.822958416525235	7.5859172824019545	7.4308548312815885	7.393221565441064	7.845487607888797
g444	7.027493262425364	7.190366810128875	6.403941340272274	6.8260506175706865	6.912222437128383	6.750125965925936	6.4254525768311765	7.182558119009322	6.767795690878916	6.663372921645217	6.542396576953794	7.024695931178548	6.9996627207949125	6.406113259404119	7.020147327525492	7.377958028705493	6.8405529257359	6.777235781268052	7.200149676489215	6.453387327370807	7.045771679394515	6.98023622883287	6.481534229112069	7.205707840368315	6.6166971302423665	7.107556493103981	7.116376555753708	6.705354795613325	6.653327542531128	6.851917295824981	7.320659244558448	6.710666784982602	7.271627298927048	7.2787946504981775	6.445493671701451	6.2210041455066785	7.202053566339616	6.311533541012581	6.786155661296881	6.576525373798409	6.789441839956949	7.405372151860469	7.133426955383475	6.938795744356598	6.602816282483117	7.443315735211589	7.046933268875556	7.03151775725278	6.798143767532539
g445	8.03353395617974	7.921747918011563	7.825884147772327	8.230116240972388	8.506885343266918	8.024112928784426	7.626986299276086	7.870950853416544	7.840548465309069	7.419501044154522	7.7590939288279905	8.393956309473811	7.557521963573488	8.076557027359152	8.457415896730742	7.927642810479423	8.486280884613269	7.927117850169162	8.639456776467641	8.375555894722357	8.084691552263514	7.93203957593492	7.908129850930246	7.783830697582171	8.248677352676076	8.57660812619511	7.9263803478891575	8.131501390010001	8.019303532899416	8.236818484864832	8.039346215382185	7.775044504545288	8.033289127686473	7.579280637889383	8.161681890439397	7.969508477139125	8.084375333055233	7.89743678177278	8.08407655758136	8.2813595632531	8.337555808509341	7.921685259929183	8.384044244859947	8.008349293406447	8.034105610969393	7.847799762101903	8.186547190207431	7.934872910279569	8.058165468760327
[truncated: 54 more rows]
[truncated: 651 more columns]
