# Supplementary material for: Single-cell trajectories reconstruction, exploration and mapping of omics data with STREAM
Source: Nat Commun. 2019 Apr 23;10:1903. doi: 10.1038/s41467-019-09670-4 (PMC6478907; doi:10.1038/s41467-019-09670-4)
Supplement: Supplementary file 5 — Supplementary Data 2 [file 41467_2019_9670_MOESM5_ESM.zip › Sup_data2/Synthetic/scuba/Result_run1/intermediate_files/simulation_tsne_d3_pcv.csv]

T1	T2	T3
1	-9.0338869939373	-7.05891675127804	-12.226446464416
2	-9.0338869939373	-7.05891675127804	-12.226446464416
3	-9.8301881836773	-7.11718246807408	-11.381705974881
4	-9.0338869939373	-7.05891675127804	-12.226446464416
5	-9.22824571163845	-7.07313806621305	-12.0202648330789
6	-9.0338869939373	-7.05891675127804	-12.226446464416
7	-9.0338869939373	-7.05891675127804	-12.226446464416
8	-9.0338869939373	-7.05891675127804	-12.226446464416
9	-9.0338869939373	-7.05891675127804	-12.226446464416
10	-9.0338869939373	-7.05891675127804	-12.226446464416
11	-9.0338869939373	-7.05891675127804	-12.226446464416
12	-9.0338869939373	-7.05891675127804	-12.226446464416
13	-9.0338869939373	-7.05891675127804	-12.226446464416
14	-9.48372605686852	-7.09183167817034	-11.7492435227043
15	-9.0338869939373	-7.05891675127804	-12.226446464416
16	-9.0338869939373	-7.05891675127804	-12.226446464416
17	-9.0338869939373	-7.05891675127804	-12.226446464416
18	-9.0338869939373	-7.05891675127804	-12.226446464416
19	-9.0338869939373	-7.05891675127804	-12.226446464416
20	-9.0338869939373	-7.05891675127804	-12.226446464416
21	-9.0338869939373	-7.05891675127804	-12.226446464416
22	-9.0338869939373	-7.05891675127804	-12.226446464416
23	-9.0338869939373	-7.05891675127804	-12.226446464416
24	-9.0338869939373	-7.05891675127804	-12.226446464416
25	-9.0338869939373	-7.05891675127804	-12.226446464416
26	-9.0338869939373	-7.05891675127804	-12.226446464416
27	-9.0338869939373	-7.05891675127804	-12.226446464416
28	-9.0338869939373	-7.05891675127804	-12.226446464416
29	-9.0338869939373	-7.05891675127804	-12.226446464416
30	-9.0338869939373	-7.05891675127804	-12.226446464416
31	-9.0338869939373	-7.05891675127804	-12.226446464416
32	-9.0338869939373	-7.05891675127804	-12.226446464416
33	-9.0338869939373	-7.05891675127804	-12.226446464416
34	-6.53356482056636	-6.46441598039015	-12.7617251305313
35	-9.0338869939373	-7.05891675127804	-12.226446464416
36	-9.0338869939373	-7.05891675127804	-12.226446464416
37	-9.0338869939373	-7.05891675127804	-12.226446464416
38	-9.0338869939373	-7.05891675127804	-12.226446464416
39	-9.0338869939373	-7.05891675127804	-12.226446464416
40	-9.0338869939373	-7.05891675127804	-12.226446464416
41	-9.0338869939373	-7.05891675127804	-12.226446464416
42	-9.0338869939373	-7.05891675127804	-12.226446464416
43	-9.0338869939373	-7.05891675127804	-12.226446464416
44	-9.0338869939373	-7.05891675127804	-12.226446464416
45	-9.0338869939373	-7.05891675127804	-12.226446464416
46	-9.0338869939373	-7.05891675127804	-12.226446464416
47	-9.0338869939373	-7.05891675127804	-12.226446464416
48	-9.0338869939373	-7.05891675127804	-12.226446464416
49	-9.0338869939373	-7.05891675127804	-12.226446464416
50	-9.0338869939373	-7.05891675127804	-12.226446464416
51	-10.8233775851728	-7.15094441396974	-10.3167943236614
52	-9.0338869939373	-7.05891675127804	-12.226446464416
53	-9.0338869939373	-7.05891675127804	-12.226446464416
54	-9.0338869939373	-7.05891675127804	-12.226446464416
55	-10.498144498523	-7.14235502983593	-10.6639355384562
56	-9.0338869939373	-7.05891675127804	-12.226446464416
57	-9.0338869939373	-7.05891675127804	-12.226446464416
58	-9.0338869939373	-7.05891675127804	-12.226446464416
59	-9.0338869939373	-7.05891675127804	-12.226446464416
60	-9.0338869939373	-7.05891675127804	-12.226446464416
61	-9.0338869939373	-7.05891675127804	-12.226446464416
62	-9.0338869939373	-7.05891675127804	-12.226446464416
63	-9.0338869939373	-7.05891675127804	-12.226446464416
64	-9.0338869939373	-7.05891675127804	-12.226446464416
65	-9.0338869939373	-7.05891675127804	-12.226446464416
66	-9.0338869939373	-7.05891675127804	-12.226446464416
67	-9.0338869939373	-7.05891675127804	-12.226446464416
68	-9.0338869939373	-7.05891675127804	-12.226446464416
69	-9.0338869939373	-7.05891675127804	-12.226446464416
70	-9.0338869939373	-7.05891675127804	-12.226446464416
71	-9.0338869939373	-7.05891675127804	-12.226446464416
72	-9.0338869939373	-7.05891675127804	-12.226446464416
73	-5.03505666984142	-5.99075397095426	-13.418630436831
74	-9.0338869939373	-7.05891675127804	-12.226446464416
75	-9.0338869939373	-7.05891675127804	-12.226446464416
76	-9.0338869939373	-7.05891675127804	-12.226446464416
77	-9.0338869939373	-7.05891675127804	-12.226446464416
78	-9.0338869939373	-7.05891675127804	-12.226446464416
79	-9.0338869939373	-7.05891675127804	-12.226446464416
80	-10.2097965153601	-7.13148836497514	-10.9737876247634
81	-9.0338869939373	-7.05891675127804	-12.226446464416
82	-9.0338869939373	-7.05891675127804	-12.226446464416
83	-9.0338869939373	-7.05891675127804	-12.226446464416
84	-9.0338869939373	-7.05891675127804	-12.226446464416
85	-9.0338869939373	-7.05891675127804	-12.226446464416
86	-9.0338869939373	-7.05891675127804	-12.226446464416
87	-9.0338869939373	-7.05891675127804	-12.226446464416
88	-10.5359381444941	-7.14377931891932	-10.623323358947
89	-9.0338869939373	-7.05891675127804	-12.226446464416
90	-9.0338869939373	-7.05891675127804	-12.226446464416
91	-9.0338869939373	-7.05891675127804	-12.226446464416
92	-9.0338869939373	-7.05891675127804	-12.226446464416
93	-9.0338869939373	-7.05891675127804	-12.226446464416
94	-9.0338869939373	-7.05891675127804	-12.226446464416
95	-9.0338869939373	-7.05891675127804	-12.226446464416
96	-9.0338869939373	-7.05891675127804	-12.226446464416
97	-9.0338869939373	-7.05891675127804	-12.226446464416
98	-9.0338869939373	-7.05891675127804	-12.226446464416
99	-9.0338869939373	-7.05891675127804	-12.226446464416
100	-9.0338869939373	-7.05891675127804	-12.226446464416
101	-9.0338869939373	-7.05891675127804	-12.226446464416
102	-8.24328318906165	-6.87832442929133	-12.2216782492079
103	-9.0338869939373	-7.05891675127804	-12.226446464416
104	-9.0338869939373	-7.05891675127804	-12.226446464416
105	-9.0338869939373	-7.05891675127804	-12.226446464416
106	-6.22408670551147	-6.37949046984449	-12.8333144757323
107	-9.0338869939373	-7.05891675127804	-12.226446464416
108	-9.0338869939373	-7.05891675127804	-12.226446464416
109	-9.0338869939373	-7.05891675127804	-12.226446464416
110	-9.0338869939373	-7.05891675127804	-12.226446464416
111	-9.0338869939373	-7.05891675127804	-12.226446464416
112	-9.0338869939373	-7.05891675127804	-12.226446464416
113	-9.0338869939373	-7.05891675127804	-12.226446464416
114	-9.0338869939373	-7.05891675127804	-12.226446464416
115	-9.0338869939373	-7.05891675127804	-12.226446464416
116	-9.0338869939373	-7.05891675127804	-12.226446464416
117	-9.0338869939373	-7.05891675127804	-12.226446464416
118	-9.0338869939373	-7.05891675127804	-12.226446464416
119	-9.0338869939373	-7.05891675127804	-12.226446464416
120	-10.8325916143449	-7.15110715871798	-10.3070112000929
121	-9.0338869939373	-7.05891675127804	-12.226446464416
122	-7.76086958777443	-6.77316365377634	-12.4044707471308
123	-9.0338869939373	-7.05891675127804	-12.226446464416
124	-7.21204212007647	-6.65060048989679	-12.6047778594872
125	-9.0338869939373	-7.05891675127804	-12.226446464416
126	-9.0338869939373	-7.05891675127804	-12.226446464416
127	-9.0338869939373	-7.05891675127804	-12.226446464416
128	-9.0338869939373	-7.05891675127804	-12.226446464416
129	-9.0338869939373	-7.05891675127804	-12.226446464416
130	-9.0338869939373	-7.05891675127804	-12.226446464416
131	-9.0338869939373	-7.05891675127804	-12.226446464416
132	-9.0338869939373	-7.05891675127804	-12.226446464416
133	-9.0338869939373	-7.05891675127804	-12.226446464416
134	-9.0338869939373	-7.05891675127804	-12.226446464416
135	-9.0338869939373	-7.05891675127804	-12.226446464416
136	-9.0338869939373	-7.05891675127804	-12.226446464416
137	-9.0338869939373	-7.05891675127804	-12.226446464416
138	-9.8301881836773	-7.11718246807408	-11.381705974881
139	-9.0338869939373	-7.05891675127804	-12.226446464416
140	-9.0338869939373	-7.05891675127804	-12.226446464416
141	-9.0338869939373	-7.05891675127804	-12.226446464416
142	-10.610024334773	-7.14657132665851	-10.5437120491239
143	-9.0338869939373	-7.05891675127804	-12.226446464416
144	-9.0338869939373	-7.05891675127804	-12.226446464416
145	-11.1496146362592	-7.15569261121767	-9.96531237381419
146	-9.0338869939373	-7.05891675127804	-12.226446464416
147	-9.0338869939373	-7.05891675127804	-12.226446464416
148	-9.0338869939373	-7.05891675127804	-12.226446464416
149	-9.0338869939373	-7.05891675127804	-12.226446464416
150	-9.0338869939373	-7.05891675127804	-12.226446464416
151	-9.0338869939373	-7.05891675127804	-12.226446464416
152	-10.7689601695309	-7.14998325480224	-10.3745727712399
153	-9.0338869939373	-7.05891675127804	-12.226446464416
154	-9.0338869939373	-7.05891675127804	-12.226446464416
155	-9.48517928183381	-7.09193801129574	-11.7477018975197
156	-9.36695728438156	-7.08328765448181	-11.8731153833821
157	-9.0338869939373	-7.05891675127804	-12.226446464416
158	-9.0338869939373	-7.05891675127804	-12.226446464416
159	-9.0338869939373	-7.05891675127804	-12.226446464416
160	-9.0338869939373	-7.05891675127804	-12.226446464416
161	-9.0338869939373	-7.05891675127804	-12.226446464416
162	-9.0338869939373	-7.05891675127804	-12.226446464416
163	-9.0338869939373	-7.05891675127804	-12.226446464416
164	-9.0338869939373	-7.05891675127804	-12.226446464416
165	-9.0338869939373	-7.05891675127804	-12.226446464416
166	-9.0338869939373	-7.05891675127804	-12.226446464416
167	-9.0338869939373	-7.05891675127804	-12.226446464416
168	-9.0338869939373	-7.05891675127804	-12.226446464416
169	-9.0338869939373	-7.05891675127804	-12.226446464416
170	-9.0338869939373	-7.05891675127804	-12.226446464416
171	-9.0338869939373	-7.05891675127804	-12.226446464416
172	-9.0338869939373	-7.05891675127804	-12.226446464416
173	-9.0338869939373	-7.05891675127804	-12.226446464416
174	-9.0338869939373	-7.05891675127804	-12.226446464416
175	-9.0338869939373	-7.05891675127804	-12.226446464416
176	-9.0338869939373	-7.05891675127804	-12.226446464416
177	-9.0338869939373	-7.05891675127804	-12.226446464416
178	-9.0338869939373	-7.05891675127804	-12.226446464416
179	-9.0338869939373	-7.05891675127804	-12.226446464416
180	-9.0338869939373	-7.05891675127804	-12.226446464416
181	-5.03505666984142	-5.99075397095426	-13.418630436831
182	-9.0338869939373	-7.05891675127804	-12.226446464416
183	-9.66353498884781	-7.10498837872924	-11.5584967460072
184	-9.0338869939373	-7.05891675127804	-12.226446464416
185	-9.0338869939373	-7.05891675127804	-12.226446464416
186	-9.0338869939373	-7.05891675127804	-12.226446464416
187	-11.6271680111549	-7.14402548752617	-9.35880634061999
188	-11.1652072451886	-7.15538277085203	-9.94581600310514
189	-9.0338869939373	-7.05891675127804	-12.226446464416
190	-9.0338869939373	-7.05891675127804	-12.226446464416
191	-9.0338869939373	-7.05891675127804	-12.226446464416
192	-9.0338869939373	-7.05891675127804	-12.226446464416
193	-9.0338869939373	-7.05891675127804	-12.226446464416
194	-10.9404780349913	-7.15301272554856	-10.1924612931149
195	-7.26387790890003	-6.66482502021486	-12.5927870594942
196	-11.7229903012097	-7.1392353966561	-9.22654636880937
197	-9.0338869939373	-7.05891675127804	-12.226446464416
198	-9.0338869939373	-7.05891675127804	-12.226446464416
199	-9.0338869939373	-7.05891675127804	-12.226446464416
200	-9.0338869939373	-7.05891675127804	-12.226446464416
201	-23.7370178559792	-6.5864720003579	15.6549702401411
202	-25.4847244868109	-6.58152056040985	19.987648079412
203	-35.6680064039372	-6.38799875815956	45.9701653033099
204	-38.1542972089171	-6.34684473497012	52.4692172078129
205	-31.0366430554496	-6.49077427896653	34.020127760822
206	-35.5770654782432	-6.38983148424224	45.7336873638007
207	-35.2456886422629	-6.39662286715131	44.872507544546
208	-24.6661550484422	-6.58586187872842	17.9526226296054
209	-37.7971752097415	-6.35150782041672	51.5316425269085
210	-24.3662881593414	-6.58647076971302	17.2099710404895
211	-30.6320194090295	-6.49965400277468	32.9854949019076
212	-33.3605601812861	-6.43800027286845	39.9917923765738
213	-34.2956192903625	-6.41701074441774	42.4088287730267
214	-38.3251791657657	-6.344721751904	52.9181676792572
215	-27.5978210384732	-6.55700939854572	25.2847610072208
216	-34.7640235367114	-6.40677480415804	43.6222831249109
217	-23.077933754029	-6.58388487149447	14.0329991450941
218	-38.8978878384951	-6.33843440864294	54.4251805255977
219	-25.3141769933989	-6.58270836483118	19.5628052017071
220	-30.1480972340084	-6.51001170439796	31.7503387523195
221	-33.5948497720578	-6.432694695773	40.596876609232
222	-25.3912368088224	-6.58217166981658	19.7547653008264
223	-17.5582168223363	-6.58444545670783	0.819137962662855
224	-32.876975161944	-6.44905277403984	38.7450593495809
225	-38.8248408424732	-6.33918222829416	54.2328139390871
226	-31.5349727776786	-6.47964616853994	35.2964045851876
227	-39.0359342714338	-6.33722688530771	54.7892866736208
228	-25.7066428839605	-6.57990361458527	20.5406869369505
229	-34.0498388068093	-6.42244729566694	41.7726543754735
230	-35.1510335343385	-6.39856277064611	44.6265185076457
231	-25.3218205951662	-6.58265512978332	19.5818458202814
232	-16.5753558618597	-6.65781906183137	-0.898118478833649
233	-24.0799575353499	-6.58680096449803	16.5015264646094
234	-25.6881626977817	-6.58007433188376	20.4945173975285
235	-35.5890018233621	-6.38958685552521	45.7647074545734
236	-19.5517158720738	-6.54002920510161	5.45188982554591
237	-37.0299345923661	-6.3630946951391	49.5221597424683
238	-21.5721376317594	-6.5682099832915	10.3505141282983
239	-28.3856026203874	-6.54427331711492	27.2733072965654
240	-24.9076126348402	-6.58489452272329	18.5519781742375
241	-12.5597097833974	-7.08573087892087	-8.02685865020106
242	-38.7346511577957	-6.34013464539448	53.9953827567909
243	-40.057028700343	-6.33009356690517	57.4872832455839
244	-23.9927041035906	-6.58675597457868	16.2860383094379
245	-38.405590320427	-6.34372274930115	53.1294282854694
246	-38.8184327212241	-6.33924989905142	54.2159440740917
247	-29.8573872962091	-6.51609039307863	31.0093953572435
248	-32.5367440847657	-6.45684599481657	37.8691537167471
249	-12.1340612337426	-7.11868624134215	-8.6591603261895
250	-34.3437348340094	-6.4159565453872	42.5334588782209
251	-30.1159288424547	-6.51068433925555	31.6683499581544
252	-37.5266827309304	-6.3553583432116	50.8224531834292
253	-21.2383344925991	-6.56308209522335	9.53807576894438
254	-22.4716567671556	-6.57914806021247	12.5466905850517
255	-34.9524209823246	-6.40276702736153	44.1110923808215
256	-31.0099042064957	-6.4913665517035	33.9517062490811
257	-35.2590935987068	-6.3963481400666	44.9073442522276
258	-36.9842692068995	-6.36386576216035	49.4028239291016
259	-35.0607691347499	-6.40046213830201	44.3922086114257
260	-35.3007841102406	-6.39549371635088	45.0156892639757
261	-9.0338869939373	-7.05891675127804	-12.226446464416
262	-37.4549756027406	-6.3563963632105	50.634502616827
263	-40.2727260172562	-6.32921277280483	58.058853426621
264	-9.0338869939373	-7.05891675127804	-12.226446464416
265	-38.464930809315	-6.34298552194626	53.2853308801805
266	-35.3176105609224	-6.39514886765546	45.0594177271132
267	-22.1841745585426	-6.57606152840306	11.8438654416634
268	-26.1530515074235	-6.57577975601153	21.6559614444618
269	-36.2872962523622	-6.37612710571626	47.5832169709153
270	-15.1191802362858	-6.81342391473145	-3.70691558296783
271	-33.5916725836878	-6.4327666444148	40.5886710949343
272	-28.8179582645341	-6.53640048017738	28.3686879070283
273	-40.1692309949279	-6.32954593149616	57.7843736920704
274	-37.3742277325289	-6.35766274288224	50.423162915847
275	-31.4997137295326	-6.48044234287926	35.2059935377731
276	-34.1078349522355	-6.42115101719326	41.9226528530509
277	-24.1076038918662	-6.58681521960897	16.5698041499998
278	-15.8543489424636	-6.73170213413291	-2.35024078181063
279	-40.7835500401372	-6.32782034164859	59.4142557421632
280	-29.4104039538762	-6.5250866546742	29.8723572172382
281	-38.0491457562147	-6.34815110316476	52.1929575304637
282	-6.43640829576596	-6.43775474953041	-12.7841996502279
283	-39.5628727482573	-6.33300278865019	56.1801526673553
284	-38.8714724106017	-6.33868979168061	54.3555750773777
285	-35.9633666191458	-6.38226708816009	46.7392083546701
286	-36.1445202232304	-6.37875167672563	47.2108863711277
287	-34.8107607987927	-6.40578056289382	43.7435459489738
288	-37.8073776015982	-6.35136258701659	51.5583916166229
289	-22.6595692722902	-6.58076280368268	13.0070248147594
290	-30.7004991749058	-6.49817710668045	33.1603642754247
291	-35.636393506506	-6.3886155894861	45.8878686314955
292	-26.967555612106	-6.56620587135276	23.6979333767807
293	-37.5461892450148	-6.3550806634866	50.8735962391545
294	-40.4228923790414	-6.32872937536745	58.4571104847281
295	-16.8816851225767	-6.63495063677688	-0.362899442429923
296	-23.1504867687513	-6.58432534534528	14.2111668036097
297	-34.9757828565898	-6.40227005046623	44.1717062619655
298	-22.5546185622019	-6.57997960327228	12.7496493940414
299	-32.8118200139106	-6.4505425999171	38.5770972517334
300	-39.7304094219464	-6.33184805456197	56.6228743155941
301	-40.9001179347229	-6.32770320761385	59.7240648578872
302	-15.0397423016237	-6.82287289607397	-3.85445929771875
303	-29.8685901198633	-6.51585614419861	31.0379484168867
304	-35.7754411701403	-6.38591391194589	46.2498981724258
305	-33.6443860110199	-6.43157292875823	40.7248105777979
306	-36.0438983031215	-6.38070431493173	46.9488924244493
307	-15.7422363114194	-6.74368889105499	-2.55640233388895
308	-22.8532229227265	-6.58220795463371	13.4819305082292
309	-26.2444956851852	-6.57484958096417	21.8847104230599
310	-26.7840399052095	-6.56864363865802	23.2368416786858
311	-39.1710159875122	-6.33604529502062	55.1455731944865
312	-36.8386412342392	-6.36632471276248	49.0222592543758
313	-22.5605374041924	-6.58002377295415	12.7641644406398
314	-30.5289699522772	-6.50187645985002	32.7223486467629
315	-34.2358911955372	-6.41831937142033	42.2541195423511
316	-16.5379677528296	-6.6609942434322	-0.967553423468388
317	-34.3724476505734	-6.41532745505399	42.6078315461276
318	-25.0563576128362	-6.58420058583084	18.9214783872708
319	-37.6732185965676	-6.35327237138206	51.2066475048543
320	-15.5004283108032	-6.76954230024011	-3.00105796499601
321	-35.7453923124982	-6.38649703088675	46.1716585721648
322	-24.7514532739413	-6.58562304978409	18.164059752408
323	-25.329168932665	-6.58260395114917	19.6001509198574
324	-35.9563229708893	-6.38240377504383	46.7208684819689
325	-24.7230676911636	-6.58574631546911	18.0935727181083
326	-34.4311279249497	-6.41404178552455	42.7598266856198
327	-10.0680978343275	-7.12614831695016	-11.1260537563429
328	-39.2660518534327	-6.33521399483169	55.396236267249
329	-21.5361688453703	-6.56772209819032	10.2628119848552
330	-30.7063989739748	-6.49804986631842	33.1754299543718
331	-36.69814889853	-6.36869694734885	48.6551153666738
332	-13.2769906074493	-7.02171981525776	-6.92882134453095
333	-32.2512839107863	-6.46337648049321	37.1350729602944
334	-35.5447364434229	-6.39049404972874	45.6496708927012
335	-32.8506323370313	-6.44965512432865	38.6771507303985
336	-27.2019536695841	-6.5630683840225	24.2869634268183
337	-38.0472116926814	-6.34817513135478	52.187876252422
338	-22.054891437058	-6.57467348957865	11.5277991750463
339	-24.0222206548123	-6.58677119400595	16.3589347794282
340	-37.4191459839806	-6.35695828392401	50.5407265098522
341	-32.749994823193	-6.45195904984116	38.4179578825426
342	-35.1464223431819	-6.39865727442975	44.6145349761021
343	-10.2886794077725	-7.13446114094428	-10.8890218895576
344	-39.9899111310777	-6.33044142621866	57.3096210187112
345	-34.3703210883411	-6.41537404747868	42.6023232705346
346	-33.9527039491586	-6.42461836796995	41.5214293904295
347	-20.7695914886828	-6.5552656521394	8.39913314856391
348	-40.2790952254378	-6.32919226981816	58.0757452396922
349	-33.4476945336779	-6.43602708224246	40.2168285063545
350	-36.6715532765525	-6.36916522853922	48.5856828744354
351	-36.1864679184425	-6.37795388943789	47.3201717680953
352	-37.8588400457977	-6.35063000725933	51.6933181668031
353	-32.9043716998532	-6.44842632973948	38.8156843135307
354	-38.7234514321762	-6.34025291623928	53.9658986300338
355	-34.9191559911367	-6.40347467315463	44.0247842276641
356	-9.86024741155647	-7.11831527833949	-11.3494050225074
357	-31.3080450919864	-6.48476265044524	34.7146130642634
358	-23.7019229254812	-6.58637632207452	15.5684986056963
359	-33.4926386167911	-6.43500930634744	40.3329026176861
360	-32.0511180529536	-6.46794600446589	36.6208108432516
361	-34.959515409834	-6.40261610768284	44.1294993280107
362	-18.4264389979223	-6.54941392223106	2.78409323646792
363	-38.0376932348186	-6.34829338564698	52.1628688366379
364	-35.1557677290312	-6.39846574597379	44.6388216999244
365	-30.8489728868642	-6.49493122396392	33.539902278213
366	-38.4942881236752	-6.34267291642623	53.3626088472738
367	-16.3232483930103	-6.68309260650828	-1.40766615393877
368	-24.1669206084748	-6.58684580470165	16.7162975265363
369	-36.6327933258861	-6.36986747208701	48.4845642831824
370	-35.2155419323512	-6.39724070710941	44.7941624842583
371	-32.9103202968655	-6.44829031019184	38.8310190777601
372	-34.5971857426725	-6.4104035019848	43.1899538695299
373	-40.2283728627025	-6.32935554912967	57.9412241743681
374	-9.78135963081344	-7.11360966086321	-11.4335047869146
375	-24.8588973449116	-6.58512179316538	18.4309636011804
376	-30.1437336184927	-6.51010294675604	31.7392170406935
377	-36.2593422990839	-6.37663356877896	47.5102895206257
378	-21.8278228318831	-6.57167812921064	10.9739474533749
379	-33.9439829552182	-6.42481329190207	41.4988738256688
380	-32.8060498411438	-6.45067453964809	38.5622224436467
381	-37.1017777566836	-6.36193561237182	49.7100853290804
382	-35.8278139841075	-6.38489758113643	46.3862636901487
383	-34.5925732518172	-6.41050456045821	43.1780064783766
384	-35.3797906103019	-6.39387452232172	45.221010807473
385	-23.1697305141568	-6.58441759984054	14.2584825139689
386	-26.6597798349499	-6.57008614432937	22.9253900425429
387	-6.22408670551147	-6.37949046984449	-12.8333144757323
388	-17.2414866660135	-6.60809034073036	0.265746462711802
389	-32.6006549415778	-6.45538138633326	38.0336293228655
390	-39.9297768539128	-6.33075309227869	57.1504437763074
391	-34.7806995030007	-6.40642005650987	43.6655499889969
392	-30.2138068115684	-6.50863772981577	31.9178152337047
393	-34.3441362749733	-6.41594774992023	42.5344987008181
394	-30.8538789978805	-6.49482255227785	33.5524564286586
395	-32.940908272221	-6.44759089105777	38.9098711817718
396	-25.9668016145864	-6.57750030569867	21.190648395855
397	-9.36016980737341	-7.08279101173128	-11.8803157451603
398	-34.8201864686083	-6.4055800507231	43.7680014538453
399	-25.2468151536672	-6.58317751679267	19.3950032758823
400	-35.993729024024	-6.38167788461746	46.81826435237
401	54.5449302431734	2.88631642609005	-5.17406453126317
402	52.8492902432113	3.11443560389774	-4.85599096830672
403	54.5449302431734	2.88631642609005	-5.17406453126317
404	54.5449302431734	2.88631642609005	-5.17406453126317
405	7.25804737753011	-0.913645995067535	-10.2298194760019
406	52.3750580587239	3.17679751130424	-4.76927854575998
407	46.6221900341084	3.87198125885321	-3.81264928869055
408	27.7039718385914	5.22482627386742	-2.1398904069148
409	45.4796082139406	3.99542458823815	-3.64542644651522
410	41.830790406504	4.35614102230347	-3.16397758453099
411	16.1085501983623	2.68904047625763	-5.75783517308762
412	49.5918674459736	3.52757151921901	-4.28405965259609
413	44.1440875599733	4.13337752648336	-3.45990299858899
414	38.567760439027	4.6329869609349	-2.80503094196533
415	6.13178148307493	-1.32202312673656	-10.6874959588455
416	51.8726951706346	3.24168093339069	-4.67926176890539
417	54.5449302431734	2.88631642609005	-5.17406453126317
418	54.0791503976745	2.94974174017843	-5.08550104597902
419	4.16655011206104	-2.0839752381936	-11.4701886493604
420	49.7412354227119	3.50960631185508	-4.30876738204715
421	33.5802526235829	4.97226747937819	-2.38656978497871
422	-4.46430630441505	-5.7619004800332	-13.5457386169015
423	53.6185066689254	3.01197087523446	-4.99868997254901
424	43.1873196752789	4.22774593987091	-3.33400236935245
425	26.017299367965	5.25144088201321	-2.1684774182507
426	26.3318332177315	5.24808668141477	-2.15924720149217
427	8.93832748321605	-0.248436547354473	-9.5163187547844
428	48.3615073323381	3.67404189043351	-4.08288062634394
429	50.5692909280162	3.40707608455494	-4.45028634856553
430	50.3610913920922	3.43303531094202	-4.41442547983079
431	45.9456536445992	3.94534003956986	-3.71321740130008
432	38.2068765434848	4.66059242854736	-2.77003170771404
433	18.2096192428024	4.01238892979998	-4.23221080353229
434	53.7580151318086	2.99338742288256	-5.02457048948977
435	52.3956538232809	3.17413743486024	-4.77296903402302
436	39.8081097677276	4.53316017336483	-2.93303377131496
437	31.1988509685343	5.09786452083207	-2.24335663479593
438	54.5449302431734	2.88631642609005	-5.17406453126317
439	20.2885205440661	4.85072652995566	-3.22778938548544
440	-2.38958471800574	-4.83231886302728	-13.6655999023224
441	52.4013201486184	3.17340559222761	-4.77398436448549
442	27.5850869953137	5.22776533389548	-2.1393288619934
443	9.03538522225327	-0.210197665253695	-9.47453963022357
444	45.5063841072116	3.9925470607667	-3.64932126717142
445	23.3390479826371	5.1948920427566	-2.45620830472639
446	44.0253175089095	4.14554182682459	-3.44356738810726
447	50.32724797903	3.43725505532086	-4.40859619597589
448	19.0264538187936	4.36932886297463	-3.80596356429436
449	3.92606696183986	-2.16972394648697	-11.5652941475853
450	49.4832711204218	3.54063292334393	-4.26609617280808
451	40.9868650445165	4.43148572846858	-3.0652987504227
452	21.2516095603968	5.02796551758683	-2.91344997958639
453	39.1831387388703	4.58414210408727	-2.86747337543727
454	31.2605829030782	5.09478991541712	-2.24677736489236
455	32.4870017168708	5.03353938636967	-2.31500667355367
456	37.7027579313264	4.69915449848919	-2.72114128723445
457	16.9389460641118	3.1438384784143	-5.17953033338912
458	19.2902815586199	4.46996225730632	-3.68509960063337
459	40.6928105536585	4.45773858234424	-3.03091543214697
460	52.0964160237908	3.2127859355932	-4.71934958310058
461	49.1328322649596	3.58278189559512	-4.20812826952001
462	49.2712642383973	3.56613201412176	-4.23102701811234
463	18.0754878006182	3.9172601151113	-4.33345458168437
464	21.5536519125157	5.06890675345868	-2.82793234311004
465	52.2013886902732	3.19922803554048	-4.73815929480224
466	43.4064181006208	4.20646508157769	-3.36231582962717
467	9.54521937676378	-0.00463618265394844	-9.24459678664744
468	8.93189912047852	-0.250969198611962	-9.51908588464131
469	37.2310692991142	4.73375250730742	-2.6776978600246
470	5.12277804631659	-1.73516373621174	-11.0913186875878
471	-5.53085401562389	-6.16123938770109	-13.1686337759214
472	28.7001144950902	5.19800897274634	-2.14947783525312
473	46.7731175845217	3.8551101669737	-3.83562294572827
474	46.1871899597888	3.91938283338896	-3.7483512666805
475	3.88178198399067	-2.18770166253267	-11.5819291348233
476	48.4521738182015	3.66352949555014	-4.0972700730804
477	50.5647412032533	3.40764336408605	-4.44950269128322
478	29.7960078606902	5.15882875119263	-2.1813393711304
479	54.5449302431734	2.88631642609005	-5.17406453126317
480	51.4995335467999	3.28987717503149	-4.61239614761879
481	50.9114715830514	3.36441150775885	-4.50922449892849
482	31.9959122241444	5.05816628570214	-2.28752391135888
483	29.5965663460701	5.16681305032143	-2.1738447390226
484	49.646400816491	3.52101252758645	-4.29308029941893
485	44.9105425208773	4.05487803726905	-3.56532106973562
486	4.79018992478673	-1.86160494600322	-11.2235535938583
487	-0.962702621309253	-4.1823566315809	-13.3322795789141
488	54.5449302431734	2.88631642609005	-5.17406453126317
489	32.297292809036	5.04315579906963	-2.3042242082933
490	-7.26387790890003	-6.66482502021486	-12.5927870594942
491	35.2494387682235	4.87044868893488	-2.50857797790635
492	-5.58106727151142	-6.17850577270501	-13.1433146684028
493	51.1084846101823	3.33984706408803	-4.54315857218961
494	43.4900771625335	4.19833934247788	-3.37312684993637
495	48.4853574393152	3.65968199528048	-4.10253656095618
496	41.1024417453435	4.42116717074348	-3.07881294800627
497	17.2146480153711	3.30673459571078	-4.98322521579407
498	41.7802075649355	4.36065700144883	-3.15806301428972
499	53.0100738545447	3.09301816069443	-4.88581828409039
500	25.6245594114065	5.2523568330454	-2.1882583584339
501	39.9012039854615	4.5252732356886	-2.94325634488497
502	53.3866713926835	3.04285287135493	-4.955681708604
503	0.634962707648402	-3.5015002832365	-12.7889791660369
504	52.0919184586672	3.21336682527115	-4.71854367899079
505	54.5449302431734	2.88631642609005	-5.17406453126317
506	54.5449302431734	2.88631642609005	-5.17406453126317
507	43.1724388876936	4.22919129910341	-3.33207936790917
508	54.5449302431734	2.88631642609005	-5.17406453126317
509	51.9439559141776	3.23247714662395	-4.69203075045655
510	44.9759396619137	4.04818013272241	-3.57431578021205
511	54.5449302431734	2.88631642609005	-5.17406453126317
512	50.1039995557676	3.46509064263044	-4.37014326491474
513	53.7149613333749	2.99912247432836	-5.01658348614461
514	19.5019916686701	4.55071611208563	-3.58811160738969
515	31.6611618520351	5.07483877967709	-2.26897450607737
516	5.85148932947288	-1.43678990249928	-10.7996743104637
517	27.0902323023156	5.23999908554787	-2.1369914476349
518	52.5114131710119	3.15918636503132	-4.79371157615858
519	49.4704498177144	3.54217500329201	-4.26397533482513
520	54.4531581268978	2.89881304945318	-5.15661496029565
521	41.5061385907927	4.38512557089332	-3.12601657031277
522	38.4684826920145	4.64058111701569	-2.79540278962451
523	54.5449302431734	2.88631642609005	-5.17406453126317
524	-3.70066117571884	-5.43894021456764	-13.6904145027443
525	34.920894432578	4.89122136642961	-2.4834407369932
526	48.5006191047219	3.65791246984001	-4.10495870094968
527	11.7829706440101	0.871581295410419	-8.19139459656788
528	-8.24328318906165	-6.87832442929133	-12.2216782492079
529	41.6367532244133	4.37346444345922	-3.1412891291713
530	54.5449302431734	2.88631642609005	-5.17406453126317
531	37.878292145329	4.68572717707256	-2.73816494262856
532	48.5083699505216	3.65701379210975	-4.10618881791886
533	54.5449302431734	2.88631642609005	-5.17406453126317
534	54.5449302431734	2.88631642609005	-5.17406453126317
535	19.8249520384153	4.67390481947282	-3.44015798273092
536	43.230873199919	4.22351562016602	-3.33963066625963
537	46.4364747719196	3.89259291874955	-3.78461222820055
538	50.9795934108508	3.35591778109468	-4.52095799253999
539	19.271923876594	4.46295997674425	-3.69350956622202
540	44.6656981794067	4.07995473025541	-3.53164522506686
541	46.7584353462469	3.8567513874815	-3.83338806743239
542	54.5449302431734	2.88631642609005	-5.17406453126317
543	44.9076476074341	4.05517453117698	-3.56492290388519
544	9.51058121889215	-0.0186840839145483	-9.26040221214253
545	54.5449302431734	2.88631642609005	-5.17406453126317
546	48.4441629440266	3.66445832246876	-4.09599868767097
547	24.6817862490137	5.2443850391528	-2.26140232522494
548	33.9177668654499	4.95299073351184	-2.4092192390504
549	36.8446596892742	4.76105999906709	-2.64371546599773
550	51.2284758608914	3.3248860315007	-4.56382619986658
551	40.928356590048	4.43670929741041	-3.05845745102291
552	17.8685162674337	3.77047158957592	-4.48967880210812
553	11.0903479029696	0.619478919220826	-8.51991969638258
554	50.5446396920283	3.41014970819627	-4.44604035092684
555	34.6429868419687	4.90833402143163	-2.46287832963782
556	24.0485093986099	5.22470362847553	-2.3445790817158
557	19.4631449947857	4.5358985926919	-3.60590792776071
558	26.2806856809607	5.2486321206372	-2.16074816188613
559	38.0979913999587	4.66892149321391	-2.75947181104968
560	32.1924128027268	5.04837942664102	-2.29841252918837
561	42.1329861585156	4.32846433087721	-3.20040306967654
562	7.12110035048232	-0.9682831007697	-10.2866889778872
563	9.27942263581501	-0.112433092237747	-9.36588010088927
564	53.5522345246494	3.02079876430985	-4.98639568360633
565	54.5449302431734	2.88631642609005	-5.17406453126317
566	47.2832243763614	3.79808904306412	-3.91326959444311
567	26.0068778868545	5.25155201707293	-2.16878324393422
568	51.0436606418655	3.34792959924536	-4.53199311109308
569	48.1991677821127	3.69286447345202	-4.05711613035683
570	10.0822657350347	0.21316911291961	-8.99954200531303
571	2.15880134433853	-2.88467894328761	-12.2269715023242
572	23.4432160574085	5.19926918775746	-2.43981812340371
573	48.0994384503036	3.70442766692366	-4.04128834245411
574	12.0444542598595	0.963127419916735	-8.06785798173168
575	49.0771645464358	3.5894773207364	-4.19891998432744
576	38.5677215219766	4.63298993785736	-2.80502716771278
577	21.3553278833266	5.04705298535271	-2.87959770273786
578	-9.0338869939373	-7.05891675127804	-12.226446464416
579	7.64870203109002	-0.757788361209244	-10.0675937158957
580	27.7463320872459	5.22377904774366	-2.14009049282858
581	50.0571182869866	3.47093600373655	-4.36206830442833
582	7.45238799501882	-0.836110840863353	-10.1491163431855
583	46.9402400326044	3.83642876540713	-3.86106173271607
584	21.05171811717	4.99117913913905	-2.97869187980823
585	50.6129993065903	3.40162633324121	-4.45781480159354
586	28.0415164927859	5.21648152634974	-2.14148477740883
587	29.2905772027727	5.17746126702904	-2.16552749588112
588	27.4659189242974	5.23071139585334	-2.13876597926397
589	53.0860119622314	3.08290270119669	-4.8999057268291
590	48.4299013877553	3.66611188949243	-4.09373527244768
591	24.9046790400682	5.24626975062032	-2.2441094454982
592	51.9159367773504	3.23609599969682	-4.68701009218893
593	54.5449302431734	2.88631642609005	-5.17406453126317
594	40.0824654289043	4.50991677486495	-2.96316046445443
595	-1.61401789178557	-4.47375589369906	-13.5165740940598
596	13.6302251751179	1.57121128323633	-7.25035189612561
597	52.0344357989051	3.22079108324169	-4.70824354759275
598	44.3731685225643	4.10991530173514	-3.49141075109186
599	11.0148230439105	0.589075012327259	-8.55613645561135
600	31.9278990620973	5.06155373237562	-2.28375512179985
601	30.0567891640775	5.14769824384688	-2.19251077579215
602	32.8963076723918	5.01059958702099	-2.34179943221689
603	31.0460032908419	5.10547721434263	-2.23488693989465
604	33.6700089645273	4.96723703106987	-2.39244514532707
605	33.8525806700244	4.95700468962857	-2.40439610665107
606	31.1242396817222	5.10158059207047	-2.23922222565716
607	33.1160321611319	4.9982849954161	-2.35618237759016
608	26.9440198034882	5.24155830103908	-2.14128215611663
609	33.528410935551	4.97517297807741	-2.38317627990653
610	33.2025590077637	4.99343554606596	-2.36184633846936
611	33.8525806700244	4.95700468962857	-2.40439610665107
612	33.1082019483657	4.99872384441717	-2.35566981969039
613	31.8395731113506	5.06595287276306	-2.27886074678556
614	31.7121536230465	5.07229909618218	-2.27180009524865
615	32.7497077230907	5.01881586967246	-2.33220314609233
616	31.0460032908419	5.10547721434263	-2.23488693989465
617	33.4094102792882	4.98184244169065	-2.37538661591311
618	29.6635718298108	5.16448130448306	-2.17566604841312
619	32.460107182588	5.03504670677803	-2.31324618422612
620	31.2665558830463	5.09449242665884	-2.24710834354212
621	31.6653009494177	5.07463262881985	-2.26920386443287
622	27.6000626619922	5.227395106858	-2.13939959859309
623	27.7994726917009	5.22246531066738	-2.14034149906057
624	30.4694764241422	5.1300841798017	-2.2101895599728
625	32.8704044463971	5.01205134895796	-2.34010383293886
626	32.2694086939276	5.04454458838811	-2.30267907557604
627	34.4284872397749	4.92154221658156	-2.44700748498689
628	31.0460032908419	5.10547721434263	-2.23488693989465
629	42.1384434002235	4.3279551892952	-3.20107547100223
630	28.959443351038	5.18898450270498	-2.15652678190946
631	30.3487131979102	5.13523852161691	-2.20501627933123
632	30.5728488063542	5.1256721033046	-2.21461784795794
633	31.3352340889859	5.09107185697427	-2.25091398494575
634	33.4514830489135	4.9794844479204	-2.37814065735243
635	29.8660721827887	5.15583830885009	-2.18434080138766
636	27.1435082395349	5.23868200278759	-2.13724309310251
637	32.2154598218758	5.04723155252372	-2.29968962559914
638	31.0460032908419	5.10547721434263	-2.23488693989465
639	31.7496295119028	5.07043258136034	-2.27387673356961
640	33.6477698484861	4.96848343575271	-2.39098939502357
641	32.1200326286672	5.05198437563126	-2.29440175192016
642	32.460107182588	5.03504670677803	-2.31324618422612
643	37.1017011695041	4.74289492779421	-2.66632071348636
644	31.6265447193054	5.07656291200062	-2.26705627900972
645	30.5843338749944	5.12518190466227	-2.21510984775885
646	33.6835920098925	4.96647576109317	-2.39333427789764
647	31.3504082611152	5.09031609592221	-2.25175482603836
648	35.1225312197568	4.87880522203016	-2.49835986081674
649	32.5629869979571	5.02928074542379	-2.31998059409072
650	34.0886389789761	4.9424689787018	-2.42186208193316
651	32.4076954530694	5.03765711237403	-2.31034191139076
652	33.5810257861635	4.97222414701465	-2.3866203954283
653	34.848056317746	4.89570650311618	-2.47805143839618
654	34.0188878705514	4.94676402746914	-2.41670119121487
655	31.7154598878889	5.0721344251758	-2.2719833041459
656	30.567677977168	5.12589280145855	-2.21439633888299
657	33.5263529586821	4.9752883186333	-2.38304156679806
658	30.8523285811137	5.11374351929362	-2.22659026169335
659	33.3750649603311	4.98376734582365	-2.37313840566937
660	34.3455286024383	4.92665054247172	-2.44086936802929
661	35.1925253830128	4.87419628781945	-2.50399552681439
662	34.0918004270441	4.94227430690469	-2.422095997757
663	38.7948225802167	4.61561806012759	-2.82705187769359
664	32.5000929586887	5.03280567981965	-2.31586361315569
665	32.9048784134684	5.01011923466374	-2.34236046435955
666	32.0884390742306	5.05355791636453	-2.29265106933889
667	34.2099419482724	4.93499953225833	-2.43083729942405
668	31.9778083860205	5.05906796097181	-2.28652072970924
669	32.027389672702	5.05659852770947	-2.28926816020569
670	33.2229184566287	4.99229448846464	-2.36317904763862
671	34.4476388900991	4.92036291959295	-2.44842451729835
672	32.8699086519868	5.01207913605496	-2.34007137873241
673	32.7575967820073	5.01837372260337	-2.33271955600228
674	30.021897357178	5.14918747450857	-2.19101607318429
675	31.3594074951783	5.08986788230336	-2.25225349744778
676	30.1631875181375	5.14315701467877	-2.19706869099968
677	29.6635718298108	5.16448130448306	-2.17566604841312
678	31.3362379978357	5.09102185653918	-2.2509696141957
679	32.0367768480255	5.05613099238446	-2.28978832846847
680	30.0215123441364	5.14920390739863	-2.19099957991414
681	34.2547804087545	4.93223852417154	-2.43415490110452
682	29.6149437834545	5.16617352784135	-2.1743442652914
683	33.4278872536884	4.98080688850704	-2.37659610018583
684	37.6926045871852	4.69993116881532	-2.72015659582976
685	29.6635718298108	5.16448130448306	-2.17566604841312
686	31.0460032908419	5.10547721434263	-2.23488693989465
687	44.1016985629584	4.13771896177142	-3.45407282391326
688	47.0611725412892	3.82291060083311	-3.87946965076435
689	32.2134933898472	5.04732949214942	-2.29958066038895
690	31.5449781534311	5.08062539614225	-2.26253645942508
691	33.0097353415589	5.00424246483357	-2.34922429404637
692	33.8518203511806	4.95704730215712	-2.40434633693965
693	30.8648972788973	5.11320706985806	-2.22712868222882
694	32.0098061229839	5.05747428962389	-2.2882938091155
695	31.0460032908419	5.10547721434263	-2.23488693989465
696	32.460107182588	5.03504670677803	-2.31324618422612
697	27.1242251924511	5.23915871648247	-2.13715201086814
698	29.6635718298108	5.16448130448306	-2.17566604841312
699	31.0460032908419	5.10547721434263	-2.23488693989465
700	34.8761966143332	4.89397371422007	-2.48013354144438
