# Supplementary material for: Single-cell trajectories reconstruction, exploration and mapping of omics data with STREAM
Source: Nat Commun. 2019 Apr 23;10:1903. doi: 10.1038/s41467-019-09670-4 (PMC6478907; doi:10.1038/s41467-019-09670-4)
Supplement: Supplementary file 5 — Supplementary Data 2 [file 41467_2019_9670_MOESM5_ESM.zip › Sup_data2/Synthetic/scuba/Result_run1/intermediate_files/simulationPData.txt]

GENE	0	1	2	3	4	5	6	7	8	9	10	11	12	13	14	15	16	17	18	19	20	21	22	23	24	25	26	27	28	29	30	31	32	33	34	35	36	37	38	39	40	41	42	43	44	45	46	47	48
Stage	5.000000	5.000000	5.000000	5.000000	5.000000	5.000000	5.000000	5.000000	5.000000	5.000000	5.000000	5.000000	5.000000	5.000000	5.000000	5.000000	5.000000	5.000000	5.000000	5.000000	5.000000	5.000000	5.000000	5.000000	5.000000	5.000000	5.000000	5.000000	5.000000	5.000000	5.000000	5.000000	5.000000	5.000000	5.000000	5.000000	5.000000	5.000000	5.000000	5.000000	5.000000	5.000000	5.000000	5.000000	5.000000	5.000000	5.000000	5.000000	5.000000
g0	7.800341	7.320872	7.653944	7.716117	8.107653	7.697373	8.420611	8.020767	8.127554	8.190367	7.918611	7.830759	7.828171	7.924243	7.448336	8.062349	7.780424	7.932869	7.368994	8.152621	7.614653	8.241876	7.077957	7.392402	7.780184	7.857146	7.718584	7.857864	7.517202	7.637218	7.783974	7.526170	8.015212	7.972681	7.939926	7.605675	7.706109	7.843195	7.718283	7.579302	8.100851	7.854884	7.857143	7.564518	7.965096	7.876346	7.697521	8.164353	7.870661
g1	8.110721	8.716617	7.827198	8.611833	8.011370	8.475303	8.638081	8.324917	8.464118	8.188043	8.042837	8.276883	7.430759	8.153517	8.594143	8.294881	8.461367	8.567746	8.245494	8.271800	8.333711	8.545115	8.048315	8.439549	7.838357	8.494859	8.227701	8.023978	8.319605	8.574547	8.393459	8.250339	8.188538	8.095273	8.527096	8.083581	8.464060	8.660592	8.480572	8.039756	8.310386	7.566131	8.252939	8.695903	8.574757	8.416595	8.360638	8.099975	7.573294
g2	8.428787	7.912952	8.176582	8.357926	8.081188	8.023083	8.045101	8.343886	7.833392	8.425893	8.067051	8.106938	7.689050	8.378250	8.454931	8.258906	7.965521	7.725225	8.074030	8.188332	8.403883	8.120877	7.522992	8.185034	8.175948	8.003580	8.105027	8.219967	7.797979	7.908151	7.791336	7.615486	8.245411	8.119045	7.981172	8.194757	8.207984	8.092232	8.138498	8.300631	8.020885	8.198406	8.026285	8.013003	7.949207	8.077950	7.892436	8.305469	8.164388
g3	7.389672	7.016954	7.170021	7.764311	6.828929	7.381309	7.033476	7.166179	7.299347	7.288274	7.485660	6.986832	6.716787	7.381904	7.500843	7.636329	7.607973	7.130047	7.091185	7.723531	6.919950	7.333685	7.250819	7.471552	7.604202	7.135547	7.424942	7.603619	7.278401	7.033510	7.061628	7.010268	7.607311	7.401475	7.542347	7.275878	6.985254	7.530099	7.085444	7.387577	7.344650	7.990087	7.846514	7.101096	7.651990	7.421572	7.244804	7.016044	6.953285
g4	7.059840	7.778596	7.872705	7.263281	7.760298	7.768410	7.348413	8.000917	7.664034	7.828639	7.891497	7.832007	7.403062	7.901869	7.713615	8.315541	8.005912	7.803079	7.601207	7.943402	7.557811	8.054982	7.902640	7.856784	7.724095	7.836376	8.054955	7.912691	7.486991	7.893281	7.172621	7.732253	7.701099	7.460037	7.553044	7.825677	7.842337	7.125341	7.948472	7.020084	7.774324	7.843443	8.114005	7.495164	7.731264	7.426996	8.070556	8.179649	7.612897
g5	8.217651	7.502184	7.883053	8.229673	8.299529	8.097477	7.853401	8.163521	7.914419	7.975150	7.451425	7.713433	8.189445	7.469327	8.040416	7.590628	8.209781	7.911728	8.106509	7.992094	7.875685	8.252491	8.111805	7.775469	7.563547	7.625391	8.189748	8.168208	7.850781	7.622468	7.600843	8.027414	7.806699	7.899988	6.877527	7.465001	8.113024	7.975722	7.739391	8.109459	8.095296	7.645801	7.937532	7.745460	7.893530	8.102431	8.024739	7.829097	7.658570
g6	7.419102	7.749466	7.200463	8.096257	7.760838	6.927252	7.501953	7.378570	7.722465	7.997330	7.622633	7.337298	7.852530	7.487262	7.411024	6.940745	7.717230	7.365786	7.407259	7.393307	7.954476	7.875721	7.331158	7.967759	8.133702	7.899445	7.845538	7.918813	6.913046	7.563986	7.252792	7.540111	7.873504	7.771602	7.613678	8.081219	7.827613	7.522945	7.696071	7.600834	7.012710	7.452980	6.451480	7.617050	7.441763	7.399712	7.421169	7.744303	7.809501
g7	7.456665	7.909329	7.723793	7.789121	7.484639	7.965136	7.988352	8.006583	7.841106	7.990323	8.085461	7.795531	7.593084	8.309650	8.175884	8.215862	8.023187	7.564741	8.015044	8.010491	7.751668	7.682193	8.069720	8.028969	8.136532	7.753236	8.084904	8.585198	7.607737	7.144165	7.927274	7.704128	7.637030	7.948419	8.028864	8.325902	8.298375	8.023462	7.277619	7.515159	7.726514	7.757498	7.593219	8.217249	7.427135	7.857640	8.162123	7.835886	7.888671
g8	7.052234	6.847383	6.689729	6.068106	6.991236	6.930695	6.141247	6.993122	7.014965	7.037179	6.951324	7.171785	6.408432	6.882901	6.791170	6.634501	6.923558	6.802924	6.988748	6.953804	6.951242	6.900566	6.851078	6.999846	6.845294	6.617385	7.021410	6.431684	7.121575	6.937180	6.450025	7.034270	6.604029	7.125165	6.226368	6.905273	6.082930	6.575047	6.603634	6.335375	7.362416	7.097246	7.095830	6.963139	6.634832	7.014866	7.343948	6.487549	6.989251
g9	7.575578	8.230580	7.804546	7.370235	7.920315	7.785590	7.213636	7.907607	7.968252	7.178027	8.159965	7.484481	8.343537	7.943149	8.275861	7.358721	8.080746	8.004186	7.746548	7.987278	8.063845	8.022149	7.900689	7.885850	8.031811	8.093533	8.488840	8.058944	8.152057	8.331504	7.938715	7.558360	8.096011	8.020893	7.182232	7.938534	8.272433	7.967923	8.191132	7.873401	7.519651	8.111974	8.158614	7.180866	8.555545	8.474014	7.116399	7.959454	7.544009
g10	7.600510	8.053742	6.972682	7.326966	7.630609	7.452964	7.403971	6.521991	7.066037	7.603335	7.882392	7.583578	7.703579	7.590118	7.308849	7.326674	7.502118	7.735123	7.409723	7.072184	7.349320	7.609746	7.492014	7.081121	7.484110	7.084881	7.141026	7.834697	7.318945	7.675317	8.139453	7.367497	7.675528	7.470475	7.308806	7.427727	7.333262	7.668100	8.105532	7.708101	7.197534	6.933228	7.643811	7.439649	7.848354	7.503861	7.439441	7.111501	7.424044
g11	8.196438	8.312797	7.806595	8.110068	8.263995	8.025405	7.726138	8.333731	8.152406	7.734533	8.026769	8.116031	8.472156	8.228195	7.844524	7.836321	8.280833	7.389889	7.402845	8.021874	7.963293	8.151704	8.059102	7.606213	8.142536	7.559680	8.047232	8.202480	8.058095	7.554213	7.487073	7.681758	8.221014	7.940240	8.077183	8.040508	7.887001	7.912270	8.111528	7.727188	8.255146	7.938631	8.131218	7.974174	7.889018	7.623896	8.085500	8.065339	8.227338
g12	7.295736	7.156605	6.935432	7.497324	7.058458	7.236968	6.824145	7.042434	7.678698	7.394952	7.341728	7.362641	7.451883	7.195904	7.721071	7.381100	7.131712	6.667507	7.039155	6.925445	6.999361	6.848242	6.937121	6.967467	6.439530	7.272243	7.241003	7.457436	7.484328	7.826668	7.368825	7.541005	7.022595	7.158411	7.062562	7.086629	7.449502	7.344009	7.273886	7.531740	7.424521	7.762268	7.381731	7.740304	6.997788	6.767508	7.490662	7.421484	6.940523
g13	4.869422	4.374116	5.282339	5.170534	5.026793	5.370548	5.285369	4.630276	5.341146	5.203311	5.073044	5.379605	5.486064	4.849995	5.738824	5.126996	5.297825	5.317766	5.003367	5.210043	4.657577	5.267431	5.478571	5.326896	5.317546	5.132304	5.028214	4.745414	4.661839	4.817165	5.478387	5.704705	5.203489	5.720694	4.357651	4.903243	5.099425	5.136177	5.049201	5.250882	5.461139	4.675842	5.324609	4.726396	4.746809	4.795032	5.050927	5.176372	5.648868
g14	7.313050	7.952079	7.380183	8.144834	8.091471	8.470484	7.990152	8.010569	7.916258	8.021621	8.159314	8.175500	7.224959	8.199523	7.689694	8.375817	7.871902	7.099068	8.119148	7.703126	8.077699	8.232521	7.620477	7.440546	7.842895	8.201427	8.153637	6.916752	7.609930	7.582182	7.797124	7.639668	8.180375	8.139847	7.874258	8.213657	8.101799	7.772901	8.430630	8.225881	8.103399	7.973569	7.824792	8.292076	8.132999	7.846913	7.834095	8.196657	7.619964
g15	6.767461	7.795957	7.676005	6.787785	6.952222	7.859488	7.927073	7.361541	7.817787	8.008285	7.332736	7.584785	7.880066	7.762962	7.736451	7.527561	7.313353	7.846721	7.606707	7.862643	7.364329	7.492467	7.409687	7.573943	7.596920	7.373656	7.768040	7.596774	7.658800	7.862342	7.586526	7.636342	7.552062	7.191688	7.775967	7.469760	7.398884	7.775724	7.988794	7.302669	7.895053	8.069701	7.854201	7.141287	7.808855	7.815828	7.820838	7.387587	7.907824
g16	7.173335	6.916153	6.889435	7.514093	7.528324	7.490626	7.684322	7.085832	7.599520	7.275058	7.574869	6.501005	7.420301	7.404066	6.835782	7.378335	6.868863	7.155721	7.147602	7.810201	7.719665	7.337675	7.273752	7.211975	7.092058	7.177424	7.250793	7.149732	7.095785	7.428798	7.373324	7.208520	7.018030	7.174424	6.800951	7.743193	7.050848	7.535568	6.930399	7.874516	6.871918	7.565064	7.395039	7.750150	7.182056	7.512170	7.469110	6.881310	7.225943
g17	7.994506	7.587426	8.112456	7.324321	7.631593	7.541927	7.965001	7.711805	7.893003	7.359434	8.171873	7.270655	8.231735	7.562597	8.196265	7.423877	7.760737	7.777281	7.823096	7.393260	7.094664	7.607222	7.729461	7.695375	7.560823	7.788773	7.571217	7.410503	8.191679	7.590333	7.582306	7.787027	7.460441	7.522593	7.990582	7.403188	7.878677	7.196645	7.544097	7.426315	7.448153	7.820391	7.924235	7.859232	7.835567	7.226053	7.698549	7.147844	8.143825
g18	6.999852	6.378203	7.598338	7.234994	7.927080	7.777752	7.307014	7.277335	7.310209	7.975491	7.536016	7.773037	7.406586	7.529951	7.394177	7.641417	7.000996	7.301594	7.410538	7.402614	7.592170	7.347335	7.395002	7.720510	7.770252	6.809201	7.143548	7.387531	7.561965	7.684646	7.418165	7.131359	7.816274	7.421010	7.814927	7.399843	7.589850	7.674538	7.739163	7.733494	7.695869	7.586695	7.470010	6.954271	7.124634	7.231803	7.307440	7.844840	7.718467
g19	7.884509	7.995722	7.805722	7.688852	7.933714	7.779659	8.131246	7.898689	7.860137	7.418019	7.392863	8.197414	8.117385	7.374434	8.168783	8.061402	7.863623	7.134075	7.949776	7.696905	7.766265	7.916481	7.676453	7.699492	8.204218	7.993734	7.763145	7.597427	7.494814	7.831206	7.877290	8.126399	7.676779	7.827717	7.815898	7.628298	7.893711	7.866617	7.936851	7.591681	6.928170	8.168246	7.581015	8.174053	7.789941	8.012720	7.531999	8.108754	6.888566
g20	7.805876	8.335962	8.126803	8.081253	8.110461	8.107395	7.917480	8.587294	8.548964	8.111645	8.139823	8.338512	8.257294	7.629948	8.577916	8.103877	8.370379	8.026791	8.459595	7.951407	7.714390	7.754960	8.786559	8.012071	7.961217	8.393586	8.420579	8.259604	8.201675	8.091759	8.232489	7.732665	8.263396	8.160154	8.112843	8.237095	8.420504	8.079622	8.038796	8.184034	8.087352	8.078962	7.394222	7.551391	8.103754	8.175240	7.611568	8.245360	8.135400
g21	7.803646	7.823576	7.750668	7.298033	7.447427	7.232979	7.207697	7.281577	7.765591	7.578845	7.919654	7.435726	7.465280	7.736733	7.669016	6.657606	7.624919	7.416624	7.429110	7.696669	7.380559	7.971049	7.524596	7.946434	7.345245	8.054300	6.130458	8.203295	7.533137	7.428295	7.137783	7.493793	6.479174	8.065256	7.668310	7.479077	7.680817	7.743012	7.980838	7.751632	7.690571	7.129702	7.557057	7.501632	8.048919	7.911584	7.342066	7.429004	7.354160
g22	7.210076	7.057142	7.033251	7.052904	6.264152	7.220923	7.294392	6.468950	7.073902	7.579480	7.568803	6.178178	7.032923	7.479910	7.292421	7.131637	7.433470	6.762266	6.625615	7.341774	7.510932	7.094208	7.234837	7.192355	7.580967	7.179895	7.477727	7.225604	6.943471	7.214259	6.927587	6.877366	7.371611	7.039845	7.061891	6.688198	7.138613	7.089485	7.036198	7.051782	7.479446	7.145521	6.086769	7.224430	7.029638	6.931762	7.244007	6.698882	7.437305
g23	7.193361	7.160140	7.015501	7.099841	6.963855	7.015465	7.069049	6.984351	6.984287	7.509895	6.991842	7.353713	7.302447	7.198463	7.201798	6.964534	6.978506	7.117975	7.333499	7.027408	7.325867	7.122540	7.277650	7.392606	7.155171	6.396928	7.386612	7.125176	6.945265	7.347688	7.154825	7.364872	7.304146	7.005619	7.107757	6.981854	7.438131	6.672665	7.216607	7.188772	7.333908	7.230469	7.198435	7.479347	7.414843	7.265210	7.082971	6.973752	7.267487
g24	7.601688	7.185213	7.818871	7.791277	7.534408	7.450987	8.118719	7.370626	8.199048	7.142135	7.601129	7.650096	7.749196	7.197462	7.715962	7.679857	7.872320	7.409007	7.253409	7.293167	7.805344	7.945279	7.633188	7.960685	7.946545	7.689120	7.842715	7.839101	8.109514	7.724712	7.544038	7.156271	8.143014	7.821666	7.355736	7.697046	7.787072	7.847370	7.452328	7.481229	7.768587	8.005101	7.581815	7.198545	7.413343	7.638465	7.320476	7.485796	7.708725
g25	7.499319	7.958539	7.833199	7.842588	7.595381	7.861945	7.944592	7.787658	7.461814	7.838939	7.845824	7.130831	7.989562	7.350120	7.835333	7.524277	7.219050	7.652741	7.774541	7.702145	7.637115	7.150400	8.195699	7.270029	7.581773	7.934907	8.008918	7.652651	7.920727	7.764013	8.266997	7.513282	7.961843	8.132038	7.574848	7.685778	6.731283	7.726488	7.461933	7.725244	5.899906	7.204781	7.722294	7.792082	7.540162	7.835005	7.533545	7.510616	7.680186
g26	8.156482	7.463097	8.271312	8.002557	7.165412	7.193396	7.968088	8.217098	8.255908	7.844598	8.253633	7.854219	7.905802	7.627026	8.094324	7.496250	8.301563	6.715763	7.944380	7.917018	8.078002	7.879776	7.864571	7.472510	7.870023	7.836655	7.787411	7.875343	8.127925	7.479572	7.852935	7.348057	7.622871	8.207060	7.902353	8.010165	7.852319	7.789465	7.464290	8.052349	8.343984	7.730293	7.701703	8.309036	8.193389	7.756947	8.172656	7.900224	7.851556
g27	7.952857	7.987565	8.131034	7.876084	7.665197	8.072232	7.863631	8.065248	8.030379	7.525027	8.045074	8.084175	7.692341	8.304211	7.810816	8.072378	7.841771	7.748994	8.056127	8.549529	8.327792	8.259262	7.810079	7.886875	7.058600	8.253034	8.041208	7.847226	7.699305	7.878975	7.850469	8.062379	7.802071	8.063371	8.532627	7.395365	8.266429	7.835734	8.254805	8.130174	7.788598	7.795105	7.742013	8.099337	7.673162	7.637215	8.052420	7.491414	8.270129
g28	7.237197	7.697562	6.822731	7.692108	7.564074	7.611948	7.178836	7.420545	7.883102	7.198615	7.363431	6.815731	7.516186	6.849378	7.394340	7.379730	7.170486	7.320531	7.326077	7.478670	6.967862	7.317029	7.082176	7.760259	7.337800	7.403415	7.655931	7.308299	7.409536	7.216647	7.328091	7.704238	7.275960	5.617445	7.638959	7.268297	7.531829	7.776415	7.130390	7.743210	7.829757	7.551205	7.706899	7.527023	7.825818	7.462161	8.030448	7.807466	7.501790
g29	8.239635	7.595056	7.828059	7.308503	7.695549	7.527032	7.709856	7.807155	7.768824	7.786498	7.358424	7.750563	7.844543	7.615612	8.075134	7.775476	7.984487	7.346873	7.537109	7.224322	7.739736	7.444590	7.534741	7.894383	8.024072	7.886438	7.788924	7.405811	7.917427	7.314329	7.565971	7.672422	7.811698	7.916687	7.772722	8.139124	6.703127	7.834351	7.677793	7.865632	7.869380	7.599011	7.426644	7.747553	7.662035	7.531876	7.055190	7.814896	8.227318
g30	7.713978	7.787236	8.155429	7.891155	7.877336	8.148764	8.278744	7.502312	8.077569	8.275541	7.093816	7.949290	7.612737	7.871144	8.096493	8.419543	7.920279	7.798085	7.806554	7.903176	8.300854	7.123518	8.001087	7.557794	8.150773	8.128885	7.901576	7.686248	8.513266	7.616555	7.311349	8.096077	7.075085	8.275988	8.311523	8.325389	7.712049	7.865851	7.290049	8.122028	8.078989	8.545338	7.963755	8.114691	7.744664	8.123380	7.789781	8.176027	7.958825
g31	7.504419	7.708899	8.544936	8.030266	7.104784	7.824364	8.294685	7.654867	7.641380	7.402649	7.776147	7.520938	7.839470	7.356144	7.810437	7.896554	7.005122	7.888665	7.554576	7.966250	7.749195	7.854649	7.760097	7.561887	8.123571	7.986146	7.962805	8.103137	8.056489	7.388262	7.975372	7.856833	7.766494	7.873696	7.914769	7.936486	7.647553	7.888363	7.598634	7.858952	7.756150	7.805628	7.994953	7.997297	8.212747	7.909863	7.799428	7.905122	7.834353
g32	8.197631	8.303799	8.237336	7.910282	8.213947	8.367006	7.924651	8.368184	7.908756	8.142335	8.142042	7.941450	8.637325	8.065980	8.185361	8.303950	8.196530	7.452317	7.942893	7.977940	8.279943	8.108499	8.257866	8.130727	8.106084	7.794756	8.303837	8.441229	8.124266	8.109539	8.232905	8.181833	7.979653	7.864040	8.055122	8.339598	8.228971	8.219092	8.064023	7.656916	8.429647	8.231554	8.378411	8.253922	8.122485	7.878137	8.039497	7.483998	7.929758
g33	7.735846	7.569547	7.328469	7.920796	7.663858	7.918434	7.963700	7.161030	7.890278	7.953648	8.181569	7.747731	7.599323	7.969739	7.796033	8.071367	7.988837	7.735303	7.830874	8.159854	7.511665	7.755442	8.125468	7.576551	7.191358	7.509671	7.500725	7.265427	7.667639	7.332958	7.971420	7.454163	7.804056	8.245711	6.472894	7.922285	7.858579	8.183234	7.251149	8.002158	7.820911	7.981345	7.569724	7.568347	7.454052	7.728512	7.481977	7.810071	8.082001
g34	6.253665	6.579606	6.777198	6.295533	6.489435	6.718018	6.710263	6.777878	6.968235	6.574396	6.554563	6.220896	6.503621	6.860312	6.741224	6.699255	6.191574	6.675851	6.253226	7.176461	6.227789	6.653085	6.827761	6.413707	6.567756	6.843704	6.821454	6.711978	6.686460	6.111068	6.431050	6.138148	6.921054	6.563231	6.691894	6.873256	6.645741	6.123001	7.056963	6.829397	6.523788	6.778181	6.290706	6.484146	6.602142	6.534972	6.412657	6.593073	6.319252
g35	8.206436	8.103066	8.367776	8.676598	8.253942	8.125690	7.405976	8.331278	7.973535	8.137634	8.278223	8.352902	7.387299	8.018709	8.368145	8.173452	8.089695	8.316107	7.734495	8.004839	8.090786	8.491885	7.778871	7.950234	7.881921	7.617198	7.552502	7.542998	7.597920	8.415895	8.052320	8.191527	7.980197	8.396514	8.246249	8.209243	8.016183	8.040642	6.858027	8.331064	8.099021	8.195575	8.050092	8.304997	7.909054	8.522169	8.117320	8.542237	7.956191
g36	7.431694	7.566021	7.493885	7.461205	7.160648	7.398172	7.088005	6.928257	6.803020	6.997396	7.233893	7.698993	7.438583	7.505807	7.092757	6.917692	7.398401	7.138214	7.215349	7.113506	7.015152	7.304535	7.840478	7.723353	7.214275	7.669193	7.514749	7.321725	6.845867	7.640748	7.374299	7.098286	7.528363	6.421222	7.219685	7.349679	7.481604	6.637227	7.189642	7.669438	7.003062	7.185201	7.720142	7.480278	7.465537	7.347200	7.259569	7.187326	7.283803
g37	7.226524	6.797156	6.810862	7.432384	7.258922	7.470749	6.422027	7.079881	6.847395	7.087681	6.891702	6.863746	7.040616	7.264541	6.825447	6.891784	7.138445	6.406008	6.659818	7.293137	6.899447	6.680957	7.150141	6.802236	7.103870	7.001822	7.416261	7.116463	7.423823	6.593610	6.950553	7.305830	7.112353	6.653362	7.214259	7.137559	6.687946	7.476774	6.801271	6.892930	6.831262	7.076610	6.713556	6.509663	6.712537	7.374893	7.111151	7.247017	6.966195
g38	8.332873	7.838186	8.396156	7.957136	7.909895	7.718724	8.491657	8.392473	7.593429	8.002946	7.203577	8.208311	7.692370	7.945874	7.759210	7.889965	7.841943	8.005322	8.110525	8.181572	7.893264	8.398603	7.968088	8.190308	8.189296	7.901655	8.040382	7.170789	7.880929	7.864585	7.963839	7.660963	8.157382	8.211414	7.455373	8.180513	8.000404	8.085973	8.283675	7.600600	8.016099	7.564075	7.827320	7.958343	7.449841	8.498500	8.392651	7.744672	8.010357
g39	7.242216	7.695243	8.075902	7.356628	7.688245	8.108631	7.910810	7.862452	7.736038	7.380395	8.190693	7.460908	7.741687	7.400385	7.930752	7.515661	7.855213	7.967992	7.916164	7.711745	7.646753	8.020335	7.568998	8.044379	6.896657	7.466122	7.687629	7.233201	7.781390	7.517523	7.392412	7.886088	7.411096	7.775244	7.994551	7.928374	7.761334	7.618887	7.414382	7.471606	7.898418	7.933822	7.387587	7.066848	7.857270	7.993364	7.832427	7.413939	7.743001
g40	7.655760	7.785129	7.705522	7.750144	7.967060	7.457145	8.007647	7.724495	7.839503	7.779882	7.142612	7.226723	8.055645	8.179652	7.703423	7.712327	8.139513	8.247109	7.877966	7.600998	7.392683	8.017389	7.834748	7.391396	7.881610	7.941715	7.813316	7.530327	8.154644	8.089622	8.005795	7.267764	7.845952	7.721448	7.748600	7.731765	8.003244	7.859788	7.896830	7.976069	7.743117	7.437362	7.942029	7.276081	8.314386	7.115667	7.682763	7.835604	8.127630
g41	7.821407	7.475478	7.881038	7.771734	7.836701	7.302849	7.862924	7.312492	8.013006	7.765130	7.479107	7.620136	7.559860	7.892720	7.965946	7.765409	8.059712	7.875305	7.687338	8.077444	7.852311	7.561007	7.577012	8.029710	7.876260	7.886129	7.483712	8.213319	7.575551	7.758710	8.045548	7.833142	7.437143	7.689033	7.467730	7.839638	7.743029	7.848587	7.885831	6.979622	7.653216	7.100534	7.380260	7.583263	7.754441	7.875751	7.949922	7.981153	7.823166
g42	6.949214	7.546150	7.636904	7.301820	6.267356	7.269855	7.464705	7.235366	7.105147	7.150110	7.227557	7.460584	7.500479	6.856493	7.243453	7.291161	7.413246	7.514405	7.304761	7.203889	7.113645	6.437546	7.286894	7.565231	7.038106	7.025352	7.565621	6.803451	7.081269	7.098662	7.423821	7.234566	7.402437	7.169457	7.034986	7.218865	6.633804	6.776798	6.769686	7.195090	6.935982	7.273097	7.323805	7.086134	7.065925	6.962960	7.545732	6.685283	7.224208
g43	7.853129	7.937770	8.245105	8.079706	7.677510	7.342558	7.207627	8.153250	8.157056	7.785889	7.971564	6.998216	7.560583	8.156040	8.181256	8.021848	7.744905	8.065695	8.118547	8.264473	8.099513	7.900176	7.456866	8.148610	7.313452	7.603616	7.373086	7.549203	7.641710	7.797146	8.185597	7.802841	7.680574	7.564406	8.140093	7.895810	7.679709	7.867243	8.202372	8.188605	7.291060	8.188868	8.076243	7.711240	7.364881	7.844250	7.880516	7.630043	7.669411
g44	7.314272	8.303256	7.322837	7.634912	7.839520	7.671584	7.503421	7.425484	7.803763	7.415830	7.579290	8.035797	7.868312	7.250669	7.330787	8.049543	7.829053	7.511192	7.068574	7.763001	7.762081	7.844459	7.838836	8.182396	7.630214	8.163694	7.115868	7.707561	7.381985	8.054283	8.198229	7.263481	7.562482	7.458616	7.266262	8.171161	7.973503	7.992416	7.468894	7.713159	7.661967	7.563623	7.580689	7.633973	7.346451	7.468257	7.477431	7.101983	7.456603
g45	6.970644	7.356145	6.653487	7.392223	6.847755	7.522769	6.776152	7.326454	7.211134	7.494282	6.663572	7.285453	6.884599	7.258096	7.429528	7.732024	7.184567	7.480840	7.570528	7.314339	6.731342	7.427606	7.416512	7.407669	7.497002	7.442328	7.321043	7.176844	7.455499	6.978882	7.700286	7.342106	7.131206	7.522483	6.846089	7.342415	7.215265	7.226431	6.601318	7.368901	7.510620	6.740647	6.986154	7.085654	6.370098	7.523402	7.426058	7.415659	6.670943
g46	7.313198	6.922799	7.432064	7.398401	6.987726	6.506096	7.365402	7.437931	7.316962	7.265131	7.612407	7.294038	7.451785	6.974596	7.174592	6.635884	7.587554	7.414932	7.493148	6.769860	6.936958	6.791781	7.415869	7.297114	7.048813	6.892576	7.231322	7.371441	6.996493	7.232680	7.332816	7.029688	6.857991	7.826827	7.612111	6.836085	6.246631	7.336173	6.832576	7.465734	7.441540	7.171180	7.766674	7.133028	6.655609	6.721899	6.684134	7.007935	7.043005
g47	8.116866	8.056005	7.813424	7.776244	8.046916	6.966195	8.197828	7.785969	8.082379	8.339134	7.611471	8.089067	7.104281	8.170411	7.324338	7.820310	8.022235	8.229341	8.407316	7.242658	8.103935	7.193327	7.432779	8.234592	8.157902	8.213808	7.769086	7.902118	7.873964	7.726440	8.107026	8.097923	7.989985	7.841234	7.693822	7.847893	8.095057	7.905521	7.776729	8.263740	7.564980	7.359304	7.840838	7.705582	8.445553	7.949109	7.496475	8.174798	7.942781
g48	7.986417	8.073562	8.159506	8.112385	8.152434	8.065726	8.125000	7.446669	8.587523	7.834766	8.229856	7.976784	7.933072	7.634395	7.944084	8.267683	7.939292	7.957602	8.126102	7.910662	7.800898	7.308984	7.995960	8.268318	8.125138	8.004140	6.633797	8.124315	7.981586	7.341991	8.047366	8.098456	7.540842	6.448373	7.861787	7.960554	7.907748	7.922584	8.344029	7.874416	7.917787	8.073581	7.981899	8.137664	7.707012	8.215294	8.274144	7.893731	8.323067
g49	7.481414	7.262670	7.181859	6.883175	7.269832	6.956640	6.872501	7.038567	6.930727	7.145331	7.413726	7.072605	7.225016	7.229612	7.543121	7.030849	6.983909	7.450091	6.965300	7.319947	7.091246	6.857252	6.912787	7.045439	7.013689	6.813317	7.607847	7.060317	7.359830	6.450763	6.509309	7.299939	6.308801	7.446933	7.228904	6.875362	7.434717	7.453165	7.764131	7.334894	7.184089	6.760478	7.128181	7.100299	6.542781	6.706798	7.075254	6.323489	7.307689
g50	7.448539	7.219913	8.221663	7.518158	7.997190	8.035110	8.248907	7.415510	7.904605	8.167586	7.488561	7.781705	8.020399	8.198523	8.185103	8.117020	8.329263	8.386348	8.086254	7.798827	7.786488	8.271501	8.246048	7.955722	8.175894	7.882958	7.919761	8.218361	8.097824	7.404128	8.261696	8.363591	7.550443	8.277279	8.166503	7.754602	7.555900	8.520838	7.954018	6.892396	8.164074	7.711870	8.195528	8.095678	8.073461	7.699317	8.135014	8.045375	8.200373
g51	7.016948	7.004897	6.752288	6.919010	5.819482	6.427435	6.870123	7.164842	6.711942	5.889101	6.694866	5.615844	7.399409	6.009336	6.715121	6.504026	6.853897	7.055231	6.713522	6.930584	7.431691	6.579189	7.088328	6.290705	6.725264	7.151578	7.137055	6.232241	6.868116	6.143007	6.416547	6.702003	7.298249	7.142348	6.316978	6.543678	6.261693	7.130983	6.909238	7.203824	6.113988	6.527925	6.131110	6.907978	6.894534	7.122199	6.084874	7.085837	6.343285
g52	7.387934	7.318550	7.443847	7.602474	7.279260	7.585004	7.365640	7.684275	7.274771	6.994788	6.768591	6.749693	7.422670	7.106687	6.768981	7.481072	7.338954	7.297468	7.041221	6.713319	7.585431	7.394650	7.685633	7.032798	7.262158	6.893526	7.552022	7.265720	6.921288	7.137027	6.900651	7.377487	7.605604	7.678975	7.334628	7.274190	7.578282	7.197009	7.365085	7.445205	7.687184	7.072997	7.059652	7.648729	7.359954	6.780744	7.733514	7.414748	6.909970
g53	7.175768	7.938243	8.015455	8.025786	8.148917	8.026435	7.873438	7.971210	7.767699	7.944354	7.675095	8.262285	7.835994	7.864169	7.833843	7.708901	8.134713	7.363181	7.789421	8.067534	7.447225	7.594060	7.697854	8.145424	7.876677	7.975719	7.639653	7.739391	7.947326	8.351050	8.349772	7.572791	8.093479	7.764575	8.129179	7.824057	8.222373	6.907556	8.004469	7.985445	7.942421	8.246667	8.051844	8.280598	7.582271	7.399667	7.388967	7.974820	7.720872
g54	7.278854	7.364627	7.568200	7.382890	7.137413	7.011801	7.095568	7.544548	7.051425	7.414954	7.341062	7.303355	6.341553	7.706968	7.531504	7.135252	7.156211	7.532453	7.477323	7.807043	7.077812	7.133924	7.055873	7.168285	7.470466	7.397153	7.257448	7.644680	7.486249	6.751719	7.429098	7.743691	7.201678	7.231110	7.603693	7.126208	7.316666	7.420142	7.812548	7.691224	7.562629	7.702389	7.444361	7.589937	7.425076	7.545785	7.306741	6.789053	7.703523
g55	7.705130	7.271885	7.457223	7.355905	7.047064	7.110693	7.399728	7.259742	7.762630	7.753334	7.112783	7.346406	6.964302	6.953319	7.096385	7.415051	7.421158	7.356207	7.442029	7.323934	6.828542	7.019479	7.164650	7.398587	7.253879	6.587351	7.843282	6.890074	7.137597	7.425871	7.371475	7.276782	7.368304	7.881184	6.999050	7.168137	7.112787	7.318156	7.156095	7.550696	6.967757	7.435415	6.918406	7.050192	7.432423	7.224430	7.619793	7.503622	7.345751
g56	7.924753	7.461487	8.106328	8.134799	7.259802	7.440952	7.729413	7.954674	7.603205	7.643360	7.394525	7.546997	7.797053	7.929363	7.799647	7.745928	7.659529	7.391692	7.384381	7.849600	7.559116	8.102011	7.792129	7.963365	7.762533	7.024628	7.433389	8.025602	7.780676	7.690176	7.562502	7.029020	7.465386	7.956974	7.794429	7.441124	8.009378	7.794049	7.403833	7.827132	7.414191	7.286267	7.360687	7.593364	7.818383	7.654476	7.238395	7.318901	7.231032
g57	7.731562	8.124457	8.057582	8.340646	7.671956	8.132241	8.441605	8.120372	8.621339	8.680280	7.583300	7.411925	8.169935	8.378647	8.120317	7.625887	7.617463	7.621897	8.261261	7.838233	7.739625	8.192021	8.401381	8.283599	8.133953	8.580397	7.832183	8.253166	7.867022	8.233811	7.847315	7.341483	8.330019	8.068104	7.985641	8.195148	8.209863	8.084154	8.032662	7.946319	8.149682	8.104207	8.158619	8.431039	8.270230	8.043238	7.720575	8.143248	7.883652
g58	7.232169	7.310041	7.359344	7.486965	7.255403	7.289690	7.493529	7.130421	7.308893	7.427032	7.387536	7.307208	7.310215	7.760391	7.555228	7.593451	7.467030	7.807984	7.829055	7.882649	7.748308	7.672770	7.526821	7.714017	7.338279	7.305715	7.552887	7.588392	7.129566	7.787778	7.823023	6.332822	7.519792	7.712736	7.226035	6.937663	7.520833	7.220617	7.543043	6.670015	7.612633	7.550413	7.807161	7.479439	6.913316	7.456833	7.433350	7.387636	7.951755
g59	7.640347	6.954740	6.565889	7.022209	7.072264	7.391910	7.402688	7.359675	6.994635	7.029085	7.073568	7.259208	7.138940	7.100836	7.499546	7.387634	7.027803	7.136774	6.833144	6.895340	7.663858	7.566977	7.117205	6.471924	6.617795	7.762438	6.739766	7.022045	6.959618	6.779046	6.782138	7.164044	7.193861	7.171007	7.355418	7.274504	7.256117	7.058656	6.710826	6.548981	7.264715	7.614813	7.143408	6.778979	6.841770	7.595035	7.340634	7.466977	7.569948
g60	6.318365	6.911928	6.843109	6.737160	6.645652	7.212405	6.544799	5.984040	7.064932	6.289540	6.428946	7.168605	6.516071	7.024681	6.339289	6.913238	7.165115	6.865512	6.766947	7.210056	6.803100	5.612060	6.483628	6.679653	6.048274	7.038928	6.410141	6.463395	6.504701	7.184631	6.771670	6.513258	7.083102	6.859745	6.707210	6.734149	6.531020	6.707344	7.066041	7.157352	6.588662	6.879032	6.917349	6.613173	6.991761	7.001068	7.067949	6.786276	6.729546
g61	7.066670	6.792247	7.204646	7.154542	6.479885	7.162142	6.794244	6.677007	6.845119	6.315652	6.637979	6.683796	7.120838	6.938366	6.875661	6.927878	6.902715	6.830611	7.251458	6.970072	6.873052	6.842116	6.589467	7.338202	6.619972	6.698419	6.747316	6.684276	7.009777	7.082997	6.820907	6.482629	6.778207	6.420240	6.927131	6.894061	7.033686	7.052661	6.421896	7.145270	7.039507	6.400839	7.012670	6.920835	6.608937	6.373244	6.512664	6.641626	6.408534
g62	7.412551	7.861952	7.471768	7.424922	7.680324	7.688384	7.267972	7.259751	7.250840	7.351075	7.889815	7.682723	7.422669	7.224357	7.845304	7.934850	7.724448	7.205608	7.371796	7.113592	8.148140	6.990910	7.482298	7.498638	8.164643	7.650181	7.150184	7.732772	7.768731	7.747855	7.455196	7.968779	7.179545	7.639722	7.432935	7.702284	7.420653	7.655396	7.642194	7.476428	7.712670	7.219530	7.857673	6.462827	7.188027	7.121607	7.912561	7.384924	8.008348
g63	7.533916	7.988150	7.650050	8.380027	7.371752	7.623550	8.067474	7.093061	7.310106	7.164572	7.845650	7.575691	7.356015	7.969526	6.927799	7.559667	7.851934	7.436729	7.275184	7.704227	7.576919	7.538156	7.725041	7.386317	7.679335	7.682069	7.684816	7.614555	7.490261	6.921832	7.944382	7.435382	7.743239	7.870102	8.025824	7.649126	7.837783	7.382961	7.741396	7.842570	7.594366	7.861621	8.090578	7.682759	7.853419	7.990859	7.899199	7.960509	7.841433
g64	7.690104	7.467015	7.799000	7.559446	7.691269	8.005328	7.588261	7.568509	8.076376	7.552952	7.179648	7.567894	7.607027	7.638796	7.508633	6.929937	7.509157	7.226388	7.817697	7.468759	7.854491	7.347799	7.396721	7.924996	7.604431	7.182675	6.789715	7.618820	8.037496	7.775588	7.668140	7.487628	8.042639	7.186560	7.580879	7.050887	7.918116	7.491074	7.622812	7.925531	7.064859	7.390642	7.197067	7.448259	8.016329	7.691475	7.774770	7.795575	7.280055
g65	6.612519	7.113777	7.481173	7.004905	6.669992	7.307990	6.850140	7.111105	6.710604	7.333649	7.284159	7.199970	6.684844	7.222419	7.464155	7.509087	6.978911	7.436668	6.748985	7.202184	7.211023	6.914569	7.585861	7.222108	7.066814	7.139888	6.658258	7.542123	7.214267	7.083404	7.030062	7.317107	6.880855	7.438193	6.034908	7.437711	7.136304	7.122465	6.843732	7.203082	7.095003	7.590744	7.126529	6.158794	7.143623	7.041407	7.436225	7.153100	7.260359
g66	7.343472	7.694737	7.994424	7.753378	7.725139	7.479504	7.194328	7.617434	7.691841	7.721314	7.828349	7.628426	7.369979	7.934911	7.710953	7.766963	7.572069	7.757040	8.172796	7.467793	7.695540	7.740640	7.904955	8.035451	7.071109	7.924571	7.554682	7.593780	7.716633	7.988766	7.515483	7.435414	7.538839	7.232963	7.115490	7.380399	7.751308	6.947939	7.892015	7.249501	7.101030	8.043250	7.747878	7.842416	6.767636	8.154018	7.210827	7.906281	7.545141
g67	7.889961	7.580983	7.793354	7.946677	7.972994	7.414619	7.990338	7.664878	8.074880	7.839143	7.318466	7.928876	7.782109	7.898662	6.743630	7.858915	7.777556	7.919982	7.098661	7.845317	7.654613	7.053590	7.173217	7.505414	8.074823	7.653762	7.356275	7.531939	7.762128	7.912996	7.940365	7.982975	7.501757	7.865202	7.743846	7.791639	7.490602	8.269839	8.153400	7.815508	7.445789	7.836817	6.939503	7.907925	7.837271	7.607199	7.862170	7.564705	7.903164
g68	7.361212	7.913908	6.802188	7.214615	6.888026	7.873682	7.265664	7.108805	6.981065	7.532263	7.574689	7.786168	7.351532	7.042402	7.254497	7.553826	7.723034	6.883971	7.017644	7.749574	7.840562	7.140521	7.506535	7.564255	7.939029	7.179119	7.403510	6.976835	7.357865	7.681673	6.976103	7.379764	7.820129	7.114363	7.326753	6.954591	6.775278	7.451195	7.721673	7.448248	7.087864	7.052578	7.379808	7.404234	7.761969	7.282274	7.395625	7.476443	7.422523
g69	7.677653	7.770063	7.188811	7.600455	7.221320	7.517727	6.915157	6.971262	7.649891	6.857171	7.364904	7.168734	6.976406	7.309442	7.416957	7.629940	7.231296	7.741392	7.396939	7.820740	7.490796	6.269363	7.231420	7.449031	6.878308	7.602543	7.357826	7.714785	7.186592	7.594000	7.304285	7.517917	7.413568	7.522622	7.243379	7.252224	7.569556	7.830116	7.318149	7.323150	7.790208	7.170732	7.545551	7.357643	7.678924	7.387398	7.125076	7.199579	7.747287
g70	6.991632	6.991153	6.838308	7.503398	7.280427	7.858147	7.119285	7.577721	7.830848	7.483914	6.981136	7.296785	7.581880	7.764874	7.265328	6.714648	7.111132	7.176856	7.451446	7.453980	7.733431	7.876337	7.075992	7.493290	7.394231	7.456024	6.919073	6.669086	7.338593	7.466981	7.198309	7.496551	7.557873	6.072923	7.214271	7.319195	7.689742	7.466103	7.366957	7.344365	7.391858	7.298065	7.103824	7.000523	7.811503	7.336747	7.410774	7.259290	7.751082
g71	8.242705	7.790872	7.695651	8.275117	8.233995	7.819561	8.473269	7.736387	7.703736	8.275914	8.215503	7.953311	8.124222	7.929980	7.707871	7.903132	7.759953	8.068451	8.274780	7.872763	7.977644	8.218889	8.093443	7.486255	8.137178	7.984972	7.744375	7.547851	7.182262	7.908467	8.237959	7.933623	7.808198	8.041064	8.036862	7.940665	7.740522	7.805783	8.002245	7.143359	7.852024	7.643528	7.865266	6.747538	8.295165	7.738570	8.428935	7.913055	8.201643
g72	8.104247	7.575883	7.943600	8.187174	8.222861	7.861223	8.032446	7.754158	7.580936	7.936107	8.051465	8.590953	7.629833	7.722149	7.808858	8.173118	8.463522	7.816854	7.873393	8.164909	8.022674	7.907088	7.441027	8.074322	8.019781	8.441327	7.944667	7.633362	7.781592	8.058195	8.123503	8.339685	8.211846	7.968221	7.823906	8.086345	7.796728	8.067410	7.606692	7.670721	7.849686	7.703246	7.839587	8.167296	8.146632	7.990313	8.245155	8.400142	8.526107
g73	7.661533	8.013448	7.339432	8.015711	7.775637	7.584447	7.740386	7.939266	8.308874	7.608247	8.277672	8.277238	8.073138	7.782065	7.884204	7.469223	7.430193	7.613860	7.959425	7.811341	7.669862	7.602044	8.000290	7.697493	7.892710	7.977085	8.223816	7.967902	7.982116	7.890642	7.280144	7.997039	7.768001	7.337897	7.743617	8.042689	8.298699	8.157515	8.254423	7.517189	8.062847	8.019094	7.804443	8.279571	7.927915	7.504895	7.651335	7.732213	8.101003
g74	7.383336	7.032132	6.476926	7.594067	6.552804	6.872309	7.271365	6.547035	6.950947	6.508361	7.330194	7.418440	7.397144	6.963857	6.806200	7.421728	7.032685	6.990254	7.062957	6.791418	6.767453	7.478375	6.981165	7.160914	7.479562	7.081651	7.130943	7.205831	7.448276	7.637476	6.576390	7.278621	7.456314	7.125166	7.161828	7.198332	7.230057	7.115933	6.928982	7.337293	6.692673	7.519319	7.290566	7.345705	7.024121	7.296323	7.281065	7.009290	6.274429
g75	6.995405	7.645334	7.327801	7.189389	7.499979	7.615639	7.462417	6.666283	7.376533	7.515533	7.504959	7.617431	6.819550	7.005537	6.911033	7.917758	7.604160	7.287782	6.965306	7.238692	7.585548	7.621649	7.536986	7.763456	7.612138	7.800691	7.187027	7.582450	7.388122	6.900567	7.588160	7.441637	7.393903	7.120919	7.339581	7.230600	7.625681	7.059370	7.550053	7.365491	7.568412	7.303991	7.905075	7.754613	7.240066	7.381308	7.688451	6.949815	7.509793
g76	7.438860	7.267468	6.825795	7.338970	7.060246	7.226089	7.148401	7.324787	7.178730	7.009276	7.744503	6.914831	7.535181	7.360725	7.189109	7.282723	7.354897	7.121186	7.228876	7.084076	7.414991	7.473999	7.021832	7.399080	7.313914	7.386019	6.523062	7.120827	7.527000	6.619337	7.255223	6.659379	7.196505	6.790109	7.145607	7.375064	6.892499	6.728077	6.834974	7.406938	7.115759	7.555358	7.451114	6.837106	7.446337	7.224791	7.008017	7.302651	7.255952
g77	7.674231	7.765967	8.328720	7.688292	8.083997	7.378347	7.729385	7.458143	7.763254	7.938650	7.651991	7.886368	7.691197	8.012532	7.333334	7.441529	7.884789	7.604710	7.970592	7.452802	7.338330	7.463125	8.200565	7.701548	7.897355	7.684586	7.828821	7.349009	7.488961	7.921961	7.873333	7.964026	7.510833	7.287530	7.182299	7.929242	7.477720	7.204492	7.525187	7.374481	8.097604	7.370471	7.921863	7.979228	7.911679	7.325882	7.525213	8.223352	6.651496
g78	7.418046	7.706496	7.606437	7.831790	7.407748	7.444004	7.681410	7.558844	7.457010	7.163169	7.753628	7.541222	7.758211	7.354774	7.378649	7.677793	7.656451	6.879997	7.835750	7.623949	7.375457	7.713338	7.092917	7.257265	7.431404	7.495877	7.257283	7.382779	7.284442	7.217568	7.113724	7.435331	7.222605	7.315570	7.490744	7.772660	7.301915	7.627595	7.572582	7.629629	7.338641	7.467880	7.308619	7.447052	6.466706	7.625474	7.881896	7.249222	7.631804
g79	7.113766	6.947251	7.922522	7.986152	7.775517	7.847656	7.254279	7.572415	7.736104	7.526398	7.717903	6.564590	7.777091	7.943825	7.606859	7.755761	7.315191	7.635046	7.321811	7.497508	7.748849	7.665444	8.022212	7.787379	7.372390	7.454924	7.571332	7.598804	7.670660	7.293377	7.378938	7.813636	7.331820	7.290182	7.470057	7.740145	7.077247	7.725293	6.585857	7.930045	8.062129	7.031494	7.535508	7.388000	7.703580	7.834209	7.590403	7.777300	7.649234
g80	7.777363	7.734411	7.553920	8.185020	7.987817	7.859401	7.991334	7.614608	8.026658	7.246194	8.118948	7.454501	7.600823	7.451016	8.293305	7.840537	7.905327	7.780541	8.176701	8.413376	7.868048	7.625854	8.442276	8.069811	7.897862	7.361368	7.777128	7.063755	7.958905	7.696705	7.840880	7.887210	7.331676	8.041629	7.970596	7.764074	8.142235	7.222605	7.921684	8.049114	7.835801	7.369288	7.989118	7.872127	7.927827	7.661053	8.069930	7.978339	8.017419
g81	8.276890	8.645405	8.221711	8.446623	7.997459	7.850767	8.188096	7.224929	8.079654	8.218006	8.082611	8.370577	8.226138	7.862690	8.195535	8.167234	8.248652	7.914805	8.566380	8.707874	7.904527	7.549928	7.320647	7.644120	7.775515	8.573211	8.226859	8.285094	7.864625	6.925324	8.483276	7.912367	8.452655	8.134071	8.253512	8.135363	8.096891	8.244170	7.486475	7.807619	7.885620	7.573698	7.284972	8.259875	7.926758	7.575278	7.878948	8.030135	7.941654
g82	7.581386	8.281610	7.135788	8.099293	7.169327	8.181997	7.825018	8.426727	8.223898	8.020220	7.572491	7.701619	7.982410	7.900192	7.674338	8.367827	8.308004	8.197384	7.523765	7.414210	7.469903	7.816229	7.462056	7.795021	7.890932	7.626542	7.759587	7.800180	8.242565	7.240309	7.568287	7.653376	8.374109	8.457525	7.706961	8.510333	7.636101	8.174917	7.869267	7.852963	7.856639	7.737179	8.053237	8.146998	7.822590	8.297220	8.090647	7.265196	8.100826
g83	7.602628	8.156347	8.472715	8.031103	8.248297	7.693538	7.801807	8.034962	8.054465	8.225784	7.924132	8.027329	7.150710	8.270305	7.911148	7.857663	7.872447	8.054193	7.957497	7.830968	8.105474	8.076872	7.717410	7.806686	7.788261	7.892472	7.909747	8.082363	7.663208	7.928610	7.941673	8.295523	7.752203	7.863055	7.777505	7.705627	7.999412	8.178391	7.975645	7.269227	8.064589	7.372343	8.119845	7.858738	7.938337	7.003820	7.722048	7.758327	8.248203
g84	7.754821	7.705114	7.512283	7.693277	7.573901	8.043568	7.503348	7.758394	7.758476	7.749187	8.222564	7.247674	7.811578	7.732624	7.713436	7.505809	7.839257	7.908741	8.232083	6.846545	8.147615	7.358621	7.343882	7.779338	7.377278	6.853807	7.888717	7.509340	7.848667	7.850954	8.003874	8.188567	7.333680	7.733782	7.224050	7.548883	8.121728	7.594512	7.456410	6.905427	7.656164	7.792351	7.028286	8.095936	7.803591	7.676301	7.749932	8.042076	7.583837
g85	7.853339	8.063036	7.844518	7.563925	8.145583	8.131022	7.492053	8.078823	7.298677	7.460568	7.673098	7.620262	7.409385	7.757103	8.206560	8.069206	8.444897	7.751667	7.908137	7.826535	7.328712	7.963962	8.096254	7.498952	7.714406	8.034398	8.163493	8.012077	7.749005	7.713551	7.692383	7.717530	8.172502	7.767943	7.203667	7.527267	8.029336	8.087810	7.978646	7.565910	7.563469	7.905741	7.806624	8.254464	7.516933	7.798539	8.107799	7.772815	7.939482
g86	7.911027	7.712123	8.178340	7.514931	7.426154	8.373925	8.271890	8.341725	7.425654	8.142430	7.699092	7.466118	8.011321	7.676178	7.936268	7.857371	8.349821	7.606524	8.154000	8.179333	6.927466	7.641551	8.165296	8.011381	6.498940	7.800400	7.883635	7.882894	7.991457	7.961512	7.658667	7.711280	7.405317	7.895554	7.928910	8.029489	7.907257	8.107069	7.878779	8.297748	7.637246	7.330599	8.019958	8.296493	7.858733	8.098655	8.124433	7.955040	8.051262
g87	7.780322	7.774958	8.259097	7.198875	7.770384	7.968711	7.760374	7.304736	7.409812	7.556786	7.414087	7.770252	8.097511	8.246176	7.833036	7.709571	8.076940	7.877251	7.572746	8.241656	7.502664	7.453679	7.922445	7.044265	7.522279	8.021514	7.808328	7.797766	7.457191	7.490533	7.444589	7.925092	7.740268	7.487795	7.782942	7.439276	7.720191	7.416405	7.760205	7.778894	7.611252	7.558164	7.232199	8.022234	7.751848	7.918632	7.567455	7.213823	7.460808
g88	7.557308	7.895596	8.182717	7.900903	7.381681	7.773994	6.832130	7.608625	7.488042	7.891308	8.179073	7.971352	8.005141	7.636998	7.945508	7.869659	7.967181	7.718405	7.550540	8.262109	7.624218	7.951592	8.347168	7.765693	8.354145	7.972615	7.889156	8.066524	8.264523	7.828845	8.007415	8.443883	8.226610	8.171209	8.070628	8.158451	7.701778	7.563348	8.227869	7.587905	7.792582	7.879929	8.333502	7.347090	8.077033	7.321319	7.881031	8.288975	7.661354
g89	8.408021	8.201146	8.280045	7.556970	8.345332	7.917545	7.836055	7.875386	7.743975	7.486363	7.002350	8.209589	8.344751	7.730810	7.888100	7.611701	8.664788	8.035519	8.022475	8.276257	7.963925	7.630108	8.190817	8.200483	7.928237	8.060325	7.970094	8.076135	8.238683	8.083479	7.884370	7.836225	8.065474	7.604802	7.733702	8.147245	7.987520	7.982424	8.235883	8.001216	8.101588	8.110936	8.108517	8.008701	7.929280	8.248087	8.167958	8.118658	8.065334
g90	7.978179	7.261745	7.505690	7.555538	7.668122	7.852150	7.748320	7.561378	7.545746	7.248762	7.494862	6.915083	7.499657	7.855355	7.567322	7.426113	7.382561	7.453506	7.128097	7.408831	7.397380	7.444365	7.077692	7.694871	7.322099	7.611299	7.243529	7.504550	7.181433	7.748536	8.057051	7.166368	7.422957	7.566126	7.591566	7.568815	7.738626	7.810514	7.531277	7.755695	7.161349	7.691371	7.676752	7.489936	7.493623	6.991819	7.740371	7.863498	7.505713
g91	7.396186	7.120728	7.513879	7.228348	7.174754	7.484031	6.984910	7.485754	7.348442	7.246970	7.230194	6.686301	7.389197	7.408655	7.016060	6.254323	7.167191	7.153206	6.991175	7.417331	7.014563	6.918352	7.280595	7.151148	7.602907	7.359942	7.103668	7.037518	7.066975	6.733054	7.463214	7.145410	7.315530	6.607259	7.580680	6.998917	7.062839	6.900552	7.733733	7.276522	7.668518	7.249014	7.024234	7.085682	7.472538	7.682906	7.563383	7.655743	7.142108
g92	8.027521	8.098389	8.241657	7.366395	8.084423	7.667425	8.107903	8.246609	8.072639	7.783538	7.503034	7.865560	8.440253	7.717030	8.194129	8.089661	7.725472	7.907310	7.581318	8.087044	7.589841	7.950487	7.525524	7.909543	6.728416	8.095498	8.130400	7.522366	7.853682	8.154901	7.765689	8.249114	7.905148	7.432073	8.036668	8.087847	7.815785	8.062868	7.374313	7.729599	7.694569	8.079338	7.839919	7.873350	8.203977	7.975361	7.471805	8.088222	7.615748
g93	7.310250	7.738055	7.455473	7.495769	7.379722	7.575632	7.363874	7.577584	7.793321	7.579729	7.044535	7.105529	7.149198	6.975194	7.716409	7.402001	7.310261	7.103940	6.746701	7.136075	6.598618	6.953642	7.147760	7.394637	6.022572	7.487554	7.230779	7.053699	7.513208	7.223333	7.305322	6.593479	7.471785	7.412992	7.289955	7.190210	7.978360	7.248550	7.428096	7.504565	7.605130	7.234514	6.832885	7.513417	7.038352	6.644493	7.333054	7.056408	7.412601
g94	7.509196	7.348057	8.157930	7.958567	7.654745	7.891691	7.990535	7.874720	7.853001	7.592406	7.740488	7.663030	8.161726	7.796538	7.942795	7.697788	7.985307	7.803008	7.353654	7.499780	7.693761	7.455327	8.071622	7.865326	8.098690	7.181846	7.943960	7.726694	7.964131	8.146614	7.878127	7.542699	7.663721	7.686279	7.825235	7.985316	7.969981	7.497661	8.034437	7.664457	7.575783	7.176669	7.683441	6.850031	7.199339	7.457648	7.770857	7.844453	8.021250
g95	7.644025	7.933276	7.699982	8.416290	8.576003	7.998440	7.689915	7.952334	7.912015	8.008646	7.875574	8.307715	7.710669	7.873006	7.718652	7.463949	8.178064	7.653458	8.316667	7.914159	8.298521	8.141433	8.037574	7.788047	8.109143	8.075108	7.792814	8.014842	8.246606	7.886131	8.375884	8.006043	8.249143	8.056183	7.940388	7.557279	8.003739	8.008943	7.549011	7.596858	8.101229	8.086932	7.509565	7.819773	7.625262	8.417454	7.918593	8.283815	7.196611
g96	8.130896	7.696867	7.903516	8.056414	7.124380	7.557968	7.815062	7.971855	7.964785	7.804019	7.553667	8.213413	7.904382	7.680947	7.965387	7.964721	7.655590	7.903053	8.040516	7.996892	7.980957	7.858329	7.948798	7.759463	8.153989	7.688567	7.077399	7.651886	7.802849	7.753430	7.544667	7.395490	7.808045	7.928620	8.078745	7.400548	7.565818	8.242845	7.873733	7.494963	7.794332	7.230765	7.679628	7.696655	8.280765	7.803164	7.399540	8.188232	7.663693
g97	7.967216	7.408065	7.554172	7.771350	7.588756	7.457636	7.770268	7.236050	6.899445	7.331946	7.542282	7.243704	7.781023	7.506556	7.401608	7.202904	8.311730	7.940081	7.886205	7.523552	7.855358	7.278661	7.354150	7.692492	7.814842	7.750815	7.921190	7.745517	7.411190	6.786568	7.509969	7.700816	7.727527	7.530391	7.358561	7.805205	7.509714	5.988650	7.245881	7.164477	7.348779	7.766159	7.456003	7.581265	7.858015	7.185937	7.428541	7.961233	7.632691
g98	7.313012	7.402702	7.089674	7.227867	6.956071	7.387842	7.043705	7.556689	7.580666	7.405361	7.773727	7.416711	7.352332	7.515944	7.002692	7.293720	7.244834	7.662346	7.280930	7.943325	7.585101	7.443796	7.399420	7.164399	7.764310	6.921134	7.206799	7.359592	7.306943	7.162078	7.098473	7.781745	7.435836	7.339854	7.439658	7.059333	7.470235	7.583079	7.619396	7.359937	7.561926	7.535271	7.206870	7.209805	7.092271	7.359735	7.049906	7.331800	6.491250
g99	7.355494	6.628538	6.578431	7.701379	7.249377	7.019700	7.309441	6.976552	7.860125	6.919398	6.760484	7.081982	6.995672	6.787340	6.460056	7.419406	7.462109	7.341911	7.039541	7.345585	7.203153	7.125308	7.309549	7.326519	6.873000	7.394529	6.893172	6.967086	6.982253	7.412774	7.142413	6.957633	7.002823	7.547483	6.667599	7.027979	7.041235	7.264571	6.728261	6.342443	7.314439	7.728897	6.965577	6.786319	7.091747	7.626302	7.226017	6.731126	6.740381
g100	7.788573	7.464836	7.447567	7.625517	7.621019	7.657752	7.939299	7.667143	7.574652	7.751641	7.689131	8.026480	7.682622	7.745662	7.691751	7.626539	7.329106	7.582490	7.517347	7.698923	7.716462	7.785267	7.591283	8.019171	7.692792	7.871723	8.115712	8.025775	7.818180	8.006718	7.905690	7.745348	7.350859	7.452129	7.898901	7.936971	7.191826	7.871285	7.654796	8.179366	7.608992	6.964932	7.702313	7.225092	7.861164	7.081908	7.766814	7.424145	7.514097
g101	8.076460	8.229358	8.010492	8.321019	7.874831	8.314230	7.992876	8.619704	7.742003	8.219872	8.006677	8.300451	8.290758	8.290567	8.503459	8.359825	8.286408	8.212233	8.146196	7.143476	7.767525	8.811048	8.015198	8.051731	8.077076	7.801724	8.039460	8.222995	7.861216	8.228379	7.678061	8.112040	8.227744	8.130357	8.284794	8.178793	8.203307	8.110623	8.507353	8.310853	7.990635	8.440016	8.605864	8.427549	8.144681	7.973676	7.919534	7.972753	8.275872
g102	7.502895	7.028151	7.066064	7.598859	7.245892	7.858014	7.379547	6.702756	7.361419	7.048794	7.417694	7.535602	7.485645	6.981485	7.041782	7.366102	7.344801	7.599867	7.734650	7.560669	7.219493	6.899912	6.860531	7.320239	7.763803	7.802873	7.393577	7.411012	6.439211	7.407585	7.044666	6.770129	7.561943	7.383955	7.638923	7.655493	7.205034	7.437121	7.011865	7.308843	7.466584	7.405059	6.563602	7.267587	7.611690	7.667998	6.891473	7.254819	7.371056
g103	6.208437	6.244701	5.396560	6.264614	5.926378	6.189022	5.880319	5.738578	6.093625	6.318169	5.532082	6.344559	6.086556	6.116557	5.963362	5.778563	6.093288	6.187222	6.387649	6.090768	5.775713	6.063274	6.422110	6.236759	6.498813	6.352812	6.011084	5.766667	6.011860	6.183445	5.730428	5.521848	6.033585	5.986538	6.336619	6.347299	6.456709	6.144398	6.337050	5.801025	6.055476	5.799651	6.274819	5.357579	6.041366	6.033768	6.087697	6.467648	6.008118
g104	7.187629	6.911908	7.331835	6.786463	7.349589	6.712439	7.316428	6.991855	7.166350	6.807382	6.762411	6.832599	6.966452	6.431389	6.823497	7.095860	6.210230	7.217563	6.503711	7.220283	7.181657	6.867818	7.155907	6.967498	7.142951	7.140171	6.955499	7.122205	6.769421	6.967057	6.698134	6.510826	7.084927	7.088871	6.697037	6.649515	6.895971	6.916367	6.610335	7.143577	6.636262	6.458678	6.742498	7.183429	7.661018	6.302238	6.916701	6.796497	7.219630
g105	8.256886	7.906987	8.090179	7.743727	8.015662	7.850691	7.987364	7.478663	8.078019	8.091985	7.782056	7.933082	7.149132	8.008197	8.102562	7.786956	7.497204	7.593497	7.670420	7.853687	8.230661	7.704016	7.999519	7.698998	7.343661	7.923121	7.677575	7.230172	8.167726	7.607344	8.321125	8.174749	7.626484	7.743486	7.680641	7.823601	7.906342	7.707449	7.968163	8.150897	8.078235	8.116228	8.236713	7.860119	6.566122	7.715870	7.387044	7.970960	8.347956
g106	7.615517	7.903687	8.453527	7.411027	7.733416	7.711731	7.585673	7.671557	7.231573	7.403711	8.067254	7.953216	7.655117	7.870498	8.340027	7.855189	8.118734	8.151551	8.242134	7.918759	8.291085	7.852292	7.427393	8.076858	7.811319	7.856971	7.446155	7.752854	7.600986	7.707054	8.198092	8.146463	8.231856	8.067226	8.074759	8.528148	7.565336	8.074355	7.800369	7.801340	8.050206	8.106070	7.726233	8.088030	7.762205	8.144115	8.199460	7.774785	7.825070
g107	7.575969	7.378134	7.618241	7.736928	7.434848	7.180711	7.332907	7.358432	7.737363	7.187864	7.818996	7.383538	7.816597	6.689160	7.360746	7.779574	7.676811	7.527184	7.440883	7.523254	7.827821	7.801019	7.739036	7.317685	7.584205	7.672193	6.596140	7.808096	8.015419	7.679127	7.629817	7.534944	7.634334	7.730823	7.582351	7.418810	7.933493	6.592202	7.509949	7.308273	7.531851	7.151672	7.699347	7.919816	7.171333	8.009496	6.915959	7.302292	6.888143
g108	6.992010	7.199430	7.513872	7.242302	7.087911	7.378559	7.325562	7.189651	7.178718	6.982181	7.576889	7.618049	7.186360	7.485709	7.629191	6.896007	7.296030	7.106532	7.373136	7.521943	6.953697	7.073014	7.437909	7.264953	7.516576	6.979968	7.558210	6.974880	7.073162	6.779950	7.178631	7.439359	7.640272	7.416194	6.989130	7.382729	7.062677	6.736595	7.335466	7.378128	6.833603	7.185137	7.487076	7.028895	7.522335	6.875275	6.812078	7.132492	7.699624
g109	7.364940	7.533130	7.162064	7.027959	6.931102	7.563483	7.331932	7.287923	7.018958	7.357422	7.125780	7.430026	7.130125	7.287391	7.120752	7.133375	8.083969	7.292250	6.885892	6.926389	7.395347	6.986315	7.453151	7.230854	7.277941	7.094225	7.100966	6.891592	7.563424	7.243427	7.087993	7.068856	7.298908	7.317483	7.028534	7.217766	7.335664	7.009793	7.238480	7.494884	7.430442	7.786330	7.041575	7.010484	7.003591	7.785174	7.217290	6.952549	7.458143
g110	7.472742	7.777941	7.799060	7.324604	7.851998	7.145486	7.239191	6.913059	8.265869	8.140358	7.616163	7.480672	7.553850	6.922115	7.224580	7.720964	7.220217	7.487662	7.019979	7.546366	7.782630	7.262466	8.027228	7.343150	7.708862	6.572817	7.384246	7.482958	7.328346	8.154960	7.230596	7.843554	7.767117	7.857666	7.838601	7.906367	7.344692	7.293611	7.743506	6.697892	7.461889	7.441960	7.385939	7.445838	8.118004	7.760510	7.870946	7.913159	7.460913
g111	6.845882	7.305012	7.269604	7.211061	7.140655	7.033454	7.204176	7.369373	7.112073	6.691191	7.151192	6.828927	7.126976	7.316079	7.152286	7.660799	6.616313	6.654134	7.199514	6.849837	6.802970	7.375402	6.897807	7.234080	7.020868	6.493648	6.820969	6.872462	7.209993	7.426414	7.287464	6.678492	7.146152	7.034643	7.373697	7.150641	7.428192	7.250676	7.061667	7.244849	7.045394	7.602600	6.261055	7.428576	6.867147	6.966676	6.528198	7.099784	7.277925
g112	8.589625	8.312947	7.966519	8.211630	8.211021	8.164167	7.973208	8.235051	7.851198	8.055885	8.068658	8.226692	7.969096	8.517934	8.131296	7.572737	8.238587	8.154638	8.450181	8.533169	8.075621	7.933669	7.738831	8.422810	8.119015	8.111259	8.080293	8.452685	8.229046	8.280903	7.824717	8.207792	8.653815	7.084805	8.231453	7.936165	8.031328	8.228030	8.035609	8.229146	8.622726	8.607500	8.184134	7.925879	8.263807	8.602504	8.357676	8.485790	8.138141
g113	7.789635	8.138288	7.451875	7.524180	7.920599	7.466623	8.305471	7.499219	7.734976	7.784945	7.646266	7.860357	7.577592	7.559170	7.032940	7.539589	7.848891	7.839402	7.466131	8.186498	7.413479	8.065184	7.354070	7.715306	7.637318	7.377913	7.834093	7.828529	7.572159	7.688368	6.820772	7.763954	7.991173	7.118147	7.660376	8.114794	7.832062	7.766487	7.805715	7.606860	6.875442	7.750817	7.585044	7.731985	7.839698	7.829982	7.671817	7.736552	7.677629
g114	5.827020	5.906181	5.908945	5.583744	6.671353	5.095942	6.418167	6.305427	6.214688	6.365807	5.926495	6.709630	6.451975	5.544596	6.341690	6.553449	6.470652	6.551608	5.949769	6.744303	6.112559	6.782411	6.054440	6.102495	6.352631	6.240917	6.056726	6.603327	6.356919	6.636436	6.845996	6.826227	6.468482	6.045150	6.332486	6.037452	6.559937	6.664147	6.277160	6.171562	6.709315	6.004578	6.118870	5.917166	6.350010	6.853958	6.123735	6.404260	6.244239
g115	7.747652	8.169953	8.473859	7.802426	8.215769	7.872544	8.825070	8.241534	8.257234	8.351888	7.983564	8.290543	8.330062	8.468089	7.927124	8.437336	8.466855	7.793082	8.466372	8.504838	8.544381	8.620716	8.169954	8.452948	8.247592	8.123105	7.916875	7.716607	8.120507	8.056271	8.119849	8.203002	8.203685	8.070243	8.620028	8.629664	7.481785	8.189697	8.661893	7.867772	8.380998	8.122822	7.849074	8.137700	8.272405	7.981207	8.388070	7.961481	8.174151
g116	6.784122	7.251294	7.292751	6.696765	7.252727	6.916601	7.369497	6.707276	7.408838	6.917809	7.132817	6.933053	7.109714	6.308088	7.022815	7.112100	7.420903	7.154279	7.143102	7.040933	6.661915	6.955678	7.201624	6.250065	6.578597	7.126704	6.884555	7.310370	7.340766	6.727948	7.052595	7.248316	7.206100	6.684953	7.054650	7.347609	6.949993	6.927377	6.840793	6.604048	6.881271	6.993704	6.703184	6.518932	7.341528	7.227273	7.034744	6.691943	6.894589
g117	7.165586	7.677479	6.878750	7.119321	7.734968	7.053200	8.029745	7.685750	7.746571	7.498017	7.513232	7.437822	7.621818	7.342495	7.836732	7.265423	7.563395	7.661869	7.343454	7.412399	8.150324	7.756697	7.677113	7.981678	7.192694	7.554934	7.412633	7.004738	7.922219	7.288111	7.415452	7.900017	7.668301	7.978684	7.106848	7.576112	7.332346	6.989675	7.236662	7.298179	7.026926	7.267391	7.577511	7.268669	7.467190	7.411853	7.757721	7.177513	7.431792
g118	7.142552	6.627574	7.262945	6.716868	6.902537	6.761937	7.125899	7.145503	7.104971	6.828156	7.572082	7.170098	7.309446	7.477090	7.196854	6.910091	6.788108	6.400203	6.965276	7.259858	7.236474	7.325042	6.911089	7.446906	7.224762	6.965259	7.251029	7.394115	7.293356	7.339359	6.874283	7.120443	7.241667	6.561095	7.491131	6.582157	6.448567	7.292958	7.196482	6.852471	6.721733	7.105640	6.934681	6.452494	7.030527	7.291855	7.345913	6.523290	6.675633
g119	7.463281	7.263387	7.665013	7.805141	8.060362	7.039176	7.604170	7.872453	7.476696	7.410007	7.449439	7.689260	7.666860	6.642970	7.512385	7.513239	8.028275	8.149946	7.814830	7.297878	7.687229	7.543710	7.400944	8.079464	7.829003	7.681490	7.206976	7.567659	8.000450	7.779633	7.338125	7.602911	7.829128	7.514888	7.820944	7.610291	7.387162	7.578176	7.724365	7.842561	7.803558	7.915235	7.767739	7.404861	7.408688	7.843352	7.243318	7.792008	7.466742
g120	7.540717	7.011338	7.068901	7.085084	6.904963	6.862291	7.661276	5.836366	6.519475	7.071295	6.890703	6.902755	6.986624	7.089959	6.487486	6.896707	6.989579	7.202050	6.733965	7.068209	7.264209	6.990738	6.808534	7.088883	7.134868	7.247434	7.393121	6.995886	6.830543	7.312557	6.941003	6.839585	6.938946	7.035642	6.658755	7.246697	6.828962	7.019939	7.101728	6.865494	6.654368	6.754512	7.310990	6.575092	7.100812	6.990290	6.927169	6.890844	6.736706
g121	8.779269	8.244022	8.492990	8.359158	8.527469	8.730143	8.782950	7.967372	8.523124	8.418913	8.097850	8.446738	8.728946	8.337594	8.346458	8.476798	8.642057	8.490549	8.275096	8.621669	8.502907	8.052931	8.281472	8.316458	8.437694	8.028879	8.241555	8.552888	8.629328	8.003813	8.764413	8.297474	8.563279	8.231745	8.674029	8.721161	8.782629	7.888970	8.375922	8.492734	8.579148	8.715045	8.253597	8.636809	8.382078	8.573547	8.243173	8.579540	8.201082
g122	7.294502	7.438286	7.649572	7.450471	7.678111	7.848520	7.672176	7.192695	7.543641	7.277163	7.541234	7.507787	7.389113	7.243705	7.207329	7.866487	7.532123	7.825692	7.364297	7.692980	7.474855	7.647313	7.363710	7.502465	7.385687	7.593032	7.454577	7.605861	6.976358	7.358480	7.782734	7.627258	7.115087	7.166163	7.758397	7.687459	7.830906	7.265393	7.071082	8.021739	7.806925	7.667372	7.514175	7.612501	8.106538	7.406318	7.594242	6.860225	7.959672
g123	6.460611	7.222486	7.159863	7.284447	7.432732	7.069758	7.580186	7.307145	7.597733	7.282994	7.612684	7.590205	7.304879	7.328036	7.053437	7.292758	7.253642	7.371412	7.291669	6.859330	7.266074	6.709907	7.443775	6.883942	7.403293	6.970054	7.129538	7.411819	6.780397	7.539372	7.326227	7.273417	7.246734	7.381312	7.184372	6.445568	7.166202	7.671540	7.047276	7.358376	6.973635	7.338851	6.926015	7.696289	7.402862	6.888260	7.350262	6.679636	7.191142
g124	7.324564	7.352874	7.141049	7.128141	6.970854	7.104138	7.315503	7.275985	7.066875	7.412518	6.758475	7.592654	6.852466	7.538815	7.368283	7.182424	6.890695	7.250434	7.237692	7.368790	7.465171	6.988052	6.748686	7.599805	6.859915	6.974654	7.446333	6.966455	7.155207	7.834816	7.142961	7.190754	7.408517	7.457321	7.318856	6.440884	6.955090	7.313989	6.719106	6.251700	6.834045	7.092571	7.034233	7.051440	6.567494	7.371581	6.844983	6.577375	6.812796
g125	8.211234	8.175709	8.128420	7.705331	7.915113	8.214988	7.306497	7.703733	8.207262	7.651393	8.071336	7.668775	8.060158	7.915595	8.018379	7.354958	8.330930	7.880873	7.727237	7.419533	7.529029	7.751898	7.469572	7.669673	8.046579	7.118547	7.555613	7.507183	7.694394	7.688949	8.043170	7.950263	7.799840	7.808735	8.433198	8.071775	7.887131	7.993969	7.776331	7.983336	7.557051	7.553225	7.755135	7.908950	7.724686	7.781450	7.745492	8.063823	8.098015
g126	5.730011	5.713744	5.978616	5.869096	5.561028	5.874406	6.227903	6.278245	6.027850	6.307639	5.740221	6.107539	5.862482	5.415195	6.370864	6.089034	6.009579	6.083829	6.027090	5.773205	6.076308	5.831314	5.435873	5.350686	5.886659	5.593437	6.062451	5.865759	6.081921	6.077438	4.946831	5.676056	5.556345	5.345659	5.459306	5.766126	6.034499	6.280593	5.630414	5.472422	6.052363	5.876927	5.601446	4.644866	5.920161	6.302023	5.974520	5.906338	5.588706
g127	7.799340	8.217386	8.099029	8.393559	7.918963	7.704757	8.100841	8.138057	8.031613	7.958157	8.090327	7.681092	8.302757	7.777262	7.341276	7.873560	8.165436	8.479664	7.968814	7.587830	8.210020	8.101055	7.881547	8.026966	7.728670	7.829143	8.362274	7.732864	7.985291	7.979434	8.056045	7.989316	8.019281	7.767225	8.298930	7.730689	8.284276	8.270747	8.045203	8.129673	8.422554	7.980719	7.837249	8.247449	8.309761	8.106957	8.082345	7.565046	7.993020
g128	7.717438	7.239448	7.826367	7.149279	7.408754	7.752492	7.647884	6.918883	7.761702	7.798750	7.939706	6.841786	8.323006	7.182117	7.751200	7.368720	7.713692	8.104127	7.669164	6.868008	7.290955	7.324395	7.201538	7.191833	7.401185	7.604995	7.555893	7.767629	7.900601	7.664592	8.126906	7.698246	7.784275	7.484850	7.815400	7.144749	7.808937	7.600785	7.595801	7.632439	6.918319	7.891267	7.583290	7.889692	6.827443	7.700370	7.681937	7.618277	8.008888
g129	7.270033	6.778020	8.105387	7.999247	7.504499	7.625580	8.107704	8.077102	7.508969	7.793413	8.135023	7.878212	7.812520	7.568002	8.013546	7.829277	7.659977	7.180604	7.959294	7.851630	7.564961	7.708208	8.079207	7.793389	8.069278	7.536012	7.767890	7.684758	7.845789	8.126235	7.420932	8.040825	7.917677	8.189143	7.570952	7.776060	8.008399	8.072783	8.088084	7.737089	7.920654	7.413007	7.875793	7.265929	7.187419	7.904270	7.981633	7.650075	7.338997
g130	7.149714	7.099898	6.935150	7.115460	6.985467	6.637215	7.667204	7.337481	7.769402	7.333665	7.394885	7.614896	7.433374	7.700861	7.137877	7.309218	7.423956	7.970793	6.895350	6.833713	7.190439	7.190316	7.325086	7.357409	7.465975	7.381909	7.585247	7.144258	7.225731	6.995433	7.117930	7.629797	7.068892	7.316179	7.497078	7.319133	7.210826	7.370765	7.294879	7.373207	7.573851	7.562858	7.548733	7.019045	7.135369	7.265393	7.496921	7.787139	7.284780
g131	7.669333	7.646399	7.641151	7.567280	7.791904	7.387677	6.964466	7.906451	7.257812	7.086898	7.608939	7.893774	7.465156	7.969348	8.075360	6.714945	7.366704	7.655348	7.368474	7.691509	7.314195	7.507713	7.619523	7.495013	7.875386	7.484981	7.559154	7.909043	7.652698	7.612496	7.517153	7.471422	7.743844	7.555409	8.222468	6.919567	8.045552	7.693410	7.414748	7.973028	7.343231	7.698389	7.484651	7.959774	7.355221	7.669254	7.928850	7.825946	7.414918
g132	7.301273	7.502055	8.248139	7.202652	7.385682	8.415312	7.795048	8.060765	7.882605	7.082266	8.216122	8.044302	8.113685	8.282284	7.638893	7.666309	7.953050	8.004875	7.894864	8.066737	7.836539	7.787195	7.790528	7.750592	7.002805	7.879362	7.786127	7.867524	7.857511	7.862882	8.126766	8.052749	7.779363	8.345571	8.354377	7.802303	7.556499	8.170921	7.912640	7.867388	7.982759	7.911415	7.991163	7.964846	8.332691	8.201947	7.525489	8.254417	8.268791
g133	6.515842	7.142148	6.717120	7.150178	7.208445	6.399075	6.794744	6.622677	7.195736	6.367354	6.812076	7.113198	6.730709	6.891950	6.983699	6.351890	6.426826	6.709430	6.540202	6.911934	6.804897	6.941317	6.481299	6.918057	6.529776	6.897641	7.040163	6.654107	6.796661	6.969573	6.438688	6.484391	6.675414	6.804899	6.317643	6.924744	6.821235	6.677731	6.470598	6.445027	6.792331	6.286936	6.794852	6.637701	6.566701	6.881053	6.851284	6.716232	6.870593
g134	7.996990	7.615652	7.839710	8.036455	7.689708	7.951060	8.358116	7.485567	6.980762	7.755684	8.141303	7.863903	7.770820	7.973509	8.182492	7.537727	7.983947	7.546415	7.949700	7.719776	7.633674	7.555324	7.688367	7.720247	8.072205	7.608660	8.245173	7.800780	7.904262	8.053736	7.927746	7.818753	8.089906	7.777458	7.854844	7.936002	8.528377	8.223954	7.987694	7.912871	7.604088	7.816579	7.903351	8.157036	8.353250	8.115254	8.333349	8.296722	7.706746
g135	7.426792	7.393692	7.901985	8.133898	8.086134	7.763595	7.934905	6.982530	7.926219	7.943145	7.938017	7.652677	7.772048	7.545272	7.452945	7.883921	7.592903	8.372397	7.660685	7.762000	7.779573	7.839651	7.479506	7.113976	7.868575	7.803608	8.083037	7.950519	8.051910	7.704086	8.030379	7.819019	7.749774	7.813419	7.509665	7.462947	7.328162	6.899854	7.701744	7.743602	7.567448	7.855776	7.015785	7.612784	7.981562	7.321162	7.841263	7.907206	7.923896
g136	7.545944	7.232529	7.991822	7.796375	8.100484	7.830484	7.735694	7.686473	8.238961	7.498225	7.805522	7.501255	7.470792	7.798416	7.840111	7.825962	7.772439	7.757151	7.381552	8.098328	8.305925	7.563307	7.966075	8.189580	7.225723	8.056379	7.998384	7.556946	7.946951	7.653417	7.675798	7.898740	7.588211	8.138718	7.907907	7.781693	7.803053	7.676524	6.971779	7.292490	7.912173	7.675447	7.793669	7.752958	7.789415	7.565604	8.088603	7.661582	8.003094
g137	7.703194	7.734795	7.855079	7.310180	7.633598	7.613135	7.582352	7.199783	7.717558	7.878034	7.408347	7.586701	7.071581	6.020172	7.556301	7.593842	7.435139	7.185611	7.286169	7.680067	8.217706	7.464291	7.917710	7.723377	7.360590	7.354578	7.388103	7.677757	7.271435	6.097277	7.253730	7.454022	7.624842	7.747996	7.876814	7.564297	7.736811	7.552793	7.504032	7.163507	7.292719	7.580929	8.034057	7.527406	7.333562	7.793484	7.767368	7.697871	8.043760
g138	7.411465	7.739618	7.376081	7.072309	7.891614	7.421387	7.420379	7.596787	7.890493	8.019789	7.246670	7.339121	7.446967	7.709583	7.446395	7.740641	7.319388	7.865089	7.771930	8.111787	7.757378	7.549100	7.549633	7.954669	7.815961	7.448720	7.394747	7.628829	7.789082	7.457667	7.858867	7.457975	7.782441	7.766705	7.715169	7.488662	7.579280	7.488804	8.135455	7.655230	7.880735	7.770305	7.503238	7.972388	7.732568	7.711293	7.969283	7.406655	7.545373
g139	7.523064	7.829496	7.654812	7.261964	7.779219	7.360833	7.405272	7.640997	7.652895	7.667541	7.553217	7.179883	7.570038	7.217192	7.343369	7.517760	7.812246	7.804709	7.596225	7.775192	6.998781	7.841170	7.844912	7.455496	7.286693	7.963478	7.134261	7.482793	7.366341	7.604331	7.390851	7.688859	7.517881	7.397708	7.439819	7.731960	7.061232	7.965258	7.400856	7.620339	7.545317	8.247497	7.001816	7.952754	7.939654	7.311821	7.960944	7.682299	7.680159
g140	7.514661	7.502299	6.834348	7.714451	8.027364	8.029241	7.569993	7.557119	7.681659	7.907530	7.047077	7.659784	7.772794	7.602103	7.531248	7.795778	7.292045	7.585566	7.385329	6.709508	7.569339	7.789310	7.799070	7.412213	8.015380	7.585813	7.116892	8.059469	7.661376	7.618273	7.588015	7.184881	7.417872	7.474460	7.711567	7.717992	7.503143	7.610013	7.674201	7.852010	7.605635	7.271594	7.102564	7.568531	7.886512	7.681471	7.738722	8.098774	7.446019
g141	8.180667	7.530243	8.088401	8.252837	8.328402	7.703413	8.370263	8.359512	7.070622	7.620540	7.896015	8.378473	8.041859	7.994067	8.303182	8.169958	8.184381	7.758706	8.302069	8.590947	7.730159	7.469722	8.551411	8.350614	8.480200	8.143178	7.633422	8.028312	8.181111	8.075433	7.771238	8.273256	7.999105	7.889694	8.366488	7.934627	7.707932	8.474022	8.257388	8.281548	7.745132	7.763370	7.405204	7.841279	8.067636	8.041770	8.067457	8.069299	8.446940
g142	8.114751	7.733139	8.708798	7.679832	8.579318	8.534750	8.057018	8.745997	8.663817	8.518750	8.570631	8.391003	8.365920	8.539426	8.370306	8.219823	8.197749	8.529726	8.641090	8.191511	8.589069	8.620679	8.064673	8.251234	8.308339	8.878631	8.239696	7.777010	8.331624	8.851604	8.916146	8.592551	8.503241	7.947187	8.716908	8.552981	8.173447	8.648595	8.549757	8.413467	7.937789	8.546996	8.749945	8.287491	7.879969	8.038166	8.265087	8.860585	8.237383
g143	7.578211	7.517121	7.853681	7.933036	7.509882	7.815022	8.142299	7.866394	7.699896	7.523241	7.881261	7.435213	7.514563	8.112251	8.081862	7.023125	8.153950	7.855846	7.615589	8.195431	7.980081	7.771195	7.866107	7.063286	7.387762	7.929879	8.103011	7.356696	7.720430	7.777540	7.404667	7.672690	7.504883	7.818971	7.396893	7.827735	7.631855	7.943177	7.748368	7.794467	7.678660	7.729342	7.498160	8.211647	8.053262	7.967931	7.699240	7.568879	7.874699
g144	5.441658	6.429190	6.527475	6.639867	6.423705	5.816111	6.256689	7.064542	6.754861	6.336419	6.600675	6.327441	6.659774	6.706896	6.181526	6.727851	5.638207	6.725023	6.443433	6.722965	6.763613	6.871239	6.480927	6.423221	6.564258	6.231309	6.589883	6.326684	6.516663	6.734485	6.985178	6.230474	6.465856	6.695687	6.737867	6.197969	6.746537	6.276842	6.192648	6.625159	6.665092	6.757579	7.007348	6.610967	6.535061	6.499696	6.547988	6.603040	6.751569
g145	7.233499	7.277362	7.160333	7.182017	7.416510	7.560052	7.689449	7.742559	7.580811	7.178836	8.049120	7.534839	7.492053	7.744147	6.933205	7.495540	7.573432	7.397894	7.044511	7.503546	7.807757	7.881396	7.654909	7.460876	7.293427	7.727084	7.445324	7.955672	7.361378	7.624313	7.608336	7.871688	7.832468	7.700769	7.478188	7.508690	7.294357	7.693239	7.446457	7.178692	7.134843	7.560599	7.363119	7.544446	7.636383	7.650260	7.826992	7.615389	7.832147
g146	7.309905	7.923869	7.986152	7.621253	7.602403	6.758487	7.553739	7.311696	7.619557	7.295467	7.347114	7.641005	7.429851	7.629493	7.866957	7.757394	7.900711	7.985266	7.501485	7.794064	7.670056	7.927887	7.476908	7.621960	7.568734	7.715324	8.021516	7.376192	8.215743	7.704964	6.959275	6.995618	7.791661	7.534054	7.483103	7.655672	7.399868	6.867612	7.873704	8.062481	7.281709	7.715983	7.438165	7.708370	7.937875	7.497832	8.146348	7.414967	7.620325
g147	8.079543	7.739607	8.123674	7.428954	7.606099	8.100182	7.668280	7.837853	7.881506	7.303606	7.348785	6.507845	7.739462	7.431021	7.442603	7.480592	7.993755	6.265265	7.403095	7.554367	7.883853	7.652933	7.915297	7.612752	7.712203	7.753648	7.354790	7.636540	7.805428	7.673456	8.123126	7.295034	7.717475	7.593438	7.965241	8.075732	8.156457	8.032314	7.576252	8.111903	7.109733	7.838401	7.339996	7.874429	7.850004	7.854390	7.655325	7.862648	7.455732
g148	7.497822	7.289833	6.623787	7.036378	7.286612	7.278293	7.383091	7.361836	6.619023	7.637744	7.336307	7.212069	6.948406	7.254298	6.753183	7.114453	7.136834	7.504801	7.118070	7.160225	7.605802	7.458659	7.322831	7.400742	7.197237	6.912327	7.397589	7.707922	7.472197	7.633886	7.789392	7.626367	7.466860	7.569182	7.386430	7.706949	7.609626	6.946188	7.206722	7.565041	7.258651	7.556390	7.175832	7.711740	6.328738	7.445235	7.622416	7.438477	7.343415
g149	7.327186	6.864445	7.355934	7.719470	8.184044	7.618004	7.801974	7.554748	7.286043	8.051802	7.029092	7.079097	7.323675	7.522606	7.441378	7.953537	7.961707	7.280872	7.471996	7.755949	7.855938	7.834371	7.593703	7.339668	7.217991	7.462211	7.765651	7.695934	7.839403	8.167666	7.869672	7.552124	6.868600	6.854710	7.417157	7.962404	7.553011	7.517940	7.531225	7.275457	7.488757	7.260175	7.691153	6.883676	7.074141	7.592744	6.898208	7.804877	7.903398
g150	7.036698	7.805179	7.824820	8.126202	8.355337	8.214805	8.065460	8.483792	7.832392	8.048984	8.110221	7.814781	7.599229	8.319716	7.692942	7.476196	8.587379	8.219262	7.760654	7.410823	8.259748	8.527892	8.316834	8.649938	7.665140	7.843919	7.429537	8.210391	8.338064	8.107212	8.399887	7.574895	7.698679	8.189649	8.414708	8.186419	7.682551	8.426610	8.129885	7.693873	7.951803	7.898794	8.383028	8.225719	7.929756	8.188645	8.083038	8.331489	8.187401
g151	7.107094	7.977742	7.506202	7.934442	7.958704	8.043996	8.136814	7.223352	7.438291	7.659985	8.146974	7.614318	7.426380	7.653470	8.082212	7.883827	7.786637	8.033742	7.537351	8.056694	7.928357	7.904680	7.829170	8.418589	8.299442	7.940059	7.745387	8.112393	8.044596	8.191517	8.113390	8.106149	8.661562	7.760150	8.179679	7.752454	7.454043	8.119739	7.867170	8.448326	8.108293	7.829084	8.183223	7.659374	7.477059	7.728165	8.160487	8.120451	7.888876
g152	7.439916	7.631072	8.234519	7.316993	8.031291	7.066535	7.456276	7.516923	7.415735	7.789157	8.206076	6.664820	7.535857	8.109737	8.209909	7.875816	7.987335	7.809035	7.713284	7.369887	7.840389	7.208825	8.043533	7.724175	7.818437	7.887738	7.452259	7.966164	7.596344	7.262919	8.090105	7.863257	8.232743	7.008623	8.009664	7.693133	7.950960	7.870413	7.959154	7.672667	7.687198	8.199656	7.889135	7.658741	8.075700	8.072877	7.794312	8.373106	8.199635
g153	6.623950	6.753565	6.748708	7.194852	6.444695	6.873716	6.618960	6.540938	7.023383	6.505479	6.935938	6.762084	6.459598	6.838853	6.659233	6.546527	6.337564	6.720015	6.558570	6.978021	7.016725	6.679391	6.917604	6.743062	6.028681	6.703479	6.744115	6.739499	7.188977	6.766656	6.972874	6.980866	6.799283	6.366102	6.325591	7.235079	6.610736	6.689169	6.669890	6.978355	6.961571	6.686192	6.797603	6.232240	6.891848	6.679823	6.902278	6.608412	6.642706
g154	8.020764	8.056096	8.141925	7.571527	7.579523	8.109438	6.961542	8.000186	7.961871	7.845091	7.494856	7.729762	8.045813	8.045899	7.936278	7.544203	7.950844	8.184178	7.843742	8.010625	7.263309	7.046828	7.359991	8.028750	7.933210	7.649720	8.138443	7.980115	8.320773	8.151382	8.088458	7.679166	8.163837	7.968227	7.737064	7.958741	7.830905	7.916655	7.245515	8.097463	7.961672	7.930655	7.713858	8.088256	8.117328	8.041518	8.106059	7.496359	7.597143
g155	7.873544	8.149528	7.850744	7.761433	7.365651	8.075142	7.552203	8.128375	8.167212	7.253517	7.895644	7.662268	8.006084	7.860266	7.747756	7.971031	7.649225	8.101481	7.717445	7.877238	7.356179	7.789544	8.100373	7.304259	8.033309	6.746616	8.381656	7.656624	7.622449	7.907387	8.072311	8.037528	7.856980	7.882643	7.636971	7.763197	7.810754	8.166697	7.307238	7.553472	8.088278	8.033708	8.106330	8.018380	8.027035	8.235086	7.860307	7.461219	7.894815
g156	7.426993	7.090010	7.741533	7.721049	7.436998	7.586436	7.992333	7.200463	7.500357	7.118268	7.759006	7.480520	7.598057	7.690053	7.892665	7.580609	7.461103	7.353200	7.854462	7.037391	7.456739	7.584421	7.222830	7.277324	7.401248	7.443527	7.446988	7.364275	7.363637	7.420654	7.802540	7.062952	7.051476	7.408018	7.323414	7.774709	7.599084	7.933228	7.779179	7.523629	7.920671	7.610554	7.424221	6.671048	7.635868	7.528556	7.105230	7.882415	6.936187
g157	7.745832	7.616908	7.362164	7.470690	7.118613	6.867262	7.410381	7.533239	6.944993	8.049126	7.496409	7.271049	7.926623	7.291048	7.269949	8.043757	6.838176	7.406078	7.354975	6.510728	7.140471	7.930279	7.254283	7.195516	7.687309	6.614565	7.718425	7.707488	7.662610	7.635229	6.895309	7.401398	7.686752	7.878116	7.605489	7.721000	7.532711	7.399758	7.391470	7.753994	7.278851	7.538187	7.001149	7.503473	7.471644	7.475620	7.365069	7.740008	7.305185
g158	7.664763	7.348187	7.929651	7.719536	7.315281	7.333303	7.921042	7.230270	7.356235	7.612565	7.705358	6.962645	7.736386	7.578498	7.528243	7.521596	7.379209	7.708971	7.075012	7.266169	7.302237	7.320086	7.415620	6.855160	7.140156	7.867045	7.203407	7.314997	7.465430	7.482072	7.385656	7.359743	7.318085	7.208059	6.655847	7.655270	7.730459	7.255582	7.606847	8.120745	7.578052	7.314073	7.105914	7.828416	7.608987	7.670095	7.137387	7.428401	7.336003
g159	7.470362	7.625437	7.790316	7.447736	7.432894	7.854130	7.252274	7.607964	7.189108	6.470900	7.256573	7.771083	7.504987	7.502503	7.190607	7.807050	7.033726	7.740345	6.912022	7.458621	8.166307	7.169123	7.665294	7.140484	7.442554	7.214112	7.462835	7.815747	7.754760	7.518953	7.926270	7.344794	7.323609	7.939378	7.896960	7.665690	7.414017	7.744129	7.763563	7.723935	7.690972	7.644652	7.568140	7.768723	7.026290	7.384617	7.506638	7.568876	7.787273
g160	7.248716	7.724752	8.182847	7.889621	7.227848	7.841478	8.002203	7.839524	8.039192	8.220015	7.182968	7.284670	8.132380	8.154149	7.964795	8.108026	7.906137	8.211347	7.558551	7.541329	7.214636	8.098407	7.633240	8.045545	7.554439	7.866629	8.430348	7.983951	7.537174	7.512542	8.317339	7.400522	7.894504	6.946598	7.941440	7.492394	7.996985	7.896751	7.955739	7.685421	8.344141	7.661427	8.113722	7.860214	8.269663	7.784785	7.484680	8.463644	7.549685
g161	6.585258	6.889871	6.699930	6.825785	6.871325	7.057582	7.120838	7.075474	7.246815	6.582349	6.917314	7.405097	7.294362	7.048517	6.614460	6.892408	7.131255	6.859303	7.110213	7.206401	7.042934	6.675244	7.002582	6.947845	6.890597	6.940941	6.855055	6.458705	7.201115	7.190922	7.271355	6.872443	6.934916	6.883975	6.575778	7.046456	7.071550	6.845167	6.964563	6.913443	6.823632	7.060491	6.908355	6.491343	6.972777	7.258948	7.114261	7.046114	6.746221
g162	7.072932	7.119687	7.071226	7.171505	6.718325	6.917955	7.193364	7.002068	7.194856	7.398255	6.656891	7.330297	6.972244	6.845883	6.612887	6.946294	7.059289	7.300780	7.510778	7.226171	7.027845	6.632769	6.775363	6.523188	7.238168	7.055921	7.040718	6.630403	6.865825	6.828263	6.899009	7.153363	6.981629	6.948057	7.232886	7.452324	7.078654	6.927231	7.161798	7.185092	7.078459	6.677104	7.382842	6.247435	7.035355	7.208134	6.114628	6.820930	6.692568
g163	7.535934	8.448391	8.354496	7.526913	8.159942	8.063670	8.243937	7.385474	8.125895	8.277518	7.901319	7.982316	7.487163	8.011439	7.996645	8.250428	7.742746	7.463774	7.563358	8.055332	7.458179	8.208562	7.700885	7.776252	8.196874	8.488622	8.247256	8.232360	7.685585	8.015992	8.179720	8.413488	8.389850	8.020181	7.439645	8.022462	8.139705	7.971469	7.968255	7.784119	8.063996	8.258995	8.152109	7.628333	7.653321	8.153326	8.194123	8.155699	8.336185
g164	7.286982	7.350505	7.644405	7.425618	6.936595	7.393729	7.483798	7.351765	7.482316	6.511258	7.223018	7.574588	7.705282	7.295878	7.178873	6.862574	7.177909	7.435250	7.382584	6.974188	7.336068	7.215958	7.433602	6.947168	7.143635	7.403968	7.767880	6.506056	7.453868	7.215314	7.367644	7.201067	6.860922	7.831628	7.300304	7.296701	7.296704	7.601712	7.090097	7.711543	7.431013	7.306535	7.033113	7.605465	7.080694	7.656716	7.384050	7.791598	7.403542
g165	7.566773	7.700578	7.761276	7.385249	7.378948	7.671903	7.053136	7.195353	7.235658	7.475152	7.953015	7.368498	6.978115	7.590106	7.408225	7.125237	7.125605	7.089147	7.333016	7.287246	7.315869	7.226668	7.501719	7.631030	7.464426	7.182564	7.594762	6.962784	7.568836	7.257798	6.961773	6.643489	7.858384	7.392731	6.605155	7.136467	7.215792	7.040610	7.337080	6.994170	7.356455	7.325691	6.626398	7.760673	7.458247	6.756293	7.698521	7.054816	7.053886
g166	7.177651	7.679026	7.855475	7.566623	8.478836	7.308195	7.812163	7.747714	7.761598	8.196260	7.924933	7.939631	7.804317	7.613545	7.969000	7.654966	7.838813	7.820784	7.944395	7.984426	7.568449	7.631254	7.861084	7.750447	7.584502	7.913092	7.425844	8.005634	7.763191	7.771639	7.786146	8.079127	7.956436	7.571978	8.047216	7.592812	8.071429	7.562433	7.239753	8.269207	7.999233	7.301081	7.856452	8.192369	7.499946	7.587668	7.937956	7.726029	7.947552
g167	7.854063	7.276819	7.594640	7.515319	7.616283	7.663268	7.320043	7.102131	7.396845	7.455548	7.452521	7.189504	7.087453	7.552188	7.513628	7.364309	6.942103	7.650954	7.354631	7.347797	7.278551	7.425742	6.906545	7.482137	7.618634	7.343843	7.090971	7.798575	7.771186	7.379967	7.811587	7.291059	7.449692	7.314525	7.988954	7.565372	7.546977	7.074720	7.475805	6.613028	7.284162	7.679673	7.465961	7.625889	7.743135	7.714127	7.334764	7.460079	7.510448
g168	7.298258	6.861003	7.440348	7.336168	7.413870	7.434774	7.587254	7.555590	7.172811	7.173245	6.490253	7.607946	6.877411	7.370884	6.877778	7.147976	7.656660	7.328921	7.523411	7.195026	7.572162	7.313511	7.124802	6.585253	7.198461	7.328484	6.971137	7.193715	6.614680	7.541104	7.040860	7.113811	7.604672	7.482298	7.529378	7.449915	7.020991	7.410139	7.126329	7.091908	7.023734	6.989600	7.151363	7.285642	7.215105	7.550097	6.814484	7.030890	7.135623
g169	7.687333	7.793102	7.965744	7.484336	8.130304	7.717129	8.204586	8.006782	7.274623	7.960826	8.160940	8.052847	8.001432	8.059742	8.066927	7.800902	7.890249	7.966926	7.625948	7.743188	7.796638	7.346700	8.112840	7.359798	7.946900	7.740749	7.976345	8.232720	8.016737	7.937861	7.706750	7.774403	8.089785	7.717814	7.350402	7.630439	8.014264	7.989953	7.961379	8.140470	7.680873	7.794012	7.833094	7.861842	7.679447	7.482026	7.677527	7.290166	8.117985
g170	7.753310	7.642946	7.428787	7.947466	8.057623	7.805274	8.021400	7.535653	7.697494	7.671286	7.687155	7.968802	7.084622	7.251728	7.400102	8.021721	7.568960	7.816935	7.645960	8.222723	8.373506	7.896713	8.195368	7.563116	7.894266	7.066063	7.903732	7.710588	7.666315	7.241765	7.705953	7.761313	7.477353	7.845984	7.687194	7.613379	7.723362	7.109462	7.712708	8.148995	7.804622	8.229164	7.258721	7.821233	7.797510	8.172703	6.529298	7.781074	7.529030
g171	8.135817	8.605623	8.549576	7.817041	8.469760	8.287952	8.597099	8.345944	8.620919	7.490360	8.148126	8.296778	8.014095	8.136767	8.287635	8.619294	8.294034	8.336614	7.767953	8.740635	8.589472	8.522088	8.594521	7.916766	7.953175	7.952843	7.619268	8.493712	8.178057	8.053838	8.600431	8.373345	8.416569	8.461484	8.379143	8.658416	8.376553	7.535645	7.898561	7.667928	8.437122	8.686822	8.169023	8.105231	8.509856	7.980406	8.348839	8.674323	7.932383
g172	7.324318	7.805020	7.417600	8.172335	7.906011	7.920702	7.962016	8.234139	7.922939	7.807227	7.678490	8.237135	8.172646	7.771023	8.142029	7.548814	8.358439	7.861426	7.476381	7.996095	8.006023	7.789731	7.997103	7.960301	8.163649	7.785701	7.051639	7.749556	7.823837	7.476199	8.142855	8.137593	7.294782	7.723157	8.121474	8.203667	7.509800	7.712886	7.213732	7.552511	7.778196	8.085348	7.657690	7.870076	8.061696	8.294302	7.631894	7.756214	8.011208
g173	8.427299	8.198672	7.701292	7.820573	7.854642	8.237119	7.803827	8.155693	7.976941	7.558625	7.921870	7.947834	8.037281	8.158310	8.011811	7.761934	7.530769	7.616096	8.198844	7.327914	8.305951	8.141661	8.180750	8.217130	7.728453	7.675963	7.662136	8.104280	8.127329	8.369128	8.057107	8.336884	7.939735	8.160693	8.122985	7.669839	7.824313	8.162022	7.921839	8.362016	8.435742	7.638898	7.690536	8.179129	8.010489	7.698844	8.121912	7.477710	7.774492
g174	5.914660	5.778161	5.494267	5.850388	5.743713	5.610271	5.564528	5.686545	5.791476	5.682880	5.758100	5.413917	6.090198	5.340230	5.528213	5.622873	5.652834	5.867875	5.730466	5.889191	5.621961	5.369188	5.061204	5.915125	5.542980	5.685615	5.678463	5.820895	5.874681	5.465547	6.455507	5.313997	5.869197	5.314096	5.523089	5.543219	5.182859	5.734944	5.894374	6.156544	5.486681	5.573351	5.577582	5.386012	5.601612	5.928894	5.804905	6.064654	5.774745
g175	7.888489	7.922251	8.071557	7.606163	7.972825	7.534041	8.062612	7.895988	6.883173	8.333197	7.417829	7.779156	7.776577	7.665359	7.994866	7.838511	7.170338	7.315014	7.134337	7.599818	7.899346	7.788579	7.258860	7.550018	6.720046	7.386068	7.838062	7.794575	7.640114	7.312599	7.262708	7.846174	8.159179	7.509153	7.733718	7.762305	7.613254	7.236362	8.186733	7.630652	7.169724	7.739765	7.476596	7.946748	7.999813	6.794851	6.204028	7.722195	7.586018
g176	7.746779	7.368691	7.541592	7.938873	7.629539	7.390836	7.381564	7.616561	7.638245	7.656092	7.795366	7.033765	7.568862	7.463450	7.444654	6.973425	7.579471	7.920682	7.505042	7.206643	7.687065	7.568420	7.603860	7.603576	7.606083	7.706897	7.496098	7.696026	7.397205	7.560297	7.651155	7.632913	7.491305	7.595721	7.206256	7.350796	7.580940	7.780681	7.609921	7.802919	7.697616	7.787266	7.976491	7.753858	7.581586	7.862181	7.834563	7.407111	7.191218
g177	8.540640	8.014044	8.477359	8.054695	8.822660	8.145955	8.259705	8.095653	8.334347	7.444939	7.812776	8.205239	8.029727	8.082293	7.993212	8.288912	8.542171	7.320127	8.388355	8.000422	8.423237	6.870795	7.959000	8.438425	8.338018	8.468233	8.105097	8.294158	8.129061	8.596767	8.417818	7.903349	8.472717	8.150524	7.847073	8.346192	7.378673	8.272540	8.210615	8.630217	8.753044	7.771382	8.233694	8.310531	8.147451	8.368963	8.262604	8.107498	8.417659
g178	7.671662	7.064543	6.769408	7.406924	7.407783	7.152238	6.878391	7.336648	7.655094	7.419584	7.265031	7.404714	7.125039	6.782514	7.828491	7.144899	7.766717	7.423290	7.031591	7.409862	7.579836	7.107678	7.452725	7.142626	7.154904	7.599244	7.390340	7.383303	6.871962	7.018924	7.231218	7.557538	6.584932	7.525094	7.197353	7.395203	7.507541	7.798762	7.542208	7.592321	7.812100	7.007350	7.145797	7.321597	7.597202	7.823420	7.201263	7.222379	7.460217
g179	7.954195	7.919500	7.878277	7.897263	7.846459	8.154473	7.469427	7.865874	7.615313	7.506077	7.218163	7.806552	7.787147	8.125509	7.690425	7.536922	7.554635	7.041849	7.627269	7.528372	7.902625	7.843553	7.591168	7.628279	7.661623	7.338433	7.898735	7.359271	7.761929	8.016866	7.408633	7.453889	7.838714	8.081023	8.162668	7.275138	7.529532	7.893664	7.905146	7.533749	7.547577	7.362527	7.648566	7.715512	8.149604	8.036362	7.541590	7.292360	7.928464
g180	7.652816	7.473379	7.488427	7.854244	8.104202	7.604760	7.904536	7.742608	7.495119	8.029640	7.464758	8.184284	7.435503	7.492608	8.123945	7.662914	7.907037	8.251756	7.696741	7.441379	7.787682	7.909409	7.134167	8.148827	7.854073	7.853626	7.903242	7.340495	7.902304	7.845850	7.788031	8.085774	7.719488	7.810747	7.298638	7.469088	7.980436	7.940481	7.615751	7.656309	7.370811	7.475030	7.467154	7.892281	7.865725	8.073522	7.580315	7.744947	7.535608
g181	7.906372	7.804679	6.984203	7.368973	8.015524	7.642449	7.642628	7.941954	7.577361	7.835967	7.900841	8.093490	7.417325	7.970251	7.737981	7.701332	8.093434	8.107590	7.915491	7.776128	7.408445	8.200563	7.707728	6.929030	7.531237	7.931146	8.279527	7.751711	8.051399	7.807100	7.819675	7.882520	8.255387	7.483217	7.679410	7.788449	7.988293	7.925255	8.181725	7.800513	8.087766	8.006500	7.527430	7.603609	7.633038	7.909526	8.233439	7.538608	7.501712
g182	7.161854	7.204701	6.808861	7.084525	6.814694	7.207639	7.336238	6.473074	7.214755	7.176712	7.407662	7.181884	7.064571	7.647002	7.342455	7.561606	6.851775	7.483445	7.589980	7.222010	7.215982	7.327993	6.885939	7.131965	7.457352	6.971375	7.279033	6.880757	6.869963	7.198531	6.747198	7.782548	7.231721	7.014370	6.435770	7.177443	6.656849	7.662109	6.848398	7.106287	7.186811	7.082222	6.950539	6.979474	7.080486	7.156637	7.392693	7.510714	7.271691
g183	7.398231	7.394262	7.201702	7.042002	6.926415	7.238886	7.252108	7.112467	6.806661	7.138403	7.235689	6.910418	7.464514	7.315294	7.573998	6.915218	7.848876	7.314564	6.620628	7.198551	7.447501	7.080800	7.294333	7.535324	7.356664	7.591139	6.828355	7.088769	7.195062	7.117150	7.028678	6.893906	7.186513	7.397812	7.661344	7.142837	7.044942	7.457452	7.521150	7.148685	7.473123	7.363583	7.608423	6.823796	7.362422	6.835346	7.531926	7.772692	7.169099
g184	8.326243	8.603768	8.306944	8.403865	8.406828	8.527876	8.661850	8.261084	8.026319	8.065025	8.564425	8.153092	7.790196	8.255135	8.328539	7.993287	8.418375	7.622540	8.640672	8.589477	8.503058	8.344910	7.890031	8.008905	8.643683	8.291509	8.128971	8.244582	7.558221	8.025355	8.033362	8.501652	7.495708	7.807411	8.037211	8.431144	8.273730	7.669807	8.239205	8.987711	7.917760	8.596714	8.750616	8.453703	8.610627	7.873794	8.672220	8.391664	7.902673
g185	7.459645	7.986045	7.989337	7.525866	8.349369	7.679651	8.382062	7.690221	8.047955	7.373799	7.892057	7.591807	7.988189	7.884691	7.773091	8.137183	8.351980	8.063536	7.451220	8.368495	7.773864	8.170144	8.277023	8.248548	7.953474	8.108742	8.110610	7.594899	8.202611	7.743225	8.273918	7.049247	8.064683	8.112935	8.130434	7.358467	7.717099	8.197078	7.679741	7.968256	7.716052	8.073995	7.601469	7.686294	8.090437	7.268459	8.213770	8.193797	8.226795
g186	8.023778	7.470382	7.859503	8.197696	8.000051	8.323572	8.059610	7.989339	7.345983	7.755545	8.223988	7.949283	8.282103	8.333894	7.498791	7.445930	8.054472	7.765766	8.347514	7.998539	7.718880	8.146907	7.722940	7.836470	7.968262	8.057075	8.123799	7.978930	7.942539	8.308655	8.177270	8.094085	7.128221	7.961390	7.994106	7.699315	7.998858	7.880038	7.359405	8.313114	8.044761	7.701745	8.197237	7.963512	8.251615	8.224906	7.989649	8.234479	7.129678
g187	8.065069	7.221737	7.610674	8.027342	7.453385	8.003453	7.760112	7.939043	8.083397	8.411743	7.711739	8.488654	8.011490	8.157043	7.713309	7.920637	8.074024	7.842684	8.024679	7.454542	8.019915	7.751581	8.251525	7.478425	8.043780	8.017000	8.207293	7.691940	8.147735	7.731010	7.884001	8.003570	8.344148	8.100301	8.305685	7.264822	7.669117	7.548532	8.079880	8.259244	8.260554	6.530202	7.789182	7.205824	7.430993	8.389972	7.892936	7.940470	8.125679
g188	7.103948	6.653728	6.422293	6.838057	7.040516	6.764268	6.573518	6.283062	6.154079	6.064305	6.994496	6.735610	6.521727	7.140983	7.155955	6.905857	6.977527	6.763497	6.588045	6.552109	6.882978	6.581036	6.850141	7.099241	6.759704	6.133658	6.930333	7.025517	7.160656	5.918658	7.045972	6.596431	6.519809	6.460415	6.567616	6.911462	7.016792	6.819048	6.428159	7.156286	6.497376	6.827866	5.926501	6.206226	6.065819	6.675460	6.542513	7.115677	6.647019
g189	7.830182	7.659649	7.841196	7.395741	7.935011	7.850063	7.707665	7.380681	7.934814	7.578539	7.405356	7.697396	7.999063	7.585059	7.332838	7.559400	7.105542	7.645896	7.908487	7.587484	7.395000	7.767564	6.944911	7.809867	7.268227	6.956608	7.469932	7.225407	7.171583	7.149968	7.038832	7.609456	7.589985	7.249935	7.929496	7.498255	7.421351	6.909145	7.760380	7.494867	7.181804	7.633703	7.998095	7.191762	7.863963	7.649575	7.261737	8.110643	7.612785
g190	7.298918	7.405816	7.875899	7.840303	7.507382	7.504758	7.590455	6.641345	7.699804	7.564410	7.766246	7.638558	7.727947	7.696573	7.798967	7.729493	7.267729	6.819001	7.507324	7.104170	7.379659	7.987717	7.250099	7.541611	7.407646	7.060090	7.336584	7.361148	7.619940	7.252075	7.392622	7.491209	7.351120	7.477032	7.566940	7.439052	7.310994	6.965820	7.771792	8.047346	7.776663	7.646539	7.855054	7.157683	7.524277	7.406246	7.727733	7.452566	7.803997
g191	8.251949	7.317490	7.374172	8.557500	7.824100	8.045229	8.219004	7.848707	8.097843	7.978994	8.217460	7.691048	8.423541	7.704741	7.844849	8.476455	7.849253	8.434245	7.676593	8.052419	8.206439	7.488932	7.894458	7.566692	8.320909	8.207356	8.420824	8.148030	8.115578	7.301868	8.047112	8.231592	7.896452	7.780876	8.325769	8.381846	7.704391	7.609658	8.101542	7.907477	7.936439	8.380738	8.150689	7.623499	8.164473	8.157739	7.723350	7.622116	8.287352
g192	8.258178	8.112420	7.599604	6.965239	7.805442	7.840996	7.766336	8.078196	7.460131	8.383321	8.206188	8.054443	8.155497	8.335540	7.932746	7.639586	7.735292	7.878490	8.011915	7.808939	8.009201	7.491039	7.610444	7.973703	8.111660	8.287230	8.230085	8.231808	7.996739	7.454306	8.133290	7.863389	8.230180	8.308045	7.992881	7.681474	7.807833	7.718366	8.173367	7.933475	8.096991	8.474721	8.014859	8.030215	7.874290	7.980176	7.869368	7.901894	7.161871
g193	7.328684	6.930855	6.820796	7.488201	7.212175	7.406522	7.036073	7.406982	7.221943	7.540549	7.467089	7.484314	7.043797	7.109193	7.331544	7.939653	6.940682	7.775544	7.425120	7.251136	7.234672	7.255687	7.071530	7.483480	7.277510	6.748243	7.226577	7.483160	6.836760	7.161841	7.265775	6.785329	6.936063	7.088502	7.694358	7.155179	7.080187	7.630685	6.933109	7.085588	7.500280	7.126804	7.281772	7.483383	7.553985	7.702148	7.600597	7.475448	7.204947
g194	6.141385	6.507347	6.776750	6.691980	7.214603	7.202319	6.601558	6.628477	6.284843	6.946905	7.276479	7.450717	6.704948	7.353514	6.668315	6.227923	7.068777	5.626665	6.993543	6.468910	6.890085	7.033335	6.640315	7.332963	6.793601	6.993315	6.940451	7.274862	7.167734	7.580958	7.118219	7.366473	7.429742	7.001022	6.681893	7.429569	6.691660	6.442369	7.010629	6.697159	7.038365	7.014136	7.181102	7.077613	6.583351	6.644948	7.234614	6.422633	7.025777
g195	8.083614	8.269826	7.990464	7.637746	7.277082	7.357698	8.088586	8.495385	8.099604	8.018772	8.199131	7.821187	8.356612	7.184890	8.361980	8.564735	8.110843	8.155282	7.805390	8.336893	8.150356	7.936102	7.716608	7.926366	8.014362	8.283846	7.810545	8.073155	8.517812	8.409053	8.163489	8.076984	7.833963	7.438648	8.390167	7.841093	7.657763	8.094842	8.222678	8.136739	7.935460	8.354795	7.917332	7.946056	7.199648	8.080363	7.992950	8.176987	7.672015
g196	7.499381	6.810470	7.184003	7.152435	7.092433	7.036276	7.530874	7.487634	7.229148	7.609654	7.210719	6.987330	7.543491	7.174170	6.808684	7.398954	7.620610	7.574130	7.290361	6.846604	7.136498	6.680138	7.257355	7.227948	7.043497	7.815163	7.201198	7.229444	6.948290	7.185268	7.566469	7.241086	7.222283	7.485410	6.688238	6.138520	6.753996	7.114734	7.534081	7.559196	7.761761	7.307367	7.500349	7.098066	7.320013	7.742419	7.145373	7.393469	7.274024
g197	7.532868	7.622552	7.378011	7.794737	7.733474	7.810415	7.521257	7.500093	7.244264	7.384177	7.024188	7.809990	7.760503	7.620917	7.305696	7.474256	7.906996	7.998979	7.838331	7.627578	7.342591	7.615876	6.839199	7.504970	6.649611	7.610420	7.713210	7.441769	6.980157	7.501339	7.899546	7.845017	7.707789	7.594355	7.682048	7.088541	7.651104	7.593038	7.740041	7.842163	7.818197	7.247292	7.246922	7.355642	7.730243	7.620215	7.040582	7.404551	7.752874
g198	7.313036	7.633277	7.478240	7.237705	7.863145	7.024306	6.734227	7.205580	7.042553	7.678143	7.520465	7.196521	7.667856	7.457594	7.129478	7.321035	7.752882	7.251380	6.684503	7.531047	7.428400	7.213427	7.728552	6.526779	7.456855	7.171612	7.338292	7.108778	7.011717	7.507337	7.352163	7.373475	7.610404	7.407237	7.377179	7.466895	7.481579	7.171957	7.293373	7.372643	7.527146	7.116852	6.515747	7.400465	7.351352	7.170614	6.870712	7.675525	7.519335
g199	7.976547	7.869188	7.962228	8.386115	8.126678	7.749261	7.927972	7.790948	8.000704	7.827215	8.083412	7.903038	8.055901	8.167350	7.795050	7.867896	7.669892	7.371130	7.454737	8.343039	6.967610	7.804575	7.834483	7.623123	7.704490	8.204960	8.132516	8.100012	8.078823	8.276655	8.110135	7.663632	8.254810	7.866153	8.254341	8.128274	8.010592	8.277328	7.480178	8.027582	7.541137	7.605977	7.974769	7.553217	8.374498	7.963367	8.061843	7.765119	7.949916
g200	8.068839	7.577528	7.482317	7.794511	7.488972	7.500743	7.161355	7.039014	7.556202	7.533895	7.540532	7.798676	7.855343	7.485286	7.594852	7.638556	7.327893	7.709787	6.808866	7.058604	7.693169	7.711580	7.109671	7.677878	8.137064	7.468902	7.858829	7.071821	7.147977	7.165283	7.542139	7.705610	7.560368	7.421427	8.006157	7.502326	7.790368	7.406371	7.410103	8.074341	7.335976	7.092365	7.835747	7.863079	8.109406	7.420152	7.439623	7.842318	8.050271
g201	7.320212	7.282803	6.860218	7.534695	7.894762	7.760515	7.531030	7.482583	7.187752	7.623087	7.822001	7.711218	7.303113	7.582412	7.538807	7.217035	7.903193	6.731305	7.450158	7.917222	7.775262	7.286778	8.053978	6.877598	7.320331	7.793771	7.228611	7.787090	7.932507	8.014891	7.442739	7.720160	7.946536	7.419126	7.157804	7.711743	7.906879	7.259582	7.600827	7.510861	7.633353	7.615484	7.593681	7.391765	7.125628	6.559356	7.548330	8.002132	7.906613
g202	5.545955	4.607151	6.931230	5.868492	6.759973	6.193796	6.563129	6.193840	6.010864	6.077713	6.470872	6.489336	6.077075	6.621228	6.237488	6.650974	6.301821	6.115784	6.031690	5.690259	6.523921	5.978246	6.369889	5.684699	5.858122	6.808798	6.886360	6.181189	6.227905	6.138987	5.433099	6.277994	6.727970	6.199667	6.239350	5.935696	6.185249	5.748862	5.753043	5.661743	5.670483	6.342589	5.749499	6.454932	6.615465	6.156799	5.640465	6.278082	6.202996
g203	6.400588	6.725733	6.217603	7.169187	6.603788	6.477583	6.708300	6.567056	6.169148	6.300492	6.688126	6.351911	6.781609	7.206345	7.356749	6.758101	7.235619	6.758596	6.608522	6.844276	6.590649	6.400479	7.105932	6.926013	6.491133	6.376463	6.696516	5.972389	6.594755	6.726047	6.861805	7.136662	6.983200	6.801078	6.952904	6.601779	7.158921	7.009813	6.966779	7.026977	6.716228	6.699523	6.792125	6.386684	6.599684	6.440172	6.319891	7.088697	6.911221
g204	8.027102	7.361048	7.391721	7.879594	7.465025	7.369387	7.619163	7.607202	7.719707	7.574123	7.422962	7.083025	7.113942	7.622022	7.650920	7.225969	7.004320	7.800378	7.430964	7.574606	7.496914	7.553973	7.349004	7.511565	7.975221	7.476126	6.734428	7.812855	6.827917	7.619069	7.696847	7.832600	7.313736	7.781844	7.700207	7.525138	7.297252	8.027257	7.646393	7.996686	7.941507	7.490411	7.953536	7.302038	6.926032	7.686948	7.248025	7.147326	7.712513
g205	6.946155	7.159789	7.338159	7.740237	7.788462	7.028367	7.715919	7.043847	7.146993	7.384866	7.335918	7.549045	7.516339	7.764557	7.226855	7.953290	7.536857	7.617318	7.420392	7.068542	7.496724	6.881472	7.243063	7.314910	7.582331	8.237720	7.546500	7.487746	7.732035	7.310445	7.563920	7.081564	7.592625	7.630179	7.330040	7.304193	7.349283	7.122326	7.641869	7.279599	7.355537	7.707153	7.264260	7.617469	7.973322	7.053136	6.741871	7.475904	6.829204
g206	6.248891	4.586111	6.625682	5.452359	6.672332	6.199313	6.377941	5.677295	6.003276	5.499596	6.206782	6.123431	6.123749	6.419763	5.850415	6.748245	6.328523	5.535392	6.040450	5.927758	6.335938	5.862383	6.105011	5.625852	5.819132	6.205560	6.430790	5.833633	6.358071	6.515987	6.428107	5.692790	6.694690	6.854884	6.245933	6.506402	6.128130	5.673352	6.799608	6.077057	6.218803	7.057158	6.318263	6.253691	5.180972	5.868360	6.185441	6.178927	6.438052
g207	7.088938	7.009074	6.896087	7.233759	6.690784	7.164592	7.354357	7.071970	7.082267	6.958258	7.239404	7.231715	6.473605	7.214760	7.048616	6.345613	7.027467	6.209575	6.894706	6.718516	6.384639	7.131049	7.325745	7.015899	7.201480	6.925052	7.224505	6.753614	6.992143	6.714061	6.837585	7.016170	6.697682	7.474179	7.150006	7.058478	7.236828	7.253155	6.626048	7.198721	6.763072	6.879836	7.016028	7.319060	6.839128	7.135531	6.945676	6.768759	7.022577
g208	7.014916	7.562830	6.963938	7.259993	7.294479	7.541154	7.427798	7.149810	6.698564	6.822571	7.061113	6.860426	7.313966	6.602291	6.751062	7.014757	7.365703	5.809355	7.467124	7.336252	7.378833	6.939739	6.519117	6.673300	6.838543	6.017225	6.992339	7.123395	7.265289	7.239319	6.249038	6.097918	6.999323	7.091190	7.481122	7.031984	7.250757	7.040459	6.570433	6.391628	7.373365	6.726802	7.228395	7.108769	6.795655	6.911574	6.780324	7.061616	7.005340
g209	7.685836	8.210493	7.517027	8.249732	7.989649	7.849929	8.161982	7.936838	7.187751	7.645607	8.291592	8.484500	7.888071	8.374551	8.236728	8.193975	8.054724	7.597587	8.052442	8.239745	8.661874	7.395193	7.748496	7.959282	7.719948	8.238089	8.469255	8.194631	8.331965	7.604829	8.218276	8.032828	7.991192	7.485730	7.561621	7.534312	8.019703	7.508935	7.429268	7.604878	6.994332	8.365900	8.198002	8.377055	8.495443	7.277857	8.075858	8.395569	8.013353
g210	5.019554	4.513563	5.995878	4.929213	6.333964	5.839643	5.303926	5.537006	4.576490	5.649023	5.790730	6.252587	5.230233	5.934332	5.907774	6.127717	5.750862	5.488708	5.966524	5.050170	6.029063	4.968220	5.619627	5.214784	5.711491	5.987128	5.958113	6.185358	5.885310	5.501546	5.435322	5.798273	5.805349	6.421199	5.269874	5.900681	5.763639	4.667341	5.677738	5.924970	6.118981	5.492432	4.729262	5.504560	5.502524	5.319732	5.146087	5.296948	5.313056
g211	7.392942	7.277263	6.341442	7.220734	7.271670	6.680722	7.310913	7.253293	7.328614	6.754903	7.338391	7.516613	6.661433	6.923000	7.308297	7.235488	7.632980	7.174858	7.570368	7.416810	7.572362	6.312317	7.274805	7.618138	7.045604	6.215967	6.953810	6.992048	7.229793	7.147266	7.299526	7.004800	7.518623	6.977719	6.873303	7.015928	7.279269	6.660867	7.482054	7.386470	6.924766	6.786269	6.849373	6.653076	7.231344	6.980906	7.405409	7.015531	7.599161
g212	7.599752	7.917970	7.163001	7.969338	7.225651	6.811801	7.880450	7.601564	7.364171	7.669244	7.381455	6.759483	7.099009	7.455214	6.879175	7.075508	7.285325	7.340551	7.631038	6.870178	7.831259	7.635219	7.177859	7.096909	7.687590	7.115201	7.208448	6.872680	7.100064	7.423456	7.390717	7.461254	7.302840	8.047074	7.328445	7.496856	7.666166	7.610694	6.958653	7.418013	7.417766	6.883557	7.672202	7.495978	7.587394	7.593365	7.208937	6.766660	7.439371
g213	7.022996	7.515625	7.870625	7.437601	7.731568	7.678522	7.965269	7.528047	7.295230	6.911471	6.593480	7.733467	7.396295	7.361101	8.002166	7.957333	7.627731	7.249881	7.538590	7.885495	7.822347	7.241423	7.167086	7.374473	7.455200	7.284804	7.986982	7.074064	7.849909	6.796132	7.452219	7.118437	7.435715	7.868256	7.026178	7.426616	7.477069	7.388482	7.729398	6.702449	7.152202	7.182285	7.400263	7.364020	7.351831	7.245877	7.257347	7.567563	7.275917
g214	5.005676	3.789112	5.743007	5.453785	5.968911	4.802050	5.515006	5.395133	5.189299	5.754865	6.137774	5.708626	6.122325	5.587265	5.341412	5.918341	5.301327	5.388096	5.956001	5.669874	5.930978	4.562621	5.089407	4.689206	5.194417	6.054500	5.852935	5.904620	5.683979	5.246295	5.277475	5.246720	5.770884	6.233025	5.711184	5.948716	5.452857	4.562075	5.973262	5.581762	5.652680	5.885363	5.143776	5.932529	5.662703	5.452644	6.087269	5.643730	5.720708
g215	7.413615	7.245416	6.950775	6.986320	7.404375	7.216140	7.159684	6.877352	7.478852	7.229851	7.282236	7.557408	6.908004	7.307172	6.921082	7.404478	7.163779	6.985069	7.336291	7.188836	7.500146	7.423239	7.499093	7.230400	7.291121	7.282230	7.209849	6.931943	7.150853	7.544129	7.402345	7.616229	7.324027	6.383604	6.713437	7.628754	7.098165	7.439415	6.904558	7.249674	7.563123	6.886323	7.061153	7.596164	7.820150	7.070543	7.351219	7.297302	7.088703
g216	7.766420	7.166816	7.290966	7.432322	7.538281	7.450402	7.711842	7.323148	7.670139	7.500957	7.464562	7.282032	7.521034	7.659340	7.192863	7.568629	7.098832	6.388534	7.279947	7.438590	7.180322	7.358785	7.706918	7.613480	7.208359	7.517796	7.311283	4.697349	6.974333	7.346770	7.152351	7.679420	7.324633	7.282568	7.614744	6.864820	7.201728	7.417643	7.230671	6.388912	7.563000	7.615114	6.806944	7.280516	6.941119	7.688485	7.545886	7.083618	8.014904
g217	7.339627	6.874462	7.163792	7.296819	7.448619	7.685575	7.492887	6.200713	7.380065	7.201984	8.020079	7.427972	7.376946	7.090705	7.447370	7.751640	7.259571	7.281009	7.332245	7.515255	7.837617	7.459321	7.981872	7.334528	7.163948	8.021830	7.437189	6.674615	7.572335	7.476727	7.283522	6.817742	7.581004	7.702893	7.263583	7.439286	7.193668	7.393663	8.264438	6.955183	7.272564	7.612969	7.709916	7.272972	7.325962	7.535994	7.639851	7.769771	7.372717
g218	6.229797	3.929419	6.030563	5.679897	6.558378	5.585469	5.731464	5.838100	6.027653	6.125247	6.033171	6.196962	5.937912	6.334601	6.226602	6.812752	6.739790	5.692718	6.882343	5.879181	6.438749	5.562539	6.107954	4.575900	5.913039	5.907753	6.159514	5.975328	5.893454	6.068496	6.167551	5.639462	6.475033	6.387684	6.132772	6.091858	6.014331	5.414764	5.592504	5.615959	6.324979	6.548225	5.720967	5.917142	6.646941	5.217676	6.195290	6.206010	6.534625
g219	6.610650	6.723077	6.796425	6.800862	6.953123	6.685429	6.625349	6.503062	7.002014	6.395169	7.063469	7.027722	6.697855	7.209730	6.417008	7.181586	7.074729	7.094177	7.332493	6.439975	6.431027	5.856726	7.103754	7.069014	6.781279	7.169662	6.657839	6.462378	6.676928	6.848525	6.796419	6.347761	6.944287	7.619476	7.077052	7.027945	6.882701	6.394137	6.379127	7.075936	6.855594	6.721429	6.801904	7.371615	6.977718	6.532571	6.692160	6.927392	7.020197
g220	6.995463	6.626828	6.636147	6.508247	6.284330	6.510258	6.433066	6.842898	6.824765	6.491824	6.780432	6.633683	7.092839	6.517704	7.232068	6.796754	6.667582	6.993783	6.486856	6.679693	6.582253	6.190138	6.386206	6.237733	6.563491	6.615891	6.547663	6.467743	6.135900	6.903854	6.539690	6.355880	6.298515	6.431484	6.163542	6.653768	6.926283	6.557192	6.487287	6.438759	6.545179	6.734562	6.633009	6.686168	6.761760	7.096325	7.034577	6.530372	6.742019
g221	7.007703	7.053526	7.433994	7.144178	7.535280	7.126953	7.434185	6.918745	7.171391	6.905091	7.311933	6.812313	7.157956	7.236770	7.498207	7.254529	7.528794	7.083929	6.697403	7.341113	7.275917	6.871965	6.894101	6.792494	7.155189	7.273889	7.466454	6.553861	7.605820	7.175937	7.235781	7.186370	7.284865	7.346294	6.680807	7.074141	7.277471	6.473191	7.293294	7.399804	7.072712	7.263020	6.951273	7.286592	7.363234	6.620528	7.592143	7.200634	7.512881
g222	5.766523	3.850051	6.228115	5.323307	5.933642	5.261903	5.013800	4.849581	5.122682	5.584385	5.642634	6.145938	6.180520	6.448734	5.735776	6.089057	5.925712	5.432158	5.857081	5.466974	5.604768	5.324824	5.787220	5.281305	5.933973	5.576438	6.305914	5.598878	5.140457	5.697593	5.625662	5.178350	6.103009	6.346551	5.282245	6.118027	5.930704	5.415635	5.879369	5.449571	6.013624	5.661192	4.660731	5.960785	5.706155	5.417249	5.973592	5.462425	5.721057
g223	7.448374	7.663466	7.191323	6.865281	6.943368	7.035022	6.673650	7.416999	7.738163	7.670432	7.632988	7.635103	7.828721	7.652637	7.836109	7.259752	7.206763	7.771208	7.531675	7.052893	7.490865	6.804542	7.649192	7.463124	7.812031	7.775470	7.296681	7.226679	7.506174	7.791997	7.009497	7.277739	7.329120	7.142629	7.418605	7.749607	7.964415	7.493445	7.228026	7.528204	7.157220	7.515363	7.215115	7.619757	7.530744	7.043464	6.979582	7.302599	7.457058
g224	7.556603	7.225889	6.477411	7.338870	7.106394	7.379849	7.177182	7.188917	7.191543	7.215713	6.852651	7.241443	7.183780	6.818031	7.498489	7.720735	6.454343	7.468644	7.408244	6.668496	7.187692	7.159851	7.218353	7.423429	7.116600	7.466616	7.067031	7.489419	7.359981	7.590887	6.939853	7.440318	7.313925	6.558667	6.802105	7.193891	7.600383	6.994237	7.305692	6.789474	7.378034	7.704654	7.471827	7.744381	7.194754	7.270480	7.349553	6.213470	7.118825
g225	6.507140	6.278836	6.596793	6.599661	6.440184	6.511800	6.133193	6.863563	6.664552	6.083953	6.472812	6.798149	6.650978	6.744155	6.503742	6.946388	6.306222	6.667090	6.110907	6.269168	7.314173	6.066132	6.195589	6.306336	6.285611	6.284230	5.916261	6.416175	7.144936	6.870072	6.914942	6.467657	6.481549	6.789568	6.262495	6.182182	6.749848	6.288720	5.580273	6.331586	6.638078	7.005417	6.467780	6.517561	6.365939	6.074035	7.057637	6.974093	6.960123
g226	5.781400	3.849851	6.154600	5.340712	6.113462	5.539111	5.565819	5.626610	5.666096	5.754156	6.015152	5.953151	6.012986	6.178078	5.771995	6.141931	5.794947	5.715950	6.299028	5.716598	5.962472	4.730696	5.104749	5.506096	5.496456	5.886800	5.919956	5.740902	5.598399	6.160612	5.671763	5.624605	6.511127	6.848337	5.676097	5.634994	5.829505	5.240728	6.335430	5.674129	5.397563	6.062680	5.673671	6.022727	4.896311	5.597987	5.692487	5.866489	5.636606
g227	7.057494	7.066592	7.073736	7.282944	6.914061	7.019280	7.415544	6.836309	7.026909	7.336862	7.061735	7.240347	7.016724	7.193399	7.377803	7.091519	7.330591	6.824733	6.998523	6.916648	6.972463	7.074881	7.240237	7.195231	7.006173	7.127677	6.971010	6.548564	6.737129	6.964746	7.045170	7.349056	6.367605	6.833800	7.086454	7.174279	7.179008	6.984313	7.139435	7.073568	7.280330	7.146071	7.267861	7.059569	6.987665	6.511693	7.187339	7.245081	6.605680
g228	7.363199	7.644540	8.019905	7.740311	7.576777	7.567283	7.610221	7.801697	7.516288	7.316297	7.480231	7.296442	7.488850	7.840508	7.618651	7.573081	7.762015	7.313981	7.426118	7.485755	7.542866	7.207717	7.588081	7.533642	7.575464	7.402823	7.091398	7.591618	7.810029	7.412917	7.402806	7.459323	6.819440	7.359989	7.636751	7.101308	7.671911	6.752766	7.551213	7.921723	7.512934	7.742956	7.957616	6.651805	8.081594	6.850723	7.327820	7.606384	7.778131
g229	7.053448	7.692279	7.500809	7.991074	7.954809	7.291531	7.816233	6.385929	7.388684	7.145375	7.214392	7.171534	6.490294	7.445802	7.444964	7.794939	7.685440	6.910721	7.766159	7.810497	7.588339	7.202487	7.263495	6.680301	7.389590	7.353444	7.391714	7.018022	8.201474	7.175068	7.528138	7.280409	7.466340	7.861055	6.941140	7.621323	7.073974	7.314505	7.356093	6.979717	7.085198	7.820586	7.297912	7.165626	7.172957	7.240194	7.276199	7.695810	7.740782
g230	5.230699	4.535134	6.503347	5.390001	6.208030	5.512806	5.725219	4.731106	6.113227	6.285632	6.263051	6.119431	6.022299	6.069203	5.746716	5.904773	5.751523	5.625780	6.065539	5.736614	6.411840	5.347749	6.030178	5.157433	5.584349	5.707774	6.053736	5.501575	5.765015	5.495854	5.436678	5.608153	6.164443	5.813374	5.890966	5.706684	6.343777	3.928238	5.970855	5.868656	5.521750	5.620986	5.584034	6.233152	6.221142	5.153041	5.777570	5.834968	5.876899
g231	6.594957	6.713002	6.316409	6.609274	6.325695	7.006677	6.472749	6.496699	6.663267	7.049627	6.664035	6.920274	6.764381	6.323248	6.841862	6.461912	5.950221	6.517223	6.487311	6.729502	6.739933	6.799622	6.787487	7.177182	6.654358	6.837675	5.938512	6.351260	6.963077	6.462796	6.436757	5.687715	6.458429	6.027777	6.673952	6.452553	6.505174	7.061514	6.931342	6.403931	7.050719	6.589222	7.086603	6.695071	6.851951	6.987372	6.028609	6.714349	6.046509
g232	7.184214	6.978869	7.510947	7.378091	7.134325	7.595914	7.699929	7.017547	7.195130	6.849344	7.253708	7.237298	7.483515	7.343547	7.594542	7.748524	7.223802	7.120126	7.433558	7.273356	7.225463	7.211218	7.330694	7.691778	7.710227	7.595965	7.488763	7.184280	7.868750	7.183003	7.211105	7.559373	7.940984	7.701044	6.929687	7.697885	7.385509	6.970425	7.434442	7.440903	7.619920	7.312082	7.812363	7.243564	7.943062	7.148160	7.461672	7.290219	7.579643
g233	7.713811	7.529981	8.133790	8.076281	8.110903	7.799851	6.780779	7.837052	7.527525	7.482197	7.912176	7.570389	7.191100	8.161247	7.850503	7.611831	8.138874	7.091154	7.991775	7.945284	8.233735	7.885167	7.590224	6.411657	7.597338	8.117803	8.095524	7.404865	6.853781	7.697359	7.680930	7.187275	7.317860	7.923303	7.407306	7.324595	7.100544	7.340159	7.828612	7.304340	8.069639	7.595138	7.976038	7.433950	8.276981	7.767753	7.069816	8.110764	8.050797
g234	5.950321	4.566513	6.197713	5.516873	6.001317	5.429801	5.148566	4.854554	5.049550	6.003920	5.851684	5.990097	6.070422	6.444318	5.782450	6.143698	5.832357	5.259800	5.256061	5.906850	6.042259	5.100636	5.757311	5.008746	5.256426	6.048087	5.727978	5.981991	6.311868	5.745486	5.584851	5.859392	5.375911	6.420433	5.558596	5.925073	5.993551	5.366343	5.854627	5.328617	5.817437	5.659521	5.608123	5.412105	5.984546	4.792277	6.278744	5.704515	5.845737
g235	7.243213	7.563488	7.530667	7.477061	7.430711	6.968109	6.594348	7.363339	7.186127	7.483564	7.476748	6.994601	6.972381	7.285102	7.328296	7.780716	7.426327	7.054829	7.882937	7.052032	7.044858	7.272645	7.037456	7.610769	7.377113	7.672034	7.314821	7.338050	7.361507	7.088968	7.042842	7.472322	7.495424	7.056785	7.118398	7.190441	7.056994	6.731588	7.441128	7.143247	7.191725	7.452952	7.259672	7.261816	7.489263	7.335083	7.333402	7.359286	7.292795
g236	7.597398	7.055004	6.941288	6.924177	6.683090	6.885253	7.311623	6.880203	7.073369	7.148826	7.134767	6.268100	7.187786	6.730945	7.832016	7.100223	6.933969	7.243418	6.657864	6.420639	7.121694	7.064343	7.324035	7.191332	7.169315	7.107181	6.723945	6.061280	7.274227	7.604640	6.924888	6.918223	6.919435	7.071096	7.413526	6.941313	6.621306	6.789516	7.530991	7.070625	7.045258	7.017269	6.974987	7.054685	7.267171	6.829847	7.128599	6.939722	7.294182
g237	7.534510	7.848486	8.068234	8.106224	8.047590	7.737161	7.486067	7.644355	7.575799	7.542039	7.673650	7.669233	7.779390	7.624363	7.793455	7.836215	7.002676	7.167425	7.810879	7.682968	7.759768	7.418592	7.581946	7.408907	7.983801	8.064942	7.934148	7.782079	7.480304	8.000786	7.775049	7.901559	7.661809	7.637058	7.144350	7.533208	7.517970	7.715306	8.238314	7.578164	7.476478	8.157972	7.528883	7.471814	7.422514	7.993117	7.447847	7.397548	7.572287
g238	6.172188	4.507247	6.241776	5.932579	6.702765	5.643131	6.331010	5.892711	6.079044	5.486482	6.693999	5.974452	6.827440	6.592895	5.754143	6.851705	6.506498	6.339067	6.258457	6.308897	5.939072	5.968657	5.365272	5.759332	5.497202	6.188872	5.964081	6.711852	6.064981	6.065139	5.786569	6.607923	6.528499	6.838862	6.362805	6.245945	6.573515	5.612840	5.009496	5.998496	6.404045	6.792544	5.556772	5.741728	6.345515	5.748767	6.604376	6.161166	6.105696
g239	6.845110	6.886011	6.850379	6.887307	6.930451	6.842938	6.712630	6.768163	6.689532	6.961870	7.098419	7.129465	6.645100	7.024444	6.992676	7.031055	6.674063	6.453831	7.039232	6.698788	6.768116	6.573376	7.374023	6.987851	7.203440	6.416913	6.901951	7.416257	6.307146	6.977566	6.581053	6.998883	7.169758	7.196364	6.874902	7.247021	6.331653	6.939736	5.727360	6.957208	6.806016	7.015788	6.522395	7.246943	6.840395	6.955216	6.852722	7.328771	6.713915
g240	7.679236	7.594394	6.268054	7.560540	7.336432	7.352606	7.427568	6.988893	7.619389	7.496628	7.453806	7.422256	7.364053	7.189655	6.972077	7.233594	7.133176	6.980328	7.313517	7.132610	7.466034	6.674917	7.232929	7.069158	7.071828	7.647021	6.633386	6.896547	7.012265	7.095376	7.002530	7.176173	7.231354	7.198086	7.544897	7.084978	7.184127	6.848961	7.266351	6.894401	7.533130	7.463166	6.985474	7.033283	6.919551	7.428301	7.171594	7.593929	7.730379
g241	7.876505	7.678853	8.085138	8.147530	7.871634	7.477387	8.214968	7.956917	7.479258	7.468615	7.843980	7.752746	7.732774	8.051092	7.549682	8.156845	8.088908	7.648392	8.517894	7.829974	8.112023	7.135274	8.212764	5.890981	8.051035	8.107615	8.327309	7.864640	7.658397	7.756199	7.422004	7.908059	8.228882	7.818068	7.700171	8.252187	8.284744	7.750745	8.277205	7.573923	7.628357	7.756662	7.540826	7.483287	7.279762	7.540591	8.228041	7.339784	7.719838
g242	5.705608	4.844092	6.161630	6.126961	6.121038	6.067800	5.483320	6.007566	5.763216	6.074621	6.098308	6.063157	6.132672	5.926157	6.124020	6.179274	6.102951	5.216236	6.031243	5.969957	6.199438	5.208104	5.755301	5.094857	4.863375	6.018741	6.079893	6.171347	6.158126	5.823900	5.377456	6.040424	6.231157	6.377610	5.181722	5.960152	6.217894	5.258545	5.694765	5.694542	5.986842	5.980316	5.960197	5.787267	6.364447	5.590348	5.837651	5.370759	5.155192
g243	6.078880	6.816578	7.346305	6.802832	7.154611	6.941130	6.604669	6.575137	6.516493	6.254371	6.922406	7.088023	6.696339	6.750716	6.518137	6.988943	7.095964	6.881865	7.097294	7.167631	6.556859	6.974417	6.866477	6.777425	6.970574	6.500382	6.803648	6.761336	6.576095	6.723124	6.355199	7.068557	6.660979	7.029643	7.254390	6.873861	7.526250	6.604608	6.932570	6.308648	7.067721	7.403236	6.862562	6.925444	7.117780	7.136824	7.090987	6.643801	6.787189
g244	7.701342	7.923562	7.487190	7.300939	7.176880	7.342240	6.920199	7.291937	6.655558	7.730416	7.388880	7.293330	7.545425	6.877476	7.551976	7.693306	7.240542	7.472532	6.304387	6.886868	7.558007	7.167032	7.314095	7.340559	7.270765	7.035595	7.133036	7.675442	7.057645	7.436122	7.323101	7.503170	7.549988	7.514624	7.296053	7.590501	7.199191	7.261056	7.454470	7.568439	7.013323	7.477405	6.978710	7.482945	7.725162	6.941531	7.300273	7.285835	7.433911
g245	6.857442	6.745691	7.240879	7.077053	7.486343	7.400255	7.272359	7.422473	6.852984	5.864664	7.104329	7.058224	6.973828	7.684442	7.253829	7.559666	7.227661	6.826317	7.443785	7.569407	7.653951	6.750580	7.826081	7.007910	6.839838	7.225526	7.449116	7.505251	7.489978	6.852700	7.298818	6.609386	7.241917	7.045690	6.849915	7.173169	7.541046	7.583254	7.559723	6.931426	7.217627	7.494201	7.235709	7.060091	7.510364	7.566001	7.789974	7.104489	7.172420
g246	6.005851	4.581338	6.452737	6.138251	6.337405	5.854638	5.732835	5.956686	5.805993	6.148875	5.929482	4.925347	6.180320	6.240837	6.148401	6.405228	5.900208	5.687305	6.478077	5.960610	6.257287	5.816282	6.294386	4.772650	5.421205	6.081369	6.409327	6.686183	5.725347	6.267939	5.931164	6.015070	6.277937	6.506476	6.299224	5.993070	6.236919	5.473835	5.431409	5.541725	6.224528	6.040909	5.479105	6.140246	5.787992	5.626440	6.233337	5.481723	6.129408
g247	7.432964	7.056608	7.555023	7.499388	6.679337	7.261902	6.966411	7.503402	7.188946	7.532549	7.307812	7.559098	7.310778	7.733591	7.305563	7.834739	7.589294	7.610118	7.432989	7.268619	7.419537	7.056201	7.508744	7.753114	7.372420	7.360927	7.619222	7.476665	7.498465	7.492796	7.414284	7.793041	7.244883	7.344098	6.978228	7.380181	7.380299	7.178956	6.995387	7.370554	7.259702	7.274707	7.381557	7.514953	7.822327	7.340303	7.571211	7.032290	7.641295
g248	7.019768	6.646209	6.510552	6.977138	7.113790	6.693386	7.063400	6.847638	6.872612	6.806861	6.509553	6.422308	7.163372	6.797024	6.531235	6.961910	6.455773	6.376759	7.299810	6.652574	6.927403	6.328712	6.914150	6.811381	7.202955	7.136782	6.813421	6.488142	7.040037	7.172781	6.153980	7.106837	6.854156	6.873442	6.709792	6.983549	6.093366	6.431065	6.496676	7.157811	6.833172	6.287446	6.666296	6.998038	7.052637	7.150475	6.909958	6.537698	7.347721
g249	7.702265	7.683788	7.617216	7.937067	8.174896	8.076771	7.298014	7.693019	7.763402	7.491329	8.154628	7.780647	7.489438	8.118626	7.898513	8.316392	7.870388	7.909370	8.197485	7.829199	7.870609	7.910304	7.815285	7.565983	7.465563	7.591945	8.174803	7.328006	8.358704	7.897866	8.492149	7.675555	8.006295	7.888581	7.333476	7.747778	7.861095	7.687790	7.996709	7.689313	7.338552	8.096096	8.014925	8.092554	6.906968	7.721506	7.774925	7.945776	7.353129
g250	5.624185	4.519529	6.929308	6.390754	6.807960	5.908412	5.269179	6.189362	6.153271	6.510428	5.649748	6.204837	6.675291	6.509997	6.201692	6.678857	5.977172	5.396136	6.134189	6.130365	6.477265	5.529968	5.826345	5.396116	6.059844	6.546255	6.503852	6.050021	6.565819	6.356263	6.119478	5.723948	6.445830	5.802087	6.243375	5.884881	6.032025	5.461315	6.267460	5.975809	6.091926	6.173398	5.805852	5.929232	6.524792	4.865301	6.375971	6.215058	6.287481
g251	6.961022	7.192102	6.857049	6.502213	6.830687	7.792264	7.081965	7.445151	6.919362	6.662068	7.329178	7.103990	7.260311	7.620462	6.795168	7.368722	7.669063	6.649924	7.605416	7.089596	7.445878	7.225473	6.610516	7.142884	6.512626	7.024639	7.361714	7.335488	7.187138	7.173459	7.261596	7.769906	7.182994	6.892724	7.134645	7.490642	7.180650	6.575577	7.573771	7.595974	7.660806	7.090830	7.426904	7.051374	7.498299	7.270453	6.599086	6.162331	7.354116
g252	7.696624	7.186509	7.921634	7.675804	7.094809	7.577764	7.791575	7.725446	7.403816	7.242189	7.481836	6.754672	7.232345	6.939523	7.890663	7.510171	7.158717	7.697687	7.441167	7.184869	7.121119	7.752929	7.466649	7.542108	7.259673	7.075668	7.514964	7.651942	7.186836	7.321364	7.187342	6.983352	7.478387	7.203764	7.405213	6.724192	7.494454	7.195519	7.112367	7.087784	7.508543	7.501015	7.170047	6.963715	7.757292	7.849241	7.400252	6.815129	7.564739
g253	7.269014	6.959631	8.091977	7.521458	7.540163	7.920917	7.697692	6.628579	7.607925	7.244064	7.333602	7.624135	7.775954	7.776436	7.213655	7.782987	7.727192	7.728340	7.384007	7.327049	7.402037	7.862161	8.056956	7.231532	7.495264	7.842616	7.608942	7.264321	7.509572	7.579368	7.330056	7.298164	7.308941	8.014814	6.463470	7.216264	7.899075	7.736811	6.916452	7.541708	7.358023	7.215213	7.173135	7.223701	7.075294	7.366227	6.960555	7.382249	7.332918
g254	5.603964	4.794481	6.111230	5.673801	6.437981	5.829789	5.776443	5.455906	5.607556	6.001038	6.003814	5.047232	6.388544	6.340069	6.095552	6.322759	5.938490	5.657552	5.800151	5.938103	6.486963	5.599487	6.080938	5.137723	5.627246	6.350054	5.943158	6.172164	6.285970	6.059301	6.041527	5.907503	6.095327	6.688155	5.729298	6.326256	6.566653	5.497916	6.665787	5.979756	5.599695	6.233690	5.206579	5.394701	6.092176	5.641759	5.744522	5.801073	5.706713
g255	7.344135	7.432235	7.059102	7.587780	7.149027	7.178527	7.354270	6.751035	6.943094	7.353013	7.512000	7.834522	7.302316	6.971703	7.330643	6.804822	7.342248	7.250228	7.242443	6.774003	7.314850	7.176478	7.101801	7.222508	7.176974	7.149556	7.594083	7.489893	7.229144	7.304890	7.292645	7.358217	6.644686	7.257813	7.274583	7.661672	6.815391	7.100013	7.463966	7.473306	7.363588	6.899993	7.423271	7.329723	7.527800	7.518331	7.150313	6.693051	7.422334
g256	7.894508	7.432439	7.485329	7.424778	7.112853	7.160315	7.208188	6.879524	7.281525	7.282354	7.145830	7.634501	6.755187	6.987227	7.241973	6.736244	7.415969	7.122524	6.926643	7.353384	7.439893	7.079506	7.483882	6.456288	7.316802	6.962473	7.137341	7.425342	7.297310	7.764823	7.188607	7.505028	7.132656	6.959420	7.178786	7.278386	6.674775	7.417351	7.381420	7.355751	7.167445	7.157576	7.378718	6.945804	7.363734	7.066637	7.656589	6.893255	7.105635
g257	6.182068	6.133824	6.483431	7.038957	6.829644	7.114385	6.505067	7.027896	6.548684	6.513850	6.842135	6.556473	6.926652	6.985328	6.807336	7.182334	6.691747	6.485434	6.676120	6.508952	7.074066	6.210227	6.479608	5.998456	6.950124	6.883051	6.759479	6.010849	6.656160	6.515818	6.267935	6.588065	6.570660	7.279742	6.536608	6.175940	7.170190	6.533314	6.663082	6.501588	6.426403	6.380679	6.041440	6.241464	6.392499	6.733568	6.845901	6.915856	6.174980
g258	5.900405	3.852233	5.951241	5.812727	6.352113	4.715256	5.442292	5.010226	5.411058	5.912788	5.481955	5.881570	5.990954	6.416028	5.755161	5.820617	5.706803	5.665536	5.834480	5.738107	5.543455	5.407410	5.896660	4.999100	5.208887	5.748831	6.640712	5.826914	5.715921	5.625076	5.878447	5.207136	6.220906	6.309953	5.788284	6.062712	6.278102	5.434114	5.886015	5.518535	6.160390	6.086875	5.137660	5.761104	5.861046	5.283331	5.945456	5.665694	5.325614
g259	7.918530	7.298949	8.153390	7.155852	7.594397	7.980849	8.273493	7.879091	8.096830	7.811104	7.243977	7.775936	7.782276	7.929539	7.660467	7.999354	7.712974	7.444448	8.167983	7.703196	7.899162	8.395533	8.272619	8.180175	7.376677	7.582787	7.815090	7.972256	7.681127	7.807513	7.576010	7.435846	7.854922	7.742939	7.470942	7.735078	7.558462	7.180072	7.998491	7.671145	7.933237	7.435869	7.600338	7.949270	7.252883	7.340151	7.289443	7.469496	7.678494
g260	7.696214	6.919609	7.239904	7.092011	7.556914	6.996135	6.299985	7.190694	7.386174	6.880256	7.004814	7.250188	7.001388	7.059663	7.480700	7.439047	7.549464	6.720365	7.523992	6.704493	7.652424	7.519205	7.159468	7.072825	7.256546	6.951110	7.646965	6.630926	7.078473	7.235937	7.282727	7.312632	7.416363	7.417074	7.421150	7.050932	7.672865	6.987431	7.406497	7.230926	7.185380	6.869538	7.543222	7.444490	7.415586	7.145560	7.026727	7.065665	7.520680
g261	7.199077	6.460054	7.111504	6.937894	7.229327	7.223596	6.381292	6.907428	7.313460	6.579524	7.054182	7.420946	6.702888	6.894311	7.264747	7.597525	6.852921	6.828295	7.080067	7.408107	7.413971	6.772413	7.650036	6.437123	6.528317	7.355250	7.152141	6.123342	7.575194	7.214845	7.012467	6.930838	7.397740	7.061713	6.150632	6.441455	6.541090	6.909681	7.079783	6.055272	6.523989	7.315026	7.040939	7.132059	6.751984	7.253137	7.522820	6.955402	7.553900
g262	6.000229	4.330691	6.605313	5.995001	6.233257	6.567978	5.377976	6.370660	6.102860	6.310633	6.625906	6.523762	6.378787	6.206617	6.478817	6.508866	6.321846	5.945418	6.765620	5.985944	6.601539	5.631710	6.153337	5.788875	5.720864	6.749362	7.022289	6.158816	6.339878	6.417982	5.897666	5.771151	5.788149	6.451407	5.444111	6.848601	6.424646	5.451036	6.296149	6.319130	6.870052	6.611970	6.161773	5.786854	6.202700	5.386819	6.580674	5.922212	6.517001
g263	7.285077	7.203452	7.357131	7.490288	6.946202	6.669914	7.091260	6.476481	6.808129	7.033667	6.974079	6.992126	7.400549	7.421413	7.285869	7.437187	7.216820	7.367972	7.265268	7.344018	7.054765	6.463929	6.623143	6.753369	7.205596	7.179289	7.416581	6.840019	7.257880	7.241324	7.054221	7.479209	6.828367	7.404180	7.285653	7.118045	7.325974	7.100420	7.071725	6.766721	7.259487	7.299422	7.153783	6.988547	7.286510	6.668649	6.947348	6.708846	7.184421
g264	6.265904	7.197461	7.064742	7.437688	7.159184	7.337990	6.959111	7.285794	7.338879	7.256444	7.158023	6.663122	6.784941	7.647754	7.627251	7.377944	7.421802	7.221781	7.261406	6.981416	7.419184	7.229075	7.140608	7.124477	7.601076	7.438140	7.012689	6.702494	7.276884	7.287438	6.145326	7.744915	6.965821	7.319245	7.443625	7.100728	7.646579	7.097499	7.232488	7.183594	6.789282	7.392063	7.326601	7.170032	7.091052	7.292150	7.487879	7.156447	7.094101
g265	7.788761	6.190403	7.680491	6.955327	7.153258	7.440355	7.004891	7.472934	7.434367	7.329618	7.531537	6.979811	6.910394	6.836350	6.802565	7.731655	7.437457	6.962248	8.088159	7.807122	7.591290	7.302264	7.649551	7.206656	7.159863	7.262916	7.177979	7.530945	8.107993	6.680366	6.959287	7.137063	7.410029	8.163342	7.036067	7.289562	7.417507	7.521258	7.669121	7.101606	7.388551	7.547622	7.306367	7.724839	7.616805	7.275319	7.032716	6.845419	7.354713
g266	5.743859	4.229424	6.271178	5.282837	6.290179	5.528406	5.789131	5.709272	5.571557	5.815276	5.183120	6.239179	5.617669	6.090258	5.093446	5.866829	5.248547	5.358065	5.676455	5.690608	5.587346	4.894601	5.476939	4.891423	5.542835	5.833236	6.080574	4.585024	5.903318	5.697441	5.185320	4.897130	5.925913	6.075528	5.691583	5.734487	5.943349	4.911685	5.776003	5.278929	5.524622	5.933351	5.461869	4.891694	5.812818	5.105716	5.349897	5.775043	5.676807
g267	6.930252	7.014095	7.220484	7.256625	7.537663	7.421803	7.340531	7.305520	7.053971	7.358774	7.401019	6.871820	6.949359	7.437549	7.479512	6.952770	7.056113	7.288670	7.574285	7.242181	7.394501	7.391637	7.330374	6.810413	7.042930	7.329265	7.112849	7.581734	6.801793	7.108430	6.663552	7.387451	7.008230	7.198829	7.364592	7.430574	6.934782	7.261844	7.173742	7.674973	7.395288	6.951202	6.983395	7.207824	7.212446	7.040916	7.532942	7.014168	7.116200
g268	8.075548	7.752218	7.395734	7.900035	7.681597	7.544089	7.788283	7.700292	7.683255	7.444276	7.622525	7.855138	7.750590	7.667117	7.657842	7.898173	6.786293	7.412446	7.471451	7.139859	7.480771	7.772580	7.533912	7.949811	6.562784	7.922304	7.869059	7.455017	7.511415	7.832314	7.710938	7.338964	7.508411	7.086842	7.388464	7.524108	7.770312	7.450597	7.532677	7.389281	7.590574	7.432895	7.581098	7.819113	7.653562	7.498404	7.782868	7.664682	7.897743
g269	7.383575	6.846414	7.491627	7.583460	6.420004	7.334409	7.781749	7.583290	7.157283	6.883033	7.530393	6.607298	7.524854	7.132625	7.387570	7.910724	7.417951	6.812348	7.364492	7.629402	7.168628	7.469758	7.348583	7.261510	7.360506	7.562133	7.736617	7.125428	7.756571	6.906730	7.479857	7.494309	7.462674	7.532208	6.819935	7.425689	7.212992	7.020607	7.345911	7.148804	7.166071	7.792886	7.019807	7.524275	7.237960	7.216776	7.864406	7.551337	7.617552
g270	5.408804	4.235685	5.750456	5.587975	5.316456	5.147826	5.512551	5.224573	4.738595	5.903828	6.003783	5.766896	6.103713	6.073624	5.845428	5.437013	5.424690	5.053778	6.534871	5.893749	5.709042	5.162647	5.856254	5.077035	6.010105	5.909841	6.091830	6.127403	5.683857	6.056323	5.198903	5.486685	5.845641	6.196618	5.775068	6.084885	5.637839	5.557309	5.883009	5.279806	5.393799	6.018509	5.650715	5.686939	5.947717	4.665644	6.164119	5.776325	5.886275
g271	7.200776	6.975741	6.875997	6.595475	7.047071	7.126695	7.174637	6.795386	6.539695	6.424271	6.651666	6.645344	6.996649	6.458290	7.127438	7.367377	7.118235	6.971353	6.988571	7.408242	7.424936	6.890953	6.889594	7.362736	6.751776	7.052721	6.731939	6.929367	6.623331	6.899951	7.036827	7.364064	7.069501	7.455268	7.021627	7.238853	6.835936	7.113343	7.335184	7.083018	6.490911	6.843912	7.209748	6.872763	6.813545	6.882067	6.993009	6.861808	7.008595
g272	6.389517	6.745133	6.948767	6.266741	6.362449	6.825470	6.780598	6.090419	6.337724	5.919489	6.970348	6.880483	6.609795	6.685665	6.887889	6.915765	6.182135	6.414388	6.649606	6.338140	6.539617	6.214560	6.607087	6.844751	6.002764	6.624140	6.955032	6.420926	6.819832	6.981505	6.441793	6.549372	6.706859	6.696342	6.751963	6.179848	6.477045	5.255473	6.555074	6.053162	6.400592	6.258970	6.576603	6.356400	6.449377	6.915510	6.270392	6.640928	6.382703
g273	7.306339	7.199807	7.339166	7.441720	7.599559	7.560504	7.465497	7.959202	7.102955	7.232283	6.606863	7.854867	7.433700	7.256800	7.509690	7.688586	7.636151	6.693319	6.872812	7.595747	6.842473	7.237772	7.083392	6.730499	7.153984	6.104163	7.074985	7.382390	7.595024	7.457476	7.650497	6.785664	7.450416	7.898695	6.483828	7.283023	7.663407	6.937674	7.641001	7.501588	7.050924	7.395201	6.938598	7.642068	7.184312	6.695666	7.773690	7.014751	7.207328
g274	5.809588	3.818587	6.383475	6.456784	6.476086	5.628199	5.937546	6.053223	6.287097	6.158332	6.217470	6.034037	6.349627	6.086364	6.248400	6.482317	5.893852	6.106880	6.839615	5.869107	6.305432	5.727444	6.326184	5.225713	6.178147	6.817125	6.585801	5.838098	6.164521	5.853492	6.219233	5.421062	6.058935	6.572062	6.250357	6.298342	6.105358	5.826791	5.564373	6.281546	6.397847	5.778744	6.088554	6.454546	6.208829	5.298889	6.535987	6.379555	5.933878
g275	7.167538	7.329805	7.073150	7.566032	7.274241	7.514904	7.384231	7.882490	6.991230	7.264887	6.827002	7.707334	7.183472	7.859918	7.428009	7.725764	8.322688	7.752230	7.635008	7.121662	7.731812	8.014442	7.700300	7.051453	7.447333	7.270261	8.043520	7.918593	7.419101	7.224523	7.448580	7.159279	7.329643	7.790355	7.867610	6.370232	7.235218	7.278113	7.270784	7.266620	8.150869	7.066369	6.848428	7.492807	7.554685	7.553595	7.222325	7.542622	7.155591
g276	7.305903	6.875002	7.465657	7.224940	7.536640	7.179928	6.359389	7.264526	7.034709	7.176702	6.514309	7.026386	7.379039	6.889413	7.180607	6.825405	7.078683	7.228831	7.694394	7.129701	6.945011	7.001620	6.696155	7.144775	6.990413	6.904680	7.058581	6.982203	7.056787	7.060309	7.276305	7.140054	6.677391	7.453180	7.177662	6.722857	6.846980	7.204667	7.221569	7.356126	7.471319	6.867913	7.178779	6.737545	7.287641	7.277827	6.837232	7.590567	7.149653
g277	7.681880	7.505946	7.553072	7.804619	7.449904	7.916484	7.316425	7.578151	6.815056	7.162636	7.610258	7.343325	7.871191	7.669103	7.751723	7.955516	7.847188	7.273668	7.018686	7.954359	7.578763	6.934228	8.200321	7.427189	7.351729	8.218432	8.034985	7.161069	8.036797	7.744706	7.190531	7.304058	7.700240	7.454537	7.276426	7.018917	7.717684	7.452900	7.436191	7.456230	7.377450	7.604394	7.362349	7.418815	8.051702	7.256591	7.338044	7.719816	7.604623
g278	5.806256	4.243848	6.512235	6.151421	6.681025	5.497931	5.756521	5.808383	5.563513	5.687226	6.326909	5.452304	5.868330	6.051157	5.825826	6.257593	5.824661	5.219612	5.971265	5.818829	5.784784	5.439571	5.923181	4.818524	5.600835	5.922611	6.539491	6.194708	6.330697	6.088541	5.558915	5.445356	6.106442	6.168452	6.111403	6.202324	6.074335	5.489935	5.964883	6.090140	6.161334	6.043634	5.573469	4.615642	6.315697	5.634342	6.021176	6.000570	6.282562
g279	7.161858	7.378909	7.260364	7.462977	8.059295	7.262125	7.427843	7.573787	7.400017	7.522923	7.541466	7.648799	7.153044	7.651365	7.655775	7.783458	7.493245	7.326390	7.496547	7.263507	7.750622	7.342911	7.585064	7.409383	7.653233	7.224319	7.943845	7.806511	7.857757	7.691125	7.177523	7.257691	7.525940	7.926725	7.481520	7.489099	7.341852	8.117488	7.758549	7.747126	7.692158	7.585093	7.425200	7.543450	7.929298	7.317076	7.455206	7.623245	7.531711
g280	7.384293	7.399265	7.434980	7.419486	6.829811	7.260263	7.086390	7.423019	7.259402	7.344211	7.140791	7.148156	6.953821	7.254584	7.149658	7.963753	7.052199	7.488390	7.272982	7.185004	7.161201	7.360486	7.173206	7.335578	7.284291	7.641782	7.182987	6.207669	6.970207	6.871873	7.429941	7.683970	7.793803	7.470871	7.601651	6.833674	7.412436	7.320294	7.660593	7.587954	7.399193	6.613363	7.394234	7.090584	7.145266	7.268553	7.289754	7.286907	7.150889
g281	6.619362	6.693902	6.871655	6.744263	7.196307	7.147849	7.008823	7.069327	7.104643	6.945338	7.282157	6.573108	7.271460	6.759507	6.896284	7.470305	7.483205	6.508319	7.037310	7.445746	7.275460	7.049549	7.329064	6.678003	6.558638	7.081556	7.180907	6.471603	5.738144	6.603841	6.904918	6.942358	7.023009	7.108235	6.945912	7.000388	7.185342	7.191662	7.239189	7.038045	6.734399	7.058365	6.365287	7.025276	6.935209	7.435139	5.713966	7.002506	7.063824
g282	6.438688	4.845242	6.646504	5.744383	7.017561	6.308551	5.968895	6.273438	6.123357	6.651781	6.566410	6.171282	6.163617	6.802743	6.031450	6.330356	6.290054	6.147123	6.456065	6.004560	6.065351	5.815526	6.323186	5.372710	5.986331	5.936958	6.013007	6.620764	6.410501	6.508200	6.262873	6.330278	6.359854	6.969544	6.702810	6.537681	6.729309	5.450005	6.182879	6.261726	6.446260	6.403951	5.644928	6.085743	6.465580	6.092549	6.158781	6.216683	6.440578
g283	6.573291	6.979915	6.962253	6.998116	6.659043	6.551149	6.759939	6.801102	6.780983	6.589084	6.895866	7.048156	6.409634	6.493003	6.536913	6.505834	6.997681	6.859758	6.864200	6.643279	7.037608	6.499982	7.380697	7.063528	7.310989	6.926658	6.883803	6.826519	6.363016	7.370934	6.321221	6.237847	6.758956	7.165413	6.854118	6.737204	6.805761	6.781424	6.725779	7.005329	6.920126	6.606952	6.682874	6.790668	7.098349	7.134766	6.669734	6.324159	6.713981
g284	7.007181	7.297787	6.933973	7.514648	7.073796	7.477065	7.143291	7.538044	7.032575	7.053247	6.858572	7.181864	6.675433	7.427685	7.545802	6.769646	6.638796	7.112262	6.830955	6.457405	6.491597	6.763506	6.985897	7.214806	7.335399	7.101983	6.609622	7.002245	7.084066	6.643539	6.987347	6.673072	7.209457	7.689773	6.997366	7.269877	6.414647	6.685989	6.685701	7.306489	7.241117	7.334149	7.084985	6.569595	7.408786	7.316309	7.289076	7.222685	7.489751
g285	7.311622	7.480147	7.546941	7.360414	7.857560	8.079242	7.942620	8.007767	7.215465	7.194138	7.464931	7.582219	7.442253	7.635475	7.138445	8.083480	7.678403	7.502266	7.470274	7.685136	7.470127	7.336549	8.281779	7.178869	7.071382	7.831997	6.942162	7.305767	7.839955	7.448435	7.760131	7.503415	7.561672	7.852084	7.101209	7.642353	7.410430	7.873552	7.812041	7.333281	7.736512	7.633419	7.351624	7.564832	7.409681	7.576364	7.575137	7.141195	7.606078
g286	6.149819	4.545384	6.546620	6.165512	6.670038	5.873400	5.844078	6.210230	6.066934	6.261164	6.782890	6.168609	6.415151	6.445231	6.308842	6.238120	6.055676	6.005507	5.742477	6.592144	6.319506	5.918470	5.441623	5.135216	5.844378	6.282475	6.438584	5.673686	6.519328	5.953243	6.112602	6.035435	5.744927	6.932396	6.122775	5.822498	6.551817	5.285478	6.294366	6.089117	5.898203	5.665979	6.147498	6.176527	6.354111	6.069809	6.250289	5.646666	6.120509
g287	7.390465	7.707617	7.681394	7.733455	8.043936	7.315851	7.185192	8.244458	7.362377	7.878539	7.892262	7.914861	7.525621	7.706508	7.715630	7.997161	8.075972	7.663129	7.243947	7.254157	7.490857	7.692140	7.646131	7.822935	7.640480	7.688995	7.235401	7.881216	7.687464	7.924941	7.364035	7.971267	7.746778	7.448009	7.640794	7.758388	7.114666	7.761858	7.126124	7.402298	7.659858	7.235939	7.788228	8.144259	8.105253	7.652573	7.279396	7.869392	7.298998
g288	7.334995	6.878942	7.327880	7.158698	6.936005	6.895945	7.020143	7.235429	7.501258	6.999874	6.336480	6.886916	6.279165	7.242313	7.035507	7.248248	7.119281	7.097370	7.188124	7.037650	7.087610	7.260437	6.833437	7.368519	6.953339	7.105293	7.685397	6.834894	7.120158	7.013379	6.647873	6.972638	7.130913	7.577986	7.009684	7.365059	7.051907	7.461373	7.097187	7.326230	6.244166	7.085767	7.197989	6.574222	6.795038	6.934884	7.444038	6.940977	6.999293
g289	6.818104	7.176468	7.903519	7.390232	6.848805	7.607360	7.573423	7.746118	7.190862	7.581410	7.139916	7.131965	7.216482	7.225018	7.298247	7.355829	7.826740	7.234607	7.285158	7.360415	7.540031	7.610767	7.479092	7.104271	7.356715	7.781951	7.591676	7.114150	7.854074	7.229397	6.801387	6.998029	7.084953	7.732937	6.996854	7.535011	7.546724	7.070674	6.975498	6.825827	7.382423	7.542951	7.173150	7.661112	7.590284	6.769635	7.187260	7.183699	7.182015
g290	6.004444	4.212064	6.531565	5.579943	6.670177	5.870551	5.563060	5.652940	5.761113	5.443861	6.688015	6.161979	6.112693	5.612035	5.778230	5.610584	5.917285	5.638752	6.138702	5.544040	6.004725	5.334090	6.338697	5.649736	5.801915	6.205589	6.147516	5.971443	5.911893	6.413901	6.046014	6.024638	5.950953	6.312933	5.892164	6.255288	6.293034	5.292393	6.137418	5.713154	5.706166	6.116279	5.517246	6.316761	6.177536	5.956142	5.683676	6.256694	6.097158
g291	6.329895	7.530955	6.516605	7.156643	7.155947	7.454071	7.638890	7.412904	7.250668	7.004000	7.758035	7.563814	7.429719	7.854732	7.302879	7.446663	7.304154	7.417881	7.218678	7.734950	6.597801	7.767653	7.375493	7.916326	7.788096	7.760437	7.069963	7.760066	7.468710	7.577691	7.013391	7.979151	7.120922	7.659410	6.730412	7.355490	7.281890	7.820071	7.769207	7.169738	7.543684	7.274707	7.630085	7.226877	7.201639	7.367233	7.590257	7.309663	7.653384
g292	6.366837	7.266857	7.307909	7.360197	7.162535	7.665268	7.348774	7.306868	7.140035	7.191135	7.499234	6.721844	6.660871	6.740188	7.110490	7.585909	7.081820	7.395223	7.289557	6.747011	7.531991	6.743192	6.784074	6.509124	6.805829	6.772708	7.458785	6.635681	6.743017	7.417108	7.115657	6.765815	7.270464	7.128613	6.871245	6.974651	6.795902	6.545011	7.104878	6.703969	6.882775	6.070091	7.735914	6.146709	6.995673	7.286009	6.828048	7.252395	7.344560
g293	7.439076	6.688611	8.021720	7.874981	7.884675	7.439320	7.392044	8.129377	7.639500	6.676310	7.900224	7.605293	7.652402	7.890613	8.024577	8.261723	7.825805	7.184964	7.882631	7.549217	7.572719	7.472985	7.782312	7.090655	7.600560	8.396410	8.230193	7.728882	7.747819	7.833429	7.440578	7.142346	7.147254	7.997282	7.570323	7.813927	7.896753	7.441936	8.071437	8.048840	7.524123	7.974313	6.832880	7.294692	7.963870	7.466126	7.328523	7.667033	7.639352
g294	5.999819	3.917510	6.752592	5.371263	6.989602	5.468994	6.198668	5.743584	6.223522	5.514590	6.513984	5.869695	6.687636	6.337639	5.787609	6.065783	6.351831	6.586630	6.765067	6.327882	5.803461	5.403866	5.823208	5.801894	6.029677	6.638335	6.186511	6.405834	5.914231	6.144290	6.445239	5.890103	6.533808	6.738374	6.679297	6.313640	6.431860	5.606281	6.421966	6.253505	6.083517	6.774697	6.255633	6.300138	6.853550	5.471801	6.813426	5.930880	6.057539
g295	7.582925	7.616500	7.626009	7.514828	7.340018	7.238142	7.887458	7.568534	7.578169	7.305164	7.488521	7.349242	7.674159	7.596634	7.527472	7.568055	7.018107	8.228780	7.008737	7.515913	7.124395	6.915098	7.997484	7.696159	8.006425	6.637555	7.771501	7.609811	7.333890	7.868929	7.471340	7.721549	7.185813	7.338839	7.217095	7.627063	7.752993	7.760881	7.615921	7.477418	7.227916	7.787391	7.511337	7.639832	7.882876	7.818201	7.506500	7.352995	7.808450
g296	7.846026	7.008913	7.446198	6.821281	6.691212	7.354603	6.964914	7.402938	7.352688	7.180335	7.136331	7.117628	6.851945	6.942151	7.252946	7.366904	7.013675	6.884078	7.520710	7.393701	7.578116	6.647503	6.875575	7.234327	6.271657	6.671495	6.804251	7.077182	7.131787	6.995650	7.172788	6.426042	7.032394	7.402075	7.395618	6.631427	6.782973	7.249291	7.045927	7.252507	7.386608	6.611422	7.293116	7.045082	7.838162	6.637315	6.394199	7.164570	6.899427
g297	7.574511	7.463960	8.134422	7.962659	8.356378	7.651630	6.988110	7.814477	7.209894	7.883895	8.179808	7.191409	7.995569	7.747073	7.681847	7.767871	7.777691	7.427870	7.882120	7.806433	7.448439	7.581997	7.711750	7.291109	7.418756	8.226609	7.243686	7.644412	7.779293	7.880264	7.202844	7.771069	7.705906	7.962040	6.655472	8.093191	7.820125	7.399167	7.967186	7.580301	7.319912	7.585739	7.770641	7.913201	8.120995	7.166061	7.337573	7.621137	7.915911
g298	5.162388	3.241608	6.033516	5.081809	5.721813	5.480619	4.576540	4.817887	5.428630	5.133318	5.467700	5.477423	5.522068	5.598264	5.283746	5.853584	5.067468	5.554879	6.045041	5.327017	5.694878	5.088715	5.143384	4.332684	4.748933	5.814113	5.801961	5.214493	5.795818	5.164174	4.987069	5.721299	5.603331	5.904935	5.181520	5.485798	5.738656	4.831976	4.863769	5.335832	5.760647	5.878244	4.723898	5.044325	5.579771	5.318949	5.750953	5.779035	5.259098
g299	7.334349	7.571340	7.447298	7.025729	6.823288	7.881023	7.711697	7.307880	7.512245	7.330546	7.451533	7.062344	7.805737	7.685586	7.917459	7.255837	7.906571	7.401882	7.625698	7.735665	7.516975	7.154487	7.849402	7.169764	7.147532	7.601982	7.540329	7.831262	6.976139	7.151183	7.372279	7.474403	7.093414	6.906760	7.282351	7.745885	7.523136	7.326523	7.273548	7.769868	6.953114	7.630248	7.247475	7.728256	7.210357	7.649153	7.390582	7.258277	7.247644
g300	6.972100	7.244124	7.457263	7.509909	7.518492	7.139458	7.175180	7.462235	7.730806	7.098591	6.956958	7.129401	7.562591	7.258789	6.678152	7.638856	7.190612	6.566666	7.628839	7.051814	7.245351	7.424285	6.613927	6.394444	7.434312	7.422715	7.373718	7.247113	7.774133	6.927024	7.784338	6.513875	7.346683	7.270234	7.382274	7.309410	7.208827	6.317614	6.993481	7.444086	6.099115	6.818143	7.127358	6.765129	7.403848	7.386685	7.211907	6.790707	7.408717
g301	6.932479	6.458209	7.176141	7.505948	7.433799	6.957394	7.276524	7.490139	7.082292	7.321185	7.207811	7.426058	7.144234	7.001187	7.582104	6.808589	7.118706	6.777958	7.237585	7.855538	7.768862	6.479583	6.685502	6.848114	6.782013	7.410316	6.799083	7.410281	6.878414	6.756971	7.221013	7.205874	6.909950	7.370234	7.218678	7.541171	7.724492	7.278339	6.737925	6.803878	7.175217	7.889206	5.920654	7.037536	7.559094	7.345934	7.444008	7.143828	6.939653
g302	4.914860	3.429947	5.464135	4.064806	5.196497	4.685599	5.144387	4.599168	4.715345	5.057190	3.971660	4.997600	4.528069	4.441733	4.467871	5.333442	4.547854	4.332619	4.569789	4.501620	5.064236	4.191356	4.156214	3.718182	4.669248	5.279772	5.176714	5.458155	4.914791	4.617105	4.983553	4.461804	5.568298	5.030996	4.875227	5.156766	5.140656	4.562067	5.099632	4.282117	4.536806	5.415666	4.014332	4.638227	5.232821	4.696381	5.271782	4.482424	4.476757
g303	7.283954	7.082379	6.963841	7.223522	7.193109	7.204227	7.068176	7.241996	7.008154	7.294910	7.435266	7.053919	6.934479	7.175440	7.404298	6.778759	7.537165	7.096491	7.432880	7.536088	6.852935	6.667021	7.634811	7.359487	7.466776	7.071586	7.230087	7.163355	6.884682	7.105958	7.515289	6.461673	7.477307	7.066845	7.500142	6.894391	7.336870	7.659914	6.929124	7.016805	7.362269	7.286483	7.005269	6.850265	7.370864	7.161193	6.670192	7.217714	7.841108
g304	6.946719	6.933333	6.779354	6.981447	7.309727	6.523717	7.222457	6.542314	6.918846	7.193503	7.171552	6.453799	6.951049	6.904143	7.198219	7.097575	6.341151	6.808401	7.084739	7.009848	7.005085	6.966401	6.712176	6.894615	6.871030	7.315662	7.005938	6.568893	6.951027	6.775766	6.968275	6.796085	7.212826	6.330215	7.454996	6.906486	7.103645	7.346418	6.728953	6.556853	6.531952	7.113403	7.503324	7.203573	7.327103	7.414953	6.592205	7.015283	7.095582
g305	7.203714	7.650900	8.033906	7.956280	8.131878	7.486267	7.817736	7.995108	7.636535	7.644134	7.388003	7.241133	7.606194	8.032190	7.501471	7.140739	7.631233	7.429338	7.363841	7.821238	7.578075	7.423220	7.548780	7.268749	7.077574	7.732208	7.679376	7.593966	7.735373	7.315450	7.094147	7.560467	7.724117	7.618156	7.364926	7.483001	7.907595	7.572666	7.885303	7.483855	7.463774	7.580371	7.563357	7.638731	7.695736	7.443552	7.445526	7.679110	7.891118
g306	6.187450	3.807576	6.266070	6.034114	6.161098	5.958406	6.442412	6.241450	5.436349	6.413434	6.718263	6.127271	6.639534	6.164454	5.000557	6.449261	6.538138	5.473314	6.677875	5.635883	6.638633	5.420151	6.497489	5.533682	6.325925	6.273707	6.178836	6.380656	6.047588	6.031150	5.382079	5.846645	6.268425	6.622565	5.927364	5.847855	5.861760	5.439707	6.061517	5.939731	6.091768	6.394209	5.400275	5.880323	6.235586	5.615143	6.784056	6.315135	5.776833
g307	7.573701	6.697326	7.547161	7.375938	7.675997	7.137135	7.251944	7.632412	7.626353	7.551085	6.892985	7.626622	7.253062	7.684751	7.153860	7.554270	7.351945	7.030826	7.294895	7.260473	7.014070	7.224760	7.116295	6.770949	7.441931	7.280629	7.176007	7.222105	7.646454	7.535491	7.585198	7.207400	7.085170	7.918504	6.319017	7.557805	7.261809	7.153887	7.221917	7.518962	7.419750	7.378699	7.439068	7.079333	7.468203	7.289147	7.765193	7.286739	7.171398
g308	6.836304	6.566228	6.803808	6.123652	6.586363	6.854520	6.749403	6.989322	7.113491	6.980302	6.713644	7.235415	6.715031	6.394293	7.062053	6.253746	6.379342	7.282831	7.118897	6.795052	7.267051	7.058108	6.795216	7.420922	6.583434	6.958271	6.748075	7.097451	6.841468	6.710838	7.069362	6.734869	6.690884	6.971432	6.974008	6.052388	7.238532	6.553381	6.750696	7.344269	6.837898	7.042863	6.747285	6.937392	6.787415	6.598380	6.987388	6.413674	7.189107
g309	6.522558	6.289342	6.726903	6.934456	6.871293	6.679170	6.374359	6.226343	6.328219	6.650157	6.685879	6.107958	5.950868	6.808142	5.973290	6.842795	6.307667	6.023532	5.890676	6.654296	6.703955	6.582194	6.142924	6.205917	6.321539	6.959057	6.522786	6.157873	6.810181	6.194827	5.680774	6.377764	6.888581	6.912612	6.338512	6.436837	6.076189	6.375720	6.528218	5.875273	6.292517	6.718504	6.170155	5.654869	6.419633	6.811056	6.206156	6.770341	6.349026
g310	5.806123	3.277187	6.165380	5.525468	6.213020	5.677040	5.837936	5.607792	5.825365	5.950384	5.536990	5.868983	5.963326	6.193930	5.858707	6.193454	6.015226	6.233215	6.250680	5.321997	5.979249	5.577710	5.326500	5.122838	4.957193	5.942151	5.546168	5.980634	5.793388	5.642677	5.556157	5.687306	6.192914	6.701790	5.406009	6.100953	5.755668	5.365499	5.321014	5.825636	6.037766	6.342181	5.680706	5.590777	5.893418	5.133840	5.418560	5.532382	5.601390
g311	7.401731	7.383821	7.493116	7.682127	7.049825	7.646104	7.503614	6.825543	7.398348	7.415767	6.884661	6.940765	7.348904	7.467645	7.470871	7.552903	7.535776	6.867423	7.029183	7.355915	6.837706	7.419361	6.861043	7.331489	7.286611	6.862844	7.002925	7.372654	7.545505	7.223716	6.814410	7.401341	7.236891	6.889780	7.035418	7.085830	7.412128	6.537695	7.435402	7.576610	7.294729	7.406056	7.236017	6.951268	7.580550	7.025051	7.109041	6.489155	7.080245
g312	7.641451	7.153891	7.536972	6.923550	7.090613	7.201053	7.548575	7.770846	7.103213	7.839656	7.492099	7.711637	7.794950	7.150634	7.483452	7.563761	7.135391	7.496996	7.375665	7.553862	7.515845	7.815282	7.436939	7.314247	7.948624	7.645185	7.340239	7.343694	7.752523	7.922422	7.364450	7.575576	7.312563	6.864290	7.153365	7.528080	7.471033	6.831667	6.916565	7.163190	7.300121	7.518077	7.714316	7.208753	6.597105	8.101030	7.428214	7.745000	7.601613
g313	6.900322	7.677291	7.627454	7.772297	7.588467	7.815223	7.638279	8.067779	7.560905	7.466754	7.697989	7.656622	7.769093	7.963959	7.940759	8.072258	6.777716	7.599127	8.034399	7.737804	7.691471	7.557830	7.604827	7.184798	7.945480	7.911175	7.607692	7.983059	7.714760	7.309923	7.663028	7.888494	7.156028	7.310272	7.555377	7.239007	7.666833	7.648605	7.491535	7.587223	7.616180	7.715382	7.481774	7.799551	7.887722	7.443255	7.739988	7.193266	7.501733
g314	5.902845	4.270188	6.706166	5.904224	5.952643	5.809069	5.708314	5.698479	5.334035	5.876623	6.171895	6.297560	5.719884	6.122413	6.264783	6.271965	6.037723	5.941942	5.732477	5.509697	5.900577	5.010942	5.667352	5.283199	5.870018	5.939134	6.339558	5.626224	6.434951	5.805062	5.701381	5.703264	6.092400	6.356818	6.085151	6.029954	5.988180	5.507868	6.248596	5.574192	6.097707	6.152434	5.745949	5.234352	5.806570	5.100946	6.217157	5.867575	5.935747
g315	7.257850	7.320473	7.359342	7.139175	7.444560	7.087772	7.128114	7.316938	7.031116	7.096242	7.477996	6.650799	7.594514	7.251401	7.470816	7.426198	7.431756	7.429004	7.350339	7.232163	7.031450	7.500220	6.981943	7.186468	7.252371	7.070043	7.037266	7.176330	7.159499	7.267974	7.103001	7.182914	7.100139	7.358612	7.356930	6.816587	7.255143	7.469602	7.195185	7.870792	7.353806	7.386400	7.249889	7.398703	7.175614	7.490412	7.767423	7.024471	7.261639
g316	7.264737	6.318130	7.045548	7.273320	7.549017	6.726735	6.925787	7.428154	7.365711	7.551727	6.925487	7.313727	7.021105	6.841389	7.163645	7.748926	6.717864	7.314815	6.871037	7.456083	6.601302	7.168894	7.766382	7.468376	7.394196	7.641518	6.855402	7.028903	7.546486	6.896368	7.561597	7.541317	6.101979	7.054331	7.499229	7.316267	7.419585	7.174896	7.259399	7.292209	7.014050	7.524336	7.373384	7.420124	7.320420	7.524948	7.144501	6.791046	7.284192
g317	7.214490	7.388027	7.645978	6.930509	7.278677	7.566454	7.480210	7.768294	7.339458	7.181528	7.273206	7.483422	7.461512	7.349045	7.480768	7.608035	7.852687	7.055772	7.301577	7.765008	7.222172	7.099127	7.562900	7.024416	7.238412	7.851114	7.419188	7.598748	7.257492	7.570670	7.645701	7.567713	7.543105	7.615369	7.124987	7.644732	7.288651	7.032791	7.764827	7.013040	7.184089	7.755620	7.611797	7.534262	7.443202	7.331708	7.489271	6.474899	7.367564
g318	5.982792	4.124575	6.310263	6.258212	6.722748	5.659576	6.245948	5.867377	5.948473	5.670055	6.895415	6.633712	6.674077	6.434566	5.786239	6.866420	6.198005	5.861284	6.127809	6.214357	6.351042	5.448210	6.551897	5.308925	6.001885	6.348849	6.762665	5.899878	6.486930	6.284812	6.091534	6.282975	6.536342	6.663588	5.652641	6.278367	6.159961	5.007254	6.321170	6.031207	6.196978	6.239675	5.478348	6.102031	6.588175	5.578988	6.088285	6.172310	6.438557
g319	7.136493	7.234750	7.041076	7.550054	7.066151	7.136766	7.371353	7.364476	7.501859	7.249765	7.435936	7.020812	7.840132	7.483474	7.525463	7.107104	7.102979	7.288831	7.337320	7.609553	7.471509	6.966403	7.464237	7.864993	7.488008	7.612359	7.547884	7.521491	7.573282	6.967145	7.549213	7.798915	7.114778	7.716575	7.417594	7.737909	7.508383	7.846047	7.589527	7.377195	7.499448	7.429456	7.513749	7.197873	7.408030	7.237338	7.041687	7.122605	7.503929
g320	7.172236	6.753356	6.898737	7.085145	6.160040	6.568146	6.185834	6.973723	6.524768	7.335913	6.555651	6.295635	7.321191	6.916512	7.219248	6.688387	6.398335	7.150824	6.915913	6.588155	6.555223	6.963438	6.937241	6.757076	6.834278	6.697539	6.516383	6.506712	7.180429	7.040236	6.964879	6.521008	6.737410	6.345665	6.811646	6.797603	6.628766	6.968713	6.585813	6.280579	6.475004	6.214087	6.542729	6.586397	7.118291	7.180880	6.049660	6.656223	6.572899
g321	7.245624	7.065979	6.968963	7.241119	6.867652	7.444801	7.302800	6.968973	7.243986	6.989197	7.473357	6.912488	6.871049	6.887217	7.042978	7.295504	7.668845	6.611029	6.740338	7.552438	7.331443	6.370509	6.762714	6.500834	7.101030	7.069774	7.181282	7.403474	7.568937	7.024516	6.955402	7.424338	7.293410	6.516722	6.744565	7.069421	6.908500	6.747671	7.025697	7.447178	6.969605	7.003709	7.271298	7.377943	7.054261	6.882476	7.252599	7.675419	7.297618
g322	5.219726	4.785303	6.392127	5.469285	6.690338	5.831495	5.450726	5.292558	5.820450	5.888818	5.967386	5.469922	5.931201	6.257245	5.946630	5.817436	6.290803	5.573589	6.384412	5.887428	5.963748	5.480727	5.912239	4.761367	5.294249	5.330312	6.371986	6.207840	5.837128	6.088357	6.053420	5.581138	5.735276	6.619427	5.259041	6.035915	6.260637	4.563881	5.848972	5.855807	6.081211	5.755870	5.166342	6.442445	6.032901	4.623685	6.062158	5.949057	5.916114
g323	8.007928	7.635766	7.260152	7.419447	6.897989	7.336265	7.487490	7.389297	6.704915	7.267843	7.622525	7.569621	7.398109	7.213864	7.344351	7.156476	7.612517	7.366173	7.213669	6.903812	7.538565	6.789212	7.455453	7.168393	7.492119	6.959282	7.194103	7.023139	6.830193	7.042695	6.843756	7.893251	7.182999	7.206532	6.867855	6.500414	6.889474	7.612128	7.373187	7.080120	7.335769	7.411666	7.717074	7.842868	6.697977	6.814481	6.905178	7.462511	7.625863
g324	7.626518	7.485014	7.971343	7.137576	6.934918	7.293254	6.797582	7.334324	7.054496	7.199241	7.411872	6.956366	7.584870	7.221364	7.221510	7.436908	7.489223	7.298576	7.372631	7.367461	7.779984	7.382907	6.587908	7.003974	7.632005	7.356749	7.747304	7.540425	7.859490	7.346679	7.225134	7.388701	7.165604	7.871333	7.464044	7.730449	7.640325	7.165573	7.829110	7.277273	7.583923	7.300645	7.605414	7.361858	7.920380	7.388898	7.628724	6.893809	7.437327
g325	6.824814	7.290968	7.477214	7.674218	7.477454	7.611028	7.363724	7.449730	7.188025	6.718141	7.242759	7.414225	7.344542	7.324009	7.136727	7.869936	7.550350	7.153954	6.995399	7.537516	7.669809	5.983723	7.472848	7.086381	7.209430	7.284230	7.090252	6.946850	7.650951	7.122411	7.757787	7.198736	7.104261	7.500754	6.893535	7.310829	7.728473	7.309777	6.877927	7.032657	7.509987	7.557604	7.405023	6.555501	7.493691	6.586898	7.717308	7.114110	6.874988
g326	5.212978	3.826595	5.629717	4.513736	6.259813	5.183060	5.035872	5.475783	5.293308	5.632590	5.812992	5.902809	5.848113	6.171300	5.703051	5.528940	5.263797	4.584992	6.136048	5.602102	5.873721	5.305612	4.559660	4.739103	4.680443	5.848148	6.136760	5.673515	5.546478	4.924702	5.788151	5.342324	5.225771	5.952136	5.022617	5.344808	5.490314	5.131146	5.862850	5.625917	5.353088	5.444263	4.775091	5.753795	5.580729	5.442112	5.475371	5.660604	5.711602
g327	6.453326	6.742043	7.168323	6.800887	6.719130	6.742084	6.758304	6.674544	6.910828	6.958119	6.798589	6.928300	6.877728	6.873538	6.739495	6.805729	7.618723	6.775792	6.310880	7.333170	7.162060	6.271484	7.137924	6.985044	7.260093	7.056112	6.293369	6.696900	6.697932	6.774182	6.463732	7.281245	7.096635	6.706528	6.538889	6.804747	6.908084	6.755774	6.687932	6.835042	6.698882	7.216914	6.557741	7.524503	6.530964	6.778029	6.666479	6.952793	6.461936
g328	8.002714	7.566237	7.468774	7.798725	7.187718	7.210691	7.029801	7.646393	7.698885	7.776862	7.451859	7.116008	7.194861	6.919886	7.652760	7.772120	7.264773	7.016342	7.753038	7.425843	7.553985	7.583555	7.489288	7.580490	7.608534	7.659716	7.236146	7.001326	8.022166	7.288558	7.348151	7.659376	7.981255	8.132409	7.488149	7.460243	7.438648	7.514200	7.248893	8.064517	7.631671	7.424851	7.869754	7.771973	7.892061	7.673247	7.748253	6.801339	7.875254
g329	7.575482	7.056168	7.169436	7.675017	7.641145	7.387170	7.459460	7.781948	7.460475	6.919210	7.862709	6.828040	7.431381	7.394937	6.864922	7.686931	7.656672	6.580749	7.408955	7.803453	7.758947	7.399240	7.247146	7.541968	7.113252	7.832367	7.773953	7.020775	7.312398	7.617211	6.732531	7.037016	7.556874	7.462044	7.302542	7.498563	7.640743	7.416951	7.792335	7.330992	7.391667	7.717744	7.480889	7.061062	7.810617	7.541688	7.328858	7.549781	7.281480
g330	6.246213	4.376593	7.099521	6.150587	6.957457	6.323331	6.618942	6.138776	5.522536	6.362919	6.845383	5.835008	6.174823	6.199625	6.476283	6.985512	6.200578	6.147767	6.196153	5.959950	6.276628	5.908069	6.447459	5.414304	6.049734	6.472059	6.546479	6.431141	6.178530	6.059626	6.289514	6.298198	6.354200	6.607491	5.913452	5.981094	6.421826	5.445612	5.990258	5.814511	6.341071	6.767918	5.668334	6.572251	6.069233	6.208322	6.293791	6.349919	6.577894
g331	7.490380	6.855525	6.849277	6.974650	6.982047	6.930826	7.051743	6.775825	6.712416	7.018115	7.241782	7.028673	7.001652	6.842362	6.220608	7.331807	6.546577	7.225717	7.239159	7.206308	6.952279	6.655951	6.681543	6.390389	6.556744	6.769369	7.056966	6.635612	7.087383	6.564790	6.438783	7.047482	7.012842	6.396506	6.836588	6.666488	7.065903	6.674045	7.060761	7.086108	7.052515	6.743023	7.099649	7.340406	7.136779	6.722415	6.668563	6.802067	6.613542
g332	7.535376	7.639867	7.625574	7.255516	7.631849	6.930530	7.171023	7.631546	7.411355	7.513128	7.389183	7.429146	7.388496	7.490988	7.447873	7.315947	7.351661	7.439771	7.687304	7.173279	7.579131	7.727823	6.800477	7.662703	7.699134	7.715076	7.721006	7.206403	7.685215	7.625135	7.446548	7.295686	7.131942	7.590856	7.577498	7.246328	7.054570	7.481553	7.179339	7.539046	7.924521	7.826868	7.114192	7.258485	7.597671	7.558708	7.663698	7.293955	7.258101
g333	7.260691	7.026563	7.760177	7.676345	7.832287	7.453703	7.275887	7.681549	7.227350	7.988350	7.740056	7.663702	7.596069	7.628176	7.138850	7.578208	7.420060	7.039735	7.755388	7.663812	7.701257	7.773777	7.522518	6.905729	7.974896	8.172472	7.991114	7.287079	7.533387	7.460347	7.600329	7.279864	7.655897	7.886408	7.388507	7.583716	7.310997	7.680037	7.881461	7.417063	7.387546	7.353477	7.627695	7.896511	8.042927	7.798560	7.466969	7.969506	7.835626
g334	5.780498	3.925287	6.403757	5.551747	6.004624	3.574289	6.113107	5.354525	5.853565	5.571963	6.179682	6.298992	6.026741	6.080414	5.801043	6.377940	5.962726	5.803256	5.653599	5.023533	5.867885	5.589322	5.730054	5.692822	5.613348	5.647281	6.361159	5.846889	5.895822	5.707010	5.928008	5.425644	5.619042	6.095162	5.804198	5.993416	5.933217	5.309985	5.780718	5.719858	5.796624	5.758659	5.452421	6.168429	5.671411	5.169091	5.763995	5.648237	5.636292
g335	7.683287	7.059404	6.751876	7.285652	7.257639	7.712091	6.981320	7.350614	6.474305	7.314410	6.999731	7.380320	7.296647	7.058764	6.692848	7.475258	7.358874	7.095437	7.407998	7.367884	7.701779	7.121606	7.165195	7.399069	7.448793	6.966333	7.519922	7.013179	7.135277	6.437337	7.107139	6.383052	7.516099	7.374666	7.144550	7.186587	7.442078	7.336468	6.887506	7.224614	7.070143	7.134824	7.343890	7.532809	7.585315	7.349850	6.702791	7.144683	7.600933
g336	6.980732	7.225788	6.966002	7.387806	7.120923	7.526376	7.342578	7.517673	7.262456	7.468680	7.365181	7.196345	7.553301	7.438945	6.779977	7.268349	6.852524	7.111512	7.731628	7.251403	7.475197	6.755398	7.213690	7.138403	7.132252	6.890856	7.264361	6.671526	7.308011	7.041492	7.603900	7.369837	7.074781	7.297310	6.682556	6.961688	7.031922	7.430659	7.540885	7.067527	7.215595	7.069761	7.375512	7.445318	7.244714	7.102438	7.483613	7.475911	7.129411
g337	7.206337	6.228635	6.894490	7.506907	6.963581	7.446562	7.066219	7.098461	7.122570	7.092228	7.009891	6.914734	6.785031	7.127152	6.986762	7.491951	7.522452	6.913414	6.985013	6.718161	6.813231	6.841151	6.913910	7.075492	7.126234	6.892670	7.200877	6.574326	7.396683	7.247164	7.340738	7.189469	7.347041	7.432569	6.865745	6.930645	6.659778	7.273114	6.957632	6.973714	6.788713	6.946355	6.788712	6.821607	7.749786	7.111713	7.189739	6.954431	7.074269
g338	5.834889	4.402804	6.045445	5.568131	5.694218	6.069692	6.114763	5.068341	5.680216	5.722682	6.199298	6.160340	6.232847	6.368575	5.795440	6.318480	5.915053	5.814924	6.004121	6.039675	5.825836	5.620977	6.034258	5.387218	6.013151	5.883305	5.978290	6.492126	5.954517	6.004125	5.982378	6.122522	6.523466	6.474371	6.070442	6.257801	6.261053	5.904238	5.989518	5.912059	5.939464	5.727399	5.233393	5.885785	6.255742	6.062114	6.119169	5.550082	5.958260
g339	6.992295	7.286018	7.624355	7.000977	6.478385	6.881985	7.208109	7.569136	7.619483	7.266030	7.231163	6.801896	6.916379	6.948643	6.880549	7.104614	7.076760	7.104294	7.302627	7.003024	7.348939	6.745520	7.527106	7.004655	7.208536	6.387943	6.925629	6.514368	6.854707	7.071248	6.673895	6.692281	6.955220	6.668846	6.513617	7.387017	6.952314	6.863010	7.263042	6.945107	6.966988	7.134965	6.909719	7.579688	6.864309	7.644814	6.780356	6.973123	6.760095
g340	7.727265	7.044933	7.386385	7.924984	7.775806	7.882901	7.614383	6.917059	7.513568	7.649362	7.588146	6.335554	7.422660	7.898137	7.602019	7.789392	7.093922	7.566466	7.410211	7.282784	8.059886	7.701191	7.306770	7.158205	7.392181	7.553442	7.317570	7.632755	6.743759	6.961175	7.695030	7.637274	7.486567	7.591016	7.392463	7.015859	7.365678	7.140654	7.646348	7.456129	7.884580	7.404143	7.058481	7.546535	7.575760	7.834163	7.104527	7.238811	7.736101
g341	7.713247	7.154839	7.884139	7.636260	8.141101	8.025269	7.309358	7.780426	7.039063	6.950866	7.535874	7.916330	7.975783	7.766789	7.808572	7.881853	7.571972	7.123687	8.274535	8.134990	7.379480	7.623961	7.934361	6.749221	7.539719	7.898399	7.949130	7.249313	7.360793	7.488404	7.834879	7.323321	7.655004	7.985038	7.672909	7.517496	7.442471	7.381169	7.734310	7.688339	7.187401	8.135508	7.624213	7.762310	7.579929	7.265332	7.356276	7.609793	7.187280
g342	5.919838	4.134884	6.151734	5.390788	5.683390	5.777957	5.370578	5.304856	5.641285	5.645954	5.746563	5.963732	6.116290	6.356112	5.494877	5.947296	5.415911	4.709007	6.123091	5.043208	5.281136	5.314446	5.983975	5.055401	5.687598	5.896352	5.424534	6.055554	5.259032	5.467074	5.265843	5.217239	5.968415	6.403837	5.757992	5.683732	5.871266	4.903979	5.921533	5.563450	5.356529	5.975487	4.892927	5.578247	5.337349	5.523134	5.904401	5.525853	5.723456
g343	6.849948	7.230842	6.637600	7.170731	6.312932	6.548813	6.943874	6.782916	6.614007	6.445139	6.346585	7.216964	7.255234	6.953116	6.391221	6.757799	7.064206	7.140209	6.901271	6.800745	6.542256	6.660267	6.938612	7.041227	6.544996	6.045895	7.049994	6.794098	6.781239	6.985182	6.834358	6.577592	6.719790	6.579883	6.765487	6.938476	6.690264	6.985540	6.723097	6.161160	6.490059	6.070861	6.459647	7.373821	6.783422	6.501096	6.964150	6.513224	6.822916
g344	7.036034	7.622356	7.894306	7.899532	7.534245	7.781019	7.325091	7.664637	7.121766	7.405400	7.404168	7.641730	7.388911	7.738725	7.369367	7.676682	6.866569	7.810830	7.832755	7.380853	7.120341	7.718890	6.808925	7.923635	7.854131	7.489566	7.037106	7.441149	8.218070	7.739499	7.878576	7.518268	7.844943	7.390376	7.389089	7.119252	7.290731	7.902006	7.581035	7.347758	7.971204	7.379172	7.705741	7.525077	7.768013	7.801566	7.393362	7.539050	7.264258
g345	7.327341	6.440205	7.225414	7.471228	6.929024	7.259255	7.117239	7.287013	6.825692	7.077231	7.286278	7.199531	7.063386	7.087658	6.408102	7.162234	7.180486	6.359383	6.958065	6.977081	6.717281	6.686087	7.197392	6.488274	6.654775	7.126558	6.977499	6.699292	7.187270	6.929953	6.494384	7.070288	6.812357	7.492047	6.267257	6.663744	6.675389	6.955186	6.918656	6.623683	6.926759	7.219026	6.293820	7.133352	7.034228	6.577150	7.182409	6.894367	6.510001
g346	6.353315	4.834846	6.678545	5.054802	6.292880	5.264429	5.869392	5.544006	6.208458	5.879227	6.403398	5.618854	5.984860	6.160378	5.839984	5.969177	6.150913	5.690010	6.306307	6.251864	6.172972	5.389471	5.876430	5.872704	5.453933	6.119557	6.524580	4.863392	6.496019	6.006380	6.088833	6.022498	6.181084	6.254927	5.920805	5.862518	6.436682	5.378928	6.356113	5.198280	6.256583	6.405195	5.666108	6.245607	5.750681	5.724487	6.356194	5.680787	5.833117
g347	7.249562	6.289778	7.414369	6.805002	7.043857	7.402184	7.251287	7.242577	7.451467	7.061164	6.990119	7.092441	6.720163	6.827721	7.323774	7.299656	7.342342	7.381776	6.972740	7.279735	7.243397	6.801149	7.235707	6.139716	6.976362	6.638801	6.848382	7.140144	7.217303	7.277524	6.640095	6.869850	6.693687	7.037259	6.906510	6.707818	7.150204	6.684656	6.812872	7.178555	6.817196	6.649815	7.043438	7.084766	6.610203	6.854030	7.013382	6.943571	6.920358
g348	7.556257	7.039389	7.463378	7.422253	7.657840	7.222352	7.331820	7.413555	7.402462	7.251199	7.423133	7.470695	7.142202	7.157594	7.397742	7.530987	6.939770	6.684254	6.930498	7.236294	6.757132	7.763765	7.510327	7.486143	7.679942	7.303225	6.956764	6.962594	6.981825	7.033185	7.256255	7.490066	7.503173	7.272608	7.292817	7.493517	7.136468	6.930780	7.064603	7.323165	7.583381	7.609555	6.876007	7.102984	6.721818	7.272538	7.384885	6.982828	7.270160
g349	7.738600	7.494191	8.036971	7.323061	7.734503	7.963813	7.576292	7.759202	7.592558	7.733047	7.745271	6.809757	8.272548	7.929337	8.004777	7.711839	7.476408	6.846944	7.366348	7.448753	7.677775	7.551946	8.510712	6.882922	7.888242	8.013754	8.071735	7.529864	7.997892	7.907580	7.528600	7.561951	7.802037	8.054176	7.357131	7.765079	8.347979	7.112204	7.843617	7.946332	7.325837	6.850703	7.885755	8.115116	7.676655	7.727869	7.534576	8.043256	7.517418
g350	6.119429	4.323892	6.232878	5.672058	5.913911	5.899919	5.979409	5.608411	6.224600	5.698827	6.556420	5.811552	6.560325	5.916571	5.236855	6.382068	5.848856	6.049992	6.433862	5.594183	6.459424	5.478890	6.077707	5.728552	5.374426	5.825411	6.579825	6.253370	6.285281	5.921922	6.163106	5.677648	6.286883	6.817169	5.373802	6.142741	5.954623	5.375561	6.263973	5.998877	6.000513	6.074165	5.741828	5.735606	6.306572	5.638231	6.200356	5.953023	6.032267
g351	7.472276	6.548265	7.030666	7.038508	7.207682	6.966236	7.227018	7.035443	6.735307	7.133423	6.593910	6.828165	7.249882	7.027041	6.871859	6.579409	6.975624	6.899077	7.065881	6.969236	7.205054	6.917816	6.965315	7.210034	6.362454	6.747362	6.689272	6.409783	6.263453	6.904797	7.021600	6.477696	7.131638	5.990600	6.797259	6.865581	6.876256	7.297305	6.648665	6.840195	7.085434	7.006183	6.865785	7.233180	7.075230	7.278937	6.958326	6.810927	7.177366
g352	7.613168	7.215387	7.279519	7.067257	7.287004	6.193535	6.901208	7.052028	7.489028	7.281731	7.470635	7.194569	7.168049	6.683453	7.626369	7.231227	7.273361	7.335825	6.396709	7.144822	7.309208	7.091078	7.461497	6.910008	7.528601	7.319349	6.802280	6.562300	7.191961	7.383402	7.579971	7.284368	7.088002	7.189425	7.554731	7.083019	7.526574	7.525133	7.317478	6.761886	7.426091	7.489059	7.210766	7.136704	7.052247	7.518265	6.691891	5.821890	7.445460
g353	7.526567	7.406838	7.659795	7.531348	7.672270	7.857566	7.407216	7.819852	7.638288	7.147773	7.951204	7.632032	7.747992	7.299074	8.071964	7.140933	7.626963	7.509087	7.607054	7.698664	8.149195	7.495381	7.794562	7.576588	7.014427	8.073245	8.447815	7.734443	7.499802	7.587416	7.787459	7.598113	7.466726	8.162185	7.431211	7.204077	8.040297	7.801354	7.173242	7.820561	7.763121	8.003750	7.721731	7.663421	7.626236	7.793788	7.550441	7.967681	7.934443
g354	5.675272	5.050030	6.692104	6.384976	7.020649	6.498597	6.203899	5.529854	6.540036	6.434625	6.484011	6.832247	6.545413	7.112689	6.415477	5.718579	6.801637	6.076746	6.660057	6.295672	4.287796	6.223396	5.920065	5.638486	5.824748	6.600471	6.381785	6.293139	6.223777	6.851261	6.926832	6.206594	6.741544	6.863564	6.111599	6.918329	6.837182	6.330433	6.512132	6.430211	6.817616	6.534022	6.010968	6.620353	6.407513	5.961479	6.827609	6.151909	6.679102
g355	7.446997	7.302733	6.608693	6.560000	6.722333	7.132674	7.483056	6.543048	6.856692	6.986240	7.461146	7.055977	7.276951	7.449554	6.953721	7.274231	7.967709	6.135978	7.295681	7.483055	6.575315	7.048068	6.726175	7.131993	7.642352	6.508639	7.011425	6.941958	7.355857	6.946166	6.800407	7.608809	6.837488	7.475978	6.893724	6.958481	7.207978	7.292418	7.051502	7.566738	7.241841	6.949499	7.120260	7.092359	6.991513	7.341736	6.459560	7.310007	7.366096
g356	7.606215	7.053076	7.690276	7.591103	7.558748	7.332166	7.077370	7.547839	7.416051	7.764053	7.268862	7.599798	7.790004	7.517572	7.566071	7.602777	7.644466	7.848751	7.241356	7.539273	7.336243	7.251299	7.455387	7.274660	6.953797	7.308185	7.552977	7.048973	7.906401	7.544556	7.498012	7.408625	7.651613	7.614180	7.640210	6.929683	7.410790	6.888779	7.586732	7.264726	7.701211	6.979256	7.755630	7.971105	6.926275	6.548062	7.575926	7.892576	7.401082
g357	7.326553	6.733724	7.619802	6.922603	7.063642	7.389377	7.373097	7.097600	6.882886	7.124649	7.411309	7.181103	6.699841	6.969555	6.926145	7.373665	6.871004	6.811129	6.910539	6.946864	7.399099	6.555496	6.414184	6.738163	7.480585	7.468950	6.920566	7.099838	7.510172	6.498063	7.182641	6.902960	7.180118	6.522018	7.099041	6.457969	7.260258	7.237670	7.543506	7.251721	7.145499	7.469822	6.760576	7.277041	7.159781	7.041805	7.053603	6.990578	7.134276
g358	5.174700	4.483589	6.522381	5.697901	6.366476	5.615227	5.660693	6.134482	5.027582	5.432276	6.124646	6.463798	6.156607	6.159122	5.740511	6.487724	6.362614	5.848190	6.343494	5.922494	5.449057	5.431019	5.896022	5.186057	6.022217	6.379399	6.560830	6.178456	6.048755	5.628978	6.314365	5.877545	6.537887	6.748503	5.904209	6.346973	6.387932	5.067072	6.000843	5.736310	6.297328	5.765471	5.463228	6.006539	6.057984	5.949544	6.289635	5.421511	5.983683
g359	6.891548	6.992343	7.143269	6.894522	7.300650	6.748958	7.052024	6.120634	6.424491	6.918691	6.738004	6.786258	7.283915	6.821720	6.861989	6.740981	7.567192	7.178775	6.900818	6.386357	6.864516	6.936347	6.434854	7.137075	6.741790	6.863578	6.689578	6.892769	7.082568	6.984223	6.555662	6.910685	6.585161	6.229882	6.174271	6.944620	6.885646	7.463958	6.337521	7.256871	7.012859	6.903027	7.259460	6.670481	7.053871	6.746367	6.946058	6.390018	6.833201
g360	7.303317	7.002114	6.979239	7.318627	6.869034	7.245827	7.381023	7.555708	6.404834	7.016691	7.255648	7.615788	7.072239	7.224091	7.012312	6.827876	7.110384	7.062878	7.494871	7.514085	7.214121	7.664488	7.098337	6.965873	6.301500	6.926681	6.973673	6.876858	7.008657	7.335545	7.074851	7.497940	6.669617	7.425013	7.066085	7.181383	6.764184	6.913881	6.666728	6.704971	7.183191	7.165512	6.916180	7.226350	7.503042	7.150379	6.834052	7.299758	7.631408
g361	7.410535	7.551706	7.440646	7.792355	8.029076	7.687361	7.525724	7.560659	7.435367	7.095776	7.957201	7.916575	7.702374	7.336818	7.687577	7.644251	7.901572	6.672009	8.248598	7.510387	7.259824	7.218042	8.195283	6.000627	7.675913	7.705507	7.829935	7.468996	7.430245	7.654340	7.904026	7.039464	7.627414	7.723805	7.210500	7.767847	8.129378	7.372453	7.809871	7.332823	7.690704	7.642284	7.660239	7.572673	6.737614	7.737334	7.932216	7.955848	7.892144
g362	5.815061	3.621172	5.755618	5.173595	6.108054	5.057179	4.872274	5.181961	5.054695	5.284879	5.818426	5.465262	6.048385	5.816172	5.751201	5.945553	5.517736	5.360057	6.089864	5.952243	5.394754	5.330691	5.096064	5.171323	4.372246	5.763508	6.038180	4.786645	5.083665	3.786159	5.252609	5.028767	5.893217	5.853097	5.675504	6.009021	5.775198	4.813583	6.165887	5.524569	5.244045	5.767133	5.183863	5.680136	5.514710	4.761785	5.705702	5.407419	5.453395
g363	6.797557	6.401096	6.783926	6.824856	7.278048	6.817574	6.718073	6.602406	6.152101	6.528372	6.727620	6.767874	7.132111	6.831170	6.130887	6.505652	6.661116	6.867895	6.597109	7.285719	6.654596	6.877846	6.827920	6.485103	7.056460	6.891013	6.926374	6.931196	6.483846	6.710310	6.259141	7.068767	6.749626	6.992154	7.148325	6.603095	7.155056	6.694463	6.596666	6.389695	7.063773	6.858002	7.118262	6.877556	6.497710	6.691792	5.968010	6.692441	7.042905
g364	7.643102	7.556321	7.229724	7.822830	7.525392	8.039850	8.145016	7.910067	7.800785	7.344401	7.339799	7.740600	7.893702	8.216971	7.275771	8.199841	7.610211	7.968697	7.552833	7.629220	8.025753	8.110055	7.541390	7.523310	7.957473	7.504270	7.167594	7.271694	8.176530	8.256251	8.182047	7.440569	7.696360	8.155329	7.320824	7.789038	7.585550	7.114965	8.072324	7.585259	7.753342	7.839114	7.739133	7.881588	8.037606	7.569195	7.890186	8.007360	7.953415
g365	7.461164	7.034338	7.541750	7.427877	7.741393	7.991432	7.331465	7.958867	7.336033	7.283234	7.517422	6.987874	7.742814	7.683165	7.273930	7.294091	7.620938	6.237738	7.569313	7.430058	7.916617	7.597817	7.739970	6.976511	7.479962	7.482851	7.337657	7.903117	7.635833	7.300600	7.244855	7.147696	7.616180	7.855582	7.302804	7.336110	7.413147	6.247848	7.470666	7.514410	7.329273	7.370201	6.985635	7.520280	7.146722	7.271546	7.437308	7.228170	7.029305
g366	5.646406	2.900166	5.425580	5.231372	5.906734	5.026621	4.679428	5.092665	5.733895	5.575329	5.229261	5.572394	5.427789	5.654564	4.958279	5.403306	5.453066	5.431061	5.812501	5.273352	5.650190	4.887678	5.378005	4.977401	4.693859	5.645950	5.465847	5.762514	5.284122	5.735574	5.269014	5.140017	6.024789	5.747059	5.975776	6.257153	6.156708	4.813261	5.993873	5.295342	5.910277	5.647369	4.275319	5.697440	5.367391	5.049030	5.742079	5.454661	5.600049
g367	6.190244	6.950390	6.901739	7.265739	6.965470	6.705669	6.479110	6.780084	6.118825	6.599493	7.228780	7.041965	7.145411	6.627255	6.403623	6.558022	7.264681	6.763012	6.876761	7.021810	6.880232	6.576418	7.226769	7.387035	7.291722	7.177951	7.252331	6.335589	7.358235	7.245912	6.450947	7.551852	6.627290	6.522654	6.797496	7.410826	7.291750	6.743194	7.218277	7.129448	6.423876	7.141500	7.186484	7.091999	7.302820	6.737935	7.109418	6.811741	7.626821
g368	7.577925	6.790984	6.847501	7.380315	6.583392	7.149241	7.725657	6.987938	7.590183	6.940456	7.126324	6.767107	7.246770	7.381443	7.209500	7.655700	6.946303	7.120223	7.287428	7.340827	7.412986	7.594369	7.384093	7.655641	7.231297	7.446660	6.908522	6.960048	7.104168	6.899671	7.713307	7.508980	7.398948	7.571540	7.246877	7.595702	7.271825	7.628682	7.720929	7.536943	7.320978	7.483896	6.707424	7.325334	7.543301	7.131883	7.281603	6.972398	7.075522
g369	7.223370	7.604691	7.254620	7.289502	7.987404	7.940918	7.520838	7.619078	8.036003	8.142252	8.218745	7.267167	7.641851	7.971400	7.415058	8.195753	8.159283	7.199867	7.827221	8.306406	8.160137	7.396056	8.154242	7.703620	7.708934	7.832493	8.029607	6.862202	7.827338	7.562843	7.640210	7.819234	7.888592	7.627291	7.227003	7.834569	8.113953	7.647192	8.357448	7.869630	7.418311	8.011617	7.522930	7.981761	7.763273	7.527069	7.391535	8.237029	8.198343
g370	6.253086	4.268022	6.060886	4.499599	6.179430	5.554182	5.293724	5.828272	5.496135	5.264088	5.765146	6.120033	6.033588	6.266657	5.397652	6.409837	5.348645	5.621149	6.135862	5.803957	6.291840	5.209846	5.744623	5.129783	5.522608	5.539591	5.572158	5.765467	6.552860	5.119480	5.899510	5.286961	6.297453	6.160306	6.060132	6.187380	5.904860	5.511576	5.771150	5.429347	6.261613	6.123290	5.627044	5.966645	6.179362	5.337255	6.012352	5.556370	5.746996
g371	7.280205	7.081276	6.773069	7.261942	7.106653	7.501595	7.353885	7.118421	7.170327	6.625052	6.845480	7.537871	7.066906	6.802108	7.115922	7.217517	6.478394	7.066928	7.013094	7.413270	7.446289	7.384702	7.246659	7.542200	6.240141	6.940330	7.639068	6.542253	7.186043	7.405487	6.892617	7.184692	7.322878	6.990708	7.032029	7.537103	7.079165	7.192363	7.062847	6.831194	7.485141	7.013115	7.342172	7.792315	7.176938	7.073756	6.952742	7.170771	6.299318
g372	7.622912	7.902648	7.743186	7.705065	6.788470	7.828244	7.050801	7.856166	7.249656	7.398575	6.800165	7.882585	7.416828	7.737867	7.788348	7.647189	7.090238	7.651938	7.672135	7.730168	7.545736	7.807473	7.084875	7.638512	7.336244	7.217434	7.202398	7.209807	7.412054	7.595601	7.679440	7.399606	7.697260	7.712620	7.387190	7.543014	7.671140	7.231074	7.129675	7.691478	7.409158	7.319756	7.605864	7.545529	7.842803	7.250209	7.015275	7.406778	7.697228
g373	6.929705	7.569054	6.837673	7.199983	7.197527	7.175882	6.873633	7.860129	6.575337	7.160384	7.061321	7.480693	7.173402	7.382097	7.592941	7.054600	7.139462	7.130077	7.233762	7.273761	7.735053	6.955849	6.720315	6.790011	7.356004	6.965916	7.374823	6.963953	7.244054	7.485521	7.165455	6.755352	7.488559	8.047896	7.531606	7.153250	7.480581	6.148842	7.073224	6.689394	6.794988	7.146105	7.053554	7.273020	7.147137	6.913192	7.379089	6.992590	7.258595
g374	4.637755	4.473485	6.261756	6.187215	6.579421	5.464912	5.155804	5.747516	5.841102	5.970745	4.708015	6.149807	5.814502	6.358692	5.926108	6.579956	5.913398	5.528157	5.829892	5.889154	6.172951	5.564929	6.045888	5.351083	5.952422	6.260411	5.960014	6.135341	6.495647	6.023420	5.352765	6.130446	6.184511	6.470756	6.456706	6.386024	5.973537	5.710910	6.277138	5.676664	6.173378	6.426281	5.983471	6.049594	6.270878	5.430346	6.228350	5.628271	5.665994
g375	6.671148	6.801462	6.901291	6.677793	7.075164	6.613714	7.148262	7.230639	7.164493	7.588595	6.958274	7.597985	6.805508	6.442952	7.258522	7.114377	7.227790	7.234614	6.599576	7.488336	6.842951	6.878255	7.345936	7.118571	7.007137	6.933891	7.056862	6.996931	7.572010	7.095032	7.125576	7.386125	7.409584	7.168919	7.262105	7.717691	7.193336	7.568331	7.307586	7.114414	7.346631	7.098072	7.206274	6.970749	7.746270	6.291611	7.235207	7.236235	7.031317
g376	7.405402	6.713081	7.231166	7.338688	7.286282	7.951402	7.055689	7.616388	7.079083	7.269053	7.863778	7.743029	7.653518	6.839658	7.930622	7.339683	7.297836	7.111211	7.852699	7.368313	6.972190	7.564190	6.705852	7.492089	7.375556	7.149047	6.515614	7.419612	6.862490	6.998050	7.791983	7.419650	7.375304	7.311619	7.628902	7.117680	7.552458	7.430395	7.204837	7.494386	7.770971	7.071604	7.373642	7.488583	7.672174	7.102494	7.446128	7.772262	7.735424
g377	7.213251	7.469851	8.107049	7.525798	7.580631	7.588264	7.147619	7.683066	7.282449	6.763544	7.631340	7.703243	7.708971	7.192099	7.661368	7.025287	7.788649	7.675373	7.676783	7.578144	7.507173	7.490517	7.700445	7.269989	7.634406	7.542159	7.521567	7.561418	7.957394	6.753384	7.330054	7.414378	7.363026	7.218092	6.816768	7.539261	7.496218	7.384778	7.478109	7.841421	7.076364	7.637005	7.053849	7.072007	7.572611	6.992714	7.260156	7.572197	7.205696
g378	5.195538	4.320838	5.837464	5.653479	6.637396	5.262032	5.628017	5.256320	5.629045	5.712507	6.213851	5.860805	6.046979	5.748668	5.837443	6.283801	6.054600	5.289216	6.420664	5.414522	5.722279	4.953014	5.951540	5.631074	5.970226	6.075771	5.958517	5.544684	6.191689	5.590263	6.288894	5.141705	6.179729	6.561039	5.816612	5.343448	6.265579	5.233736	6.218284	5.903224	6.017399	6.281951	5.521073	5.260559	5.711562	4.985791	5.587275	5.693675	5.417272
g379	7.854920	7.732815	7.620425	7.770181	7.863371	7.838534	7.898829	7.830063	7.248472	7.920555	7.636554	7.801494	7.618772	7.802650	8.241237	7.887042	7.988400	7.474390	7.577748	7.619934	7.766405	7.696422	7.298680	7.466008	7.920548	7.478007	7.412893	7.882240	6.562920	7.262791	7.089739	7.538670	7.119181	8.131656	7.191284	7.882416	7.595529	7.677599	7.309313	7.480600	6.940128	7.799496	7.734102	7.462995	7.839414	7.839389	7.583582	7.706626	7.725363
g380	7.975701	7.512919	6.726775	7.649129	7.186686	7.401569	7.392690	7.387548	7.451218	7.385072	7.232729	7.670738	7.883805	7.437824	6.842366	7.777269	7.323576	7.685489	7.511476	7.529727	7.479817	7.465258	7.617158	7.474104	7.443183	7.999150	7.545723	7.325142	7.623394	7.669986	6.898431	7.148529	7.770488	7.442899	7.598503	6.777245	7.035324	7.436596	7.836063	6.860187	7.649017	7.624913	7.655419	7.247660	7.549117	7.732087	7.955724	7.517718	7.473742
g381	7.779634	6.129273	7.792429	7.317068	7.612759	7.339953	7.327037	7.541246	7.175531	7.286995	7.789809	7.736731	7.753527	7.687632	7.825673	7.536527	7.296731	7.290566	7.690262	8.037544	7.252166	7.807349	7.812101	6.725049	7.516030	7.846780	7.554890	7.423797	7.585952	7.540394	7.592180	7.111344	7.757915	6.376127	7.311176	7.051090	7.242839	7.423236	7.769469	7.377383	7.359116	7.836111	8.033520	7.245798	7.633246	6.851313	7.271881	7.863506	7.589086
g382	5.110339	4.160568	5.423664	5.007449	6.026075	4.910725	4.833474	5.316266	5.118173	4.747899	5.685530	5.060562	4.665668	5.870980	5.318228	5.430890	5.355510	5.125901	5.470695	5.365912	5.328341	4.879449	5.095002	4.824954	4.877025	5.678488	5.892014	5.862705	5.779790	5.336258	5.699453	4.702429	5.993985	5.869620	5.436021	5.674419	5.905794	4.324524	5.392996	5.323394	4.385987	5.646819	5.046710	4.970569	5.492163	4.589886	5.600311	5.381031	5.019064
g383	7.551185	7.725529	7.702111	6.975602	7.976242	8.254324	6.976673	7.641821	7.330610	7.228274	7.585024	7.510507	7.184233	7.345471	7.126139	8.046301	7.603509	7.587557	8.117242	7.168166	7.751281	7.161311	7.196375	7.993978	8.007062	7.528923	7.293685	6.583395	7.518925	6.735857	7.169667	7.588756	6.391193	7.477509	7.066153	7.109913	7.477340	7.621742	7.935323	7.241134	7.280142	6.944376	7.294209	7.478300	7.713693	7.560406	7.411033	7.647654	7.484552
g384	7.697202	7.459152	7.194561	7.641289	6.606842	7.207925	6.698298	6.777170	7.319934	7.108872	7.128481	7.575234	7.617049	7.837476	7.477034	7.016018	6.811576	7.495343	7.266983	7.309171	7.590393	7.526087	7.078945	7.223795	7.128784	7.040732	7.367800	7.029419	6.879356	7.551134	7.396049	7.591689	7.450176	7.663830	7.413148	7.285124	7.158043	7.138598	7.146312	6.940030	7.266845	7.057076	7.486946	7.739707	7.342582	7.115263	7.822080	7.458453	6.702834
g385	7.500996	7.008193	7.272976	7.747306	7.269806	7.679715	7.177030	6.946933	6.301632	7.216314	7.691421	6.568508	7.452074	7.383682	7.734255	7.957895	7.323786	7.002686	7.242102	7.751015	7.583571	7.100301	7.336524	7.479665	7.269737	7.122319	7.803976	7.832946	7.580363	7.491119	7.531316	7.847225	7.597591	7.708733	7.442551	7.474233	7.744606	7.457331	7.192146	7.309580	7.557202	7.896289	7.205300	7.751655	7.751893	7.323750	7.313607	7.344883	7.719083
g386	5.313449	4.834053	5.198180	5.516414	6.207946	5.606045	5.837077	5.354017	5.623387	5.819864	6.293099	5.635686	6.448601	6.248823	5.200550	6.033605	6.391511	5.745812	5.171482	5.517173	5.976526	4.984447	5.817332	4.921265	5.607304	5.420027	6.380766	6.259007	6.591244	5.814829	5.244982	6.200764	5.806937	6.667770	5.971655	5.946964	6.368758	5.369362	6.316710	5.923267	5.853982	6.123142	5.499732	5.566835	5.963426	5.534895	5.655738	5.332582	5.563720
g387	8.393897	8.057833	7.549341	8.372620	8.254195	8.017694	7.060118	8.204639	7.775406	7.765024	8.145206	7.860346	7.856057	7.637365	8.051371	8.003884	7.275384	7.744739	8.207828	8.074998	8.243141	8.278283	7.961117	8.042294	8.605398	7.932830	8.099333	7.810443	8.161473	7.651411	7.457041	8.211867	7.606297	8.350230	8.068600	7.939516	7.826185	8.209215	7.996296	8.110201	8.461826	8.197441	7.894697	7.532049	7.661763	8.248666	8.329574	7.676457	8.029476
g388	7.340359	7.271799	7.246956	6.951085	7.129225	6.950506	6.679948	6.957147	6.988258	6.849441	6.703664	6.684626	7.183233	6.819290	6.866281	7.415563	6.934802	6.439833	6.955006	7.246821	7.068713	7.326580	6.878682	6.886851	7.048933	7.191481	7.511138	6.883104	7.329319	7.010765	7.178661	6.705251	6.374047	7.127930	7.179271	7.221553	7.551192	6.508032	7.024038	6.812459	6.918836	6.751313	7.305118	7.413786	6.990541	6.430263	7.325973	6.372165	7.420358
g389	7.215742	7.322482	7.771086	7.373024	7.693023	7.799740	7.259972	7.437254	7.102531	7.180303	7.898046	7.703316	7.353767	7.586358	7.347865	8.214622	7.371314	6.549522	7.865956	7.278718	7.597072	6.818971	7.569249	6.763953	6.905941	7.246608	7.553606	7.354188	7.759796	7.627861	7.186207	7.310260	7.976706	7.641833	7.307045	7.345029	7.677205	7.284044	8.005338	7.261305	7.305791	7.631924	7.749504	7.788048	7.783050	7.678361	7.517125	7.431137	7.640512
g390	6.136907	4.811753	5.818212	5.708207	6.405450	5.684478	5.889481	5.791079	5.999341	5.542513	5.657930	5.917877	6.666847	6.296630	5.554617	6.614345	6.096152	5.859657	6.332955	5.742143	5.995641	5.707426	5.889989	5.013477	5.694586	5.546331	6.434771	6.197796	6.409646	6.125441	5.816594	5.730365	6.557613	6.570973	5.977572	6.197952	6.241276	5.041762	6.128757	5.929429	6.098053	5.383470	5.476454	5.369754	6.169937	5.248792	6.235525	5.996981	5.509792
g391	7.394090	7.097085	7.037365	7.030278	7.451755	7.442335	6.790245	7.160811	6.790970	7.011622	6.853653	7.058355	7.390494	7.507341	7.050832	7.244617	7.318732	7.232680	6.827147	6.975519	7.135379	7.195207	7.112481	7.560094	6.759821	6.953635	6.357904	7.411171	7.088742	7.411037	7.121089	6.416247	6.367826	6.769445	7.101567	7.245058	6.704162	7.345466	6.832832	7.025855	6.974909	7.046428	7.287784	7.140151	6.999509	6.932200	6.922456	7.019532	6.287258
g392	7.512261	6.891270	7.538528	7.531125	7.187035	7.204410	7.359556	7.526328	7.447315	7.492062	6.851246	7.041399	7.412252	7.267369	6.930436	7.503201	6.707072	7.087159	7.068497	7.321026	7.506077	7.467456	6.581351	7.255220	7.487205	6.472655	7.026006	7.296331	7.569509	7.226064	7.412944	7.402794	6.744070	7.063883	7.200713	7.097585	6.631459	7.524130	7.114525	7.172974	7.419505	7.412288	7.704137	6.267399	7.055548	7.698508	7.328664	6.992346	6.813189
g393	7.223838	7.428364	7.467044	7.948833	7.341855	8.018569	6.514321	7.731555	8.201984	7.464989	7.658858	7.344237	7.504365	7.892241	7.640359	7.441047	7.253571	7.440676	7.489644	7.663961	7.647800	7.699906	7.918072	7.477844	7.335161	6.693140	7.985210	7.373125	7.476660	7.505907	7.388855	7.264152	7.817631	8.046183	7.046410	7.211113	7.869700	7.711677	7.507855	7.453072	7.283012	7.930313	7.302514	7.412471	7.705387	7.020704	7.695343	7.280369	7.204056
g394	5.752740	4.238971	6.064833	5.778462	6.615200	5.712181	5.627419	6.018501	5.650992	5.849795	5.893988	5.919311	5.662204	5.922409	5.961447	6.150709	6.129011	5.998739	6.128082	5.731763	6.013142	5.238321	6.090183	4.828002	5.774959	6.115159	6.598493	5.206971	6.082251	6.097940	6.178217	5.821765	6.184791	6.578351	5.815717	5.709933	6.011242	5.652743	6.304148	5.521937	5.507236	6.119574	5.011491	6.209822	6.403411	5.357445	6.159198	6.147805	6.365243
g395	7.851435	6.845522	7.353539	7.762503	7.425087	7.659420	7.652457	7.752336	7.063477	7.810960	7.550782	7.744648	7.715613	7.872765	7.645190	6.657873	7.326517	7.766189	7.247047	7.424850	7.150727	7.673155	7.405859	7.637933	7.609247	7.132767	7.554439	7.315610	7.720463	7.336178	7.447610	7.475306	7.752099	8.054417	7.193125	7.514900	7.019098	7.993511	7.556687	7.570752	7.554648	7.490331	8.066012	7.615702	7.271582	7.550250	7.716858	7.332042	7.121211
g396	6.738338	7.321744	8.023254	7.913897	7.581005	7.587024	6.898064	7.431556	7.738910	7.745384	7.781812	7.588341	7.444286	7.627210	7.672631	7.729657	7.120368	7.883968	7.635081	7.613512	7.750318	7.557493	7.274545	6.960546	7.780539	7.689731	8.132966	7.475086	7.821818	7.689631	7.605477	7.491870	7.408262	7.740119	7.585266	7.547729	7.442759	6.754206	7.644876	7.696196	7.654601	7.239079	7.277517	8.111098	7.821090	6.496822	7.873901	7.681655	7.648105
g397	7.101744	7.142755	7.096539	6.569854	7.352199	7.206036	7.237520	6.581887	7.160484	7.082159	7.569262	6.738669	7.169701	7.429061	7.089724	7.557905	7.109988	6.444519	7.454654	7.461041	7.050236	7.446632	7.177152	7.100687	7.411880	7.192713	8.093014	6.499087	7.689579	7.301130	7.416098	6.654108	7.294187	7.483688	7.198450	6.539248	7.342237	7.398565	7.408591	7.058946	7.126070	7.482763	6.975658	6.812535	7.249085	7.307057	7.069167	7.288368	7.449334
g398	5.230113	4.177389	6.027653	5.080634	5.920120	5.285060	5.159651	4.417434	5.393616	5.863188	5.959139	5.423380	5.720939	5.995165	4.998135	5.507318	5.132896	5.812924	5.722068	5.797328	5.666939	5.070081	5.672728	4.527009	5.240857	5.966666	6.015890	5.522818	5.463845	5.579295	5.354184	5.104206	5.590980	5.972114	5.553518	5.657227	5.499648	4.647763	5.491605	5.437947	5.956678	5.838227	5.159091	5.659582	6.009820	4.961401	5.857341	5.760531	5.923988
g399	7.361175	7.251644	7.412894	7.839986	7.913770	7.500278	7.929644	7.730345	7.381203	7.074605	7.673475	7.520205	7.138245	7.220437	7.973522	7.739751	7.738420	7.093325	7.706393	7.849001	7.736472	7.812018	6.896742	8.065295	7.710917	7.891888	7.493964	7.341751	7.339710	7.670595	7.604808	7.040120	7.470732	6.589948	7.863565	7.370734	7.667882	7.776223	7.440425	7.891138	7.186009	7.669205	7.568014	7.622420	7.887650	7.532506	7.355639	6.991207	7.576152
g400	7.541858	7.525062	7.100674	6.955020	7.609755	7.565755	7.411529	7.404885	7.332764	7.077377	6.822803	7.232182	7.207467	7.051083	7.823750	7.721308	6.792658	7.264209	7.213091	6.946002	7.230605	7.300328	6.954226	7.571731	7.257494	7.251364	7.035929	6.407449	7.382659	7.525172	7.276118	7.524240	7.195083	7.483019	7.526956	7.246282	7.568113	6.766100	7.291976	7.289945	7.466678	7.066559	7.044986	7.610130	7.167514	7.630937	7.573281	7.337842	7.216467
g401	7.402611	7.502397	7.710069	7.732485	8.011179	7.304288	7.143803	7.394615	7.011251	7.397933	7.477340	7.537949	7.588712	7.146855	7.641191	7.772493	7.350597	7.140566	7.673985	7.767968	7.950971	7.487891	8.213917	6.957402	7.302485	8.305117	7.761559	6.948782	7.617859	7.303090	7.666592	7.490572	7.404307	7.663968	7.727095	7.915293	7.829921	6.088825	7.393311	7.497022	7.830642	7.667683	7.661651	7.402823	7.398696	7.416454	6.599006	7.541048	7.212805
g402	5.815888	3.871022	5.200013	5.470221	6.287935	5.426092	5.502998	5.459923	5.778374	5.156270	5.821325	4.939055	5.505314	6.115471	5.829301	5.920695	5.733816	5.590382	6.100678	5.461997	5.964007	4.879033	5.542719	5.251720	5.309418	5.962976	5.903598	5.470257	6.218234	6.102171	5.155304	5.483093	5.585235	6.282069	4.947132	5.855545	5.502482	5.230282	5.772171	5.552315	4.941762	5.645160	5.396271	5.696022	5.522821	4.889292	5.639669	5.494661	5.973961
g403	6.662178	7.643960	7.489119	7.421112	7.195248	7.492905	7.812245	7.017840	7.525333	7.667817	7.878219	7.624068	7.126246	7.294123	7.819929	7.441280	7.651392	7.592834	7.312034	7.518600	7.638637	7.402406	7.747819	7.530511	7.603859	7.623824	6.975385	7.850275	7.051425	7.208132	7.908905	8.007284	7.077003	6.695407	7.248755	6.889852	7.897290	7.697257	7.542336	7.635110	7.184913	7.321443	7.129248	7.705622	7.532144	7.376323	7.642180	7.104769	7.233716
g404	6.483790	6.494780	7.142251	7.098843	7.105188	7.076180	6.734564	7.220323	6.889043	7.060530	6.470658	6.410903	6.909722	6.708055	7.104373	7.141979	6.830885	6.892205	6.775712	6.778231	7.397195	6.992476	6.927207	7.070137	7.069439	6.739050	6.579714	5.672910	7.068160	6.750900	6.633698	6.529645	7.017945	7.286751	6.937036	6.734378	6.638512	6.727080	7.119999	6.794436	6.875097	6.887544	6.511306	6.440727	7.010576	6.741594	6.925557	6.542046	7.130007
g405	7.434949	7.662186	7.534980	7.785464	7.842234	7.816186	7.785830	8.187083	7.522540	7.655831	6.953997	7.791501	8.129746	7.935211	7.507026	7.658115	8.080369	7.812012	8.072417	7.539454	8.024880	7.489300	7.579259	7.288858	7.504213	6.852595	7.865905	7.565345	7.779322	7.758856	8.221912	7.473609	7.130598	8.100375	7.223889	8.120131	7.354761	7.376046	8.004948	7.592321	8.040924	7.887443	7.780773	7.921643	7.778338	6.918232	7.571513	7.686250	7.646196
g406	5.381050	4.184549	6.632832	4.909201	6.073827	5.765808	5.192382	5.437152	5.603543	5.603387	6.310787	5.970440	6.059567	6.083959	5.647608	6.177004	5.788711	5.366061	6.303072	4.892429	6.200233	5.639152	5.448398	5.162871	5.532804	6.243674	6.370837	6.170871	6.471996	5.878355	6.133484	5.441260	5.797667	6.533079	6.323557	5.869370	6.122550	5.533074	5.664560	5.517764	5.496277	6.189274	5.290639	6.002030	6.184452	5.708022	5.271502	5.757819	5.620892
g407	7.004254	6.668891	7.208418	7.180535	6.491249	7.353050	6.011781	7.622708	6.394268	6.948534	6.998894	6.967916	6.600739	7.322198	6.961121	7.313603	6.886678	7.248730	6.708522	6.904026	7.543207	7.008887	7.067903	6.883974	7.026996	7.134193	7.323753	6.708716	6.604389	7.287587	6.776932	6.667905	6.534526	6.586622	6.804341	6.355895	6.957916	7.084517	6.868608	6.845439	7.309797	7.198791	7.382952	6.717952	6.370713	7.056396	6.916784	7.170935	6.974583
g408	7.894510	7.223278	7.833326	7.888382	7.731397	7.654916	7.562920	7.683290	6.438848	7.466014	7.678516	7.549456	7.856070	7.727501	7.311907	7.482499	6.734029	7.442943	7.781921	8.062112	7.647103	7.669480	7.584498	7.189808	7.293143	7.560061	7.763320	7.247027	7.644478	7.304606	7.740753	7.486653	7.869986	7.631899	7.755002	8.041373	7.548548	7.465515	7.317221	8.137335	7.811203	7.749336	7.800900	7.215350	7.283494	7.880587	8.016579	7.458645	7.623054
g409	6.757536	7.121135	7.543500	6.938713	7.773764	7.323953	7.547974	7.556193	7.601465	6.871035	7.217153	7.004748	7.507796	7.809366	7.570352	7.784867	7.469442	7.406604	7.400148	7.731843	7.792065	6.924208	7.644032	7.520196	7.161355	7.329077	7.556369	7.103789	7.748171	7.307960	7.309920	7.020399	7.456218	7.164165	6.965346	7.215048	6.762115	7.314226	6.787716	7.280836	7.271610	7.259618	7.545256	7.377066	6.768685	7.412799	7.454866	7.105894	7.086531
g410	4.950853	3.907772	5.512601	5.355571	6.546946	5.163811	5.585406	5.088118	5.423404	5.561484	5.925158	5.665497	6.257267	5.824961	5.655024	6.337720	6.089270	5.202389	5.725518	5.475030	5.330844	5.026346	5.481265	4.900306	5.630835	6.084212	5.912198	5.459164	5.910888	5.644211	5.711923	5.760608	5.512888	5.505956	5.374535	5.637100	5.887942	5.092704	5.328651	5.641532	5.873762	5.684332	5.039557	5.649551	5.886898	4.749341	6.170540	5.754208	5.567439
g411	7.337469	7.377358	6.977552	7.530558	7.539408	7.096128	6.948380	7.297032	7.362329	7.506000	7.280078	7.524224	7.396602	7.413096	7.452613	7.062522	7.440918	7.221737	7.130663	7.143120	7.224450	6.998605	6.718009	7.294337	7.954513	7.263710	7.369742	6.889184	7.071497	7.353811	7.476670	7.441146	6.922902	7.168828	7.289309	7.572991	7.190093	7.568717	6.417675	7.587039	7.419879	7.196230	6.614824	7.383507	7.324847	7.823298	6.915261	7.697526	6.985085
g412	7.600343	7.244740	7.112092	6.981073	7.093837	7.500047	6.339380	7.114601	7.192115	6.813126	6.689758	7.846860	7.583467	7.034783	7.047815	6.837119	7.488271	7.511321	7.637123	7.365488	7.411208	7.132182	6.860147	7.374486	7.393214	7.610572	7.195223	7.564331	7.136175	7.518530	7.139541	7.208426	6.823808	6.304916	7.798350	6.811844	7.163497	7.530239	6.674348	7.306710	7.132813	6.977653	7.515663	6.646666	6.712681	7.099461	7.454269	6.909709	7.222066
g413	7.770878	8.057615	8.589911	7.918822	8.419008	8.069204	8.048453	8.260184	8.104226	8.071452	7.884304	8.384229	8.140321	7.973397	7.815758	8.757775	7.977759	7.603399	8.113289	8.065428	8.404245	7.810554	8.257007	7.784802	8.470679	8.356674	8.240718	8.138663	8.188146	7.766121	7.739077	7.888427	8.329553	8.908043	7.584355	8.116936	8.108984	7.907541	8.543416	7.820480	8.200359	7.758945	8.017625	8.017198	7.973738	8.099751	8.251250	7.880417	7.853912
g414	5.579650	4.097527	5.860059	5.423617	6.025211	4.977967	5.330846	5.454125	5.647933	5.646298	5.855913	5.587838	5.434321	5.306858	5.373267	6.172252	5.695082	5.332718	6.116373	4.953333	5.517193	4.585973	5.660096	5.066133	5.283801	5.964238	5.803788	5.171296	5.685898	5.110737	5.250338	5.377818	5.963377	6.145375	5.043646	5.665102	6.149448	5.119143	5.879176	4.677605	5.789980	5.890510	5.631704	5.440417	5.517835	4.938704	5.210300	5.442248	5.549344
g415	7.380805	7.495169	6.718968	7.601863	7.917466	7.757036	7.578223	7.567301	6.930349	7.547431	7.467689	7.359914	7.436721	7.426616	7.513280	7.796480	7.175934	7.040262	7.275556	8.002781	7.629027	7.434281	7.566217	7.686818	7.399936	7.234741	7.753466	7.287759	7.659186	7.569264	7.293979	7.469647	7.694541	7.452702	7.642098	7.283323	7.669782	7.468424	7.360949	7.509630	7.597989	7.697496	7.557958	7.318716	8.059872	7.154991	7.319285	7.849983	7.355261
g416	6.015554	6.378564	6.578397	6.497204	6.567943	6.371585	6.772920	6.647588	6.313510	6.970127	6.002940	6.368008	6.621838	6.583043	7.067835	6.495437	6.312927	6.848626	6.705850	6.279861	6.595338	6.081590	6.638768	6.544621	5.991113	6.791153	6.476714	6.944274	6.860974	6.214964	6.691221	5.728768	6.432138	6.721726	6.595947	6.347624	6.316119	6.565975	6.288944	6.482165	6.419150	6.816477	6.723137	6.638099	5.707262	6.442638	6.439530	6.623263	6.611132
g417	7.290330	7.577794	8.062459	8.181624	8.006247	7.914541	7.662076	8.074344	7.696494	7.622118	7.816901	7.732868	7.656357	7.553349	7.755153	8.261355	8.112257	7.060453	7.793078	7.934250	7.670703	7.626713	8.285637	7.609055	7.993190	8.119293	7.414726	8.063453	8.133564	7.068950	7.490165	7.563298	7.918130	7.884642	7.470459	7.479842	7.814885	8.144729	7.903069	7.995175	7.442463	7.966232	7.416888	7.677371	7.961347	7.672458	7.239690	7.663195	8.091708
g418	6.386499	4.373196	6.218749	5.341411	6.216877	5.390692	4.480292	5.944923	4.761392	5.913291	6.175152	5.833124	5.862794	5.335518	5.918558	6.256605	6.043885	5.869036	6.354118	5.864180	6.000987	5.367681	5.799551	4.519925	5.748463	5.967967	6.381749	5.591572	5.905678	6.245111	5.865501	5.730444	6.255320	6.295217	5.694472	5.649434	6.474859	5.491652	5.920735	5.764589	6.082541	6.019633	5.351223	5.539033	6.166467	5.467727	6.446650	6.002645	6.158944
g419	7.488748	7.164941	7.718222	7.931251	7.348850	7.601905	7.521157	7.732009	7.379338	7.645170	7.637055	7.826708	7.634198	7.351573	6.991193	7.636073	7.947738	7.397594	7.198799	7.613222	7.590410	7.458828	7.129521	7.568177	7.766925	7.362461	7.676547	7.317802	6.805186	7.998777	7.530733	7.501302	7.719603	7.434391	7.032993	7.317999	7.649546	7.887030	7.855503	7.373789	7.386851	7.638514	7.171047	7.665567	7.854217	7.298964	7.598429	7.716644	7.240283
g420	8.454184	7.660402	7.407873	7.575593	8.531597	8.284819	7.810617	8.011761	7.914546	7.714025	8.346143	7.945816	8.193568	7.860417	8.594788	7.513011	7.576256	7.975243	7.005376	7.422409	7.580581	7.672160	7.976048	7.597551	7.893142	7.966475	7.936053	7.533475	8.103774	8.135365	7.966321	7.820674	7.345687	7.873387	7.980382	7.600886	7.796232	7.646250	7.972100	7.685338	7.389077	7.763943	7.197726	7.487859	7.933958	8.128264	7.743419	8.057959	7.573789
g421	7.225283	7.111190	7.665653	7.497626	7.102539	7.453416	7.336563	7.662714	7.514576	7.536779	7.927789	7.531979	7.554426	7.757149	7.865219	7.807234	7.793404	7.897071	7.971890	7.594382	8.213151	7.235764	8.351291	7.298900	7.466122	7.630362	8.051146	7.960365	8.108879	7.850569	7.543578	7.962581	7.848034	8.026203	8.113392	7.635082	7.398097	7.499784	7.824779	8.135141	7.383197	7.752592	7.286006	8.015074	7.707011	8.077129	7.451114	7.721331	7.219351
g422	5.985257	4.923804	6.272629	5.941779	7.145915	5.932939	5.766330	5.298888	5.813452	6.264530	5.949792	6.272348	6.406371	6.780862	5.981071	6.480217	6.207883	5.458293	6.572008	6.201774	6.444998	5.696964	6.272365	4.860561	5.885619	6.357685	6.219676	6.578502	5.976286	6.017995	5.905807	5.679093	6.337064	6.362498	6.263561	5.801426	6.581236	5.703944	5.644624	5.807799	6.452514	6.039923	5.850347	5.863668	6.087165	4.885129	6.153181	5.951496	6.459258
g423	7.492027	6.582948	7.117377	7.159057	6.835722	7.298477	7.381546	7.069622	7.341348	6.749916	7.067595	7.236339	6.866652	7.389678	7.058173	7.520718	7.173170	6.616643	6.865231	7.113023	6.718593	7.351704	7.378661	6.813168	7.653310	7.079875	7.047627	6.741889	7.257819	7.170450	6.848236	7.460158	6.945227	6.875010	6.905636	7.122725	6.649016	7.287887	7.101928	7.260083	7.118596	6.657667	6.991255	7.282163	7.615927	7.070277	7.168732	7.254953	7.445501
g424	7.065845	6.861819	7.504445	7.157514	7.358561	7.256377	7.086451	7.175782	7.258509	7.227521	7.283583	7.194159	7.584327	6.974503	7.636501	6.149153	7.007548	7.185713	7.282559	7.279304	7.808858	7.031613	6.730898	7.340826	7.333898	7.133222	7.797363	7.133570	7.624883	7.375159	7.519385	6.910954	7.430413	7.233515	7.047276	6.705138	7.186699	7.633912	7.578485	6.891914	7.359918	7.007524	7.233422	7.150763	6.702753	6.965310	7.505864	7.381772	7.779735
g425	7.841328	8.103782	7.456294	8.016973	7.648968	8.148058	7.881796	7.851619	7.844392	7.593963	8.158611	8.213786	7.594516	7.726218	7.922952	7.704001	7.722509	7.277297	8.042225	8.302148	7.959198	7.146064	8.143033	7.472815	7.917171	8.488251	8.085425	7.827545	8.040207	7.468811	7.987489	7.188446	7.898102	7.878705	7.437081	7.443120	7.636967	7.544210	7.862980	7.825828	7.734256	7.097853	8.051870	7.383790	7.538578	7.599345	7.534352	8.181278	7.772059
g426	5.860499	3.994155	5.740356	4.985020	5.903914	5.620291	5.457020	5.606769	5.675738	5.697246	5.752161	5.437424	6.104270	6.095662	6.169488	5.587696	5.473694	5.454334	6.407265	5.261409	5.869073	4.153231	5.837149	4.973966	4.977985	6.009745	5.904261	6.031346	5.394846	5.739579	4.918911	5.295090	5.828567	6.530575	5.676581	5.466656	5.873439	4.505818	5.786716	5.316855	5.971688	6.096104	5.581352	5.767284	5.916320	5.034411	5.584417	5.730878	5.917376
g427	7.737670	7.221726	7.439369	7.912517	7.340349	7.909038	7.644976	7.553302	7.106193	7.467259	7.523743	7.676089	7.281314	7.668276	7.389968	7.266287	7.391977	7.369363	7.449704	7.560925	7.682139	7.373698	7.600428	7.408652	7.430724	7.293014	7.399315	7.219775	7.494880	7.012338	7.349359	7.559642	7.134556	7.619750	7.456655	6.204666	6.540905	7.076560	7.064930	7.186284	7.639439	7.634133	7.269661	7.622261	7.848140	7.656413	7.240356	7.396082	7.538341
g428	7.067250	7.143217	7.113748	7.248030	6.935355	7.171403	7.088383	6.912212	7.445319	7.555405	7.129706	7.374513	7.144021	7.208410	7.360879	7.264354	7.139175	7.284528	7.461734	6.797427	7.152595	7.438864	7.075522	7.212145	7.207287	7.653249	6.938551	7.075531	7.219564	7.287774	7.194559	7.558741	6.680425	7.187823	7.297891	6.891440	6.820907	6.933920	7.241549	7.237674	7.556519	7.281953	7.349723	7.261181	6.935570	7.159734	7.036916	7.243533	7.282582
g429	7.761566	7.251042	7.647059	7.773906	7.450399	7.921359	7.180943	8.211740	7.982630	7.818422	7.360542	7.718735	7.209910	7.945596	7.665283	7.957804	8.086751	7.770811	8.187833	7.193265	8.295903	7.185467	8.074579	7.630999	7.640322	8.488547	7.756418	7.459665	8.087481	7.934683	7.458108	7.797540	7.859693	7.745554	7.634278	7.203829	7.641726	7.399328	7.937283	7.617213	7.925009	8.050806	7.419039	7.644942	7.442447	7.563373	7.030418	8.079152	7.584775
g430	6.028934	4.704210	6.435448	5.960792	6.632105	5.936871	6.271748	5.847262	5.800094	6.101916	6.411703	5.696935	5.758633	6.557226	5.596751	6.342267	5.960428	5.898149	6.403686	5.505319	6.164453	5.560707	6.445090	4.636158	5.844221	6.735042	6.476327	5.968696	6.271108	6.009654	6.004409	5.687925	6.476451	6.837355	6.344130	6.297249	6.609739	5.528084	6.001441	5.846773	6.332251	6.186729	5.874728	6.412600	6.130573	5.739940	5.669036	5.844585	6.044723
g431	7.543283	7.239391	6.241811	7.569112	7.475737	7.732644	7.157170	6.886922	7.386165	7.701274	7.109038	7.828469	7.360759	7.071916	7.116335	7.602761	7.952269	7.620138	7.349586	7.616941	7.655963	7.023876	7.911051	7.551790	7.609184	7.877147	6.397701	7.205134	7.700974	7.395932	7.419718	7.642768	7.459235	7.265847	6.868257	7.206688	7.613545	6.931698	7.668495	7.256396	6.572841	7.194820	7.725452	7.195291	7.095615	7.187887	7.157016	7.358333	7.608188
g432	7.496319	7.412861	7.764072	7.698665	7.702996	7.790474	7.251772	7.101151	6.932016	7.615977	6.950815	7.645384	7.409944	6.217479	7.529052	7.762701	6.824191	7.271816	7.849587	7.661586	7.437688	7.589151	7.318643	7.125764	7.339141	7.236912	6.850107	7.129478	7.649187	7.552411	7.329857	7.475257	7.287441	7.100063	7.322368	6.464955	7.501299	7.391471	7.676171	6.677800	7.494728	7.085523	6.940714	7.187444	7.374254	7.621542	7.146758	7.798350	7.570949
g433	7.579297	7.431327	7.519049	7.489229	6.930984	7.689937	7.751388	7.755676	7.766500	7.289215	7.799545	7.452405	7.332888	7.741522	7.763351	7.514931	8.028338	6.625016	7.844071	7.420319	8.031677	7.504417	6.897573	7.365999	6.163043	7.662631	7.732613	6.752806	7.500033	6.963952	7.215177	7.270947	7.719820	7.720666	6.922184	7.688460	8.108063	7.612430	7.580680	7.119291	7.806230	7.324663	6.975770	7.086600	7.183396	7.481817	7.423216	6.967719	7.922943
g434	5.477879	3.385809	5.619923	4.488254	5.624255	5.113338	5.300312	5.189675	4.988159	5.616997	5.519954	5.253411	5.328587	5.629104	5.193567	5.510103	5.618161	5.515194	5.376812	4.617960	5.461888	4.962113	3.855056	4.298424	4.728769	5.149361	5.911990	5.695364	5.286962	5.367348	5.315538	5.375514	5.830649	6.054456	5.476008	5.755841	5.269132	4.755830	5.705588	4.571295	5.589407	5.436298	5.337142	5.209982	5.496539	4.569972	6.117377	4.768258	5.660878
g435	7.424249	7.333836	7.027863	7.421738	7.178063	7.240500	7.106187	7.727415	7.471171	7.232165	7.771457	7.588305	7.304663	7.237755	7.008455	7.250079	6.900111	7.484773	6.925267	7.270226	7.541264	6.882019	7.418748	7.365334	7.646371	6.669126	7.892915	7.227843	7.103786	7.081012	7.088897	7.016873	6.711680	6.905562	6.714682	7.504692	7.325885	7.161643	6.740639	7.198704	7.375841	7.349591	6.399085	7.664144	7.272379	7.194646	7.408144	7.088103	7.288250
g436	7.342878	7.324654	7.110067	6.535993	6.801071	6.606776	6.969611	7.171862	6.404125	7.241171	7.148145	6.578483	6.916035	6.711565	7.268641	6.741546	7.200544	7.220808	7.537041	6.484327	7.063364	6.814592	6.974478	7.256264	7.072863	7.083344	6.723051	7.004465	6.790831	7.274247	6.413923	7.360020	7.497516	7.160625	7.036884	6.779719	7.379905	7.014751	6.692758	5.951178	7.031233	6.962174	7.172327	7.191471	6.964925	7.175957	7.429201	6.402477	7.191649
g437	5.980780	6.874673	7.015877	7.023464	6.794582	6.802115	7.082775	7.165880	6.266597	6.249135	7.264276	6.090474	7.159461	6.946470	6.393084	6.075038	6.930884	6.864695	6.885184	6.284229	7.244525	5.885368	6.976589	6.271308	6.303873	7.151921	7.004903	6.898469	7.373556	6.277057	5.989498	7.065601	6.713679	7.352277	6.817600	6.571123	6.613228	6.828956	7.003109	6.687613	6.637535	7.226861	6.724985	6.879392	6.422720	6.907202	6.795078	7.096570	6.905462
g438	6.042679	4.448666	6.250992	5.846377	5.835226	6.016661	5.116267	5.464378	5.167153	5.766504	5.412677	6.004400	6.253473	5.870995	5.558477	6.402297	5.873690	5.908324	6.246513	5.236608	6.270692	5.129081	6.000877	4.609290	5.258301	5.635784	5.933846	5.646515	5.372840	6.227292	5.415651	5.631238	6.316479	6.387794	5.988548	5.932183	6.306723	5.742001	6.120806	5.646741	5.935643	5.418829	5.090346	5.917428	5.751999	5.258550	6.092988	5.670476	5.965524
g439	7.514400	7.411849	7.124848	6.957204	7.307834	7.162214	6.932406	7.263792	7.082816	6.304376	7.202752	6.652391	7.528614	7.358210	6.948680	7.383440	7.611671	7.489954	7.056232	7.010001	6.965791	6.901313	7.195848	7.648272	7.652010	6.748368	7.635698	6.645058	7.157389	7.507603	6.872900	7.422296	6.821072	7.008223	7.264877	7.347131	7.390485	7.250445	7.529510	7.069566	7.149482	6.861598	7.261321	7.145899	7.675568	7.535229	7.316243	6.941348	6.444122
g440	6.879041	6.846354	6.801123	6.654995	6.761763	6.900300	6.290222	7.019190	6.729397	6.572245	7.027663	6.861782	7.118155	6.588732	6.983100	7.094009	6.864420	6.522676	6.455750	6.366904	6.438256	7.107274	6.591898	6.676222	6.530000	6.890205	6.970417	6.418791	6.417631	6.035871	6.263048	6.350115	6.600467	6.907817	6.908630	7.007040	7.276790	6.625003	7.283003	6.939057	7.022391	6.795762	7.494287	6.539552	7.122623	6.994896	7.427057	6.905609	6.352565
g441	7.819966	7.674271	8.121286	7.855767	7.969180	7.979776	7.485897	8.043417	7.786670	7.919551	8.187303	7.421151	8.000529	7.247498	8.080658	7.909694	8.256092	7.670615	8.178261	7.729021	7.441342	8.247751	8.211514	7.467482	8.027445	8.334915	7.818134	8.027735	8.149432	8.152201	8.311261	7.723827	7.776353	8.227255	7.698246	7.722264	7.724450	7.920366	7.993722	7.570835	7.401277	6.841057	8.011177	7.711497	7.571306	7.338862	7.948086	7.914329	7.844710
g442	6.345806	4.275214	6.505550	5.572967	6.631238	6.029585	6.030104	5.356547	5.888723	6.424948	6.559998	6.137982	6.432881	6.470360	6.240713	6.714246	6.514205	6.222970	6.288409	6.591018	6.123273	5.884039	5.988782	5.879643	5.847541	5.921300	6.500222	6.481761	5.915317	6.157751	6.252027	6.250566	6.268599	6.862073	6.120820	6.605774	5.772199	5.590803	5.973969	6.325405	6.067411	6.321970	6.086879	6.356992	6.637730	5.514426	6.394463	6.738159	6.445985
g443	7.850000	7.211949	7.396618	8.014867	7.754846	7.430238	7.697479	7.577094	7.642308	7.150873	7.973476	7.033899	7.912005	7.247648	7.662069	8.044064	7.536039	7.277882	7.624186	8.052024	7.608942	7.602578	7.533997	7.606422	7.240298	7.726083	7.391024	7.253312	7.828213	7.323001	7.578636	7.919380	7.413552	7.851771	7.115311	7.186834	7.097493	8.114699	7.369261	7.143228	7.512354	7.937802	7.855449	7.780965	7.822958	7.585917	7.430855	7.393222	7.845488
g444	7.027493	7.190367	6.403941	6.826051	6.912222	6.750126	6.425453	7.182558	6.767796	6.663373	6.542397	7.024696	6.999663	6.406113	7.020147	7.377958	6.840553	6.777236	7.200150	6.453387	7.045772	6.980236	6.481534	7.205708	6.616697	7.107556	7.116377	6.705355	6.653328	6.851917	7.320659	6.710667	7.271627	7.278795	6.445494	6.221004	7.202054	6.311534	6.786156	6.576525	6.789442	7.405372	7.133427	6.938796	6.602816	7.443316	7.046933	7.031518	6.798144
g445	8.033534	7.921748	7.825884	8.230116	8.506885	8.024113	7.626986	7.870951	7.840548	7.419501	7.759094	8.393956	7.557522	8.076557	8.457416	7.927643	8.486281	7.927118	8.639457	8.375556	8.084692	7.932040	7.908130	7.783831	8.248677	8.576608	7.926380	8.131501	8.019304	8.236818	8.039346	7.775045	8.033289	7.579281	8.161682	7.969508	8.084375	7.897437	8.084077	8.281360	8.337556	7.921685	8.384044	8.008349	8.034106	7.847800	8.186547	7.934873	8.058165
g446	6.014668	4.227643	5.668382	5.763560	6.313419	5.992462	5.650394	5.888332	5.680363	6.281129	6.317541	6.299783	6.116313	5.839450	6.017506	6.279756	5.930763	6.096838	5.680940	6.184939	6.160940	5.549694	5.849293	5.375871	5.295808	6.433588	6.613028	6.106774	6.238767	6.092879	6.291522	5.920835	5.992344	7.127894	6.578181	5.845860	6.019916	6.054349	6.353065	5.388243	6.215542	6.444824	6.165355	5.907880	6.130792	5.847834	6.087118	6.295861	5.474865
g447	7.515032	7.001306	6.989086	7.465599	6.733692	7.519094	7.044062	6.743480	6.844937	7.456147	7.316798	7.470914	7.377787	7.220922	7.382458	7.513263	6.770682	7.274679	7.344829	7.105760	7.174536	6.908722	7.655100	7.104216	7.335724	7.043776	6.824301	6.848228	6.936477	7.484442	7.131627	7.384907	6.721597	7.030558	7.187846	7.472716	6.871374	7.355621	6.890822	7.052402	7.045414	7.141314	7.157080	7.327146	7.619333	7.451006	7.213183	6.798456	7.250387
g448	7.340208	7.297628	7.697907	7.259153	7.810067	7.194522	7.469805	7.445289	7.755970	7.560658	7.196957	6.705035	7.684203	6.798442	7.437221	7.333792	6.829311	6.658815	7.563481	7.047852	6.946674	6.845381	7.273601	6.856858	7.364275	7.394490	6.871865	6.812475	7.537807	7.833418	7.036018	7.120186	6.721907	7.225089	6.597312	7.267007	7.225279	7.047360	6.139378	7.321688	7.474604	6.801653	7.210281	7.536425	7.281983	7.209220	7.780535	7.524225	6.409523
g449	7.455377	7.634265	7.973684	7.243582	7.907249	7.903703	7.872517	7.930084	7.306022	7.681578	7.647567	7.829733	7.700632	7.502473	7.847779	7.896260	8.071770	6.657555	7.884132	7.415542	7.922736	7.775891	8.238975	6.731967	7.444689	7.997263	8.086258	7.328324	8.295910	7.686172	7.954322	7.366112	7.661658	8.203730	7.093544	7.079812	7.281789	7.418993	8.091994	7.516797	7.641148	7.983231	7.480298	8.202537	7.800465	7.938877	7.925014	7.623716	8.043883
g450	5.834040	4.514451	6.494489	5.811068	6.743965	6.479603	5.663372	5.835362	5.985948	6.353883	6.143372	6.162613	6.489499	6.460789	5.799931	6.510618	6.240388	5.685424	6.178719	6.340367	6.322823	5.863395	6.188611	6.024365	6.208651	6.359607	6.011582	6.600327	6.246418	5.908863	6.432851	6.338893	6.027996	7.176809	6.494062	6.539092	6.180717	5.571314	5.972581	4.958297	6.495375	6.105891	5.973372	6.391478	6.309348	5.998285	6.797702	5.386594	5.869543
g451	7.132694	7.231207	6.585161	6.860682	7.172201	6.909775	7.401814	7.137761	6.749274	6.816678	6.852257	7.195588	6.818521	7.261247	7.474648	6.592723	6.666249	7.017475	7.286972	6.807729	6.290941	6.428746	7.219679	7.095307	7.154830	6.478378	7.032584	6.554236	6.565446	6.912245	7.094505	6.699760	6.945523	7.422149	6.899199	6.854525	7.210737	7.036861	6.920226	6.535515	6.791382	6.198809	7.296036	7.603099	7.059055	6.964684	7.121102	6.865366	6.599337
g452	6.635836	6.580906	6.991450	6.633101	6.902057	7.005554	6.478385	7.013981	6.735924	7.180290	6.522783	6.786626	6.546382	6.843365	6.716118	7.321921	6.444670	6.413277	6.169301	6.854376	6.776729	6.448408	6.946620	6.838759	7.123714	7.400566	7.024604	5.900531	6.919948	6.671536	6.008928	6.817954	6.778768	6.682777	6.797202	6.561340	6.213810	6.533476	6.617096	6.590946	6.784677	7.115339	7.222056	6.737477	6.712815	6.484861	6.961550	6.277312	6.619109
g453	7.842483	6.867610	7.693116	7.819618	7.744319	7.681479	8.273388	7.333894	7.437833	7.347565	7.664972	7.956152	7.654962	7.628805	8.039650	7.829906	7.600387	6.394731	7.814838	7.748807	8.163763	8.031675	7.848219	6.886664	7.976963	7.485077	7.459711	7.607932	8.312831	7.254488	7.834277	7.627574	7.689934	7.465300	7.726624	7.579561	7.972060	7.072504	7.697759	7.563495	8.239164	7.706976	7.728291	7.841671	7.779927	7.436628	7.854507	7.612014	8.028693
g454	6.101193	4.571775	6.719014	6.561693	6.754015	6.338132	6.203726	5.753338	5.987340	6.297698	6.516129	5.931109	6.231741	6.847200	6.008101	6.884922	6.117941	6.031298	5.711661	6.613791	6.465373	5.117418	6.430306	5.792945	5.969313	6.537267	6.466048	6.430587	6.589507	6.300999	6.127570	5.828601	6.163481	6.301792	6.280094	6.780532	6.324050	6.012323	5.717923	6.122006	6.396333	6.168677	5.927670	6.362674	6.658537	5.946625	6.425644	6.059169	6.014254
g455	6.982227	7.851412	7.236089	6.832486	6.601767	7.039141	7.206352	7.212904	6.751990	6.631104	6.810366	6.950392	7.239728	7.293650	6.906181	7.375379	5.875119	7.112773	7.385223	6.938591	7.184019	7.008320	7.167532	7.453106	7.361358	6.204923	7.505737	7.213606	6.981902	7.208207	6.973762	6.673197	6.659326	6.845535	6.837337	6.898828	6.775542	6.795454	6.925997	7.264146	6.897852	7.025052	6.436939	6.990240	7.114279	7.493361	7.167539	7.591906	7.212818
g456	6.518849	6.603454	6.881947	6.913978	6.582722	5.820091	6.448968	6.690838	6.090308	6.580260	6.262395	5.934559	6.701645	6.921208	7.030860	6.698298	6.741337	6.666768	6.748896	6.822173	6.732826	6.315814	6.532714	6.701206	6.303286	6.709850	7.041748	6.448175	6.673723	6.173451	6.750701	6.944613	6.368249	6.778864	6.253164	6.693628	6.553406	6.487825	6.062720	6.640979	6.247951	6.362770	6.403196	6.026311	6.729581	6.691366	6.702630	6.049434	6.623404
g457	6.939198	7.628518	6.940879	7.625784	7.677998	7.090026	7.690523	7.420341	7.294484	6.826048	7.039673	7.637765	7.072227	7.620957	7.684212	7.552270	7.159827	6.856619	7.481421	6.802168	7.355152	7.108317	7.318787	7.018074	7.064377	7.648804	7.621135	6.442788	7.850893	6.964320	7.533641	7.298895	7.196471	7.619011	7.132886	7.241218	7.630587	7.384115	7.557155	6.884333	7.499402	6.662668	7.193660	7.485768	7.589440	7.190950	7.608336	7.023710	6.835458
g458	5.321145	4.359249	6.109364	5.699547	5.461031	6.113436	6.207510	5.823917	6.083306	6.292496	6.002705	5.798409	6.611876	6.744454	5.929847	6.257361	6.447295	6.111989	6.262086	5.634852	5.893482	5.726474	5.749970	5.014172	5.623932	6.102957	6.729020	6.216059	5.609964	6.338338	6.006047	5.534172	6.079972	5.726100	5.539851	6.029476	6.029649	5.483824	6.147166	5.941309	5.743086	6.436268	4.724796	5.821187	6.604915	5.831077	6.022692	5.921974	6.402684
g459	6.769146	7.046353	7.071534	7.621983	7.284670	7.088123	7.065003	6.843810	7.283952	7.088781	6.980409	7.279176	6.660061	6.718860	7.132499	7.443932	7.502103	7.028419	6.727657	7.275473	7.274761	7.106246	6.840985	7.009264	7.554796	7.151662	6.871453	6.922082	7.290445	7.339059	6.611281	6.818351	5.948087	7.153599	6.983627	7.368969	7.259050	7.504733	6.691050	7.109319	7.081115	7.324848	7.029476	7.504128	7.308688	6.320371	7.158374	7.421899	7.035454
g460	6.508708	7.288712	7.546778	7.789742	7.175232	7.327481	7.299177	7.588679	7.489318	7.398145	7.519792	6.899701	6.913697	6.681460	7.474689	7.650194	6.762437	6.942690	7.126512	6.477493	7.013612	6.719987	6.807309	7.009134	7.504477	7.211460	7.528081	6.912743	7.806982	7.329939	7.243817	7.102011	7.740557	7.563479	7.414090	6.928611	7.200691	7.658755	6.987039	7.015190	7.292218	7.467801	7.655173	7.589390	7.169315	7.613621	5.650022	6.413808	7.402107
g461	6.789439	7.558921	7.836645	7.256948	7.835263	7.681539	8.181019	7.713185	7.628230	7.063349	7.603143	7.816094	8.051553	7.665448	7.301434	8.095312	7.954475	7.460584	8.050149	8.016141	7.645630	7.339711	7.437418	7.256467	6.797794	8.063788	8.189894	6.305430	7.511416	7.591607	7.159861	6.867496	7.890858	7.603526	7.478595	7.369014	7.925543	7.401041	7.659334	7.881453	7.640376	8.048534	7.735264	8.209415	7.636470	7.606135	7.780595	7.707956	7.566682
g462	5.789967	4.048504	5.294653	5.515049	5.907084	5.286303	5.537918	5.982228	6.333208	6.166921	6.176226	5.756379	5.495011	6.646895	5.774641	5.956455	5.811414	5.617129	6.075967	5.827834	5.927445	4.562485	6.028827	5.352398	5.763924	5.798116	6.433808	5.376407	5.390226	5.696741	5.689841	5.491386	6.054890	5.646247	4.744036	6.250513	5.431384	4.415378	6.264543	5.934367	5.604844	6.057144	5.746018	5.860252	5.816014	5.358711	4.951273	5.898441	5.773963
g463	7.233039	7.363984	7.675828	7.438909	7.388006	7.511879	7.154923	6.477734	7.172611	6.450906	7.303879	7.240565	7.306627	7.699890	6.941750	7.703974	7.635408	7.572265	7.059254	7.436465	7.274818	7.458367	7.279954	7.115683	7.622484	6.956378	6.443418	7.380541	7.232452	6.868713	5.775601	7.630616	7.270262	7.271625	7.243190	7.126397	7.012930	7.093557	7.239989	7.566977	6.819483	6.653790	6.010081	7.463397	7.120116	7.284695	6.945161	7.431360	7.688377
g464	8.107301	7.377556	7.422848	7.396099	8.023142	7.661525	7.326302	7.608787	8.165571	7.873011	7.682994	7.571169	7.231546	7.879190	8.076398	8.162185	7.511570	7.393934	8.242620	7.149022	7.585010	7.500151	7.389758	6.840327	7.597678	7.268934	7.779876	7.936086	7.308469	7.684720	7.807236	7.386833	7.639728	7.523835	7.824431	6.245671	7.469464	7.518122	7.769836	8.253996	7.568724	7.445140	7.752508	7.403597	7.817105	7.688594	7.719472	7.284733	7.610384
g465	7.583925	6.858909	7.320705	7.767933	7.259006	7.619402	7.508477	7.224073	7.118925	7.197063	7.710102	7.385043	7.651033	7.456336	7.462811	7.850379	7.856700	7.085422	7.248169	7.353582	7.685136	7.502800	7.745985	6.271073	7.436535	7.894161	7.436661	7.436146	7.888787	7.153173	7.604071	7.444351	7.151828	7.303456	7.231850	7.104739	7.769586	7.176556	7.069032	7.434299	7.284452	7.436604	7.089129	7.435649	6.796846	7.747062	6.688209	7.886914	7.693515
g466	5.830683	4.822836	6.398285	6.574326	6.904451	6.397328	5.464376	6.109016	5.885680	6.569252	5.952457	6.403209	6.673404	6.389610	6.298303	6.314030	6.663512	6.428300	6.460033	5.686612	6.101725	5.306519	6.088187	5.594959	5.985414	6.596917	6.815202	6.321710	6.450315	5.631965	6.377373	6.040933	6.291425	6.659493	6.122460	6.647169	6.308287	5.955509	6.422950	6.230605	6.322390	6.345040	5.818501	6.015241	6.462036	5.821254	7.017489	5.893794	6.782159
g467	7.729410	7.707835	6.972192	7.849517	6.295665	7.509351	7.502066	7.413709	7.493365	7.321669	7.543431	7.573267	7.652810	6.870202	7.421374	7.633771	7.427227	7.757883	7.256663	7.261464	7.587150	6.833920	7.934400	7.678857	7.392639	7.657084	7.792913	7.541258	7.409609	7.506511	7.538968	7.512790	7.747775	7.658964	7.207364	7.380310	7.557536	7.405300	7.190362	7.878505	7.721548	7.437886	7.613076	6.873418	7.191354	7.818311	7.459205	7.311104	7.215075
g468	7.132006	7.511515	7.023157	7.723461	7.687311	7.672797	7.087278	7.415780	7.486270	7.298804	6.908529	7.707260	7.157219	6.682377	7.618175	7.534589	7.166031	7.394145	6.926077	7.289700	7.115846	7.566044	6.699193	7.196140	7.572799	7.728066	7.632509	6.964264	6.983412	7.221529	7.498913	7.716548	7.794190	7.660614	7.653464	7.613488	7.046624	6.921308	7.159387	6.761250	7.352663	7.072235	7.515134	6.830878	7.363916	7.657614	7.100309	7.464232	7.193323
g469	7.882195	7.498842	7.676947	8.208341	7.871629	7.131302	7.721868	7.955448	7.703754	7.310082	8.147555	8.063888	8.072791	7.324296	7.692956	8.039208	7.990036	7.580725	7.877449	7.364300	8.122557	7.759855	7.963834	7.779045	6.795752	8.462516	7.391401	7.957013	7.882454	7.329613	7.742991	7.452464	7.487800	7.911611	7.458728	7.562708	7.861347	7.322936	7.883021	7.739705	7.986186	7.898315	8.219620	7.667532	7.911501	7.265255	7.614064	7.565188	7.546442
g470	5.784059	4.505865	6.412757	6.336376	6.428434	5.925937	5.701830	5.052143	5.989046	6.039979	6.522593	6.196412	6.310161	6.372719	6.029202	5.993041	6.383755	5.805558	6.110237	6.017644	6.339216	5.141198	5.670086	5.626072	5.046795	6.183395	6.392905	5.771242	6.430589	5.685270	5.888607	5.575263	6.317740	6.440620	6.614138	5.693119	6.137267	5.348946	5.516105	5.584730	5.864216	6.117109	5.898662	5.983318	6.111054	5.630054	6.167483	5.102153	6.071096
g471	5.415969	6.101224	6.216954	6.191432	5.897551	5.658067	5.792103	5.606474	6.172844	6.040144	6.169809	5.523769	5.681158	6.172269	5.605608	5.833068	5.872661	5.776261	6.142853	5.953761	5.649344	5.470975	6.389209	6.136474	6.500100	5.598505	5.732921	5.844300	5.905551	6.111529	5.849220	6.230792	5.924801	5.861817	4.916137	5.888274	5.978341	5.798478	6.022860	5.923259	6.170533	6.200694	5.849877	6.213447	6.014329	6.180717	6.171907	6.156289	5.756807
g472	7.276975	6.595869	6.720078	6.439137	6.461574	6.516988	6.652600	6.794943	6.715157	7.009742	6.407895	6.273986	6.256766	6.774954	6.613395	6.889986	6.460971	6.601362	6.596920	5.890244	6.058857	6.404895	7.157290	6.411763	6.459187	6.200705	6.126683	6.805872	5.982521	6.383576	6.470813	6.493784	7.194461	6.831163	6.706541	6.560752	6.222126	5.801753	6.927657	6.526390	6.416807	6.181637	6.002601	6.934233	6.746844	6.635673	6.639505	6.781079	6.633451
g473	7.673778	7.649002	7.495553	8.005060	7.797294	7.619428	7.331100	7.708057	7.582042	8.062062	7.773796	7.474623	7.639080	8.017690	7.665280	8.031596	7.983706	7.135018	7.512199	7.796310	7.803579	7.670617	8.203876	7.641365	8.173183	7.674026	7.799705	7.260526	7.668972	7.450589	7.942766	6.721554	8.212638	7.995159	6.799572	6.505334	7.788328	7.527170	8.155497	7.492682	7.308230	7.833306	7.432600	7.768133	7.779323	7.554923	7.772295	7.012888	7.823197
g474	5.931373	4.116374	6.136900	5.844592	6.750437	6.033150	5.335160	5.673400	6.128980	5.741042	6.262430	5.487745	5.993564	6.125310	5.485724	5.774356	5.708761	5.577994	6.162384	5.840512	6.023662	4.518973	5.564952	5.172422	5.624491	5.456388	5.640936	6.107635	6.129455	5.514555	5.495178	5.785490	6.234951	6.182184	5.611459	5.617989	5.757186	5.477932	5.543654	5.931375	5.429473	5.587480	5.529303	5.599791	5.820849	5.359852	6.075207	5.977460	4.852937
g475	7.612776	7.095082	7.476784	7.918251	7.799060	7.451923	7.571932	7.748357	7.699695	7.454264	7.694872	7.736750	7.634824	7.620739	7.618184	7.268181	7.750182	7.528056	8.018682	7.626590	7.503348	7.546263	7.326777	7.673820	7.683899	7.613532	7.670868	7.522594	7.383541	7.332623	7.267890	7.644175	7.859723	7.781730	7.687042	7.541125	7.690915	8.024867	6.834461	7.463893	7.496958	7.280428	7.981017	8.151567	7.491357	7.545398	7.543734	6.869707	7.751166
g476	7.125045	6.733876	7.030455	7.055471	7.306460	6.768097	7.275315	7.194065	7.642216	7.039182	7.243678	6.967886	7.248151	7.320278	6.818809	7.622559	6.537989	7.594155	7.286789	6.673540	6.386724	7.011228	7.115305	7.231706	6.819794	7.019993	6.865373	7.550345	7.146372	7.213388	7.277764	7.567108	6.623452	6.797321	6.983548	6.945465	7.255203	6.442786	6.793515	7.062134	6.936145	6.651934	6.872232	6.748883	7.426210	7.422517	7.231688	7.351088	7.132445
g477	7.305656	7.239892	7.137189	7.531781	6.915552	7.855153	7.277526	7.268031	6.573575	7.137143	7.702592	7.327218	7.388609	7.366824	7.515664	7.133327	7.485407	6.802010	6.507222	7.016532	7.796396	7.277163	7.451560	7.080179	7.288473	7.514263	7.136142	7.379614	7.253512	6.681642	6.907023	7.202721	7.158493	7.709693	7.399206	7.324014	7.361090	7.249839	6.791293	7.031590	7.348573	6.494723	7.101761	7.631994	7.031236	7.181035	7.113100	7.197213	7.161445
g478	6.239419	4.033212	6.603409	5.932387	6.385865	5.681378	5.679765	5.909503	6.029414	5.666753	6.165890	6.052607	5.368957	6.094367	4.957659	6.149806	5.994008	5.785815	6.482459	5.495418	6.267405	4.971437	5.672521	4.891227	5.053089	5.625676	6.075655	6.508485	5.813376	5.514593	5.672095	4.693425	6.444933	6.499272	6.219902	5.573248	5.642754	4.902860	6.018134	6.052792	6.255016	6.114491	5.409076	5.803956	6.166203	5.138037	6.284692	6.247849	5.804101
g479	7.251281	7.111766	7.536892	7.387921	7.061133	6.777767	7.469080	7.745393	6.956864	7.172164	7.493564	6.887173	7.524887	7.388495	7.691357	7.821838	7.807801	7.565351	7.198087	6.791948	7.589367	7.319250	7.925630	6.939542	7.130807	7.642658	7.191561	7.558623	7.985542	7.469809	7.473746	6.956948	6.961412	7.407296	6.463450	7.554819	6.612664	7.769868	6.870793	7.554235	7.257070	7.537560	7.097557	7.379774	7.248862	7.434627	6.863230	7.114287	7.227561
g480	6.924952	6.874177	7.115521	7.097747	6.959676	6.973835	6.960711	6.865877	6.915468	6.928510	7.203575	6.641493	6.812641	7.152602	7.006611	7.164044	6.488803	6.554966	6.715063	6.658224	7.031101	6.159259	7.189908	6.452150	7.395837	7.045376	7.026915	6.875054	7.110919	6.963253	6.747179	6.692971	6.954233	7.029043	7.146884	6.767095	6.652657	6.985271	6.912643	6.984999	7.232056	7.011355	6.145427	7.250851	6.608046	6.895175	6.565332	6.917764	6.891381
g481	7.620519	7.452158	7.671908	8.229462	8.339188	7.725145	7.660072	8.172456	7.696196	7.761181	7.377163	7.685804	7.791661	7.975544	8.193089	7.679677	7.709194	7.158794	7.953775	8.127184	7.900709	7.352771	7.897358	7.700712	7.762809	7.535252	8.306268	7.773326	7.293821	7.689577	7.962315	7.793945	7.332953	8.038388	7.799682	7.703414	7.206219	7.097105	8.318424	7.483829	7.244213	8.214715	7.740770	7.945038	7.525225	7.814558	7.389890	6.743978	8.262628
g482	5.135033	4.893736	6.624426	5.516023	6.595131	5.558196	5.298434	5.640984	5.925693	5.418097	6.064141	5.694317	5.964849	6.120670	6.013468	6.172622	5.884590	5.730915	5.936223	6.015858	6.107031	5.527488	6.459256	5.666651	5.602500	6.340581	6.062271	6.378573	6.275159	5.365082	5.697244	6.282344	6.175310	6.463694	5.975513	6.164380	5.939220	5.505670	5.928935	6.406360	5.767092	6.729116	5.602773	5.988343	5.931405	5.282283	6.221374	5.975913	6.000808
g483	7.832998	7.487201	7.723955	7.798620	7.197529	7.436179	7.531054	7.011298	7.145131	7.946656	7.684368	7.650948	7.626257	7.027946	7.208516	7.681857	7.137123	7.583727	7.228598	7.437658	7.441437	6.949133	7.637401	7.518648	7.502820	7.350622	7.298988	7.203774	7.781391	7.407972	6.487556	7.272432	7.301403	7.582658	7.735869	7.486419	6.841865	7.334365	7.116408	7.641717	7.656063	7.341220	7.429340	7.133905	7.324592	7.493951	7.163280	7.490097	6.479748
g484	7.796169	7.396546	7.396550	7.998386	7.935889	7.819834	7.771391	7.507886	7.854226	7.756699	7.165667	7.196659	7.871199	7.393374	7.975001	7.932384	7.005363	7.791866	7.695413	7.609445	7.373507	7.266041	7.331625	7.900320	7.532318	7.341386	7.586489	7.392140	7.647241	7.207514	7.477745	7.301520	7.105572	7.828130	6.991653	7.420575	7.081373	7.248153	7.344621	7.715376	7.470340	7.910610	7.569931	7.541593	7.620493	7.216592	7.698786	7.187606	7.397821
g485	7.123163	6.840074	6.863643	6.661673	7.648434	6.485559	7.113575	6.085103	7.115427	7.144916	7.185476	6.252439	6.741334	7.368997	6.939047	7.397373	7.229350	6.486750	7.172839	7.306144	6.891716	7.120122	7.111919	6.980420	7.056371	7.267715	6.960688	7.024990	7.284462	6.541255	7.102554	6.792533	6.411616	7.127771	6.813835	7.458725	7.222424	7.133588	7.564881	7.212236	6.695157	6.903619	7.217840	7.051562	7.298407	6.318327	6.874348	7.584553	7.156828
g486	5.451716	3.847247	6.511980	5.646136	6.716216	4.823311	5.818164	5.928026	5.513463	5.516551	5.945891	5.747170	6.133093	6.099181	6.239432	6.149653	6.099668	5.636601	5.485086	5.759915	6.060380	4.850580	5.942139	5.657856	5.114057	6.509549	5.901390	6.329091	5.913307	5.842458	5.259459	5.248141	6.388442	6.417437	5.810456	6.070265	6.202011	5.350514	5.616878	6.066009	5.955762	6.327636	5.490411	5.700962	6.084868	5.913795	5.868789	5.481161	5.754019
g487	6.594919	6.877639	7.129856	7.013576	6.793863	6.533128	7.216319	6.948920	6.362429	6.907473	6.532771	7.138949	6.907172	6.547427	6.504234	7.188349	6.585470	6.440707	7.256292	7.001399	7.036306	7.149388	6.070129	6.984037	7.498185	6.596433	6.699939	7.025269	6.706927	6.733075	6.228595	6.483747	6.907624	6.310536	6.925856	7.242649	6.419619	6.792522	7.019399	6.883352	7.061273	7.029552	6.911633	7.024327	6.393267	7.081577	7.277099	6.737538	7.353260
g488	6.902917	6.710473	6.826872	7.229079	7.205170	6.639099	6.920513	7.007022	7.200227	7.250510	6.852297	6.934090	6.918002	6.600818	7.195761	7.238719	7.104485	6.823937	7.377177	6.825425	6.908019	7.019641	7.108932	7.042791	7.124874	7.225492	6.844994	6.898657	6.819369	6.575717	7.297747	6.893923	6.988597	7.426028	6.081780	6.783790	7.200142	6.425529	7.025668	6.723765	7.069422	7.305920	7.081312	7.201655	7.194861	6.743431	7.066161	7.176302	6.991850
g489	6.448742	6.826587	7.518684	6.517198	7.151375	7.505959	6.964889	7.365955	6.252097	6.937542	6.920296	6.627922	7.278231	7.198839	7.329349	7.212348	7.074115	6.708905	7.031994	7.443738	7.083247	7.068430	7.299481	7.181588	7.266117	7.531016	7.189825	7.552202	7.468440	7.407249	7.057882	7.149873	7.213051	7.520188	7.022872	7.072841	6.836710	6.848894	7.204487	6.741007	6.946910	7.125068	6.994326	6.530549	6.791790	6.925525	7.042701	7.109166	6.765852
g490	6.018777	4.745193	7.085059	6.361013	6.991640	6.050618	6.334763	6.137123	6.654588	5.792896	6.668659	6.393570	6.217714	6.030051	5.799478	6.714992	6.521979	5.909286	5.933148	5.850779	5.739722	5.162947	6.349502	5.632326	6.328514	6.865098	6.382652	6.111504	6.389804	5.801154	5.947915	5.979963	6.607894	6.509668	6.178430	6.260039	6.491745	5.973704	6.110334	6.440317	6.513659	6.276351	5.747002	6.337169	6.414921	5.380089	6.388414	5.962767	6.348521
g491	7.095453	7.728150	6.942681	7.633182	7.120971	7.762111	7.310061	6.789853	7.459746	7.409932	7.831354	6.868840	7.835937	7.325950	7.211092	7.287014	7.448585	7.703346	7.546540	7.419022	6.656787	6.532083	7.540301	7.846458	7.280129	7.288441	7.350668	7.045926	7.057744	7.295439	7.271151	7.511356	6.997614	6.557581	6.965597	6.530888	7.243333	7.726549	6.429163	7.182882	7.231093	6.962809	7.466867	7.063305	7.965891	6.996711	7.080700	6.973842	7.543288
g492	7.511390	7.140084	7.475259	7.188982	7.647916	7.383582	7.629006	7.564394	7.784084	7.093247	6.961593	7.172941	6.971661	7.548666	7.758188	7.079493	7.072934	6.836021	7.250216	6.858050	7.183203	6.534760	7.185367	6.761225	7.341476	7.415307	6.594109	7.150692	6.949109	7.428168	7.659118	7.478486	7.473770	6.750271	6.748525	6.956780	7.022700	7.256633	7.478175	7.620962	6.942628	7.371428	6.720405	7.723158	7.620732	7.186545	7.580883	7.118848	7.501100
g493	6.952798	7.413534	7.291551	7.420972	7.496567	7.235712	7.234676	7.394877	7.422407	7.150637	7.139789	7.628761	7.380527	7.296306	6.895408	7.699569	7.631350	7.014034	7.420096	7.530260	7.103309	7.380347	7.765695	6.795243	7.152336	6.807033	7.250952	6.866202	7.385024	7.203118	7.463982	7.098736	7.346946	7.532682	7.418664	6.944233	7.384172	6.446295	7.754597	7.035404	7.037811	6.985569	7.349141	7.206639	7.228524	7.425225	7.421084	7.677847	6.718349
g494	5.645006	4.083785	5.993423	5.654745	6.520813	5.850338	6.044617	5.827652	6.159953	5.727483	6.425098	5.696410	6.490492	5.813784	5.941757	6.272162	6.311761	4.892902	6.302751	5.681103	6.182532	5.448689	5.488096	5.510290	4.957209	6.279524	6.744056	6.508077	6.537183	6.325116	5.955799	5.645323	6.648014	6.266506	5.978697	6.089644	5.838997	5.138674	5.668494	5.800519	6.145731	6.198564	5.119258	6.050742	6.030091	5.362086	6.396289	6.260262	5.999152
g495	6.924774	6.795770	6.639403	6.573109	6.507344	7.238429	6.983369	6.658242	5.970234	6.572305	6.576211	7.043053	7.030979	6.705613	6.703697	6.534024	6.512753	6.825230	6.881664	7.014343	6.152513	6.596844	6.773775	6.892273	6.673121	6.729729	6.756597	7.049255	6.606263	6.613686	6.524680	6.991769	7.097318	7.327795	6.491474	6.887287	6.277204	7.158413	6.596085	6.761802	6.670433	6.248720	6.923586	6.899518	6.846171	6.799130	6.556172	6.997239	6.873553
g496	7.140759	6.848837	7.253504	7.385526	7.155442	6.857538	6.336197	6.976788	6.453237	7.282840	6.610217	6.268241	7.125061	6.905504	6.418557	7.195276	5.622776	6.994690	6.767880	6.676974	7.027397	7.009190	7.224474	7.373690	6.947551	6.779642	7.165272	7.114413	5.880335	6.669303	7.284809	6.315534	7.373918	6.774871	6.607156	6.915121	6.608181	6.980367	6.889373	6.753798	6.305469	7.263131	7.015227	7.244273	6.841915	6.693249	7.166477	6.672385	6.768926
g497	7.252828	7.241643	7.836988	7.831871	7.359498	7.299557	6.996814	7.986394	7.202587	7.316755	7.667135	7.280037	7.187667	7.519665	7.517827	8.311855	7.218099	7.139237	7.854227	7.871851	7.558383	7.591174	7.647259	7.417542	7.547815	8.034012	7.620231	7.596764	7.920783	7.292517	7.611150	7.107121	7.141705	7.163840	7.596410	7.982081	7.717534	7.494722	7.945338	7.117882	7.403496	7.369182	7.554824	7.821684	7.555648	7.178224	7.683594	7.327183	6.985058
g498	5.631932	3.402601	5.941732	5.386022	5.740925	5.456969	5.831683	5.486242	5.828799	5.298681	6.075784	5.624630	5.989081	6.171903	5.770880	3.843637	5.761298	4.609311	5.734754	5.595059	5.766133	5.049152	5.798900	4.852861	5.070180	6.467619	6.318455	6.066904	6.097294	5.134362	5.856133	5.629687	5.993893	6.069139	5.364401	5.588809	6.223455	4.803600	5.486134	6.328401	5.569529	5.491294	5.327119	5.576952	5.631610	5.048265	5.806222	6.097542	5.551454
g499	7.171166	6.833892	6.748475	7.043051	6.720599	7.205141	6.743909	6.739570	7.033764	6.557015	6.471169	7.184050	7.005770	6.859497	6.680442	7.013007	7.216941	6.760945	6.674372	6.738215	6.926993	6.822164	6.466518	7.203246	7.071601	7.321508	6.846354	6.896918	7.169890	6.248652	6.774337	7.000994	6.539037	7.045820	7.013925	6.947650	7.236361	6.242370	7.135101	7.029114	7.084907	7.174147	7.182843	6.584495	7.287539	6.842729	6.825909	6.954544	6.270678
[truncated: 651 more columns]
