# Supplementary material for: Single-cell trajectories reconstruction, exploration and mapping of omics data with STREAM
Source: Nat Commun. 2019 Apr 23;10:1903. doi: 10.1038/s41467-019-09670-4 (PMC6478907; doi:10.1038/s41467-019-09670-4)
Supplement: Supplementary file 5 — Supplementary Data 2 [file 41467_2019_9670_MOESM5_ESM.zip › Sup_data2/Synthetic/scuba/Result_run1/intermediate_files/final_tree.txt]

Cluster ID	Time	Cell Stage	Parent cluster	MU PC 1	MU PC 2	MU PC 3	MU PC 4	MU PC 5	MU PC 6	MU PC 7	MU PC 8	MU PC 9	MU PC 10	MU PC 11	MU PC 12	MU PC 13	MU PC 14	MU PC 15	MU PC 16	MU PC 17	MU PC 18	MU PC 19	MU PC 20	MU PC 21	MU PC 22	MU PC 23	MU PC 24	MU PC 25	MU PC 26	MU PC 27	MU PC 28	MU PC 29	MU PC 30	MU PC 31	MU PC 32	MU PC 33	MU PC 34	MU PC 35	MU PC 36	MU PC 37	MU PC 38	MU PC 39	MU PC 40	MU PC 41	MU PC 42	MU PC 43	MU PC 44	MU PC 45	MU PC 46
1	1	1	0	-7.908382e-01	-8.917402e+00	-1.041817e+01	-2.195399e+00	-6.228331e-01	-2.533413e+00	7.814260e-01	6.942465e-01	-1.053760e+00	-1.061154e+00	-2.231409e+00	1.674457e+00	1.968221e+00	1.900446e+00	1.066581e+00	2.616524e-01	-4.508567e-01	-1.357293e+00	1.958512e+00	8.583066e-02	1.872393e-01	2.832226e+00	2.560091e+00	-7.485019e-01	-1.036302e-02	-2.483067e-01	-1.476115e+00	1.581626e+00	5.676246e-01	-1.505241e-01	8.138841e-01	-2.919198e+00	-4.988433e-01	1.967297e+00	2.053553e+00	2.387866e+00	-8.773325e-01	2.635071e-01	-4.582282e-01	3.023907e-01	-3.746244e+00	4.899543e-01	6.888914e-01	-7.965307e-01	1.257629e+00	2.183763e+00
2	2	2	1	-2.315700e+00	-7.713428e+00	-8.363381e+00	-1.884192e+00	-6.979924e-01	-2.113861e+00	6.105062e-01	5.144398e-01	-9.792394e-01	-9.822747e-01	-1.960500e+00	1.361777e+00	1.751866e+00	1.296440e+00	7.207516e-01	4.210053e-01	-3.419332e-01	-1.199092e+00	1.627351e+00	5.654966e-02	1.849694e-01	2.350976e+00	2.085026e+00	-5.926708e-01	1.236840e-01	-2.131616e-01	-1.222632e+00	1.351106e+00	5.045697e-01	-1.011555e-02	7.235854e-01	-2.317393e+00	-5.470214e-01	1.559294e+00	1.637144e+00	2.071009e+00	-8.183742e-01	2.335790e-01	-4.614307e-01	1.891606e-01	-3.027495e+00	3.602777e-01	5.940269e-01	-6.492563e-01	9.707053e-01	1.838224e+00
3	3	3	2	-4.920961e+00	-6.157027e+00	-5.489970e+00	-1.803066e+00	-7.639045e-01	-1.694848e+00	4.387858e-01	3.376886e-01	-8.374810e-01	-6.856563e-01	-1.495995e+00	1.171956e+00	1.473258e+00	6.599558e-01	3.805982e-01	4.800615e-01	-3.232654e-01	-9.614057e-01	1.001788e+00	-4.427387e-02	2.019610e-01	1.523025e+00	1.329461e+00	-4.447797e-01	-1.393498e-01	-2.937893e-01	-8.108595e-01	1.120951e+00	5.064137e-01	2.958638e-02	5.466514e-01	-1.708800e+00	-5.711037e-01	8.728915e-01	1.000856e+00	1.722980e+00	-6.315966e-01	2.575318e-01	-2.566539e-01	5.622711e-02	-2.069868e+00	2.017580e-01	4.528869e-01	-3.402962e-01	5.365999e-01	1.566333e+00
4	4	4	3	-6.900571e+00	-4.681624e+00	-2.514548e+00	-1.564115e+00	-8.331206e-01	-1.315380e+00	2.080988e-01	1.234086e-01	-5.304848e-01	-3.818900e-01	-1.115635e+00	8.119496e-01	1.323615e+00	-1.216919e-01	1.791007e-02	4.803524e-01	-9.106488e-02	-6.043439e-01	5.942893e-01	-2.852568e-01	-8.741971e-03	9.259539e-01	8.686688e-01	-1.940371e-01	-2.901110e-01	-3.899947e-01	-3.537012e-01	8.685951e-01	5.122843e-01	7.748333e-02	5.018725e-01	-7.313470e-01	-6.062812e-01	4.055349e-01	5.234670e-01	1.355533e+00	-4.649977e-01	1.853765e-01	-2.154417e-01	-1.609482e-01	-1.174990e+00	-9.905065e-02	4.023446e-01	-2.917244e-02	1.796346e-01	1.352233e+00
5	5	5	4	-1.113832e+01	-3.836566e+00	-3.144510e-02	-1.535860e+00	-9.765876e-01	-1.313635e+00	1.287672e-01	-5.868639e-03	-9.816801e-01	-4.255911e-01	-7.767128e-01	7.221837e-01	1.571069e+00	-1.002350e+00	-5.115112e-01	7.577590e-01	-1.672162e-01	-6.456019e-01	2.162112e-02	-3.444444e-01	-3.154578e-02	2.337246e-01	2.690515e-01	1.139474e-01	-4.002091e-01	-2.389144e-01	-9.543424e-02	1.135667e+00	6.627313e-01	1.250877e-01	3.354716e-01	-4.451623e-01	-3.774358e-01	-5.625277e-01	8.093038e-02	1.146240e+00	-4.806748e-01	3.296620e-01	2.586475e-02	-1.491367e-01	-4.820541e-01	-3.771755e-02	3.332140e-01	2.315805e-03	-2.300008e-01	1.348389e+00
6	6	6	5	-6.036049e+00	-2.022779e+00	-1.254802e-01	-8.333342e-01	-4.178896e-01	-6.109836e-01	8.656097e-02	-1.043116e-02	-4.531867e-01	-1.081705e-01	-3.203849e-01	3.924812e-01	7.396688e-01	-4.125794e-01	-2.940784e-01	3.695686e-01	-1.693092e-01	-2.757254e-01	-2.703825e-03	-2.020353e-01	-3.505270e-02	1.320365e-01	1.169049e-01	3.393076e-02	-2.714410e-01	-1.619736e-01	1.047884e-01	5.075805e-01	1.729070e-01	4.377315e-02	1.718012e-01	-1.963594e-01	-3.276195e-01	-1.971914e-01	-3.706261e-02	5.180113e-01	-2.140332e-01	2.631852e-01	2.005410e-02	-6.236099e-02	-2.550096e-01	-8.054587e-02	1.577222e-01	-3.578635e-02	-1.841153e-01	5.950445e-01
7	7	7	6	-1.521322e+00	-1.861280e+00	-1.680510e+00	-5.951517e-01	-1.619275e-01	-4.248151e-01	1.311131e-01	1.561633e-01	-1.302194e-01	-1.315988e-01	-5.294920e-01	2.609850e-01	3.358705e-01	2.788235e-01	1.855504e-01	7.288414e-02	-7.960830e-02	-2.099651e-01	3.010248e-01	6.726546e-02	1.285619e-01	4.427655e-01	4.410782e-01	-2.340732e-01	-5.594815e-02	-9.504917e-02	-1.898152e-01	2.323690e-01	6.955502e-02	5.399222e-03	1.612002e-01	-4.475340e-01	-2.805832e-01	3.515607e-01	3.061447e-01	5.227867e-01	-1.274634e-01	5.804251e-02	-1.380900e-01	-1.844074e-02	-5.511535e-01	5.103557e-02	2.063217e-02	-6.706404e-02	1.662297e-01	4.339619e-01
8	8	8	7	-1.246985e-02	-1.525639e-02	-1.377467e-02	-4.878293e-03	-1.327275e-03	-3.482091e-03	1.074698e-03	1.280027e-03	-1.067373e-03	-1.078679e-03	-4.340099e-03	2.139222e-03	2.753036e-03	2.285438e-03	1.520905e-03	5.974110e-04	-6.525270e-04	-1.721025e-03	2.467416e-03	5.513562e-04	1.053786e-03	3.629225e-03	3.615395e-03	-1.918632e-03	-4.585914e-04	-7.790916e-04	-1.555862e-03	1.904664e-03	5.701231e-04	4.425592e-05	1.321313e-03	-3.668311e-03	-2.299862e-03	2.881645e-03	2.509383e-03	4.285137e-03	-1.044782e-03	4.757583e-04	-1.131886e-03	-1.511536e-04	-4.517651e-03	4.183244e-04	1.691161e-04	-5.497052e-04	1.362539e-03	3.557065e-03
[truncated: 74 more columns]
