# Supplementary material for: Single-cell trajectories reconstruction, exploration and mapping of omics data with STREAM
Source: Nat Commun. 2019 Apr 23;10:1903. doi: 10.1038/s41467-019-09670-4 (PMC6478907; doi:10.1038/s41467-019-09670-4)
Supplement: Supplementary file 5 — Supplementary Data 2 [file 41467_2019_9670_MOESM5_ESM.zip › Sup_data2/Synthetic/scuba/Result_run1/intermediate_files/simulation_tsne_d3.csv]

T1	T2	T3
-27.323699	-15.150861	-34.128430
-34.218529	-13.794054	-53.797667
-12.040685	-8.805130	-13.532282
-28.418869	-7.054631	-37.173239
-9.657731	-7.332944	-12.443041
-26.653348	-6.492255	-36.341476
-24.137445	-9.477674	-41.790990
-30.468134	-9.537951	-37.322468
-23.873145	-12.817719	-42.889629
-23.111415	-16.625249	-35.325622
-18.873654	-6.195104	-22.606705
-18.816105	-16.574797	-32.939821
-17.540552	-8.565672	-23.169981
-15.600654	-5.998598	-17.440007
-21.071298	-9.448365	-34.920381
-12.561166	-0.634330	-22.744299
-22.468541	-2.880831	-28.504463
-28.899900	-17.845215	-40.175827
-14.161339	-9.401108	-19.224953
-24.686836	-6.755668	-35.943950
-18.746904	-4.321730	-25.749175
-32.012823	-15.352898	-47.695617
-25.252413	-5.946999	-29.145894
-34.186334	-16.197298	-49.920668
-31.576455	-8.001436	-42.797450
-11.409630	-9.545527	-19.983043
-13.864606	-7.315958	-16.900810
-23.346423	-19.357125	-27.962482
-15.352169	-5.706514	-25.187344
-20.190713	-15.648636	-32.996822
-20.806431	-10.456419	-34.900915
-25.275499	-13.633452	-40.295694
-13.582224	-9.978562	-21.686988
-5.617874	-5.702063	-7.898848
-24.062901	-19.006421	-30.667369
-18.017473	-14.348629	-25.589472
-14.425827	-7.329420	-21.990717
-32.434653	-11.700920	-49.432206
-17.741614	-8.449045	-29.500642
-22.760642	-14.273594	-39.328235
-20.271987	-15.433654	-31.196001
-16.506408	-5.509777	-23.508424
-31.058634	-14.126878	-43.007142
-26.766863	-4.696552	-29.721719
-20.187654	-8.172918	-25.556755
-31.476317	-15.370837	-45.741400
-18.112759	-14.167823	-24.062944
-17.350190	-12.826628	-33.629615
-23.547972	-8.364589	-34.339991
-30.590095	-11.316590	-50.497386
-24.945017	-7.260895	-23.618791
-17.905529	-4.612146	-31.180173
-25.621126	-8.410745	-28.780277
-20.138243	-6.506479	-26.289408
-20.208272	-12.877469	-19.901303
-26.316677	-11.721187	-43.621320
-13.336136	-0.046853	-18.670336
-30.123437	-15.358054	-42.833973
-27.681098	-8.744109	-32.356173
-24.460292	-11.886947	-34.754041
-15.256559	-3.950972	-27.935486
-16.861131	-16.556263	-29.457551
-10.860700	-7.009248	-21.865221
-29.610760	-11.065348	-47.346558
-34.451976	-13.881885	-45.867995
-22.161507	-19.972724	-32.398283
-10.450801	-7.049205	-20.579992
-11.140566	-6.594591	-18.812404
-27.705845	-14.654699	-47.114951
-32.534253	-10.138109	-46.309329
-24.249170	-12.093551	-31.065398
-15.414734	-16.517280	-28.156145
-9.909317	-6.983410	-24.065354
-23.721052	-6.128010	-26.612748
-16.738252	-8.321293	-31.804527
-21.454153	-17.517183	-28.516787
-31.561184	-16.957007	-50.549300
-9.574477	-6.750778	-18.211060
-14.640803	-2.918901	-18.285826
-14.995686	-4.652216	-15.340577
-14.659059	-11.713352	-26.581868
-13.359081	-4.997453	-20.746521
-23.837671	-12.041677	-33.099020
-21.211843	-5.757118	-36.812755
-17.225905	-10.238720	-35.077730
-25.692049	-7.670971	-36.318366
-31.651475	-13.627084	-47.567979
-9.043978	-4.666444	-9.148020
-28.814747	-18.683545	-46.431289
-29.012521	-11.195252	-43.981400
-19.883651	-1.574321	-25.714674
-26.581967	-9.524542	-45.820575
-33.099120	-14.578991	-52.291476
-26.710268	-8.900834	-38.205994
-27.963470	-15.389505	-49.899185
-19.988996	-6.325487	-33.899951
-26.589920	-10.711229	-44.302934
-29.483378	-18.323231	-42.340723
-24.859816	-5.620781	-38.068183
-29.140868	-17.006270	-39.967028
-33.009669	-13.323463	-52.023947
-7.943324	-7.585031	-10.587199
-25.444496	-17.357181	-42.419103
-22.672356	-20.024074	-36.590796
-16.471156	-2.907478	-31.169815
-5.419430	-1.617609	-6.611194
-15.309035	-5.214559	-33.681602
-29.775295	-9.704474	-43.394509
-31.166642	-11.152098	-47.273690
-20.845831	-9.486839	-32.587121
-14.903225	-8.293193	-24.572537
-21.199705	-12.485232	-30.656331
-22.146513	-9.960047	-38.342543
-23.607524	-19.116989	-30.109742
-14.449414	-9.227247	-23.992355
-21.561238	-5.431913	-35.056601
-15.418709	-14.170968	-21.631887
-14.365598	-3.243613	-23.514412
-24.717629	-15.919988	-46.104857
-21.515811	-8.843857	-20.396932
-18.253199	-3.315053	-27.430242
-8.752062	-0.811559	-11.590643
-20.910187	-12.434115	-29.672838
-8.232563	-6.650503	-17.016340
-23.522558	-3.672016	-32.000742
-18.359192	-6.692801	-25.318182
-17.481258	-9.249685	-24.626745
-25.584462	-13.129661	-35.060708
-24.817571	-18.396326	-35.750630
-14.273013	-11.379834	-23.496616
-17.582617	-11.306780	-31.735788
-29.957587	-15.239575	-44.981088
-21.158394	-9.179874	-27.298241
-12.996716	-9.738507	-19.617686
-19.169344	-0.693565	-24.318814
-26.963255	-19.520858	-39.656693
-22.099177	-10.562647	-36.932735
-20.739205	-8.204308	-21.704575
-23.777829	-16.495113	-32.857664
-23.417726	-17.345165	-35.929963
-22.682068	-3.131935	-31.744178
-16.369523	-6.490323	-15.880486
-27.908488	-12.214852	-43.192956
-29.271609	-12.868617	-45.175421
-13.778728	-3.483491	-12.126364
-30.086335	-16.175066	-49.629838
-22.702639	-8.488840	-31.561170
-16.084588	-6.680060	-33.832026
-15.374125	-6.040217	-27.998921
-28.424679	-15.518096	-44.657764
-16.473399	-13.352216	-22.062309
-12.140095	-3.755692	-11.609481
-11.699728	-1.884365	-14.780857
-22.202330	-11.861011	-31.091642
-10.110996	-1.874955	-11.977793
-17.183321	-8.386442	-19.331155
-26.369291	-15.684120	-42.767763
-17.572759	-13.367551	-31.802046
-30.677795	-15.033125	-51.482346
-30.408717	-13.529279	-48.321178
-26.287211	-11.791051	-33.978829
-33.257110	-12.448861	-43.037822
-17.669901	-5.906192	-21.551432
-14.902090	-5.854335	-21.330541
-26.610227	-14.386699	-44.042955
-23.397067	-14.761844	-47.229760
-33.793572	-12.189068	-52.683447
-23.525674	-16.397370	-37.561629
-28.773093	-8.509555	-41.119282
-16.521839	-7.532935	-35.151351
-16.306692	-11.518017	-36.395601
-31.998113	-13.646076	-39.393355
-22.352896	-5.880567	-41.159752
-15.047993	-4.333037	-27.059118
-31.354904	-15.310779	-49.489342
-29.043350	-13.414071	-49.052655
-23.196202	-19.489104	-32.728666
-28.113795	-14.502440	-41.585658
-26.064069	-9.485784	-36.392152
-21.593254	-12.996729	-28.125003
-10.788325	-4.597065	-24.990349
-18.136175	-9.663537	-30.972697
-16.607100	-4.564500	-17.928671
-33.293767	-13.938921	-48.607773
-26.698754	-13.602041	-44.884975
-25.825538	-20.199120	-35.907910
-15.901404	-3.567035	-12.585031
-10.942863	-4.076419	-9.816920
-20.445316	-5.317316	-23.063176
-31.154362	-10.062533	-43.103662
-20.851010	-17.613584	-36.716455
-27.127366	-12.467650	-36.802123
-19.697136	-5.736915	-31.903058
-12.516576	-7.064725	-11.675408
-10.335574	-3.578193	-19.526860
-8.798765	-5.539926	-7.165866
-19.496635	-4.124468	-22.146939
-20.279610	-16.339596	-25.962189
-18.837990	-6.848594	-29.724411
-22.620439	-14.072643	-28.519922
-23.427697	-3.146679	15.784318
-25.815456	-3.252813	19.845572
-36.366632	-9.299197	45.723547
-38.076243	-3.769193	52.486737
-30.527016	-5.967218	34.214759
-40.127808	-3.746341	43.961742
-36.926748	-3.031772	44.199110
-23.769595	-1.698704	18.310631
-33.432735	-8.029474	53.205398
-26.868315	-6.302172	16.199472
-29.137697	-4.225327	33.551472
-32.240305	-9.660401	40.453812
-40.895631	0.795539	39.799775
-37.318974	-8.654749	53.312079
-27.842173	-4.355320	25.174456
-38.734018	-4.526146	42.076744
-25.157812	-3.159563	13.195299
-34.538749	-15.716622	56.108997
-25.259614	-1.672124	19.570978
-30.858310	-2.295351	31.437109
-34.981979	-7.589883	40.069928
-27.316686	-3.058129	18.971965
-16.586311	-3.094298	1.226280
-34.303174	-6.777091	38.194724
-35.531977	-12.691739	55.509111
-31.265347	-3.993115	35.379661
-35.109289	-10.442701	56.291642
-29.590182	-3.535004	18.974973
-34.141031	-6.036404	41.734060
-34.091865	-12.128053	45.079264
-28.496673	-1.360702	18.292739
-14.466806	-4.470554	0.215245
-24.840686	-4.796252	16.193877
-27.739893	-5.358967	19.668762
-34.523314	-12.645034	46.224109
-18.626752	-4.191649	5.841208
-40.208349	-5.884262	48.302805
-20.520728	-4.717233	10.792017
-27.431962	-5.126463	27.640861
-25.013338	-3.911456	18.504398
-11.968315	-2.790768	-7.890918
-36.377269	-10.393292	54.907107
-34.913028	-16.120086	59.449762
-25.158700	-1.926168	15.814883
-35.032324	-14.089407	54.450007
-33.736034	-13.072397	56.173533
-27.961264	-4.933611	31.740359
-38.597342	-0.813512	35.463913
-9.809734	-2.904675	-7.127800
-32.605134	-11.285451	43.245864
-27.853603	-6.031753	32.552048
-35.357385	-9.176504	51.665164
-19.893950	-3.027951	10.113277
-23.293106	-1.682215	12.232191
-33.517444	-1.055116	44.620317
-33.018094	-7.537758	33.175969
-35.529771	-3.727729	44.782144
-32.490805	-8.896829	51.138672
-37.447118	-1.542463	43.432628
-40.431811	1.261469	42.980917
-11.849029	-3.399797	-15.444907
-37.713683	-5.403838	50.529950
-36.986397	-11.585538	59.304373
-10.329801	-4.110896	-14.457017
-33.963601	-11.404366	55.022585
-38.534267	-8.807393	43.840691
-22.609824	-3.966727	11.681216
-26.001448	-4.551546	21.709151
-37.505307	-6.130731	47.114635
-14.434121	-3.999823	-3.518258
-39.743748	-1.231692	38.160973
-29.542141	-3.599364	28.061580
-38.046243	-13.087603	58.593068
-39.244429	-7.273943	49.714093
-35.989293	-1.690854	33.412945
-36.756026	-1.646091	40.857479
-23.030767	-4.847240	17.006195
-13.976231	-6.073151	-1.367191
-36.340070	-13.276155	61.088774
-29.952331	-5.571380	29.651706
-35.652373	-10.180183	53.123351
-7.500957	-3.054622	-13.372806
-36.281301	-10.142114	57.431915
-38.303682	-9.456558	54.583761
-35.303092	-10.448967	47.023104
-38.983109	-2.669915	46.093050
-34.194249	-9.596984	44.007327
-37.728398	-7.033939	51.592221
-24.372422	-4.590262	12.314622
-31.494402	-4.592198	32.833369
-39.441371	-1.425983	44.384600
-26.761266	-4.171550	23.767384
-31.761352	-7.947370	53.088641
-35.593262	-14.577711	60.288178
-16.719778	-2.288669	-0.455938
-23.885109	-6.231523	13.913072
-32.424169	-10.203866	45.186321
-22.123543	-4.209676	12.932643
-35.499181	-0.415361	37.481099
-35.195240	-13.909204	58.358857
-35.038839	-14.394566	61.932463
-12.529476	-3.743754	-2.700119
-30.792302	-5.096001	30.663881
-33.613654	-10.119121	47.107982
-30.837215	-3.382143	41.785010
-35.919818	-4.294401	46.980998
-14.399035	-3.222907	-2.030666
-21.199862	-2.604591	14.168237
-24.795404	-1.336271	22.438996
-28.807375	-3.299061	22.414264
-36.173431	-15.564031	56.312675
-37.516338	-9.180723	48.781115
-21.611303	-6.316147	13.152032
-28.667767	-6.250735	33.449085
-38.444737	-4.460412	40.612663
-13.453869	-3.080566	0.357323
-34.978222	-1.374902	42.331326
-24.239669	-6.267977	19.249653
-33.856518	-13.834004	52.702995
-12.613886	-3.211875	-1.638184
-40.223928	-5.564627	44.445498
-25.869383	-3.397549	17.708042
-26.362402	-4.882988	19.180626
-38.119985	-8.087822	45.902598
-25.185526	-6.653579	17.906900
-37.316018	-5.747315	41.640426
-18.011756	-4.400939	-18.422840
-37.195828	-13.024538	56.203321
-21.907088	-3.451050	10.128024
-31.931968	-5.853558	32.690049
-35.032572	-8.603877	49.306912
-11.991134	-1.108521	-6.433535
-30.383882	-9.561755	37.889450
-33.690957	-8.335299	46.378331
-34.715397	-4.010154	37.932141
-28.711360	-4.966514	23.678427
-33.817506	-10.984760	53.819735
-21.853156	-1.338487	11.633315
-23.375110	-0.465650	16.622238
-35.758000	-6.205661	51.174505
-31.902633	-2.691691	38.713736
-35.137856	-6.125651	44.615678
-17.185308	-1.509003	-17.109729
-33.817922	-12.952768	59.654253
-37.909883	-1.146791	41.191251
-34.703623	-2.186830	41.194467
-19.747971	-3.572211	8.841359
-35.369421	-12.322406	59.934256
-36.206112	-3.766308	39.125357
-36.732648	-10.171634	48.588671
-39.733373	-0.506990	45.919829
-39.059986	-8.994749	51.249545
-40.092369	-2.276028	35.990341
-37.648010	-11.496136	54.395093
-31.974463	-7.854336	45.171627
-8.417194	-6.023249	-9.968096
-32.950122	-6.272003	34.071054
-26.007729	-1.410158	14.638404
-37.431358	1.558059	38.737738
-32.165646	-3.677190	36.551436
-38.310615	0.334191	42.782680
-17.355643	-2.764478	3.188587
-40.699439	-4.904837	51.142915
-42.595460	-0.259437	41.727660
-31.947956	-2.317542	33.074264
-35.812919	-8.198636	54.388588
-15.825601	-1.992945	-1.400377
-22.113351	-3.370624	17.548482
-36.661130	-1.317888	48.438619
-42.790448	-3.238881	41.854477
-38.447127	1.505065	36.612654
-40.738018	-2.385549	40.785136
-34.004199	-14.576878	60.298115
-12.434504	-8.148723	-14.005906
-28.340198	-4.797246	17.026183
-32.812407	-6.564571	30.692607
-35.161710	-6.973692	47.935171
-19.884595	-2.891528	11.791379
-40.315213	-0.931539	38.987997
-38.847745	-0.064251	36.161905
-38.385299	-3.408199	49.201983
-38.095858	-11.305286	45.551866
-33.931391	-8.015991	43.446849
-34.830199	-2.151091	45.399032
-23.020992	-4.785289	14.322483
-27.708094	-5.918343	22.504072
-5.410151	-2.506014	-8.209708
-16.477106	-4.412972	0.609458
-30.213406	-4.895178	38.947356
-36.927449	-13.864026	58.299419
-39.330597	-1.428755	41.871111
-30.316149	-6.870995	31.880637
-38.452243	0.974439	40.885982
-33.450968	-4.105658	32.516842
-31.636383	-10.835594	39.454836
-27.475020	-2.175095	20.570675
-11.455048	-0.850608	-13.425205
-39.727170	-6.821915	41.880160
-24.230554	-3.946298	19.795600
-32.768133	-7.663975	48.066650
54.229328	-2.828026	-8.717856
51.005506	-1.155187	-11.729059
55.432883	4.629774	-5.258883
55.071861	8.550172	-7.735211
5.128223	0.080791	-6.056404
51.097767	5.167840	-13.332651
45.348939	2.512142	-11.178766
27.684965	5.288793	-6.498139
44.698094	1.298807	-7.025779
41.240065	2.150901	-6.532143
16.724938	3.933809	-7.621814
50.319094	4.659665	-0.710837
43.160052	0.752293	-8.096710
38.909996	4.406267	0.902696
3.909526	1.074899	-7.200532
51.155780	-0.272122	-6.147484
56.243041	1.867115	-3.111396
55.273614	3.795153	0.591111
2.755368	0.712436	-10.423172
48.784940	0.891624	-8.186400
33.706951	6.632607	-1.872606
-5.843112	-2.645446	-14.125946
53.233931	6.026147	-9.236053
41.910676	-0.632207	-9.560261
26.167154	6.024958	-6.993731
26.408963	2.544364	-5.770096
5.971253	2.741670	-5.360168
46.252336	-1.669727	-13.468595
51.116712	0.744049	0.655638
49.730549	3.988696	-8.477412
45.601589	-0.762808	-2.600223
37.536230	0.248323	-6.205145
18.184579	5.196664	-5.311770
53.596851	-2.712515	-1.796214
51.603479	2.946309	-9.029680
39.678607	0.567671	-1.053004
31.425746	9.017842	-1.672071
55.902954	-1.599343	-6.891858
19.773872	8.479616	-3.802718
-5.122260	0.147424	-8.983496
53.293597	7.271827	-2.748522
27.585550	4.840703	-0.015150
7.965555	0.605219	-7.735532
46.136649	8.381788	-2.559247
23.174109	5.545738	-1.501658
44.112598	3.091166	-2.023813
49.371216	5.122149	-11.178750
19.843556	5.746772	-6.736461
1.889037	-0.291060	-8.141246
49.246758	2.201102	-4.721913
40.287618	3.042375	-7.984755
21.946583	2.842865	-3.810664
39.437949	6.599038	-1.988523
31.348431	8.547048	-3.764374
32.327530	5.359432	-5.030241
36.940078	4.901120	-10.744610
16.290775	4.236970	-5.108462
17.754612	6.933494	-2.384171
40.388651	-0.737730	-1.665232
51.503419	4.284574	-8.801282
49.445322	-0.722419	0.811308
48.059407	-2.616098	-7.062034
20.239131	3.719361	-7.014010
22.395690	7.936973	-7.366609
52.935853	6.027232	-2.677696
42.582380	2.021879	-8.096942
7.246248	4.111792	-7.864981
7.404502	-0.036196	-6.167351
36.422165	2.343869	-9.955523
2.082477	1.915967	-7.230062
-6.351888	-0.956461	-11.247508
28.750234	6.612805	-2.116918
46.526082	7.047370	-7.802819
45.602412	2.538984	-6.748649
1.604351	0.918256	-8.875691
46.944919	1.788459	-12.224482
50.741249	5.242062	-4.752658
29.672730	6.265797	-6.162082
58.086160	5.744676	-6.083249
51.077146	2.945592	-6.721510
49.157594	-3.070829	-10.033396
32.028636	9.447943	-5.642601
29.662829	7.890685	-3.223316
50.712370	4.838660	1.193048
44.955551	4.342705	-3.452349
3.536637	-1.309094	-8.551980
-2.035570	-2.380403	-12.389867
55.219831	2.249317	-9.393097
32.013231	7.497535	-9.636568
-9.703853	-2.465669	-18.067987
35.259773	10.530398	-7.009008
-5.767250	-1.984189	-10.652235
49.847613	-2.345918	-7.747618
42.834214	7.069654	-10.606473
48.614381	-0.782487	-0.044286
40.459186	1.127969	-6.065766
17.633820	2.794452	-5.057209
41.395447	5.342869	-7.198488
51.618465	2.974367	-12.302065
25.380691	10.479110	0.385268
39.938928	7.646496	-5.007657
54.754110	8.806858	-1.723373
-1.181320	-0.990538	-10.658710
52.537141	4.408065	-3.094986
55.581976	3.551141	-2.101299
56.115116	-0.357113	-1.916245
42.734348	6.260036	-8.248752
54.369448	-0.145813	-6.399112
51.799227	0.494134	-3.525978
44.574116	4.030436	-6.482549
54.475217	5.142676	-12.414121
49.675195	0.435160	-4.666297
53.086706	2.417554	-7.985597
19.083118	6.169020	-4.021168
31.832145	4.892357	0.980612
4.068552	0.764283	-8.596682
27.108381	6.255881	0.521637
52.261932	6.347975	-8.484479
49.552947	9.989979	-8.453531
53.243763	0.958271	-10.127368
41.328873	3.683786	-4.106520
38.344244	3.483642	-3.163925
57.296333	-1.162780	-3.813059
-4.977165	-2.683407	-16.694445
34.845378	5.736387	-4.207465
48.912314	4.590740	-2.192415
11.221579	2.289577	-8.053953
-9.065880	-3.127060	-12.045745
41.201974	-2.158063	-1.872598
54.880260	3.834863	-6.761220
37.458694	4.718762	-7.090884
48.040145	-1.300686	-3.434523
55.861540	8.650388	-7.846565
55.983048	3.842267	-8.489463
21.653967	2.300213	-5.456247
43.670708	7.225548	-2.192404
46.240526	4.992509	-5.944381
50.111399	1.352230	-8.111073
21.128021	4.220215	-7.542994
43.509487	2.221904	-10.554431
45.737934	-1.597137	-6.532496
54.859985	-0.488446	-10.443708
43.481399	-3.287132	-8.467168
8.076077	3.466156	-9.213940
58.171940	3.124565	-3.482611
48.413220	2.677997	-3.570310
24.845743	5.150452	-4.364560
34.123938	9.566956	-3.462640
36.189271	5.687376	-10.840157
51.564853	1.254248	-1.165967
40.928950	4.942031	-3.439140
17.064765	6.559879	-6.045800
9.249194	2.137852	-5.955137
50.846329	7.846142	-5.905637
34.264002	0.955288	-4.295152
24.065248	3.872382	-2.089667
19.684731	3.556084	-3.273778
26.289827	10.758287	-0.470405
37.613046	2.676740	-6.188487
32.007829	3.211695	-3.978605
40.879159	2.473212	-11.971721
4.733539	2.943677	-8.295577
8.865365	1.280402	-9.696454
53.212106	1.462751	-5.701110
54.432159	-3.972163	-5.854439
47.880800	5.061073	-0.914945
26.096542	4.498929	-5.497659
51.029970	3.099859	-4.431899
46.995296	0.074266	-8.999014
8.460076	3.065921	-7.980011
-0.133751	0.392732	-9.594323
23.972608	4.629557	-5.652064
47.583539	0.388613	-4.869589
10.820182	2.370337	-6.519231
47.851989	-5.209897	-5.207384
38.608498	8.021633	-5.057390
20.807722	5.780158	-1.615174
-12.544219	-4.202461	-15.872388
6.514476	1.163393	-9.181977
27.723414	3.825132	0.327616
48.789440	1.274926	-10.132186
4.895569	1.871083	-6.593026
46.971335	7.297436	-6.198420
21.794554	5.770333	-5.693959
50.079508	-2.635949	-3.184608
28.105991	8.484145	-5.594474
29.294402	7.137201	-4.534080
27.478384	6.049270	-3.785533
51.741352	-0.142655	-9.832161
49.171508	7.900935	-2.514721
25.165002	9.443932	-6.056963
50.585879	-3.513154	-7.244932
55.325335	-1.175390	-1.062490
39.889994	5.553967	-5.521343
-2.292579	-3.256983	-13.042382
11.734267	2.751553	-4.975943
50.566353	-0.910014	-9.923811
43.771269	-0.362717	-4.536941
10.565669	0.107496	-7.215211
31.977210	4.978396	-1.319127
31.572380	25.480425	12.928560
34.012263	16.739328	4.664317
33.395378	36.244947	17.075019
36.008286	28.195968	13.440470
36.094127	23.650771	12.680559
33.464814	31.649647	16.137964
36.031638	31.854912	19.190270
26.883889	10.256944	1.730230
34.657732	15.509136	5.850023
34.220220	15.081251	4.547563
37.467171	35.643124	22.791258
33.754810	12.906740	0.751621
34.586541	36.138591	19.365459
33.309454	24.095023	9.455800
34.461139	22.247170	9.062073
33.401321	34.553770	21.417053
35.887936	31.492052	12.790588
31.526998	29.784825	16.933391
34.388864	27.124340	10.840441
31.577287	9.646089	-0.730540
33.660108	30.409372	10.958704
27.773430	12.013933	-0.954039
27.930090	10.957572	-4.504404
32.191503	28.048965	15.153258
34.421428	19.309227	9.113330
34.271402	25.975943	15.012630
37.633833	32.880924	17.605638
33.363880	30.111678	20.076650
42.913369	8.685203	-0.211054
28.908419	4.706655	-3.416142
31.870037	27.130561	11.393475
32.380538	31.045800	14.158187
33.342311	27.815982	13.544138
34.716725	16.993775	6.664131
31.696611	32.541176	13.261970
27.208675	7.860577	-2.062671
34.301567	30.295932	12.653105
33.662055	38.496955	19.164206
33.095749	22.998101	5.905138
36.751583	37.788114	16.925194
33.159246	19.287279	3.664776
35.247578	32.294838	17.782580
38.220308	14.615460	2.120196
34.466724	34.501458	22.540536
33.042186	38.403672	22.003458
36.424467	30.616114	17.517226
33.138534	25.768780	11.431405
37.271178	24.864460	9.119383
33.923365	20.911400	4.863968
37.605674	35.385181	19.776627
35.149721	31.977952	22.959030
36.184695	29.496439	16.391464
35.153097	10.500071	-3.019460
36.817255	33.193994	11.895935
32.497532	15.807573	2.192457
32.617111	31.661698	19.188168
35.821588	30.596710	10.743721
32.243013	22.362957	13.050999
35.896041	26.992771	17.295206
36.640878	24.832186	12.015538
34.917811	6.443012	-7.198867
36.437156	23.483007	13.845976
39.771711	11.512758	1.446475
35.681944	36.919000	18.991672
34.496553	21.383462	7.954460
34.728117	32.627114	20.560545
36.787507	28.169109	13.069641
34.820553	36.308118	20.927714
34.472104	34.363949	15.487185
33.320063	5.350768	-1.186084
37.925055	32.967325	21.208448
36.063762	33.245269	22.278477
35.811233	33.800924	19.673447
32.252341	35.916096	19.221291
33.845800	33.896583	16.726291
30.858599	16.219244	3.000944
31.398630	30.397358	13.288873
33.899213	33.488261	18.477674
34.433563	31.701410	17.014411
31.028034	18.660043	7.843542
35.808991	21.512331	4.773048
31.114088	32.740215	17.676715
36.186961	33.240000	15.577741
38.745048	11.794708	2.535855
31.368851	34.123961	22.354334
33.558726	37.185920	20.508143
44.120777	9.189350	-7.076950
47.373296	8.942289	-5.588451
34.640230	30.299429	18.797341
33.691061	27.927467	15.931492
36.369367	38.014529	20.711791
36.881505	35.213997	17.973526
32.715170	33.983416	12.200470
32.632825	12.578932	2.194596
32.371612	19.965027	8.473081
34.827506	30.788772	14.005392
27.254497	10.510456	-2.146437
31.625400	35.123054	15.614773
32.593122	27.336812	8.887194
37.147761	25.752892	10.861341
