# Supplementary material for: Single-cell trajectories reconstruction, exploration and mapping of omics data with STREAM
Source: Nat Commun. 2019 Apr 23;10:1903. doi: 10.1038/s41467-019-09670-4 (PMC6478907; doi:10.1038/s41467-019-09670-4)
Supplement: Supplementary file 5 — Supplementary Data 2 [file 41467_2019_9670_MOESM5_ESM.zip › Sup_data2/Synthetic/scuba/Result_run1/intermediate_files/simulation_tsne_d3_lambda.csv]

x
1	79.0439680658837
2	79.0439680658837
3	77.8816096989439
4	79.0439680658837
5	78.7602632508986
6	79.0439680658837
7	79.0439680658837
8	79.0439680658837
9	79.0439680658837
10	79.0439680658837
11	79.0439680658837
12	79.0439680658837
13	79.0439680658837
14	78.3873393865454
15	79.0439680658837
16	79.0439680658837
17	79.0439680658837
18	79.0439680658837
19	79.0439680658837
20	79.0439680658837
21	79.0439680658837
22	79.0439680658837
23	79.0439680658837
24	79.0439680658837
25	79.0439680658837
26	79.0439680658837
27	79.0439680658837
28	79.0439680658837
29	79.0439680658837
30	79.0439680658837
31	79.0439680658837
32	79.0439680658837
33	79.0439680658837
34	81.6997712250042
35	79.0439680658837
36	79.0439680658837
37	79.0439680658837
38	79.0439680658837
39	79.0439680658837
40	79.0439680658837
41	79.0439680658837
42	79.0439680658837
43	79.0439680658837
44	79.0439680658837
45	79.0439680658837
46	79.0439680658837
47	79.0439680658837
48	79.0439680658837
49	79.0439680658837
50	79.0439680658837
51	76.4250177186742
52	79.0439680658837
53	79.0439680658837
54	79.0439680658837
55	76.9007969258759
56	79.0439680658837
57	79.0439680658837
58	79.0439680658837
59	79.0439680658837
60	79.0439680658837
61	79.0439680658837
62	79.0439680658837
63	79.0439680658837
64	79.0439680658837
65	79.0439680658837
66	79.0439680658837
67	79.0439680658837
68	79.0439680658837
69	79.0439680658837
70	79.0439680658837
71	79.0439680658837
72	79.0439680658837
73	83.4098467181195
74	79.0439680658837
75	79.0439680658837
76	79.0439680658837
77	79.0439680658837
78	79.0439680658837
79	79.0439680658837
80	77.324200940014
81	79.0439680658837
82	79.0439680658837
83	79.0439680658837
84	79.0439680658837
85	79.0439680658837
86	79.0439680658837
87	79.0439680658837
88	76.845301544089
89	79.0439680658837
90	79.0439680658837
91	79.0439680658837
92	79.0439680658837
93	79.0439680658837
94	79.0439680658837
95	79.0439680658837
96	79.0439680658837
97	79.0439680658837
98	79.0439680658837
99	79.0439680658837
100	79.0439680658837
101	79.0439680658837
102	79.8549493843619
103	79.0439680658837
104	79.0439680658837
105	79.0439680658837
106	82.028578281476
107	79.0439680658837
108	79.0439680658837
109	79.0439680658837
110	79.0439680658837
111	79.0439680658837
112	79.0439680658837
113	79.0439680658837
114	79.0439680658837
115	79.0439680658837
116	79.0439680658837
117	79.0439680658837
118	79.0439680658837
119	79.0439680658837
120	76.4115776916581
121	79.0439680658837
122	80.3814422795758
123	79.0439680658837
124	80.9789185608495
125	79.0439680658837
126	79.0439680658837
127	79.0439680658837
128	79.0439680658837
129	79.0439680658837
130	79.0439680658837
131	79.0439680658837
132	79.0439680658837
133	79.0439680658837
134	79.0439680658837
135	79.0439680658837
136	79.0439680658837
137	79.0439680658837
138	77.8816096989439
139	79.0439680658837
140	79.0439680658837
141	79.0439680658837
142	76.7365149661072
143	79.0439680658837
144	79.0439680658837
145	75.9454344711998
146	79.0439680658837
147	79.0439680658837
148	79.0439680658837
149	79.0439680658837
150	79.0439680658837
151	79.0439680658837
152	76.5043935837509
153	79.0439680658837
154	79.0439680658837
155	78.385218118589
156	78.5577864001205
157	79.0439680658837
158	79.0439680658837
159	79.0439680658837
160	79.0439680658837
161	79.0439680658837
162	79.0439680658837
163	79.0439680658837
164	79.0439680658837
165	79.0439680658837
166	79.0439680658837
167	79.0439680658837
168	79.0439680658837
169	79.0439680658837
170	79.0439680658837
171	79.0439680658837
172	79.0439680658837
173	79.0439680658837
174	79.0439680658837
175	79.0439680658837
176	79.0439680658837
177	79.0439680658837
178	79.0439680658837
179	79.0439680658837
180	79.0439680658837
181	83.4098467181195
182	79.0439680658837
183	78.1248728484697
184	79.0439680658837
185	79.0439680658837
186	79.0439680658837
187	75.1733954750446
188	75.9204678149339
189	79.0439680658837
190	79.0439680658837
191	79.0439680658837
192	79.0439680658837
193	79.0439680658837
194	76.2542093589686
195	80.9238452864761
196	75.0100016061718
197	79.0439680658837
198	79.0439680658837
199	79.0439680658837
200	79.0439680658837
201	47.2953032356249
202	42.6234034843077
203	14.7156441723911
204	7.75711804293654
205	27.5321929472855
206	14.9690123500938
207	15.8917731053265
208	44.8168952024867
209	8.7604147343107
210	45.6178021288792
211	28.6431674696125
212	21.1240588833278
213	18.5323718328671
214	7.27674144479345
215	36.9203112170883
216	17.2316109840797
217	49.0460714411639
218	5.66456187981724
219	43.0812018341574
220	29.9697792231262
221	20.475177777035
222	42.8743512048411
223	63.3674977787587
224	22.4613396577175
225	5.87033196608184
226	26.1620327074082
227	5.2751629034601
228	42.0274987869497
229	19.2143949131303
230	16.1553522375751
231	43.0606842164195
232	65.3474899604147
233	46.3819220509485
234	42.0772297913237
235	14.9357740858559
236	58.3235668114642
237	10.9114178115035
238	53.0245620346023
239	34.7813679327912
240	44.1707296497562
241	73.5461194079886
242	6.12431750237706
243	2.39039716093706
244	46.6144049716053
245	7.05069278733823
246	5.8883780443882
247	30.7657354613065
248	23.4010356963897
249	74.3090533194078
250	18.3987721322808
251	30.0578554413775
252	9.51944736373033
253	53.9029167470432
254	50.6512841575612
255	16.7077368117328
256	27.605655999899
257	15.854445306914
258	11.0391947981876
259	16.4064546022403
260	15.7383527991345
261	79.0439680658837
262	9.72061496849027
263	1.7794809316876
264	79.0439680658837
265	6.88387715208994
266	15.6914974168232
267	51.4106383101977
268	40.8261932919086
269	12.9877562135436
270	68.5157255631584
271	20.4839772183488
272	33.6037210984792
273	2.0728245106533
274	9.94685884458754
275	26.2590790461558
276	19.0535696150653
277	46.3082595533388
278	66.9704972323693
279	0.331013256462956
280	31.987509078992
281	8.05271564768394
282	81.802995813053
283	3.7878194884007
284	5.73901158413627
285	13.8918130467261
286	13.3865318006859
287	17.1016493255714
288	8.73178566354527
289	50.1540704995542
290	28.4553618324479
291	14.8038059439057
292	38.6277484981793
293	9.4647098688418
294	1.35385333129378
295	64.7303838125237
296	48.8536972004158
297	16.6427747709508
298	50.432022603595
299	22.6415025817883
300	3.31445670124813
301	0
302	68.6835612461173
303	30.7350624219176
304	14.4159826072268
305	20.3379837624251
306	13.6671906891939
307	67.2054770398773
308	49.6411969844664
309	40.5798419207295
310	39.1240241387654
311	4.8941267488437
312	11.4466785702675
313	50.4163471061795
314	28.9257804230472
315	18.6982154455639
316	65.426415013544
317	18.3190468833239
318	43.7724132460529
319	9.10825107506543
320	67.7122887783007
321	14.499796143856
322	44.5889006419863
323	43.0409591725985
324	13.9114594864738
325	44.6648886575441
326	18.1561126942282
327	77.5322682539907
328	4.62605123165126
329	53.1193547431335
330	28.4391816439045
331	11.8397922410637
332	72.2330028398702
333	24.1886934362524
334	15.0590366407128
335	22.5341811830277
336	37.9937858076181
337	8.0581526105899
338	51.7521261387449
339	46.5357594226867
340	9.82100438812556
341	22.8122354144048
342	16.1681926831711
343	77.2083709871637
344	2.58031492200102
345	18.3249515880405
346	19.4837532009852
347	55.1345706728771
348	1.76142821493736
349	20.8827343123561
350	11.9141455689924
351	13.2694696650975
352	8.58737619785971
353	22.3855844713949
354	6.155857343413
355	16.8002363128272
356	77.8374713713359
357	26.7865354912041
358	47.3886252955279
359	20.7582585886343
360	24.740556441188
361	16.6880094352406
362	61.2189898819518
363	8.0849105228471
364	16.1421692730594
365	28.0478031552098
366	6.80121014641815
367	65.9166108485467
368	46.1502127780672
369	12.0224405200227
370	15.9757204359345
371	22.3691357844654
372	17.6950293717447
373	1.90519435057967
374	77.9528845855046
375	44.3011817789717
376	29.9817266887582
377	13.0658593057645
378	52.3507252142856
379	19.5079368159409
380	22.6574579011981
381	10.7102243478038
382	14.2699021533838
383	17.7078366134491
384	15.5183491967428
385	48.8026177848463
386	39.4593519895915
387	82.028578281476
388	64.0055567295483
389	23.2245733273007
390	2.75047256339618
391	17.1852403551708
392	29.7898681111669
393	18.3976574739289
394	28.0343239702103
395	22.2845558357154
396	41.3274000517161
397	78.5676940591728
398	17.075439495829
399	43.2620203173557
400	13.807124950968
401	147.963624160259
402	146.223387596817
403	147.963624160259
404	147.963624160259
405	97.3073777533562
406	145.737274595257
407	139.863811667254
408	120.804816880886
409	138.702475241688
410	135.004300433574
411	107.872465171024
412	142.890375793945
413	137.34708858735
414	131.709849185389
415	96.0248333553497
416	145.222802681635
417	147.963624160259
418	147.485275829159
419	93.7760109085278
420	143.042835667503
421	126.69304716634
422	84.03776899785
423	147.012409735936
424	136.377465535674
425	119.117427174665
426	119.43211430534
427	99.2503153634719
428	141.635098293332
429	143.889132710405
430	143.676278464265
431	139.17608100496
432	131.346222736541
433	110.789963467372
434	147.155510249822
435	145.758366803012
436	132.960782975302
437	124.303998227494
438	147.963624160259
439	113.247347923754
440	86.3242546500248
441	145.764169710251
442	120.685894387775
443	99.3626893464947
444	138.729685501752
445	116.420718412044
446	137.226584863747
447	143.641678415123
448	111.778048255934
449	93.5035590002819
450	142.779531539213
451	134.151291433824
452	114.275824162767
453	132.330317980494
454	124.365901267285
455	125.595744532364
456	130.83827305244
457	108.981895206781
458	112.085196842237
459	133.854071871033
460	145.451916133622
461	142.421838647068
462	142.563136143543
463	110.596854591913
464	114.592689369321
465	145.559419075984
466	136.599408426864
467	99.9585645760636
468	99.2428725698081
469	130.363326021742
470	94.8621442761731
471	82.8290036964051
472	121.801373928787
473	140.017407071263
474	139.421535596696
475	93.4529518828206
476	141.727499474506
477	143.884481267595
478	122.898448050502
479	147.963624160259
480	144.840646317666
481	144.238963487156
482	125.103268734511
483	122.698699317206
484	142.946037997821
485	138.124731401646
486	94.4825546180518
487	87.928541528772
488	147.963624160259
489	125.405484669855
490	80.9238452864761
491	128.369797498412
492	82.7701772030244
493	144.440381128092
494	136.684153600391
495	141.761317988121
496	134.268112150925
497	109.35750459185
498	134.953173140766
499	146.388311049708
500	118.724185588425
501	133.054768283578
502	146.774605186437
503	89.748232494037
504	145.447310158558
505	147.963624160259
506	147.963624160259
507	136.362391556869
508	147.963624160259
509	145.295781104137
510	138.191083137098
511	147.963624160259
512	143.413438834163
513	147.111347906167
514	112.331670018451
515	124.767590519371
516	95.7018487012845
517	120.190882978444
518	145.876916430301
519	142.766444837282
520	147.869375688398
521	134.676154209914
522	131.609816972697
523	147.963624160259
524	84.8794270802061
525	128.039636466807
526	141.7768716505
527	102.582759424185
528	79.8549493843619
529	134.808174721438
530	147.963624160259
531	131.015141246554
532	141.784770790962
533	147.963624160259
534	147.963624160259
535	112.707660886828
536	136.421584498031
537	139.67486438388
538	144.308608312431
539	112.06382480575
540	137.876313095969
541	140.002465304081
542	147.963624160259
543	138.12179423149
544	99.9179818582437
545	147.963624160259
546	141.719335330623
547	117.778545685976
548	127.031872009506
549	129.974465007
550	144.563055019269
551	134.092153220339
552	110.298877925335
553	101.775783209731
554	143.863930347541
555	127.760444266924
556	117.139526672171
557	112.286444671889
558	119.380941842982
559	131.236510115496
560	125.3003139628
561	135.309939252689
562	97.1493466115473
563	99.6471521107892
564	146.944431222617
565	147.963624160259
566	140.536530707509
567	119.107000614883
568	144.374107892435
569	141.469652748054
570	100.587778199221
571	91.4855883499737
572	116.526258855684
573	141.368015324158
574	102.886100271212
575	142.365018614336
576	131.709809972587
577	114.386584257498
578	79.0439680658837
579	97.7581768855892
580	120.847190544676
581	143.365509442389
582	97.5316386982168
583	140.187483640199
584	114.062361444103
585	143.93381827577
586	121.142468432642
587	122.392412006224
588	120.566688577229
589	146.46620440477
590	141.704800912174
591	118.002116238891
592	145.267086590105
593	147.963624160259
594	133.237764747325
595	87.1915954114531
596	104.770974691568
597	145.3884419287
598	137.57951341795
599	101.686676220446
600	125.035067057249
601	123.159705733015
602	126.006567427948
603	124.150726894851
604	126.783136155729
605	126.966384495247
606	124.229180137141
607	126.227106243661
608	120.044599226286
609	126.641013346402
610	126.31395376982
611	126.966384495247
612	126.219247011128
613	124.946496289395
614	124.818723626624
615	125.859424160541
616	124.150726894851
617	126.521571658533
618	122.765770093687
619	125.568750323508
620	124.371890802837
621	124.771741089281
622	120.700874797121
623	120.900347978315
624	123.573146864595
625	125.980568201295
626	125.37752326706
627	127.544953154647
628	124.150726894851
629	135.315461284539
630	122.060955484826
631	123.452163035584
632	123.67670808107
633	124.440759367325
634	126.563800355207
635	122.968640361762
636	120.244175787706
637	125.323424862434
638	124.150726894851
639	124.856303389128
640	126.760814618688
641	125.227733169277
642	125.568750323508
643	130.233137173239
644	124.73287743674
645	123.688214129921
646	126.796769541592
647	124.455975598406
648	128.242205306566
649	125.672011424591
650	127.203533967964
651	125.516193321984
652	126.69382319436
653	127.966461662655
654	127.133460439699
655	124.822039055593
656	123.671527806133
657	126.638947742408
658	123.956698392164
659	126.487099051444
660	127.461611046551
661	128.312577075733
662	127.206710029614
663	131.938636895477
664	125.608884291994
665	126.015169933284
666	125.19605204553
667	127.325397652133
668	125.085114717144
669	125.134833430563
670	126.334388673398
671	127.564193332195
672	125.980070569407
673	125.867342457316
674	123.124750187925
675	124.464999776061
676	123.266298448996
677	122.765770093687
678	124.441766058755
679	125.144246624752
680	123.124364471565
681	127.370443375403
682	122.717094662277
683	126.540117110956
684	130.828042547506
685	122.765770093687
686	124.150726894851
687	137.304080843105
688	140.310553798552
689	125.321452979955
690	124.651084789057
691	126.120415474521
692	126.965621358564
693	123.969290049666
694	125.11720114371
695	124.150726894851
696	125.568750323508
697	120.224886633843
698	122.765770093687
699	124.150726894851
700	127.994732035883
