# Supplementary material for: Single-cell trajectories reconstruction, exploration and mapping of omics data with STREAM
Source: Nat Commun. 2019 Apr 23;10:1903. doi: 10.1038/s41467-019-09670-4 (PMC6478907; doi:10.1038/s41467-019-09670-4)
Supplement: Supplementary file 5 — Supplementary Data 2 [file 41467_2019_9670_MOESM5_ESM.zip › Sup_data2/Synthetic/scuba/sample_data/simulation/simulationData.txt]

GENE	0	1	2	3	4	5	6	7	8	9	10	11	12	13	14	15	16	17	18	19	20	21	22	23	24	25	26	27	28	29	30	31	32	33	34	35	36	37	38	39	40	41	42	43	44	45	46	47	48
g0	7.80034051916	7.32087164361	7.65394366112	7.71611707904	8.10765330088	7.69737272815	8.42061061053	8.02076716545	8.12755405592	8.19036652282	7.91861070173	7.83075896802	7.82817123789	7.92424323064	7.44833575464	8.06234887861	7.78042435939	7.93286855723	7.3689939818	8.15262075755	7.61465334836	8.24187590228	7.07795664533	7.39240243094	7.78018367158	7.85714621413	7.7185838188	7.85786401739	7.51720159065	7.63721779575	7.78397409857	7.52616956455	8.01521231435	7.97268075702	7.93992643944	7.60567549224	7.70610850936	7.84319478012	7.71828298099	7.57930240771	8.10085105385	7.85488366659	7.85714334678	7.5645178521	7.96509600753	7.87634576053	7.69752085962	8.16435262504	7.87066061149
g1	8.11072070965	8.71661749136	7.82719825463	8.61183345473	8.01137013484	8.4753032605	8.6380812465	8.324916837	8.46411768875	8.1880427773	8.04283734849	8.2768829826	7.43075907187	8.15351661908	8.59414281244	8.29488061335	8.46136720994	8.56774642061	8.24549385492	8.27180021459	8.33371100298	8.54511467816	8.0483151511	8.43954915688	7.83835681283	8.49485948321	8.22770087433	8.02397795683	8.31960464763	8.57454699075	8.39345906708	8.25033899485	8.18853826193	8.09527297911	8.52709599534	8.08358056252	8.46405977397	8.66059246245	8.48057234959	8.03975599364	8.31038557276	7.56613140656	8.25293877343	8.69590322044	8.57475723051	8.41659462156	8.36063810631	8.09997451903	7.5732935548
g2	8.42878699261	7.91295151851	8.17658159812	8.35792642009	8.08118809446	8.02308286442	8.04510104095	8.34388582118	7.8333918958	8.42589328484	8.06705129792	8.10693795993	7.68904980699	8.3782495166	8.45493094618	8.25890567855	7.96552057683	7.72522465739	8.07402985782	8.18833152371	8.40388265735	8.12087679556	7.52299226335	8.18503421148	8.17594825924	8.00357963863	8.10502669363	8.21996737052	7.79797878947	7.90815115406	7.79133600103	7.61548559819	8.24541118926	8.1190451844	7.98117192138	8.19475698145	8.20798389143	8.09223209332	8.13849768072	8.30063126291	8.02088499113	8.19840587594	8.02628483934	8.01300292132	7.94920654173	8.07795044481	7.89243572112	8.30546862738	8.16438818693
g3	7.38967248771	7.01695365558	7.17002052145	7.76431091324	6.82892875345	7.38130933091	7.03347630258	7.16617910836	7.29934676976	7.28827441416	7.48565997921	6.98683239818	6.71678735718	7.38190387927	7.50084314945	7.63632874431	7.60797257047	7.13004731216	7.09118522844	7.72353124598	6.91994980545	7.33368459126	7.25081903809	7.47155236869	7.60420203915	7.13554678134	7.42494184788	7.6036187705	7.27840144899	7.03350961163	7.06162830473	7.01026772303	7.60731104123	7.40147490167	7.54234682335	7.27587778907	6.98525394493	7.53009944955	7.08544430456	7.38757653985	7.34464974053	7.99008745309	7.84651424883	7.10109609288	7.6519899372	7.4215724761	7.24480406381	7.01604364718	6.95328463418
g4	7.05983964329	7.7785955553	7.87270541214	7.26328092455	7.76029751707	7.7684100418	7.3484126053	8.00091730482	7.6640343872	7.8286394572	7.89149681144	7.83200702694	7.40306158683	7.90186887352	7.71361480974	8.31554105505	8.00591231671	7.80307949376	7.60120706038	7.94340196169	7.55781120987	8.05498225137	7.90263954542	7.85678428904	7.72409532562	7.83637636775	8.05495512608	7.91269085342	7.48699093878	7.89328113163	7.1726207054	7.73225323378	7.70109920792	7.46003663182	7.55304354701	7.82567701174	7.84233666219	7.12534120767	7.94847246566	7.02008351864	7.77432373477	7.84344310378	8.11400520552	7.49516434809	7.73126395614	7.42699591502	8.07055619527	8.17964862072	7.61289676098
g5	8.21765139859	7.50218391301	7.88305309885	8.22967290316	8.29952924373	8.09747676675	7.85340144919	8.16352082167	7.91441883839	7.97515029064	7.45142462706	7.7134327261	8.18944456312	7.4693274923	8.04041620281	7.59062807182	8.20978081974	7.91172758848	8.10650888419	7.9920935178	7.8756852164	8.252490865	8.1118052684	7.77546938129	7.5635472406	7.62539077859	8.18974815728	8.16820843301	7.85078077551	7.62246757035	7.60084346072	8.02741420027	7.80669913737	7.89998781074	6.87752728741	7.46500134165	8.11302406756	7.97572172532	7.73939076587	8.10945944492	8.09529574469	7.64580070092	7.93753234998	7.74545962157	7.89352978107	8.10243069886	8.02473944842	7.82909699985	7.65856953093
g6	7.41910177859	7.74946585081	7.20046261092	8.09625721985	7.76083776665	6.92725234148	7.50195275367	7.37857025436	7.72246542874	7.99732955122	7.6226329792	7.33729819649	7.85252992853	7.48726186741	7.41102416975	6.94074477959	7.71722977581	7.36578560725	7.40725866169	7.39330743213	7.95447602105	7.87572086853	7.33115776797	7.9677591824	8.13370223291	7.89944485254	7.84553840452	7.91881261561	6.9130463155	7.56398619125	7.2527920777	7.5401108447	7.87350373595	7.77160193967	7.61367833717	8.08121947019	7.82761314346	7.52294455436	7.69607091383	7.60083392365	7.01270956596	7.45298019669	6.45148047773	7.61704977164	7.44176316389	7.39971158209	7.42116927783	7.74430325363	7.80950131074
g7	7.45666477614	7.90932902948	7.72379309503	7.78912123619	7.48463913808	7.96513570032	7.98835211146	8.00658290959	7.84110631156	7.9903226051	8.08546072125	7.79553094323	7.59308439979	8.30965025468	8.17588433276	8.21586203899	8.02318663811	7.56474146588	8.0150436868	8.01049075638	7.75166790509	7.68219311712	8.06972042461	8.02896852543	8.13653221579	7.75323605996	8.08490424759	8.58519763643	7.60773696363	7.14416503309	7.92727400151	7.70412808796	7.63703013759	7.94841864826	8.02886353092	8.32590162982	8.29837458557	8.02346186174	7.2776194624	7.51515908767	7.72651369026	7.75749775206	7.5932194641	8.21724876958	7.42713479528	7.85764037982	8.162122782	7.83588598899	7.88867071287
g8	7.05223440295	6.84738322382	6.68972890181	6.06810568255	6.99123573878	6.93069455784	6.14124741267	6.99312193586	7.01496492157	7.03717887561	6.95132436929	7.1717848503	6.40843223577	6.88290116018	6.79116970511	6.63450095026	6.92355826474	6.80292414293	6.98874802715	6.95380444987	6.95124224323	6.90056620766	6.85107789977	6.99984574661	6.84529386136	6.6173853049	7.0214104631	6.43168387531	7.12157509173	6.93717984779	6.45002497918	7.03427034853	6.60402915468	7.12516538349	6.22636811847	6.90527282793	6.08293041949	6.57504655431	6.60363429123	6.33537460529	7.36241571211	7.09724576305	7.09583030152	6.96313887764	6.63483167914	7.01486564723	7.34394790769	6.48754887588	6.98925109349
g9	7.57557805106	8.23058045662	7.80454585184	7.37023471843	7.92031465541	7.78558994452	7.21363558972	7.90760656832	7.96825151866	7.17802708242	8.15996523161	7.48448108439	8.34353718552	7.94314887269	8.27586114244	7.35872072072	8.08074632637	8.00418562942	7.74654765537	7.98727800658	8.06384491433	8.02214916004	7.9006893078	7.88585039532	8.03181112611	8.09353276315	8.48883996611	8.05894412103	8.15205723862	8.33150356952	7.93871492075	7.55836016128	8.09601135361	8.02089330895	7.18223194199	7.93853449508	8.27243263297	7.96792251276	8.19113196437	7.87340076037	7.51965097202	8.11197384064	8.15861425727	7.18086555373	8.55554548465	8.47401364138	7.11639900261	7.95945388527	7.54400863544
g10	7.6005096672	8.05374208863	6.97268186634	7.32696603448	7.63060932589	7.45296418487	7.40397128822	6.52199138492	7.06603679309	7.60333505311	7.88239216839	7.58357807102	7.70357894598	7.5901180141	7.3088486752	7.32667429653	7.50211803289	7.73512304401	7.40972331145	7.0721839421	7.3493203499	7.60974615768	7.49201367894	7.08112111472	7.48411021718	7.08488106833	7.14102626842	7.83469709049	7.3189451199	7.67531671379	8.13945302545	7.36749693598	7.67552760368	7.47047477889	7.30880607917	7.427727359	7.33326193389	7.66809979997	8.10553208505	7.70810067916	7.19753435465	6.93322840664	7.64381106699	7.43964907091	7.84835417157	7.50386066102	7.43944127123	7.11150052616	7.42404437132
g11	8.19643808786	8.31279735366	7.80659525849	8.11006840292	8.26399495021	8.02540450794	7.72613843249	8.33373127159	8.15240598883	7.73453344252	8.02676890461	8.11603064654	8.47215553106	8.22819498967	7.84452430223	7.83632090455	8.2808328902	7.38988931103	7.40284490441	8.0218736233	7.96329345565	8.15170362065	8.05910176376	7.60621260254	8.14253585472	7.55968049465	8.04723235796	8.20248019531	8.05809466717	7.55421342175	7.48707334925	7.68175827039	8.22101364606	7.94024046129	8.0771832725	8.04050840321	7.88700108094	7.91226961275	8.11152842363	7.72718782517	8.25514636507	7.93863127541	8.13121813792	7.97417422784	7.88901752494	7.62389556894	8.08549996405	8.06533935707	8.22733795604
g12	7.29573564428	7.15660502583	6.93543174987	7.49732406577	7.05845775347	7.23696803355	6.82414520461	7.04243427372	7.67869762142	7.39495174677	7.34172759373	7.36264136823	7.4518828976	7.19590358277	7.721070827	7.38109950441	7.13171196217	6.66750652041	7.03915511159	6.92544482186	6.99936119985	6.84824193975	6.93712059297	6.96746667695	6.43952985945	7.27224256735	7.24100295327	7.45743617071	7.484328219	7.82666845781	7.3688254062	7.54100531217	7.0225948984	7.15841129152	7.06256189557	7.0866286553	7.44950194423	7.34400870929	7.27388641835	7.5317400271	7.42452131813	7.76226811675	7.38173118417	7.74030388307	6.99778760925	6.76750764765	7.49066237349	7.42148379304	6.94052299325
g13	4.86942161332	4.37411635443	5.28233892134	5.17053423664	5.02679345297	5.37054809037	5.28536941113	4.63027622656	5.34114615284	5.20331064564	5.07304408326	5.37960495918	5.486063757	4.84999460037	5.73882372365	5.12699606756	5.2978245187	5.31776566082	5.00336706343	5.21004312414	4.6575771242	5.26743114165	5.47857071883	5.32689622262	5.31754631436	5.13230388276	5.02821436153	4.74541398044	4.66183869677	4.81716495511	5.47838719368	5.70470480048	5.20348872031	5.72069409385	4.35765094288	4.90324311562	5.09942469674	5.136176796	5.04920083564	5.2508820009	5.46113948034	4.67584247624	5.32460932134	4.72639550284	4.74680931157	4.79503231013	5.05092714102	5.17637237125	5.6488684249
g14	7.31304988324	7.95207947965	7.38018275415	8.14483446486	8.09147074362	8.47048429775	7.99015212001	8.01056866244	7.916257976	8.02162104327	8.15931376798	8.17550015288	7.2249585239	8.19952277436	7.68969435034	8.37581704875	7.87190243915	7.09906825791	8.11914761861	7.70312609904	8.07769890079	8.23252100896	7.62047690681	7.44054610451	7.84289523603	8.20142727119	8.1536366625	6.91675204396	7.60992996525	7.58218237421	7.79712436549	7.63966830014	8.18037524455	8.13984659677	7.87425812999	8.21365725531	8.1017993421	7.77290101028	8.43063017642	8.22588132907	8.10339853817	7.97356876547	7.82479174834	8.29207601989	8.13299919366	7.84691287484	7.83409480162	8.19665725101	7.61996370151
g15	6.76746089073	7.79595665408	7.67600514521	6.78778513526	6.9522217888	7.85948810945	7.92707331186	7.36154116556	7.81778664089	8.00828513786	7.33273596094	7.58478466025	7.880065739	7.76296207359	7.73645118434	7.5275605422	7.31335321601	7.84672146753	7.60670742767	7.86264307396	7.36432886837	7.49246704617	7.40968738015	7.57394259637	7.59692039079	7.37365595203	7.76803964329	7.596773572	7.65880002379	7.86234226064	7.58652603632	7.63634202344	7.5520621179	7.19168785144	7.77596739818	7.46975976577	7.39888419926	7.77572414677	7.98879424338	7.30266946485	7.89505345223	8.06970061472	7.85420054023	7.14128726695	7.80885517413	7.81582757238	7.82083845222	7.38758736156	7.90782423492
g16	7.17333504562	6.91615295759	6.88943464068	7.51409297545	7.52832401514	7.49062612415	7.68432180774	7.08583217462	7.5995203983	7.27505786048	7.57486903838	6.50100509748	7.42030101816	7.40406618174	6.83578161767	7.37833465189	6.86886316389	7.15572086345	7.14760185593	7.81020070326	7.71966489485	7.33767495608	7.273751875	7.21197502041	7.09205799356	7.1774238141	7.25079275788	7.14973217382	7.09578537606	7.42879840996	7.37332410475	7.20851995412	7.01803044548	7.17442411655	6.80095144436	7.74319321706	7.0508481615	7.53556789124	6.9303988992	7.87451571257	6.8719179673	7.56506428165	7.39503907281	7.75015022107	7.18205600011	7.51216961621	7.46911010612	6.88130989384	7.22594343024
g17	7.99450576114	7.58742575109	8.11245587503	7.32432144086	7.63159325428	7.54192697728	7.96500124911	7.7118049368	7.89300323699	7.35943428727	8.17187333499	7.27065504096	8.2317346197	7.5625969229	8.1962653121	7.42387720339	7.76073682098	7.77728096057	7.82309649413	7.39326031483	7.09466361746	7.60722222834	7.72946140641	7.69537467883	7.56082303877	7.78877304078	7.57121728702	7.41050349857	8.19167893609	7.59033349264	7.58230615004	7.78702699433	7.46044142589	7.5225926179	7.99058241554	7.40318812385	7.87867676623	7.19664468614	7.54409658848	7.42631451542	7.44815348732	7.82039077021	7.92423538657	7.85923162651	7.83556666397	7.22605290289	7.69854855336	7.1478441909	8.14382505641
g18	6.99985168356	6.37820346198	7.59833764518	7.23499434367	7.92708010923	7.7777521349	7.30701438205	7.27733500698	7.31020893643	7.97549068713	7.53601644253	7.77303694937	7.40658572462	7.52995056939	7.39417656846	7.64141704095	7.0009963034	7.30159432476	7.41053832261	7.40261393412	7.59217044588	7.34733494692	7.39500194112	7.72050997916	7.77025213754	6.80920103217	7.14354753747	7.38753128193	7.56196522004	7.68464553298	7.41816521972	7.13135905749	7.81627351719	7.42101018693	7.81492712253	7.39984278801	7.58985022289	7.67453809138	7.73916311905	7.73349356423	7.69586910447	7.58669540354	7.4700098209	6.95427125813	7.1246342695	7.23180344389	7.30744004465	7.84484027836	7.71846700535
g19	7.88450910446	7.99572202156	7.80572169469	7.68885242264	7.93371402733	7.77965871948	8.13124615583	7.89868871992	7.86013680578	7.41801877022	7.39286336484	8.19741422369	8.11738535849	7.37443385718	8.16878346581	8.0614022274	7.86362255204	7.13407501853	7.94977600984	7.69690479174	7.76626513504	7.91648051191	7.67645287259	7.69949200434	8.20421847498	7.99373365051	7.7631445045	7.59742656632	7.49481417322	7.83120623839	7.87728994185	8.12639869173	7.67677894377	7.82771728828	7.81589794544	7.6282978741	7.89371104035	7.86661672663	7.93685063356	7.59168083792	6.9281700614	8.16824551666	7.58101488149	8.17405251816	7.78994074254	8.01271980827	7.53199933715	8.10875368994	6.88856618982
g20	7.80587556145	8.33596197543	8.1268027605	8.08125276262	8.11046144571	8.10739512198	7.91748001967	8.58729405601	8.54896411865	8.11164489977	8.13982287633	8.33851204386	8.25729432938	7.62994808804	8.5779159077	8.10387659512	8.37037891365	8.02679148601	8.45959474776	7.95140660024	7.71438973857	7.75495959363	8.78655903632	8.01207067722	7.96121728749	8.39358641416	8.42057927837	8.25960374486	8.20167475134	8.09175923945	8.23248915692	7.7326645601	8.26339638294	8.16015399662	8.11284317918	8.23709536717	8.42050420602	8.07962194873	8.03879608591	8.18403368097	8.08735237074	8.07896197487	7.3942219636	7.55139072295	8.10375413155	8.17523998006	7.61156804324	8.24536046328	8.13540011607
g21	7.80364564293	7.82357618729	7.75066806623	7.2980325838	7.44742680421	7.23297878276	7.20769675288	7.28157743413	7.76559062308	7.57884549811	7.91965438124	7.43572586323	7.46528039634	7.73673321235	7.66901562161	6.65760633169	7.62491927311	7.41662360742	7.42911045326	7.69666905543	7.38055856797	7.97104870666	7.52459602358	7.94643387847	7.3452454233	8.05429999689	6.13045813049	8.20329521649	7.53313702672	7.4282950193	7.13778308456	7.49379333626	6.47917415517	8.06525607295	7.66830972744	7.47907740034	7.68081712322	7.74301157151	7.98083763735	7.75163155424	7.69057055307	7.12970202314	7.55705669613	7.50163200061	8.04891925757	7.91158392735	7.34206595622	7.4290043331	7.35415990075
g22	7.21007616394	7.05714216973	7.03325088153	7.05290417512	6.26415212118	7.22092254752	7.29439212228	6.46894965584	7.07390161207	7.57947992121	7.5688034224	6.17817760554	7.03292331993	7.47991041282	7.29242066954	7.13163729373	7.43346969297	6.7622659194	6.62561529232	7.34177412307	7.5109323093	7.09420787332	7.23483714975	7.19235530666	7.5809667283	7.17989494113	7.47772736854	7.22560371785	6.94347072359	7.2142588657	6.92758705802	6.87736559256	7.37161104024	7.03984495583	7.06189117624	6.68819774191	7.13861294808	7.08948530166	7.03619818479	7.05178182869	7.47944566255	7.14552126413	6.0867691179	7.22442965022	7.0296375224	6.9317615326	7.24400734571	6.69888194086	7.43730457957
g23	7.19336082345	7.16013984717	7.01550057299	7.09984139416	6.9638554628	7.01546502273	7.06904892882	6.98435085898	6.98428702	7.50989453669	6.99184229565	7.35371307204	7.30244702057	7.19846339173	7.20179787379	6.96453368687	6.97850645092	7.11797505636	7.33349947697	7.02740778235	7.32586650059	7.12254035655	7.27765045849	7.39260589882	7.15517062042	6.39692767534	7.38661236736	7.12517593325	6.94526498423	7.3476883824	7.15482493457	7.36487167358	7.30414584307	7.00561880173	7.10775687869	6.98185416319	7.43813132072	6.67266533002	7.21660650795	7.18877172886	7.33390830103	7.23046885288	7.19843534372	7.47934703486	7.41484258031	7.2652099841	7.08297068321	6.973752285	7.26748695559
g24	7.60168847856	7.18521323638	7.81887075759	7.79127706322	7.5344077769	7.45098652564	8.11871934356	7.37062596253	8.19904755774	7.142135146	7.60112875493	7.65009648096	7.74919582043	7.19746207441	7.71596161809	7.67985685974	7.87231976525	7.40900738768	7.25340915072	7.29316726601	7.8053441957	7.94527917074	7.63318796585	7.96068542315	7.94654541693	7.68911959354	7.84271511476	7.83910077228	8.10951391026	7.72471214663	7.54403848448	7.15627109173	8.14301440765	7.82166620872	7.35573639535	7.69704606261	7.78707156038	7.84737018778	7.45232831589	7.48122888868	7.76858702781	8.00510088942	7.581814832	7.19854541347	7.41334280046	7.63846452401	7.32047587028	7.48579636156	7.70872532403
g25	7.49931896868	7.95853853972	7.83319945078	7.84258807275	7.59538118567	7.86194532175	7.94459205311	7.78765783424	7.46181381307	7.8389394015	7.84582356002	7.1308307634	7.98956224024	7.35012048648	7.8353334431	7.52427740393	7.21904999111	7.65274061416	7.77454145454	7.70214487174	7.63711494055	7.1504004613	8.19569853275	7.27002876274	7.58177342925	7.934907227	8.00891830803	7.65265095522	7.92072697804	7.76401274274	8.26699655147	7.51328171403	7.96184303933	8.13203813479	7.57484839245	7.68577803361	6.73128348388	7.72648820166	7.4619334413	7.72524402406	5.89990634178	7.20478069361	7.72229446077	7.7920822084	7.54016249177	7.83500453632	7.53354458077	7.51061632146	7.68018605557
g26	8.15648197894	7.46309655927	8.27131189984	8.00255748452	7.16541207502	7.19339613171	7.96808769323	8.21709797355	8.25590784077	7.84459783238	8.25363308641	7.85421890361	7.90580230482	7.62702648477	8.09432365056	7.49625005323	8.30156264848	6.71576275278	7.94438036555	7.91701802281	8.07800227122	7.87977564033	7.86457139454	7.47251006281	7.87002293838	7.83665499099	7.78741066492	7.87534345041	8.12792531642	7.4795720602	7.85293537123	7.34805671003	7.62287132901	8.20706026756	7.90235272271	8.01016506496	7.85231884173	7.78946495455	7.46428987009	8.05234865365	8.34398358845	7.73029318735	7.70170264085	8.30903575469	8.19338868984	7.75694723699	8.17265641887	7.90022389503	7.85155643116
g27	7.95285710173	7.98756489097	8.13103364293	7.87608418337	7.66519674941	8.07223233735	7.86363075112	8.06524812102	8.0303793951	7.52502701347	8.04507425761	8.08417537757	7.69234058674	8.30421122983	7.81081630336	8.07237784051	7.84177125281	7.74899375544	8.05612683344	8.54952897719	8.32779231631	8.25926192621	7.81007853491	7.88687530013	7.05859983088	8.25303392959	8.04120847548	7.84722590583	7.69930538762	7.8789751231	7.850469498	8.06237885618	7.80207066894	8.06337051262	8.53262725572	7.39536514118	8.26642891445	7.83573418995	8.25480535589	8.13017415883	7.78859778962	7.79510532833	7.74201344912	8.09933707262	7.67316198956	7.63721499673	8.05241997722	7.4914135442	8.27012860353
g28	7.23719717071	7.69756187202	6.82273062908	7.69210835762	7.56407441973	7.61194842238	7.17883581016	7.42054499564	7.88310229042	7.1986153805	7.36343058862	6.81573141972	7.51618604205	6.84937831172	7.39433998542	7.37972981305	7.17048586942	7.32053125122	7.32607665167	7.47866987931	6.96786222729	7.31702893949	7.08217581494	7.76025883867	7.33779981704	7.40341518907	7.65593065612	7.30829947034	7.40953630329	7.216646583	7.32809075522	7.70423752415	7.27596041148	5.61744458788	7.63895910246	7.26829702843	7.53182880744	7.77641484861	7.13039028566	7.74321005536	7.82975678392	7.55120475574	7.70689878712	7.52702310379	7.82581823707	7.46216143981	8.03044776973	7.80746581117	7.50178975453
g29	8.23963528418	7.59505583653	7.82805932279	7.30850284885	7.69554887269	7.52703248642	7.7098560709	7.80715527061	7.76882404826	7.78649825146	7.3584243259	7.75056258303	7.84454275143	7.61561159834	8.07513411753	7.77547620976	7.98448678942	7.34687297859	7.5371088018	7.22432188749	7.73973640506	7.44459025359	7.53474058214	7.89438251884	8.02407155121	7.88643820695	7.78892367236	7.40581069457	7.91742692855	7.31432910776	7.56597074671	7.67242209337	7.81169817973	7.9166874927	7.77272219012	8.13912362615	6.70312679532	7.8343514683	7.67779278619	7.86563212546	7.86938024671	7.59901102345	7.42664395642	7.74755312053	7.66203489377	7.53187640166	7.05518983474	7.81489641832	8.2273183993
g30	7.71397821636	7.78723563149	8.15542905381	7.89115521333	7.87733614041	8.14876378692	8.27874385747	7.50231169043	8.07756923163	8.27554078153	7.09381645212	7.94929038801	7.61273652416	7.87114433755	8.09649301889	8.41954305681	7.92027886318	7.79808527605	7.80655443525	7.90317648315	8.30085357533	7.123517977	8.00108685109	7.55779358346	8.15077251965	8.12888490201	7.90157613691	7.68624802689	8.5132662116	7.61655462133	7.3113487264	8.09607692622	7.07508473985	8.27598757548	8.31152295541	8.32538855715	7.7120494312	7.86585078259	7.29004882996	8.1220277338	8.07898863457	8.54533814781	7.96375538084	8.11469130808	7.74466373777	8.12338030018	7.78978074152	8.17602740877	7.95882475119
g31	7.50441947309	7.70889928854	8.54493626624	8.03026569682	7.10478365693	7.82436380958	8.29468491275	7.65486657707	7.64138048766	7.40264857411	7.7761468531	7.52093751583	7.83946972947	7.35614401475	7.81043662046	7.89655352507	7.00512188743	7.8886651595	7.55457578374	7.96624988575	7.7491945417	7.85464924399	7.7600973182	7.56188663044	8.12357139701	7.98614563091	7.96280524085	8.10313711627	8.05648925981	7.38826204868	7.97537203953	7.85683295177	7.76649402877	7.87369622839	7.91476862176	7.93648553919	7.64755297233	7.88836327773	7.59863350987	7.85895152663	7.75615038313	7.80562848088	7.99495282416	7.99729662474	8.21274748512	7.90986320856	7.79942804005	7.9051221792	7.83435288071
g32	8.19763080739	8.3037986079	8.23733613657	7.91028236787	8.21394721108	8.36700556744	7.9246505632	8.36818374334	7.90875564109	8.14233541707	8.14204169935	7.941449753	8.63732521624	8.06598009425	8.1853605263	8.30394997682	8.19652967709	7.45231731725	7.94289348993	7.97794026745	8.27994321244	8.10849875775	8.25786576503	8.13072721629	8.10608374422	7.7947561783	8.30383732161	8.4412294051	8.1242657198	8.10953869678	8.23290457253	8.1818333465	7.97965328034	7.86403956908	8.05512236316	8.33959822329	8.2289709544	8.21909163844	8.06402280734	7.65691612718	8.42964652694	8.23155426078	8.37841102299	8.25392233158	8.12248517138	7.8781370721	8.03949740973	7.48399812488	7.92975784371
g33	7.73584637536	7.56954699879	7.32846854428	7.9207962799	7.66385834172	7.91843367615	7.9637000869	7.16102987692	7.89027797077	7.95364813587	8.18156928367	7.74773108074	7.5993226942	7.96973920092	7.7960326397	8.07136729248	7.98883708572	7.73530270626	7.83087353163	8.1598541278	7.51166486364	7.75544182072	8.12546804915	7.57655052691	7.1913583663	7.50967118373	7.50072457598	7.26542656525	7.66763891436	7.33295809688	7.9714196922	7.45416347992	7.80405613795	8.24571109385	6.47289424241	7.9222845392	7.8585788929	8.1832338856	7.25114922463	8.0021582827	7.8209107101	7.98134545421	7.56972378385	7.5683465008	7.45405186311	7.72851196162	7.48197667077	7.81007090657	8.08200071595
g34	6.25366468913	6.57960567668	6.77719849587	6.29553300357	6.48943479815	6.71801834549	6.71026283231	6.77787848632	6.96823486486	6.5743956764	6.55456312747	6.22089583288	6.50362096114	6.86031244228	6.7412235627	6.69925547012	6.19157433193	6.67585129703	6.25322634545	7.17646065749	6.2277888774	6.65308544855	6.82776125785	6.41370708205	6.56775632665	6.84370432392	6.82145422032	6.71197841412	6.68646008497	6.11106806088	6.43105042129	6.13814787699	6.92105366392	6.56323114351	6.69189423219	6.87325648829	6.64574070047	6.12300103527	7.05696347187	6.8293965043	6.52378816981	6.77818066534	6.29070617899	6.48414647636	6.60214239103	6.53497213203	6.41265749762	6.59307301491	6.31925179774
g35	8.20643572436	8.1030659584	8.3677759539	8.67659822859	8.25394162233	8.12568954533	7.40597617202	8.33127825898	7.97353521791	8.13763425702	8.2782229426	8.35290213413	7.38729860141	8.018708568	8.36814538548	8.17345202357	8.08969524116	8.31610678753	7.73449521813	8.00483864863	8.09078633341	8.49188470081	7.77887071288	7.95023356694	7.88192115718	7.61719793465	7.55250150922	7.5429982686	7.59791969409	8.41589546585	8.05232021362	8.19152742126	7.98019704995	8.39651427312	8.24624945587	8.20924334701	8.01618260214	8.04064202497	6.85802659842	8.33106392917	8.09902068447	8.1955748198	8.05009192468	8.30499711679	7.90905447862	8.52216876124	8.11732044413	8.54223705814	7.95619058933
g36	7.43169437815	7.56602116542	7.49388460638	7.46120486644	7.16064822459	7.39817178269	7.08800484485	6.92825695359	6.80302048908	6.99739551037	7.2338928412	7.69899321689	7.43858324408	7.50580688299	7.09275666109	6.91769156333	7.3984013947	7.13821370294	7.21534873498	7.11350583746	7.0151523046	7.30453532879	7.84047809308	7.72335296446	7.21427502591	7.66919318631	7.51474890413	7.32172517248	6.84586674278	7.64074803486	7.37429934352	7.09828559621	7.52836290098	6.42122207915	7.21968521967	7.34967890575	7.48160398983	6.63722736674	7.18964198868	7.66943815386	7.00306175095	7.18520127199	7.72014210981	7.48027810624	7.46553654499	7.34720021715	7.25956927153	7.18732558176	7.28380322366
g37	7.22652357374	6.79715573097	6.81086228205	7.432383673	7.25892161388	7.47074884144	6.42202747514	7.07988111457	6.84739498369	7.08768074952	6.89170248605	6.86374625002	7.04061646946	7.26454133979	6.82544716786	6.89178356822	7.1384449395	6.40600784668	6.65981848229	7.29313739942	6.89944678316	6.68095727829	7.15014060689	6.80223640333	7.10386953692	7.00182213239	7.41626130517	7.11646341583	7.42382344345	6.59361030429	6.95055307419	7.30582988975	7.11235299928	6.65336234617	7.21425862059	7.1375586496	6.68794553083	7.47677369868	6.80127114228	6.89292950942	6.83126241493	7.07661038524	6.71355564669	6.50966280052	6.71253735029	7.37489348188	7.11115112266	7.24701672873	6.96619502381
g38	8.33287339244	7.83818602076	8.39615607864	7.95713581463	7.9098953612	7.71872352509	8.49165669466	8.39247295752	7.593428755	8.00294603617	7.20357691217	8.20831050195	7.69236974272	7.94587442882	7.75920970009	7.8899654615	7.84194263467	8.00532201657	8.11052508147	8.18157223298	7.89326396669	8.39860335467	7.96808776615	8.19030817114	8.18929555634	7.90165491086	8.04038206294	7.17078940926	7.88092889874	7.8645845679	7.9638389476	7.6609630612	8.15738173571	8.21141401471	7.45537345797	8.18051348213	8.00040369976	8.08597304651	8.2836751369	7.60060002747	8.01609900015	7.56407517519	7.82731978197	7.95834291224	7.44984112169	8.49850022355	8.39265149624	7.74467228594	8.01035718696
g39	7.24221599002	7.69524298903	8.07590181	7.35662757467	7.68824458477	8.10863141457	7.91080950493	7.8624523909	7.73603789449	7.38039496187	8.19069337104	7.4609081565	7.74168730329	7.40038549544	7.93075182843	7.51566067607	7.85521346403	7.96799161628	7.91616357079	7.7117447825	7.6467528737	8.02033453391	7.56899766332	8.04437858866	6.89665670504	7.46612191227	7.68762923471	7.23320139507	7.781389962	7.51752348982	7.39241220256	7.88608821685	7.41109621119	7.77524356844	7.99455069379	7.92837410838	7.76133429577	7.61888712113	7.41438167562	7.47160578735	7.89841814951	7.93382247814	7.38758718847	7.06684838646	7.85726965861	7.99336355162	7.8324265245	7.41393906398	7.74300080338
g40	7.65576018194	7.78512872615	7.70552241887	7.75014363203	7.96706041441	7.45714531322	8.00764650867	7.72449488606	7.83950347018	7.77988216996	7.14261205208	7.22672262256	8.05564488831	8.17965230486	7.7034225911	7.71232708076	8.13951267731	8.24710855243	7.87796614386	7.60099803428	7.39268281479	8.01738888528	7.83474822451	7.39139553441	7.88161014463	7.94171503815	7.81331620251	7.53032654028	8.15464413594	8.08962157503	8.00579526471	7.26776425997	7.84595238661	7.72144826224	7.74860023786	7.73176510288	8.00324434394	7.85978798795	7.89682992817	7.97606919755	7.74311688759	7.43736201908	7.94202863074	7.27608104014	8.31438553986	7.11566687067	7.6827630719	7.8356044671	8.12762987126
g41	7.82140658232	7.47547762322	7.88103778357	7.77173438139	7.8367008359	7.3028494146	7.86292376691	7.31249171227	8.01300570964	7.76513030724	7.47910704704	7.62013633455	7.55985955045	7.89271996583	7.96594640949	7.76540854338	8.0597117544	7.87530530093	7.68733830745	8.07744358562	7.8523113746	7.56100689287	7.57701215078	8.02971023807	7.87625952273	7.88612852052	7.48371181734	8.21331865299	7.57555130467	7.75871039304	8.04554802748	7.83314169753	7.43714276858	7.68903341056	7.46772982552	7.83963829796	7.74302889136	7.84858704494	7.88583088835	6.97962192128	7.65321615961	7.10053352481	7.38026038568	7.58326323783	7.75444069689	7.87575125755	7.94992218805	7.98115287226	7.82316561819
g42	6.9492142031	7.54614973983	7.6369037558	7.30181954626	6.26735601548	7.26985452101	7.46470545974	7.23536628673	7.10514658453	7.15010967497	7.22755729824	7.46058369833	7.50047929689	6.85649318841	7.24345299697	7.29116104996	7.4132462334	7.51440525793	7.30476052164	7.20388906968	7.11364455521	6.43754636693	7.28689412245	7.56523115128	7.038105858	7.02535202172	7.56562117844	6.80345141072	7.08126892588	7.09866176047	7.42382143785	7.23456591832	7.40243679973	7.16945656101	7.03498556741	7.21886477393	6.63380431556	6.77679816402	6.76968620577	7.19509038965	6.93598191687	7.27309688282	7.32380454964	7.08613393975	7.06592459327	6.96295966489	7.54573174339	6.68528282717	7.22420837784
g43	7.85312945287	7.93776966155	8.24510531778	8.07970596464	7.67751014565	7.34255752647	7.20762683429	8.15325019828	8.15705623086	7.78588857941	7.97156395741	6.99821595579	7.56058329931	8.15603957575	8.18125624698	8.02184754888	7.74490545484	8.06569547087	8.11854743805	8.26447316443	8.09951274932	7.90017588075	7.45686579821	8.14861017682	7.3134521576	7.60361644833	7.37308567785	7.54920321739	7.64170998063	7.7971462309	8.18559730942	7.80284101255	7.68057448223	7.56440615762	8.14009285653	7.89580996035	7.67970938023	7.86724262264	8.20237182297	8.18860455249	7.29105975226	8.18886807361	8.07624273181	7.71124043756	7.36488062329	7.8442503197	7.88051637708	7.63004280254	7.66941098956
g44	7.31427179728	8.30325624576	7.32283744641	7.63491222702	7.8395203613	7.6715844561	7.50342095609	7.42548373237	7.80376328469	7.41582964969	7.57929024088	8.03579745463	7.86831222897	7.25066892181	7.3307868341	8.04954324122	7.8290525581	7.5111920511	7.06857418667	7.76300081858	7.76208102983	7.84445945005	7.83883586264	8.18239612304	7.63021355774	8.16369417845	7.11586782794	7.70756069651	7.38198504327	8.05428339977	8.19822890362	7.26348130792	7.5624815472	7.45861572097	7.26626238689	8.17116096334	7.97350299142	7.99241570652	7.468894301	7.71315899438	7.66196704234	7.56362297704	7.58068920373	7.6339727848	7.34645070302	7.46825684504	7.47743138512	7.10198320898	7.45660289821
g45	6.97064433308	7.35614472761	6.6534866476	7.39222332018	6.84775478956	7.52276947917	6.7761523151	7.32645385225	7.21113447374	7.49428156394	6.66357247501	7.28545289089	6.88459916144	7.25809579901	7.42952820172	7.73202418791	7.18456703911	7.48084013533	7.57052777394	7.31433897442	6.73134155748	7.42760613293	7.41651196145	7.40766904845	7.49700213376	7.4423283282	7.32104250312	7.17684379207	7.45549868143	6.97888189608	7.70028618647	7.34210590528	7.13120584843	7.52248306998	6.84608948327	7.34241452638	7.21526481948	7.22643091244	6.6013180769	7.36890137697	7.51061979995	6.74064702713	6.9861538032	7.08565436327	6.3700978503	7.5234015633	7.42605806768	7.41565881096	6.67094267839
g46	7.31319848818	6.92279927635	7.43206376275	7.39840092721	6.98772619114	6.50609639031	7.36540227742	7.43793122179	7.3169617667	7.26513108994	7.61240678335	7.29403837236	7.45178546185	6.97459554405	7.1745922827	6.63588411638	7.58755377216	7.41493245548	7.49314786793	6.76986042524	6.93695842231	6.79178138579	7.41586855769	7.29711380769	7.04881326627	6.89257589551	7.23132190076	7.37144131112	6.99649265608	7.23267965702	7.33281592185	7.0296881735	6.85799126169	7.82682690624	7.61211053118	6.83608488149	6.2466309129	7.33617342962	6.83257599546	7.46573383146	7.44153999181	7.1711796113	7.76667399375	7.13302791532	6.65560867112	6.72189878436	6.68413447272	7.00793546043	7.04300549408
g47	8.11686601366	8.05600471094	7.81342350503	7.77624358759	8.04691604203	6.9661945948	8.19782820374	7.78596923755	8.08237880799	8.33913385361	7.61147055879	8.08906659572	7.1042809409	8.17041090202	7.32433786633	7.82030989507	8.02223452981	8.22934059	8.40731601131	7.24265763036	8.10393466324	7.19332711334	7.43277883737	8.23459233311	8.15790187753	8.21380811994	7.76908631363	7.90211774962	7.87396404245	7.72643995472	8.10702646688	8.09792334014	7.98998523186	7.84123368291	7.69382185365	7.84789264236	8.09505652753	7.90552130021	7.77672858302	8.26374024423	7.56497972075	7.35930362483	7.84083772374	7.70558237407	8.44555341787	7.94910874862	7.49647519921	8.17479827724	7.94278093014
g48	7.98641731196	8.07356200193	8.15950645699	8.11238458713	8.15243434595	8.06572603539	8.1249998897	7.4466685805	8.58752318344	7.83476604485	8.22985588298	7.97678350197	7.93307182648	7.63439502718	7.94408401758	8.26768288983	7.93929244897	7.95760172854	8.12610152516	7.91066228548	7.80089848802	7.30898428121	7.99595971701	8.26831839222	8.12513772633	8.00413961589	6.63379693727	8.1243147353	7.9815861506	7.34199051456	8.04736575333	8.09845634243	7.54084162093	6.44837334671	7.86178743978	7.9605535784	7.90774844261	7.92258408093	8.34402866618	7.87441602795	7.91778668286	8.07358122562	7.98189943546	8.13766366913	7.70701177033	8.21529394261	8.27414439357	7.89373138008	8.32306718693
g49	7.48141436859	7.26267014037	7.18185947684	6.88317503306	7.26983172995	6.95664021833	6.87250129122	7.03856718339	6.93072675156	7.1453313942	7.4137258098	7.07260515187	7.22501563629	7.22961189094	7.5431211771	7.03084860196	6.98390867191	7.45009107987	6.96529960953	7.31994656679	7.09124568836	6.85725179736	6.91278680226	7.0454394279	7.01368850485	6.81331669023	7.60784740482	7.06031676373	7.35983004115	6.45076313154	6.50930905482	7.29993879509	6.30880144553	7.44693296268	7.22890409332	6.87536201208	7.43471718366	7.4531652424	7.76413064118	7.3348937609	7.18408938948	6.76047769665	7.12818088806	7.10029861118	6.54278060612	6.70679769777	7.07525387442	6.32348902384	7.30768853807
g50	7.44853946006	7.21991284248	8.22166299165	7.5181579564	7.9971895308	8.03510997606	8.24890730227	7.41551028909	7.90460489543	8.16758635077	7.48856125352	7.78170545387	8.02039916189	8.19852309654	8.18510343055	8.1170197397	8.3292628067	8.3863475762	8.08625402555	7.79882717507	7.7864877416	8.27150052265	8.24604816228	7.95572243969	8.17589447311	7.88295759813	7.91976061169	8.21836069885	8.09782424717	7.40412818093	8.26169620669	8.36359101156	7.55044340483	8.27727943472	8.16650287207	7.75460202823	7.55590043139	8.52083836171	7.95401820467	6.89239617701	8.16407421523	7.71187040954	8.19552791301	8.09567803616	8.07346131928	7.69931651379	8.13501398632	8.04537544574	8.20037336034
g51	7.01694786855	7.0048966971	6.75228751686	6.9190099085	5.81948249698	6.42743539873	6.87012298828	7.16484232234	6.71194152014	5.88910088015	6.69486624557	5.61584375719	7.39940900384	6.00933558143	6.7151208988	6.50402602131	6.85389685014	7.05523079622	6.7135222945	6.93058411318	7.43169108726	6.57918906088	7.08832821662	6.29070469676	6.72526427109	7.15157766505	7.1370548112	6.23224071227	6.8681163174	6.14300728158	6.41654707324	6.70200333268	7.29824865177	7.14234829621	6.31697796409	6.54367819853	6.26169296521	7.13098281733	6.90923768048	7.20382375711	6.11398784957	6.52792464723	6.13111023089	6.90797804988	6.8945344169	7.12219907571	6.0848737889	7.08583728819	6.34328476046
g52	7.38793370776	7.31855042591	7.44384706227	7.60247382917	7.27925952982	7.58500392269	7.36563970534	7.68427512175	7.27477126616	6.99478759968	6.76859088752	6.74969344236	7.42266986305	7.10668700639	6.7689807901	7.48107197668	7.33895437538	7.29746800382	7.0412207346	6.71331871613	7.58543087531	7.39464991663	7.68563300349	7.03279779085	7.2621579106	6.89352590033	7.55202224479	7.26572020208	6.92128806027	7.13702673667	6.9006506168	7.37748728171	7.6056040506	7.67897482919	7.33462804652	7.27418986543	7.57828220696	7.1970087574	7.36508457963	7.44520508732	7.68718400404	7.07299746479	7.05965150548	7.64872867426	7.35995366468	6.78074431667	7.73351375953	7.41474839584	6.90996965224
g53	7.1757680777	7.93824314108	8.01545459253	8.02578613585	8.14891675526	8.02643451087	7.87343821012	7.97120997886	7.76769948973	7.94435435199	7.67509451081	8.26228536162	7.83599385774	7.8641694362	7.83384269414	7.70890084226	8.13471255765	7.36318107078	7.78942148317	8.06753410414	7.44722453563	7.59405987912	7.697853946	8.14542393546	7.87667729498	7.97571933818	7.63965304055	7.73939121979	7.94732553907	8.35104968274	8.34977224507	7.57279093209	8.09347886184	7.76457546812	8.12917887615	7.82405740222	8.22237325072	6.90755589841	8.0044687333	7.9854450799	7.94242069645	8.2466674199	8.05184449549	8.280597658	7.58227069858	7.3996666241	7.3889665662	7.97481952905	7.72087212944
g54	7.2788539447	7.3646273943	7.56819972808	7.38289000893	7.13741284964	7.01180108025	7.09556837189	7.54454825801	7.05142506075	7.41495444877	7.34106171877	7.30335511152	6.34155344351	7.70696823924	7.53150352358	7.13525197295	7.15621064689	7.53245343509	7.47732323964	7.80704317529	7.0778122773	7.1339240242	7.05587269434	7.16828485514	7.47046599884	7.39715314017	7.25744794013	7.64467991069	7.48624904432	6.75171860048	7.42909799273	7.74369099909	7.20167766525	7.23110954424	7.60369302626	7.12620831824	7.31666594087	7.420142235	7.81254798266	7.69122433221	7.56262949297	7.70238937216	7.4443611717	7.58993669581	7.42507604098	7.54578451154	7.30674110524	6.78905318339	7.70352256697
g55	7.70512991531	7.27188462613	7.45722253746	7.35590508049	7.04706404713	7.11069289543	7.3997284105	7.25974162645	7.76262953849	7.753333646	7.11278341027	7.3464056499	6.96430154298	6.95331853127	7.09638549439	7.41505073232	7.42115789526	7.35620678289	7.44202919294	7.32393409018	6.82854192426	7.01947900689	7.16464950746	7.39858728	7.25387916436	6.58735108163	7.84328197387	6.89007376158	7.13759692357	7.42587146026	7.37147543487	7.27678171151	7.36830361872	7.88118422308	6.99905044524	7.16813722406	7.11278713039	7.31815643031	7.15609545901	7.55069587094	6.96775691224	7.43541457737	6.91840570787	7.05019194257	7.4324227883	7.22443042837	7.6197927782	7.50362171279	7.34575096052
g56	7.92475301589	7.46148669691	8.10632826006	8.1347991205	7.25980232724	7.44095180314	7.72941326873	7.95467435419	7.60320488147	7.64336038429	7.39452480442	7.54699743225	7.79705288019	7.92936275902	7.79964652394	7.74592821134	7.65952936107	7.39169247384	7.3843814881	7.84960032432	7.55911648969	8.10201059549	7.79212943192	7.96336475638	7.7625329663	7.02462777329	7.43338935837	8.02560248866	7.78067601079	7.69017627202	7.5625019782	7.02902004588	7.46538645653	7.95697448954	7.7944286958	7.44112444153	8.0093775547	7.79404869407	7.40383321244	7.82713193872	7.41419139936	7.28626662914	7.36068687762	7.59336407985	7.81838291326	7.65447637372	7.23839474352	7.3189009098	7.2310323171
g57	7.73156221973	8.12445658613	8.05758227586	8.34064581784	7.67195582248	8.13224130388	8.44160504984	8.1203715204	8.62133920659	8.6802796647	7.58330045554	7.41192486564	8.16993459033	8.37864722885	8.1203165998	7.6258865679	7.61746304582	7.6218970047	8.26126097831	7.8382332125	7.73962528197	8.1920209632	8.40138140254	8.2835986839	8.13395286928	8.58039709227	7.83218290101	8.25316587066	7.86702211403	8.23381141214	7.84731538481	7.34148332185	8.33001863813	8.06810388997	7.9856411047	8.19514789397	8.20986331124	8.08415414653	8.03266216831	7.94631917064	8.14968178393	8.1042065244	8.15861922372	8.43103889864	8.270230205	8.04323759912	7.72057486144	8.14324793891	7.88365244464
g58	7.23216905987	7.31004129794	7.35934373523	7.48696525224	7.25540272704	7.28968975514	7.49352901925	7.13042060641	7.30889326532	7.42703216385	7.38753633417	7.30720784823	7.31021478306	7.76039109522	7.55522794	7.59345071794	7.46703027168	7.80798442688	7.82905534135	7.88264909313	7.74830809203	7.67277021248	7.52682062141	7.71401658804	7.33827855451	7.3057150798	7.55288690933	7.58839199688	7.12956625269	7.78777829581	7.82302281929	6.33282209521	7.51979157196	7.71273627117	7.22603503114	6.9376629363	7.52083277367	7.22061681101	7.54304345227	6.67001516221	7.61263318122	7.55041292514	7.8071607053	7.47943881842	6.91331631369	7.45683280941	7.43334960942	7.38763590111	7.95175544806
g59	7.64034711616	6.95474004931	6.56588923518	7.02220884705	7.07226390029	7.3919099009	7.40268775335	7.35967508644	6.99463453736	7.02908470367	7.07356777418	7.25920758899	7.13893992086	7.10083568055	7.49954578172	7.38763447143	7.02780343689	7.13677382137	6.83314432256	6.89534016913	7.66385771026	7.56697652051	7.11720468454	6.4719241062	6.61779520633	7.76243756222	6.73976595558	7.02204478288	6.95961787151	6.77904581975	6.78213804713	7.16404362972	7.19386077983	7.17100692109	7.35541756981	7.27450421584	7.25611680038	7.05865581179	6.71082637281	6.54898132856	7.26471526689	7.61481260986	7.14340785152	6.77897909369	6.84177032205	7.59503497861	7.34063363006	7.46697713575	7.56994777013
g60	6.31836527845	6.91192801973	6.84310871695	6.73716019116	6.64565244584	7.21240508962	6.54479890425	5.98404033512	7.06493249999	6.28954010135	6.42894648567	7.16860474221	6.51607134531	7.0246814209	6.33928919219	6.91323757498	7.16511519335	6.86551215847	6.76694674443	7.21005614439	6.80309965404	5.61205967577	6.48362836809	6.67965292529	6.04827386974	7.0389278146	6.41014077859	6.46339537276	6.5047007684	7.18463098402	6.77166973637	6.51325828274	7.08310155205	6.85974537158	6.70721028267	6.734149265	6.53102016393	6.70734399712	7.06604073066	7.15735231142	6.588661951	6.87903220394	6.91734937741	6.61317345511	6.99176107869	7.00106816148	7.06794884556	6.78627562564	6.72954596274
g61	7.06666983057	6.79224745721	7.20464554661	7.15454190479	6.47988503171	7.16214181782	6.79424439919	6.67700690357	6.84511918798	6.31565206226	6.63797912593	6.68379566035	7.12083816565	6.93836642877	6.87566148473	6.92787808599	6.90271479742	6.83061074225	7.25145778838	6.97007156805	6.87305194201	6.8421158849	6.58946657059	7.33820245154	6.61997227378	6.69841891165	6.74731551382	6.68427558863	7.00977716429	7.08299670382	6.82090706533	6.48262944606	6.77820656979	6.42024000004	6.92713141987	6.89406133609	7.03368623583	7.05266108818	6.42189645195	7.14526959276	7.03950676801	6.40083916146	7.01266993011	6.92083466864	6.60893655179	6.37324387296	6.51266378898	6.64162626976	6.40853375266
g62	7.41255128168	7.86195172443	7.47176778292	7.42492196736	7.6803244499	7.68838436396	7.26797214472	7.25975068763	7.25083979808	7.3510747831	7.88981498199	7.6827225072	7.42266927889	7.22435729582	7.84530353383	7.93485004739	7.72444838331	7.20560815934	7.37179573091	7.11359189625	8.14813990076	6.99091000287	7.48229807496	7.49863840319	8.16464259602	7.65018071543	7.1501839081	7.73277195179	7.76873073312	7.74785494304	7.45519641305	7.96877861273	7.17954522664	7.6397218214	7.43293512742	7.70228371175	7.42065341037	7.65539608046	7.64219415013	7.4764281701	7.71267015496	7.21952965263	7.8576726835	6.46282720971	7.18802744845	7.12160717131	7.91256072785	7.38492411949	8.00834840137
g63	7.53391599614	7.98815013569	7.65004967328	8.38002725661	7.37175175353	7.62355042276	8.06747423013	7.09306141366	7.31010577203	7.16457241148	7.84565047198	7.57569112394	7.35601548613	7.96952587384	6.92779863026	7.55966727729	7.8519336241	7.43672890474	7.27518375899	7.70422749218	7.57691903984	7.53815640386	7.72504058102	7.38631733	7.67933461013	7.68206918982	7.68481575496	7.61455490048	7.49026127071	6.92183151167	7.94438216939	7.43538184366	7.74323918716	7.87010174246	8.02582390129	7.64912555659	7.83778279902	7.38296138264	7.74139591289	7.84256982877	7.59436638526	7.86162107999	8.09057813204	7.68275909821	7.85341851635	7.99085919255	7.8991993631	7.9605094685	7.84143304841
g64	7.69010416861	7.46701516852	7.79900042567	7.55944577308	7.69126898722	8.00532753551	7.58826096164	7.56850935347	8.07637573476	7.55295198941	7.17964827645	7.56789391357	7.60702702859	7.63879627597	7.50863348101	6.92993668271	7.50915676957	7.22638823038	7.8176971996	7.46875875693	7.85449066408	7.34779930867	7.39672061547	7.92499608732	7.60443116374	7.18267513381	6.78971534496	7.61882011475	8.03749640526	7.77558840053	7.66813953288	7.4876281504	8.04263870362	7.18655989387	7.58087923365	7.0508867564	7.91811636247	7.49107353475	7.62281247916	7.92553109925	7.06485856327	7.39064189118	7.19706680047	7.44825911795	8.01632886058	7.69147492061	7.77476982106	7.79557498913	7.28005537772
g65	6.61251911183	7.11377738943	7.48117344295	7.00490472908	6.6699922089	7.30799038117	6.85014029042	7.11110501809	6.71060384796	7.33364891717	7.28415870494	7.19996957148	6.68484366584	7.22241937949	7.46415544332	7.50908712443	6.97891076859	7.43666808878	6.74898541686	7.20218430113	7.21102345774	6.91456928193	7.58586057483	7.2221080942	7.06681409975	7.13988814254	6.65825762183	7.5421233572	7.2142668703	7.08340443815	7.03006222599	7.31710722685	6.88085534525	7.43819302606	6.03490752398	7.43771084381	7.136304295	7.12246496368	6.84373240372	7.20308211168	7.09500268287	7.59074443003	7.12652855993	6.15879436564	7.1436233135	7.04140668449	7.43622480922	7.15309967698	7.26035924346
g66	7.34347216932	7.69473686182	7.99442400791	7.75337810898	7.72513924664	7.47950406171	7.19432822324	7.61743355981	7.69184117695	7.72131419991	7.82834860501	7.62842629724	7.36997938763	7.93491137264	7.71095280137	7.76696307451	7.57206885108	7.75703976997	8.17279597862	7.46779329312	7.69554049493	7.74064020821	7.90495514816	8.03545120101	7.07110933195	7.92457061408	7.5546818373	7.59378003496	7.71663336697	7.98876641476	7.5154830415	7.43541398681	7.5388392626	7.23296315975	7.11549008114	7.38039859009	7.75130762296	6.94793899383	7.89201471507	7.24950127398	7.10102998781	8.0432502365	7.74787834304	7.8424162917	6.76763557155	8.1540181244	7.21082723405	7.90628149346	7.54514103991
g67	7.88996096103	7.58098307543	7.79335385028	7.94667715203	7.97299396198	7.41461900657	7.99033809992	7.66487751153	8.07487978529	7.8391429709	7.31846634624	7.92887592518	7.78210852828	7.89866244156	6.74362992504	7.85891483204	7.77755617623	7.91998173436	7.09866063872	7.84531748193	7.65461268699	7.05358974673	7.17321738159	7.50541418698	8.0748229148	7.65376167973	7.35627476706	7.53193894714	7.76212799288	7.91299620449	7.9403647543	7.98297450553	7.50175731263	7.8652023055	7.74384599456	7.79163869634	7.49060244975	8.26983908697	8.15340003064	7.81550776709	7.44578936181	7.8368174635	6.9395031149	7.90792508758	7.83727103183	7.60719891182	7.86216994301	7.56470527202	7.9031644753
g68	7.36121157278	7.91390802429	6.80218807963	7.21461491884	6.88802597049	7.87368220817	7.26566428938	7.10880502341	6.98106529695	7.53226265628	7.57468871463	7.78616754992	7.3515321794	7.04240163471	7.2544967683	7.55382647065	7.72303391111	6.88397130237	7.01764350707	7.74957423915	7.84056171639	7.14052106656	7.50653514276	7.56425493086	7.93902928367	7.17911923784	7.4035100626	6.97683533047	7.35786479732	7.68167287825	6.97610263928	7.37976380779	7.82012938676	7.11436310273	7.32675306169	6.95459076402	6.77527831338	7.45119530602	7.72167269296	7.44824788314	7.08786444764	7.05257789529	7.37980841878	7.40423389951	7.76196882101	7.28227432582	7.39562493548	7.47644276877	7.42252317385
g69	7.6776534138	7.77006308555	7.18881104289	7.60045542681	7.22131993855	7.51772708901	6.91515704844	6.97126189313	7.6498909545	6.85717071901	7.36490352163	7.16873381062	6.97640568966	7.30944223856	7.41695675618	7.6299404323	7.23129615279	7.7413922168	7.39693923264	7.82074038167	7.49079593972	6.26936252248	7.23141957632	7.44903065825	6.87830811351	7.60254321053	7.35782624842	7.71478544636	7.1865915873	7.59399986777	7.30428485983	7.51791710558	7.41356834403	7.52262161621	7.24337907838	7.25222354455	7.5695555396	7.83011620486	7.31814911335	7.32315002227	7.7902078137	7.17073210706	7.54555057922	7.35764285271	7.67892433053	7.38739836833	7.12507574544	7.19957940884	7.74728685677
g70	6.99163167934	6.99115305336	6.83830770422	7.50339788841	7.28042734395	7.85814713904	7.1192852917	7.57772064203	7.8308481234	7.48391373264	6.98113646469	7.29678492157	7.5818799618	7.76487372105	7.26532767315	6.71464783372	7.11113165298	7.17685638582	7.45144606418	7.45397977093	7.73343055343	7.87633664872	7.07599204631	7.49328986875	7.39423117031	7.45602439649	6.91907292591	6.66908580621	7.33859301065	7.46698062204	7.19830879935	7.49655104544	7.55787299953	6.07292298645	7.21427116797	7.31919523922	7.68974199514	7.46610341298	7.36695654707	7.34436503878	7.39185770967	7.29806503735	7.10382362755	7.00052258788	7.81150291052	7.33674694881	7.41077388334	7.25928972877	7.75108201713
g71	8.24270540358	7.79087236877	7.69565066819	8.2751165265	8.23399493871	7.8195606168	8.47326855201	7.73638729523	7.70373649468	8.27591414379	8.21550261547	7.95331098407	8.12422175082	7.92997977706	7.70787087375	7.90313204237	7.75995337731	8.06845121709	8.27477990827	7.87276299564	7.97764375495	8.21888892127	8.09344293563	7.48625543664	8.13717765652	7.98497159027	7.74437466847	7.54785138263	7.18226222193	7.90846656329	8.23795861589	7.93362333375	7.8081981201	8.04106367348	8.0368618336	7.94066504565	7.74052248086	7.80578297582	8.00224547129	7.14335939636	7.8520242534	7.64352775359	7.86526556424	6.7475376832	8.29516524522	7.73856995594	8.42893546368	7.91305451884	8.2016426804
g72	8.10424654141	7.57588251637	7.94359999712	8.18717382863	8.22286092079	7.86122342885	8.03244597883	7.7541580004	7.5809359214	7.93610713975	8.05146544969	8.59095338202	7.62983330813	7.72214874599	7.80885823933	8.17311805725	8.46352171643	7.81685394626	7.87339289411	8.16490852507	8.02267371685	7.90708763071	7.44102672284	8.07432198638	8.01978100978	8.44132656755	7.94466657773	7.63336245003	7.78159158182	8.05819518244	8.12350301403	8.33968476817	8.2118460551	7.96822083546	7.82390636441	8.0863451494	7.7967281723	8.06740952028	7.60669247263	7.67072054314	7.84968558935	7.70324647576	7.83958722783	8.16729648729	8.14663155881	7.99031251228	8.24515536006	8.4001416277	8.52610719267
g73	7.66153340253	8.01344784111	7.33943208527	8.01571108938	7.77563713396	7.58444728689	7.74038638963	7.93926612087	8.30887440903	7.60824680147	8.27767164374	8.27723811067	8.0731381715	7.78206548209	7.88420352842	7.4692227541	7.43019298522	7.61385985933	7.95942493301	7.81134142465	7.66986213884	7.60204432557	8.00029048432	7.69749316493	7.89270971725	7.97708503204	8.22381584726	7.96790233068	7.98211586802	7.89064174808	7.28014403244	7.99703863587	7.76800079916	7.33789730058	7.74361735286	8.04268887845	8.29869874289	8.15751478775	8.25442341142	7.51718882704	8.06284658559	8.01909368474	7.80444295322	8.27957104915	7.92791455893	7.50489500289	7.65133504902	7.73221267685	8.10100299551
g74	7.3833364429	7.03213242011	6.47692643463	7.59406722876	6.55280433116	6.87230939084	7.27136460614	6.54703453174	6.95094658157	6.50836100979	7.33019434446	7.4184397475	7.39714389472	6.96385717686	6.80620006855	7.42172813214	7.0326845178	6.99025374535	7.06295738397	6.79141847328	6.76745305551	7.47837508662	6.98116537317	7.16091422096	7.47956211277	7.08165137322	7.13094259	7.20583139104	7.44827562335	7.63747637158	6.57639020387	7.27862089449	7.45631430605	7.12516576924	7.16182817409	7.19833243607	7.23005714225	7.11593261567	6.92898208959	7.33729315879	6.69267338911	7.5193188083	7.29056615217	7.34570505978	7.02412102677	7.2963227412	7.28106524947	7.00929049624	6.27442886955
g75	6.99540532905	7.64533351109	7.32780135647	7.18938894485	7.49997867874	7.61563935717	7.46241746513	6.66628266014	7.37653305867	7.51553282468	7.50495929569	7.61743105425	6.81955039006	7.00553743993	6.91103314867	7.91775781929	7.60415995401	7.28778161649	6.96530585053	7.23869201367	7.58554845429	7.62164897466	7.53698602549	7.76345569495	7.61213751373	7.80069114055	7.18702726053	7.58244958496	7.38812228313	6.90056656092	7.5881604602	7.44163693692	7.3939033335	7.12091917778	7.33958148946	7.23060042162	7.6256808857	7.05937004439	7.55005321658	7.36549084156	7.5684124274	7.30399096529	7.90507523378	7.75461309827	7.24006578441	7.38130814266	7.68845086654	6.94981495551	7.5097930629
g76	7.43885986699	7.26746763045	6.82579534661	7.33896978418	7.06024637649	7.22608918217	7.14840139991	7.32478661122	7.17872993495	7.00927613955	7.74450285503	6.91483144097	7.53518050854	7.36072543592	7.18910903411	7.2827233674	7.35489668721	7.12118648804	7.22887593962	7.08407621463	7.41499081532	7.47399919034	7.02183228616	7.39908008082	7.3139140737	7.38601891653	6.52306191105	7.12082695944	7.52700025364	6.61933742289	7.25522312414	6.65937851568	7.19650540901	6.79010860863	7.14560742458	7.37506406734	6.89249916451	6.72807695131	6.83497420024	7.40693813525	7.11575938252	7.55535753994	7.45111352375	6.83710590522	7.44633652239	7.2247912996	7.0080172863	7.30265059975	7.25595192251
g77	7.67423131439	7.76596689645	8.32872007531	7.68829214684	8.08399703461	7.37834696717	7.72938491151	7.45814349762	7.76325379332	7.9386495367	7.65199114392	7.88636827694	7.69119652001	8.01253168582	7.33333387408	7.44152894622	7.88478921851	7.60470976112	7.97059214606	7.45280218199	7.3383298269	7.4631246296	8.20056485516	7.70154822461	7.89735549007	7.68458553342	7.82882078525	7.3490089405	7.48896103104	7.92196094702	7.87333281654	7.96402571955	7.51083292084	7.28753015098	7.18229851711	7.92924233095	7.47772002665	7.20449150562	7.52518720225	7.37448081075	8.09760395012	7.37047065055	7.92186279472	7.97922841035	7.91167876528	7.32588227127	7.52521251033	8.22335206135	6.65149605373
g78	7.41804598843	7.70649570812	7.60643733136	7.83179047563	7.40774812474	7.44400386794	7.68141023204	7.55884370928	7.45700988187	7.16316879429	7.75362835581	7.54122204986	7.75821076949	7.35477430701	7.37864869678	7.67779335536	7.65645094557	6.87999693453	7.83574991213	7.62394876453	7.37545666824	7.71333801723	7.09291699631	7.25726482281	7.4314041006	7.49587688463	7.2572828603	7.3827794941	7.28444175426	7.21756787405	7.11372445025	7.43533069256	7.22260456377	7.31557046069	7.49074387612	7.77266005257	7.30191515348	7.62759539591	7.57258215057	7.62962909532	7.33864084747	7.46787986436	7.30861945566	7.44705205725	6.46670623732	7.62547380547	7.88189571838	7.24922172065	7.63180439842
g79	7.1137655561	6.94725124506	7.92252235596	7.98615185509	7.77551678431	7.84765622672	7.25427903615	7.57241495295	7.73610434804	7.5263980198	7.71790270693	6.56458983347	7.77709082579	7.94382483884	7.60685887399	7.75576088532	7.315191455	7.63504567741	7.32181106427	7.49750818715	7.74884942016	7.66544427975	8.02221200396	7.78737896875	7.37239017452	7.45492367941	7.57133190367	7.59880361973	7.67066043344	7.29337746213	7.37893838125	7.8136359133	7.33181988387	7.29018240627	7.4700571676	7.74014545992	7.07724743025	7.72529291154	6.58585662068	7.93004535032	8.06212921014	7.03149388093	7.5355081845	7.38800003111	7.70358014775	7.83420947885	7.59040256904	7.77730041556	7.64923435737
g80	7.77736346876	7.73441146014	7.55391988236	8.18502002736	7.98781705326	7.85940117193	7.9913340674	7.61460837843	8.02665830683	7.24619390057	8.11894826882	7.45450111683	7.60082264578	7.45101551805	8.29330528186	7.8405367168	7.90532679189	7.78054149477	8.17670090357	8.41337586466	7.86804828685	7.6258543643	8.44227608104	8.06981136672	7.89786164678	7.36136758482	7.77712750384	7.06375467076	7.95890459945	7.69670539475	7.84087971247	7.88721003313	7.33167608905	8.04162915103	7.97059627408	7.76407390011	8.14223549113	7.22260544483	7.92168386708	8.04911441243	7.83580072166	7.36928831354	7.98911807786	7.87212718262	7.9278272464	7.6610527166	8.06993038955	7.97833899006	8.01741942955
g81	8.27689038751	8.64540469003	8.22171102097	8.44662270481	7.99745911252	7.85076679605	8.1880962508	7.22492916349	8.07965433932	8.21800616894	8.0826109588	8.37057746844	8.2261384606	7.86268990718	8.19553480805	8.16723369946	8.24865198868	7.91480482387	8.56637956045	8.70787350039	7.90452699797	7.54992811389	7.32064725005	7.64412027297	7.77551527219	8.5732110696	8.22685920401	8.28509443499	7.86462475957	6.92532373856	8.48327568409	7.91236672128	8.45265478691	8.13407123738	8.2535117259	8.13536266233	8.09689066731	8.24416963425	7.48647468284	7.80761870318	7.88561953561	7.57369818998	7.28497166513	8.25987476378	7.92675770523	7.57527800073	7.87894794722	8.0301352283	7.94165397774
g82	7.58138614852	8.28160994498	7.13578786027	8.09929320019	7.16932664938	8.1819973963	7.82501839653	8.42672747373	8.22389790279	8.02022009371	7.57249097509	7.70161868125	7.98241009799	7.90019227848	7.67433791757	8.3678274928	8.30800369877	8.19738354526	7.52376542535	7.41421039658	7.46990265056	7.81622922241	7.46205614602	7.79502097732	7.89093241384	7.6265415684	7.75958703073	7.80018013764	8.24256514532	7.24030922053	7.56828689563	7.65337602554	8.37410917546	8.45752454907	7.70696101992	8.51033273538	7.63610134399	8.17491665165	7.86926689579	7.85296329775	7.85663879465	7.73717886455	8.05323697306	8.14699752469	7.82258957572	8.29721963903	8.09064728579	7.26519551822	8.10082613258
g83	7.60262832094	8.15634717916	8.47271516065	8.03110250377	8.2482965369	7.69353807183	7.80180658672	8.03496156089	8.05446498796	8.2257844001	7.92413155463	8.02732863997	7.15070961921	8.27030489309	7.91114821853	7.85766250199	7.87244678634	8.05419284667	7.95749722228	7.83096841627	8.10547371046	8.07687152678	7.7174103061	7.80668551496	7.78826062281	7.89247217882	7.90974662888	8.08236275643	7.663207591	7.92861005956	7.94167293115	8.29552274008	7.75220322597	7.8630545765	7.77750468228	7.70562735234	7.99941243163	8.17839135884	7.97564484691	7.26922724652	8.06458912583	7.37234277774	8.11984515528	7.85873766242	7.93833669676	7.00381989749	7.72204780597	7.75832727505	8.24820284256
g84	7.75482098947	7.70511366602	7.51228302428	7.69327732926	7.57390092366	8.04356843801	7.50334809654	7.75839403742	7.75847622233	7.74918652969	8.22256426258	7.24767434717	7.81157822429	7.73262406142	7.71343626478	7.50580944901	7.8392570628	7.90874135842	8.2320830693	6.84654488369	8.14761549764	7.35862070757	7.34388242731	7.77933779392	7.37727769294	6.85380722774	7.88871744699	7.50934042341	7.84866693139	7.85095383222	8.00387400908	8.18856684839	7.33367961802	7.73378155794	7.2240499626	7.54888269318	8.12172799712	7.59451200132	7.45640969767	6.90542671635	7.65616414918	7.79235103704	7.02828580697	8.09593631178	7.80359142555	7.67630094441	7.7499318074	8.04207599355	7.58383744747
g85	7.85333859839	8.06303565255	7.84451816638	7.56392524649	8.14558266392	8.13102186635	7.49205272171	8.07882264867	7.29867747884	7.46056807203	7.67309802438	7.62026188098	7.40938458668	7.75710316452	8.20655965154	8.0692062615	8.44489725997	7.75166721308	7.90813672085	7.8265354815	7.32871220263	7.96396249743	8.09625388928	7.49895218308	7.7144057391	8.03439755544	8.16349289052	8.01207695564	7.74900541951	7.71355097343	7.69238258451	7.71752966504	8.1725017251	7.76794319671	7.20366702978	7.52726733292	8.02933580661	8.08781014829	7.97864610722	7.56591018298	7.56346929344	7.90574129376	7.80662423298	8.25446449489	7.51693284189	7.79853871067	8.10779897707	7.77281504781	7.9394817961
g86	7.91102722306	7.71212258311	8.17833972687	7.51493081577	7.42615356403	8.37392537242	8.27188976348	8.34172451955	7.42565389374	8.14242983215	7.69909169688	7.4661176885	8.01132125562	7.67617848391	7.9362676675	7.85737107125	8.34982110927	7.60652380816	8.15399963691	8.17933318311	6.92746618391	7.64155066559	8.16529600776	8.01138105136	6.49893995622	7.8004001589	7.88363513337	7.88289430929	7.99145665297	7.96151236832	7.65866735251	7.71128008215	7.40531745095	7.89555397876	7.92891035036	8.02948944406	7.90725658128	8.10706859406	7.87877866367	8.29774840162	7.63724617956	7.33059875289	8.01995784927	8.29649331754	7.8587334232	8.09865474416	8.12443291105	7.95504024836	8.05126240274
g87	7.78032207584	7.77495821337	8.25909653495	7.19887505496	7.77038356559	7.9687106783	7.76037447583	7.30473563095	7.40981199504	7.55678645543	7.41408705862	7.77025181594	8.09751130125	8.24617557343	7.83303576534	7.70957095496	8.0769400204	7.87725064682	7.57274595043	8.24165558233	7.50266407644	7.45367949254	7.92244503048	7.0442647144	7.5222785605	8.02151448167	7.80832789391	7.79776645288	7.45719052499	7.49053315276	7.44458894805	7.92509229414	7.74026797044	7.48779504091	7.78294178061	7.439275997	7.7201912192	7.41640488725	7.76020463538	7.77889414612	7.6112519121	7.55816372126	7.23219851764	8.02223383077	7.75184820722	7.91863192377	7.56745501644	7.21382309391	7.4608083063
g88	7.55730813412	7.89559588621	8.18271668145	7.90090320338	7.3816808113	7.77399360332	6.83212957474	7.60862451624	7.48804205379	7.89130807632	8.17907313088	7.97135231279	8.00514118681	7.6369982212	7.94550822357	7.86965884931	7.96718140751	7.71840548476	7.55054012438	8.26210931031	7.62421833676	7.95159154389	8.34716773694	7.76569346437	8.35414489561	7.97261501388	7.88915631052	8.06652448882	8.26452276044	7.82884476391	8.00741515454	8.44388336015	8.22661037747	8.17120926413	8.07062773204	8.15845104402	7.70177755676	7.56334762642	8.22786919458	7.58790468808	7.79258188732	7.87992872027	8.33350214888	7.3470903517	8.07703299661	7.32131914498	7.88103147098	8.28897482471	7.66135375954
g89	8.40802090462	8.20114560546	8.28004456266	7.55696996547	8.34533222768	7.91754471187	7.83605522477	7.87538606069	7.74397456718	7.4863630742	7.00234961603	8.20958949862	8.34475129847	7.73080979911	7.88809997422	7.6117006124	8.66478758515	8.03551854777	8.02247506031	8.27625690107	7.96392467145	7.63010801611	8.19081729013	8.20048282983	7.92823728688	8.06032486456	7.9700941351	8.07613536759	8.23868281148	8.08347899596	7.8843703584	7.83622505642	8.0654739191	7.60480245236	7.73370228125	8.14724518678	7.98751999419	7.98242386702	8.23588323111	8.0012159045	8.10158814246	8.11093616878	8.10851738497	8.00870100923	7.92928045981	8.24808658069	8.16795803352	8.11865766111	8.06533381463
g90	7.97817929458	7.26174488496	7.50569028389	7.55553784756	7.66812241742	7.85214989052	7.74831981591	7.56137775113	7.54574596878	7.2487615204	7.49486182959	6.91508297563	7.49965718279	7.85535512875	7.56732245965	7.42611286587	7.38256092189	7.45350602032	7.12809730127	7.40883092186	7.39738007295	7.44436520808	7.07769175492	7.6948714842	7.32209906185	7.61129932067	7.24352905585	7.50455006979	7.18143349425	7.74853635424	8.05705088044	7.16636799807	7.42295682142	7.56612596136	7.59156618853	7.56881475562	7.73862577079	7.81051367458	7.53127666631	7.75569458497	7.1613490703	7.69137123128	7.67675165297	7.48993563919	7.49362336103	6.99181852607	7.74037121266	7.86349753353	7.50571336437
g91	7.39618605611	7.12072776089	7.51387898634	7.22834755451	7.17475430196	7.48403114766	6.98490988456	7.48575429215	7.34844186567	7.24697025118	7.23019425449	6.68630103153	7.38919734049	7.40865478521	7.01606025853	6.25432266362	7.16719101899	7.15320577545	6.99117526983	7.41733096426	7.01456278655	6.91835156748	7.2805952528	7.15114791257	7.6029074596	7.35994163314	7.10366792264	7.03751843413	7.06697520425	6.73305352671	7.46321447214	7.14541010145	7.31552950757	6.60725948579	7.58067973653	6.99891676191	7.06283882803	6.90055201826	7.73373327373	7.27652226808	7.66851816099	7.24901449623	7.024233971	7.08568174959	7.47253808113	7.6829061594	7.56338278666	7.65574296067	7.14210806479
g92	8.02752138846	8.09838889671	8.24165676562	7.36639491818	8.08442304369	7.66742495531	8.10790330998	8.24660873915	8.07263866756	7.78353849398	7.50303379531	7.86555958759	8.4402533199	7.71702978678	8.19412890086	8.08966089483	7.72547236498	7.90731009707	7.58131797795	8.08704437724	7.58984094588	7.95048650251	7.52552369645	7.90954317355	6.72841607071	8.09549824742	8.13040016569	7.52236601084	7.85368161406	8.15490077335	7.76568865235	8.2491139324	7.90514766981	7.4320730341	8.03666831907	8.087847254	7.81578546709	8.06286771458	7.37431253589	7.72959868062	7.6945686229	8.07933845023	7.83991943521	7.87335033558	8.20397683174	7.97536052335	7.47180508533	8.08822243458	7.61574796314
g93	7.31024970001	7.73805513144	7.45547300181	7.49576856819	7.37972241243	7.57563228739	7.36387359944	7.57758440197	7.79332147063	7.57972903031	7.04453498229	7.10552939052	7.14919815923	6.97519420903	7.71640879198	7.40200070748	7.31026146636	7.10394029254	6.74670060721	7.13607495554	6.59861815675	6.95364219507	7.1477603058	7.39463668214	6.02257155035	7.48755357357	7.23077920888	7.05369932652	7.51320844802	7.22333304508	7.30532203112	6.59347852562	7.47178489606	7.41299229184	7.28995481244	7.19021023502	7.97835956098	7.24854981795	7.42809640466	7.50456479149	7.60512953852	7.23451427862	6.83288547176	7.51341664321	7.03835178753	6.64449271755	7.33305369496	7.05640832964	7.41260105745
g94	7.50919562268	7.34805708485	8.15793019759	7.95856679594	7.65474526654	7.89169056356	7.99053537183	7.87471955532	7.85300085106	7.59240573863	7.74048835109	7.66302983585	8.16172588098	7.79653770282	7.94279528135	7.69778831766	7.98530716533	7.80300832067	7.35365387011	7.49977973746	7.69376109832	7.45532665607	8.0716220874	7.86532550221	8.0986900371	7.1818462112	7.943960009	7.72669449522	7.96413057677	8.1466140451	7.87812747085	7.54269913588	7.66372139044	7.68627913146	7.8252345473	7.98531616267	7.96998141798	7.49766134169	8.03443684222	7.66445661103	7.57578312015	7.17666936568	7.68344140968	6.85003052482	7.1993391856	7.45764758961	7.77085703749	7.84445336296	8.02124994489
g95	7.64402460625	7.93327584732	7.69998170273	8.41628973543	8.57600256781	7.99844026445	7.68991475382	7.9523339146	7.9120148814	8.00864599593	7.87557417372	8.307714505	7.71066859304	7.87300567227	7.7186515504	7.46394936691	8.17806416575	7.65345798544	8.31666653652	7.91415855669	8.2985214946	8.14143335238	8.03757398482	7.78804663698	8.10914285045	8.07510769694	7.79281384017	8.01484170689	8.24660560904	7.88613116801	8.37588436673	8.00604322778	8.24914282469	8.0561825247	7.94038812051	7.5572788922	8.00373871323	8.00894345639	7.5490112541	7.59685815669	8.10122914484	8.086932032	7.50956461669	7.81977286629	7.62526200426	8.41745424658	7.91859338362	8.28381502262	7.19661053822
g96	8.13089588866	7.69686736734	7.90351608924	8.05641425399	7.12437995341	7.55796817756	7.81506242049	7.97185476472	7.96478494428	7.80401853957	7.55366735591	8.2134131629	7.90438240669	7.68094682993	7.9653872849	7.96472099147	7.65559004079	7.90305345437	8.04051609831	7.9968919351	7.98095740903	7.85832919448	7.94879838199	7.7594629084	8.15398910803	7.68856734474	7.0773988678	7.65188587088	7.80284874447	7.75343005515	7.54466705837	7.39548964114	7.80804461184	7.92861977664	8.07874474298	7.40054761861	7.56581814286	8.24284460359	7.87373315874	7.49496252496	7.79433199258	7.23076473713	7.67962842772	7.69665457118	8.28076482537	7.80316421886	7.39954039763	8.18823155712	7.66369255951
g97	7.96721645427	7.40806475189	7.55417210068	7.77135022589	7.58875607488	7.45763636226	7.77026797505	7.23605029189	6.89944450909	7.33194604818	7.54228166058	7.24370404898	7.78102279503	7.50655559292	7.40160803212	7.20290360729	8.31173007917	7.94008071726	7.88620511248	7.52355196432	7.85535831312	7.27866121334	7.35415015298	7.69249172139	7.81484249697	7.75081461646	7.92119031579	7.74551704109	7.41119035752	6.78656834715	7.50996860326	7.70081565723	7.72752723943	7.53039106537	7.35856059239	7.8052047638	7.50971403809	5.98865028557	7.24588092383	7.16447727081	7.34877949787	7.76615922444	7.45600282566	7.58126456229	7.85801529111	7.18593711636	7.42854094361	7.96123343406	7.63269143897
g98	7.3130120392	7.40270173403	7.08967373265	7.22786681386	6.95607078084	7.38784172027	7.04370455322	7.55668924177	7.58066559486	7.4053613777	7.77372746773	7.41671050791	7.35233194619	7.51594430272	7.00269229574	7.29372008939	7.24483430069	7.66234565887	7.28093028262	7.9433245715	7.58510081452	7.44379620293	7.39942043822	7.16439919816	7.76430972636	6.92113352006	7.20679937867	7.35959213868	7.30694291936	7.16207831466	7.09847309086	7.78174545358	7.43583577989	7.33985380265	7.43965765223	7.05933301685	7.47023451069	7.58307924367	7.61939560363	7.35993673262	7.56192614923	7.53527131707	7.20687044809	7.20980547488	7.09227100557	7.35973452677	7.04990596973	7.33179989441	6.49125009462
g99	7.35549379014	6.62853841849	6.57843099112	7.70137862769	7.24937725508	7.01970005075	7.30944064366	6.97655171309	7.86012516306	6.91939805645	6.76048384373	7.08198194974	6.99567172574	6.7873403626	6.46005620381	7.41940646394	7.46210866467	7.34191078683	7.03954109935	7.3455845364	7.20315267116	7.12530829247	7.30954933992	7.32651895163	6.8729999883	7.39452932053	6.89317184877	6.96708574194	6.98225282797	7.41277351886	7.14241313132	6.9576334686	7.0028230902	7.54748326967	6.66759882044	7.0279791212	7.04123462804	7.26457073272	6.72826118093	6.34244273102	7.31443908348	7.72889728307	6.96557731234	6.78631934216	7.09174668981	7.62630235775	7.22601725566	6.73112628085	6.74038096909
g100	7.78857285702	7.46483643516	7.44756670402	7.62551699882	7.62101862885	7.65775220255	7.93929866593	7.66714260632	7.57465199541	7.75164055554	7.68913102863	8.0264795969	7.68262189818	7.74566170603	7.69175135052	7.62653870194	7.32910613079	7.58249020649	7.51734748843	7.69892347869	7.71646245893	7.7852666897	7.59128286581	8.01917076026	7.69279174116	7.87172269957	8.11571221423	8.02577513019	7.81817962379	8.0067176984	7.90569005415	7.74534798153	7.35085931815	7.45212904954	7.89890147625	7.93697074557	7.19182582372	7.87128452047	7.6547959615	8.17936630893	7.608991802	6.96493205903	7.70231327815	7.22509227654	7.86116386209	7.0819079428	7.76681431016	7.42414540655	7.51409664266
g101	8.0764602625	8.22935761862	8.01049223109	8.32101858005	7.87483097442	8.31423037627	7.99287635075	8.61970443935	7.74200253581	8.2198719457	8.00667673094	8.30045064699	8.29075770117	8.29056728111	8.50345925156	8.35982548303	8.28640784775	8.21223345027	8.1461962277	7.14347570771	7.76752526986	8.81104843252	8.01519781023	8.05173056376	8.07707643288	7.80172444011	8.03945975777	8.22299507277	7.86121567793	8.22837934769	7.67806137822	8.1120400926	8.22774386166	8.13035668367	8.28479411437	8.17879317896	8.20330682189	8.11062298321	8.50735283342	8.31085270102	7.99063548194	8.44001565187	8.60586415256	8.42754932975	8.14468093616	7.97367581529	7.91953368731	7.97275307349	8.27587189452
g102	7.50289493394	7.02815139516	7.06606406179	7.59885903326	7.24589169471	7.85801423775	7.37954747116	6.70275608704	7.36141888962	7.04879432321	7.41769378962	7.5356023831	7.48564491348	6.98148457555	7.04178176442	7.36610207811	7.34480064174	7.5998674708	7.73465044196	7.56066888279	7.21949282566	6.89991175249	6.86053112819	7.32023881225	7.76380265484	7.8028734486	7.3935772925	7.4110118835	6.43921143935	7.4075845684	7.04466613428	6.77012863295	7.56194340808	7.38395541418	7.6389226104	7.65549305883	7.20503363435	7.43712062745	7.01186509894	7.30884284785	7.46658421591	7.40505896245	6.56360160138	7.26758734703	7.61168988713	7.66799792103	6.89147270222	7.25481897782	7.37105572497
g103	6.20843721877	6.24470109237	5.39656026799	6.26461423453	5.92637765935	6.18902208626	5.88031891261	5.73857815588	6.09362494016	6.31816945451	5.53208224393	6.34455914028	6.08655635145	6.11655747629	5.9633622468	5.77856279927	6.09328781543	6.18722172304	6.38764889896	6.09076774797	5.77571296484	6.06327380629	6.42210961001	6.23675871102	6.49881299597	6.35281181928	6.01108374278	5.76666741734	6.0118595999	6.18344489698	5.7304277311	5.52184791379	6.03358536373	5.98653832542	6.33661875758	6.34729869827	6.45670942252	6.14439765374	6.33705045568	5.80102498899	6.05547628035	5.7996507761	6.27481919017	5.3575793516	6.04136622214	6.03376783888	6.0876970947	6.46764751905	6.0081184924
g104	7.18762894794	6.91190807786	7.33183491887	6.78646304154	7.34958910391	6.71243853402	7.31642846495	6.99185494418	7.16635011452	6.80738171088	6.76241051665	6.83259893438	6.96645197302	6.43138905921	6.82349667494	7.09585950056	6.2102301207	7.21756346726	6.50371105739	7.22028256177	7.18165657035	6.86781812661	7.15590738801	6.96749818228	7.14295141403	7.14017080235	6.95549917443	7.12220516088	6.76942147603	6.96705711235	6.69813395829	6.51082600077	7.08492660569	7.08887092196	6.69703692074	6.64951452926	6.89597094268	6.91636697716	6.61033514229	7.14357676557	6.63626203756	6.45867806638	6.74249783487	7.18342904566	7.66101751614	6.30223759508	6.91670127359	6.79649745003	7.21963035386
g105	8.25688627893	7.90698718568	8.09017879479	7.74372680136	8.01566207221	7.85069145125	7.98736360605	7.47866297202	8.07801877619	8.09198528306	7.78205564885	7.93308244074	7.14913207313	8.00819695001	8.10256191861	7.78695596791	7.49720401838	7.59349660912	7.67041959119	7.85368663343	8.23066134591	7.70401623836	7.99951873707	7.69899846299	7.34366120015	7.92312142965	7.67757522914	7.23017198792	8.16772566758	7.60734404152	8.32112511152	8.17474914375	7.6264844832	7.74348593411	7.68064069336	7.8236006779	7.90634175117	7.70744903122	7.9681625416	8.15089655784	8.0782352823	8.11622832475	8.23671278778	7.86011872813	6.56612156487	7.71586965484	7.38704392137	7.9709595164	8.34795554746
g106	7.61551744562	7.90368717156	8.45352679094	7.41102652619	7.73341639887	7.71173148155	7.58567331729	7.67155722924	7.23157256322	7.40371100495	8.067253563	7.95321594344	7.65511674707	7.870498212	8.34002685986	7.85518929806	8.11873369462	8.15155149818	8.24213386701	7.91875877856	8.291085391	7.85229233167	7.4273934374	8.07685823543	7.81131878477	7.85697122549	7.44615548922	7.75285421051	7.60098569494	7.7070538021	8.19809153637	8.14646292494	8.23185575229	8.06722578461	8.07475900294	8.52814836024	7.56533567926	8.07435471113	7.80036894027	7.80134020732	8.05020606326	8.10606965229	7.72623340449	8.08802983772	7.76220495901	8.14411518486	8.19946041506	7.77478478537	7.82507024938
g107	7.57596895125	7.37813383547	7.61824148474	7.7369279584	7.4348482634	7.180710758	7.33290723114	7.35843191381	7.73736268408	7.18786371014	7.81899569545	7.38353750688	7.81659725263	6.68916017119	7.3607457652	7.77957397585	7.67681086059	7.52718405651	7.4408826072	7.52325395525	7.8278210298	7.80101885619	7.73903568813	7.31768488227	7.58420547061	7.67219280877	6.59613968269	7.80809560349	8.01541905577	7.67912668067	7.62981704003	7.53494441302	7.63433377557	7.73082322726	7.58235134758	7.41881019063	7.93349343687	6.59220225633	7.50994901621	7.30827256052	7.531850743	7.15167219354	7.69934739294	7.91981579645	7.17133335881	8.00949560555	6.91595875532	7.30229214564	6.88814263003
g108	6.99200952041	7.1994299648	7.51387205269	7.24230175659	7.08791099599	7.37855912369	7.32556180136	7.18965132447	7.17871796818	6.98218142434	7.57688858904	7.61804899995	7.18636027245	7.48570897535	7.62919102031	6.89600723038	7.29603036072	7.10653240134	7.37313576613	7.52194300613	6.95369709637	7.07301432546	7.43790862542	7.26495335391	7.51657624076	6.97996795603	7.55821036517	6.97488048732	7.0731620616	6.77995007801	7.17863069221	7.43935877936	7.64027216924	7.41619406362	6.98912953947	7.38272912868	7.06267737526	6.73659533512	7.33546597644	7.37812786724	6.83360329441	7.18513682193	7.48707633685	7.02889501983	7.5223345761	6.87527462164	6.81207777012	7.1324924644	7.6996242019
g109	7.36493999829	7.53312965691	7.16206406435	7.02795893862	6.93110211328	7.5634834869	7.33193177606	7.28792283599	7.01895806343	7.35742227673	7.12578035295	7.43002649026	7.13012462701	7.28739132819	7.12075218559	7.13337486249	8.08396893304	7.29225014082	6.88589169072	6.92638930687	7.39534714496	6.98631454126	7.45315148933	7.23085355549	7.27794080327	7.09422493147	7.10096638663	6.89159201129	7.56342417012	7.24342699786	7.08799314103	7.06885558159	7.29890787485	7.31748304999	7.0285336976	7.21776606207	7.33566439862	7.00979293555	7.23848011715	7.49488360641	7.43044222841	7.78633039902	7.04157524179	7.0104844268	7.00359079815	7.78517417117	7.21728998316	6.95254907715	7.45814288067
g110	7.47274211793	7.77794055054	7.79905991492	7.32460430081	7.85199843263	7.14548612997	7.23919123813	6.91305913633	8.26586931423	8.14035807449	7.61616288571	7.48067171147	7.5538499334	6.9221146179	7.22458027121	7.72096428865	7.22021722303	7.48766167529	7.01997851316	7.54636591957	7.78263028868	7.26246568137	8.02722832765	7.34314979651	7.70886181613	6.57281698138	7.38424623562	7.48295784481	7.32834621516	8.15495995978	7.23059578683	7.8435536427	7.76711720991	7.857665558	7.83860137376	7.90636665925	7.34469183196	7.29361115152	7.74350612608	6.69789207787	7.46188937723	7.44196010727	7.38593937	7.44583759206	8.11800422354	7.76050992241	7.87094552966	7.91315859652	7.46091318099
g111	6.84588201614	7.30501208971	7.26960437767	7.21106115113	7.14065536044	7.03345432627	7.2041758089	7.36937349515	7.11207308412	6.69119087166	7.15119245442	6.82892711085	7.12697648736	7.31607905555	7.15228641074	7.66079914214	6.61631319945	6.65413444889	7.19951425576	6.84983664207	6.8029704442	7.37540169101	6.89780736938	7.23408021651	7.0208677885	6.49364755802	6.82096906726	6.87246233467	7.2099927253	7.42641431435	7.2874636386	6.67849244855	7.14615185471	7.03464333127	7.37369706526	7.15064085925	7.42819208734	7.25067558537	7.06166658677	7.24484861316	7.04539358725	7.60260017106	6.26105456636	7.42857567089	6.86714717523	6.96667607433	6.52819793678	7.09978388969	7.27792455343
g112	8.58962487055	8.31294656154	7.9665190357	8.21163047173	8.21102146035	8.16416743737	7.97320767465	8.23505058626	7.85119823382	8.05588495115	8.06865769275	8.22669217437	7.96909636045	8.5179337599	8.13129587807	7.57273703736	8.23858655029	8.15463777148	8.45018118732	8.53316903969	8.07562057991	7.9336689299	7.73883108458	8.42281001977	8.11901507447	8.11125875608	8.08029337766	8.45268508329	8.22904586484	8.28090280838	7.82471705432	8.20779187875	8.65381476269	7.08480510341	8.23145321094	7.93616516129	8.03132825171	8.22802979746	8.03560925887	8.22914587694	8.62272570823	8.60749984139	8.18413411018	7.92587875725	8.26380722402	8.60250395152	8.35767624288	8.4857903076	8.13814059086
g113	7.78963527709	8.13828814395	7.45187454168	7.5241797773	7.92059858333	7.4666228574	8.30547145906	7.49921924078	7.73497567888	7.78494451278	7.64626582338	7.86035702493	7.57759242792	7.55916973016	7.03294020682	7.53958928571	7.84889064695	7.83940205072	7.46613057553	8.18649758723	7.4134787312	8.06518367685	7.35407024547	7.71530591727	7.63731777056	7.37791252886	7.83409308515	7.8285290873	7.57215860546	7.68836818346	6.82077189794	7.76395446854	7.99117292559	7.11814682378	7.66037634785	8.11479416643	7.83206208072	7.7664865263	7.80571487589	7.60686039865	6.87544248032	7.75081653184	7.58504418555	7.73198463839	7.83969773667	7.8299818186	7.67181746215	7.73655235101	7.67762907733
g114	5.82702021874	5.90618092731	5.90894497666	5.58374376076	6.67135272555	5.09594226638	6.41816663818	6.30542662355	6.21468770933	6.36580706193	5.92649476008	6.70962986116	6.45197454848	5.54459590851	6.3416902578	6.55344925921	6.47065245004	6.55160797014	5.94976912243	6.74430313517	6.11255901128	6.78241089663	6.05444044735	6.10249537171	6.35263142984	6.24091734096	6.05672566933	6.60332704119	6.35691935312	6.63643551954	6.84599584868	6.82622695899	6.46848225155	6.04514980502	6.33248585889	6.03745230151	6.55993717181	6.6641466018	6.27715977952	6.1715624134	6.70931477516	6.00457783959	6.11887025365	5.91716559415	6.35000997752	6.85395777042	6.12373505281	6.40426025197	6.2442388572
g115	7.74765244952	8.16995346737	8.473858913	7.8024263491	8.21576934873	7.87254429764	8.82506972735	8.24153402754	8.25723366836	8.35188781797	7.9835643798	8.29054255821	8.33006159585	8.46808919892	7.92712387361	8.43733590734	8.46685537795	7.79308214539	8.46637200035	8.50483838813	8.54438080381	8.62071557365	8.1699539964	8.45294809291	8.24759166681	8.12310491316	7.91687480498	7.71660678936	8.12050730524	8.05627084665	8.11984929417	8.20300208309	8.20368521845	8.07024299027	8.6200276531	8.62966406061	7.48178504918	8.18969676049	8.66189260772	7.86777189262	8.38099778322	8.12282211079	7.84907352206	8.13770047536	8.27240508268	7.98120672756	8.38806970961	7.96148112502	8.17415072189
g116	6.78412234714	7.25129420227	7.29275131894	6.69676504732	7.25272678865	6.91660102677	7.36949738062	6.70727593653	7.40883782689	6.91780946627	7.13281732445	6.93305263585	7.10971418269	6.30808801563	7.02281481526	7.11210004063	7.42090322856	7.15427880153	7.14310184661	7.04093299645	6.66191504012	6.95567811249	7.2016236394	6.25006510857	6.57859737884	7.12670438566	6.88455477277	7.31036993985	7.34076597959	6.72794754713	7.05259489984	7.24831614311	7.20609992252	6.68495282023	7.05464981359	7.34760937646	6.9499931412	6.92737731478	6.84079327179	6.60404802087	6.88127101116	6.99370404803	6.70318367863	6.51893246371	7.34152786294	7.22727340509	7.03474404538	6.69194285758	6.89458942252
g117	7.16558627202	7.67747890352	6.87874975407	7.11932083836	7.73496759277	7.05320023364	8.02974472552	7.68574959508	7.74657123537	7.49801694983	7.51323192148	7.43782248175	7.62181803143	7.34249532202	7.83673218039	7.26542320357	7.56339514045	7.66186876447	7.34345360881	7.41239904631	8.15032368283	7.75669686137	7.6771125905	7.98167840731	7.19269396019	7.55493359913	7.41263330092	7.00473838125	7.92221921389	7.28811065837	7.41545179156	7.90001744266	7.66830061292	7.97868421281	7.10684813228	7.57611238505	7.33234599772	6.98967509922	7.23666194054	7.2981793968	7.02692577677	7.26739050967	7.57751128615	7.26866881559	7.46718986091	7.41185261665	7.75772103338	7.17751314454	7.43179247648
g118	7.14255242725	6.62757419167	7.26294502211	6.71686816031	6.90253703383	6.76193670311	7.12589900446	7.14550315315	7.10497141311	6.82815581821	7.57208191393	7.17009801793	7.30944616897	7.4770903753	7.19685417381	6.91009119274	6.78810817111	6.40020346244	6.96527567336	7.2598583453	7.23647446814	7.32504178202	6.91108866337	7.44690600174	7.22476188299	6.96525869281	7.25102949842	7.39411485223	7.29335648715	7.33935854278	6.87428253094	7.12044328364	7.24166740929	6.56109485017	7.49113098913	6.58215717648	6.44856731477	7.29295808183	7.19648201306	6.85247097382	6.72173307351	7.10564010596	6.93468107309	6.45249441285	7.03052730945	7.29185472098	7.34591340751	6.52328976929	6.67563254533
g119	7.46328070411	7.26338730803	7.66501295251	7.80514069753	8.06036157319	7.03917586297	7.60416970073	7.8724529655	7.47669635463	7.41000675392	7.44943857777	7.68925981751	7.66685988754	6.6429695005	7.51238472039	7.51323923763	8.02827478754	8.1499460148	7.81483008171	7.29787843796	7.68722924191	7.54370970087	7.40094396194	8.07946436061	7.82900345877	7.68148982619	7.2069757006	7.56765925161	8.00045009394	7.77963274611	7.3381246627	7.60291117862	7.82912750091	7.51488805981	7.82094407185	7.61029057579	7.38716187055	7.57817556155	7.72436495007	7.84256063747	7.80355791329	7.91523483735	7.76773911468	7.40486056739	7.40868796811	7.8433516825	7.24331799186	7.79200822023	7.46674172308
g120	7.5407168415	7.01133815911	7.06890051992	7.0850843267	6.90496303373	6.86229084306	7.66127554143	5.83636590481	6.51947494353	7.07129487673	6.89070256375	6.90275530786	6.98662413459	7.08995885892	6.48748632712	6.89670727424	6.9895793737	7.20205007228	6.73396547378	7.0682085215	7.2642085115	6.9907377668	6.80853364285	7.08888284684	7.13486781604	7.24743358051	7.39312118621	6.99588620496	6.83054281966	7.31255681208	6.94100290096	6.83958543441	6.93894575586	7.03564214739	6.65875540601	7.24669714014	6.82896155145	7.01993857224	7.10172821266	6.86549386914	6.6543680931	6.75451207337	7.31099032768	6.57509156088	7.10081163366	6.99028980349	6.92716937106	6.89084360114	6.73670572206
g121	8.77926907694	8.2440224215	8.49299032917	8.35915836135	8.52746917494	8.73014262253	8.7829498627	7.96737168937	8.5231243339	8.41891290091	8.09785007904	8.44673765705	8.72894591646	8.33759432685	8.34645770876	8.47679827638	8.64205650463	8.49054879637	8.27509576322	8.62166850009	8.50290666002	8.05293085263	8.28147156765	8.31645752701	8.43769363446	8.02887861911	8.24155480735	8.55288794841	8.62932821752	8.00381273027	8.76441321475	8.29747387067	8.56327915896	8.23174529602	8.6740294782	8.72116139969	8.78262896672	7.88897009132	8.37592206964	8.49273393451	8.57914768153	8.71504482008	8.25359672628	8.63680931275	8.38207796073	8.57354680037	8.24317336422	8.57954048947	8.20108235268
g122	7.29450191571	7.43828565833	7.6495720161	7.45047054824	7.67811118478	7.84852032255	7.67217621948	7.19269510076	7.5436406861	7.27716344992	7.54123382561	7.50778712496	7.38911271501	7.2437050204	7.20732888655	7.86648748418	7.53212342165	7.82569163591	7.36429714579	7.69298018343	7.47485462661	7.64731338935	7.36371041537	7.50246521442	7.38568650423	7.59303221914	7.45457735072	7.60586111823	6.97635820648	7.35847975919	7.78273435623	7.62725800727	7.11508734176	7.1661632976	7.75839704768	7.68745913208	7.83090648532	7.26539302675	7.07108191516	8.0217391232	7.80692519215	7.66737157582	7.51417530057	7.61250096423	8.10653760579	7.40631842896	7.59424189178	6.86022499664	7.95967164221
g123	6.46061144827	7.22248632176	7.15986331374	7.28444727883	7.43273190878	7.06975756516	7.58018609809	7.30714539263	7.59773296857	7.2829937902	7.61268406613	7.59020471485	7.304879038	7.32803601627	7.05343678299	7.29275791267	7.25364188371	7.3714123257	7.29166945959	6.85933004705	7.26607363268	6.70990697119	7.44377455559	6.88394171119	7.40329281953	6.97005360893	7.12953768934	7.41181863742	6.78039665384	7.53937226453	7.32622659982	7.27341676534	7.24673444011	7.3813115407	7.18437232335	6.4455680339	7.16620188725	7.67154035239	7.04727632558	7.35837606144	6.97363471264	7.3388505968	6.92601532037	7.6962885844	7.40286209073	6.88825998208	7.35026218747	6.6796361293	7.19114212968
g124	7.32456442446	7.35287365972	7.14104945258	7.12814126224	6.97085445477	7.10413804422	7.31550285939	7.27598471124	7.06687538717	7.41251801641	6.75847490577	7.59265370456	6.85246563124	7.53881510529	7.36828296863	7.18242421624	6.8906951927	7.25043383723	7.23769231933	7.36879025245	7.46517135672	6.98805175401	6.74868614148	7.59980478237	6.85991539364	6.97465368835	7.44633330294	6.96645491946	7.15520685282	7.8348156459	7.14296123423	7.19075385462	7.40851718895	7.45732079668	7.31885571143	6.44088441243	6.95509019793	7.31398867088	6.71910616735	6.25169982708	6.83404528492	7.09257107042	7.03423301914	7.05144045918	6.56749358827	7.37158122981	6.8449829112	6.57737520793	6.81279628383
g125	8.21123417982	8.17570850278	8.12842002446	7.70533125822	7.91511317644	8.21498831105	7.30649650255	7.70373339331	8.20726225472	7.65139343068	8.07133593083	7.66877469401	8.06015827311	7.91559476822	8.01837906817	7.35495782164	8.33093016514	7.88087304401	7.72723731645	7.41953257012	7.52902877371	7.75189776147	7.46957205805	7.66967338112	8.04657900523	7.11854679498	7.55561267264	7.50718280638	7.69439382027	7.68894879787	8.04316951272	7.950262669	7.79984045321	7.80873451725	8.43319789043	8.07177468842	7.88713121556	7.99396874557	7.77633109436	7.98333604032	7.5570508868	7.55322487387	7.75513540891	7.9089504174	7.72468580207	7.7814503478	7.74549180394	8.06382329901	8.09801487968
g126	5.73001130147	5.71374382985	5.97861568857	5.86909588837	5.56102820924	5.87440573694	6.22790302146	6.27824539842	6.0278496906	6.307638826	5.7402210688	6.10753868689	5.86248210143	5.41519511214	6.37086418767	6.0890342796	6.00957925059	6.08382876085	6.02709048274	5.77320457939	6.0763075373	5.8313135564	5.43587322868	5.35068553935	5.88665906209	5.59343738702	6.06245074592	5.86575911133	6.08192116156	6.07743771196	4.94683107266	5.67605649875	5.55634537532	5.34565924063	5.45930553899	5.76612601542	6.03449899543	6.28059338593	5.63041441419	5.47242177108	6.05236342682	5.87692672069	5.6014464983	4.64486609534	5.92016137723	6.30202301699	5.974520265	5.90633810287	5.58870563739
g127	7.79933963756	8.21738568977	8.09902920575	8.39355853755	7.91896284646	7.70475740194	8.10084111226	8.13805659229	8.03161287456	7.95815745712	8.09032704214	7.68109223178	8.30275727559	7.77726228957	7.34127641474	7.87356024755	8.16543575754	8.47966363313	7.96881426305	7.58783042011	8.2100203758	8.10105476689	7.88154739123	8.02696592925	7.72867026733	7.82914298962	8.36227370462	7.73286404244	7.98529097873	7.97943353637	8.05604492182	7.98931565724	8.01928052298	7.76722539772	8.29893013994	7.73068932592	8.28427560946	8.27074686504	8.04520303575	8.12967317932	8.42255374933	7.98071914878	7.83724913345	8.24744890921	8.30976062947	8.1069565809	8.08234461192	7.56504642752	7.99302022662
g128	7.71743840457	7.23944822099	7.82636735097	7.14927903684	7.408753538	7.75249210695	7.64788380559	6.91888281597	7.76170237283	7.7987495895	7.93970619024	6.84178587082	8.32300555463	7.18211674728	7.75119968526	7.36871971274	7.71369183651	8.10412671389	7.6691635291	6.86800791104	7.29095517489	7.32439519766	7.20153837737	7.19183298277	7.40118461083	7.60499452389	7.55589327093	7.76762896826	7.90060088561	7.66459155622	8.12690599159	7.69824560107	7.78427502299	7.48485034812	7.81540002398	7.14474897707	7.80893663721	7.60078535425	7.59580120367	7.63243909512	6.91831885131	7.89126723235	7.58329037374	7.88969176483	6.82744253002	7.70036954629	7.68193655325	7.61827663418	8.00888760285
g129	7.27003263557	6.77802011854	8.10538741002	7.99924695605	7.50449920363	7.62557994681	8.10770445693	8.07710226962	7.50896886794	7.79341343126	8.13502337317	7.87821190965	7.81252004778	7.56800216214	8.01354638138	7.8292770416	7.65997713968	7.18060428032	7.9592939351	7.85162973363	7.56496139525	7.70820846441	8.07920740514	7.79338872402	8.06927780761	7.53601237659	7.76789035048	7.68475829685	7.84578881837	8.1262348528	7.42093237187	8.04082473283	7.91767713691	8.1891427307	7.57095235227	7.77605964734	8.00839937173	8.07278344813	8.08808393574	7.73708888904	7.92065446642	7.41300672373	7.87579314494	7.26592896211	7.18741946666	7.90427043912	7.98163346807	7.65007525388	7.33899661792
g130	7.14971400478	7.09989771564	6.93514996935	7.11545951317	6.98546676416	6.63721482355	7.66720375741	7.33748050075	7.769402301	7.33366484308	7.39488500942	7.61489631316	7.43337445743	7.70086088181	7.13787704385	7.30921778731	7.42395609073	7.97079310327	6.8953500461	6.83371318696	7.19043886253	7.19031568033	7.32508630412	7.35740899135	7.46597486934	7.38190919283	7.5852470273	7.14425757466	7.22573107667	6.9954333592	7.11792954535	7.62979669586	7.06889243074	7.31617908725	7.49707845913	7.31913256596	7.21082619998	7.37076507069	7.29487934066	7.37320737869	7.57385130946	7.56285788314	7.54873291883	7.01904489796	7.1353694693	7.26539317977	7.49692138572	7.78713856802	7.28477974534
g131	7.66933303125	7.64639947931	7.64115097497	7.5672800151	7.79190444612	7.38767728519	6.96446597699	7.90645114637	7.25781176489	7.08689761812	7.60893875023	7.89377366378	7.46515604024	7.96934783144	8.0753601127	6.71494529533	7.36670429951	7.65534788442	7.36847442766	7.69150860235	7.31419531782	7.50771286199	7.61952344707	7.49501283246	7.87538613841	7.4849808961	7.55915389837	7.90904338799	7.65269777572	7.61249570465	7.51715323048	7.47142184556	7.74384399938	7.55540892548	8.22246770925	6.91956705708	8.04555195928	7.69340995714	7.41474775194	7.97302830723	7.34323143375	7.69838869331	7.48465118214	7.95977362743	7.35522118719	7.66925360636	7.92885015003	7.82594550987	7.4149179089
g132	7.30127342317	7.50205458253	8.24813895975	7.20265176038	7.38568170499	8.41531186606	7.79504757693	8.06076526927	7.88260452314	7.08226642912	8.21612228984	8.04430219678	8.11368502776	8.28228428099	7.63889317013	7.66630931563	7.95304981976	8.00487511382	7.89486444685	8.06673650997	7.83653890816	7.78719451172	7.79052787558	7.75059179169	7.00280458722	7.8793616559	7.7861265001	7.86752447568	7.85751134147	7.86288189769	8.12676645939	8.05274883853	7.77936277091	8.34557066625	8.35437737371	7.80230323394	7.55649894408	8.17092126137	7.91263950597	7.86738828879	7.98275879652	7.91141492409	7.9911634301	7.96484616118	8.33269084761	8.20194680182	7.52548867454	8.25441704579	8.26879109025
g133	6.51584225961	7.14214787363	6.71711994582	7.15017847692	7.20844528767	6.39907478059	6.79474419186	6.62267655523	7.19573624186	6.36735389957	6.81207614439	7.11319776744	6.73070936244	6.89195032232	6.98369911657	6.35188992795	6.42682551234	6.70943042509	6.54020249081	6.91193441596	6.80489672547	6.94131678831	6.48129929781	6.91805663674	6.52977629684	6.89764144851	7.04016264238	6.65410668548	6.7966606954	6.96957340623	6.43868780567	6.48439133024	6.67541379293	6.80489913577	6.31764274582	6.92474408257	6.82123513514	6.6777308286	6.470598104	6.44502672793	6.79233140474	6.2869358122	6.79485249848	6.6377009442	6.5667006876	6.88105284451	6.85128430224	6.71623158872	6.87059330894
g134	7.99698961547	7.61565208438	7.83971046118	8.03645530765	7.68970828717	7.95105963787	8.35811644503	7.48556691459	6.98076233232	7.75568441443	8.14130338782	7.86390290335	7.77081981127	7.97350914298	8.18249243063	7.53772709154	7.98394742224	7.54641529715	7.9496997545	7.71977586782	7.63367351138	7.5553242697	7.68836666935	7.72024712817	8.07220483685	7.60866025037	8.24517281049	7.80077974816	7.904261688	8.05373580067	7.92774644463	7.818752987	8.0899062222	7.77745810336	7.85484439828	7.93600213203	8.52837712619	8.22395357448	7.98769361909	7.91287078161	7.60408811509	7.8165789104	7.9033505823	8.15703636886	8.35324961141	8.11525381421	8.33334856948	8.29672235594	7.70674602207
g135	7.42679192407	7.39369240034	7.90198473688	8.13389772102	8.08613365545	7.76359518813	7.93490450404	6.98253023663	7.92621912487	7.9431454718	7.93801679886	7.65267665459	7.77204844813	7.54527233944	7.45294511561	7.88392101522	7.59290285838	8.3723969601	7.66068517878	7.76199985074	7.77957302353	7.83965082	7.47950563924	7.11397550211	7.86857544394	7.80360848921	8.08303723486	7.95051887071	8.05190989109	7.70408584162	8.0303787969	7.81901895922	7.74977389371	7.81341855109	7.5096646011	7.46294688124	7.32816210354	6.89985351521	7.7017438026	7.74360225442	7.56744791336	7.85577570408	7.01578524185	7.61278372772	7.98156235969	7.32116189149	7.84126304108	7.90720555566	7.92389641398
g136	7.54594359392	7.23252852351	7.99182210974	7.79637539514	8.10048426773	7.83048425122	7.73569410462	7.68647301882	8.23896104378	7.4982250504	7.8055217138	7.50125464962	7.47079232959	7.79841591997	7.84011057923	7.82596244157	7.77243935002	7.75715130541	7.38155238626	8.09832778245	8.30592451041	7.56330708009	7.96607462908	8.18958041857	7.22572301511	8.0563787633	7.99838403256	7.55694576486	7.94695140146	7.65341686234	7.67579772786	7.8987404247	7.58821110221	8.13871764126	7.90790650056	7.78169259388	7.80305271368	7.67652382307	6.97177864559	7.29249036986	7.91217331335	7.67544680713	7.79366941018	7.75295847145	7.78941504754	7.56560391214	8.08860299773	7.66158219302	8.00309437589
g137	7.70319392055	7.73479475907	7.85507905904	7.31018034753	7.63359756991	7.6131346878	7.58235158488	7.19978326044	7.71755791478	7.87803430108	7.40834736104	7.58670077323	7.07158088225	6.02017188799	7.55630069608	7.59384244998	7.43513871751	7.18561110117	7.28616912072	7.680067424	8.21770627302	7.4642910768	7.91771004827	7.72337748797	7.36058961836	7.35457752841	7.38810281652	7.67775697525	7.27143459758	6.09727663794	7.25373031898	7.45402215907	7.62484248939	7.74799581061	7.87681438723	7.56429689543	7.73681090473	7.55279328284	7.50403162809	7.16350749097	7.29271940607	7.5809289764	8.03405746046	7.52740566838	7.33356238703	7.79348433655	7.76736806532	7.69787082885	8.04376034012
g138	7.41146470042	7.73961820412	7.37608136293	7.07230909965	7.89161443676	7.42138655981	7.42037933905	7.59678684421	7.89049346309	8.01978897362	7.24667025629	7.33912121992	7.44696736591	7.70958259361	7.446394642	7.74064138597	7.3193882268	7.86508861972	7.77193041574	8.11178702892	7.75737789285	7.5491003327	7.54963254283	7.95466931658	7.81596128736	7.4487200033	7.39474662483	7.62882850965	7.78908217059	7.45766710184	7.8588673962	7.45797455698	7.78244064598	7.76670462214	7.71516851063	7.48866184666	7.57928044064	7.48880414419	8.13545520452	7.65523024216	7.8807351657	7.77030469431	7.50323781352	7.97238774587	7.73256789298	7.71129310858	7.96928260658	7.40665475071	7.545373473
g139	7.52306360016	7.82949632483	7.65481168324	7.26196422438	7.77921854698	7.36083254174	7.40527240485	7.64099742165	7.65289486947	7.66754143406	7.55321704388	7.17988275419	7.57003815932	7.217191511	7.34336884472	7.51775970934	7.81224558815	7.80470887034	7.59622453244	7.77519181879	6.99878096653	7.84116999203	7.84491204721	7.45549608735	7.28669306658	7.9634776433	7.13426052555	7.48279295161	7.36634066232	7.60433145962	7.39085149196	7.68885879539	7.51788088741	7.39770820753	7.43981890093	7.73196045512	7.06123197796	7.96525755571	7.40085583694	7.62033931348	7.54531719682	8.24749719046	7.00181639838	7.95275434741	7.93965405629	7.31182063384	7.96094442044	7.68229857999	7.68015938579
g140	7.51466106036	7.50229948409	6.83434807901	7.71445116855	8.02736372837	8.02924090132	7.56999319583	7.55711913835	7.68165947571	7.9075304688	7.04707724124	7.65978387746	7.77279424055	7.6021026979	7.5312479583	7.79577834572	7.29204457675	7.58556595568	7.38532934098	6.70950771082	7.5693393906	7.78931034529	7.79906973122	7.41221271006	8.01538030116	7.58581291405	7.11689193746	8.05946888403	7.66137619256	7.61827319344	7.58801524935	7.18488125689	7.417872022	7.47446035229	7.7115670516	7.71799248156	7.50314281062	7.61001323168	7.6742011206	7.85201015077	7.60563544807	7.27159412892	7.10256439409	7.56853113754	7.88651194876	7.68147130245	7.73872181355	8.09877431619	7.44601864509
g141	8.18066749732	7.53024287711	8.08840069899	8.2528365635	8.32840154793	7.70341271747	8.37026284604	8.35951210197	7.07062249219	7.62053997805	7.89601517743	8.37847327386	8.04185854211	7.9940667455	8.30318239412	8.16995847351	8.1843808689	7.75870564696	8.30206861383	8.59094660671	7.7301589258	7.46972167399	8.55141072905	8.35061403888	8.48019960999	8.14317779763	7.63342172829	8.02831248809	8.18111053076	8.07543316772	7.77123790655	8.27325597496	7.99910485191	7.88969420304	8.36648833437	7.93462743985	7.70793170117	8.47402229102	8.25738813422	8.28154803175	7.74513193065	7.76337039215	7.4052042845	7.8412793082	8.06763642784	8.04177043641	8.06745687886	8.06929893717	8.44694025554
g142	8.11475137594	7.73313850736	8.70879803187	7.67983219694	8.57931785325	8.53475030312	8.05701798699	8.74599654465	8.66381733323	8.51874955048	8.57063112952	8.39100345062	8.36591961298	8.53942633979	8.37030622003	8.21982296231	8.19774856859	8.52972622185	8.64108955009	8.19151060352	8.58906909286	8.62067856538	8.06467307472	8.25123365724	8.30833890468	8.87863144725	8.23969567245	7.7770100413	8.33162356729	8.85160424821	8.91614574319	8.59255146966	8.50324099505	7.94718739411	8.71690833541	8.55298089362	8.17344698872	8.64859507779	8.54975662137	8.41346700503	7.93778908757	8.5469961396	8.74994537196	8.28749075339	7.87996858293	8.03816636353	8.26508707354	8.86058453847	8.23738280129
g143	7.57821108782	7.5171208576	7.85368144786	7.93303581321	7.5098823274	7.81502238903	8.14229908239	7.86639357681	7.69989575223	7.52324051896	7.88126099275	7.43521273633	7.51456268603	8.11225062303	8.08186163421	7.02312464666	8.15394952115	7.85584550007	7.61558912796	8.19543093775	7.98008075842	7.77119471015	7.86610674724	7.06328579377	7.38776182654	7.9298788653	8.10301072595	7.35669611978	7.72042984773	7.77754029292	7.40466667984	7.67268960759	7.50488298221	7.81897106981	7.39689278649	7.82773549855	7.63185451662	7.94317717566	7.74836831891	7.79446698212	7.67865999466	7.72934152053	7.49815964802	8.21164730109	8.05326193293	7.96793080888	7.69923969191	7.56887869119	7.87469915771
g144	5.44165830575	6.42918964612	6.52747498914	6.63986732625	6.42370465308	5.81611108232	6.25668868166	7.0645420901	6.7548605709	6.33641868402	6.60067528314	6.32744090831	6.65977392556	6.70689609881	6.18152577535	6.72785062554	5.63820667245	6.72502289382	6.44343252271	6.72296456949	6.76361307302	6.87123931219	6.48092704823	6.42322121251	6.56425818795	6.23130929761	6.58988286134	6.32668420346	6.51666284095	6.73448516657	6.98517824572	6.23047416913	6.46585615322	6.69568695722	6.73786654816	6.19796908712	6.74653713145	6.27684218733	6.19264770427	6.62515922115	6.66509217227	6.75757924233	7.00734801007	6.61096729961	6.53506062947	6.49969560138	6.54798791689	6.60303998478	6.75156887378
g145	7.23349851517	7.2773621092	7.16033336986	7.18201741423	7.41650973472	7.56005170175	7.68944906203	7.74255866066	7.58081117901	7.17883613652	8.04911965735	7.53483853671	7.4920526003	7.74414663464	6.93320478462	7.49553965554	7.57343211147	7.39789392919	7.04451092683	7.50354579509	7.80775699978	7.88139573189	7.65490874994	7.46087622849	7.29342666431	7.72708380223	7.44532350037	7.95567198174	7.36137784089	7.62431332117	7.60833615118	7.87168838346	7.83246794499	7.7007689053	7.47818806717	7.50869005166	7.29435722266	7.69323897825	7.44645731769	7.17869227022	7.13484276417	7.56059920386	7.36311914771	7.54444618032	7.63638317543	7.6502598206	7.82699236371	7.61538911065	7.83214713958
g146	7.30990499169	7.9238686816	7.98615215994	7.62125279301	7.60240310567	6.75848748199	7.55373898686	7.31169561532	7.61955733951	7.29546686477	7.3471137498	7.64100527894	7.42985065766	7.62949267564	7.86695736779	7.75739373595	7.90071134224	7.98526606582	7.5014845435	7.79406357163	7.67005639902	7.92788730669	7.47690827064	7.62196029412	7.56873413301	7.71532440032	8.02151596726	7.37619182562	8.21574348476	7.70496363756	6.95927520599	6.99561794357	7.79166087484	7.53405379783	7.4831028665	7.6556718775	7.39986775674	6.8676123666	7.87370398037	8.0624807201	7.2817091471	7.71598299366	7.43816499687	7.7083700401	7.93787542793	7.49783190286	8.14634849367	7.41496724764	7.62032520426
g147	8.07954334514	7.73960686013	8.12367399639	7.42895435214	7.60609898588	8.1001819615	7.66828044599	7.83785254166	7.88150552824	7.30360560804	7.34878494204	6.50784481608	7.73946205843	7.43102068153	7.44260341279	7.48059152558	7.99375531091	6.26526515475	7.40309476232	7.55436725626	7.88385326434	7.65293265512	7.91529652372	7.61275196332	7.71220274956	7.75364835646	7.35479028535	7.63653959032	7.80542791852	7.67345617304	8.12312585522	7.29503382349	7.71747527656	7.59343815042	7.96524051665	8.07573212071	8.15645716542	8.03231431681	7.57625216139	8.1119026268	7.10973347198	7.83840125714	7.33999618191	7.87442887771	7.85000386897	7.85439047986	7.65532540692	7.86264838981	7.4557316535
g148	7.49782200968	7.28983330034	6.62378655715	7.03637801249	7.28661223786	7.27829265313	7.38309109684	7.36183645941	6.61902266775	7.63774419667	7.33630726731	7.21206859969	6.94840568922	7.25429767266	6.75318278467	7.11445273542	7.1368335058	7.50480070932	7.11806952183	7.16022509256	7.60580167914	7.45865900251	7.32283063994	7.40074191985	7.19723671357	6.91232694659	7.39758861184	7.70792199789	7.472196608	7.63388580201	7.78939202105	7.62636653979	7.46686004521	7.56918206916	7.38643019619	7.70694874562	7.60962629761	6.94618793819	7.20672227322	7.5650408511	7.25865142369	7.55638976684	7.17583191619	7.7117403983	6.32873789538	7.44523498559	7.62241572159	7.43847683887	7.34341462255
g149	7.32718593848	6.86444513179	7.3559344704	7.71946967501	8.18404429562	7.61800376936	7.80197405235	7.5547483368	7.2860429103	8.05180188224	7.0290917049	7.07909667466	7.32367464435	7.52260618058	7.44137772994	7.95353749733	7.96170720869	7.28087191436	7.47199571869	7.75594878262	7.85593801548	7.8343712763	7.59370337526	7.33966800685	7.21799081127	7.46221114786	7.76565134253	7.69593394103	7.83940320941	8.16766553877	7.86967161133	7.55212376342	6.86859987001	6.85470970702	7.41715685068	7.96240405133	7.55301066648	7.51793994004	7.53122474024	7.27545693543	7.4887570836	7.26017548871	7.69115289742	6.88367637465	7.07414080722	7.59274405605	6.89820780087	7.80487730455	7.90339753917
g150	7.03669822747	7.80517910023	7.82482029386	8.12620227525	8.35533739422	8.21480509404	8.06546034847	8.48379227318	7.83239176725	8.04898378197	8.11022074531	7.81478144036	7.5992294328	8.31971590408	7.69294249666	7.47619620066	8.58737937179	8.21926153612	7.76065424547	7.4108225844	8.25974802663	8.52789187758	8.31683443148	8.64993843168	7.6651397359	7.84391887782	7.42953653439	8.21039111282	8.33806414333	8.10721207772	8.39988706123	7.57489458516	7.69867926225	8.1896489123	8.41470789608	8.18641938654	7.6825507049	8.42660979057	8.12988453349	7.69387313615	7.95180327644	7.89879427028	8.38302779824	8.22571894213	7.9297559722	8.18864495296	8.08303823491	8.33148937064	8.18740117546
g151	7.10709363924	7.97774176742	7.50620228296	7.93444249739	7.95870404262	8.04399604027	8.13681354513	7.22335165266	7.43829086593	7.65998544062	8.1469741364	7.61431800715	7.42637955338	7.65347034865	8.08221157347	7.88382661685	7.78663717213	8.03374151643	7.53735144544	8.05669434087	7.92835745197	7.90468041898	7.82916982945	8.41858853006	8.2994416916	7.94005854655	7.74538697212	8.1123927743	8.04459599923	8.19151659238	8.11338972171	8.10614923566	8.66156158155	7.76014978696	8.17967877252	7.75245415123	7.45404316681	8.11973904842	7.86717043627	8.4483258557	8.10829297725	7.82908389283	8.1832227432	7.65937444686	7.47705903988	7.72816530562	8.16048743289	8.12045069161	7.88887585685
g152	7.43991559098	7.63107236826	8.23451906182	7.31699325494	8.03129053224	7.06653498703	7.45627599073	7.51692298621	7.41573498158	7.78915724548	8.20607603954	6.66482027397	7.53585703566	8.10973684797	8.20990913998	7.87581632528	7.98733530282	7.80903492696	7.7132837422	7.3698867113	7.84038871482	7.2088249863	8.04353279099	7.72417490647	7.81843748679	7.88773759081	7.45225931485	7.96616396589	7.596343549	7.26291891323	8.09010534815	7.86325701256	8.23274276334	7.00862282872	8.00966382496	7.6931328805	7.95096028051	7.87041335396	7.95915432165	7.67266673264	7.68719796679	8.1996555929	7.88913460098	7.65874148487	8.0757002886	8.07287686605	7.79431171156	8.37310575938	8.19963505931
g153	6.62395048008	6.75356547562	6.74870790403	7.1948516691	6.44469514765	6.87371557423	6.61896046596	6.54093806504	7.02338272614	6.50547894677	6.93593829811	6.76208440055	6.4595984915	6.83885335168	6.65923325909	6.5465271142	6.33756367477	6.72001474297	6.55856987004	6.9780212459	7.01672502806	6.67939096018	6.91760352905	6.74306183723	6.02868128207	6.70347881614	6.74411483807	6.73949914861	7.1889771965	6.76665574394	6.97287447045	6.98086562218	6.79928295247	6.3661017487	6.32559116765	7.23507946161	6.61073607211	6.68916916772	6.66988982824	6.97835492424	6.96157109881	6.6861922912	6.79760262072	6.23223997203	6.8918479348	6.67982316846	6.9022782812	6.60841167886	6.64270644159
g154	8.0207639172	8.05609588774	8.14192539874	7.57152701303	7.57952325857	8.10943832865	6.96154162399	8.00018603108	7.96187131227	7.84509091223	7.49485611265	7.72976172262	8.04581289665	8.04589918193	7.93627765627	7.54420281758	7.95084439904	8.18417789249	7.84374230329	8.01062518997	7.26330943483	7.04682833904	7.3599905215	8.02875033215	7.93321028216	7.64972022245	8.13844266046	7.98011540117	8.32077328559	8.15138233642	8.08845783788	7.67916587081	8.16383715801	7.96822717501	7.73706429338	7.95874101256	7.830905129	7.91665504088	7.24551512791	8.09746312218	7.96167210417	7.93065515747	7.71385817175	8.08825570754	8.11732770863	8.04151812877	8.10605908695	7.49635916334	7.59714269402
g155	7.87354372426	8.1495277795	7.85074425201	7.76143288225	7.36565069194	8.07514241409	7.55220272691	8.12837503865	8.16721189364	7.25351724813	7.89564398226	7.66226846158	8.00608434274	7.86026639961	7.7477559404	7.97103120151	7.64922487426	8.10148067341	7.71744463495	7.87723757944	7.35617879567	7.78954350078	8.10037297481	7.30425949867	8.03330913192	6.74661578171	8.38165564469	7.65662387812	7.6224492863	7.90738683566	8.07231103439	8.03752833354	7.85698035992	7.88264330421	7.63697116036	7.76319698592	7.81075444926	8.16669700859	7.30723778813	7.55347177543	8.08827764908	8.03370847173	8.10633011546	8.01838035147	8.02703529129	8.23508631687	7.86030660483	7.4612186785	7.89481518649
g156	7.42699254652	7.09001023766	7.74153311888	7.72104891491	7.43699769663	7.58643629319	7.99233311991	7.20046252543	7.50035728093	7.1182680046	7.75900623795	7.48051976999	7.59805746792	7.69005260421	7.89266471007	7.58060858752	7.46110333552	7.35319981621	7.85446150755	7.03739081402	7.45673909101	7.58442130501	7.22282975827	7.27732390778	7.40124753926	7.44352689837	7.44698831258	7.36427530205	7.36363745099	7.42065399557	7.80254045627	7.06295225704	7.05147639959	7.40801848952	7.32341391746	7.77470949637	7.59908365754	7.93322847299	7.77917863811	7.52362943824	7.92067136694	7.61055431506	7.42422094631	6.67104816865	7.6358679711	7.52855637738	7.10523040656	7.88241480956	6.93618666936
g157	7.74583216425	7.61690769129	7.36216441025	7.47069012548	7.11861252756	6.86726177644	7.41038063749	7.53323856317	6.94499282	8.04912608587	7.49640903965	7.27104930201	7.92662275367	7.29104807483	7.26994912625	8.04375745733	6.83817644205	7.40607796713	7.35497495363	6.51072803771	7.14047082288	7.93027899391	7.25428345794	7.19551555888	7.68730857983	6.61456510893	7.71842536079	7.70748765773	7.66260976959	7.63522852773	6.89530919352	7.40139836859	7.68675245819	7.87811600194	7.60548882615	7.72100002858	7.53271066723	7.39975764845	7.39146953244	7.75399350334	7.27885056359	7.53818718741	7.00114900142	7.50347273287	7.47164359091	7.47562046291	7.36506927186	7.74000847708	7.30518545914
g158	7.66476340018	7.34818679995	7.92965127717	7.71953551034	7.31528094208	7.33330256729	7.92104227093	7.23026978233	7.35623468292	7.6125649886	7.70535786945	6.96264534238	7.73638602452	7.57849840331	7.5282427225	7.52159594658	7.37920872421	7.70897052732	7.07501156419	7.2661685266	7.30223742973	7.32008601628	7.41561973978	6.8551603855	7.14015588384	7.86704540319	7.20340728175	7.31499720043	7.46543005846	7.48207240524	7.38565575489	7.35974255148	7.31808454043	7.20805877357	6.65584717364	7.65526997937	7.73045940358	7.25558163257	7.60684660658	8.12074531497	7.57805206862	7.31407288109	7.10591418136	7.82841628133	7.60898672958	7.67009511438	7.13738731414	7.42840082363	7.33600251688
g159	7.4703620729	7.62543747287	7.79031587867	7.44773599948	7.43289371154	7.85413029173	7.2522743421	7.60796378658	7.1891082665	6.47089975494	7.25657275892	7.77108263085	7.50498679314	7.50250311933	7.19060685717	7.80705033173	7.03372587319	7.74034525733	6.91202198649	7.45862053422	8.16630682747	7.16912319124	7.66529422407	7.14048442344	7.44255440242	7.214111605	7.46283501168	7.81574704504	7.75475960793	7.51895294436	7.92626980352	7.34479414438	7.32360907904	7.93937776047	7.89695992195	7.66569042847	7.4140172592	7.74412946646	7.76356265876	7.72393465955	7.69097235622	7.64465178642	7.56814000929	7.76872256406	7.02629009291	7.38461685985	7.50663818423	7.56887580866	7.78727308079
g160	7.24871612339	7.72475170845	8.18284721195	7.88962136118	7.22784824774	7.84147817708	8.00220283644	7.83952439888	8.03919169813	8.22001496974	7.18296756387	7.28466973663	8.1323804504	8.15414914942	7.96479483952	8.10802585595	7.90613686482	8.2113472229	7.55855110567	7.54132918371	7.21463604349	8.09840729125	7.63324037128	8.04554479613	7.55443889197	7.86662903048	8.43034827584	7.98395094502	7.53717417022	7.51254248583	8.31733914114	7.40052192699	7.89450371741	6.94659800644	7.94143962183	7.49239369551	7.99698546489	7.89675127772	7.95573860969	7.6854210153	8.34414073347	7.66142679272	8.11372179435	7.8602138157	8.26966330159	7.78478462724	7.48467961651	8.4636436626	7.54968475472
g161	6.58525776099	6.88987144771	6.6999303156	6.82578493655	6.87132522307	7.05758220544	7.12083843792	7.07547438289	7.24681540738	6.58234907246	6.91731370585	7.40509692168	7.29436160545	7.04851733427	6.61445980556	6.89240773739	7.13125487292	6.85930254032	7.11021316325	7.20640111656	7.042934265	6.67524377639	7.002582191	6.94784457273	6.89059676411	6.94094059563	6.85505477795	6.45870464266	7.20111479618	7.19092157263	7.27135507075	6.87244251695	6.93491623633	6.88397539648	6.57577812452	7.04645624455	7.07155003765	6.84516698217	6.96456283878	6.91344337357	6.82363173021	7.06049098399	6.90835497747	6.4913430412	6.97277704201	7.25894823324	7.11426073684	7.046113927	6.74622096099
g162	7.07293208105	7.11968669626	7.07122587947	7.1715048595	6.71832545581	6.917955233	7.19336443381	7.00206836028	7.19485569804	7.39825480151	6.65689078911	7.33029749047	6.97224432113	6.84588290525	6.61288708079	6.94629400154	7.05928896936	7.30077988194	7.51077822487	7.22617104228	7.0278446886	6.63276894437	6.77536287421	6.52318837531	7.23816775217	7.0559205545	7.04071792092	6.63040278432	6.86582466983	6.82826296091	6.89900919061	7.15336334924	6.98162901629	6.94805749489	7.2328855707	7.45232398415	7.0786541677	6.92723145693	7.16179819931	7.18509189122	7.07845867325	6.67710411317	7.38284192177	6.24743491084	7.0353548066	7.20813374971	6.11462826862	6.82092957061	6.69256815159
g163	7.53593382637	8.44839119403	8.35449633318	7.52691276774	8.15994174484	8.06367025796	8.24393683474	7.38547362458	8.12589534398	8.27751844516	7.9013188753	7.98231592927	7.48716323153	8.01143934179	7.99664488055	8.2504275924	7.74274643865	7.46377403423	7.56335816678	8.05533165846	7.4581788812	8.20856247083	7.70088543383	7.77625171669	8.19687366338	8.48862151611	8.24725587676	8.23236024728	7.68558532168	8.01599184862	8.17971975067	8.41348840945	8.38985030445	8.02018081476	7.43964467594	8.02246202302	8.13970548096	7.97146934398	7.9682554024	7.78411861875	8.06399583608	8.2589947541	8.15210922047	7.6283326006	7.65332113694	8.15332582289	8.19412304034	8.15569937578	8.33618458692
g164	7.28698237571	7.35050544729	7.64440487805	7.42561791009	6.93659541071	7.39372939941	7.4837981627	7.35176511932	7.48231638079	6.51125849576	7.22301799913	7.57458781491	7.70528176685	7.29587830636	7.17887288229	6.86257386098	7.17790890962	7.43524997805	7.38258355902	6.9741878321	7.33606771662	7.2159581637	7.43360193871	6.94716788337	7.14363505446	7.40396849396	7.7678801864	6.50605567003	7.45386803228	7.21531403475	7.36764432509	7.20106671897	6.86092241931	7.83162765747	7.30030428615	7.29670063566	7.29670370157	7.60171197062	7.09009737003	7.71154310134	7.43101321576	7.30653510709	7.03311340371	7.60546465168	7.08069353173	7.65671597927	7.38405004099	7.79159766831	7.40354166974
g165	7.56677270116	7.70057751082	7.76127597133	7.38524910999	7.37894827544	7.67190345479	7.05313590221	7.1953529832	7.23565783858	7.47515243891	7.9530146943	7.36849761635	6.9781154889	7.59010559903	7.40822497994	7.12523741062	7.12560491252	7.08914720442	7.33301625656	7.28724577172	7.31586896853	7.22666773207	7.50171896385	7.63103003768	7.46442571569	7.18256397221	7.59476212991	6.96278366865	7.5688363178	7.25779764512	6.96177262793	6.64348892655	7.85838392472	7.39273109192	6.60515481117	7.13646735082	7.21579170635	7.0406099293	7.33707963871	6.9941698984	7.35645451484	7.32569061223	6.62639785613	7.76067333168	7.45824747564	6.75629253321	7.69852088777	7.05481598446	7.0538863067
g166	7.177650765	7.67902553061	7.85547515129	7.56662274222	8.47883608734	7.30819536107	7.81216317425	7.7477136947	7.76159785603	8.1962597998	7.92493254288	7.93963073243	7.80431664063	7.61354460094	7.96899966432	7.65496605095	7.83881344912	7.82078388179	7.94439534515	7.98442569798	7.56844874224	7.6312538392	7.86108383367	7.75044737949	7.58450183515	7.91309221626	7.42584425736	8.00563377221	7.76319096241	7.77163928602	7.78614565085	8.07912689611	7.95643577705	7.57197750838	8.0472164004	7.59281201159	8.07142897217	7.56243260839	7.23975295415	8.26920698896	7.99923261885	7.30108138823	7.85645214926	8.19236924695	7.49994627506	7.58766763247	7.93795585875	7.7260286249	7.9475518813
g167	7.8540629231	7.27681947259	7.5946404304	7.51531889052	7.61628316653	7.6632684866	7.32004325701	7.10213129086	7.39684537108	7.45554793954	7.45252113965	7.1895038824	7.08745334674	7.55218802395	7.51362788638	7.36430911268	6.94210277759	7.65095362377	7.35463082993	7.34779660662	7.2785512521	7.42574200952	6.90654529684	7.48213652251	7.61863399506	7.3438431835	7.0909708809	7.79857482817	7.77118611512	7.37996702696	7.81158667726	7.29105894985	7.44969160304	7.31452548304	7.9889544806	7.56537159454	7.54697729611	7.07471960199	7.47580487279	6.61302766724	7.28416166828	7.67967327131	7.46596055269	7.6258886947	7.74313461593	7.71412726525	7.33476445349	7.46007904337	7.51044782651
g168	7.29825764899	6.86100289428	7.44034816665	7.33616839481	7.41387012906	7.43477360944	7.58725395024	7.55559025986	7.17281070121	7.17324523498	6.4902530278	7.60794561456	6.87741127948	7.37088382257	6.87777822802	7.14797600103	7.65665972686	7.32892108232	7.52341146271	7.19502632671	7.57216248909	7.31351050542	7.12480179836	6.58525348532	7.19846092575	7.32848436197	6.97113654027	7.19371536479	6.61468038168	7.54110401849	7.04086003601	7.11381091561	7.60467213967	7.48229847074	7.52937841026	7.44991541384	7.02099139344	7.41013898864	7.12632949054	7.09190846056	7.02373369125	6.98960046216	7.15136268703	7.28564180143	7.21510482096	7.5500966726	6.81448361259	7.03088980296	7.13562348245
g169	7.68733342028	7.79310182117	7.96574428211	7.48433579861	8.13030384818	7.71712931516	8.20458606454	8.00678190652	7.27462286078	7.96082642358	8.16094016976	8.05284749803	8.00143221034	8.05974228846	8.06692740528	7.80090222326	7.8902489124	7.9669260899	7.62594784726	7.7431877681	7.79663777001	7.34670009085	8.11284020427	7.35979848102	7.9469002894	7.74074882203	7.9763447298	8.23271961569	8.01673694647	7.93786118904	7.70675038116	7.77440295298	8.08978522892	7.71781393374	7.35040189988	7.63043865314	8.01426413896	7.98995301388	7.96137942102	8.1404695483	7.68087280235	7.79401225062	7.83309425984	7.861841591	7.67944663367	7.48202626428	7.67752697689	7.29016559826	8.11798484947
g170	7.75330973702	7.64294565908	7.42878726584	7.94746597673	8.05762282521	7.80527390988	8.02139985526	7.53565311637	7.69749405479	7.67128584054	7.68715549059	7.96880167009	7.08462225243	7.251727686	7.40010203461	8.02172111918	7.56896025124	7.81693513478	7.64596012208	8.22272342816	8.37350594895	7.89671284364	8.19536795872	7.56311558982	7.89426573072	7.06606346826	7.90373197921	7.710587732	7.66631515259	7.24176489287	7.70595285568	7.76131325465	7.47735282088	7.84598429383	7.68719369008	7.61337886946	7.72336173933	7.1094616595	7.71270767095	8.14899529634	7.80462217111	8.22916361511	7.25872073576	7.82123324512	7.79751023021	8.17270320964	6.52929750857	7.78107378882	7.52902979507
g171	8.13581721984	8.60562253587	8.54957649104	7.81704146531	8.46975958944	8.28795215996	8.59709919607	8.3459435974	8.6209193898	7.49036034823	8.14812567328	8.29677806278	8.01409519491	8.13676676477	8.28763519838	8.61929353244	8.29403422309	8.3366143906	7.76795254769	8.74063500956	8.58947186886	8.52208753036	8.59452144869	7.91676643753	7.95317480931	7.9528430471	7.61926785969	8.49371169515	8.17805719184	8.05383785745	8.60043131027	8.37334543488	8.41656942964	8.4614836576	8.37914268217	8.6584155002	8.37655291904	7.53564546108	7.89856096375	7.66792814672	8.43712175137	8.68682198083	8.16902252885	8.10523068476	8.50985553222	7.98040645815	8.34883876383	8.67432259392	7.93238303849
g172	7.32431752515	7.80502024288	7.41759969802	8.17233545972	7.9060108611	7.92070166338	7.96201573368	8.23413922436	7.92293915838	7.80722706196	7.67849038388	8.23713518318	8.17264582514	7.77102329997	8.14202943628	7.54881376234	8.3584394627	7.86142612024	7.47638108546	7.99609534244	8.00602333247	7.7897307356	7.99710262756	7.96030072013	8.16364943744	7.78570086731	7.05163891474	7.74955648231	7.82383666373	7.47619884906	8.14285537104	8.13759293101	7.29478227754	7.72315674001	8.12147398498	8.20366728505	7.50980036761	7.71288624331	7.21373223055	7.55251080494	7.77819562951	8.08534817545	7.65769017761	7.87007585033	8.06169558362	8.2943020082	7.63189419563	7.75621387432	8.01120834333
g173	8.42729912071	8.19867174357	7.70129230207	7.82057251284	7.85464201144	8.2371187313	7.8038272183	8.15569307337	7.97694061321	7.55862496013	7.92186998123	7.94783382569	8.03728079485	8.15830987152	8.01181130595	7.76193383502	7.53076897296	7.61609550629	8.19884405251	7.32791437294	8.30595058829	8.14166086883	8.18074962643	8.21713000561	7.72845335736	7.6759632446	7.66213585038	8.10427979397	8.12732944615	8.3691281775	8.05710686394	8.33688364422	7.93973452108	8.16069338782	8.1229850079	7.66983901651	7.8243134173	8.16202214004	7.92183854107	8.36201577077	8.43574212237	7.63889765312	7.69053591271	8.17912850477	8.01048906347	7.69884377127	8.12191164046	7.47770991592	7.77449239294
g174	5.91466034748	5.77816075631	5.49426722811	5.85038762464	5.74371295833	5.61027109795	5.5645277769	5.68654462952	5.79147613552	5.68288028689	5.75809985399	5.41391667863	6.09019759339	5.34023044467	5.52821267793	5.6228729377	5.65283354546	5.86787549009	5.73046559264	5.88919081332	5.62196148891	5.36918839213	5.06120353241	5.91512471913	5.54297982348	5.68561501536	5.67846274729	5.82089530759	5.87468089567	5.46554740844	6.45550703794	5.31399677461	5.86919680277	5.31409607925	5.52308858224	5.54321933335	5.18285921247	5.7349444676	5.89437425319	6.15654369629	5.48668051082	5.57335085237	5.57758182664	5.38601229917	5.60161241982	5.9288940503	5.80490455598	6.06465355807	5.77474549121
g175	7.88848921284	7.92225063914	8.07155735021	7.60616260729	7.97282467729	7.53404099349	8.06261199473	7.89598839247	6.88317262963	8.33319687876	7.4178293196	7.77915626086	7.77657681737	7.66535918863	7.99486614545	7.8385111659	7.17033823988	7.31501418116	7.13433685208	7.59981802489	7.89934595089	7.78857894349	7.25886020828	7.55001830294	6.72004585098	7.38606832659	7.83806218028	7.79457529199	7.64011380606	7.31259850366	7.26270816326	7.84617364922	8.15917884809	7.50915284264	7.73371823384	7.76230531956	7.61325357954	7.23636174092	8.18673347823	7.63065205856	7.16972446386	7.73976460298	7.47659605264	7.94674791215	7.99981337172	6.79485068542	6.20402768311	7.72219456852	7.58601778796
g176	7.746778915	7.368691453	7.54159189572	7.93887267662	7.62953888876	7.39083564897	7.38156423891	7.61656093296	7.63824507164	7.65609200402	7.79536633455	7.03376485921	7.56886247074	7.46344965053	7.44465367637	6.97342543186	7.57947142111	7.92068230798	7.50504186634	7.20664313987	7.68706528128	7.56841955053	7.60386012204	7.60357619477	7.60608326092	7.70689687386	7.49609768596	7.6960256313	7.39720491432	7.5602970822	7.65115468658	7.63291306889	7.49130492159	7.59572092595	7.2062559287	7.35079637703	7.58093978762	7.78068052676	7.60992134712	7.80291872395	7.69761596854	7.78726582804	7.976491063	7.75385761952	7.58158576632	7.86218102557	7.83456272517	7.40711080949	7.19121843701
g177	8.54064025267	8.0140438874	8.47735891677	8.05469486626	8.82266021677	8.14595497293	8.25970454397	8.09565306737	8.33434689207	7.44493928653	7.8127758776	8.20523857201	8.02972650261	8.08229339811	7.99321192916	8.28891230386	8.54217123429	7.32012729871	8.38835454604	8.00042181853	8.42323658265	6.87079533269	7.95899964233	8.43842466041	8.33801760146	8.46823346688	8.1050973378	8.294157564	8.1290608643	8.59676695713	8.41781847578	7.90334869737	8.47271738522	8.15052423263	7.84707251392	8.34619198077	7.37867263261	8.27254048569	8.21061504381	8.63021737121	8.7530437601	7.77138220407	8.23369384898	8.31053065614	8.1474512877	8.36896279095	8.26260390241	8.10749834081	8.41765922551
g178	7.67166246219	7.06454318579	6.76940834475	7.40692417037	7.4077827624	7.15223762321	6.87839106604	7.33664767256	7.65509417608	7.41958429433	7.26503111935	7.40471419704	7.12503868948	6.7825141319	7.8284909465	7.14489875529	7.76671684306	7.42329002329	7.03159063795	7.40986248488	7.57983644879	7.10767802362	7.45272472208	7.14262554486	7.15490428268	7.59924421957	7.39033968273	7.38330287515	6.87196197104	7.01892427759	7.23121832977	7.55753821634	6.58493215624	7.52509436154	7.19735299542	7.39520298788	7.50754120621	7.7987617047	7.54220782176	7.59232112842	7.81209956941	7.00735043249	7.14579677742	7.32159747992	7.59720178103	7.82342037246	7.20126280865	7.22237908219	7.46021727495
g179	7.95419453738	7.91949955384	7.87827713097	7.89726313547	7.84645919297	8.15447310703	7.46942740667	7.86587353869	7.6153130453	7.50607722872	7.21816340514	7.80655159011	7.78714725779	8.12550919234	7.69042509713	7.53692150017	7.55463507379	7.04184873675	7.62726879357	7.52837191919	7.90262464933	7.84355348568	7.59116764944	7.62827914386	7.66162303165	7.33843331453	7.89873457748	7.35927105358	7.7619294842	8.0168659677	7.40863279152	7.45388905483	7.83871437996	8.08102251097	8.16266751833	7.27513799812	7.52953157086	7.89366438361	7.90514554985	7.53374903476	7.5475766069	7.3625271392	7.64856646276	7.71551209505	8.14960386395	8.03636235803	7.54159024679	7.29236003942	7.92846376735
g180	7.65281571296	7.47337855819	7.48842749236	7.85424443079	8.10420154876	7.6047599392	7.90453604213	7.7426080488	7.49511907974	8.02964024308	7.46475783859	8.18428377153	7.43550256146	7.49260843767	8.12394539114	7.66291413796	7.90703724737	8.25175632935	7.69674096691	7.44137918565	7.7876818195	7.9094093262	7.13416704802	8.14882702923	7.8540726749	7.85362588115	7.90324161657	7.3404948137	7.90230440241	7.84585009805	7.788031158	8.08577351487	7.7194880096	7.81074731707	7.29863839182	7.46908812938	7.98043553749	7.94048140462	7.61575125462	7.65630867763	7.37081116655	7.47503032855	7.46715387475	7.89228139189	7.86572483715	8.0735216212	7.58031496608	7.74494729299	7.53560832837
g181	7.90637171645	7.80467900579	6.98420284936	7.36897281454	8.01552440561	7.6424490286	7.6426276335	7.94195408741	7.57736087976	7.83596670959	7.90084141932	8.09349038799	7.41732493077	7.97025134259	7.73798097631	7.70133173226	8.09343436954	8.10758965475	7.91549096435	7.77612830151	7.40844482153	8.20056301376	7.70772831085	6.9290296132	7.531237102	7.93114607037	8.27952678294	7.75171135273	8.05139925991	7.80709995869	7.81967460329	7.88251996399	8.2553870085	7.48321680315	7.67940988587	7.78844853755	7.98829342411	7.92525457991	8.18172519247	7.80051325246	8.0877664346	8.00649972754	7.52743022262	7.60360884293	7.63303779423	7.90952626069	8.23343920137	7.53860805087	7.50171177552
g182	7.16185355442	7.20470082497	6.80886127123	7.08452489579	6.81469404092	7.20763898938	7.33623767392	6.47307391439	7.21475477198	7.17671195917	7.40766166036	7.18188432372	7.06457143329	7.64700215648	7.34245477986	7.56160590323	6.85177495653	7.4834446475	7.58998048386	7.22201041465	7.21598150344	7.3279932378	6.88593938245	7.13196469721	7.45735232143	6.97137453569	7.27903310047	6.88075662543	6.86996343748	7.19853068059	6.74719793877	7.7825484834	7.23172050307	7.01437043087	6.43577032901	7.17744349881	6.65684889879	7.6621093452	6.84839834142	7.10628688845	7.18681094799	7.08222190557	6.95053939967	6.97947409136	7.08048552497	7.15663745022	7.39269268688	7.51071369438	7.27169148048
g183	7.39823128564	7.39426223556	7.20170236519	7.04200191155	6.92641542481	7.23888581808	7.25210844599	7.11246742107	6.80666053566	7.13840254016	7.23568934869	6.91041751404	7.46451440031	7.31529443372	7.57399785671	6.91521793144	7.84887619774	7.31456368921	6.62062805358	7.19855073423	7.44750050409	7.08080011467	7.29433337911	7.53532360352	7.3566635913	7.5911390992	6.82835510024	7.08876895251	7.19506198579	7.11714976924	7.02867845074	6.89390610246	7.18651336566	7.39781181461	7.66134417793	7.14283736059	7.04494167428	7.45745186222	7.52115022879	7.14868509113	7.47312301556	7.36358318241	7.60842302374	6.82379573832	7.36242173394	6.83534567038	7.53192573761	7.7726916949	7.16909865318
g184	8.32624294378	8.60376824088	8.30694425738	8.40386461991	8.4068281532	8.52787613637	8.66185018522	8.26108371055	8.02631850809	8.06502524803	8.56442467692	8.15309235564	7.79019588492	8.25513467691	8.32853870238	7.99328701465	8.41837535191	7.622540266	8.64067217197	8.58947692071	8.50305759465	8.34490953728	7.89003065167	8.00890510525	8.64368315824	8.29150905061	8.12897104702	8.24458153575	7.55822084902	8.0253553065	8.03336212461	8.50165195561	7.49570789227	7.80741063692	8.03721089469	8.43114440695	8.27372952867	7.66980719726	8.23920463268	8.98771135944	7.91775954175	8.5967139573	8.75061601297	8.45370341887	8.61062722466	7.87379376257	8.67221960582	8.3916641553	7.90267316347
g185	7.45964471845	7.98604475147	7.98933742212	7.52586632183	8.34936878319	7.679650573	8.38206167677	7.69022133406	8.04795531426	7.37379851753	7.89205666858	7.59180713783	7.98818939078	7.8846909747	7.77309073324	8.13718252488	8.35197957458	8.06353593126	7.451220158	8.36849510676	7.77386433211	8.17014390018	8.27702309652	8.24854819007	7.9534738912	8.10874219913	8.11060996245	7.59489865753	8.20261132371	7.7432250611	8.27391755904	7.04924668965	8.06468261402	8.11293502881	8.13043377542	7.35846746349	7.71709886418	8.19707804575	7.67974070037	7.96825583707	7.71605178926	8.0739954701	7.60146914568	7.68629440552	8.09043731773	7.26845916266	8.21377011184	8.19379712576	8.22679459776
g186	8.0237782033	7.47038168871	7.85950279457	8.19769620755	8.00005093386	8.3235721727	8.05961010191	7.98933927152	7.34598256082	7.75554484345	8.22398793299	7.94928273455	8.28210306826	8.3338942954	7.49879106064	7.44593042484	8.05447229491	7.76576618002	8.34751420284	7.99853889144	7.71887958815	8.14690702178	7.72293987332	7.83646954638	7.96826247774	8.05707524003	8.12379932803	7.97893038478	7.94253888029	8.30865527451	8.17726998373	8.09408480882	7.12822135555	7.96138951659	7.99410562557	7.69931468372	7.99885798281	7.8800380469	7.35940477406	8.31311369916	8.04476073104	7.70174483976	8.19723740147	7.96351228493	8.25161507821	8.22490558394	7.98964852088	8.23447931868	7.12967784695
g187	8.06506923049	7.22173713316	7.61067362871	8.02734233489	7.45338498426	8.00345318872	7.76011206529	7.93904342493	8.08339668112	8.41174271961	7.7117386611	8.48865436284	8.01149038786	8.15704290157	7.71330859641	7.92063675166	8.07402441552	7.84268423797	8.02467884506	7.45454199947	8.01991511227	7.75158111502	8.25152462556	7.47842482286	8.04377951376	8.01699967672	8.2072933041	7.69194027695	8.14773477755	7.73101024499	7.8840007812	8.00357018143	8.34414832226	8.10030070203	8.30568494391	7.2648217923	7.66911739227	7.54853201844	8.07988009361	8.2592440403	8.26055437828	6.53020246309	7.78918158146	7.20582413114	7.430993221	8.38997244523	7.89293593966	7.94046973795	8.12567873654
g188	7.10394817311	6.6537283163	6.42229348307	6.83805682721	7.04051610563	6.76426797947	6.57351822322	6.28306155481	6.15407871854	6.06430457422	6.99449577526	6.7356097728	6.52172676982	7.14098339977	7.15595455221	6.905856668	6.97752729474	6.76349678774	6.58804474719	6.55210901984	6.88297822454	6.58103637857	6.85014061494	7.09924050535	6.75970401008	6.13365761802	6.93033271928	7.02551732422	7.16065571454	5.91865803294	7.04597203252	6.59643077831	6.51980925436	6.4604147981	6.56761606672	6.9114621516	7.01679168109	6.81904769432	6.42815882992	7.15628634809	6.49737557803	6.82786566402	5.92650060841	6.20622574654	6.0658185972	6.67545962007	6.54251282968	7.11567653625	6.64701932828
g189	7.83018232457	7.65964913217	7.84119619415	7.39574148473	7.93501085837	7.85006301433	7.70766464904	7.38068066705	7.93481429094	7.57853924826	7.40535632958	7.69739572956	7.99906279949	7.58505933343	7.33283790818	7.5593997819	7.10554235064	7.6458960183	7.90848657431	7.58748428538	7.39500015569	7.76756373247	6.9449112122	7.80986660757	7.26822689872	6.95660806268	7.46993208626	7.22540685708	7.17158263316	7.14996773622	7.03883193302	7.60945622364	7.58998478061	7.24993513432	7.92949646174	7.49825542384	7.42135085497	6.90914500637	7.76038023003	7.49486694636	7.18180410389	7.63370292311	7.99809519826	7.19176206644	7.86396349428	7.64957510116	7.26173742045	8.11064265781	7.61278485519
g190	7.29891812869	7.40581635023	7.87589917519	7.84030263919	7.50738246531	7.50475789797	7.59045527443	6.64134479971	7.69980429362	7.56441016617	7.76624551641	7.63855826506	7.72794743807	7.69657299549	7.79896663053	7.72949349044	7.2677290277	6.81900096346	7.50732359047	7.10417005775	7.37965916946	7.98771700634	7.25009920488	7.5416107337	7.40764597247	7.06009027566	7.3365844011	7.36114757543	7.61993950557	7.25207518424	7.39262183031	7.49120930542	7.35111997932	7.47703236121	7.56693967845	7.43905206016	7.31099407866	6.9658197738	7.77179165709	8.04734562811	7.77666283273	7.64653853843	7.85505400882	7.15768252901	7.52427744034	7.40624648354	7.72773303036	7.45256616192	7.80399661627
g191	8.25194947932	7.31748960569	7.37417167235	8.55750004479	7.8240996594	8.04522890735	8.21900436469	7.84870664305	8.09784302584	7.97899400455	8.21746018853	7.69104849051	8.4235409582	7.70474075875	7.84484930666	8.47645476843	7.84925278584	8.43424479405	7.67659332427	8.05241935035	8.2064385694	7.48893224048	7.89445821157	7.56669174237	8.32090939431	8.20735638692	8.42082354148	8.14802966808	8.11557763859	7.30186816871	8.04711181436	8.23159243891	7.89645191667	7.78087633036	8.32576860113	8.38184566406	7.70439132709	7.60965760613	8.10154159333	7.90747733225	7.93643893268	8.38073809294	8.15068885356	7.62349928344	8.16447338031	8.15773922471	7.7233496918	7.62211633592	8.28735239635
g192	8.25817773168	8.11242027995	7.59960447603	6.96523872694	7.80544209297	7.84099605021	7.76633587659	8.07819594497	7.46013113132	8.38332061813	8.20618768929	8.05444344408	8.15549707036	8.33554015778	7.9327456072	7.63958612027	7.73529197248	7.87849042547	8.01191537968	7.80893901932	8.00920068932	7.4910386166	7.61044426627	7.97370258535	8.11166019127	8.28723021404	8.23008500574	8.23180778042	7.99673917046	7.45430638764	8.1332904315	7.86338900157	8.23018030389	8.30804514865	7.99288052075	7.68147411251	7.80783272003	7.71836601738	8.17336696251	7.9334750767	8.09699115397	8.474721011	8.01485878958	8.03021547966	7.87429044405	7.98017601688	7.869368223	7.90189422942	7.1618711086
g193	7.32868395785	6.93085450829	6.82079641454	7.48820099804	7.21217484458	7.40652189453	7.03607253128	7.40698182089	7.2219429701	7.54054864368	7.46708940678	7.48431398316	7.04379661535	7.10919345348	7.33154440215	7.93965268251	6.94068230553	7.77554445331	7.42512018866	7.25113561752	7.23467173899	7.25568706743	7.07152979867	7.48348041864	7.2775101562	6.74824326192	7.22657712304	7.48315961325	6.83676043894	7.16184062837	7.26577537559	6.78532947662	6.9360628111	7.08850235755	7.69435847855	7.15517929424	7.08018655215	7.63068483306	6.93310912536	7.0855883387	7.50028023998	7.12680442059	7.28177216127	7.48338284398	7.55398518648	7.70214838623	7.60059651832	7.4754480977	7.20494719121
g194	6.14138521316	6.50734708704	6.77674960582	6.69197981251	7.21460270392	7.20231901062	6.60155846039	6.62847687696	6.2848432552	6.94690487044	7.27647941992	7.45071745223	6.70494815901	7.35351435713	6.66831503495	6.22792339137	7.06877653551	5.62666482399	6.99354339735	6.46891015171	6.8900845248	7.03333453377	6.64031481209	7.33296262094	6.79360110799	6.99331541705	6.94045143693	7.27486225126	7.16773376242	7.58095783822	7.11821923209	7.36647322926	7.42974152577	7.00102235375	6.68189334206	7.42956905161	6.69166032645	6.4423693184	7.0106286607	6.69715912301	7.03836534344	7.01413569729	7.18110160817	7.07761304912	6.58335076045	6.64494752179	7.23461428831	6.42263259938	7.02577681633
g195	8.08361444821	8.26982619698	7.99046411662	7.63774568927	7.27708198717	7.35769757334	8.08858605162	8.4953851328	8.09960398955	8.01877193322	8.19913115665	7.82118713358	8.35661153177	7.18488993328	8.36198030394	8.56473472448	8.11084331306	8.15528218794	7.80538966302	8.33689298414	8.15035620421	7.93610220099	7.71660805684	7.92636582418	8.01436210437	8.28384554669	7.81054453586	8.0731553944	8.51781229651	8.40905295063	8.16348870237	8.07698439444	7.83396339474	7.43864813585	8.3901667562	7.84109251788	7.65776299309	8.09484180505	8.22267761106	8.13673905638	7.9354599817	8.35479535858	7.91733199908	7.94605594786	7.19964820287	8.08036259717	7.9929503375	8.17698665107	7.67201459663
g196	7.49938096184	6.8104702164	7.18400333358	7.15243456057	7.09243343979	7.03627647453	7.53087373485	7.48763447863	7.22914799213	7.6096539764	7.21071856139	6.98732960191	7.54349131221	7.17417048347	6.80868415028	7.39895364048	7.62061045958	7.57412953765	7.29036130706	6.84660416334	7.13649808324	6.68013765752	7.25735479624	7.22794796569	7.04349657874	7.81516346548	7.20119849896	7.22944355556	6.94829011697	7.1852675681	7.56646945075	7.24108640669	7.22228322972	7.48541020489	6.68823792283	6.1385197716	6.75399578286	7.11473361548	7.53408123295	7.55919568342	7.76176057511	7.3073665665	7.50034938732	7.09806589695	7.32001264897	7.74241875893	7.14537301166	7.39346856048	7.27402412324
g197	7.5328679998	7.62255178201	7.37801099993	7.79473672661	7.73347430253	7.81041546181	7.52125698297	7.50009313979	7.24426419404	7.38417703734	7.0241883459	7.80999021525	7.76050289433	7.62091666453	7.30569559527	7.47425641628	7.9069955482	7.99897945029	7.83833122987	7.62757830261	7.34259081376	7.61587589315	6.83919902447	7.50496957374	6.64961090336	7.61042012661	7.71320992072	7.4417693697	6.98015748995	7.50133866442	7.89954647131	7.84501659089	7.70778876345	7.59435471801	7.68204838594	7.08854067562	7.65110397161	7.59303813594	7.74004141771	7.84216293943	7.81819741223	7.24729244291	7.24692189596	7.35564210962	7.73024296078	7.62021501183	7.04058186811	7.40455053949	7.75287419634
g198	7.31303581494	7.63327662723	7.47824007269	7.23770502275	7.86314547807	7.02430604084	6.73422738806	7.20558040559	7.04255336975	7.67814262916	7.52046511213	7.19652053705	7.6678561341	7.4575939265	7.12947822436	7.32103511755	7.75288162696	7.25137989547	6.68450257082	7.53104652422	7.42839975893	7.21342651784	7.72855163944	6.52677921116	7.45685461408	7.17161208729	7.338292325	7.1087776285	7.01171689884	7.50733663241	7.35216289953	7.37347453474	7.61040403683	7.4072373354	7.377178929	7.46689485764	7.48157884075	7.17195702026	7.29337334675	7.37264309574	7.52714568756	7.11685152117	6.51574721871	7.4004653345	7.35135239598	7.1706135964	6.87071199576	7.67552466071	7.51933546538
g199	7.97654652206	7.86918763043	7.96222804169	8.38611485651	8.12667845337	7.74926054653	7.92797191228	7.79094829695	8.00070356866	7.82721541621	8.08341245335	7.90303837037	8.05590110976	8.1673499561	7.79504959737	7.86789594542	7.66989160837	7.3711301784	7.45473688538	8.34303885467	6.96761024848	7.80457524649	7.83448306393	7.62312308585	7.70449026628	8.20495987362	8.1325157772	8.1000115071	8.07882293445	8.27665485678	8.11013487406	7.66363153736	8.25481024914	7.86615280088	8.25434097179	8.12827416671	8.01059231461	8.27732761202	7.48017818444	8.0275816281	7.54113650898	7.60597661591	7.97476913581	7.55321733619	8.37449827798	7.96336711155	8.06184255849	7.76511913928	7.94991570518
g200	8.06883916505	7.57752766842	7.48231652647	7.79451115689	7.48897151484	7.50074258955	7.16135481122	7.03901382928	7.55620223963	7.53389524753	7.54053197108	7.79867621852	7.85534270473	7.48528564209	7.59485177789	7.63855609263	7.32789305444	7.7097870502	6.80886604328	7.05860447104	7.69316944826	7.71158008449	7.10967098047	7.6778777161	8.13706373501	7.46890181358	7.85882903255	7.07182117522	7.14797677065	7.16528268822	7.54213874381	7.70560959275	7.56036769342	7.42142660333	8.00615722844	7.50232583624	7.79036762057	7.40637109022	7.41010343698	8.0743405073	7.33597583113	7.09236474132	7.83574663701	7.86307913637	8.10940550949	7.42015222427	7.43962278799	7.84231817978	8.05027110223
g201	7.32021199499	7.28280320782	6.86021849203	7.53469543097	7.89476165467	7.76051477989	7.5310303492	7.48258330142	7.18775229175	7.62308665468	7.82200066012	7.71121827065	7.30311331523	7.5824119687	7.53880724264	7.21703465849	7.90319278413	6.73130515597	7.45015812936	7.91722166033	7.77526234961	7.2867781348	8.05397783604	6.87759830243	7.32033084954	7.79377070593	7.22861136868	7.78709027163	7.93250729078	8.01489096921	7.44273928264	7.72016011016	7.94653602435	7.41912612509	7.15780442511	7.71174250887	7.90687861634	7.2595824832	7.60082664705	7.51086104349	7.63335296837	7.61548447535	7.59368096278	7.39176481407	7.12562813049	6.5593561274	7.5483295254	8.00213158592	7.90661339163
g202	5.5459549498	4.60715070061	6.93123043021	5.86849196613	6.75997255125	6.19379617048	6.56312854102	6.19383988843	6.01086403707	6.07771348522	6.4708715773	6.48933584574	6.07707545705	6.62122818036	6.23748789075	6.65097435593	6.30182068659	6.11578420623	6.03168966303	5.69025867687	6.52392121094	5.97824591832	6.3698885913	5.68469883697	5.8581219288	6.80879765259	6.88636036632	6.18118880387	6.22790487493	6.13898687593	5.43309923075	6.27799387171	6.72796955961	6.19966665146	6.23934968107	5.93569641586	6.18524877345	5.7488619862	5.75304291477	5.66174297122	5.67048340483	6.34258918893	5.74949895479	6.4549316786	6.61546514592	6.15679909487	5.64046477459	6.27808227499	6.20299605391
g203	6.4005876058	6.72573301437	6.21760292424	7.16918703042	6.60378770887	6.47758295144	6.70830031585	6.5670561446	6.16914824607	6.300491826	6.68812565063	6.35191064693	6.78160920202	7.2063449781	7.35674930825	6.75810087618	7.23561921806	6.75859630818	6.60852165317	6.84427587853	6.59064885448	6.40047909629	7.10593200705	6.9260134272	6.49113346574	6.37646286553	6.69651625928	5.97238924204	6.59475458901	6.72604671975	6.86180527928	7.13666155637	6.9831999425	6.80107829279	6.9529040489	6.60177881525	7.15892059893	7.00981336156	6.96677913282	7.02697692878	6.71622843909	6.69952293438	6.7921245574	6.38668372808	6.59968446968	6.44017166121	6.31989064138	7.08869704033	6.91122079723
g204	8.02710197583	7.36104849787	7.39172117044	7.8795941061	7.46502544611	7.36938690057	7.61916286155	7.60720195749	7.71970681267	7.57412316966	7.42296218707	7.08302451989	7.11394220189	7.62202182521	7.65091974137	7.2259686853	7.00432040014	7.80037770107	7.43096441293	7.57460597096	7.49691410577	7.55397341215	7.34900378045	7.51156490796	7.97522125204	7.47612638913	6.73442772706	7.8128552211	6.82791712289	7.61906889316	7.69684664818	7.83260025843	7.31373618116	7.78184385281	7.70020651279	7.52513818302	7.29725245064	8.02725726623	7.64639344062	7.99668603721	7.94150712044	7.49041084383	7.95353608934	7.30203788605	6.92603163607	7.68694781888	7.24802473382	7.1473260138	7.71251265754
g205	6.9461554944	7.15978942099	7.33815928904	7.7402374886	7.78846203742	7.02836674055	7.71591884671	7.04384672288	7.14699282265	7.38486569568	7.33591786565	7.54904544589	7.51633916306	7.76455689506	7.22685477554	7.95328983313	7.53685698333	7.6173178351	7.42039226996	7.06854164656	7.49672413514	6.88147156559	7.24306313055	7.3149102535	7.58233098988	8.23772026571	7.54650045727	7.48774575196	7.73203522397	7.31044515746	7.56391996844	7.08156398645	7.59262505597	7.63017938329	7.33003974818	7.30419258417	7.34928305498	7.12232601998	7.64186899721	7.2795992544	7.35553738973	7.70715274941	7.26426035062	7.61746878764	7.97332201434	7.05313579186	6.74187130702	7.47590364575	6.82920433751
g206	6.24889123198	4.58611094818	6.62568162962	5.45235908243	6.67233192375	6.19931313699	6.37794122063	5.67729518659	6.00327637776	5.49959635119	6.20678197472	6.12343125886	6.12374869056	6.41976316938	5.85041459516	6.74824451432	6.32852285704	5.53539224746	6.04044957814	5.92775764114	6.33593846262	5.86238271105	6.10501125163	5.62585180804	5.8191316304	6.20555999205	6.43078966754	5.83363309959	6.35807055795	6.51598712417	6.42810663534	5.6927896454	6.6946901989	6.85488384361	6.24593339612	6.5064016736	6.12813003046	5.67335192049	6.79960807073	6.07705723413	6.21880278653	7.0571583894	6.31826294815	6.25369052124	5.1809723843	5.86835982788	6.18544051581	6.17892726107	6.43805150638
g207	7.08893774339	7.00907376787	6.89608727646	7.23375901017	6.69078355795	7.16459221858	7.35435713285	7.07196955772	7.08226651794	6.9582582532	7.2394035563	7.23171536663	6.47360542395	7.2147598171	7.04861624781	6.34561289363	7.02746746719	6.20957511954	6.89470560995	6.71851620299	6.38463901226	7.13104924099	7.32574513664	7.01589917504	7.20147969369	6.92505212287	7.22450465828	6.75361399288	6.99214291552	6.71406101148	6.83758497463	7.0161700858	6.69768193289	7.47417932845	7.15000568434	7.05847791458	7.23682780905	7.25315453455	6.62604773898	7.19872132221	6.76307195964	6.87983597917	7.01602810744	7.31906049661	6.83912764132	7.13553114238	6.94567629263	6.76875856142	7.02257712761
g208	7.0149159077	7.56282981134	6.96393798298	7.25999299202	7.29447879562	7.54115403057	7.42779818396	7.1498098819	6.69856420802	6.82257127043	7.0611126369	6.86042637844	7.313965772	6.60229148784	6.75106153173	7.0147567618	7.36570308741	5.80935520532	7.46712375631	7.33625212677	7.37883329128	6.93973860533	6.51911714319	6.67329960536	6.83854328873	6.01722466015	6.99233915444	7.12339527305	7.2652887632	7.23931877098	6.24903757992	6.0979178653	6.99932348708	7.09118975748	7.48112164271	7.03198408522	7.25075679505	7.04045919292	6.57043317615	6.39162835634	7.37336545012	6.7268023322	7.22839462304	7.10876897414	6.79565505652	6.91157429038	6.7803242138	7.06161578388	7.00534037427
g209	7.68583640596	8.21049274436	7.51702693699	8.24973249248	7.98964851571	7.84992924217	8.16198189644	7.9368383307	7.18775147574	7.6456069911	8.29159175353	8.48449965296	7.88807105965	8.37455059914	8.23672770357	8.1939752842	8.0547243884	7.59758696209	8.05244156165	8.23974468717	8.66187366816	7.39519342512	7.74849622278	7.95928234038	7.71994827355	8.23808881042	8.46925451789	8.19463140738	8.33196490521	7.60482857714	8.21827625087	8.03282792558	7.99119241733	7.48573029091	7.56162144533	7.53431223101	8.01970342492	7.50893531371	7.42926759657	7.60487842672	6.99433242638	8.36589994173	8.19800171683	8.37705534844	8.49544309767	7.27785730264	8.07585816723	8.39556888482	8.01335258409
g210	5.01955371561	4.51356252448	5.99587830202	4.92921253939	6.33396423486	5.83964283824	5.30392564758	5.53700646881	4.57648990197	5.64902305385	5.79072998135	6.25258651544	5.23023291088	5.93433159548	5.90777446586	6.12771664424	5.75086222511	5.48870758227	5.9665243493	5.05017010832	6.02906276216	4.96821956457	5.61962729068	5.21478367316	5.71149096975	5.98712831752	5.95811298647	6.18535817261	5.88530991	5.50154577942	5.43532151507	5.79827313526	5.80534916049	6.42119949383	5.26987370168	5.90068141511	5.76363906771	4.66734147083	5.67773833962	5.92497024578	6.11898111588	5.49243164281	4.72926158313	5.50456013069	5.50252380716	5.31973192383	5.14608717642	5.29694842424	5.31305562885
g211	7.39294160635	7.2772628008	6.3414423255	7.22073414651	7.27166960576	6.68072223069	7.31091301496	7.25329286446	7.32861357613	6.75490291531	7.33839068631	7.51661264824	6.66143290694	6.92300044025	7.30829705147	7.23548807794	7.63297996377	7.17485816313	7.57036791088	7.41680977535	7.57236219752	6.3123171753	7.27480519885	7.61813789742	7.04560401418	6.21596748366	6.95381036929	6.99204787219	7.22979285643	7.14726592255	7.29952606013	7.00479971363	7.51862253073	6.97771865008	6.87330329909	7.01592813029	7.27926909807	6.66086672917	7.48205438233	7.38646983773	6.92476608155	6.78626879837	6.84937312146	6.65307592246	7.23134392203	6.980905894	7.40540860618	7.01553093004	7.59916099985
g212	7.59975159152	7.91797013771	7.16300077598	7.96933830019	7.22565113856	6.81180093793	7.88045039003	7.60156430961	7.36417101091	7.6692442518	7.38145463304	6.75948255307	7.09900865624	7.45521389614	6.87917544493	7.07550809006	7.28532549813	7.3405514524	7.63103809621	6.87017797448	7.8312594098	7.63521945153	7.17785947027	7.09690939955	7.68759045446	7.11520139181	7.20844811226	6.87267985564	7.10006447478	7.42345636564	7.39071722245	7.46125427229	7.30283950118	8.04707367445	7.32844471851	7.49685565898	7.66616596517	7.61069361438	6.95865268666	7.41801254934	7.41776647718	6.88355653449	7.67220218703	7.49597770774	7.58739371125	7.5933648801	7.20893737126	6.76666039734	7.43937132695
g213	7.02299557186	7.51562465395	7.87062475071	7.43760145804	7.73156828487	7.67852182117	7.96526883041	7.5280466069	7.29523005152	6.91147096627	6.59347989309	7.73346724168	7.39629485662	7.36110107472	8.00216563924	7.95733339195	7.62773082682	7.24988078556	7.53859020714	7.88549468299	7.82234683807	7.24142340721	7.16708648035	7.37447315083	7.4552003065	7.28480449868	7.98698191705	7.07406409369	7.84990915134	6.79613174629	7.45221903052	7.1184374245	7.43571505736	7.86825613473	7.02617756405	7.4266164441	7.47706915428	7.38848242261	7.72939756916	6.70244933412	7.1522017709	7.18228483758	7.40026312986	7.36402013873	7.35183112605	7.24587674504	7.2573470813	7.56756349056	7.27591735044
g214	5.00567592553	3.78911199385	5.74300727211	5.45378523784	5.96891128601	4.80204973625	5.51500566041	5.39513291226	5.18929880162	5.75486534787	6.13777391397	5.70862589636	6.12232458807	5.58726505985	5.34141199139	5.91834111632	5.30132663726	5.38809607793	5.9560006812	5.66987370488	5.93097772423	4.56262088889	5.08940701699	4.68920591105	5.19441724776	6.05449954795	5.85293536162	5.90462016204	5.68397858516	5.24629486963	5.27747491297	5.24672032794	5.77088382556	6.23302467487	5.71118380547	5.94871587881	5.45285719679	4.56207542164	5.97326216163	5.5817621521	5.65268026044	5.88536258107	5.14377648018	5.93252856299	5.66270342764	5.4526438167	6.08726870203	5.64373011384	5.72070752607
g215	7.41361482728	7.24541604249	6.9507753469	6.98631962222	7.40437467877	7.21613970392	7.15968377624	6.87735191077	7.47885179508	7.22985069466	7.28223558011	7.55740819894	6.90800422684	7.30717173919	6.92108190833	7.40447770371	7.16377906643	6.98506866454	7.33629112851	7.18883570299	7.50014580724	7.42323934512	7.49909275436	7.23040017193	7.29112121773	7.28222981479	7.20984934251	6.9319432144	7.15085257665	7.54412886194	7.4023447736	7.61622917288	7.32402668887	6.38360407297	6.71343651137	7.62875396827	7.0981649132	7.43941549619	6.9045576419	7.24967370869	7.563123164	6.88632297139	7.06115325479	7.59616403164	7.82015007819	7.07054300442	7.35121866516	7.29730189504	7.08870284822
g216	7.76642047363	7.16681612835	7.29096606052	7.43232211167	7.53828130663	7.45040240689	7.71184151993	7.32314763983	7.67013892832	7.50095718407	7.46456185259	7.2820318141	7.52103438758	7.65934035942	7.19286326045	7.56862876034	7.09883178933	6.38853402961	7.27994709745	7.43858959435	7.18032229658	7.35878524229	7.70691838242	7.61348027454	7.20835879261	7.51779560386	7.31128338152	4.6973492005	6.9743334702	7.34677026641	7.15235143863	7.67942034449	7.32463277071	7.28256762707	7.61474358823	6.86482004655	7.20172808036	7.41764315655	7.23067056983	6.38891243398	7.56299972729	7.61511378369	6.80694394898	7.28051601863	6.94111879357	7.68848458399	7.54588634566	7.0836178002	8.01490376734
g217	7.33962654803	6.87446209028	7.16379187135	7.29681915213	7.4486185219	7.68557549682	7.49288698808	6.20071260017	7.38006541959	7.20198404936	8.02007928826	7.42797161556	7.37694555539	7.0907047579	7.44736995089	7.75163996336	7.25957117715	7.2810094148	7.33224487086	7.51525526909	7.83761719373	7.45932124721	7.98187156262	7.33452775885	7.16394761518	8.02182995954	7.43718854148	6.67461508604	7.57233540863	7.47672720407	7.28352188019	6.81774198566	7.58100366007	7.7028927957	7.26358341704	7.43928634889	7.19366820535	7.39366337627	8.26443829582	6.95518341022	7.27256369394	7.61296921943	7.70991583923	7.27297170976	7.32596161203	7.53599410455	7.63985063131	7.76977109485	7.37271664625
g218	6.22979694851	3.9294189144	6.03056324886	5.67989719901	6.55837754568	5.58546886011	5.73146399201	5.83809950957	6.02765300492	6.12524654921	6.03317105505	6.1969615426	5.93791232078	6.33460075278	6.22660249368	6.81275245507	6.73978996416	5.69271773543	6.88234270181	5.87918106401	6.43874899196	5.56253946598	6.10795395315	4.57589950532	5.91303872213	5.90775349131	6.15951414876	5.97532834131	5.89345388886	6.0684956798	6.16755055431	5.63946222148	6.47503290415	6.38768413081	6.1327718367	6.09185795505	6.0143305885	5.41476389901	5.59250367879	5.61595939818	6.3249790373	6.54822465071	5.72096721103	5.91714165054	6.64694064299	5.21767616968	6.19529049078	6.20601022126	6.53462474755
g219	6.6106497474	6.72307736805	6.79642498585	6.80086228422	6.95312261253	6.68542930586	6.62534873023	6.50306233104	7.00201359583	6.39516877363	7.06346869488	7.02772237477	6.6978550825	7.20972961102	6.41700788137	7.18158558816	7.07472859598	7.09417727696	7.33249268858	6.43997507678	6.4310271307	5.85672627907	7.1037542571	7.06901428121	6.78127948384	7.16966157022	6.65783913045	6.46237807347	6.67692793923	6.84852489482	6.79641886523	6.34776138293	6.94428743269	7.61947572581	7.0770518149	7.02794479446	6.88270053277	6.39413659888	6.37912689231	7.07593575161	6.85559382413	6.72142862457	6.80190422181	7.37161459611	6.97771790792	6.53257112196	6.69215975275	6.92739229652	7.0201965742
g220	6.99546280448	6.62682839674	6.63614727139	6.50824665614	6.28433040455	6.51025758087	6.43306590328	6.84289750141	6.82476478146	6.49182386401	6.78043179372	6.63368332964	7.09283911104	6.51770425257	7.23206813735	6.79675399107	6.66758229176	6.99378300518	6.48685574756	6.67969272459	6.58225342017	6.1901381306	6.38620623359	6.23773260553	6.5634913681	6.61589146886	6.54766298143	6.46774254994	6.13590015962	6.90385352484	6.53968955101	6.35588049712	6.29851492339	6.43148449677	6.16354203743	6.6537678657	6.92628271474	6.55719200399	6.4872871948	6.43875936204	6.54517902111	6.73456245788	6.63300858524	6.68616760565	6.76175985835	7.0963247052	7.03457741687	6.53037232971	6.74201892933
g221	7.00770252681	7.05352558733	7.43399397988	7.1441780745	7.53527976365	7.12695295705	7.4341851536	6.91874548733	7.17139143282	6.90509132214	7.31193264049	6.81231293091	7.15795568413	7.23677023061	7.49820727814	7.254529289	7.52879423479	7.08392898499	6.6974030391	7.34111324879	7.27591739907	6.87196452099	6.89410110203	6.79249409494	7.1551890615	7.2738890058	7.46645385482	6.55386055746	7.60582008439	7.17593708102	7.23578077477	7.1863700159	7.2848654549	7.34629431324	6.68080685286	7.07414058011	7.27747089225	6.4731913167	7.29329446496	7.39980357717	7.07271207827	7.26302042343	6.95127296022	7.28659221928	7.36323443655	6.62052815567	7.5921431191	7.20063371322	7.51288067004
g222	5.76652335513	3.85005084133	6.22811546724	5.32330693262	5.93364172081	5.26190252685	5.0138001301	4.8495805429	5.12268223776	5.58438492839	5.6426342451	6.14593779938	6.18051973714	6.4487342901	5.73577607598	6.08905685889	5.9257124949	5.43215814877	5.85708082511	5.46697367599	5.60476837284	5.32482412181	5.7872203663	5.28130488201	5.93397301633	5.57643773693	6.30591398055	5.59887771093	5.14045723633	5.69759277323	5.62566245567	5.17834996075	6.10300907995	6.34655128316	5.28224472629	6.11802658249	5.930703615	5.41563523589	5.87936930535	5.449571049	6.01362444836	5.66119169839	4.66073149553	5.96078450295	5.70615497418	5.41724929949	5.97359190082	5.46242493664	5.7210573125
g223	7.4483736376	7.6634661094	7.19132276649	6.86528062702	6.94336816382	7.03502180875	6.67364973474	7.41699879768	7.73816347435	7.67043163082	7.63298809151	7.63510282113	7.82872083583	7.65263701751	7.83610927366	7.25975244935	7.2067626455	7.77120758259	7.53167454886	7.05289290673	7.49086531133	6.80454177367	7.64919206301	7.4631238758	7.81203143171	7.77546951136	7.29668078308	7.22667941034	7.50617416994	7.79199696075	7.00949688611	7.27773923471	7.32912036859	7.14262859061	7.41860537908	7.74960685798	7.96441484562	7.49344511727	7.22802576518	7.52820440184	7.15722005015	7.51536308476	7.21511472094	7.61975660563	7.5307441067	7.04346353958	6.97958158856	7.30259886525	7.45705776584
g224	7.5566026001	7.22588894035	6.47741141339	7.33886991133	7.1063941373	7.37984942722	7.17718180281	7.18891692542	7.1915430161	7.21571277197	6.85265118996	7.24144343523	7.18377983933	6.81803147033	7.49848865613	7.72073537457	6.45434349456	7.46864438373	7.40824446047	6.6684957848	7.18769240433	7.15985115991	7.21835276158	7.42342904452	7.1166003285	7.46661613124	7.06703144766	7.48941863846	7.35998071622	7.59088735533	6.9398528433	7.44031808363	7.31392537391	6.55866716841	6.8021050397	7.19389147232	7.60038345374	6.99423658389	7.30569242575	6.78947360321	7.3780338668	7.70465413516	7.47182670561	7.7443808359	7.19475352433	7.27047995144	7.34955327422	6.21346973726	7.11882460912
g225	6.50713965724	6.27883563273	6.5967926068	6.59966058811	6.44018373533	6.51180039833	6.13319273869	6.86356291013	6.66455219278	6.08395339525	6.47281245344	6.79814941096	6.65097762394	6.74415514615	6.50374190788	6.94638791264	6.30622227593	6.66709029621	6.11090737071	6.26916803342	7.31417269508	6.06613243309	6.19558934509	6.30633600369	6.28561149024	6.28422996145	5.91626059759	6.41617525404	7.14493618223	6.87007205064	6.91494181596	6.46765738401	6.48154909691	6.78956788489	6.26249489636	6.18218184636	6.74984784583	6.28871957002	5.58027304228	6.33158643524	6.63807763344	7.00541719466	6.46777992286	6.51756090293	6.36593901685	6.07403471592	7.05763699172	6.97409340121	6.96012349513
g226	5.78139978501	3.84985146985	6.15459989153	5.34071195131	6.11346157381	5.53911068032	5.56581901922	5.62660983528	5.66609563509	5.75415649926	6.01515188911	5.95315094583	6.0129857234	6.17807844805	5.77199531882	6.14193100308	5.79494728439	5.71594995299	6.29902785748	5.7165976882	5.96247228125	4.73069637907	5.10474856098	5.5060960709	5.49645601818	5.88679959336	5.91995630834	5.74090181182	5.59839932715	6.160611543	5.67176341206	5.62460478685	6.51112667247	6.84833725917	5.67609657536	5.63499396073	5.82950525061	5.24072811588	6.33543040712	5.6741291747	5.397563018	6.06267988274	5.67367134795	6.02272662472	4.89631138022	5.59798702772	5.69248706799	5.86648924723	5.63660642826
g227	7.05749406991	7.06659169914	7.07373594416	7.28294396366	6.91406149974	7.01928042336	7.41554402974	6.83630866844	7.02690915066	7.33686243877	7.06173471265	7.24034650177	7.01672432362	7.19339938002	7.377802685	7.09151868515	7.33059081325	6.824732558	6.99852325808	6.91664756727	6.97246331986	7.07488054016	7.24023710821	7.19523112576	7.00617277025	7.12767651509	6.9710098891	6.54856438008	6.73712939944	6.96474638726	7.04517035641	7.349056303	6.36760514404	6.83379964927	7.08645403602	7.17427851268	7.17900752712	6.98431255647	7.13943452031	7.07356778361	7.28032992004	7.14607095481	7.26786131777	7.05956894996	6.98766506642	6.51169335946	7.18733920542	7.24508058727	6.60567960372
g228	7.36319878958	7.6445399961	8.01990514426	7.74031087241	7.57677679963	7.56728290962	7.61022088712	7.80169692752	7.51628790589	7.31629727151	7.48023134632	7.29644197102	7.48884972353	7.84050767221	7.61865052395	7.57308082176	7.76201453449	7.31398054884	7.42611827597	7.4857549189	7.54286607677	7.20771725189	7.5880806664	7.53364154031	7.57546421253	7.4028230697	7.09139770749	7.59161798448	7.81002911627	7.41291687591	7.40280587885	7.45932349076	6.81943964208	7.35998894857	7.63675070129	7.10130762084	7.67191116951	6.75276606529	7.55121293963	7.92172337191	7.51293351757	7.74295591788	7.95761571199	6.65180469802	8.08159415455	6.85072335849	7.32782033955	7.60638389683	7.77813096927
g229	7.05344795998	7.69227945249	7.5008094982	7.99107376988	7.95480858849	7.29153135276	7.81623268736	6.38592893267	7.38868445526	7.14537523781	7.2143919952	7.17153378006	6.49029352508	7.44580152647	7.44496364015	7.79493872703	7.6854396731	6.91072089689	7.76615861079	7.81049749085	7.58833857016	7.20248667119	7.26349459929	6.68030077789	7.38959047398	7.35344426637	7.39171395966	7.01802200512	8.20147413238	7.17506760868	7.52813772187	7.28040932125	7.46634031273	7.86105482593	6.94114014387	7.621322932	7.07397414893	7.31450495844	7.35609327372	6.97971730868	7.08519819905	7.82058561419	7.29791224613	7.16562596783	7.1729570266	7.24019352322	7.27619888541	7.6958095402	7.7407823457
g230	5.23069934334	4.53513415901	6.5033474646	5.39000075749	6.2080296392	5.51280617753	5.72521865279	4.73110604255	6.11322695327	6.28563191649	6.26305123889	6.1194305504	6.02229913261	6.06920327172	5.74671604792	5.90477310729	5.75152278869	5.62578020694	6.06553919279	5.73661390187	6.41183969122	5.34774897941	6.030178292	5.15743302179	5.58434947413	5.70777380012	6.0537361912	5.50157503115	5.76501484071	5.49585407547	5.43667798586	5.60815269607	6.16444265019	5.81337415281	5.89096581763	5.70668353523	6.34377732503	3.92823819373	5.97085470211	5.86865626577	5.52175011156	5.62098589669	5.58403352917	6.23315243534	6.22114233742	5.15304129014	5.77756982463	5.83496777243	5.87689887142
g231	6.59495666492	6.71300153109	6.31640859671	6.60927388268	6.32569532396	7.00667731743	6.47274878509	6.49669938064	6.66326663659	7.04962664282	6.66403500654	6.92027358441	6.76438083296	6.32324775242	6.84186222376	6.46191160179	5.95022088212	6.51722302801	6.4873111161	6.72950173126	6.73993345154	6.79962166461	6.78748681157	7.17718234711	6.65435819586	6.83767489798	5.93851226671	6.35126036615	6.96307715481	6.46279561569	6.43675736051	5.68771458737	6.45842908331	6.02777694034	6.67395173818	6.45255342031	6.50517414325	7.06151442917	6.93134200103	6.40393082886	7.05071916642	6.58922199879	7.08660328869	6.69507134895	6.85195068489	6.98737241072	6.02860907628	6.71434939075	6.04650945151
g232	7.18421433579	6.97886892163	7.51094696792	7.37809107632	7.13432523475	7.59591429663	7.69992913288	7.01754745564	7.19512951096	6.84934387775	7.25370774931	7.23729848535	7.48351544043	7.3435473831	7.59454207979	7.74852378248	7.22380237675	7.12012597848	7.43355789394	7.27335626669	7.22546317918	7.21121832228	7.33069366075	7.6917779896	7.71022715884	7.59596455385	7.48876344004	7.1842801668	7.86875003506	7.18300328908	7.21110471731	7.55937331637	7.94098423473	7.70104405055	6.92968712489	7.69788456886	7.38550905005	6.97042466779	7.43444212127	7.4409029738	7.61992021659	7.31208222722	7.81236290466	7.24356404894	7.94306189958	7.14815975281	7.46167175819	7.29021894633	7.57964283801
g233	7.71381081267	7.52998091558	8.13379042212	8.07628084572	8.11090257004	7.79985072147	6.78077944917	7.83705203142	7.52752513159	7.48219686579	7.91217610605	7.57038900919	7.19110017038	8.16124667344	7.85050287497	7.61183066484	8.13887440233	7.0911543328	7.9917748489	7.94528355627	8.23373498501	7.88516703726	7.59022383922	6.41165707803	7.59733821793	8.11780263382	8.09552421046	7.404865099	6.85378066823	7.69735895028	7.68092976334	7.18727490763	7.31785970871	7.9233029314	7.40730572853	7.324595036	7.10054415961	7.34015917645	7.82861156839	7.3043404473	8.06963920116	7.59513814434	7.97603770257	7.43394965979	8.27698137274	7.76775278088	7.06981581331	8.11076424438	8.05079741301
g234	5.95032051142	4.56651325661	6.19771288671	5.51687254307	6.00131705306	5.42980128021	5.1485657492	4.85455394424	5.04955004103	6.00392033241	5.85168381372	5.9900974288	6.07042207765	6.44431825365	5.7824504839	6.14369821543	5.83235731642	5.25980043686	5.25606129381	5.90685028389	6.04225892949	5.10063585818	5.75731133637	5.00874595243	5.25642631469	6.0480870875	5.72797755387	5.98199102035	6.31186810194	5.7454864707	5.58485145318	5.85939191205	5.37591065493	6.42043272274	5.55859611801	5.92507314912	5.99355083408	5.36634252783	5.85462744103	5.32861665546	5.81743715093	5.65952138665	5.60812334465	5.41210522073	5.98454605281	4.79227743657	6.27874422569	5.70451501442	5.84573744668
g235	7.24321332335	7.56348844529	7.53066713898	7.47706086335	7.43071112388	6.96810919656	6.59434753649	7.36333851943	7.18612739842	7.48356351729	7.47674789122	6.99460089519	6.97238111239	7.28510181309	7.32829623953	7.78071564009	7.4263265497	7.05482879508	7.88293699465	7.05203206525	7.04485792918	7.27264514708	7.03745619181	7.61076911316	7.37711316567	7.672034029	7.31482098114	7.33805007623	7.3615068675	7.08896807554	7.04284219371	7.47232165079	7.49542378044	7.05678540595	7.11839815894	7.19044094633	7.05699423588	6.73158824605	7.44112807294	7.14324719083	7.19172458447	7.4529524754	7.25967239585	7.26181566584	7.48926265482	7.33508320101	7.33340157429	7.35928557093	7.29279471885
g236	7.59739771307	7.05500447398	6.94128841437	6.92417651169	6.68309034713	6.88525328761	7.3116226575	6.88020275804	7.07336892604	7.1488264624	7.13476721675	6.26810027972	7.18778580466	6.73094453241	7.83201594754	7.10022304124	6.93396891674	7.24341768413	6.65786447952	6.42063899789	7.1216935818	7.06434328778	7.32403471705	7.19133181487	7.1693153039	7.10718101884	6.72394533734	6.0612803556	7.27422730573	7.60464019411	6.92488810165	6.91822265794	6.91943533305	7.07109596292	7.41352623512	6.94131312656	6.6213061314	6.78951646325	7.53099108402	7.07062481474	7.04525804356	7.01726850255	6.97498668512	7.05468459788	7.26717071576	6.8298470019	7.12859943778	6.93972244742	7.29418164846
g237	7.53451015112	7.84848598132	8.06823428872	8.10622364732	8.04759010358	7.73716116096	7.48606690556	7.64435511527	7.57579928733	7.54203857277	7.67365039654	7.66923275169	7.77938992	7.62436301247	7.7934553235	7.8362148476	7.0026759908	7.16742527312	7.81087878207	7.68296796648	7.75976805636	7.41859199864	7.58194617103	7.40890744902	7.98380105434	8.06494233874	7.9341476784	7.78207867449	7.48030425348	8.0007858535	7.77504902159	7.90155924413	7.66180923852	7.6370577578	7.14435008111	7.53320835586	7.51797017424	7.71530569104	8.23831353743	7.57816375715	7.47647813636	8.1579721693	7.52888347237	7.4718143435	7.42251359351	7.99311694583	7.44784666537	7.39754848601	7.57228722501
g238	6.17218832585	4.50724657899	6.24177574465	5.93257928945	6.70276481051	5.64313115342	6.33101039764	5.89271112607	6.07904433452	5.48648207484	6.69399919856	5.97445178846	6.82743960743	6.5928953203	5.75414290281	6.85170479334	6.50649750969	6.33906697221	6.25845736628	6.30889747492	5.93907239439	5.96865720882	5.36527171419	5.75933152509	5.49720194728	6.18887183649	5.96408083188	6.71185243073	6.06498066179	6.06513883569	5.78656941152	6.6079228518	6.52849936734	6.83886155886	6.36280460655	6.24594463599	6.57351460805	5.61284033818	5.00949558252	5.99849615721	6.40404457903	6.7925444613	5.55677223097	5.74172801157	6.3455145261	5.74876702167	6.60437588761	6.16116550719	6.10569592604
g239	6.8451100559	6.88601089095	6.85037853517	6.88730655711	6.93045080456	6.84293783929	6.71263033533	6.76816303314	6.68953175622	6.96187019834	7.09841905623	7.12946517035	6.64509956236	7.02444360105	6.992676118	7.03105506671	6.67406276769	6.45383099043	7.03923158147	6.69878795849	6.76811610105	6.57337598929	7.37402283142	6.98785117062	7.20343998593	6.41691298878	6.90195054051	7.41625745752	6.30714582826	6.97756629049	6.58105339396	6.99888281454	7.16975783235	7.19636443048	6.87490177606	7.247020735	6.33165338172	6.93973610114	5.72736040941	6.95720842941	6.80601609253	7.01578785716	6.52239459219	7.24694335019	6.84039459617	6.95521644429	6.85272153317	7.32877064698	6.71391458446
g240	7.67923578816	7.59439355328	6.26805395198	7.56054026742	7.33643155375	7.35260611634	7.42756768026	6.9888931954	7.61938897608	7.49662776093	7.45380565182	7.42225593936	7.36405283778	7.18965526624	6.97207684124	7.23359400089	7.13317616637	6.98032796474	7.3135167659	7.13261025577	7.46603368328	6.67491696843	7.23292866426	7.06915833518	7.07182817279	7.64702107491	6.63338573328	6.89654741077	7.01226479292	7.09537560445	7.00252969673	7.1761732976	7.23135434147	7.19808560448	7.54489676339	7.08497834871	7.18412732268	6.8489606755	7.26635120621	6.8944014527	7.53312986663	7.46316588794	6.9854735312	7.0332826131	6.91955126125	7.4283011932	7.17159362566	7.5939292081	7.73037907512
g241	7.87650534738	7.67885334944	8.08513822254	8.1475304131	7.87163447812	7.47738733141	8.2149676484	7.95691673519	7.47925836373	7.46861540315	7.84397973673	7.75274571785	7.73277356279	8.05109165356	7.54968249012	8.1568447103	8.08890752562	7.6483918953	8.51789380303	7.82997444695	8.11202319019	7.13527396796	8.21276425823	5.89098055825	8.05103480586	8.10761549784	8.32730895937	7.86463967449	7.6583968191	7.75619936822	7.42200394925	7.90805870465	8.22888178629	7.81806790739	7.70017115681	8.25218703698	8.28474445986	7.75074525295	8.27720517112	7.57392265599	7.62835694729	7.75666230332	7.54082604095	7.48328679577	7.27976242035	7.54059066574	8.22804139716	7.33978389594	7.71983772572
g242	5.70560750275	4.84409212392	6.16163031215	6.12696061785	6.12103816955	6.06780031187	5.4833196646	6.00756560802	5.76321619609	6.07462069811	6.09830797354	6.06315672296	6.13267226211	5.92615720526	6.12402012068	6.17927435774	6.10295098506	5.2162363802	6.03124264046	5.96995686515	6.1994381019	5.20810376548	5.75530077996	5.09485717629	4.86337466403	6.01874108702	6.07989320168	6.17134670262	6.15812553471	5.82390037118	5.37745584653	6.0404240401	6.23115682225	6.37760984019	5.18172170717	5.96015207068	6.21789431096	5.25854461772	5.69476481794	5.69454206334	5.98684154971	5.98031571236	5.96019698496	5.78726662822	6.36444681864	5.59034846859	5.83765067047	5.37075877829	5.15519234777
g243	6.07887950437	6.8165783506	7.34630455951	6.80283170505	7.15461078995	6.94113036884	6.60466905128	6.57513662287	6.51649341144	6.25437101855	6.9224063831	7.08802325306	6.69633934677	6.75071644367	6.51813699368	6.98894315073	7.09596423577	6.88186543006	7.09729365671	7.16763101033	6.55685894949	6.97441674064	6.86647652064	6.77742510974	6.97057409779	6.50038178173	6.80364770901	6.7613359163	6.57609498976	6.72312403886	6.35519895203	7.06855659253	6.6609788901	7.02964325223	7.25438998834	6.87386138543	7.52624983601	6.60460816361	6.93257024214	6.30864784628	7.06772059778	7.4032355458	6.8625623523	6.92544415587	7.11778023439	7.13682418774	7.09098727826	6.64380109008	6.78718898605
g244	7.70134189262	7.92356235687	7.48718986185	7.30093949695	7.17687960045	7.342239608	6.92019935717	7.29193686283	6.65555778855	7.73041583556	7.38888033978	7.2933299212	7.54542510025	6.87747627173	7.55197604049	7.69330550243	7.24054185828	7.47253164016	6.30438735364	6.88686756313	7.55800746487	7.16703182101	7.31409502907	7.34055922195	7.27076484628	7.03559541355	7.13303559724	7.67544188108	7.05764452097	7.43612196441	7.32310115242	7.50316971798	7.54998802522	7.51462410136	7.29605251776	7.59050115099	7.19919115885	7.26105584038	7.45447016181	7.56843879994	7.01332279066	7.47740537071	6.97871036881	7.48294457883	7.72516222582	6.9415314765	7.30027312104	7.28583514245	7.43391126172
g245	6.85744214595	6.74569104599	7.240878548	7.07705348163	7.48634279768	7.40025508625	7.27235865385	7.42247293485	6.85298427607	5.86466389078	7.10432870663	7.05822399784	6.97382763761	7.68444235687	7.25382893712	7.5596660941	7.22766121224	6.8263173801	7.4437850898	7.56940728297	7.65395123837	6.75057963132	7.82608052396	7.00791045282	6.8398382694	7.22552550441	7.4491155085	7.50525126403	7.48997772424	6.8526998468	7.29881754002	6.6093856239	7.24191706108	7.04568963189	6.84991464583	7.17316911046	7.54104573087	7.58325437787	7.55972346057	6.93142588246	7.21762665584	7.49420128091	7.23570904233	7.06009071955	7.51036422116	7.56600121846	7.78997426565	7.10448942797	7.17241960993
g246	6.00585136923	4.58133789076	6.45273746626	6.13825094248	6.33740496129	5.85463786898	5.73283512857	5.95668584373	5.80599268164	6.14887475174	5.92948180016	4.92534747685	6.18031962186	6.24083727607	6.14840141916	6.40522788206	5.90020789027	5.68730450159	6.47807688725	5.96061011323	6.25728694955	5.81628200988	6.29438598365	4.77264961321	5.42120516598	6.08136873478	6.40932650167	6.68618325536	5.7253465089	6.26793868277	5.93116374736	6.01506994096	6.27793736913	6.50647644438	6.29922397672	5.9930697553	6.23691900149	5.47383492457	5.43140916315	5.54172508611	6.22452824391	6.04090930782	5.47910461194	6.14024574727	5.7879917969	5.62644044285	6.23333719395	5.48172259216	6.12940759537
g247	7.43296382991	7.05660763498	7.55502317757	7.49938779476	6.67933672931	7.2619024924	6.96641060331	7.50340187097	7.18894619764	7.53254852804	7.30781206402	7.55909757381	7.31077791111	7.73359070387	7.30556301274	7.83473876258	7.58929418248	7.61011755625	7.43298946115	7.26861921458	7.41953684225	7.05620061028	7.50874420096	7.75311435324	7.372420066	7.36092735918	7.61922231935	7.47666491135	7.49846521312	7.49279573075	7.41428412034	7.79304063893	7.24488278765	7.34409823618	6.97822819334	7.38018129727	7.38029925815	7.1789557397	6.9953866987	7.37055380439	7.25970192548	7.27470696299	7.38155746278	7.51495327679	7.8223274129	7.34030272095	7.57121070795	7.03229040093	7.64129493801
g248	7.01976797042	6.64620874605	6.510551668	6.97713776662	7.11378993562	6.69338620221	7.06340005124	6.84763790454	6.87261233303	6.80686089594	6.50955335264	6.42230811996	7.16337230627	6.79702362221	6.53123526104	6.96191005188	6.45577318647	6.37675862488	7.2998103722	6.65257429675	6.92740310709	6.32871218996	6.91415049309	6.81138134706	7.20295504913	7.13678201853	6.8134212437	6.48814159851	7.04003691233	7.17278140054	6.1539803366	7.10683718766	6.85415624201	6.87344162606	6.70979216431	6.9835491235	6.09336572624	6.43106513888	6.49667606067	7.15781058254	6.83317163235	6.28744633812	6.66629590651	6.99803796413	7.05263670979	7.15047534092	6.90995765394	6.5376980725	7.34772101266
g249	7.70226475027	7.68378778871	7.61721639622	7.9370672334	8.17489649065	8.07677064266	7.2980135255	7.69301851945	7.76340182979	7.49132913157	8.15462817665	7.78064714754	7.48943755925	8.11862613083	7.89851318624	8.31639194206	7.87038751854	7.90936971204	8.19748536817	7.8291990801	7.87060936217	7.91030395335	7.81528461648	7.56598262249	7.46556304373	7.59194455314	8.17480282635	7.32800587912	8.35870366611	7.89786594098	8.49214861726	7.67555545127	8.00629455983	7.88858071444	7.33347599618	7.7477783979	7.86109511588	7.6877901832	7.99670889029	7.68931276644	7.33855232375	8.09609556941	8.01492527476	8.09255404359	6.90696846564	7.72150568026	7.7749250916	7.94577598133	7.35312852991
g250	5.6241848976	4.51952882667	6.92930801749	6.39075369084	6.80796005512	5.90841162482	5.26917943655	6.18936172679	6.15327094419	6.51042802458	5.64974766787	6.20483701409	6.67529079494	6.50999697946	6.20169195946	6.67885739557	5.97717180319	5.39613554468	6.13418854687	6.13036498518	6.47726486294	5.5299676403	5.82634502867	5.39611621211	6.05984447768	6.54625543049	6.50385228341	6.05002121925	6.56581939758	6.35626271078	6.11947849219	5.72394848392	6.44583006764	5.80208729385	6.24337483457	5.88488147658	6.03202534948	5.46131500219	6.2674603985	5.97580947316	6.09192592393	6.17339832447	5.80585180703	5.92923153527	6.52479193212	4.86530067883	6.37597069035	6.21505768967	6.28748063318
g251	6.96102173039	7.19210158924	6.85704911652	6.50221291205	6.8306870073	7.79226406334	7.08196507986	7.4451506945	6.91936225137	6.66206752429	7.3291781313	7.10399036272	7.26031062498	7.62046211282	6.7951681092	7.36872155827	7.66906303159	6.64992383214	7.60541620522	7.08959617944	7.44587778614	7.22547326816	6.61051643689	7.14288394238	6.51262629301	7.02463947567	7.36171374591	7.33548830975	7.18713836228	7.17345880805	7.26159582757	7.76990601653	7.1829937948	6.89272358524	7.13464492397	7.49064151558	7.18065036994	6.57557707355	7.57377127328	7.59597394855	7.66080592779	7.09083007767	7.42690383556	7.05137376538	7.49829926213	7.2704532629	6.59908591948	6.16233065215	7.35411551182
g252	7.69662425169	7.18650897632	7.92163398133	7.67580391164	7.09480875169	7.5777640828	7.79157512925	7.7254456134	7.40381578335	7.2421893396	7.48183575553	6.7546720428	7.23234480057	6.93952259335	7.89066291094	7.51017066957	7.1587165771	7.69768674568	7.44116723194	7.18486850692	7.12111878266	7.75292939209	7.46664868275	7.54210797194	7.25967251363	7.07566794669	7.51496408829	7.65194222198	7.18683610211	7.32136432565	7.18734225014	6.98335200851	7.47838729596	7.2037643568	7.40521344764	6.72419204542	7.49445384685	7.1955189049	7.11236681774	7.08778417812	7.50854263586	7.50101460905	7.17004672258	6.96371533474	7.75729224003	7.84924054976	7.40025218243	6.81512928746	7.56473909113
g253	7.26901411768	6.95963059653	8.0919774088	7.52145790378	7.54016304772	7.92091724988	7.69769199377	6.62857943668	7.60792507574	7.24406404827	7.33360155112	7.62413487324	7.77595429282	7.77643601806	7.21365534453	7.78298656068	7.72719202186	7.72834009247	7.38400740275	7.32704875548	7.40203655311	7.86216144408	8.05695626126	7.23153213749	7.49526367981	7.84261565668	7.60894239778	7.26432094005	7.50957158199	7.57936801826	7.33005646378	7.29816362104	7.30894146454	8.01481371741	6.46346979215	7.21626420852	7.89907497984	7.73681130972	6.91645208491	7.54170760429	7.35802299809	7.21521302341	7.17313475218	7.22370127195	7.07529441072	7.36622676836	6.96055459673	7.38224911073	7.33291825499
g254	5.60396377765	4.79448055483	6.11123000309	5.67380086366	6.43798119786	5.8297892896	5.776443403	5.45590616755	5.60755580282	6.0010383486	6.00381392982	5.04723165221	6.38854379063	6.34006932476	6.09555210182	6.32275900063	5.9384899629	5.65755157726	5.80015143744	5.93810250306	6.48696343752	5.59948678109	6.08093834221	5.13772338718	5.62724633396	6.35005424848	5.94315818234	6.17216422719	6.28596955414	6.05930111263	6.04152714825	5.90750314179	6.09532747941	6.68815466802	5.72929786638	6.32625550871	6.5666528866	5.49791586012	6.66578744927	5.97975585451	5.5996951099	6.23369008034	5.20657914028	5.39470139224	6.09217583862	5.64175923256	5.74452229657	5.80107336914	5.70671299566
g255	7.34413475438	7.4322349604	7.05910166822	7.58777960727	7.14902719784	7.17852691154	7.35426952369	6.75103515781	6.94309443017	7.35301264045	7.51199977723	7.83452244735	7.30231567307	6.97170299327	7.33064270529	6.8048218978	7.34224811638	7.25022755696	7.24244305288	6.7740034644	7.31485015767	7.17647791768	7.10180127792	7.22250837513	7.17697356836	7.14955643613	7.59408290772	7.48989270005	7.22914420178	7.30488997569	7.29264514147	7.35821741798	6.64468592922	7.25781322875	7.27458311877	7.66167155902	6.81539083131	7.10001335874	7.46396562273	7.47330618	7.36358778854	6.89999335095	7.42327120527	7.32972303274	7.52780014329	7.51833130761	7.1503128102	6.69305145933	7.42233376381
g256	7.89450792763	7.43243940091	7.48532871752	7.42477810426	7.11285342957	7.16031534057	7.20818838883	6.87952426548	7.28152456257	7.2823540628	7.14583033135	7.63450087451	6.75518731272	6.98722722326	7.2419727888	6.73624447746	7.41596926106	7.1225239076	6.92664334372	7.35338385265	7.43989307925	7.07950606734	7.48388172423	6.45628774052	7.31680242541	6.96247255661	7.13734119138	7.42534223308	7.29731027123	7.76482295578	7.18860698957	7.5050281584	7.13265638464	6.95942031711	7.17878596903	7.27838557134	6.67477527419	7.41735075238	7.38141975127	7.35575082177	7.16744490538	7.15757587938	7.37871821505	6.94580409564	7.36373444195	7.06663672441	7.65658930479	6.89325524103	7.10563522871
g257	6.18206789899	6.13382426362	6.48343122754	7.03895711535	6.82964445379	7.11438453138	6.50506738065	7.02789590939	6.54868381036	6.51385014335	6.84213463657	6.55647263252	6.92665160745	6.98532780655	6.8073356848	7.18233401453	6.69174655438	6.4854337059	6.67612033854	6.50895186638	7.07406617684	6.21022732452	6.47960849029	5.99845623522	6.95012353674	6.88305053879	6.7594786987	6.01084882808	6.65615980213	6.51581838125	6.26793534841	6.58806522366	6.57066022637	7.27974230322	6.5366082383	6.17594018572	7.17019009614	6.5333135843	6.66308167843	6.5015880033	6.42640269878	6.38067909673	6.04143990813	6.24146386207	6.39249858768	6.73356787972	6.84590066232	6.91585558329	6.17497952588
g258	5.90040520552	3.85223343199	5.95124121233	5.8127266001	6.35211277057	4.71525591869	5.44229239267	5.01022576268	5.41105791009	5.91278839132	5.48195497895	5.88156981145	5.9909536954	6.41602818812	5.75516083981	5.82061705885	5.70680312059	5.66553577175	5.834479893	5.73810714645	5.54345503154	5.40741038921	5.89666012828	4.99909996043	5.20888669239	5.74883083172	6.64071186334	5.82691374702	5.71592141788	5.62507567101	5.87844729629	5.20713607144	6.22090631274	6.30995330084	5.78828446212	6.06271170184	6.27810213425	5.4341140708	5.88601458404	5.51853541317	6.1603904684	6.0868748196	5.13765950651	5.76110364792	5.86104630086	5.28333117388	5.94545554689	5.66569432676	5.32561438291
g259	7.91853039787	7.29894926096	8.15338980807	7.15585166563	7.5943970314	7.98084859553	8.27349278233	7.87909098805	8.09682986761	7.81110357518	7.24397701871	7.77593568248	7.78227593756	7.92953907451	7.66046701262	7.99935362619	7.71297409131	7.4444483769	8.16798318233	7.70319590187	7.89916201618	8.39553291507	8.27261931554	8.1801745827	7.37667668599	7.58278665253	7.81509000035	7.97225648162	7.68112700385	7.8075132482	7.57600952739	7.43584626438	7.85492219216	7.74293883362	7.47094159766	7.73507835979	7.55846185288	7.18007219022	7.99849139525	7.6711451432	7.93323739515	7.43586913895	7.60033809699	7.94927003548	7.25288340491	7.34015053615	7.2894429131	7.46949586198	7.67849363542
g260	7.69621372612	6.9196094746	7.23990413428	7.0920106489	7.55691446503	6.99613546084	6.29998483928	7.19069406101	7.38617364034	6.88025627118	7.00481357891	7.25018767224	7.00138775691	7.05966332543	7.48070045802	7.43904668034	7.549464269	6.72036468236	7.52399171191	6.70449255896	7.65242449554	7.51920451867	7.1594682941	7.07282517406	7.25654633306	6.95110964881	7.64696519368	6.6309264156	7.07847286007	7.23593652952	7.28272730453	7.31263166537	7.41636270783	7.41707433454	7.4211501766	7.0509318089	7.67286541479	6.98743087184	7.40649725201	7.23092574304	7.18537964324	6.86953796805	7.54322208658	7.44448980338	7.41558588177	7.14555954853	7.02672733645	7.0656651748	7.52068018721
g261	7.19907671184	6.46005442851	7.11150432631	6.93789377011	7.22932655798	7.22359559697	6.3812919113	6.90742849694	7.31346012808	6.57952356342	7.05418184716	7.42094580293	6.70288840438	6.8943107413	7.26474728312	7.5975248458	6.85292088105	6.82829535811	7.08006663728	7.40810702833	7.41397104598	6.77241318127	7.65003566446	6.43712283699	6.52831724481	7.35525029558	7.15214131108	6.123341732	7.57519402881	7.21484468597	7.01246683929	6.93083827869	7.39774016981	7.06171292421	6.15063187482	6.44145488889	6.54109013089	6.90968098475	7.0797829544	6.05527227242	6.52398887636	7.31502602606	7.04093935508	7.13205905665	6.75198411989	7.25313732891	7.52282043837	6.95540157716	7.5539000684
g262	6.00022886995	4.33069052715	6.60531339764	5.99500137587	6.23325704176	6.56797847152	5.37797569107	6.37066046786	6.10286005104	6.31063330602	6.62590597348	6.52376233928	6.37878704023	6.20661706589	6.4788166804	6.50886644868	6.32184562136	5.94541800916	6.76562019799	5.98594434412	6.60153919999	5.63170985921	6.15333658024	5.78887535083	5.72086358034	6.74936150126	7.02228942409	6.15881550007	6.33987753205	6.41798207645	5.897666056	5.77115067147	5.7881486372	6.45140673531	5.44411143771	6.8486007422	6.42464643662	5.45103606994	6.29614929925	6.31912968583	6.87005215907	6.61196978126	6.16177331626	5.78685367948	6.20270015844	5.38681876101	6.58067414593	5.92221208385	6.51700096098
g263	7.28507741608	7.20345158152	7.35713148615	7.49028784545	6.94620191116	6.66991428998	7.091259508	6.47648066848	6.80812900309	7.03366731597	6.97407893008	6.99212636788	7.40054880241	7.42141254788	7.28586870073	7.43718724819	7.21682046269	7.36797193771	7.26526772184	7.34401830172	7.05476472215	6.46392933978	6.62314253079	6.75336935832	7.20559612865	7.17928887833	7.41658075048	6.84001944088	7.25788038581	7.24132372026	7.05422145807	7.47920940012	6.8283666304	7.40417992597	7.28565339489	7.11804472765	7.32597388766	7.10041963355	7.07172499303	6.76672092625	7.25948744619	7.29942238596	7.15378316343	6.98854703025	7.28651025506	6.66864889128	6.94734802327	6.70884570662	7.18442080958
g264	6.26590396535	7.19746090106	7.0647423957	7.437688354	7.15918413682	7.33798963171	6.95911063447	7.28579439204	7.33887939889	7.25644424557	7.15802331005	6.66312211499	6.7849413254	7.64775445399	7.62725123222	7.37794441635	7.42180202468	7.22178066113	7.26140556076	6.98141646223	7.41918436218	7.22907524943	7.14060795188	7.12447717327	7.60107637052	7.43814037599	7.01268876413	6.70249430439	7.27688449128	7.28743810962	6.14532634921	7.74491486711	6.96582084697	7.31924478268	7.44362542738	7.10072836081	7.64657933843	7.09749934396	7.23248822223	7.18359428415	6.78928191838	7.39206256958	7.32660058262	7.1700317395	7.0910518417	7.29214988063	7.4878789939	7.15644742632	7.09410106058
g265	7.78876146827	6.19040257328	7.68049074261	6.955327492	7.15325782647	7.44035513672	7.00489071947	7.47293382263	7.43436707197	7.3296178638	7.53153655177	6.97981094625	6.91039445118	6.83634996313	6.80256539117	7.7316554311	7.43745687568	6.96224761823	8.08815905501	7.80712157012	7.59128961452	7.30226370748	7.64955146204	7.20665618464	7.15986280499	7.26291621	7.17797882803	7.53094459104	8.10799344225	6.68036551286	6.95928701192	7.1370631408	7.41002864685	8.1633416515	7.03606718784	7.28956188954	7.41750659263	7.52125838159	7.66912126487	7.10160575793	7.38855112601	7.54762213759	7.30636714956	7.72483853466	7.61680526892	7.27531883733	7.03271645765	6.84541856864	7.35471315542
g266	5.74385912348	4.22942411694	6.271178295	5.28283654601	6.29017873794	5.52840605436	5.78913080159	5.70927238158	5.57155659154	5.81527632226	5.18311984625	6.23917928606	5.61766914248	6.09025820095	5.0934464374	5.86682852468	5.24854718844	5.35806525983	5.67645472587	5.69060827778	5.5873459083	4.89460083168	5.47693876131	4.8914229353	5.54283545841	5.83323557366	6.08057395706	4.58502444926	5.90331751913	5.69744050314	5.1853202428	4.89712978621	5.92591322667	6.07552849509	5.6915834718	5.73448721393	5.94334855427	4.91168517814	5.77600279363	5.27892905469	5.52462183304	5.93335105227	5.46186862076	4.89169376993	5.81281759955	5.10571578428	5.34989709804	5.77504336783	5.67680743819
g267	6.93025186083	7.01409532047	7.22048371161	7.25662482412	7.53766258974	7.42180344564	7.34053055311	7.30551973626	7.05397060847	7.35877420962	7.40101913243	6.87182010119	6.94935875891	7.43754850631	7.47951242155	6.95277033993	7.05611296931	7.28867041447	7.57428490826	7.24218130543	7.3945012092	7.39163732372	7.33037411591	6.81041296847	7.04293017916	7.3292649872	7.11284884263	7.5817339694	6.80179282317	7.10842976877	6.66355238833	7.38745076173	7.00822952102	7.19882937774	7.36459246504	7.43057375866	6.93478171503	7.26184411637	7.17374159347	7.67497342609	7.39528831119	6.95120157591	6.98339462594	7.20782447887	7.21244556233	7.04091559989	7.5329419915	7.014167993	7.11620005625
g268	8.07554837083	7.75221841169	7.39573423527	7.90003523154	7.68159656808	7.54408938988	7.78828305968	7.70029218427	7.68325537559	7.44427647203	7.62252450191	7.85513795273	7.75059030779	7.66711709908	7.65784173623	7.8981725773	6.78629325559	7.41244550501	7.47145076364	7.13985903634	7.48077057945	7.77258036257	7.53391166001	7.94981128603	6.56278426023	7.92230364366	7.86905896195	7.45501731553	7.51141459939	7.83231388341	7.71093796285	7.33896390251	7.50841114078	7.0868420771	7.38846359337	7.52410779576	7.77031199427	7.450596887	7.53267674279	7.38928053432	7.59057449608	7.43289454966	7.58109821175	7.81911284872	7.65356160482	7.49840437119	7.78286822552	7.66468160051	7.8977433619
g269	7.38357475839	6.84641432246	7.49162687982	7.58346029828	6.42000382167	7.33440889774	7.78174856562	7.58329029746	7.15728307263	6.88303266309	7.53039261921	6.60729757381	7.52485399941	7.13262516578	7.38757004629	7.91072373671	7.41795074963	6.81234770148	7.36449171958	7.62940245513	7.16862750432	7.46975824016	7.3485831339	7.26151016307	7.3605064378	7.5621330848	7.73661653441	7.12542768843	7.75657078778	6.90673026099	7.47985686344	7.49430920997	7.46267430558	7.53220831178	6.81993480902	7.42568938674	7.21299213025	7.02060747318	7.34591139374	7.14880414008	7.16607124922	7.79288646323	7.01980660514	7.52427537004	7.23796046743	7.21677600674	7.86440553962	7.55133746064	7.6175522481
g270	5.40880384064	4.23568545689	5.75045555944	5.58797504439	5.3164559349	5.14782591662	5.51255062979	5.22457306425	4.73859543884	5.90382796358	6.0037828177	5.76689634684	6.10371343562	6.07362435069	5.84542804003	5.43701303665	5.42468996268	5.05377752607	6.53487124963	5.89374941923	5.70904190745	5.16264682743	5.85625411906	5.07703495238	6.01010488132	5.90984126037	6.09182980045	6.12740340338	5.6838573257	6.05632341747	5.19890334799	5.48668452972	5.84564089948	6.19661823918	5.7750677375	6.08488481245	5.63783860177	5.55730906633	5.88300910568	5.27980641409	5.39379892977	6.01850936287	5.65071516349	5.68693942388	5.94771670004	4.6656439662	6.16411923655	5.77632501873	5.88627485212
g271	7.20077647338	6.97574050474	6.87599735462	6.59547461677	7.04707138841	7.12669498663	7.17463683763	6.79538642335	6.5396950847	6.42427112385	6.65166635733	6.6453436079	6.99664921591	6.45828999307	7.12743798131	7.36737667942	7.11823537463	6.97135302183	6.98857059864	7.40824169876	7.42493555054	6.89095341947	6.88959385771	7.36273573297	6.75177565451	7.05272129373	6.73193932869	6.92936671775	6.6233314389	6.89995050624	7.03682671738	7.3640636549	7.06950076812	7.45526768084	7.02162744135	7.23885310054	6.83593562749	7.11334273253	7.33518361011	7.08301779728	6.49091108371	6.84391206699	7.20974813405	6.87276287196	6.81354503885	6.88206711446	6.99300905193	6.86180814555	7.00859461401
g272	6.38951684889	6.74513255074	6.94876727627	6.2667407414	6.36244879929	6.82546959216	6.7805977262	6.09041923757	6.33772398297	5.91948931048	6.97034801577	6.88048281506	6.60979465325	6.68566531057	6.88788924968	6.91576521411	6.18213537264	6.41438758812	6.64960604607	6.33813968426	6.5396172246	6.21456006069	6.60708681293	6.84475093599	6.00276429821	6.62413982012	6.95503168482	6.42092646789	6.81983230094	6.98150467736	6.44179296681	6.54937228486	6.70685864059	6.69634205792	6.75196252849	6.17984831911	6.47704544564	5.25547324414	6.55507416486	6.05316167455	6.40059193667	6.25896967932	6.57660337562	6.35639970278	6.44937695668	6.91551025919	6.27039152709	6.6409280781	6.38270328563
g273	7.30633898335	7.19980657065	7.33916629281	7.44172034754	7.59955863028	7.56050429377	7.46549721955	7.9592024623	7.10295501774	7.23228275105	6.606863115	7.85486716597	7.43370046789	7.25679962968	7.50968996513	7.68858563355	7.63615080116	6.69331886996	6.8728117079	7.59574727156	6.84247320435	7.23777201728	7.08339200866	6.73049901878	7.15398384691	6.10416268087	7.07498499694	7.38238986568	7.59502364757	7.45747594325	7.65049748575	6.78566360986	7.45041632587	7.89869546414	6.48382767697	7.28302338114	7.66340748792	6.93767390617	7.64100123553	7.50158759598	7.05092447022	7.39520079356	6.93859800084	7.64206847068	7.18431153537	6.69566596246	7.77369036345	7.01475052484	7.20732791283
g274	5.80958806	3.81858725962	6.38347481513	6.45678390766	6.47608593479	5.6281990893	5.93754600262	6.05322347574	6.28709728233	6.15833216046	6.21747029663	6.03403684046	6.34962657041	6.0863638869	6.24839962853	6.48231661942	5.89385185439	6.10687990061	6.83961526938	5.86910670704	6.30543184781	5.72744422171	6.32618398238	5.22571278935	6.17814719065	6.81712517215	6.58580143881	5.83809835064	6.16452139499	5.85349214515	6.2192326517	5.42106237376	6.05893510575	6.57206165755	6.2503567161	6.29834166237	6.10535849391	5.82679146743	5.56437286118	6.28154605338	6.39784706952	5.77874436124	6.08855366913	6.45454565862	6.20882906132	5.29888929229	6.53598657656	6.37955478837	5.93387820975
g275	7.16753832891	7.32980484506	7.07315016886	7.56603180605	7.27424051426	7.51490351629	7.38423091926	7.88248976578	6.99123015638	7.2648871179	6.8270022399	7.70733437216	7.1834715839	7.85991843789	7.42800858675	7.72576375372	8.32268845971	7.7522299295	7.63500793306	7.12166225011	7.73181203203	8.01444229219	7.70030009713	7.05145269154	7.44733316581	7.2702607551	8.04351979356	7.91859292354	7.41910077514	7.22452336262	7.44857973432	7.1592789817	7.32964306955	7.79035473389	7.86761001414	6.37023171666	7.23521820234	7.27811304419	7.27078416113	7.26661977908	8.15086884402	7.06636858241	6.84842805111	7.49280745183	7.5546847082	7.55359502331	7.22232482579	7.5426222044	7.15559125629
g276	7.30590334271	6.87500239054	7.46565724945	7.22494018267	7.53663982691	7.17992766106	6.35938873206	7.2645257881	7.0347093293	7.17670188194	6.51430876021	7.02638589027	7.37903874406	6.88941348866	7.18060690003	6.82540461147	7.07868267762	7.22883121995	7.69439385903	7.12970104481	6.94501118924	7.00162016377	6.69615511135	7.14477479627	6.99041299007	6.90467969789	7.05858050177	6.98220269802	7.05678721394	7.06030882272	7.2763049511	7.14005424842	6.67739110417	7.45317953494	7.17766223983	6.72285739116	6.84697969425	7.20466691523	7.22156910907	7.3561259732	7.47131943631	6.86791282024	7.178779007	6.73754519293	7.28764082069	7.27782720752	6.83723150524	7.59056662116	7.14965333568
g277	7.68187991828	7.50594643282	7.55307176357	7.80461903532	7.44990368609	7.91648365223	7.31642458116	7.57815098871	6.81505628347	7.16263587926	7.61025828952	7.34332485373	7.87119104585	7.66910288767	7.75172328839	7.9555162663	7.84718778277	7.27366834147	7.01868585088	7.95435853385	7.57876290506	6.93422750256	8.20032091699	7.42718944949	7.35172870057	8.21843243189	8.03498546302	7.16106878431	8.03679662189	7.74470604837	7.1905310723	7.30405845936	7.70023959164	7.45453678905	7.27642577065	7.01891667082	7.71768359424	7.45289976752	7.436191229	7.45622991423	7.37745030456	7.60439365563	7.36234894105	7.41881451554	8.05170196378	7.25659111665	7.33804417803	7.71981577531	7.60462280701
g278	5.80625630039	4.24384780376	6.512234766	6.15142103931	6.68102522969	5.49793101383	5.75652080942	5.80838328332	5.56351260498	5.68722583217	6.32690875657	5.4523035599	5.86833024473	6.05115699859	5.82582550524	6.25759346516	5.82466115934	5.2196120222	5.97126481033	5.81882890994	5.78478389759	5.43957056533	5.92318134222	4.81852410904	5.6008353047	5.92261096674	6.5394909569	6.19470821879	6.33069692698	6.08854053642	5.55891510492	5.44535629851	6.10644229489	6.16845220292	6.11140318515	6.20232446571	6.07433502945	5.48993541815	5.96488271166	6.09014047941	6.16133374769	6.04363383438	5.57346874422	4.61564225749	6.31569737352	5.63434239591	6.02117582935	6.00057047425	6.28256180067
g279	7.16185788717	7.37890930311	7.26036439749	7.46297736474	8.05929537638	7.26212527789	7.42784313377	7.57378734375	7.40001738477	7.5229228837	7.54146649924	7.6487992105	7.15304401529	7.65136484969	7.65577531813	7.78345844978	7.49324477608	7.32638998229	7.49654713086	7.26350689121	7.75062174782	7.34291116641	7.58506440445	7.40938310221	7.65323295532	7.22431901033	7.94384456978	7.80651106182	7.85775727652	7.6911248048	7.1775225954	7.25769067335	7.52593969607	7.92672521127	7.4815195783	7.48909862509	7.34185224851	8.11748750871	7.75854898351	7.74712569133	7.69215799385	7.58509273826	7.42520009063	7.54344977155	7.92929811073	7.31707559795	7.45520626553	7.62324504471	7.53171083554
g280	7.3842926276	7.39926518998	7.4349802385	7.41948625956	6.82981062356	7.26026261445	7.08639021794	7.4230189642	7.25940185117	7.34421070358	7.14079062736	7.14815619656	6.95382132619	7.25458361211	7.14965790792	7.96375312716	7.05219936185	7.48839003389	7.27298151275	7.1850035178	7.16120079067	7.36048626663	7.17320640426	7.33557822726	7.28429110558	7.64178240449	7.18298744672	6.2076687551	6.97020655288	6.87187276267	7.42994097111	7.68396960387	7.79380261161	7.47087095766	7.60165098484	6.83367369561	7.41243617567	7.32029404384	7.66059283686	7.58795379449	7.39919259676	6.61336273171	7.3942339074	7.09058378865	7.14526615011	7.26855292689	7.28975365137	7.28690720111	7.15088895417
g281	6.61936176815	6.69390242151	6.87165537531	6.74426342235	7.19630698701	7.14784949976	7.00882345048	7.06932702923	7.10464304598	6.94533835833	7.28215725442	6.57310829446	7.2714597687	6.75950715737	6.89628425569	7.47030473545	7.48320496169	6.50831931726	7.03731024714	7.44574589664	7.27545976062	7.04954920331	7.32906364557	6.67800295465	6.5586378261	7.08155561605	7.18090713288	6.47160262479	5.7381435376	6.60384073634	6.90491792634	6.94235753776	7.02300949412	7.10823541764	6.94591217649	7.00038839733	7.18534206208	7.19166224148	7.23918861296	7.03804488583	6.73439944855	7.05836493749	6.36528700293	7.02527562199	6.93520898498	7.43513911922	5.71396630179	7.00250555768	7.06382371034
g282	6.43868792547	4.84524205844	6.64650357356	5.74438291465	7.01756103327	6.30855131036	5.96889478519	6.27343848267	6.12335711954	6.65178081826	6.56640969761	6.17128245408	6.16361744679	6.80274272411	6.03144984694	6.33035579405	6.29005373103	6.14712300803	6.45606452791	6.00456041989	6.06535083811	5.81552590206	6.32318617562	5.3727098957	5.98633072946	5.93695836061	6.0130069727	6.62076403529	6.41050085257	6.50819976451	6.26287327171	6.33027798941	6.3598538548	6.96954429465	6.70281049827	6.53768083595	6.72930855558	5.45000547275	6.18287947676	6.26172634031	6.44626026489	6.40395120265	5.64492836329	6.08574338294	6.46557997435	6.09254889886	6.15878084322	6.21668293685	6.44057777625
g283	6.57329114083	6.97991504079	6.96225305883	6.99811558633	6.65904328133	6.55114946728	6.75993928282	6.8011024765	6.78098318065	6.58908397389	6.89586579975	7.04815610886	6.4096341501	6.49300261118	6.53691299887	6.50583439371	6.99768087462	6.85975828693	6.86420045239	6.64327941167	7.03760756269	6.49998203906	7.3806970675	7.06352849168	7.31098939975	6.92665785686	6.88380323121	6.82651903669	6.36301600429	7.37093431036	6.32122140283	6.23784675383	6.75895595759	7.16541341358	6.8541178373	6.73720381681	6.80576057999	6.78142373564	6.72577884188	7.00532893811	6.92012603287	6.60695185323	6.68287369834	6.79066842957	7.09834857731	7.13476583472	6.6697335826	6.32415921448	6.71398090174
g284	7.00718082243	7.29778683228	6.93397330308	7.5146478958	7.07379573233	7.47706491439	7.14329143754	7.53804394291	7.03257495071	7.05324700273	6.85857155397	7.18186411588	6.67543303962	7.4276850582	7.54580208595	6.76964608328	6.63879649549	7.11226179192	6.83095471766	6.4574053429	6.49159739549	6.76350580294	6.98589726227	7.21480583269	7.33539874253	7.10198349512	6.60962228356	7.00224461476	7.08406637567	6.64353937623	6.98734716226	6.67307226891	7.20945693556	7.68977280413	6.99736597128	7.26987652114	6.41464748396	6.68598916706	6.6857014677	7.30648850493	7.24111728258	7.33414856467	7.08498547153	6.56959458861	7.40878618929	7.3163085776	7.28907555832	7.22268511078	7.48975138494
g285	7.31162249223	7.48014713912	7.54694069279	7.36041367948	7.85756042922	8.079242305	7.9426200744	8.00776710833	7.21546535829	7.19413837986	7.46493080696	7.58221892739	7.44225284482	7.6354752103	7.13844539885	8.08347954928	7.67840308473	7.50226615047	7.47027359957	7.68513622702	7.47012702022	7.33654893008	8.28177891215	7.1788692926	7.07138238689	7.83199748998	6.94216182459	7.3057672602	7.83995512765	7.44843523415	7.76013066315	7.50341529703	7.56167219753	7.85208429947	7.10120937381	7.64235325123	7.41043045038	7.87355187797	7.81204134828	7.33328054925	7.73651157143	7.63341864448	7.35162356039	7.5648316249	7.40968062621	7.57636367082	7.5751370592	7.14119453949	7.60607823924
g286	6.14981881777	4.54538417123	6.54662013535	6.16551177186	6.67003814307	5.87340018738	5.84407819364	6.21023008403	6.0669342866	6.26116448372	6.78288977006	6.16860937598	6.41515050423	6.44523107465	6.30884159645	6.23812024813	6.05567565888	6.0055074574	5.74247701038	6.5921437497	6.3195059623	5.91847017753	5.44162263773	5.13521598845	5.84437757828	6.28247509999	6.43858367542	5.67368621944	6.51932849722	5.9532427672	6.11260206124	6.03543536295	5.74492739324	6.93239582894	6.12277512818	5.82249799179	6.55181698206	5.28547819379	6.29436588897	6.08911735995	5.89820261509	5.66597878745	6.14749814612	6.17652721209	6.35411102793	6.06980868352	6.25028873694	5.64666553929	6.1205091501
g287	7.39046513408	7.70761695164	7.68139396719	7.73345504764	8.0439356314	7.31585059243	7.18519168467	8.24445786214	7.36237705393	7.87853923343	7.89226207316	7.91486072553	7.52562079339	7.7065082561	7.71562985378	7.99716140316	8.07597187949	7.66312898533	7.24394658419	7.25415721111	7.49085723632	7.69213986215	7.64613094917	7.82293536149	7.64047955517	7.68899519977	7.23540110424	7.88121614793	7.68746389669	7.92494129125	7.36403495069	7.97126748042	7.74677832173	7.44800878672	7.64079362598	7.75838838872	7.11466610968	7.76185756892	7.12612389008	7.40229846771	7.65985763094	7.23593915408	7.7882282653	8.1442592532	8.10525317313	7.65257313817	7.27939600618	7.86939216069	7.29899750154
g288	7.33499496864	6.87894223591	7.32788049415	7.15869817547	6.93600508757	6.89594542168	7.02014339323	7.23542911275	7.50125822987	6.99987369879	6.33647981328	6.88691559446	6.27916454108	7.2423133653	7.03550709031	7.24824836922	7.11928065014	7.09737046007	7.18812403878	7.03765000322	7.08761017875	7.26043705443	6.83343667771	7.36851889083	6.95333864708	7.10529284034	7.68539748944	6.83489395943	7.12015757956	7.01337948421	6.64787282323	6.97263783768	7.13091322378	7.57798616159	7.00968367469	7.36505907339	7.05190718581	7.46137258527	7.09718714634	7.32623032638	6.24416625459	7.08576716868	7.19798928562	6.57422233563	6.79503822067	6.93488385412	7.44403770782	6.94097718478	6.99929330155
g289	6.81810374611	7.17646804164	7.90351937822	7.39023194298	6.84880471565	7.60735998593	7.57342297135	7.74611774719	7.19086227039	7.58141040513	7.13991590345	7.13196512946	7.216481869	7.22501777304	7.29824685853	7.35582941986	7.82673982789	7.23460651756	7.28515750713	7.36041456005	7.5400305542	7.61076685167	7.47909227968	7.10427144284	7.35671475505	7.78195104772	7.59167595488	7.11415014799	7.85407375737	7.22939723734	6.80138729661	6.99802889347	7.08495326106	7.73293734308	6.99685427383	7.53501136951	7.54672368005	7.07067373355	6.97549829405	6.82582745579	7.38242253463	7.54295079316	7.17314962661	7.66111195272	7.59028367161	6.76963541386	7.18726044981	7.18369861257	7.1820145274
g290	6.00444362156	4.2120638231	6.53156497402	5.57994316371	6.67017717544	5.87055081717	5.56305962232	5.652939914	5.76111279312	5.44386120782	6.68801472907	6.16197864951	6.11269283841	5.61203471279	5.77823040652	5.61058368876	5.91728498542	5.6387516994	6.13870209218	5.54404018623	6.00472540233	5.33408951239	6.3386971154	5.64973633868	5.80191459872	6.20558874587	6.14751593733	5.97144303429	5.91189308949	6.4139013617	6.0460135464	6.02463764607	5.95095257374	6.31293299505	5.89216379453	6.25528845018	6.29303374854	5.29239307995	6.13741770034	5.71315415709	5.7061661132	6.11627860295	5.51724573057	6.31676059612	6.17753610526	5.95614172732	5.68367577804	6.25669414198	6.0971584262
g291	6.32989510486	7.53095512004	6.51660465238	7.15664345048	7.1559473085	7.45407072245	7.63889025861	7.4129035352	7.25066761182	7.0039999757	7.75803502093	7.56381411142	7.42971932445	7.85473194728	7.30287948256	7.44666345676	7.30415358438	7.4178807986	7.21867765304	7.73495023101	6.5978009667	7.76765327635	7.37549278049	7.9163255285	7.78809600954	7.76043664677	7.0699632472	7.7600656481	7.46871025189	7.57769126837	7.01339144827	7.97915105172	7.1209219935	7.65941020969	6.73041188435	7.35549021083	7.28188966766	7.82007058238	7.76920660148	7.16973828752	7.54368445484	7.27470678415	7.6300846757	7.22687709772	7.20163919971	7.36723297213	7.59025704731	7.30966285748	7.65338440975
g292	6.36683661851	7.26685686605	7.30790863449	7.36019700103	7.16253528863	7.66526780565	7.34877429682	7.30686773232	7.14003484994	7.19113491511	7.49923426749	6.72184401862	6.66087094344	6.74018777416	7.11049009542	7.58590911547	7.08182035267	7.39522277434	7.28955663728	6.74701065044	7.53199101743	6.74319200544	6.78407379297	6.50912409966	6.80582942114	6.77270796813	7.4587848097	6.63568084243	6.7430171839	7.41710780369	7.11565674678	6.76581514833	7.27046393551	7.12861300841	6.8712452569	6.97465068906	6.79590239143	6.5450110062	7.10487847156	6.70396914298	6.8827754864	6.07009052761	7.73591417538	6.14670893389	6.99567261594	7.28600865023	6.8280483745	7.25239507438	7.34456048768
g293	7.43907554782	6.6886114459	8.02171957522	7.87498148033	7.88467544602	7.43932024372	7.39204388448	8.12937702167	7.63950046172	6.67631033346	7.90022362642	7.60529277492	7.65240205409	7.89061349129	8.024577311	8.26172330694	7.82580469708	7.18496381006	7.88263100011	7.54921688521	7.57271859828	7.47298507763	7.78231173324	7.09065517216	7.6005603545	8.39640998825	8.23019324841	7.72888230402	7.74781916049	7.83342922549	7.44057781237	7.14234588788	7.14725444947	7.9972823255	7.57032330329	7.8139272861	7.89675336205	7.44193572771	8.0714365086	8.04884009221	7.52412258997	7.97431293994	6.83288027541	7.29469180894	7.96387003985	7.46612586868	7.32852324129	7.66703310262	7.63935194591
g294	5.99981873196	3.91750978637	6.75259186422	5.37126321671	6.98960159126	5.4689940535	6.19866815195	5.74358403186	6.22352209188	5.514590267	6.51398429924	5.8696954894	6.68763579153	6.33763940005	5.78760906492	6.06578267511	6.35183074928	6.58662993883	6.76506670582	6.32788160178	5.80346100155	5.40386601926	5.82320819974	5.80189420389	6.02967653058	6.63833498782	6.18651139333	6.40583376628	5.91423110777	6.1442904677	6.4452390416	5.89010297827	6.53380769592	6.73837403568	6.67929691847	6.31364014317	6.43185973801	5.60628082139	6.421966289	6.25350505279	6.08351652759	6.77469721731	6.2556331415	6.30013776063	6.85354979888	5.47180083489	6.81342641955	5.93088024516	6.05753914489
g295	7.58292495781	7.61650008554	7.62600867047	7.51482763684	7.34001775036	7.23814227453	7.88745816703	7.56853437765	7.5781687382	7.305164076	7.48852095614	7.34924208662	7.67415929797	7.59663421869	7.52747212929	7.56805525516	7.01810669371	8.22877980829	7.00873655357	7.51591320347	7.12439507618	6.91509779587	7.99748417599	7.69615884898	8.00642492557	6.63755508902	7.77150142919	7.60981130136	7.33388999165	7.86892911219	7.471339645	7.72154881609	7.18581259458	7.33883857804	7.21709520605	7.62706264771	7.75299289359	7.76088074193	7.61592072199	7.47741840277	7.22791597986	7.78739129526	7.51133711	7.63983229274	7.88287551252	7.81820050432	7.5065002082	7.35299453984	7.80845023194
g296	7.84602610148	7.00891302986	7.44619796775	6.82128078953	6.69121182326	7.35460255136	6.96491395764	7.40293812472	7.35268824576	7.18033496166	7.13633129271	7.11762819736	6.85194522324	6.94215093394	7.25294644469	7.36690442411	7.01367481469	6.88407849773	7.52070988317	7.39370063817	7.57811582048	6.64750315996	6.87557499267	7.23432680659	6.27165722113	6.67149502547	6.80425145608	7.07718156078	7.13178701804	6.99564954323	7.17278799389	6.42604243742	7.03239437726	7.40207515857	7.3956184078	6.6314272216	6.78297324182	7.24929097894	7.04592662066	7.2525070176	7.38660805672	6.61142175718	7.29311603046	7.04508210612	7.83816244149	6.63731492867	6.39419918695	7.16457002011	6.89942715172
g297	7.57451112601	7.46396001861	8.13442153574	7.96265902828	8.35637783328	7.65163044906	6.98810976323	7.81447680923	7.20989399042	7.88389534322	8.17980779844	7.19140898062	7.99556859864	7.74707329108	7.68184696793	7.76787061488	7.7776908236	7.42787040336	7.88211997196	7.80643254045	7.44843853109	7.5819965157	7.71174993742	7.29110895697	7.4187562335	8.22660919336	7.24368552892	7.64441182976	7.77929265482	7.88026367101	7.20284410431	7.77106915015	7.70590636749	7.96204017771	6.6554721322	8.09319123408	7.82012473899	7.39916723753	7.96718635535	7.58030080408	7.31991229633	7.58573899166	7.77064050594	7.91320107371	8.12099526229	7.16606115498	7.33757281044	7.62113666518	7.91591100455
g298	5.16238769677	3.24160772078	6.03351613288	5.08180886626	5.72181334507	5.48061896929	4.57653969975	4.8178870774	5.42862989579	5.13331802378	5.4677000095	5.4774226137	5.52206786693	5.59826420597	5.28374604723	5.85358373077	5.0674678524	5.55487908616	6.04504083223	5.32701671219	5.69487788227	5.08871538533	5.14338402748	4.33268365894	4.74893332469	5.81411329912	5.80196076772	5.21449318252	5.79581764485	5.16417408482	4.9870690282	5.72129876406	5.60333084716	5.90493462347	5.18152004886	5.48579813901	5.73865607762	4.83197567498	4.86376889893	5.33583231009	5.76064745264	5.87824418174	4.7238978117	5.04432519231	5.57977117998	5.31894880208	5.75095272559	5.77903457759	5.25909825434
g299	7.33434881411	7.57134040136	7.44729809799	7.02572909949	6.82328845652	7.88102266849	7.71169661843	7.30787951903	7.51224468679	7.33054589365	7.4515328139	7.06234377788	7.80573683984	7.68558556269	7.91745930291	7.25583672674	7.90657065799	7.40188221567	7.62569809563	7.7356654798	7.51697485131	7.15448656219	7.8494015868	7.16976427284	7.14753162844	7.60198153874	7.54032949206	7.83126188794	6.97613946779	7.15118293488	7.37227949417	7.47440297979	7.09341365507	6.90676036608	7.28235120953	7.74588476452	7.52313583334	7.32652286073	7.27354829066	7.76986824592	6.953113782	7.63024841791	7.24747462929	7.72825604328	7.21035665763	7.64915281325	7.39058213804	7.25827694712	7.24764424991
g300	6.972099532	7.24412444157	7.45726251043	7.50990923437	7.51849171622	7.13945818769	7.17517967577	7.46223533252	7.73080578498	7.09859073653	6.95695789142	7.12940055117	7.56259060169	7.25878867708	6.6781515638	7.63885611088	7.19061224209	6.56666603922	7.62883854873	7.05181398663	7.24535053689	7.42428528611	6.61392692928	6.39444368904	7.43431195712	7.42271503848	7.37371842706	7.2471133916	7.77413256893	6.92702418358	7.78433847667	6.51387456481	7.34668346464	7.27023447551	7.38227407454	7.30940960083	7.20882736202	6.317613878	6.99348101648	7.444085799	6.09911544355	6.81814293716	7.1273581054	6.76512922294	7.40384839505	7.38668453302	7.21190652889	6.79070669441	7.40871698692
g301	6.93247876111	6.45820930726	7.17614147053	7.5059477379	7.4337994577	6.95739406715	7.27652353456	7.49013885876	7.08229184854	7.32118530224	7.20781133204	7.42605803298	7.14423394639	7.00118656437	7.58210409509	6.80858866977	7.11870595364	6.77795803963	7.23758470262	7.85553819482	7.76886195991	6.47958258239	6.68550184557	6.84811444114	6.78201305014	7.41031550525	6.7990826906	7.41028057144	6.87841430149	6.75697055786	7.2210134393	7.20587370988	6.9099497776	7.3702338858	7.21867840159	7.54117114537	7.7244915662	7.27833878261	6.73792484163	6.80387816648	7.17521669247	7.88920561102	5.92065395475	7.03753596118	7.55909352526	7.34593428392	7.44400785154	7.14382769934	6.93965283668
g302	4.91485953106	3.42994740886	5.46413510028	4.06480562335	5.19649657106	4.6855986922	5.14438702711	4.59916767156	4.71534513574	5.05719014817	3.9716597014	4.99760015338	4.52806871669	4.44173293917	4.467871197	5.33344161835	4.5478540029	4.33261908645	4.56978894353	4.50161979896	5.06423569237	4.19135564602	4.15621387931	3.71818232886	4.66924812981	5.27977200204	5.17671353776	5.45815478152	4.91479063835	4.61710535682	4.98355330766	4.46180377535	5.56829805305	5.03099572715	4.87522708297	5.15676597655	5.14065553963	4.5620673075	5.09963240643	4.28211699421	4.5368057657	5.4156663577	4.01433154073	4.63822676065	5.23282099186	4.69638121804	5.27178171956	4.48242434916	4.47675710869
g303	7.28395412027	7.08237914302	6.96384104937	7.2235218037	7.19310926648	7.2042273364	7.06817583154	7.24199611861	7.008153972	7.29490981348	7.43526623611	7.05391868823	6.93447865567	7.17543980198	7.40429757561	6.77875879407	7.53716511344	7.09649142362	7.43287957732	7.53608830964	6.85293511206	6.66702115923	7.6348111869	7.35948719493	7.4667759832	7.07158593006	7.23008744169	7.16335537991	6.88468214501	7.10595849858	7.51528916647	6.46167267439	7.47730688724	7.06684504146	7.50014158208	6.89439057524	7.33686957647	7.65991369603	6.92912357914	7.01680509876	7.36226877475	7.28648333945	7.00526871497	6.85026546405	7.37086428092	7.16119323613	6.67019150911	7.21771386213	7.841107851
g304	6.94671936503	6.93333331082	6.77935373117	6.98144706348	7.30972657578	6.52371684575	7.22245719715	6.54231419402	6.91884638112	7.1935026861	7.17155203433	6.45379934867	6.9510486653	6.90414306112	7.19821877162	7.09757541865	6.34115081387	6.80840099352	7.08473883838	7.00984835983	7.00508502601	6.96640086023	6.71217571499	6.89461547062	6.87103008994	7.31566185604	7.00593805801	6.5688928595	6.95102721728	6.77576561606	6.9682746876	6.79608464319	7.21282595958	6.33021541057	7.45499632995	6.90648622224	7.10364516292	7.34641791691	6.72895314816	6.55685299385	6.53195157807	7.11340256611	7.50332448212	7.20357253179	7.32710343002	7.41495264335	6.59220502554	7.01528299775	7.09558219887
g305	7.20371396996	7.65089961883	8.03390564511	7.95627950272	8.13187827064	7.48626725421	7.81773582348	7.99510816682	7.63653496179	7.64413359788	7.38800251782	7.24113311419	7.60619406526	8.03218980708	7.50147149119	7.14073857764	7.63123315138	7.42933755489	7.36384072438	7.82123775202	7.57807477097	7.42322033511	7.54878027851	7.26874942343	7.07757417981	7.73220799817	7.67937616264	7.59396581163	7.73537322115	7.31544972133	7.09414670492	7.56046743912	7.72411709908	7.61815635606	7.36492566585	7.48300111297	7.90759521117	7.57266628215	7.88530297095	7.48385503859	7.46377446678	7.58037063804	7.56335651257	7.63873133192	7.69573641535	7.44355169124	7.44552582135	7.67911001708	7.89111755862
g306	6.18745035043	3.80757608061	6.26607014797	6.03411384504	6.16109772841	5.95840574039	6.44241228876	6.24144979891	5.43634941347	6.41343435814	6.71826277434	6.12727078651	6.63953445595	6.16445379541	5.00055657367	6.44926108617	6.53813767644	5.47331364706	6.6778745755	5.63588306262	6.63863279622	5.42015119516	6.49748878412	5.53368221352	6.32592452664	6.27370681977	6.17883576394	6.38065597273	6.04758837092	6.03115049	5.38207853493	5.84664518076	6.26842493815	6.6225652561	5.92736422253	5.84785515958	5.86176038344	5.43970747687	6.06151684878	5.93973060534	6.09176836841	6.39420868388	5.40027535335	5.8803229076	6.23558568067	5.61514338918	6.78405555833	6.3151347057	5.7768331139
g307	7.57370129997	6.69732568572	7.54716119743	7.37593785407	7.67599748249	7.13713532032	7.251943914	7.63241249736	7.62635293126	7.55108453414	6.89298514125	7.6266216208	7.25306204369	7.68475112049	7.15385974187	7.55426950024	7.35194469028	7.03082639524	7.2948950047	7.26047328943	7.01407011142	7.22476010184	7.11629454049	6.77094929272	7.44193081353	7.28062877007	7.17600682566	7.22210513807	7.6464542474	7.53549110325	7.58519806737	7.20739967899	7.08517041288	7.91850419394	6.31901746018	7.55780548922	7.26180936557	7.15388712685	7.22191711704	7.51896182577	7.41975022161	7.3786987354	7.43906762572	7.07933321181	7.46820300016	7.28914722755	7.76519328068	7.28673884151	7.17139795607
g308	6.83630358483	6.56622762232	6.80380829542	6.12365225948	6.58636347098	6.85452045852	6.74940346221	6.98932185231	7.11349148673	6.98030241036	6.71364439261	7.23541493263	6.71503114527	6.3942934846	7.06205294611	6.2537459891	6.37934198108	7.28283091	7.11889734212	6.79505214823	7.2670510228	7.05810830953	6.7952159549	7.42092220941	6.5834342049	6.95827137755	6.74807528468	7.09745097652	6.84146841658	6.71083756187	7.06936207888	6.73486917342	6.69088357936	6.97143188258	6.9740075391	6.05238757553	7.23853195938	6.55338065756	6.75069641346	7.34426946062	6.83789780088	7.0428632224	6.74728545831	6.93739240198	6.78741463763	6.59838024169	6.98738790985	6.4136736274	7.1891066957
g309	6.52255791486	6.28934185881	6.72690255386	6.93445563106	6.87129332092	6.67916997677	6.37435932604	6.22634293222	6.32821930551	6.65015697425	6.68587919639	6.10795820788	5.95086793469	6.80814159283	5.97328995645	6.84279496041	6.30766719678	6.02353186625	5.89067603536	6.65429576046	6.70395458933	6.58219395633	6.14292387308	6.20591747536	6.32153931618	6.95905691522	6.52278569723	6.15787316692	6.8101809731	6.19482667058	5.68077370243	6.3777644363	6.88858104492	6.91261239504	6.33851235998	6.4368365577	6.07618883333	6.37572035213	6.52821842212	5.87527273885	6.29251670802	6.71850352407	6.17015530729	5.65486946315	6.41963274758	6.81105605518	6.2061564379	6.77034091198	6.34902644141
g310	5.8061227732	3.27718742357	6.16538019484	5.52546781248	6.2130195628	5.67704005928	5.83793626959	5.60779184073	5.82536528198	5.95038421613	5.53699016035	5.86898261513	5.963326242	6.19392989449	5.85870718711	6.19345430574	6.0152264912	6.23321544385	6.25067955138	5.32199725858	5.97924936625	5.5777095932	5.32650018896	5.12283835101	4.95719255872	5.94215051492	5.54616768895	5.98063420349	5.79338762348	5.64267685261	5.55615721458	5.68730591702	6.19291397707	6.70179001761	5.40600852181	6.10095333254	5.75566758463	5.36549931426	5.32101358001	5.82563590556	6.03776627422	6.3421814642	5.68070626062	5.59077671012	5.89341825133	5.13383956505	5.41855968442	5.53238212676	5.60139026333
g311	7.40173140533	7.3838209249	7.49311626115	7.68212695721	7.04982452342	7.64610402962	7.50361420443	6.82554304155	7.39834784722	7.41576728716	6.88466108301	6.94076494183	7.34890375136	7.4676445145	7.47087128435	7.5529028995	7.5357763229	6.86742258684	7.02918277839	7.35591484929	6.83770606762	7.41936145607	6.86104291655	7.33148934878	7.28661111634	6.86284421186	7.00292513727	7.37265423259	7.54550539379	7.22371582341	6.81440972006	7.40134059867	7.23689080485	6.88978041811	7.03541841394	7.08583031349	7.41212801114	6.53769535876	7.43540204428	7.57660970054	7.29472906999	7.40605596561	7.23601683514	6.95126797238	7.58054970365	7.02505062051	7.10904083948	6.48915452337	7.0802447023
g312	7.64145078835	7.15389118794	7.53697150653	6.92355036635	7.09061256825	7.20105281261	7.54857532377	7.77084557359	7.10321345624	7.83965614386	7.49209861042	7.71163714346	7.79495032402	7.15063386525	7.48345229868	7.5637607797	7.1353912226	7.49699603903	7.37566478434	7.55386181468	7.51584508483	7.81528165043	7.43693918846	7.31424650316	7.94862427392	7.64518465464	7.34023907248	7.34369376843	7.75252319187	7.9224223977	7.36444971076	7.57557577788	7.31256300372	6.86429004635	7.15336498735	7.52807986724	7.47103317185	6.83166676295	6.91656540808	7.16319025865	7.30012137603	7.51807729117	7.71431563147	7.20875303665	6.59710500154	8.10102966657	7.42821401878	7.74500033732	7.60161339463
g313	6.90032176878	7.67729133489	7.6274535616	7.77229656872	7.58846691537	7.81522258393	7.63827909064	8.06777881103	7.5609051407	7.46675393593	7.69798917628	7.6566216512	7.76909278825	7.96395883465	7.94075936027	8.0722579431	6.77771611029	7.59912730999	8.03439912528	7.73780439174	7.69147081441	7.55782991436	7.60482727875	7.18479825353	7.94548033219	7.91117509376	7.6076923939	7.98305909527	7.71475964804	7.30992277507	7.66302806366	7.8884937096	7.1560283523	7.3102715604	7.55537684988	7.23900668282	7.66683338258	7.64860466134	7.49153457674	7.58722288849	7.61618026581	7.71538237447	7.48177438739	7.79955080819	7.88772223094	7.4432545242	7.73998786911	7.19326574943	7.50173255951
g314	5.90284527078	4.27018841481	6.70616594373	5.90422419112	5.95264269684	5.8090693952	5.7083143536	5.69847937478	5.33403516695	5.87662256321	6.17189488459	6.29756033212	5.71988376683	6.12241278742	6.26478262639	6.27196450345	6.03772256395	5.94194150331	5.73247730817	5.50969688704	5.90057709487	5.01094246156	5.66735231367	5.2831994892	5.87001759772	5.93913359751	6.33955822593	5.62622398485	6.43495102336	5.80506180428	5.70138090965	5.70326360055	6.09239998136	6.35681752092	6.08515104302	6.02995365259	5.98817950179	5.50786816456	6.24859647695	5.57419229717	6.09770749806	6.15243359808	5.74594905832	5.23435158604	5.80657045371	5.10094554883	6.21715695952	5.86757539531	5.93574684724
g315	7.25784953664	7.32047271479	7.3593415741	7.13917504163	7.44456033731	7.08777234979	7.12811389011	7.316938265	7.03111592009	7.0962424502	7.47799599851	6.65079856141	7.59451447419	7.25140123044	7.47081600412	7.42619828489	7.43175552276	7.42900430055	7.35033921453	7.23216277149	7.03144979266	7.50021972974	6.98194277719	7.18646834821	7.25237136492	7.07004330759	7.03726571586	7.17633046932	7.15949862283	7.26797359291	7.10300082221	7.18291379843	7.10013874912	7.35861236164	7.35692950435	6.81658681722	7.25514279034	7.46960190523	7.19518523053	7.87079198975	7.35380630391	7.3864000475	7.24988928499	7.39870349958	7.17561394019	7.49041152254	7.76742297767	7.02447105097	7.26163883505
g316	7.26473713587	6.3181295579	7.04554759257	7.27331993681	7.54901684188	6.72673498828	6.92578703005	7.42815405235	7.36571094813	7.55172661826	6.92548722236	7.31372718666	7.02110541083	6.84138904492	7.16364521767	7.74892609523	6.71786414578	7.31481496521	6.87103653836	7.45608315371	6.60130191024	7.16889350231	7.76638163556	7.4683763274	7.39419566408	7.64151849498	6.85540198769	7.0289028302	7.54648637407	6.89636773248	7.56159698406	7.54131714828	6.10197944961	7.05433090884	7.49922922256	7.31626735255	7.41958491333	7.17489608979	7.25939861881	7.2922093755	7.01404974132	7.52433585815	7.37338394786	7.42012363677	7.32041974225	7.52494752438	7.14450084063	6.7910456864	7.28419244873
g317	7.21448959684	7.38802690642	7.64597830679	6.93050948857	7.27867695346	7.56645421835	7.48021013872	7.76829437492	7.33945784863	7.18152771837	7.27320618758	7.48342182183	7.46151232675	7.34904465411	7.48076778303	7.60803455295	7.85268652549	7.05577202078	7.30157720369	7.76500778729	7.22217222521	7.09912734828	7.56290015049	7.02441587945	7.2384122045	7.85111384275	7.41918754498	7.59874800636	7.25749227077	7.57066968173	7.64570051808	7.56771303899	7.54310511633	7.61536859891	7.12498749982	7.64473181454	7.28865080194	7.03279095601	7.76482661569	7.01304021211	7.18408863996	7.75562003683	7.61179705644	7.5342618305	7.44320185913	7.33170752901	7.48927099393	6.47489888261	7.36756395748
g318	5.98279163382	4.12457482344	6.31026323268	6.25821186219	6.7227483279	5.65957649845	6.24594825906	5.8673773734	5.94847278881	5.67005497491	6.89541455669	6.63371201563	6.67407706808	6.43456643851	5.78623913326	6.86641995232	6.19800464798	5.86128427443	6.12780850337	6.21435712928	6.35104187628	5.4482101283	6.5518972916	5.30892528401	6.00188533082	6.34884946951	6.76266524016	5.89987843299	6.48693045954	6.28481188369	6.09153424698	6.28297498354	6.53634197782	6.66358809171	5.65264076459	6.27836736974	6.15996092899	5.00725369695	6.32117019245	6.03120692642	6.19697779323	6.23967484109	5.47834806562	6.10203111485	6.58817474124	5.57898775669	6.08828511941	6.17231035693	6.43855687919
g319	7.13649298514	7.23474970979	7.04107554429	7.55005405283	7.0661505391	7.13676603978	7.37135266055	7.36447646032	7.50185913922	7.24976541903	7.43593564669	7.02081228596	7.84013198132	7.48347366588	7.52546287061	7.10710393539	7.10297894661	7.2888310436	7.33732023934	7.60955281909	7.47150850558	6.96640290547	7.46423691087	7.86499282525	7.48800769842	7.61235899015	7.5478838338	7.52149101022	7.57328211514	6.96714473088	7.54921316118	7.79891530884	7.11477766363	7.71657543369	7.41759387935	7.73790860616	7.50838250142	7.84604734686	7.5895271785	7.37719527669	7.49944826711	7.42945610076	7.51374865689	7.19787344099	7.40803020387	7.23733757922	7.04168694321	7.12260532247	7.50392933085
g320	7.17223637278	6.75335629003	6.89873678518	7.08514509658	6.16004012346	6.56814626695	6.18583440984	6.97372292028	6.5247684416	7.33591297063	6.55565103076	6.29563505936	7.32119130731	6.91651185733	7.2192475239	6.68838650906	6.39833513119	7.1508241026	6.91591299338	6.58815505325	6.55522322064	6.96343768899	6.93724071246	6.75707607168	6.83427782742	6.69753922408	6.51638343361	6.50671175936	7.18042867784	7.04023560698	6.96487881818	6.52100836833	6.73741042851	6.34566493162	6.81164587424	6.79760334712	6.62876639639	6.96871270581	6.58581331644	6.28057907999	6.47500354794	6.21408739442	6.5427287526	6.58639650201	7.11829148856	7.1808801547	6.04965961708	6.65622295045	6.57289850759
g321	7.24562377769	7.06597881793	6.96896269397	7.24111861626	6.86765191802	7.44480062163	7.30279973993	6.96897296998	7.24398616637	6.98919724692	7.47335671221	6.91248824093	6.87104918816	6.88721665309	7.04297792507	7.29550372081	7.66884500467	6.6110288527	6.74033788188	7.55243813565	7.33144289323	6.37050879053	6.76271402098	6.50083400166	7.10103035332	7.06977433001	7.18128234037	7.40347447936	7.56893653218	7.02451564375	6.95540151155	7.42433801009	7.29341048335	6.51672193406	6.74456507835	7.06942073505	6.90849965303	6.74767128362	7.02569743644	7.44717788139	6.96960492501	7.00370916058	7.27129837851	7.37794346779	7.05426088052	6.88247600733	7.25259937489	7.67541942156	7.2976179361
g322	5.21972624974	4.78530261788	6.39212681579	5.46928528661	6.69033779238	5.8314953132	5.45072625686	5.29255822017	5.82044988986	5.88881819963	5.96738568177	5.46992167081	5.93120084899	6.25724474005	5.94663032261	5.81743649918	6.29080269945	5.57358949818	6.38441223859	5.88742772835	5.96374782535	5.48072722512	5.91223889299	4.76136693531	5.29424894821	5.33031240059	6.37198622086	6.20783957714	5.83712763391	6.08835699657	6.05341970528	5.58113786687	5.73527585943	6.61942719844	5.25904065988	6.03591504884	6.26063737616	4.56388102975	5.84897177084	5.8558069844	6.0812112448	5.75586984105	5.16634186787	6.44244496352	6.03290051248	4.62368546702	6.06215751763	5.94905702253	5.91611405836
g323	8.00792798757	7.63576605696	7.26015176234	7.41944732953	6.89798896515	7.33626510886	7.48748979547	7.38929652771	6.70491523693	7.26784296527	7.6225252773	7.56962116875	7.39810928683	7.21386389081	7.34435098024	7.15647577258	7.61251738279	7.36617339705	7.21366875678	6.90381185296	7.53856496458	6.78921218188	7.45545320841	7.16839342483	7.49211882752	6.95928213215	7.19410281611	7.02313948711	6.83019323641	7.04269489472	6.84375576381	7.89325066781	7.18299882638	7.20653163317	6.86785542221	6.50041446626	6.88947449785	7.61212839645	7.37318675236	7.08011950917	7.3357686987	7.41166561738	7.7170740898	7.84286789289	6.69797721989	6.81448094224	6.9051780559	7.46251092103	7.62586278676
g324	7.62651786578	7.48501399193	7.97134322131	7.13757593544	6.9349182455	7.29325397903	6.79758186093	7.33432401142	7.05449631016	7.19924063331	7.41187180164	6.95636600711	7.58486987993	7.22136364703	7.22150956651	7.43690829639	7.48922263346	7.29857585566	7.37263051337	7.3674610525	7.77998420331	7.38290664106	6.5879082739	7.0039738826	7.6320048409	7.35674889649	7.74730400617	7.54042531271	7.85949039542	7.34667906606	7.22513445461	7.38870083279	7.16560372616	7.87133329481	7.46404449546	7.73044915981	7.64032475837	7.16557341064	7.82910989711	7.27727311327	7.58392265928	7.30064477908	7.60541363395	7.36185792761	7.92037968252	7.3888975398	7.62872354661	6.89380897937	7.43732706757
g325	6.82481433729	7.29096782736	7.47721355211	7.67421752472	7.47745360558	7.61102750715	7.36372431284	7.44973030694	7.1880254707	6.71814064356	7.24275853596	7.41422540715	7.34454216109	7.32400897055	7.13672674946	7.86993584326	7.55034973151	7.15395376062	6.995398557	7.53751587841	7.66980929782	5.98372290753	7.47284757166	7.08638105484	7.20943008314	7.28423001851	7.09025191083	6.94685048209	7.65095101259	7.12241074403	7.75778732919	7.19873569877	7.10426114287	7.50075440817	6.8935346551	7.31082925425	7.72847316596	7.30977650998	6.87792708108	7.03265691066	7.50998738599	7.55760372013	7.40502322701	6.55550112717	7.49369130601	6.5868983285	7.71730824612	7.11410990382	6.87498845687
g326	5.2129780643	3.82659529158	5.62971723548	4.51373598141	6.25981343219	5.18306049823	5.03587209519	5.47578343072	5.29330830222	5.63258990117	5.81299241014	5.90280914372	5.84811339501	6.17130013877	5.70305108964	5.5289396815	5.26379652026	4.58499225014	6.13604837021	5.60210221066	5.87372056074	5.30561204725	4.55966027823	4.73910264963	4.68044265555	5.84814775254	6.13675991138	5.67351466648	5.54647797515	4.9247019716	5.78815097963	5.34232439329	5.22577070816	5.95213647319	5.02261691417	5.34480839222	5.49031413578	5.13114639136	5.8628496809	5.6259174197	5.35308760208	5.44426322951	4.77509053885	5.75379451446	5.58072886763	5.44211234265	5.47537056758	5.66060370574	5.7116020058
g327	6.4533259876	6.74204325318	7.16832334734	6.80088662819	6.7191299649	6.74208388081	6.75830403263	6.67454431336	6.91082830553	6.95811876352	6.79858947333	6.9282995969	6.87772778273	6.87353764066	6.73949460635	6.8057292096	7.61872294619	6.77579204137	6.31087952568	7.33317026214	7.1620601484	6.27148449231	7.13792402344	6.98504422689	7.26009271186	7.05611165449	6.29336912384	6.69689968751	6.69793202878	6.77418238142	6.46373222556	7.28124480593	7.09663503747	6.70652846197	6.53888858945	6.80474659771	6.9080836063	6.75577426895	6.68793224021	6.83504193574	6.69888232789	7.21691380642	6.55774093827	7.52450258803	6.53096355901	6.77802912294	6.66647873438	6.95279297843	6.46193596923
g328	8.00271350711	7.56623652421	7.46877397155	7.7987245058	7.18771806155	7.21069051804	7.02980138265	7.64639293333	7.69888539733	7.77686225881	7.45185864062	7.11600844848	7.19486131983	6.91988626159	7.65276040756	7.77212018498	7.26477272011	7.01634176838	7.75303774758	7.42584337977	7.55398523853	7.58355490124	7.4892878354	7.58048984999	7.60853370475	7.65971628909	7.23614569542	7.00132642868	8.0221656784	7.2885581234	7.34815070488	7.65937647332	7.98125473574	8.13240889205	7.48814944852	7.46024253644	7.43864811919	7.51420003989	7.24889259462	8.06451707182	7.63167078257	7.42485148699	7.86975375256	7.77197336752	7.89206129228	7.67324651756	7.74825305533	6.80133939515	7.8752539628
g329	7.57548215557	7.05616846999	7.16943626645	7.67501717591	7.64114464697	7.38716996188	7.45946044879	7.78194837368	7.46047468596	6.91921026909	7.86270931095	6.8280398025	7.43138119387	7.39493710478	6.86492158408	7.6869308616	7.65667182922	6.58074927083	7.40895535639	7.80345262868	7.75894711711	7.39923983111	7.24714582619	7.54196783496	7.11325204693	7.83236748428	7.77395253694	7.0207748969	7.31239769105	7.6172108003	6.73253063378	7.03701568516	7.55687436767	7.46204395127	7.30254165631	7.49856308429	7.64074299906	7.41695080689	7.79233457747	7.33099194639	7.39166727033	7.71774372421	7.48088926537	7.06106158506	7.81061706086	7.54168780824	7.32885834032	7.54978102562	7.2814800732
g330	6.24621316878	4.37659278093	7.09952113858	6.15058654663	6.95745658538	6.32333109193	6.61894198628	6.13877585328	5.52253596746	6.3629189879	6.8453831634	5.83500756696	6.17482254477	6.19962523234	6.47628336105	6.9855124885	6.20057787787	6.14776667125	6.1961529554	5.95995040641	6.27662796836	5.90806937631	6.4474585986	5.41430352635	6.04973439521	6.47205882743	6.54647926151	6.43114054623	6.17852954719	6.05962576615	6.28951412672	6.29819755095	6.35419953687	6.60749081567	5.91345167637	5.98109398726	6.42182614084	5.4456122032	5.99025837652	5.81451133885	6.34107144695	6.76791770345	5.66833363365	6.57225089174	6.06923270904	6.20832217959	6.29379081576	6.3499191573	6.57789429452
g331	7.49037983026	6.85552473439	6.84927657535	6.97464999272	6.9820474629	6.93082607129	7.05174276266	6.77582495395	6.71241627872	7.01811471259	7.24178200172	7.02867260916	7.00165224126	6.8423624503	6.22060785708	7.3318071882	6.54657698721	7.22571696296	7.23915918333	7.20630839421	6.95227862372	6.65595128434	6.68154298839	6.39038939129	6.5567443031	6.76936853516	7.05696617762	6.63561193479	7.08738274472	6.56478977893	6.43878280007	7.04748163365	7.01284156615	6.39650618326	6.83658817307	6.66648834276	7.06590292919	6.67404536623	7.06076123134	7.08610831024	7.05251469358	6.74302261516	7.09964875192	7.3404058188	7.1367792445	6.72241452004	6.6685627286	6.80206740877	6.61354220398
g332	7.53537574961	7.63986728139	7.62557411823	7.25551582391	7.63184870666	6.93053027728	7.1710233471	7.63154595485	7.41135508607	7.51312766552	7.38918281501	7.42914627363	7.3884964003	7.49098750269	7.44787272661	7.31594660973	7.35166129027	7.43977087642	7.68730368711	7.1732785365	7.57913130139	7.72782277361	6.80047742822	7.66270335034	7.69913428114	7.71507587039	7.72100641264	7.2064030009	7.68521541579	7.6251353625	7.44654756465	7.29568590111	7.13194203944	7.59085595512	7.5774980569	7.24632777738	7.05457015634	7.48155314939	7.17933854076	7.53904596176	7.92452084912	7.82686789725	7.11419188185	7.25848477165	7.59767057275	7.55870828439	7.66369767174	7.29395542926	7.25810074382
g333	7.26069113501	7.02656304269	7.7601765217	7.67634490331	7.83228707246	7.45370266498	7.27588710206	7.68154934824	7.22734959811	7.9883499992	7.74005648972	7.66370212657	7.59606887771	7.62817642935	7.13884992655	7.57820801368	7.42006002065	7.03973497847	7.75538767677	7.6638119615	7.70125735705	7.77377724469	7.52251819233	6.90572947991	7.97489641075	8.17247231014	7.99111398649	7.28707947501	7.53338666409	7.46034693306	7.60032936382	7.27986402464	7.65589661327	7.88640821594	7.38850728306	7.58371622523	7.31099722481	7.68003709681	7.88146070778	7.41706323341	7.3875456545	7.35347712468	7.62769489589	7.89651115251	8.04292678645	7.79856045103	7.46696854118	7.96950606422	7.83562563829
g334	5.78049802235	3.92528651992	6.40375729585	5.55174739915	6.00462378942	3.57428928826	6.11310732968	5.35452478146	5.85356532357	5.57196309021	6.17968202273	6.29899246107	6.02674135304	6.08041448752	5.80104282316	6.37793990105	5.96272554142	5.80325603467	5.65359908028	5.02353293579	5.86788461263	5.58932237113	5.73005396429	5.69282193394	5.61334836671	5.64728140072	6.36115943897	5.84688941083	5.89582233653	5.7070104486	5.92800817238	5.42564364697	5.61904209806	6.09516181892	5.80419768985	5.99341593162	5.93321718081	5.30998477524	5.78071820978	5.71985798141	5.79662402604	5.75865945062	5.45242143516	6.1684292235	5.67141147544	5.1690912303	5.76399497937	5.6482366463	5.63629248868
g335	7.68328669259	7.059403538	6.75187556963	7.28565158982	7.2576385794	7.71209053649	6.98132009051	7.3506144135	6.4743051838	7.31440953928	6.99973092528	7.38032042345	7.2966470491	7.05876376778	6.6928484197	7.47525774648	7.35887370536	7.09543670673	7.40799770842	7.36788419576	7.70177858883	7.12160631948	7.16519494498	7.3990694979	7.44879304862	6.96633313122	7.51992218702	7.01317913346	7.1352768697	6.43733729693	7.1071388353	6.38305188374	7.51609887663	7.37466622183	7.14455041653	7.18658730652	7.44207751524	7.3364680706	6.88750566359	7.22461365454	7.07014291751	7.13482398924	7.34389037304	7.53280884711	7.58531548661	7.34984967262	6.70279136891	7.14468317014	7.60093285275
g336	6.98073171992	7.22578759432	6.96600238123	7.387805669	7.12092252682	7.52637604499	7.34257799147	7.51767347255	7.26245572972	7.46867979769	7.36518061051	7.19634507071	7.55330077278	7.43894503821	6.77997735088	7.26834921656	6.85252434501	7.11151170496	7.73162798163	7.25140288248	7.47519720694	6.75539841149	7.21369019214	7.13840270437	7.1322520144	6.89085600489	7.26436064146	6.67152612363	7.3080108867	7.04149186213	7.60390008581	7.36983674336	7.07478116372	7.29731029104	6.68255563827	6.96168767893	7.03192221372	7.43065916639	7.54088481844	7.0675266495	7.21559507507	7.06976141424	7.3755124236	7.44531847095	7.24471370549	7.10243844133	7.48361321836	7.47591101527	7.1294107357
g337	7.20633694381	6.22863473092	6.89448962005	7.50690734024	6.96358082712	7.44656246472	7.06621863232	7.09846135156	7.12256974421	7.09222765726	7.00989102165	6.91473363881	6.78503061168	7.12715239	6.98676159062	7.49195067291	7.52245230034	6.91341416016	6.98501267656	6.71816137114	6.8132314959	6.84115094709	6.91390973704	7.0754919463	7.126234079	6.89266989378	7.20087710277	6.57432637284	7.39668309568	7.24716441917	7.34073840517	7.18946850034	7.3470413181	7.43256900724	6.86574482392	6.93064495142	6.6597780528	7.27311385978	6.95763161337	6.97371381016	6.78871290564	6.94635495989	6.78871220676	6.82160697501	7.74978570811	7.11171272897	7.18973905294	6.95443085815	7.07426885171
g338	5.83488881349	4.40280351007	6.04544529108	5.56813061379	5.69421771948	6.06969173299	6.11476323718	5.06834119926	5.6802162774	5.72268176337	6.19929828921	6.16034005881	6.23284685631	6.36857534664	5.79544036777	6.31848041751	5.91505305275	5.81492369408	6.00412126297	6.03967488404	5.82583644609	5.62097708129	6.03425763399	5.38721773463	6.01315074388	5.88330456041	5.97829005849	6.49212581863	5.95451721902	6.00412455549	5.98237796112	6.12252207146	6.5234657904	6.47437145859	6.07044204801	6.25780085969	6.26105262598	5.90423830022	5.98951847754	5.91205871104	5.93946383261	5.72739941683	5.23339330408	5.88578534975	6.25574211368	6.06211444692	6.11916935334	5.55008190942	5.95826010989
g339	6.99229514227	7.2860181278	7.62435549078	7.00097655198	6.47838523114	6.88198480222	7.20810902952	7.56913612119	7.61948340845	7.26602987472	7.23116316806	6.80189608876	6.91637883348	6.94864339872	6.88054904562	7.10461412725	7.07675970307	7.10429404706	7.30262661331	7.00302401739	7.34893852546	6.74551998042	7.52710589362	7.00465524961	7.20853595182	6.38794304366	6.92562851676	6.51436750479	6.85470745755	7.07124824898	6.67389497279	6.6922812087	6.955219761	6.66884579788	6.51361743758	7.38701684518	6.95231418083	6.86301039781	7.26304190617	6.94510711453	6.96698807669	7.13496523025	6.90971869633	7.57968820424	6.86430922585	7.64481423712	6.78035638638	6.97312260675	6.76009492295
g340	7.72726480404	7.04493348066	7.38638466237	7.92498449498	7.77580619713	7.88290067196	7.61438281132	6.91705882465	7.51356780554	7.64936191255	7.58814591194	6.33555362326	7.42266034181	7.898137235	7.60201947434	7.78939235978	7.09392173471	7.566466324	7.41021073423	7.28278421083	8.05988628743	7.70119145682	7.30676983705	7.1582053334	7.39218099596	7.55344225746	7.3175695158	7.63275461029	6.74375895038	6.96117450755	7.6950295999	7.63727409464	7.48656674071	7.59101583578	7.39246304364	7.01585918745	7.36567800889	7.14065439162	7.64634836876	7.4561288	7.88457981806	7.4041425313	7.05848077848	7.54653479751	7.57576024173	7.83416279965	7.10452650877	7.23881083933	7.73610100393
g341	7.71324680799	7.15483897513	7.88413863901	7.63625969359	8.14110126651	8.02526903164	7.30935808124	7.78042647538	7.03906322945	6.95086595719	7.53587411997	7.91633005003	7.97578336226	7.76678927948	7.80857222915	7.88185279697	7.5719719159	7.12368674149	8.27453475196	8.13499011058	7.37948042739	7.62396069913	7.93436146316	6.7492210391	7.53971912971	7.89839927489	7.94913025304	7.24931297249	7.36079349579	7.48840421928	7.83487871961	7.32332073107	7.65500399947	7.98503797376	7.67290924706	7.51749612997	7.44247086689	7.38116874061	7.73431045792	7.68833937691	7.18740120611	8.13550777392	7.62421276982	7.76231026037	7.57992926718	7.26533160879	7.3562757936	7.60979320071	7.18727972174
g342	5.91983816593	4.13488437105	6.15173440071	5.39078792841	5.68339004385	5.7779568872	5.37057833637	5.30485602468	5.64128462851	5.64595394414	5.74656297677	5.96373215682	6.11628970216	6.35611167306	5.49487737686	5.94729561086	5.4159110499	4.70900666914	6.12309112753	5.04320839645	5.28113601716	5.31444587235	5.98397461352	5.05540123004	5.68759838404	5.89635181589	5.4245342072	6.05555420744	5.25903159437	5.46707445828	5.265842995	5.21723939438	5.9684145107	6.40383746299	5.75799195414	5.6837317718	5.8712664448	4.90397917641	5.92153332079	5.56345006791	5.35652931346	5.97548726803	4.89292711048	5.57824688007	5.33734899329	5.52313412189	5.90440080925	5.52585291938	5.72345635367
g343	6.84994761331	7.23084195969	6.6376001704	7.17073091733	6.3129323932	6.54881304864	6.94387354764	6.78291576609	6.61400704065	6.4451392941	6.34658488347	7.21696352032	7.25523411756	6.95311558347	6.39122094397	6.75779946265	7.064205724	7.14020890547	6.90127120613	6.80074484615	6.5422558422	6.66026729691	6.93861234867	7.04122680328	6.54499633337	6.04589514353	7.04999433194	6.79409770595	6.78123946706	6.9851817555	6.83435840897	6.57759169949	6.7197902306	6.57988259033	6.76548734336	6.93847597916	6.6902643588	6.98554027739	6.72309718179	6.16115972018	6.49005924082	6.07086100737	6.4596474699	7.37382067502	6.78342225927	6.5010958046	6.96415046967	6.51322354979	6.82291617201
g344	7.03603390717	7.62235569151	7.89430615994	7.89953164333	7.53424488429	7.78101870137	7.32509140689	7.66463652775	7.12176566233	7.40540034071	7.40416842261	7.64173018602	7.3889113321	7.73872450399	7.36936737284	7.6766815497	6.86656880351	7.81082959273	7.83275522148	7.38085341942	7.12034075345	7.71889004141	6.80892498433	7.92363483868	7.85413085917	7.48956627067	7.03710647129	7.44114924139	8.21806977358	7.73949879144	7.87857594668	7.51826766997	7.84494277251	7.39037644256	7.38908905018	7.11925174677	7.29073054481	7.90200616404	7.581035067	7.34775773408	7.97120408576	7.37917151604	7.70574068258	7.52507683083	7.76801315763	7.80156609865	7.3933616468	7.53905043251	7.26425784293
g345	7.32734059257	6.44020474174	7.22541433714	7.47122760178	6.92902405464	7.25925499499	7.11723910078	7.2870129196	6.82569236757	7.07723128005	7.28627848938	7.19953093986	7.0633857299	7.08765752654	6.40810176245	7.16223389067	7.18048619728	6.35938257205	6.95806522251	6.97708112929	6.71728054421	6.68608659747	7.19739245503	6.48827420345	6.65477493304	7.12655841445	6.97749870843	6.69929152261	7.18727035889	6.92995296712	6.49438414748	7.07028799291	6.8123570418	7.49204707343	6.26725687652	6.66374390047	6.67538912629	6.95518629172	6.91865556039	6.6236831561	6.92675853084	7.21902649343	6.29382008749	7.13335176474	7.03422839912	6.57714999839	7.18240907439	6.89436719135	6.51000141989
g346	6.35331517397	4.83484641497	6.67854521044	5.05480153093	6.29288046105	5.26442941136	5.86939163741	5.54400606429	6.20845793354	5.8792270739	6.40339751779	5.61885421812	5.98485999568	6.16037819627	5.83998355991	5.96917713697	6.1509125554	5.69000974532	6.30630663503	6.25186432245	6.17297195108	5.38947089963	5.87642957071	5.87270380106	5.45393337509	6.11955734031	6.52458000125	4.86339204044	6.49601876284	6.00638027805	6.08883314392	6.02249759605	6.18108441125	6.25492733362	5.92080536778	5.86251777052	6.43668249829	5.37892802929	6.35611297303	5.19828011021	6.25658316818	6.40519471013	5.66610751432	6.24560664177	5.75068083255	5.72448680911	6.35619388975	5.68078657095	5.83311708544
g347	7.24956213669	6.28977830677	7.41436880654	6.80500193494	7.04385704459	7.40218382388	7.25128652893	7.24257658735	7.45146657987	7.06116385295	6.99011891696	7.09244055704	6.72016346963	6.82772059791	7.32377442428	7.29965554572	7.34234213008	7.38177562699	6.97274021706	7.27973478177	7.2433973499	6.80114905558	7.23570684498	6.13971639189	6.97636212133	6.6388008548	6.84838219942	7.1401443069	7.2173026573	7.27752372505	6.64009515956	6.86985001464	6.69368718573	7.03725926783	6.90651028338	6.70781780494	7.15020412866	6.68465597763	6.81287240759	7.17855536253	6.81719604837	6.64981485453	7.04343808546	7.08476641934	6.61020313947	6.85403015159	7.01338233443	6.94357063966	6.92035787184
g348	7.55625661198	7.03938921444	7.46337793474	7.42225317108	7.65784047762	7.22235191117	7.33182003024	7.41355460782	7.40246168712	7.25119920468	7.42313323393	7.47069532971	7.14220159456	7.15759398046	7.39774230794	7.53098661659	6.93976964733	6.68425429646	6.93049817653	7.23629422891	6.75713236532	7.76376541098	7.51032695411	7.48614326301	7.67994234986	7.30322463961	6.95676395383	6.962594238	6.98182517535	7.03318514314	7.25625487632	7.49006638773	7.50317258639	7.27260795619	7.29281666825	7.49351749239	7.13646768522	6.93077995969	7.06460321461	7.32316533444	7.5833808918	7.60955499993	6.87600724937	7.10298359036	6.72181829301	7.27253768304	7.38488463222	6.98282838522	7.27015961705
g349	7.7385998774	7.49419128053	8.03697106769	7.32306098983	7.73450314437	7.96381289783	7.57629202625	7.75920164695	7.59255775432	7.73304710266	7.7452713924	6.80975708806	8.27254765164	7.9293372374	8.0047770213	7.71183945143	7.47640809113	6.84694369753	7.36634831139	7.44875259437	7.67777457715	7.55194598659	8.51071175146	6.88292207244	7.88824190864	8.01375409215	8.07173521175	7.52986420315	7.99789226712	7.90757985444	7.5286000118	7.56195115513	7.80203709053	8.05417614329	7.35713077738	7.76507906012	8.34797851029	7.11220440288	7.84361719082	7.94633180001	7.32583664562	6.85070279807	7.88575512006	8.11511583408	7.67665512236	7.72786877771	7.53457573227	8.04325604093	7.51741770078
g350	6.11942936181	4.32389225531	6.2328784789	5.67205773632	5.9139114684	5.89991869911	5.97940861467	5.60841134072	6.2246002832	5.69882691709	6.55642042724	5.81155171522	6.56032485434	5.91657089674	5.23685490003	6.38206793899	5.84885625441	6.04999176206	6.43386175571	5.59418292499	6.45942371658	5.47888980816	6.07770748295	5.72855198846	5.37442562055	5.82541126195	6.57982466926	6.25337011921	6.28528144512	5.92192170777	6.16310569871	5.6776480282	6.28688280207	6.81716874593	5.37380227046	6.14274142052	5.95462327352	5.37556098162	6.26397333849	5.99887726909	6.00051326904	6.07416530076	5.74182810049	5.73560647341	6.30657236092	5.63823081624	6.20035626878	5.95302254212	6.03226703595
g351	7.47227591458	6.54826453581	7.03066566098	7.03850814587	7.20768160892	6.96623638602	7.22701753638	7.03544321545	6.73530724088	7.13342342939	6.59390955915	6.82816532073	7.24988158837	7.02704132166	6.87185946416	6.57940896228	6.97562393092	6.89907736052	7.06588070503	6.96923643344	7.20505404348	6.91781610808	6.96531527421	7.21003388327	6.3624543362	6.74736186027	6.68927184571	6.40978327937	6.26345348633	6.90479669092	7.02159960833	6.47769631239	7.13163770563	5.99060011485	6.79725901972	6.86558138002	6.87625604053	7.29730507079	6.64866461793	6.84019511918	7.08543408883	7.00618309217	6.86578495991	7.23318008724	7.07522999646	7.27893733515	6.95832607992	6.81092660101	7.17736551993
g352	7.61316761264	7.21538702332	7.27951911621	7.06725650174	7.28700428225	6.19353453228	6.90120804101	7.05202763069	7.48902764048	7.28173063283	7.4706349361	7.19456940352	7.16804854485	6.68345267221	7.62636938118	7.23122672823	7.27336090288	7.33582466063	6.39670895171	7.14482246834	7.309207872	7.09107842644	7.46149678108	6.91000765464	7.52860122546	7.31934879903	6.80227977784	6.56230025425	7.19196101116	7.38340227471	7.57997127904	7.28436756027	7.08800222566	7.18942488156	7.55473091857	7.08301913005	7.52657354532	7.525133107	7.31747847782	6.7618859891	7.42609106644	7.48905899218	7.21076566949	7.13670384977	7.05224743045	7.51826511684	6.69189052224	5.82189035221	7.4454597816
g353	7.52656677762	7.40683774124	7.65979497595	7.53134778473	7.67226954737	7.85756613454	7.40721637844	7.81985245894	7.638288387	7.14777338001	7.95120358421	7.63203214031	7.74799206921	7.2990738318	8.07196440762	7.14093259605	7.62696284843	7.50908740144	7.60705390266	7.69866439395	8.14919524331	7.49538060687	7.79456157859	7.57658767289	7.01442733258	8.07324464537	8.44781465079	7.73444254867	7.49980152629	7.58741631397	7.78745925869	7.59811327878	7.46672649412	8.16218532361	7.43121126826	7.2040771845	8.04029748713	7.80135403047	7.17324173316	7.8205612093	7.76312102216	8.00374957343	7.72173092134	7.6634209425	7.62623593601	7.79378752695	7.55044115163	7.96768100082	7.93444329724
g354	5.67527216089	5.05003001016	6.69210423517	6.38497571628	7.02064913023	6.49859653733	6.20389942775	5.52985427771	6.5400357985	6.43462465769	6.48401092552	6.83224677011	6.54541336528	7.11268914476	6.41547720478	5.71857856101	6.80163704468	6.07674640166	6.6600569691	6.29567236041	4.28779640401	6.22339637129	5.92006534379	5.63848638343	5.82474756479	6.60047135012	6.38178452618	6.29313867812	6.22377722991	6.85126075324	6.92683232624	6.20659429363	6.74154356932	6.86356361489	6.11159885962	6.91832896014	6.83718155852	6.33043256492	6.51213157647	6.43021123766	6.81761649036	6.53402168336	6.01096753203	6.62035345174	6.40751306259	5.96147940268	6.82760884419	6.15190934664	6.67910164049
g355	7.44699655861	7.3027327867	6.60869277056	6.55999992133	6.72233305988	7.13267445594	7.48305609057	6.54304838126	6.85669249968	6.98624025531	7.46114631376	7.05597710869	7.27695127711	7.44955430123	6.95372093075	7.27423111763	7.96770867339	6.13597760405	7.29568053786	7.48305512513	6.57531477857	7.04806774861	6.72617480632	7.13199250765	7.64235191395	6.50863871844	7.01142507037	6.94195802521	7.35585732218	6.94616600881	6.80040722003	7.60880890862	6.83748760181	7.47597764677	6.89372376419	6.95848142549	7.2079775619	7.29241751822	7.05150181977	7.56673784783	7.24184126493	6.94949939657	7.120260345	7.09235858591	6.99151272587	7.34173603502	6.45956023183	7.31000716473	7.36609598821
g356	7.606214784	7.05307565744	7.69027550579	7.59110264948	7.55874783531	7.33216617176	7.07736977409	7.54783889154	7.41605096102	7.76405346173	7.26886182248	7.59979791905	7.79000406205	7.51757164868	7.56607144218	7.60277712772	7.64446642103	7.84875145281	7.24135636156	7.5392729209	7.33624317179	7.25129907939	7.45538676715	7.27466002831	6.95379702619	7.30818546739	7.55297717857	7.04897302253	7.90640145233	7.54455596065	7.49801191727	7.40862466803	7.65161253852	7.61417971228	7.64021029146	6.92968309522	7.41078970449	6.88877851278	7.5867323788	7.2647256665	7.70121052925	6.97925561503	7.75562974915	7.97110535302	6.92627475255	6.54806238651	7.57592588399	7.89257571816	7.40108199244
g357	7.32655332171	6.73372392356	7.61980209273	6.9226034122	7.06364196471	7.38937722638	7.37309706919	7.09759951825	6.88288640068	7.12464937296	7.41130878476	7.18110259453	6.6998414774	6.96955504859	6.92614517988	7.37366516413	6.87100422598	6.81112947278	6.91053943831	6.94686437596	7.39909867933	6.55549556499	6.41418364756	6.73816330292	7.48058514848	7.46895026352	6.92056580534	7.09983753114	7.51017233982	6.49806255824	7.18264075475	6.90296013668	7.18011832783	6.5220182214	7.09904085721	6.45796939492	7.2602581093	7.23767040237	7.54350629129	7.2517214876	7.1454991907	7.46982177978	6.76057584041	7.27704050951	7.1597805384	7.04180500275	7.05360303499	6.99057815712	7.13427648583
g358	5.17470028561	4.48358910026	6.52238073603	5.69790117974	6.36647587091	5.61522710036	5.66069329197	6.1344817679	5.02758224784	5.43227647267	6.12464579192	6.46379831902	6.15660662859	6.15912246922	5.74051057884	6.48772360954	6.36261361624	5.84819046473	6.34349420929	5.9224939452	5.44905679851	5.43101913226	5.89602222348	5.18605661553	6.02221748937	6.37939866909	6.56082963837	6.17845592226	6.04875530763	5.6289778838	6.3143654583	5.87754518234	6.53788713376	6.7485026797	5.90420907478	6.34697282006	6.38793227385	5.06707219653	6.00084302989	5.73631040216	6.29732836581	5.76547125751	5.46322787566	6.00653906407	6.05798438002	5.94954426497	6.28963536839	5.42151070874	5.98368346371
g359	6.89154841952	6.99234310305	7.14326896474	6.89452240866	7.30064971986	6.74895833928	7.05202387491	6.12063352828	6.42449127561	6.91869116168	6.73800359175	6.78625788782	7.28391470654	6.82172021668	6.86198883835	6.74098147217	7.56719245888	7.17877538746	6.90081751381	6.3863569827	6.86451629355	6.93634682006	6.43485370448	7.13707458158	6.74179017955	6.86357838421	6.68957757979	6.89276882059	7.0825676868	6.98422342456	6.55566167363	6.91068504777	6.58516089609	6.22988203459	6.17427053384	6.94462044455	6.8856464173	7.463958086	6.33752117455	7.25687071089	7.01285915531	6.90302700421	7.25946048278	6.67048131746	7.05387142373	6.74636697701	6.94605792782	6.39001809347	6.83320139388
g360	7.30331717573	7.00211425931	6.97923883302	7.31862691287	6.86903410467	7.24582719057	7.38102334155	7.55570802783	6.40483363654	7.01669111055	7.25564792279	7.61578809679	7.07223923945	7.22409148571	7.01231161276	6.82787644529	7.11038394054	7.06287787169	7.49487120742	7.51408491068	7.21412148652	7.66448787228	7.09833712763	6.96587270953	6.30150012678	6.92668069613	6.97367300274	6.87685838096	7.00865746057	7.33554458042	7.07485128019	7.49794028904	6.66961702205	7.42501335315	7.06608499814	7.18138283446	6.76418384615	6.91388120974	6.66672796974	6.704970796	7.18319119189	7.16551167862	6.91617972191	7.22635029891	7.50304243559	7.15037859887	6.83405157222	7.29975770004	7.63140768359
g361	7.41053475519	7.55170575958	7.44064633493	7.79235508031	8.02907635659	7.6873610458	7.52572389899	7.5606594252	7.43536669058	7.09577619654	7.95720145036	7.9165750809	7.70237422498	7.3368184121	7.6875769772	7.64425123123	7.90157240433	6.6720089083	8.24859764804	7.51038691069	7.25982412473	7.21804179223	8.19528287432	6.00062745175	7.67591250343	7.7055069503	7.8299345561	7.46899643782	7.43024461871	7.65433975597	7.90402635129	7.0394639582	7.62741357578	7.72380540542	7.21049953601	7.76784744373	8.12937795518	7.37245265544	7.80987110331	7.3328232303	7.69070417377	7.64228371542	7.66023855611	7.57267300217	6.73761365216	7.73733446226	7.93221551397	7.95584777088	7.89214397183
g362	5.81506138198	3.62117248069	5.75561790605	5.17359490677	6.10805357062	5.05717853546	4.87227415041	5.18196130846	5.05469523377	5.2848792934	5.81842615582	5.46526167878	6.0483847768	5.81617207762	5.75120101783	5.94555250915	5.51773649012	5.36005677213	6.08986404985	5.95224256288	5.39475440459	5.33069146949	5.09606440822	5.17132336118	4.37224601619	5.76350768679	6.0381796395	4.78664527154	5.08366485501	3.78615942878	5.25260914982	5.02876656338	5.89321713387	5.85309686358	5.67550409643	6.00902115596	5.77519822718	4.81358259848	6.16588653444	5.52456897724	5.24404492343	5.7671332398	5.18386317656	5.68013628471	5.51471008803	4.76178450658	5.70570200007	5.40741851942	5.45339453847
g363	6.79755674928	6.40109649406	6.78392623428	6.8248558775	7.27804802096	6.81757443165	6.71807288099	6.60240585382	6.1521013652	6.52837222088	6.72761966114	6.76787418515	7.13211056286	6.83116952815	6.13088681664	6.50565165775	6.66111589503	6.86789508392	6.59710854428	7.28571898696	6.65459578257	6.87784634007	6.82791979738	6.48510314477	7.05645995245	6.89101270767	6.92637421279	6.93119649506	6.48384555617	6.7103098294	6.25914111463	7.06876743278	6.7496259391	6.99215421522	7.1483251035	6.60309485144	7.15505577023	6.69446303223	6.59666636263	6.38969505527	7.06377300842	6.85800211765	7.11826227267	6.87755634165	6.49771031612	6.69179248448	5.96800983821	6.69244125778	7.04290490736
g364	7.64310203785	7.55632087939	7.22972441232	7.82282973004	7.5253920226	8.03984966342	8.14501627225	7.91006651607	7.80078538599	7.34440101556	7.33979915979	7.74060011375	7.89370209177	8.21697075352	7.27577060849	8.19984117912	7.61021091907	7.96869697537	7.55283276886	7.62922020442	8.02575291766	8.11005544998	7.54138955265	7.52330991667	7.95747282067	7.5042701572	7.16759397484	7.27169371586	8.17652965853	8.25625131376	8.18204703644	7.44056909358	7.69635995487	8.15532880461	7.32082398932	7.78903836009	7.58555003449	7.11496471022	8.07232382137	7.58525932806	7.75334188169	7.83911366981	7.7391327818	7.8815880194	8.03760562518	7.56919516829	7.89018564855	8.00735994838	7.95341487241
g365	7.46116392783	7.03433796277	7.54175044956	7.42787684133	7.74139342744	7.99143209633	7.33146475389	7.95886714742	7.33603257424	7.28323411969	7.51742238502	6.9878739729	7.74281402202	7.68316521536	7.27392986624	7.29409134074	7.62093782979	6.23773797912	7.56931323898	7.43005824667	7.91661705921	7.59781706895	7.73996979852	6.97651054109	7.4799616743	7.48285123598	7.33765656611	7.90311705919	7.63583345729	7.30059953464	7.24485482628	7.1476964288	7.61617988506	7.85558211156	7.30280399264	7.33610996498	7.41314677472	6.24784764375	7.47066558735	7.51441027466	7.32927251569	7.37020055972	6.98563505342	7.52028023831	7.14672158562	7.27154569065	7.43730768749	7.22817021749	7.02930505759
g366	5.64640590162	2.9001657227	5.42557972447	5.23137209932	5.90673386355	5.02662114642	4.67942805226	5.09266480207	5.73389532536	5.575328638	5.22926089458	5.5723938996	5.42778921265	5.65456367698	4.95827914873	5.4033061329	5.453066187	5.43106132883	5.81250129548	5.27335152656	5.6501898257	4.88767779849	5.37800530321	4.97740052988	4.69385897413	5.64594967806	5.46584718495	5.76251397924	5.28412233263	5.73557360452	5.26901351587	5.14001731409	6.02478889214	5.74705942758	5.97577566384	6.25715320839	6.15670791906	4.81326072205	5.99387264996	5.29534187489	5.91027653291	5.64736915819	4.27531855277	5.69743971054	5.36739102267	5.04903007648	5.74207878274	5.45466108001	5.60004927617
g367	6.19024431626	6.95039021977	6.90173945016	7.26573885305	6.9654699143	6.70566921742	6.47910955758	6.78008444776	6.11882456988	6.59949292012	7.22877956428	7.04196535382	7.14541093981	6.62725474146	6.40362275252	6.55802159245	7.26468148646	6.76301221027	6.87676108257	7.02181009995	6.88023211176	6.57641827566	7.22676914905	7.38703461808	7.29172176367	7.17795056562	7.25233075695	6.33558926052	7.35823513736	7.24591227718	6.45094690487	7.55185158472	6.62729044053	6.5226536107	6.79749562739	7.41082643219	7.2917496584	6.74319379241	7.21827716885	7.12944755539	6.42387632846	7.14150021999	7.18648358681	7.09199942071	7.30281991114	6.737935467	7.10941777503	6.81174099404	7.62682106661
g368	7.5779249114	6.79098422314	6.84750131023	7.38031539472	6.58339204508	7.14924057737	7.72565715174	6.98793757828	7.59018285684	6.94045580133	7.12632358398	6.7671068139	7.24677004376	7.38144262204	7.20949951873	7.6557002259	6.94630303487	7.12022341718	7.28742750096	7.34082726993	7.41298575873	7.59436894027	7.38409270219	7.65564091037	7.23129705024	7.44666019396	6.90852205629	6.96004817959	7.1041684481	6.89967061504	7.71330699991	7.50898047688	7.39894837159	7.57154020893	7.2468769738	7.5957022074	7.27182547904	7.62868167928	7.72092905401	7.53694286588	7.32097797075	7.48389598386	6.70742376002	7.32533444684	7.54330054767	7.1318827633	7.28160272762	6.97239768647	7.07552186311
g369	7.22336969819	7.60469081221	7.25462044202	7.28950209884	7.98740373943	7.94091796058	7.52083840519	7.61907832125	8.03600281203	8.14225164395	8.21874528959	7.26716670062	7.64185050369	7.97140006482	7.41505827192	8.19575284853	8.15928297346	7.19986684889	7.82722114723	8.30640646829	8.16013728378	7.39605627803	8.15424236768	7.70362024197	7.70893425068	7.83249257008	8.02960654682	6.86220168266	7.82733758251	7.56284304736	7.64021006109	7.81923396125	7.88859237469	7.6272907347	7.22700320058	7.83456899681	8.11395329535	7.64719248702	8.35744816953	7.86962986509	7.41831136294	8.01161669154	7.52293049683	7.98176070857	7.76327324727	7.5270692737	7.39153536745	8.23702892193	8.19834289972
g370	6.2530855671	4.26802215786	6.06088603407	4.49959887057	6.17943001206	5.55418202129	5.29372360966	5.8282723898	5.49613510001	5.26408752066	5.76514586088	6.1200329267	6.03358789731	6.26665664045	5.39765180972	6.40983679596	5.34864461417	5.62114918138	6.13586156944	5.80395736219	6.29183967351	5.20984619563	5.74462266837	5.12978289276	5.52260820277	5.53959123877	5.57215762849	5.76546703725	6.55285958576	5.11948018356	5.89950961475	5.2869614331	6.29745299371	6.16030584986	6.06013210408	6.1873803027	5.90485989031	5.51157633049	5.77114986422	5.42934730363	6.26161283878	6.12328970757	5.62704379134	5.96664485172	6.17936217199	5.33725491849	6.01235168534	5.55636961506	5.74699638125
g371	7.28020539167	7.0812759913	6.77306902351	7.26194189789	7.10665267452	7.50159520586	7.3538848198	7.11842063878	7.17032710804	6.6250518614	6.84547964575	7.53787052836	7.06690560749	6.80210826819	7.11592198639	7.21751669775	6.47839434865	7.06692797769	7.01309386476	7.41327015111	7.44628856194	7.38470231313	7.24665947474	7.54219965869	6.24014123155	6.94033026502	7.63906793668	6.54225293257	7.18604313746	7.40548674105	6.8926174855	7.18469165994	7.32287781725	6.99070771562	7.03202925588	7.53710316593	7.0791648291	7.19236304314	7.06284741957	6.83119411159	7.48514133984	7.01311516737	7.34217170655	7.79231525218	7.17693817902	7.07375607757	6.95274239391	7.17077059375	6.29931793902
g372	7.6229115699	7.90264816765	7.74318560221	7.70506471295	6.78846960151	7.82824418829	7.05080050228	7.85616559348	7.2496561718	7.39857544918	6.80016502135	7.88258511914	7.41682834655	7.73786722685	7.78834815548	7.6471892298	7.09023826914	7.65193847511	7.67213528705	7.73016825815	7.54573632146	7.80747291369	7.08487529179	7.63851216365	7.33624433444	7.21743354728	7.20239802611	7.20980660646	7.41205406325	7.59560095098	7.67944032566	7.3996056948	7.69725993079	7.712620426	7.38718996216	7.54301419913	7.67113985895	7.23107373069	7.12967482067	7.69147831841	7.40915757677	7.31975589266	7.60586411989	7.54552935826	7.84280276519	7.25020887516	7.01527488897	7.40677802619	7.69722838242
g373	6.92970499882	7.56905354716	6.83767318228	7.19998262884	7.19752731284	7.17588229133	6.87363335051	7.86012854703	6.57533731709	7.16038402445	7.06132080026	7.48069322006	7.17340183963	7.38209704498	7.59294114258	7.05460002076	7.13946150054	7.13007664211	7.23376166571	7.27376113747	7.73505296189	6.95584949028	6.72031540122	6.79001091603	7.35600368364	6.96591568811	7.37482262485	6.96395349064	7.24405445073	7.48552140418	7.16545497562	6.75535232535	7.48855929087	8.04789647482	7.53160589957	7.15324998237	7.48058145153	6.14884157513	7.07322380127	6.68939393608	6.79498829936	7.14610506501	7.05355427007	7.27302003787	7.14713694378	6.91319160136	7.37908929665	6.99259009322	7.25859516596
g374	4.63775541596	4.47348545666	6.26175576429	6.18721542762	6.57942054384	5.46491174515	5.155804343	5.74751552956	5.84110179099	5.97074456275	4.70801468228	6.14980728474	5.81450203852	6.35869212157	5.92610833243	6.5799563267	5.91339765412	5.52815707966	5.82989242418	5.88915404473	6.17295094584	5.56492923535	6.04588836059	5.3510832795	5.95242210541	6.26041058387	5.96001419524	6.13534109684	6.49564654362	6.02341989579	5.35276455802	6.13044645818	6.18451141578	6.47075555281	6.45670612648	6.38602373559	5.97353717897	5.71091016201	6.27713782812	5.67666393442	6.1733782406	6.42628056809	5.98347089521	6.04959399723	6.27087845824	5.43034556026	6.22834956219	5.62827135027	5.66599354573
g375	6.6711478074	6.80146230275	6.90129085886	6.67779306821	7.07516432592	6.61371360779	7.14826242727	7.23063885946	7.16449319052	7.58859535521	6.95827386661	7.59798485213	6.80550840775	6.44295166738	7.25852182539	7.11437672821	7.22779028454	7.23461368243	6.59957637329	7.48833566217	6.84295060795	6.87825475645	7.34593574325	7.11857063768	7.00713667834	6.93389059407	7.0568621507	6.99693131047	7.57201039678	7.09503249871	7.12557614545	7.38612537336	7.40958361488	7.16891890328	7.26210482636	7.71769119637	7.19333573484	7.56833062813	7.30758607994	7.1144138132	7.346630531	7.09807152264	7.20627380078	6.97074899529	7.74626987751	6.29161068396	7.23520748155	7.23623545341	7.03131715191
g376	7.40540158354	6.71308078046	7.23116633522	7.33868838373	7.28628211163	7.95140152391	7.05568899079	7.6163876332	7.07908255763	7.26905338668	7.86377811535	7.74302879401	7.65351803525	6.8396579804	7.93062236573	7.3396834303	7.2978359249	7.11121060876	7.85269931775	7.3683130287	6.97218956181	7.56418970303	6.70585158142	7.49208934443	7.37555576831	7.14904699887	6.51561448502	7.41961190569	6.86249024615	6.99804995985	7.79198275458	7.41965023447	7.37530448174	7.31161944209	7.6289016394	7.11768038123	7.55245794965	7.43039510549	7.20483733497	7.49438622774	7.77097139749	7.07160399167	7.37364235307	7.48858308761	7.67217426334	7.10249394059	7.44612752176	7.77226203322	7.7354236227
g377	7.21325083614	7.46985080906	8.1070485468	7.52579804609	7.58063134859	7.58826361854	7.14761937345	7.68306626238	7.28244901146	6.76354413948	7.6313403385	7.70324277505	7.70897106487	7.1920988686	7.66136759797	7.02528679125	7.78864850508	7.67537284248	7.67678327031	7.57814369812	7.50717292045	7.49051659353	7.70044474203	7.26998898947	7.63440585085	7.54215948079	7.52156731969	7.56141753183	7.95739422322	6.75338424815	7.33005430477	7.41437834632	7.36302613737	7.2180915679	6.81676765953	7.53926132389	7.49621825776	7.38477792499	7.4781092156	7.84142064927	7.07636426592	7.63700451697	7.05384858407	7.07200671441	7.57261098577	6.9927143835	7.2601558427	7.57219682195	7.20569627483
g378	5.19553758416	4.32083782902	5.83746437942	5.65347911787	6.63739553321	5.26203235855	5.62801713432	5.25631974889	5.62904458125	5.71250670632	6.21385053035	5.86080472783	6.04697910148	5.74866761579	5.83744301744	6.28380083928	6.05459994678	5.28921633637	6.42066372081	5.41452217625	5.72227890245	4.95301397329	5.9515398857	5.63107353583	5.97022567128	6.07577101416	5.95851660345	5.54468390888	6.1916891967	5.59026252476	6.288893519	5.14170509931	6.17972923199	6.56103897699	5.81661246204	5.34344767617	6.2655791171	5.23373641415	6.21828400564	5.90322416936	6.01739868383	6.28195088638	5.52107252721	5.26055935006	5.71156249408	4.98579124521	5.58727454637	5.69367532882	5.41727158688
g379	7.85491969672	7.73281462952	7.62042452645	7.77018076007	7.86337070324	7.8385340562	7.898829447	7.83006317777	7.24847225051	7.92055498338	7.63655407857	7.80149408208	7.61877195459	7.80265041339	8.24123658398	7.88704190815	7.98840039351	7.47439002017	7.57774847827	7.61993357271	7.76640517599	7.6964224897	7.29867989939	7.46600776177	7.92054775465	7.47800727133	7.41289291721	7.88224000481	6.56291983801	7.26279054872	7.08973925488	7.53867043329	7.11918083245	8.13165585655	7.19128355865	7.8824161447	7.59552883132	7.67759940914	7.30931326564	7.4805995855	6.94012759033	7.79949595941	7.73410230831	7.46299533042	7.83941411464	7.83938935437	7.58358236821	7.70662636459	7.72536318774
g380	7.9757011145	7.51291911401	6.72677498246	7.64912934437	7.18668630182	7.40156916456	7.39268979407	7.38754751299	7.45121798052	7.3850717736	7.23272869154	7.67073849341	7.88380505754	7.4378239169	6.84236561534	7.77726934695	7.3235757398	7.68548923952	7.51147587263	7.52972705315	7.47981739644	7.46525757605	7.61715775841	7.47410393038	7.44318250358	7.99915025413	7.54572313701	7.32514221837	7.62339354054	7.66998605863	6.89843133062	7.14852898421	7.77048757818	7.44289905468	7.59850286829	6.77724515622	7.03532423523	7.43659561854	7.83606264785	6.86018736654	7.64901660523	7.62491318	7.65541853294	7.24765971191	7.549117087	7.73208726208	7.95572441688	7.5177179297	7.47374215
g381	7.7796336888	6.12927307929	7.79242932187	7.31706793435	7.61275893835	7.33995252599	7.32703671106	7.54124593131	7.17553068482	7.2869946538	7.78980929964	7.73673078974	7.75352732233	7.68763154354	7.82567309939	7.53652697932	7.29673146446	7.29056618346	7.69026188926	8.03754368126	7.25216648612	7.8073493586	7.81210068988	6.72504915711	7.5160296635	7.84678048655	7.5548901829	7.42379740153	7.58595216508	7.54039383644	7.59218023423	7.11134386217	7.75791498702	6.37612705103	7.31117632901	7.05109033395	7.24283896096	7.42323603816	7.76946898491	7.37738269373	7.3591163623	7.83611146231	8.03351968353	7.24579807704	7.63324599516	6.85131297959	7.27188126037	7.86350567974	7.58908566503
g382	5.11033852684	4.16056798338	5.42366358955	5.0074490667	6.02607466612	4.91072480445	4.83347377007	5.31626575918	5.11817341033	4.74789922436	5.68553008968	5.06056150954	4.66566759719	5.8709802331	5.31822810754	5.43088959113	5.35551030462	5.12590117913	5.47069450681	5.36591179416	5.3283407462	4.8794493892	5.09500161252	4.82495449157	4.87702514181	5.67848776264	5.89201408181	5.86270482087	5.77979026756	5.33625836323	5.69945278102	4.70242863316	5.99398494324	5.86962001505	5.43602067338	5.67441909581	5.90579376141	4.32452427389	5.3929956949	5.32339406008	4.38598700274	5.64681858982	5.04670953476	4.97056919541	5.49216319665	4.58988581718	5.60031086028	5.38103140125	5.01906402811
g383	7.55118540558	7.72552865041	7.70211088046	6.97560189605	7.97624225219	8.25432384215	6.97667294216	7.64182124555	7.33061037877	7.22827354682	7.58502408214	7.5105067129	7.18423318816	7.34547128907	7.12613926876	8.04630111938	7.60350948706	7.58755712303	8.1172420181	7.16816601369	7.75128052246	7.16131103292	7.19637540055	7.99397750829	8.00706163575	7.52892347936	7.29368479269	6.58339450346	7.51892534452	6.73585690146	7.1696670497	7.58875573382	6.39119318171	7.47750903906	7.0661531431	7.109912713	7.47733954883	7.62174224532	7.93532264058	7.24113379891	7.28014180027	6.94437573342	7.29420945832	7.47829959264	7.71369265058	7.56040612547	7.41103320287	7.64765353317	7.48455246452
g384	7.69720153031	7.45915154494	7.19456146328	7.6412889431	6.60684165754	7.20792453846	6.69829818226	6.77716994547	7.31993404831	7.10887164195	7.1284811296	7.57523414125	7.61704874468	7.83747576279	7.47703365416	7.01601845514	6.81157556517	7.49534305257	7.26698316195	7.30917088319	7.59039272441	7.52608749196	7.07894541188	7.22379525881	7.12878430246	7.04073243642	7.36779985802	7.02941874359	6.87935605553	7.55113445549	7.39604943987	7.59168866377	7.45017616653	7.66382997921	7.41314849522	7.28512410532	7.1580425235	7.13859845578	7.14631176034	6.94002992762	7.26684539869	7.05707573481	7.4869457907	7.73970732544	7.34258150744	7.11526338893	7.8220803897	7.45845292918	6.702833673
g385	7.50099623392	7.00819348722	7.27297587716	7.74730552935	7.26980631192	7.6797145705	7.17703019719	6.94693335718	6.30163172517	7.21631365339	7.6914214349	6.56850777648	7.45207412553	7.38368235286	7.73425457884	7.95789474823	7.32378610218	7.0026862539	7.24210155829	7.75101546393	7.5835709048	7.10030072688	7.33652427973	7.47966505015	7.26973738133	7.12231927486	7.80397562256	7.8329459937	7.58036319815	7.49111895244	7.53131555437	7.84722506831	7.59759078206	7.70873254811	7.44255142645	7.47423282701	7.74460557501	7.45733142646	7.19214558903	7.30958034896	7.55720235724	7.89628904176	7.20530025386	7.75165471492	7.75189257877	7.32374979212	7.31360699128	7.34488345945	7.71908306888
g386	5.31344901337	4.834052874	5.19818039496	5.51641351895	6.20794558559	5.6060448972	5.83707736297	5.35401731748	5.62338716623	5.81986434064	6.29309890657	5.63568568392	6.44860145821	6.24882262271	5.20055011532	6.03360518947	6.39151079906	5.74581215032	5.17148156591	5.51717288686	5.97652566908	4.98444732425	5.81733204656	4.9212645137	5.60730424737	5.42002704621	6.38076557763	6.25900667477	6.59124366465	5.81482921787	5.24498248356	6.20076389292	5.80693728328	6.66776975684	5.97165485383	5.94696442457	6.36875845626	5.36936201601	6.31671016417	5.9232669747	5.85398229986	6.12314238007	5.49973211781	5.56683513085	5.96342573388	5.53489505492	5.65573826802	5.33258194183	5.56372010247
g387	8.39389658705	8.05783344508	7.54934050789	8.37262030621	8.25419535107	8.01769431337	7.06011825579	8.20463891417	7.77540626499	7.76502432331	8.14520573008	7.86034602494	7.85605661187	7.63736471054	8.05137114421	8.00388417425	7.27538394434	7.74473927858	8.20782797533	8.07499809625	8.24314093893	8.27828312638	7.96111662554	8.04229449386	8.60539771712	7.93283013724	8.09933319608	7.81044280601	8.16147277902	7.65141060731	7.45704073947	8.21186673909	7.60629667513	8.35023030097	8.0685999763	7.9395160144	7.82618520412	8.20921521554	7.99629582143	8.11020096314	8.46182642021	8.19744145934	7.89469719857	7.53204945378	7.66176331691	8.24866590053	8.32957368216	7.67645680235	8.02947630044
g388	7.34035865229	7.27179929845	7.24695578756	6.95108504507	7.12922539207	6.95050633402	6.67994805683	6.95714733618	6.98825800449	6.8494413644	6.70366368232	6.68462641859	7.18323252139	6.81928997094	6.86628135461	7.41556267281	6.93480162114	6.43983346829	6.95500558162	7.246820807	7.06871256544	7.32657960931	6.87868219362	6.88685108732	7.04893321858	7.19148106171	7.51113849415	6.88310418352	7.32931889904	7.01076512341	7.17866111314	6.70525118216	6.37404730013	7.12793009335	7.17927051405	7.22155330782	7.55119237296	6.50803198839	7.02403838031	6.81245926679	6.91883641878	6.75131253307	7.30511816997	7.41378646965	6.99054100457	6.43026342066	7.32597346354	6.37216455709	7.42035751533
g389	7.21574154411	7.3224817952	7.77108573619	7.3730238433	7.69302264875	7.79974020298	7.25997202092	7.43725444091	7.1025309363	7.1803031948	7.89804567244	7.7033162749	7.35376687101	7.58635755519	7.34786521117	8.21462202762	7.3713144383	6.54952186292	7.86595646007	7.27871798611	7.59707207576	6.81897139385	7.5692487127	6.76395330731	6.90594081638	7.24660762891	7.55360580296	7.35418750196	7.75979597742	7.62786061458	7.18620747438	7.31025991986	7.97670637028	7.64183302902	7.30704462569	7.34502879634	7.67720517395	7.2840437468	8.00533789719	7.26130535142	7.30579142636	7.63192387519	7.74950390495	7.78804840817	7.78304966269	7.67836056203	7.51712549655	7.4311365082	7.64051235169
g390	6.13690738699	4.81175301757	5.81821191544	5.70820697883	6.40544993885	5.68447838726	5.88948065236	5.79107866021	5.99934138371	5.54251278711	5.65793023307	5.91787696666	6.66684702389	6.29663016131	5.55461713557	6.6143445744	6.09615227825	5.85965746308	6.33295504776	5.74214294823	5.99564107218	5.7074258317	5.88998881949	5.01347695348	5.6945863648	5.54633064144	6.43477058691	6.19779636801	6.40964585611	6.12544124112	5.81659441252	5.73036457591	6.55761334174	6.57097262512	5.97757235335	6.19795232255	6.24127612772	5.04176169492	6.12875705582	5.92942922001	6.09805303961	5.38346982822	5.4764543135	5.36975434946	6.16993738181	5.24879243896	6.2355251901	5.9969813512	5.50979241302
g391	7.39409014035	7.09708523196	7.03736505119	7.03027810564	7.45175517623	7.44233489392	6.79024528007	7.16081050518	6.79097041953	7.01162165574	6.85365306721	7.05835514628	7.39049382386	7.50734112492	7.05083242714	7.24461688372	7.31873213699	7.23267968734	6.8271468393	6.9755191752	7.13537924155	7.19520748817	7.112480662	7.56009353456	6.75982079978	6.95363505821	6.35790381875	7.41117093006	7.0887417864	7.41103703467	7.12108927718	6.4162467368	6.36782580292	6.76944467997	7.10156683763	7.2450576906	6.70416225589	7.34546613338	6.83283207567	7.02585471638	6.97490866903	7.04642829091	7.28778396366	7.14015148067	6.99950872251	6.93220029877	6.92245609183	7.01953203157	6.28725821807
g392	7.51226122557	6.89126989503	7.53852826324	7.53112499206	7.1870349709	7.20440999719	7.35955562033	7.52632777141	7.44731542255	7.49206225081	6.85124601679	7.04139862093	7.41225221223	7.26736893666	6.93043588335	7.50320101146	6.7070717728	7.08715904519	7.06849664256	7.32102585465	7.50607734358	7.46745559632	6.58135112005	7.25521971147	7.48720457368	6.47265491306	7.02600578725	7.29633109349	7.5695088032	7.22606437958	7.41294427638	7.40279443406	6.7440699786	7.06388310948	7.20071262966	7.09758488884	6.63145944574	7.52412958086	7.11452496026	7.17297363026	7.41950537034	7.41228766403	7.70413746482	6.26739920387	7.05554836634	7.69850844714	7.32866391605	6.99234632966	6.81318945918
g393	7.22383829437	7.42836371115	7.46704407609	7.94883334075	7.34185512031	8.01856872936	6.51432084421	7.73155492307	8.20198383441	7.46498912001	7.65885803385	7.34423705657	7.50436487756	7.89224056053	7.64035947847	7.44104744774	7.25357146504	7.4406763911	7.48964380139	7.66396147729	7.64779962952	7.69990634261	7.91807246622	7.47784405443	7.33516137	6.69313962873	7.98520966327	7.37312520677	7.47665958241	7.50590746286	7.3888547051	7.26415158142	7.81763104863	8.04618322167	7.04640988728	7.21111282252	7.86969967177	7.71167709109	7.5078545199	7.45307198751	7.2830123864	7.93031346587	7.30251439419	7.41247051145	7.70538685941	7.02070397399	7.69534314788	7.28036855178	7.20405575969
g394	5.75274048029	4.23897115318	6.06483310525	5.77846245034	6.61519988574	5.71218137009	5.62741887391	6.01850115266	5.65099154269	5.84979542372	5.89398835546	5.91931077131	5.66220419818	5.92240881061	5.96144748533	6.15070930478	6.12901145566	5.99873927286	6.12808163918	5.73176312145	6.01314249276	5.2383205952	6.0901832768	4.82800183096	5.77495855973	6.11515859985	6.59849297689	5.20697129563	6.08225077548	6.09793970538	6.17821691659	5.82176482694	6.18479137018	6.578350549	5.81571693434	5.70993290365	6.01124234768	5.65274289966	6.30414823277	5.52193739832	5.50723566642	6.11957402792	5.01149071517	6.20982230593	6.40341125517	5.357444805	6.15919767167	6.14780548896	6.36524296741
g395	7.85143485199	6.84552239045	7.35353916071	7.7625029837	7.4250867384	7.65942022323	7.65245717743	7.75233580928	7.06347724797	7.8109601725	7.55078236274	7.74464787615	7.71561287692	7.87276548684	7.64519004869	6.65787324873	7.32651728163	7.76618946288	7.24704714717	7.42484996122	7.15072747127	7.67315498027	7.40585892061	7.63793273898	7.60924650448	7.13276720956	7.55443913334	7.31560968795	7.72046301106	7.33617793257	7.44761039526	7.47530597851	7.75209875331	8.05441742353	7.19312537802	7.51489976552	7.01909756042	7.99351113757	7.55668713401	7.57075243307	7.55464757547	7.49033092023	8.06601233307	7.61570185373	7.27158179407	7.55025011951	7.71685845896	7.3320418867	7.1212112665
g396	6.73833801208	7.32174353534	8.02325402916	7.91389741199	7.58100501562	7.58702403939	6.89806364723	7.43155595096	7.73891018984	7.74538395923	7.78181201916	7.58834147008	7.44428579217	7.6272102039	7.67263083359	7.72965730429	7.1203677486	7.88396793413	7.63508087196	7.6135119955	7.75031784448	7.55749287595	7.27454473978	6.96054602193	7.78053883621	7.68973067086	8.13296630396	7.47508573532	7.82181816056	7.68963148451	7.60547671321	7.49187021806	7.40826201144	7.74011880986	7.58526632774	7.54772868334	7.44275889102	6.75420632815	7.64487557747	7.69619567826	7.65460087499	7.23907919274	7.27751724054	8.11109826654	7.82108978014	6.49682218825	7.87390079275	7.68165472485	7.64810474578
g397	7.10174432535	7.14275533488	7.09653941986	6.56985384297	7.35219863983	7.20603635471	7.23752006116	6.58188683607	7.16048369902	7.08215877469	7.56926159332	6.73866867891	7.16970064181	7.4290610053	7.08972446563	7.557905166	7.10998818873	6.4445187929	7.45465350856	7.46104074628	7.05023631303	7.44663173613	7.17715205729	7.10068689356	7.41188024633	7.19271345509	8.09301369522	6.49908671158	7.68957912045	7.30113009863	7.41609803469	6.65410835085	7.29418724697	7.48368794273	7.19845026189	6.53924825297	7.3422374878	7.3985650263	7.40859055502	7.05894557135	7.12607043735	7.48276265168	6.97565790664	6.81253478675	7.24908519495	7.30705676583	7.06916672292	7.28836757332	7.44933396509
g398	5.23011277373	4.17738941228	6.02765319108	5.08063400652	5.92011995796	5.2850598901	5.15965079219	4.41743378364	5.39361617751	5.86318849949	5.95913856338	5.42337986395	5.72093925979	5.99516497756	4.99813496746	5.50731841736	5.13289635089	5.8129237604	5.72206832969	5.79732767872	5.66693935164	5.07008096854	5.67272760032	4.52700886779	5.24085739878	5.96666563482	6.01588989923	5.52281764431	5.46384513151	5.57929469057	5.35418439719	5.10420595173	5.59097974947	5.97211404195	5.5535176473	5.65722736965	5.49964839696	4.64776277243	5.49160510402	5.43794701826	5.95667822897	5.83822705621	5.15909089939	5.6595817191	6.00982049805	4.96140113304	5.85734149612	5.76053062281	5.92398806442
g399	7.3611749996	7.25164447845	7.41289423138	7.83998646255	7.91377016671	7.50027780121	7.92964446	7.73034549912	7.38120266949	7.07460490367	7.67347478188	7.52020479379	7.13824460099	7.22043723675	7.97352211289	7.73975095432	7.73842023475	7.09332532412	7.70639292969	7.84900064769	7.73647152574	7.81201793747	6.89674181511	8.0652945108	7.71091745198	7.89188799417	7.49396359017	7.34175086283	7.33971046574	7.6705945226	7.60480784905	7.04012005764	7.4707321782	6.58994828531	7.86356482445	7.37073379271	7.66788210861	7.77622345726	7.4404247777	7.89113788509	7.18600894602	7.6692046254	7.56801383578	7.62241993856	7.88765048844	7.53250637002	7.35563900292	6.99120695008	7.57615221845
g400	7.5418577326	7.52506166444	7.10067390547	6.95501986695	7.60975463561	7.56575500617	7.41152902312	7.40488517541	7.33276375839	7.07737682784	6.8228026331	7.23218217712	7.20746651451	7.05108276613	7.8237503476	7.72130768748	6.7926584445	7.26420897206	7.21309141719	6.94600238286	7.23060470502	7.30032814281	6.95422610828	7.57173057481	7.25749370692	7.25136418578	7.03592908947	6.4074489239	7.38265929833	7.52517215661	7.27611820627	7.52424025209	7.19508312613	7.48301868058	7.52695552042	7.24628200218	7.56811250305	6.76609974268	7.29197590145	7.28994499033	7.46667772435	7.0665588698	7.04498588794	7.61012974537	7.16751446006	7.63093743563	7.57328141798	7.33784236183	7.21646745948
g401	7.40261105702	7.50239668991	7.71006888635	7.73248516419	8.01117927938	7.30428822076	7.14380340645	7.39461462673	7.01125130364	7.39793341332	7.47733983833	7.53794853564	7.58871248872	7.14685538759	7.64119116418	7.77249340977	7.35059739544	7.14056559299	7.6739850979	7.76796803746	7.95097078773	7.48789105971	8.21391710229	6.95740166323	7.30248544923	8.30511703425	7.76155927561	6.94878164318	7.61785852047	7.30309029856	7.66659244627	7.49057193443	7.40430724999	7.66396772628	7.72709467893	7.91529349027	7.82992078687	6.08882465432	7.393311353	7.49702178215	7.83064234836	7.6676831863	7.66165143162	7.40282324116	7.39869588903	7.41645351465	6.5990062387	7.54104795109	7.21280509994
g402	5.81588776948	3.87102183817	5.20001275634	5.47022103497	6.28793501627	5.42609240282	5.50299759026	5.45992317952	5.77837373529	5.15626970002	5.82132508725	4.9390546347	5.5053144862	6.11547109357	5.82930070929	5.92069500558	5.73381551752	5.59038154476	6.1006779212	5.46199682766	5.9640074058	4.87903264663	5.54271902942	5.25171970451	5.30941807055	5.96297647859	5.90359846105	5.47025688982	6.21823422209	6.10217076674	5.15530372792	5.48309342861	5.58523451925	6.28206939859	4.94713222148	5.85554540177	5.50248248562	5.23028223955	5.77217139945	5.55231513725	4.94176245243	5.64515967566	5.39627105733	5.69602170709	5.52282138468	4.88929223176	5.63966909229	5.4946610628	5.97396103484
g403	6.66217835405	7.64395965794	7.48911874676	7.42111198564	7.1952477161	7.4929046542	7.81224517594	7.01783956582	7.52533339287	7.66781688519	7.87821874949	7.62406818475	7.12624574871	7.29412284986	7.81992923051	7.44128039075	7.6513915187	7.59283439225	7.31203421354	7.51860042194	7.63863664646	7.40240633761	7.74781852407	7.53051136212	7.6038588904	7.6238235887	6.97538487365	7.85027471766	7.05142472964	7.20813224402	7.90890502563	8.00728402903	7.07700250809	6.69540734509	7.24875506071	6.88985227741	7.89728999456	7.69725685613	7.54233606544	7.63510958992	7.1849128011	7.32144254834	7.12924775811	7.70562171345	7.53214385033	7.37632327249	7.64217994387	7.10476877389	7.23371572829
g404	6.48379046136	6.49477973782	7.1422512355	7.09884287782	7.10518759188	7.07618020941	6.73456376622	7.22032263238	6.88904258297	7.06052984629	6.47065778343	6.41090265194	6.90972246435	6.7080553962	7.10437306342	7.14197872239	6.83088487871	6.89220525395	6.77571220146	6.77823118165	7.39719518668	6.99247649991	6.92720678944	7.07013713411	7.06943901174	6.7390501082	6.57971416347	5.67290990419	7.06816038732	6.75090011134	6.63369841886	6.52964543021	7.01794483579	7.28675140073	6.93703625221	6.73437803762	6.63851232999	6.72707967273	7.11999895405	6.79443592228	6.87509733571	6.88754409579	6.51130606376	6.44072726035	7.01057618011	6.74159417251	6.92555736749	6.54204551774	7.13000698156
g405	7.43494904776	7.6621858195	7.53498008492	7.78546399025	7.84223383272	7.81618590277	7.78582981123	8.18708331391	7.52253971106	7.65583104289	6.95399695297	7.79150146906	8.12974619038	7.93521063088	7.50702587863	7.65811533683	8.08036858864	7.81201238706	8.0724168776	7.53945355598	8.02488006419	7.48930039982	7.57925904744	7.28885767412	7.50421324395	6.85259451098	7.86590515667	7.56534506008	7.77932181251	7.75885578422	8.22191151723	7.47360912935	7.13059798479	8.1003745214	7.22388873353	8.12013079266	7.35476112772	7.37604554703	8.00494816278	7.59232086968	8.04092375911	7.88744287032	7.78077300725	7.92164344702	7.77833809898	6.91823243214	7.5715128817	7.68625029107	7.64619570405
g406	5.38104991781	4.18454922343	6.63283186139	4.90920052909	6.07382692764	5.76580845429	5.19238233607	5.43715157235	5.60354329459	5.60338708596	6.31078693208	5.97044045892	6.05956681133	6.08395949706	5.64760762757	6.17700376303	5.78871093645	5.36606072552	6.3030720022	4.89242893532	6.20023269104	5.6391520323	5.44839849362	5.16287109122	5.53280388997	6.24367401648	6.3708371537	6.17087132717	6.47199628866	5.87835495994	6.13348415628	5.44126045473	5.79766721736	6.53307939001	6.32355658762	5.86937047167	6.12254981463	5.53307439978	5.66456017927	5.51776388579	5.49627692718	6.18927442838	5.29063911285	6.0020301298	6.18445246309	5.7080222837	5.27150217853	5.75781867645	5.62089246676
g407	7.00425381211	6.66889102167	7.20841764326	7.18053505106	6.49124890702	7.3530504372	6.01178113521	7.62270784981	6.39426814517	6.94853436845	6.99889404049	6.96791634411	6.60073852676	7.32219758413	6.96112103078	7.31360288397	6.88667751932	7.24873036309	6.7085219742	6.90402646915	7.54320673819	7.00888674666	7.06790311992	6.88397441534	7.02699601162	7.13419256023	7.32375253453	6.70871560878	6.60438917055	7.28758655248	6.77693249917	6.66790482498	6.53452648728	6.58662182521	6.80434084623	6.35589479794	6.95791584493	7.08451719641	6.86860803847	6.84543918814	7.30979711246	7.19879090089	7.38295181234	6.71795232736	6.37071307167	7.05639635313	6.91678360108	7.17093495689	6.97458260899
g408	7.89450965855	7.22327767441	7.83332607754	7.88838194622	7.73139717212	7.65491588137	7.56292001045	7.68329022447	6.43884757678	7.46601448938	7.67851645222	7.54945571507	7.85607029164	7.72750138134	7.31190706695	7.48249892348	6.73402921057	7.44294261242	7.78192067836	8.06211237542	7.64710250009	7.66948041682	7.58449751514	7.1898084663	7.29314346057	7.5600613137	7.76331976238	7.24702657257	7.64447778256	7.30460579832	7.74075308047	7.48665341219	7.86998617178	7.63189928156	7.75500211831	8.04137283138	7.54854823069	7.46551527368	7.31722121624	8.13733487039	7.81120314649	7.74933562264	7.80089993598	7.21534985487	7.28349369569	7.88058737478	8.01657911399	7.45864549762	7.62305436036
g409	6.75753590885	7.12113460782	7.54350040243	6.93871257106	7.77376448485	7.32395337374	7.54797356966	7.55619341328	7.6014647134	6.87103467555	7.21715256862	7.00474759235	7.50779614927	7.80936565931	7.57035244038	7.78486695021	7.46944240434	7.40660367211	7.40014761935	7.7318431414	7.79206486827	6.92420799215	7.64403189356	7.5201959283	7.16135515113	7.32907680707	7.55636899716	7.10378873634	7.74817054159	7.3079595909	7.30992011183	7.02039891526	7.45621796698	7.16416507858	6.96534608523	7.21504795608	6.76211501852	7.31422566984	6.78771622477	7.28083648053	7.27160956606	7.2596180617	7.54525630419	7.37706591889	6.76868452595	7.41279889082	7.45486617447	7.10589377691	7.08653136209
g410	4.95085252396	3.90777241314	5.51260077941	5.35557062982	6.54694555677	5.16381107142	5.58540645398	5.08811829478	5.42340366754	5.56148435355	5.92515765053	5.66549692624	6.25726697987	5.82496108712	5.65502394002	6.33771958786	6.08927011793	5.20238930313	5.7255184362	5.4750295153	5.33084410328	5.02634609469	5.48126468678	4.90030604293	5.63083508709	6.08421194076	5.91219839267	5.45916407549	5.91088770651	5.64421056851	5.71192297182	5.76060757941	5.51288777113	5.50595550339	5.37453464969	5.63710019706	5.8879418205	5.09270431004	5.32865136287	5.64153180519	5.87376232355	5.68433202787	5.03955740703	5.64955109878	5.88689763007	4.74934093481	6.17053978139	5.75420835793	5.56743867713
g411	7.33746937469	7.37735775922	6.97755177905	7.53055755244	7.53940799136	7.09612829628	6.94838045295	7.2970321867	7.36232862695	7.50599987367	7.28007773681	7.52422406825	7.39660182405	7.41309602634	7.4526133013	7.0625216261	7.44091804874	7.22173674278	7.13066313096	7.14311958352	7.22444978339	6.99860534232	6.7180094284	7.29433678298	7.95451275377	7.26370950266	7.36974242202	6.88918435385	7.07149711016	7.35381145098	7.47667030251	7.44114579818	6.92290191567	7.16882802045	7.28930923176	7.57299065595	7.19009284898	7.56871698515	6.41767459223	7.58703930087	7.41987927554	7.1962299818	6.61482432507	7.38350741629	7.32484670161	7.82329764524	6.91526109322	7.69752589064	6.98508490874
g412	7.60034312962	7.24473960796	7.11209176141	6.98107300753	7.09383685438	7.50004737478	6.33937972211	7.11460128818	7.192115248	6.81312621104	6.68975834971	7.84686000278	7.5834666019	7.03478301064	7.04781549872	6.8371187074	7.4882713785	7.51132085679	7.63712286391	7.36548768659	7.4112077063	7.13218151273	6.86014653585	7.37448621364	7.3932141712	7.61057231499	7.19522289524	7.56433063074	7.13617538314	7.51853044429	7.13954088389	7.20842595208	6.82380845265	6.30491641187	7.79834992073	6.81184393809	7.16349672336	7.53023881546	6.67434828811	7.30670969931	7.13281331224	6.97765338009	7.51566285562	6.64666553454	6.71268129233	7.09946065155	7.45426941658	6.909709337	7.22206630628
g413	7.77087798719	8.05761492657	8.58991123961	7.91882173431	8.4190081761	8.06920379474	8.04845320585	8.26018431756	8.10422604549	8.07145224707	7.88430448601	8.38422873032	8.14032088174	7.97339723944	7.81575782621	8.75777464618	7.97775931825	7.6033994582	8.11328854082	8.06542842453	8.40424532896	7.81055401901	8.25700739192	7.78480203564	8.47067933156	8.35667410759	8.24071814045	8.13866326606	8.18814640099	7.76612061604	7.73907665743	7.88842722756	8.32955293728	8.90804271577	7.58435470939	8.11693586595	8.10898393405	7.90754116218	8.54341608967	7.82048015218	8.2003588472	7.75894472455	8.01762516092	8.01719811103	7.97373755332	8.09975145864	8.25125039906	7.88041731297	7.85391174027
g414	5.57964991599	4.09752685453	5.86005878128	5.42361700313	6.02521128127	4.97796658646	5.33084586218	5.45412535906	5.64793284041	5.64629807687	5.85591345823	5.58783803523	5.43432105498	5.30685803901	5.3732666963	6.17225210539	5.69508242532	5.33271750307	6.11637267867	4.95333333338	5.51719286775	4.58597275991	5.66009649654	5.0661328556	5.28380083047	5.96423751482	5.80378752987	5.1712957993	5.68589797018	5.11073737816	5.25033831426	5.37781808086	5.96337671042	6.14537472458	5.0436464235	5.66510195681	6.14944832004	5.11914279971	5.87917565056	4.67760528413	5.78997987496	5.89050969048	5.63170357102	5.44041743564	5.51783505356	4.93870432204	5.2103003947	5.44224763168	5.54934365137
g415	7.38080516203	7.49516904917	6.71896751477	7.60186267911	7.91746637145	7.75703631121	7.57822337826	7.56730133112	6.93034919905	7.54743051996	7.46768861205	7.35991394816	7.4367214636	7.42661578481	7.51327958542	7.79648014485	7.17593408548	7.0402622398	7.27555579902	8.00278071021	7.62902666541	7.43428096573	7.56621724077	7.68681848626	7.39993612976	7.23474053218	7.7534661094	7.28775919091	7.65918601131	7.56926449425	7.29397911067	7.46964704749	7.69454086819	7.45270202721	7.64209788628	7.2833226679	7.66978210937	7.46842369483	7.36094948592	7.50963024885	7.59798901277	7.6974964529	7.55795803722	7.3187160159	8.05987246197	7.15499090239	7.31928522936	7.84998340123	7.35526053106
g416	6.01555449898	6.37856383077	6.57839669099	6.4972038102	6.56794324324	6.37158534416	6.77292017222	6.64758755047	6.31351049943	6.97012680309	6.00294039821	6.36800783918	6.62183794042	6.58304333125	7.06783464087	6.49543715398	6.3129272407	6.84862599167	6.70585013627	6.27986088833	6.595338332	6.08158969985	6.63876826945	6.5446208937	5.99111326819	6.79115301103	6.476714437	6.94427449975	6.86097362146	6.21496357388	6.6912213574	5.72876824362	6.43213835581	6.72172561207	6.59594662937	6.34762363196	6.31611882974	6.56597520944	6.28894430498	6.48216464312	6.41914958949	6.81647681274	6.72313724148	6.6380987521	5.70726204557	6.44263798011	6.43952992198	6.62326334055	6.61113206898
g417	7.29032956037	7.57779396626	8.0624589098	8.18162353452	8.00624655903	7.91454108213	7.66207571233	8.07434418522	7.69649390374	7.62211759182	7.8169013307	7.73286848713	7.65635662295	7.55334906996	7.75515252512	8.26135459086	8.11225739431	7.0604534158	7.79307761709	7.93424980884	7.67070278271	7.62671269461	8.28563668582	7.60905484886	7.99318999429	8.11929299238	7.41472615796	8.06345341942	8.13356358668	7.06894975701	7.49016451306	7.56329778746	7.9181300226	7.88464170705	7.47045899453	7.47984229724	7.81488543826	8.14472874231	7.9030691258	7.99517513661	7.4424629334	7.96623162773	7.41688766798	7.67737060676	7.96134655015	7.67245836346	7.23968977939	7.66319470176	8.09170807723
g418	6.38649891808	4.37319595869	6.21874907231	5.34141120749	6.21687669711	5.39069173775	4.48029151636	5.94492270374	4.76139202879	5.91329124364	6.17515184064	5.8331241036	5.86279358806	5.33551779548	5.91855763283	6.25660472056	6.04388465027	5.86903587736	6.35411789589	5.86417982794	6.00098685675	5.36768137174	5.79955111335	4.51992540782	5.74846322122	5.96796713761	6.38174912037	5.59157178438	5.90567755099	6.24511143021	5.86550076218	5.73044368633	6.25531958827	6.2952169432	5.69447187899	5.64943362332	6.47485894812	5.49165210391	5.92073533034	5.76458862616	6.08254074837	6.01963273388	5.3512231881	5.53903258122	6.16646701035	5.46772675889	6.44665037114	6.00264472652	6.15894352529
g419	7.48874776591	7.16494107423	7.71822202072	7.9312514985	7.34885020144	7.60190463929	7.52115718445	7.73200892566	7.37933788104	7.64516974408	7.63705497764	7.82670848164	7.63419750566	7.35157348605	6.99119264772	7.6360734576	7.94773755372	7.39759367832	7.19879884141	7.61322169948	7.59040995311	7.45882777334	7.12952123628	7.56817650346	7.76692458001	7.36246097236	7.67654680344	7.31780245821	6.80518562241	7.99877749732	7.53073308818	7.50130191413	7.71960257199	7.43439130164	7.03299341841	7.3179985612	7.64954625951	7.88702954388	7.85550258851	7.37378940454	7.38685124066	7.63851406682	7.17104727378	7.66556730071	7.85421738921	7.2989639703	7.59842879887	7.71664385542	7.24028341312
g420	8.45418448379	7.66040214362	7.40787262782	7.57559338412	8.53159737254	8.28481906139	7.81061658457	8.01176075432	7.9145461467	7.71402520441	8.34614297437	7.94581645762	8.19356769298	7.86041710669	8.59478828406	7.51301076671	7.57625556637	7.9752430088	7.00537563814	7.42240900724	7.58058053242	7.67215979264	7.97604755146	7.59755118372	7.89314213303	7.96647475168	7.93605277546	7.5334752926	8.10377361813	8.13536530192	7.96632093086	7.82067430222	7.34568734556	7.87338702428	7.98038228053	7.60088631918	7.79623249483	7.64624956273	7.97209977518	7.68533844361	7.38907656061	7.7639433797	7.19772569959	7.48785927692	7.93395826417	8.12826442421	7.74341869812	8.0579588289	7.57378920771
g421	7.2252828596	7.11118995945	7.66565274472	7.4976255861	7.10253901744	7.45341603478	7.33656334604	7.66271382087	7.51457642792	7.53677933411	7.92778907215	7.53197907658	7.55442635911	7.7571487949	7.86521875928	7.80723410099	7.79340445991	7.89707119455	7.97189015623	7.59438159944	8.21315064011	7.23576375124	8.35129067054	7.2989000385	7.46612218099	7.63036228763	8.05114648851	7.96036539407	8.10887894056	7.85056943129	7.54357810074	7.96258061144	7.84803391475	8.02620299984	8.11339232446	7.63508183626	7.39809715178	7.49978389446	7.82477908587	8.13514071669	7.38319650724	7.75259222485	7.28600571538	8.01507384246	7.70701052713	8.07712852537	7.45111359082	7.72133089043	7.21935131466
g422	5.98525675558	4.92380388806	6.27262888434	5.94177930525	7.14591532329	5.93293932742	5.76632976833	5.29888836736	5.81345193653	6.26452974978	5.94979225532	6.27234838012	6.40637087959	6.78086247857	5.98107052262	6.48021676045	6.20788340491	5.45829311277	6.57200779995	6.20177421485	6.4449975212	5.69696413493	6.27236502395	4.86056103294	5.88561922876	6.35768507082	6.21967638931	6.57850162732	5.97628566991	6.01799510699	5.90580682958	5.67909267155	6.33706360266	6.36249781625	6.26356120251	5.8014259808	6.58123581487	5.7039436805	5.64462384169	5.80779857994	6.4525143595	6.03992282831	5.85034702625	5.86366797289	6.08716505065	4.88512896158	6.15318069953	5.95149581074	6.45925774245
g423	7.49202658647	6.58294847109	7.11737742255	7.15905655431	6.83572227993	7.29847721412	7.38154610217	7.06962248517	7.34134783365	6.74991592076	7.06759490543	7.23633932907	6.86665178269	7.38967816796	7.05817320462	7.52071816439	7.17317048891	6.61664275043	6.86523094196	7.11302302411	6.71859347203	7.3517042659	7.3786605601	6.81316832793	7.65330957069	7.07987500945	7.04762677305	6.74188934339	7.25781928983	7.17045032351	6.84823583198	7.46015814947	6.94522688506	6.87500956518	6.9056360141	7.12272488374	6.64901649127	7.28788667004	7.10192785963	7.26008341185	7.118595898	6.65766700777	6.99125514095	7.2821633566	7.61592720511	7.07027708386	7.16873157287	7.25495273207	7.44550142417
g424	7.06584486711	6.86181902871	7.50444507872	7.15751423929	7.35856100096	7.25637670888	7.08645102956	7.17578188232	7.25850937827	7.22752054899	7.28358251195	7.19415870128	7.58432713133	6.97450340404	7.63650091364	6.1491532887	7.0075484344	7.18571268134	7.28255901322	7.27930443335	7.80885831574	7.0316128688	6.73089841533	7.34082559073	7.3338984285	7.13322213242	7.79736283957	7.13357004968	7.62488326892	7.37515879614	7.51938496525	6.91095425897	7.4304127452	7.233514685	7.0472761768	6.70513779811	7.18669899893	7.63391156425	7.57848499851	6.89191446394	7.3599184669	7.00752437569	7.23342212422	7.15076279296	6.70275345694	6.96530978602	7.50586357877	7.38177181128	7.77973508723
g425	7.84132765203	8.10378184813	7.45629362995	8.01697325343	7.64896769619	8.1480577687	7.88179597845	7.85161893347	7.84439182773	7.59396300032	8.15861082293	8.21378561552	7.59451635789	7.72621842107	7.92295169011	7.7040009498	7.72250869529	7.27729728833	8.04222524706	8.30214759045	7.9591978008	7.14606427399	8.14303325647	7.47281545528	7.9171709866	8.4882513529	8.08542485342	7.82754478	8.04020702434	7.46881077372	7.98748898587	7.18844628546	7.89810169917	7.87870549467	7.43708136339	7.44311978202	7.63696747311	7.54421007241	7.86298026731	7.82582768834	7.73425617865	7.09785342223	8.05187005824	7.38379042062	7.5385777509	7.59934521626	7.53435153924	8.18127774789	7.77205938242
g426	5.86049907943	3.99415506808	5.74035631674	4.98501995672	5.90391391417	5.62029119372	5.45702044938	5.60676883643	5.67573781035	5.6972457225	5.75216143143	5.4374238867	6.10427041424	6.09566165265	6.16948816802	5.58769560344	5.47369397752	5.45433443492	6.40726463876	5.2614088313	5.86907326092	4.15323062177	5.83714865153	4.97396626345	4.97798531916	6.00974468635	5.90426054626	6.03134594989	5.39484561575	5.73957890375	4.91891092943	5.29509036308	5.82856663041	6.53057546033	5.67658085231	5.46665630837	5.87343855452	4.50581769302	5.78671604458	5.31685526371	5.97168839449	6.09610444108	5.58135171073	5.76728399727	5.91631969646	5.03441117053	5.58441668864	5.73087809425	5.91737605995
g427	7.73766955135	7.22172557267	7.43936873814	7.91251660751	7.34034850535	7.90903793284	7.64497634477	7.55330174825	7.10619329013	7.46725867472	7.52374330994	7.67608872533	7.28131415775	7.66827574844	7.38996807839	7.26628747061	7.39197665082	7.36936305613	7.44970367829	7.56092515854	7.68213908892	7.3736984929	7.60042775298	7.40865214316	7.43072357238	7.29301358063	7.39931520238	7.21977549616	7.49487971079	7.01233803617	7.34935948336	7.55964153205	7.1345560249	7.61974967697	7.45665491549	6.20466623348	6.54090490908	7.0765600428	7.06493020685	7.18628434015	7.63943865594	7.63413259161	7.26966073253	7.62226145766	7.84813951321	7.65641298843	7.24035620041	7.39608244778	7.53834114683
g428	7.06724953297	7.143217367	7.11374762537	7.24803049829	6.93535453522	7.17140259432	7.08838346439	6.91221221399	7.44531888894	7.55540537544	7.12970637571	7.37451346028	7.14402149825	7.2084104997	7.36087929947	7.26435369325	7.13917477791	7.28452848596	7.4617338299	6.79742734005	7.15259529334	7.43886351526	7.07552227808	7.21214522335	7.20728689512	7.65324913776	6.93855146384	7.07553108324	7.21956413572	7.28777412932	7.19455890226	7.55874108978	6.68042474871	7.18782304022	7.2978909233	6.89144043268	6.82090723284	6.93392011843	7.24154912035	7.23767424701	7.55651891169	7.28195262873	7.34972329573	7.26118088056	6.93556952026	7.15973431112	7.03691635429	7.24353295741	7.28258232925
g429	7.7615664848	7.25104209922	7.64705894266	7.77390625465	7.45039907067	7.92135922677	7.18094293946	8.21174000256	7.98262994745	7.81842248492	7.3605424759	7.71873528086	7.20991005122	7.94559611355	7.6652827352	7.95780448037	8.08675108267	7.77081147173	8.18783281151	7.19326541053	8.29590306609	7.18546686066	8.07457884842	7.63099948042	7.64032198648	8.48854650105	7.75641785011	7.45966544177	8.08748103672	7.93468284441	7.45810770785	7.79753986159	7.85969252522	7.74555400107	7.63427847764	7.20382903748	7.64172579991	7.39932832438	7.93728306408	7.61721346913	7.92500927856	8.05080570903	7.41903923929	7.64494198802	7.44244659865	7.56337269759	7.0304182206	8.07915178073	7.58477471964
g430	6.02893356719	4.70420963236	6.43544770573	5.96079196111	6.63210459527	5.93687104595	6.27174773384	5.84726199423	5.80009418884	6.10191623531	6.4117033117	5.69693532162	5.75863285719	6.55722600315	5.59675134547	6.34226724026	5.96042789368	5.8981485872	6.40368590944	5.50531898612	6.16445263857	5.56070748904	6.44509032995	4.63615799488	5.84422117666	6.73504231005	6.47632680917	5.9686957474	6.27110831402	6.00965445564	6.00440915763	5.68792452987	6.47645126525	6.83735469572	6.34412997013	6.29724892347	6.60973932981	5.52808356	6.00144129777	5.84677285129	6.33225095424	6.18672904922	5.87472828491	6.41259996281	6.13057260931	5.73994010814	5.66903617103	5.84458548617	6.04472334331
g431	7.54328338606	7.23939088497	6.24181124727	7.56911200419	7.47573733946	7.7326436731	7.157170134	6.88692221194	7.38616463196	7.70127406843	7.1090381029	7.82846938167	7.3607585139	7.07191583485	7.11633513351	7.60276133253	7.95226856357	7.62013814113	7.34958597693	7.6169411701	7.65596318896	7.02387589219	7.91105056631	7.55179030383	7.60918378624	7.87714735328	6.39770115135	7.20513418798	7.70097406018	7.39593198845	7.41971820761	7.64276834062	7.45923525931	7.26584718329	6.86825664545	7.20668846634	7.61354524247	6.93169805508	7.66849492998	7.25639608574	6.57284115499	7.19481956459	7.72545207355	7.19529114819	7.09561535621	7.18788725093	7.15701647137	7.35833283255	7.60818824
g432	7.49631882296	7.4128613399	7.76407170823	7.69866528887	7.7029958615	7.79047382286	7.25177241478	7.10115082887	6.93201646607	7.61597690177	6.95081484794	7.64538383295	7.40994392394	6.21747859648	7.52905247976	7.76270125371	6.82419137419	7.27181621512	7.84958680592	7.66158625173	7.43768757368	7.58915148937	7.31864343987	7.12576401205	7.33914107779	7.23691171343	6.85010696601	7.12947810099	7.64918710938	7.55241115996	7.32985691422	7.47525744691	7.28744115262	7.10006287965	7.32236764076	6.46495526253	7.50129888419	7.3914705519	7.67617093154	6.6778004365	7.49472778738	7.08552250959	6.94071436946	7.18744412044	7.37425437695	7.6215424996	7.14675777585	7.79835032442	7.57094926606
g433	7.57929718362	7.43132706957	7.51904922466	7.48922939149	6.93098412563	7.68993651678	7.7513876646	7.75567644389	7.76649986073	7.28921541914	7.79954517679	7.4524048886	7.33288784638	7.74152248064	7.76335129763	7.51493090554	8.02833793975	6.6250162581	7.8440711469	7.42031895197	8.03167718121	7.50441740703	6.89757254989	7.36599936052	6.16304270891	7.66263129758	7.73261256624	6.75280646834	7.50003256734	6.96395154557	7.21517702525	7.27094689211	7.71981953335	7.72066588911	6.92218438089	7.68845962551	8.10806292116	7.61243030727	7.58068040157	7.11929078183	7.8062304151	7.32466311865	6.97576965871	7.08659963182	7.1833958693	7.48181716529	7.42321573214	6.96771852747	7.92294308612
g434	5.47787914606	3.3858086375	5.61992259595	4.4882536077	5.62425471164	5.1133375665	5.30031164196	5.18967541367	4.98815896755	5.61699749313	5.51995380125	5.25341101832	5.32858731378	5.62910449788	5.19356671819	5.5101032211	5.61816107013	5.51519370366	5.37681200936	4.61796038791	5.46188757324	4.96211259658	3.85505617272	4.29842385599	4.72876927117	5.14936134798	5.91198963396	5.69536373429	5.28696245442	5.36734812871	5.31553785971	5.37551408403	5.83064938317	6.05445644225	5.47600847293	5.75584083357	5.26913241936	4.75583034642	5.70558753747	4.57129472032	5.58940674743	5.43629789366	5.33714230031	5.20998226322	5.49653854748	4.56997154826	6.11737661915	4.76825838736	5.66087840476
g435	7.42424898282	7.33383613521	7.02786337098	7.42173809715	7.17806292938	7.24049996361	7.10618706894	7.72741495346	7.47117071701	7.23216461894	7.77145740915	7.58830480987	7.30466277717	7.23775462924	7.0084550422	7.25007937132	6.90011066647	7.48477266767	6.92526740494	7.27022624693	7.54126362259	6.88201937704	7.41874757812	7.36533377891	7.64637131741	6.66912599626	7.89291490572	7.22784335232	7.10378561989	7.08101235593	7.08889677161	7.01687315655	6.71167975611	6.90556216961	6.71468243391	7.50469156403	7.32588540667	7.16164284067	6.74063918367	7.19870445858	7.37584063635	7.34959110572	6.39908491753	7.66414440116	7.27237933866	7.19464605797	7.40814394154	7.088103407	7.28824986529
g436	7.34287772075	7.32465417329	7.1100666001	6.53599269483	6.80107113868	6.60677553883	6.96961147735	7.17186237341	6.40412467515	7.2411711927	7.14814533359	6.57848317211	6.91603513414	6.71156533706	7.26864123323	6.74154562543	7.20054429948	7.22080823316	7.53704102678	6.48432708953	7.06336434412	6.81459151301	6.97447765001	7.2562643518	7.07286303965	7.08334366779	6.72305077705	7.00446487906	6.79083087904	7.2742469557	6.41392272608	7.36001975442	7.49751645315	7.1606250917	7.03688411609	6.77971884135	7.37990450551	7.01475118835	6.69275774708	5.95117791666	7.03123334632	6.96217413697	7.17232722603	7.19147118846	6.96492480115	7.1759573191	7.42920133629	6.40247659156	7.19164939409
g437	5.98078036152	6.87467349113	7.01587734244	7.02346442597	6.79458225192	6.80211549317	7.08277492658	7.16587981524	6.2665965459	6.24913516143	7.26427558956	6.09047386753	7.15946057559	6.94646962474	6.39308374906	6.07503773172	6.93088396886	6.8646952453	6.88518444286	6.28422901972	7.24452506401	5.88536823506	6.97658863402	6.27130769194	6.30387257367	7.15192081573	7.00490282713	6.89846892902	7.37355613587	6.27705691617	5.98949758483	7.06560113679	6.71367935403	7.35227740974	6.8176004131	6.57112256539	6.61322828312	6.82895620365	7.00310856322	6.68761264588	6.63753543876	7.22686117875	6.72498528772	6.87939196364	6.42272037966	6.90720194787	6.79507771033	7.09657002556	6.90546165313
g438	6.04267880525	4.44866580302	6.25099248548	5.84637740113	5.83522630547	6.01666133784	5.11626657627	5.46437765755	5.16715349005	5.76650387487	5.41267684849	6.00440031739	6.25347342069	5.87099536691	5.55847691555	6.40229747773	5.87369007124	5.908324472	6.24651302585	5.23660760302	6.27069213966	5.12908078076	6.00087746255	4.60929043091	5.25830106779	5.63578446825	5.93384553689	5.64651545126	5.37284031121	6.22729177521	5.41565148402	5.63123781382	6.31647938171	6.38779426297	5.98854837608	5.9321828699	6.30672290335	5.74200066214	6.12080599791	5.64674097552	5.93564258477	5.41882879295	5.09034633337	5.91742782014	5.75199915403	5.25854985287	6.09298814582	5.6704762369	5.96552421583
g439	7.5144002864	7.4118490439	7.1248484695	6.95720440593	7.30783374611	7.16221417131	6.9324063718	7.26379181267	7.08281562698	6.30437597846	7.20275168941	6.65239074579	7.52861431577	7.35820977309	6.94867999941	7.38343974485	7.61167063931	7.48995381894	7.05623240007	7.0100013262	6.96579104795	6.90131254638	7.19584768846	7.64827185381	7.65200984115	6.74836841607	7.63569845344	6.64505798824	7.15738911278	7.50760329235	6.87289978852	7.42229604071	6.82107173007	7.00822306348	7.26487709385	7.34713082657	7.39048512063	7.25044486544	7.52951048045	7.06956600627	7.14948174634	6.86159840821	7.26132071963	7.14589864085	7.67556833052	7.53522905395	7.31624259545	6.94134846091	6.44412154594
g440	6.87904074553	6.8463543543	6.8011225529	6.65499518987	6.76176259323	6.90029995901	6.29022229172	7.01919008851	6.72939707442	6.57224521036	7.02766342465	6.86178159957	7.1181552678	6.58873199349	6.98309983721	7.09400874002	6.86442044277	6.52267557284	6.45575021789	6.36690400834	6.43825559862	7.10727352637	6.5918977716	6.67622175114	6.53000013247	6.89020549654	6.97041663971	6.41879066364	6.41763120053	6.03587119666	6.2630479989	6.35011528065	6.60046724453	6.90781717154	6.90863026966	7.00703954308	7.27678999466	6.62500329801	7.28300270488	6.93905704488	7.0223910363	6.7957616734	7.49428733265	6.53955152224	7.12262254968	6.99489587684	7.42705739506	6.90560938388	6.35256536859
g441	7.81996580788	7.67427052877	8.12128566575	7.85576695749	7.96917994358	7.97977637085	7.48589652275	8.04341707618	7.78667016624	7.91955135037	8.18730269531	7.42115117033	8.0005288038	7.24749835996	8.08065832751	7.90969369153	8.25609168866	7.67061528771	8.17826087425	7.72902075919	7.44134241375	8.24775098844	8.211514472	7.46748158004	8.02744486163	8.3349146002	7.81813364043	8.02773525584	8.14943223593	8.15220135796	8.31126144412	7.72382670675	7.77635262263	8.22725476141	7.69824645693	7.7222638807	7.72445017074	7.92036552567	7.99372224793	7.5708354516	7.40127699765	6.84105738372	8.01117746178	7.71149738243	7.57130573534	7.3388621384	7.94808577161	7.91432920666	7.84471009594
g442	6.34580614399	4.27521369434	6.50554988773	5.57296659232	6.63123839116	6.02958547022	6.03010433675	5.35654698992	5.8887234516	6.42494792415	6.55999833025	6.13798236985	6.43288056961	6.47036028964	6.24071264946	6.71424604911	6.51420547492	6.22296959601	6.2884085588	6.59101775289	6.1232729017	5.88403932393	5.98878228487	5.87964258728	5.84754117981	5.92129977038	6.50022165557	6.48176144149	5.91531679453	6.15775104483	6.25202740441	6.25056607714	6.26859891333	6.86207311967	6.12081962147	6.60577400756	5.77219853806	5.59080320264	5.9739692072	6.32540517952	6.06741120212	6.32197006219	6.0868785051	6.35699183797	6.63772986864	5.51442633736	6.39446257337	6.73815857762	6.44598538825
g443	7.85000013035	7.21194920342	7.39661799259	8.01486685856	7.75484599519	7.43023838296	7.69747892398	7.57709380095	7.64230792864	7.15087322688	7.97347580647	7.03389901083	7.91200504557	7.24764776043	7.66206896086	8.04406439427	7.53603923614	7.27788237486	7.62418626629	8.05202411643	7.60894178088	7.60257843944	7.53399740267	7.60642211486	7.2402977321	7.72608305598	7.39102353376	7.25331207483	7.82821267358	7.32300096746	7.57863630125	7.91938016385	7.41355199764	7.85177126101	7.11531055131	7.18683417294	7.097492723	8.1146989277	7.36926080532	7.14322754451	7.51235396142	7.93780229172	7.85544933372	7.78096495624	7.82295841653	7.5859172824	7.43085483128	7.39322156544	7.84548760789
g444	7.02749326243	7.19036681013	6.40394134027	6.82605061757	6.91222243713	6.75012596593	6.42545257683	7.18255811901	6.76779569088	6.66337292165	6.54239657695	7.02469593118	6.99966272079	6.4061132594	7.02014732753	7.37795802871	6.84055292574	6.77723578127	7.20014967649	6.45338732737	7.04577167939	6.98023622883	6.48153422911	7.20570784037	6.61669713024	7.1075564931	7.11637655575	6.70535479561	6.65332754253	6.85191729582	7.32065924456	6.71066678498	7.27162729893	7.2787946505	6.4454936717	6.22100414551	7.20205356634	6.31153354101	6.7861556613	6.5765253738	6.78944183996	7.40537215186	7.13342695538	6.93879574436	6.60281628248	7.44331573521	7.04693326888	7.03151775725	6.79814376753
g445	8.03353395618	7.92174791801	7.82588414777	8.23011624097	8.50688534327	8.02411292878	7.62698629928	7.87095085342	7.84054846531	7.41950104415	7.75909392883	8.39395630947	7.55752196357	8.07655702736	8.45741589673	7.92764281048	8.48628088461	7.92711785017	8.63945677647	8.37555589472	8.08469155226	7.93203957593	7.90812985093	7.78383069758	8.24867735268	8.5766081262	7.92638034789	8.13150139001	8.0193035329	8.23681848486	8.03934621538	7.77504450455	8.03328912769	7.57928063789	8.16168189044	7.96950847714	8.08437533306	7.89743678177	8.08407655758	8.28135956325	8.33755580851	7.92168525993	8.38404424486	8.00834929341	8.03410561097	7.8477997621	8.18654719021	7.93487291028	8.05816546876
g446	6.01466774072	4.22764276289	5.66838232092	5.7635600486	6.31341864662	5.99246208086	5.65039376925	5.88833195711	5.68036260016	6.2811292812	6.31754146249	6.29978305764	6.11631264941	5.83944962171	6.01750572377	6.27975601742	5.9307630265	6.09683765563	5.68094034003	6.18493906809	6.16093973791	5.54969401432	5.84929277537	5.37587127246	5.29580821415	6.43358845987	6.61302795893	6.10677382753	6.23876732459	6.09287933522	6.29152172373	5.92083536364	5.99234408373	7.12789375652	6.57818125877	5.8458604703	6.01991565922	6.05434933872	6.35306453976	5.38824274561	6.21554210433	6.44482409274	6.16535530244	5.90788027706	6.13079208142	5.84783369243	6.08711769629	6.29586142096	5.4748652392
g447	7.51503168992	7.0013060564	6.98908586244	7.46559937705	6.73369221528	7.51909442418	7.04406210002	6.74348008199	6.84493650586	7.45614691632	7.3167978429	7.47091402581	7.37778744441	7.22092200711	7.38245755062	7.51326340229	6.7706815522	7.27467945556	7.34482893386	7.10576005359	7.1745360226	6.90872189701	7.6551002699	7.10421618965	7.3357236879	7.04377629453	6.82430064029	6.84822800035	6.93647743014	7.48444208667	7.1316265228	7.38490671403	6.72159728718	7.03055803644	7.18784590645	7.47271627987	6.87137421585	7.35562115224	6.8908217412	7.0524021594	7.04541420342	7.14131385082	7.15708048767	7.32714645727	7.61933335456	7.45100604444	7.21318259457	6.79845559943	7.25038694044
g448	7.34020767616	7.29762758855	7.69790735541	7.25915324875	7.81006700186	7.1945215453	7.46980506151	7.44528860366	7.75597029524	7.56065785831	7.19695697629	6.70503453863	7.68420300088	6.79844228748	7.43722123525	7.33379216774	6.82931092269	6.65881538837	7.56348132908	7.04785171811	6.94667381574	6.84538105203	7.27360065037	6.85685780975	7.36427463515	7.39449036504	6.87186506942	6.81247457946	7.53780745229	7.83341843389	7.03601837999	7.12018572174	6.72190691044	7.22508933651	6.59731230875	7.26700708254	7.22527917083	7.04735951054	6.13937806166	7.32168828971	7.47460391483	6.80165331353	7.2102808477	7.53642542596	7.28198348519	7.20921997249	7.78053461695	7.52422492416	6.40952319722
g449	7.45537670406	7.63426476033	7.97368414019	7.24358210286	7.90724866233	7.90370285816	7.87251700113	7.93008391279	7.3060224732	7.68157836215	7.64756679235	7.82973253904	7.70063191216	7.502472703	7.847779029	7.89625984226	8.07177026448	6.65755453468	7.88413160382	7.41554197905	7.92273554908	7.7758906357	8.23897457833	6.73196683267	7.44468876919	7.99726257925	8.08625833699	7.32832355596	8.2959097057	7.68617248624	7.9543220638	7.3661122943	7.66165794187	8.20373000558	7.09354365018	7.07981186256	7.28178901345	7.41899348263	8.09199385908	7.5167966123	7.64114789958	7.98323092977	7.48029795704	8.20253746801	7.80046465314	7.93887728528	7.92501447368	7.62371566794	8.04388289569
g450	5.83404017092	4.51445137124	6.49448914384	5.81106849487	6.74396529187	6.47960308578	5.66337200202	5.83536246318	5.98594768669	6.35388295368	6.14337161589	6.16261256563	6.48949864276	6.46078915275	5.79993111123	6.51061753886	6.24038802425	5.68542381398	6.17871944487	6.34036663824	6.32282262817	5.86339477667	6.18861127124	6.02436458745	6.20865126505	6.35960709582	6.01158155504	6.60032709712	6.24641829197	5.90886300695	6.43285144775	6.33889253526	6.0279958784	7.17680912548	6.49406197493	6.5390921497	6.1807165162	5.57131419541	5.97258055059	4.95829736245	6.49537540561	6.10589127633	5.97337151847	6.39147804991	6.30934778654	5.99828459105	6.79770244621	5.38659378349	5.86954313432
g451	7.13269435997	7.23120689622	6.58516078841	6.86068246278	7.17220085891	6.90977495953	7.40181355455	7.13776057321	6.74927442848	6.81667800996	6.85225677627	7.19558794893	6.81852101665	7.26124658662	7.4746481753	6.59272337467	6.66624943938	7.0174747623	7.28697177322	6.80772891386	6.29094135277	6.42874636306	7.2196787858	7.09530725702	7.15482973111	6.47837758094	7.03258426547	6.55423646212	6.56544552656	6.91224503668	7.09450545274	6.69976033312	6.94552323712	7.42214858208	6.89919860369	6.85452473763	7.21073657333	7.03686127679	6.92022603943	6.53551539974	6.79138179582	6.19880908901	7.29603600732	7.60309898007	7.05905520469	6.9646840373	7.12110230971	6.86536637531	6.59933733717
g452	6.63583566534	6.5809055352	6.99145035624	6.6331009131	6.90205682724	7.00555449723	6.47838470765	7.01398098427	6.73592424023	7.18028956913	6.52278325253	6.7866261901	6.54638158525	6.84336541829	6.71611778724	7.32192076681	6.44467006631	6.41327741589	6.16930146109	6.85437594567	6.77672888859	6.44840766724	6.94661966792	6.83875884817	7.12371445002	7.40056617866	7.02460354053	5.90053065254	6.91994756333	6.67153572892	6.00892837371	6.81795387028	6.77876768857	6.68277671202	6.79720174977	6.56133999968	6.2138102211	6.53347552422	6.61709641696	6.59094640165	6.78467684796	7.11533874112	7.22205580078	6.73747657298	6.71281484354	6.48486064859	6.96154970096	6.27731219139	6.61910943492
g453	7.84248274926	6.8676101426	7.69311562017	7.81961762209	7.74431858069	7.68147938614	8.27338771149	7.33389380547	7.43783343161	7.34756491478	7.66497207231	7.95615210446	7.65496228687	7.62880459152	8.03965047711	7.82990572475	7.60038662136	6.3947310958	7.81483847447	7.74880686747	8.16376304679	8.03167531041	7.84821913136	6.88666440391	7.97696336666	7.48507746209	7.4597105648	7.60793244288	8.31283084105	7.25448787587	7.83427716781	7.62757423393	7.6899338797	7.46530030524	7.72662352629	7.57956057174	7.97206042848	7.07250382785	7.69775905028	7.56349496659	8.23916406255	7.70697631014	7.72829082946	7.84167090097	7.77992693486	7.43662774544	7.85450747282	7.61201446728	8.02869334933
g454	6.1011933588	4.57177474018	6.71901352001	6.56169257031	6.75401465938	6.33813237388	6.20372556533	5.75333795817	5.98734017397	6.29769783046	6.51612890169	5.93110887927	6.23174065009	6.84720001106	6.0081007028	6.88492175277	6.11794057554	6.0312979406	5.7116607965	6.61379069594	6.46537295382	5.11741765417	6.43030558754	5.79294489952	5.96931283473	6.53726657776	6.46604847256	6.43058650248	6.58950665175	6.30099864959	6.12756966991	5.8286009343	6.16348115253	6.3017916381	6.28009419712	6.78053214106	6.32405045909	6.01232278208	5.71792268913	6.12200601195	6.3963329207	6.16867704162	5.92766958143	6.36267447223	6.6585368114	5.9466249071	6.4256443763	6.05916928379	6.01425419236
g455	6.98222678274	7.85141239894	7.23608902076	6.83248564328	6.60176688743	7.03914136701	7.20635187761	7.21290438195	6.75198979552	6.63110409262	6.81036562512	6.95039236432	7.23972771851	7.29364964817	6.90618115245	7.37537922803	5.87511869704	7.11277251747	7.38522258111	6.93859109858	7.18401898936	7.00831987115	7.16753195033	7.4531058493	7.36135798552	6.20492301335	7.50573651753	7.21360597906	6.98190217081	7.20820730733	6.97376160307	6.6731972963	6.65932556885	6.84553513841	6.83733735835	6.89882817688	6.77554183671	6.7954539975	6.92599744944	7.26414585343	6.8978516382	7.02505216287	6.43693852701	6.99024002386	7.11427853277	7.49336053611	7.16753850224	7.59190631852	7.21281823747
g456	6.51884909266	6.60345433635	6.88194662213	6.91397777961	6.58272189609	5.82009135604	6.44896837577	6.69083769065	6.09030753903	6.58026030369	6.26239495599	5.93455887235	6.70164536615	6.92120821991	7.03086012748	6.69829830685	6.74133677834	6.66676838412	6.74889636824	6.82217338214	6.73282605671	6.31581399521	6.5327137575	6.70120615968	6.30328566902	6.70985025886	7.04174836135	6.44817469241	6.67372287928	6.17345067254	6.7507013139	6.94461278058	6.36824870708	6.77886389035	6.2531636908	6.69362792981	6.55340613943	6.48782480993	6.06272033245	6.64097877444	6.24795118509	6.36276989796	6.40319557018	6.02631079697	6.72958109697	6.69136619599	6.70262957154	6.04943355742	6.62340425856
g457	6.93919760525	7.62851791535	6.9408791206	7.62578386375	7.67799750958	7.09002637121	7.69052271562	7.42034089213	7.29448427076	6.82604762801	7.03967265362	7.63776535847	7.07222742485	7.62095684589	7.68421198304	7.55226997231	7.15982712508	6.85661877845	7.4814209271	6.80216847186	7.35515187549	7.1083166586	7.31878656554	7.0180739598	7.06437749747	7.64880420157	7.62113488809	6.44278823274	7.8508933452	6.9643199526	7.53364121006	7.29889517562	7.19647114328	7.61901111182	7.13288627315	7.24121848741	7.6305867531	7.38411456913	7.55715489935	6.88433338601	7.49940241822	6.66266787052	7.19365979481	7.48576826786	7.58943967097	7.1909496653	7.608335725	7.02370986795	6.83545822825
g458	5.32114529036	4.35924859139	6.10936396481	5.69954684282	5.46103139367	6.11343577647	6.20751038627	5.82391738501	6.08330578575	6.29249600131	6.00270463124	5.79840905154	6.61187559754	6.74445381346	5.92984675389	6.25736075432	6.44729505122	6.11198886633	6.2620855384	5.63485176464	5.89348154741	5.72647421264	5.74997044255	5.01417194519	5.62393215375	6.10295742792	6.72902020354	6.21605885115	5.60996377466	6.33833752295	6.00604652757	5.53417247365	6.0799723031	5.72610021526	5.5398512983	6.02947620907	6.02964917841	5.4838243229	6.1471659331	5.94130929195	5.74308618812	6.43626830219	4.72479647278	5.82118672955	6.60491528144	5.8310769824	6.02269196222	5.92197424322	6.40268433865
g459	6.76914556382	7.04635278281	7.07153365194	7.62198278718	7.28466960699	7.08812320367	7.06500342225	6.84381027115	7.28395170824	7.08878137445	6.98040908179	7.27917641297	6.66006122038	6.7188600616	7.13249940249	7.44393205158	7.50210303362	7.02841880334	6.72765748721	7.27547318943	7.27476081039	7.10624600701	6.84098453895	7.00926423337	7.55479626584	7.1516618147	6.87145312971	6.92208245038	7.29044508874	7.33905867365	6.61128115577	6.81835074334	5.948086541	7.15359881191	6.98362687552	7.36896893469	7.25905026928	7.50473327942	6.69104979172	7.10931861509	7.08111509974	7.32484790781	7.02947587122	7.50412766819	7.30868807892	6.32037084629	7.15837377952	7.42189908554	7.03545437501
g460	6.50870807582	7.288711757	7.54677775136	7.78974181042	7.17523184089	7.32748137828	7.29917710542	7.58867872372	7.48931842623	7.39814546591	7.51979169162	6.89970096813	6.91369744294	6.68146045865	7.47468935706	7.65019444204	6.76243690833	6.94269019186	7.12651196846	6.47749321146	7.01361197011	6.7199865462	6.80730866856	7.00913430604	7.504477301	7.21146036403	7.52808052304	6.91274318807	7.80698191837	7.32993894828	7.24381732782	7.10201123771	7.74055678846	7.56347869845	7.41409043305	6.92861080347	7.20069136763	7.65875534531	6.98703913849	7.01519005814	7.2922183101	7.46780076534	7.6551733027	7.5893899092	7.16931535621	7.61362119641	5.65002246444	6.41380831299	7.40210730333
g461	6.78943906549	7.55892102413	7.83664549362	7.25694806284	7.83526303075	7.68153883189	8.18101921773	7.71318455915	7.6282302567	7.06334877031	7.60314343104	7.81609443672	8.05155273869	7.665447742	7.30143444662	8.09531243241	7.95447472715	7.46058433178	8.05014939828	8.01614140998	7.64563002968	7.33971137425	7.43741775474	7.25646711439	6.79779365583	8.06378779872	8.1898941932	6.3054300394	7.51141559049	7.59160728473	7.15986148182	6.86749581539	7.8908584877	7.60352649966	7.47859497186	7.36901441034	7.92554333153	7.40104100904	7.6593340156	7.88145323042	7.64037629173	8.04853391344	7.73526385077	8.2094148278	7.63647026888	7.60613524976	7.78059511839	7.7079556328	7.56668247825
g462	5.78996746907	4.04850364536	5.29465341077	5.51504878161	5.90708401048	5.28630293023	5.53791796538	5.98222814769	6.33320838743	6.16692095038	6.17622551939	5.75637937402	5.49501113325	6.64689469086	5.7746414266	5.95645526261	5.81141441101	5.61712948106	6.07596710009	5.82783372634	5.92744546007	4.56248487174	6.0288265635	5.35239846495	5.76392371764	5.79811575574	6.43380785067	5.37640707485	5.39022610322	5.69674149852	5.68984142548	5.49138588949	6.05488964302	5.64624673813	4.74403563345	6.25051284875	5.43138410163	4.41537786102	6.26454293119	5.93436742404	5.60484403569	6.05714387417	5.74601791904	5.86025228969	5.81601441802	5.35871067181	4.95127268019	5.89844126826	5.7739629918
g463	7.23303909403	7.36398387795	7.67582817225	7.43890933617	7.38800622196	7.51187922771	7.15492304861	6.47773390148	7.1726108974	6.45090648808	7.30387854943	7.24056475741	7.30662672296	7.69988966022	6.94175033333	7.70397433612	7.63540766567	7.57226538607	7.05925441747	7.43646512544	7.27481828462	7.45836685726	7.27995413796	7.11568309821	7.62248368873	6.9563776697	6.44341837909	7.38054095321	7.23245155976	6.86871344391	5.77560072113	7.63061559511	7.27026200998	7.2716247105	7.24319034785	7.12639667326	7.01292952772	7.09355729209	7.23998879801	7.56697701379	6.81948261412	6.65378999648	6.01008132741	7.46339689418	7.12011635663	7.28469464653	6.94516093116	7.43136045672	7.68837718088
g464	8.10730138469	7.37755603811	7.42284750718	7.39609906531	8.02314241693	7.66152524044	7.3263020066	7.6087872197	8.16557149327	7.87301118864	7.68299414986	7.57116850785	7.23154635178	7.87919048827	8.07639847059	8.16218534745	7.51156966778	7.39393438794	8.24262038735	7.14902211806	7.58500999501	7.50015065725	7.38975758693	6.84032722782	7.59767841616	7.26893363401	7.77987594017	7.93608591603	7.3084686976	7.68471990532	7.80723584129	7.38683305634	7.63972807108	7.52383471626	7.8244305721	6.24567078596	7.46946389228	7.51812206671	7.76983620325	8.25399627696	7.56872436885	7.44513956395	7.75250798315	7.40359691371	7.8171050721	7.68859401868	7.71947219145	7.28473273872	7.61038419582
g465	7.58392539269	6.85890949316	7.32070460995	7.76793338244	7.25900559376	7.61940196577	7.50847713188	7.22407277089	7.11892496217	7.19706253658	7.71010215204	7.38504285636	7.65103313456	7.45633592992	7.46281116947	7.8503791041	7.85669975327	7.0854219535	7.2481689825	7.35358164821	7.68513643025	7.50280030189	7.74598519239	6.27107295388	7.43653467557	7.89416064288	7.43666091342	7.4361461449	7.8887873531	7.15317270535	7.60407066548	7.44435104495	7.15182777137	7.30345604769	7.23184971875	7.10473928177	7.76958596627	7.17655597412	7.06903240598	7.43429877226	7.28445165913	7.43660385129	7.08912883435	7.43564936969	6.79684642748	7.74706195282	6.68820932563	7.88691366328	7.69351541934
g466	5.83068315612	4.82283557611	6.39828481837	6.57432588562	6.90445102173	6.39732814057	5.4643763167	6.10901574382	5.88568013042	6.5692519541	5.95245734474	6.40320879307	6.67340429373	6.38961015571	6.29830252198	6.31403032803	6.66351173091	6.42830014127	6.46003286466	5.68661169076	6.10172541815	5.30651878755	6.08818656458	5.59495938506	5.98541415239	6.59691689919	6.81520176482	6.32170987894	6.45031537149	5.63196485048	6.3773729382	6.04093256483	6.29142479447	6.65949348083	6.12245989081	6.64716933321	6.30828709716	5.95550886821	6.42294963837	6.23060541222	6.32238956357	6.34504012819	5.81850127812	6.0152410436	6.46203646541	5.82125423108	7.01748900037	5.89379426349	6.78215897219
g467	7.72941016646	7.70783513919	6.97219154357	7.849516646	6.29566490823	7.50935136824	7.50206613708	7.41370930076	7.49336487002	7.32166875043	7.54343102363	7.57326699202	7.652810272	6.87020179803	7.42137439029	7.63377060131	7.42722659589	7.75788313736	7.25666311475	7.26146369755	7.58715049426	6.83392033867	7.93440019431	7.6788567353	7.39263897781	7.65708430078	7.79291282809	7.54125794856	7.40960857936	7.50651147643	7.53896822113	7.51278980459	7.74777510846	7.65896431213	7.20736447365	7.38031017182	7.55753609485	7.40530023869	7.19036180963	7.87850521554	7.72154825738	7.43788580285	7.61307552322	6.87341822627	7.19135444086	7.81831133274	7.45920517333	7.31110443932	7.21507515101
g468	7.13200551024	7.51151453808	7.02315742179	7.72346056419	7.68731095087	7.67279721008	7.08727797268	7.41577960364	7.48627045668	7.29880448415	6.90852894021	7.70726039112	7.15721940351	6.68237727186	7.61817474157	7.53458854343	7.16603140618	7.39414532755	6.92607661265	7.2896996784	7.11584607142	7.56604390281	6.69919251842	7.1961400318	7.57279921383	7.72806618232	7.63250882083	6.96426390573	6.98341155603	7.22152884038	7.49891280234	7.71654805669	7.7941897391	7.66061368581	7.65346403844	7.61348826773	7.0466242815	6.92130761014	7.15938662877	6.76125012998	7.35266298157	7.07223517653	7.51513370914	6.8308776571	7.36391642337	7.65761434608	7.10030924449	7.46423167546	7.19332270474
g469	7.8821953916	7.49884172135	7.67694660023	8.20834095786	7.87162948809	7.1313021739	7.72186836951	7.95544825789	7.70375395853	7.31008218178	8.14755465951	8.06388809289	8.0727910194	7.32429580649	7.69295560337	8.03920757801	7.99003625306	7.58072510151	7.87744934702	7.36429960435	8.12255671105	7.7598546025	7.96383388725	7.77904489298	6.79575220597	8.46251570874	7.39140100894	7.95701294123	7.88245393161	7.32961339311	7.742990685	7.45246399884	7.48779994808	7.91161129803	7.45872813433	7.56270795303	7.86134706237	7.32293613461	7.88302058356	7.73970466344	7.98618629079	7.89831505655	8.21961986161	7.66753156146	7.91150106058	7.26525456675	7.61406395058	7.56518768737	7.54644166222
g470	5.78405926329	4.50586479891	6.41275684785	6.33637576559	6.42843377551	5.925937013	5.70182990415	5.0521425045	5.98904558121	6.03997914438	6.52259298842	6.19641166014	6.31016109271	6.37271912493	6.02920159729	5.99304089269	6.38375522332	5.80555839605	6.11023691362	6.0176439227	6.33921559946	5.14119764215	5.67008609918	5.62607171461	5.04679467562	6.18339465221	6.3929050054	5.77124153067	6.43058947872	5.6852700547	5.88860687862	5.57526251744	6.31773976424	6.44062023573	6.61413825403	5.6931193946	6.13726668299	5.34894643588	5.51610450913	5.5847298016	5.86421599879	6.11710867445	5.89866167686	5.98331800734	6.11105407589	5.63005368578	6.16748261917	5.1021527591	6.07109629927
g471	5.4159692257	6.10122404238	6.21695426307	6.19143176855	5.89755062513	5.65806698319	5.79210285988	5.60647422353	6.17284436504	6.04014381284	6.16980941428	5.52376935926	5.68115804278	6.1722694906	5.60560771045	5.8330676183	5.87266066423	5.77626118875	6.14285326013	5.95376061781	5.64934427783	5.47097530651	6.38920890297	6.13647385003	6.50009959208	5.5985049373	5.73292062023	5.84429992707	5.90555058597	6.11152850212	5.84922027639	6.23079225282	5.92480050526	5.86181678551	4.91613725258	5.88827409006	5.97834123979	5.79847793593	6.02286022638	5.92325854418	6.17053299476	6.20069413079	5.84987667714	6.21344661947	6.01432932176	6.18071677863	6.17190689975	6.15628866458	5.75680733332
g472	7.2769752056	6.59586866071	6.72007841655	6.43913677049	6.46157421823	6.51698832459	6.65260042109	6.79494259688	6.71515714183	7.0097418525	6.4078949731	6.27398619066	6.25676641974	6.77495383535	6.61339507269	6.8899863586	6.46097110239	6.60136188423	6.59692003985	5.89024413686	6.0588568761	6.40489452194	7.15729026481	6.41176335261	6.45918723666	6.20070538089	6.12668281692	6.80587226035	5.98252129334	6.38357563016	6.47081318175	6.49378355535	7.19446103381	6.83116276475	6.70654077856	6.56075227183	6.2221262111	5.801752989	6.927656914	6.52638975385	6.41680680581	6.18163703062	6.00260143092	6.93423293747	6.74684350954	6.63567267688	6.63950504629	6.78107901192	6.63345065602
g473	7.67377811923	7.64900193714	7.49555271963	8.00505980637	7.79729385176	7.61942817364	7.33109960645	7.70805701484	7.58204215424	8.06206163836	7.77379609086	7.47462282649	7.6390797373	8.01769020195	7.66527994999	8.03159643391	7.98370558481	7.13501845662	7.51219908566	7.79630968781	7.80357947692	7.67061704419	8.20387585072	7.64136518687	8.17318274847	7.67402570956	7.79970451358	7.26052585636	7.66897188486	7.45058916863	7.94276579227	6.72155433557	8.21263827623	7.99515931665	6.79957197106	6.50533441094	7.7883278216	7.52716965542	8.15549672277	7.49268191932	7.30822995964	7.83330586594	7.4326000883	7.76813332302	7.77932287735	7.55492311	7.77229489133	7.01288794059	7.82319728646
g474	5.93137251516	4.11637372597	6.13689954275	5.84459224706	6.75043681369	6.03315049956	5.33516026374	5.67339986239	6.12898044234	5.74104168055	6.262429695	5.48774536314	5.99356418356	6.12531012664	5.48572416528	5.77435641608	5.70876068919	5.57799433117	6.162383921	5.84051159955	6.02366167506	4.51897328538	5.56495207763	5.17242200984	5.62449068231	5.4563881959	5.64093640855	6.10763482244	6.12945506467	5.51455465995	5.49517758073	5.78548984066	6.23495096467	6.18218434865	5.61145924032	5.6179892026	5.75718648514	5.4779316946	5.54365385758	5.93137505482	5.42947258669	5.58747977618	5.529302972	5.59979105863	5.82084854019	5.3598516387	6.07520703417	5.97746004425	4.85293729821
g475	7.61277594924	7.09508224367	7.47678435586	7.91825130391	7.79906045149	7.45192257478	7.57193201313	7.74835705407	7.6996947716	7.45426371166	7.69487203368	7.73674992052	7.63482358422	7.62073878218	7.61818406405	7.26818062313	7.75018235407	7.52805618577	8.01868159516	7.6265896482	7.50334797216	7.54626299511	7.32677700007	7.67382011874	7.68389895057	7.61353229118	7.67086759056	7.52259431732	7.38354130268	7.33262262403	7.26789027223	7.64417457429	7.85972319566	7.78173003182	7.68704204626	7.54112480066	7.69091510719	8.02486729727	6.83446056796	7.46389303025	7.49695829805	7.28042809363	7.98101655831	8.15156695164	7.4913574446	7.54539783964	7.54373350398	6.86970699061	7.75116607227
g476	7.12504518596	6.73387576177	7.03045509677	7.05547053276	7.30646040719	6.76809654882	7.27531455603	7.19406503892	7.64221570466	7.03918226443	7.24367832486	6.96788570736	7.24815148505	7.32027760923	6.81880948801	7.62255946036	6.53798881812	7.59415528892	7.28678943322	6.67354006067	6.38672366043	7.01122793272	7.1153051568	7.23170637509	6.8197937803	7.01999278246	6.86537343773	7.55034463249	7.14637166875	7.21338795197	7.27776420671	7.56710809288	6.62345197133	6.79732074401	6.98354787876	6.94546534997	7.25520252727	6.44278636154	6.79351480212	7.06213404631	6.93614518893	6.65193353159	6.87223196651	6.74888328015	7.42621016113	7.42251701682	7.23168849599	7.35108772345	7.13244534135
g477	7.30565580542	7.23989175053	7.13718939499	7.53178069012	6.91555229838	7.85515270422	7.27752599065	7.26803109263	6.57357452339	7.13714331721	7.70259207595	7.32721754103	7.3886089672	7.36682373861	7.51566357018	7.13332723497	7.48540699664	6.80200950784	6.50722181872	7.01653248903	7.7963960741	7.27716347006	7.4515596879	7.08017912522	7.28847348327	7.51426332975	7.13614199268	7.37961355536	7.25351248105	6.68164159547	6.90702255791	7.20272127121	7.15849319729	7.70969254234	7.39920571326	7.32401419641	7.36108996641	7.24983908824	6.79129334632	7.03159011416	7.34857272834	6.49472309727	7.10176133493	7.63199428197	7.03123639233	7.18103521978	7.11309986538	7.1972126954	7.16144502737
g478	6.23941879743	4.03321198441	6.60340865964	5.93238734491	6.38586465882	5.68137752576	5.67976543735	5.90950275833	6.0294136067	5.66675276772	6.16588999477	6.05260734028	5.36895731386	6.0943671128	4.95765850265	6.1498058016	5.99400756265	5.78581490171	6.48245947633	5.49541829981	6.26740520784	4.97143729234	5.67252062494	4.89122670582	5.05308902832	5.62567566878	6.07565517347	6.50848513699	5.81337591363	5.51459303212	5.67209514966	4.69342500992	6.44493281475	6.49927151801	6.21990180914	5.57324793623	5.64275369359	4.90285981452	6.01813411453	6.05279220534	6.25501623652	6.11449132731	5.40907585942	5.80395640429	6.1662025102	5.13803713968	6.28469238681	6.2478493468	5.80410065834
g479	7.25128063369	7.11176624999	7.53689159211	7.38792099008	7.06113271192	6.77776683229	7.46908046996	7.74539312149	6.95686434046	7.17216356812	7.49356389723	6.88717251367	7.52488662984	7.38849493682	7.69135730031	7.82183836985	7.80780071428	7.56535113578	7.1980868514	6.79194791108	7.58936658528	7.31925009194	7.92563002558	6.93954150257	7.13080721956	7.64265834483	7.19156087661	7.558622685	7.98554160315	7.46980933598	7.47374575223	6.95694831055	6.96141194703	7.40729624315	6.46345034801	7.55481898875	6.61266412935	7.76986756874	6.87079265601	7.55423478593	7.25706954016	7.53755971308	7.09755730798	7.37977415907	7.24886166068	7.43462680486	6.86322955061	7.11428737191	7.22756098711
g480	6.92495173232	6.8741768854	7.11552067845	7.09774666125	6.959676182	6.97383495532	6.96071123637	6.86587729998	6.91546828837	6.92850966697	7.20357520662	6.6414929255	6.81264116488	7.15260226045	7.00661119027	7.16404430972	6.48880255542	6.55496602841	6.71506271206	6.65822408014	7.03110071947	6.15925850263	7.18990848275	6.45215036138	7.39583686981	7.04537591167	7.02691506278	6.87505350813	7.11091862267	6.96325325262	6.7471787493	6.69297093591	6.95423346367	7.02904338117	7.14688446312	6.76709500018	6.65265709845	6.98527076856	6.91264295344	6.98499903569	7.23205560981	7.01135547886	6.14542716218	7.25085139791	6.60804613211	6.89517541032	6.56533205629	6.91776394303	6.89138080839
g481	7.62051865751	7.45215828187	7.67190792421	8.22946226318	8.33918823457	7.7251451177	7.66007247585	8.17245567086	7.69619553562	7.76118148452	7.37716304997	7.68580433118	7.79166115344	7.97554416241	8.19308927762	7.67967721702	7.70919350007	7.15879449958	7.95377545505	8.12718424228	7.9007085956	7.35277146337	7.89735791564	7.70071222059	7.7628088572	7.53525248594	8.30626832476	7.7733257024	7.2938207121	7.68957654987	7.96231502996	7.79394496573	7.33295257436	8.03838769486	7.79968172489	7.70341391176	7.20621864219	7.09710520273	8.31842380798	7.48382868572	7.24421314553	8.21471480172	7.74077038248	7.94503762596	7.52522509246	7.81455849645	7.38989004698	6.74397808438	8.26262801094
g482	5.13503279081	4.89373637123	6.62442632394	5.51602276018	6.59513095765	5.55819638542	5.29843354714	5.64098368048	5.92569327845	5.41809729093	6.06414082982	5.69431730764	5.96484876319	6.12067016473	6.01346791579	6.17262217499	5.88458995529	5.73091509598	5.93622265228	6.0158578103	6.10703083417	5.52748824301	6.45925561893	5.66665118162	5.60249972397	6.34058061175	6.06227080832	6.37857275628	6.2751587474	5.36508162507	5.6972443197	6.28234405157	6.17531003548	6.46369413441	5.97551271035	6.16437964384	5.93922021925	5.50566980507	5.92893498686	6.40636011224	5.76709154184	6.72911610849	5.6027729908	5.98834334767	5.9314051889	5.28228271864	6.22137365717	5.97591306352	6.0008079831
g483	7.83299821582	7.48720101488	7.7239549285	7.79861950794	7.19752866418	7.43617944206	7.53105391781	7.01129820399	7.14513050055	7.94665646024	7.68436815143	7.65094818099	7.62625677784	7.02794609121	7.20851596256	7.6818573988	7.13712250616	7.58372663554	7.22859844771	7.43765828967	7.44143677655	6.94913301615	7.63740108593	7.51864799929	7.50282004509	7.35062179654	7.29898767949	7.20377373383	7.78139149539	7.40797165219	6.48755629511	7.27243202289	7.30140287627	7.58265798266	7.73586865816	7.4864188167	6.84186465748	7.3343649272	7.11640766986	7.64171723828	7.65606259871	7.34121988959	7.42933963623	7.13390499849	7.32459217222	7.49395109516	7.16328015254	7.49009697622	6.47974765238
g484	7.79616871706	7.39654592204	7.39654990431	7.99838567979	7.93588947159	7.81983367837	7.7713911064	7.50788629748	7.85422598089	7.75669885605	7.16566738615	7.19665864005	7.87119902489	7.39337424444	7.97500136959	7.93238356699	7.00536316474	7.79186611922	7.69541292345	7.6094454814	7.37350747581	7.26604056055	7.33162547394	7.90031951202	7.53231834203	7.34138559468	7.58648887729	7.39214048219	7.64724079345	7.20751436379	7.47774487267	7.30151986776	7.10557184189	7.82812979412	6.99165295682	7.42057547206	7.08137284409	7.24815257432	7.34462053623	7.71537579195	7.47034032209	7.91060996977	7.56993114492	7.54159321069	7.6204934956	7.21659203201	7.69878597496	7.18760564885	7.3978209681
g485	7.12316331988	6.84007376548	6.86364285387	6.66167303618	7.64843373762	6.48555878722	7.11357537876	6.08510285713	7.11542693286	7.14491578555	7.18547573657	6.25243927136	6.74133415886	7.3689970151	6.93904685378	7.39737336121	7.22935014599	6.48675019729	7.17283853878	7.30614411714	6.89171601937	7.12012212776	7.11191891232	6.98042010321	7.05637083907	7.26771524015	6.96068769814	7.02498994217	7.28446165788	6.54125534366	7.10255405529	6.7925326977	6.4116164717	7.12777103083	6.81383524129	7.45872516928	7.22242383777	7.13358848606	7.56488134858	7.21223588582	6.69515722126	6.90361935669	7.21783981172	7.05156216205	7.29840682168	6.31832676857	6.8743482224	7.58455285927	7.15682770692
g486	5.45171633354	3.84724664942	6.51198049719	5.64613561437	6.71621606738	4.823310664	5.81816420183	5.92802639345	5.51346336276	5.51655098812	5.94589056464	5.74716954952	6.13309349701	6.09918052611	6.23943222391	6.14965327065	6.09966789537	5.63660089957	5.48508562791	5.7599147069	6.06037996993	4.85057975049	5.94213948012	5.65785626562	5.11405650454	6.50954887429	5.90138997126	6.32909087708	5.91330727919	5.84245776458	5.25945915744	5.24814134323	6.38844174763	6.41743710285	5.81045638183	6.07026509525	6.20201082391	5.35051385706	5.61687801491	6.06600901451	5.95576228031	6.32763620544	5.49041075764	5.70096236973	6.08486816426	5.9137954624	5.86878890164	5.4811606781	5.75401933571
g487	6.59491868791	6.87763933044	7.12985586617	7.01357637755	6.79386254679	6.53312831845	7.2163190006	6.94891962737	6.36242858958	6.90747333521	6.53277124692	7.13894942899	6.90717201026	6.54742664808	6.50423382938	7.1883489329	6.58546961861	6.44070688906	7.25629210657	7.00139856104	7.03630622269	7.14938820603	6.07012858384	6.98403664251	7.49818506538	6.59643262982	6.69993865398	7.02526947204	6.70692717583	6.73307512036	6.22859490269	6.48374732008	6.90762442064	6.31053610016	6.92585606559	7.24264933503	6.41961907097	6.79252204332	7.01939888473	6.8833519303	7.0612728848	7.02955196223	6.91163322881	7.0243273525	6.39326689349	7.08157716865	7.27709876575	6.73753768063	7.35325978682
g488	6.90291744392	6.71047252477	6.82687158782	7.2290793853	7.20517033483	6.63909915761	6.92051332727	7.00702194815	7.20022691017	7.25051007647	6.85229691534	6.93408979101	6.91800164994	6.60081795301	7.19576126861	7.23871931964	7.10448489261	6.82393651729	7.37717651174	6.82542499085	6.90801864388	7.01964147954	7.10893152408	7.04279051729	7.12487368883	7.22549157848	6.84499372714	6.89865690515	6.81936862648	6.57571721647	7.29774740752	6.89392303244	6.98859726235	7.42602807581	6.08177964062	6.78378960411	7.20014238841	6.42552877427	7.02566757913	6.72376489523	7.06942172165	7.30591961499	7.08131165919	7.20165508204	7.19486115429	6.74343078581	7.06616108341	7.176302024	6.99184997629
g489	6.448742088	6.82658697714	7.51868425764	6.51719804028	7.15137519916	7.50595886649	6.96488850176	7.36595461414	6.25209731246	6.93754203751	6.92029552781	6.62792215563	7.27823095429	7.19883877073	7.32934870652	7.21234814775	7.07411493522	6.70890509795	7.03199404802	7.44373800543	7.08324744809	7.06842977659	7.29948117741	7.18158787022	7.26611706204	7.53101566701	7.18982480518	7.55220180275	7.46843984503	7.40724932586	7.05788184178	7.14987307636	7.21305097677	7.52018834484	7.02287188684	7.0728407877	6.83670981037	6.84889417308	7.20448706165	6.74100699241	6.94691041784	7.1250676562	6.99432595903	6.53054944959	6.79179049529	6.92552470691	7.04270065125	7.10916558784	6.76585221355
g490	6.01877677168	4.74519337406	7.08505896984	6.361012623	6.9916397006	6.05061753801	6.33476289069	6.13712272714	6.6545875928	5.79289581331	6.66865895479	6.39356987494	6.21771378137	6.03005080234	5.79947750787	6.71499170888	6.52197911939	5.90928628822	5.9331482211	5.85077906129	5.73972157999	5.1629467665	6.34950155608	5.63232624083	6.32851386919	6.86509765646	6.38265221143	6.11150411762	6.38980370974	5.80115441379	5.94791480873	5.97996290033	6.60789382828	6.50966833703	6.17843030168	6.26003915287	6.4917449651	5.97370448392	6.11033394241	6.44031662413	6.51365935819	6.27635139159	5.74700163461	6.3371690962	6.41492062587	5.3800893951	6.38841417279	5.96276688335	6.34852078164
g491	7.09545296816	7.728149523	6.94268076681	7.63318192036	7.12097103867	7.76211121666	7.31006149596	6.78985278208	7.45974561569	7.40993178877	7.8313539188	6.86884018923	7.83593670173	7.32595034394	7.21109201879	7.28701370224	7.44858480437	7.70334589909	7.54654035935	7.41902159979	6.65678727241	6.53208285983	7.54030116738	7.84645755785	7.28012893284	7.2884410428	7.35066842139	7.04592554459	7.05774424823	7.29543879671	7.27115052836	7.51135584691	6.99761363368	6.55758143263	6.96559678343	6.53088802801	7.24333284406	7.72654906612	6.42916285714	7.18288186187	7.23109276081	6.96280946679	7.46686656636	7.06330465407	7.9658911899	6.99671103861	7.08070022801	6.97384245409	7.54328849105
g492	7.51138982896	7.14008384002	7.47525935341	7.18898169471	7.64791556156	7.38358245552	7.62900558771	7.56439353576	7.78408400877	7.09324682337	6.96159250767	7.17294143728	6.97166109698	7.54866563679	7.75818758252	7.07949279496	7.0729342086	6.83602123854	7.25021578625	6.85805030227	7.1832031478	6.53475995261	7.18536664158	6.761224632	7.34147587281	7.41530679166	6.5941091655	7.15069163138	6.94910874229	7.42816834919	7.65911761642	7.47848587852	7.47376955103	6.75027105476	6.74852513569	6.95678008765	7.02269953077	7.25663273627	7.47817509117	7.62096153603	6.94262780237	7.37142811852	6.72040455026	7.72315800109	7.620732188	7.18654512698	7.58088321074	7.11884752079	7.50109976213
g493	6.9527984147	7.4135338258	7.29155057376	7.42097234251	7.49656656061	7.23571165325	7.23467577383	7.39487713693	7.4224070577	7.15063735215	7.13978907253	7.62876071904	7.38052659042	7.29630631403	6.8954080712	7.69956917651	7.63134993423	7.0140340206	7.42009552912	7.53026036638	7.10330939438	7.38034681147	7.76569487936	6.79524343044	7.15233640124	6.80703250454	7.25095217185	6.86620244682	7.3850243847	7.20311830197	7.46398196303	7.09873593655	7.34694553022	7.53268174929	7.41866432978	6.94423266642	7.38417159892	6.446295042	7.75459715383	7.03540423712	7.03781052202	6.98556891598	7.3491412151	7.20663852224	7.22852358689	7.42522536323	7.4210839121	7.67784736749	6.71834888673
g494	5.64500592123	4.08378499216	5.99342332879	5.65474523477	6.52081281453	5.85033797466	6.04461706687	5.8276522266	6.15995329327	5.72748251057	6.42509772972	5.69641037272	6.49049170329	5.81378432682	5.94175733061	6.272162396	6.31176069886	4.89290193198	6.30275122642	5.68110272991	6.1825315778	5.44868885113	5.48809577903	5.51029034138	4.95720890892	6.27952362775	6.74405647678	6.50807721468	6.53718252969	6.32511638291	5.9557992623	5.64532316395	6.64801388248	6.26650599077	5.9786973567	6.08964434079	5.83899745821	5.1386740886	5.66849420495	5.80051892812	6.14573129558	6.19856431045	5.11925803572	6.05074243069	6.03009064606	5.36208601003	6.39628877637	6.26026224327	5.99915185599
g495	6.92477420014	6.79577006572	6.63940302092	6.57310861956	6.50734377144	7.23842940367	6.98336890957	6.65824222076	5.97023355076	6.57230500338	6.57621084577	7.04305341147	7.03097929058	6.70561324906	6.70369681236	6.53402393588	6.51275328175	6.82522996341	6.88166440158	7.01434281531	6.15251299169	6.59684437353	6.77377454675	6.89227343583	6.67312084722	6.72972935544	6.75659675962	7.04925471088	6.60626254981	6.61368556495	6.52467978967	6.99176871715	7.09731808464	7.32779505584	6.49147375929	6.88728651154	6.27720439966	7.15841306803	6.5960845128	6.76180152852	6.67043336929	6.24872007171	6.92358638884	6.89951819671	6.84617066155	6.79912992818	6.55617153553	6.99723859943	6.87355330799
g496	7.14075888158	6.8488370482	7.25350361515	7.38552550926	7.15544229064	6.85753838552	6.33619653446	6.9767884977	6.45323666896	7.28283957531	6.61021690217	6.26824111649	7.12506115639	6.9055038587	6.41855653835	7.19527560466	5.62277629216	6.99468980765	6.76787999192	6.6769736505	7.02739742368	7.00918986985	7.22447391553	7.37369010781	6.9475507476	6.77964152485	7.16527175587	7.11441344725	5.88033517756	6.66930316025	7.2848086514	6.31553446549	7.37391824588	6.77487112364	6.60715586251	6.91512145703	6.60818102704	6.98036730562	6.88937316238	6.75379826084	6.30546912467	7.26313068923	7.01522685313	7.24427289059	6.84191464445	6.69324872934	7.16647730302	6.67238476429	6.7689257364
g497	7.25282785671	7.24164327514	7.8369881363	7.83187118755	7.35949796172	7.299556964	6.99681449933	7.98639424368	7.2025870567	7.3167545119	7.66713480963	7.28003697472	7.18766653028	7.51966541322	7.51782693326	8.31185483659	7.21809915423	7.1392366816	7.85422742485	7.87185120696	7.55838324719	7.59117394	7.64725888536	7.41754228773	7.54781520511	8.03401246831	7.6202313577	7.59676426427	7.92078290738	7.29251691989	7.61115017409	7.10712080115	7.1417049828	7.16383999984	7.59640993862	7.98208125378	7.71753438901	7.49472161973	7.94533783023	7.11788240471	7.40349566254	7.3691822792	7.55482439408	7.82168375557	7.55564767847	7.17822417784	7.68359393289	7.32718325771	6.98505782143
g498	5.63193169569	3.40260107399	5.94173186002	5.38602247057	5.74092518077	5.45696913246	5.831682876	5.4862416111	5.82879894533	5.29868055969	6.0757843111	5.62462951773	5.98908141697	6.17190331875	5.7708795278	3.84363681629	5.76129814278	4.60931135081	5.73475380177	5.59505872954	5.76613273429	5.04915217698	5.79889963493	4.85286120341	5.07018031866	6.46761859655	6.31845477305	6.06690388698	6.09729434519	5.13436231101	5.85613286774	5.62968734648	5.99389307931	6.06913943171	5.3644014137	5.58880867527	6.22345481822	4.80360021293	5.48613446124	6.32840107402	5.56952947065	5.49129356271	5.32711925038	5.57695167199	5.6316104748	5.04826469852	5.80622234019	6.09754170925	5.55145365751
g499	7.17116595116	6.833891732	6.74847524095	7.04305068996	6.7205991349	7.20514146029	6.7439094846	6.73957049194	7.03376359752	6.55701522768	6.4711687978	7.18404959562	7.00576982682	6.85949749362	6.68044166923	7.01300658157	7.21694143086	6.7609445682	6.67437225528	6.73821460285	6.92699343684	6.82216418064	6.46651751901	7.20324578231	7.07160057827	7.321508053	6.84635392691	6.89691848214	7.16988970511	6.24865189786	6.77433712905	7.00099354689	6.53903681869	7.04582000327	7.01392523295	6.9476500278	7.2363605938	6.24236992784	7.13510117758	7.02911354377	7.08490743717	7.17414748729	7.18284265073	6.58449469087	7.28753922182	6.84272877456	6.8259089935	6.95454384741	6.27067796488
[truncated: 651 more columns]
