# Supplementary material for: Single-cell trajectories reconstruction, exploration and mapping of omics data with STREAM
Source: Nat Commun. 2019 Apr 23;10:1903. doi: 10.1038/s41467-019-09670-4 (PMC6478907; doi:10.1038/s41467-019-09670-4)
Supplement: Supplementary file 5 — Supplementary Data 2 [file 41467_2019_9670_MOESM5_ESM.zip › Sup_data2/Synthetic/scuba/sample_data/simulation/intermediate_files/simulation_tsne_d3_pcv.csv]

T1	T2	T3
1	6.62691222108782	-2.76579114666665	10.23895017021
2	6.1362257469724	-3.84130168906614	10.1022896859234
3	7.47027711013827	-0.465498335047578	10.3362225130095
4	6.1362257469724	-3.84130168906614	10.1022896859234
5	7.31337670009647	-0.897260031849945	10.3254442238084
6	6.62079483739378	-2.7791995265628	10.2372464252276
7	6.62691222108782	-2.76579114666665	10.23895017021
8	6.62691222108782	-2.76579114666665	10.23895017021
9	6.62691222108782	-2.76579114666665	10.23895017021
10	6.1362257469724	-3.84130168906614	10.1022896859234
11	6.1362257469724	-3.84130168906614	10.1022896859234
12	6.62691222108782	-2.76579114666665	10.23895017021
13	6.35230456852833	-3.36768959084882	10.1624695318243
14	6.62691222108782	-2.76579114666665	10.23895017021
15	6.1362257469724	-3.84130168906614	10.1022896859234
16	6.1362257469724	-3.84130168906614	10.1022896859234
17	7.09534528961924	-1.49724324233859	10.3104665344803
18	6.1362257469724	-3.84130168906614	10.1022896859234
19	6.22648564833879	-3.64346563570744	10.1274278596516
20	6.1362257469724	-3.84130168906614	10.1022896859234
21	6.1362257469724	-3.84130168906614	10.1022896859234
22	6.1362257469724	-3.84130168906614	10.1022896859234
23	6.62691222108782	-2.76579114666665	10.23895017021
24	6.62691222108782	-2.76579114666665	10.23895017021
25	6.1362257469724	-3.84130168906614	10.1022896859234
26	6.1362257469724	-3.84130168906614	10.1022896859234
27	6.63193937447868	-2.75219406266695	10.2397498823376
28	6.1362257469724	-3.84130168906614	10.1022896859234
29	6.1362257469724	-3.84130168906614	10.1022896859234
30	6.46533112877032	-3.11995246434547	10.1939484196167
31	6.1362257469724	-3.84130168906614	10.1022896859234
32	6.62691222108782	-2.76579114666665	10.23895017021
33	6.1362257469724	-3.84130168906614	10.1022896859234
34	6.19519526709044	-3.71204941920986	10.1187132141896
35	6.1362257469724	-3.84130168906614	10.1022896859234
36	6.22428764771416	-3.64828332066249	10.1268156972105
37	6.1362257469724	-3.84130168906614	10.1022896859234
38	6.61822077095191	-2.78484149091501	10.2365295251599
39	6.1362257469724	-3.84130168906614	10.1022896859234
40	6.87918340689298	-2.08346613340287	10.279081097408
41	6.24985001430154	-3.59225447902186	10.1339350403789
42	6.1362257469724	-3.84130168906614	10.1022896859234
43	6.1362257469724	-3.84130168906614	10.1022896859234
44	6.62691222108782	-2.76579114666665	10.23895017021
45	6.62691222108782	-2.76579114666665	10.23895017021
46	6.1362257469724	-3.84130168906614	10.1022896859234
47	6.5532396594772	-2.92727025986339	10.2184317160046
48	6.1362257469724	-3.84130168906614	10.1022896859234
49	6.25158073070317	-3.58846101041401	10.1344170600678
50	6.1362257469724	-3.84130168906614	10.1022896859234
51	6.1362257469724	-3.84130168906614	10.1022896859234
52	6.1362257469724	-3.84130168906614	10.1022896859234
53	3.48519482363986	-8.22538230769852	8.12816214317652
54	6.1362257469724	-3.84130168906614	10.1022896859234
55	7.46352629468677	-0.484075364472591	10.3357587650737
56	6.62691222108782	-2.76579114666665	10.23895017021
57	6.1362257469724	-3.84130168906614	10.1022896859234
58	6.1362257469724	-3.84130168906614	10.1022896859234
59	6.8779942061536	-2.08668259828641	10.2788919211129
60	6.62691222108782	-2.76579114666665	10.23895017021
61	6.62691222108782	-2.76579114666665	10.23895017021
62	6.74307620128098	-2.4515991430373	10.2574293644045
63	6.1362257469724	-3.84130168906614	10.1022896859234
64	6.53815055427702	-2.96034329646468	10.2142292679387
65	6.1362257469724	-3.84130168906614	10.1022896859234
66	6.1362257469724	-3.84130168906614	10.1022896859234
67	6.1362257469724	-3.84130168906614	10.1022896859234
68	6.1362257469724	-3.84130168906614	10.1022896859234
69	6.62691222108782	-2.76579114666665	10.23895017021
70	6.1362257469724	-3.84130168906614	10.1022896859234
71	6.78126275835672	-2.34831488177678	10.2635040254366
72	7.06213924904042	-1.58862029113394	10.3081854422353
73	3.48519482363986	-8.22538230769852	8.12816214317652
74	6.59769416697799	-2.82983270248937	10.2308126860216
75	6.1362257469724	-3.84130168906614	10.1022896859234
76	6.1362257469724	-3.84130168906614	10.1022896859234
77	6.1362257469724	-3.84130168906614	10.1022896859234
78	6.1362257469724	-3.84130168906614	10.1022896859234
79	6.59563132829047	-2.83435413291947	10.2302381673648
80	6.62691222108782	-2.76579114666665	10.23895017021
81	6.1362257469724	-3.84130168906614	10.1022896859234
82	6.1362257469724	-3.84130168906614	10.1022896859234
83	6.62691222108782	-2.76579114666665	10.23895017021
84	6.1362257469724	-3.84130168906614	10.1022896859234
85	6.1362257469724	-3.84130168906614	10.1022896859234
86	6.19478805921332	-3.71294195729252	10.1185998032263
87	6.1362257469724	-3.84130168906614	10.1022896859234
88	6.95366750258601	-1.8820068925487	10.2909299172093
89	6.1362257469724	-3.84130168906614	10.1022896859234
90	6.27808865308299	-3.53035965347728	10.141799748813
91	6.1362257469724	-3.84130168906614	10.1022896859234
92	6.62691222108782	-2.76579114666665	10.23895017021
93	6.1362257469724	-3.84130168906614	10.1022896859234
94	6.62691222108782	-2.76579114666665	10.23895017021
95	6.62691222108782	-2.76579114666665	10.23895017021
96	6.1362257469724	-3.84130168906614	10.1022896859234
97	6.62691222108782	-2.76579114666665	10.23895017021
98	6.1362257469724	-3.84130168906614	10.1022896859234
99	6.1362257469724	-3.84130168906614	10.1022896859234
100	6.1362257469724	-3.84130168906614	10.1022896859234
101	6.1362257469724	-3.84130168906614	10.1022896859234
102	6.7567740320198	-2.41455023271202	10.259608395063
103	6.62691222108782	-2.76579114666665	10.23895017021
104	6.1362257469724	-3.84130168906614	10.1022896859234
105	6.44179419886057	-3.17154185510521	10.1873931783174
106	6.30287791140382	-3.47602534823608	10.1487037745523
107	6.1362257469724	-3.84130168906614	10.1022896859234
108	6.1362257469724	-3.84130168906614	10.1022896859234
109	6.1362257469724	-3.84130168906614	10.1022896859234
110	6.1362257469724	-3.84130168906614	10.1022896859234
111	6.1362257469724	-3.84130168906614	10.1022896859234
112	6.1362257469724	-3.84130168906614	10.1022896859234
113	6.1362257469724	-3.84130168906614	10.1022896859234
114	6.1362257469724	-3.84130168906614	10.1022896859234
115	6.1362257469724	-3.84130168906614	10.1022896859234
116	6.1362257469724	-3.84130168906614	10.1022896859234
117	6.53525514095467	-2.96668960458005	10.2134228699479
118	7.01797732528655	-1.7080662956982	10.3011602287079
119	6.62691222108782	-2.76579114666665	10.23895017021
120	3.48519482363986	-8.22538230769852	8.12816214317652
121	6.1362257469724	-3.84130168906614	10.1022896859234
122	6.1362257469724	-3.84130168906614	10.1022896859234
123	6.1362257469724	-3.84130168906614	10.1022896859234
124	3.48519482363986	-8.22538230769852	8.12816214317652
125	6.96772747675987	-1.84397848262925	10.29316655711
126	6.1362257469724	-3.84130168906614	10.1022896859234
127	6.1362257469724	-3.84130168906614	10.1022896859234
128	6.62691222108782	-2.76579114666665	10.23895017021
129	6.1362257469724	-3.84130168906614	10.1022896859234
130	6.1362257469724	-3.84130168906614	10.1022896859234
131	6.1362257469724	-3.84130168906614	10.1022896859234
132	6.1362257469724	-3.84130168906614	10.1022896859234
133	6.62691222108782	-2.76579114666665	10.23895017021
134	6.1362257469724	-3.84130168906614	10.1022896859234
135	6.1362257469724	-3.84130168906614	10.1022896859234
136	6.1362257469724	-3.84130168906614	10.1022896859234
137	6.1362257469724	-3.84130168906614	10.1022896859234
138	6.1362257469724	-3.84130168906614	10.1022896859234
139	6.34760656537126	-3.37798690326763	10.1611610967634
140	6.1362257469724	-3.84130168906614	10.1022896859234
141	6.80344159683772	-2.28832714987461	10.2670322022658
142	7.07234020449205	-1.56054909722419	10.30888619788
143	6.62691222108782	-2.76579114666665	10.23895017021
144	6.26500462992416	-3.55903785348206	10.1381557336717
145	6.79470610992497	-2.31195426846362	10.2656425739251
146	6.2769557328758	-3.53284284323451	10.1414842206044
147	6.62691222108782	-2.76579114666665	10.23895017021
148	6.1362257469724	-3.84130168906614	10.1022896859234
149	6.33990752889939	-3.39486202685188	10.159016847618
150	6.26762721968039	-3.55328953336319	10.1388861479078
151	6.60296663692869	-2.81827624573828	10.2322811151202
152	6.920218173147	-1.97247824019904	10.2856088473445
153	6.21492533173227	-3.66880410138699	10.1242082101416
154	6.62691222108782	-2.76579114666665	10.23895017021
155	6.31089030878406	-3.45846338493176	10.1509352974576
156	6.65658038521565	-2.68554682380661	10.2436697378884
157	6.45403207638942	-3.14471827835469	10.1908015344837
158	6.1362257469724	-3.84130168906614	10.1022896859234
159	6.24163995850217	-3.61024967968809	10.1316484678713
160	6.2000552713354	-3.70139702490659	10.1200667679735
161	6.52083692420723	-2.9982921551546	10.2094072701969
162	6.62691222108782	-2.76579114666665	10.23895017021
163	6.54075676255207	-2.95463088207511	10.2149551197887
164	6.1362257469724	-3.84130168906614	10.1022896859234
165	6.60200201261392	-2.82039055635151	10.2320124587928
166	6.72498207507871	-2.5005388380784	10.2545509775644
167	6.1362257469724	-3.84130168906614	10.1022896859234
168	6.1362257469724	-3.84130168906614	10.1022896859234
169	6.1362257469724	-3.84130168906614	10.1022896859234
170	6.1362257469724	-3.84130168906614	10.1022896859234
171	6.1362257469724	-3.84130168906614	10.1022896859234
172	6.1362257469724	-3.84130168906614	10.1022896859234
173	6.1362257469724	-3.84130168906614	10.1022896859234
174	6.62691222108782	-2.76579114666665	10.23895017021
175	6.1362257469724	-3.84130168906614	10.1022896859234
176	6.62691222108782	-2.76579114666665	10.23895017021
177	6.1362257469724	-3.84130168906614	10.1022896859234
178	6.1362257469724	-3.84130168906614	10.1022896859234
179	6.36765684257008	-3.33403972794711	10.1667452747194
180	6.1362257469724	-3.84130168906614	10.1022896859234
181	3.48519482363986	-8.22538230769852	8.12816214317652
182	6.1362257469724	-3.84130168906614	10.1022896859234
183	6.71233640109946	-2.53474195024948	10.2525393224473
184	6.1362257469724	-3.84130168906614	10.1022896859234
185	6.43437111527551	-3.18781213169524	10.1853257844699
186	6.1362257469724	-3.84130168906614	10.1022896859234
187	7.03199325498858	-1.67015701410777	10.3033898620792
188	7.22413390911851	-1.14284013485772	10.319313681447
189	6.26224464346195	-3.56508732640127	10.1373870532486
190	6.1362257469724	-3.84130168906614	10.1022896859234
191	6.1362257469724	-3.84130168906614	10.1022896859234
192	6.48144955076012	-3.08462332100985	10.1984375414312
193	6.1362257469724	-3.84130168906614	10.1022896859234
194	7.50160120978908	-0.357197378745825	10.333946599349
195	6.1362257469724	-3.84130168906614	10.1022896859234
196	7.37924697226493	-0.715996895107918	10.3299691886762
197	6.38852667906771	-3.28829620258945	10.1725577071242
198	6.1362257469724	-3.84130168906614	10.1022896859234
199	6.1362257469724	-3.84130168906614	10.1022896859234
200	6.1362257469724	-3.84130168906614	10.1022896859234
201	8.56057180229934	24.797072633532	9.11761723962299
202	8.14770268037525	29.4368746290427	8.99190461233898
203	4.93604400565631	57.1384345095673	8.05713019389707
204	4.02662735170391	63.6894685674513	7.83422834711543
205	6.56543505931225	44.2700550618586	8.51189937720716
206	4.96442294273636	56.9276107528996	8.06450341136719
207	5.09140685576054	55.9781768626953	8.09784472387439
208	8.35397875167903	27.1823249336717	9.0549486869719
209	4.17396785277667	62.6539406080921	7.86846799437963
210	8.40066992578047	26.6514169887471	9.0691401435072
211	6.70673077849281	43.0654365848994	8.5537338382
212	5.76797154368485	50.7768006116426	8.28218425534172
213	5.51030372169224	52.7894558252119	8.21063910478291
214	3.91234283251007	64.4865844382103	7.80816229117222
215	7.59416556437837	35.0258845193348	8.82201403890476
216	5.26503964270163	54.667625387794	8.14407082676421
217	8.68496824442091	23.2916954835995	9.15520552979084
218	3.6105146528399	66.5652501643348	7.74155368469327
219	8.19268615177322	28.9541181029166	9.00568396246688
220	6.84783559640827	41.8462309401412	8.59577050594861
221	5.67737598819549	51.4882243621833	8.25688816983085
222	8.15570785786329	29.3509641478137	8.9943567606507
223	9.04735893768577	9.33074438722826	9.71175013167506
224	5.93147804229406	49.4785528114379	8.32831617492278
225	3.70499269950951	65.9185273857713	7.76206415168303
226	6.40771382215479	45.5941705463861	8.46557652267105
227	3.6369312854004	66.3844225688029	7.74728853516078
228	8.06597011187107	30.3001186306648	8.9668359361446
229	5.54057466136394	52.5545063887013	8.21898836721853
230	5.12581940544011	55.7208809569698	8.10688019573623
231	8.16408678144008	29.2610426741502	8.99692339497374
232	8.90624185320373	7.22867783084172	9.88107185876127
233	8.47789198877831	25.7695880204985	9.09259663201699
234	8.08674026352159	30.0834365171263	8.97321272499783
235	4.96320664364715	56.9367047833828	8.06418405589082
236	9.25873081851378	14.1489684313386	9.42198772425396
237	4.42553917555002	60.8634640476041	7.92865258406412
238	9.00716302599231	19.0811131745474	9.25639466853909
239	7.37909081674717	37.0679510531402	8.75625387067985
240	8.29002274787749	27.8890808938138	9.03542882216001
241	7.78487203500416	0.622192343710068	10.3133650040946
242	3.76581181777021	65.5011416778909	7.77535929799164
243	3.15323788986828	69.6480534105272	7.64655961749568
244	8.49161851016043	25.608888053304	9.09675212488586
245	3.82596368535673	65.0846597962323	7.78882512504363
246	3.63349367554125	66.4079537559738	7.7465422561465
247	6.948716830511	40.9644056356023	8.62597107680534
248	6.06495205345358	48.406079899595	8.366361625033
249	7.44265107937915	-0.541520200849567	10.3343247400915
250	5.4181491093043	53.4977350062673	8.18551156088796
251	6.87218442585663	41.63366124071	8.60305638334993
252	4.22756577445983	62.2754278000785	7.8810675613752
253	9.06730852371777	18.2329775350102	9.27798407222236
254	8.81600493807411	21.6373492257389	9.19507235166465
255	5.29877096944271	54.4122042284595	8.15309354746736
256	6.54410434344798	44.4500424954052	8.50561616350863
257	5.11601947316237	55.7941531345599	8.10430709338933
258	4.47635156117365	60.4981379278757	7.94107682782333
259	5.20097292420651	55.15275292631	8.12693375677031
260	5.14196741714417	55.5995558385307	8.11115049943631
261	6.13819652967098	-3.83698203144175	10.1028385661804
262	4.28357928065787	61.8767139159743	7.89447216959109
263	3.10627110445783	69.960136304936	7.63722510967899
264	6.1362257469724	-3.84130168906614	10.1022896859234
265	3.84331791686817	64.9645018811978	7.7927101096589
266	5.0502552022591	56.2858597300895	8.08703981081963
267	8.87930081393102	20.8096075127289	9.2147679984571
268	7.98202659723575	31.1758492692795	8.94106385332912
269	4.71671281263678	58.7538611018279	8.00096214854713
270	8.62273314481767	4.58197915704962	10.1034556909628
271	5.70640519862815	51.2602653894756	8.2649937042078
272	7.24317103944626	38.3181335872077	8.71493444353018
273	3.09829960661097	70.0131049741579	7.63564079837661
274	4.28992824008506	61.8313977207999	7.89600084122654
275	6.39128932715709	45.7306261153132	8.46078155533077
276	5.51036643465345	52.7889690753766	8.2106564021307
277	8.48578926331079	25.6771325670762	9.09498741021124
278	8.74066721654362	5.60504420488992	10.0174965670081
279	2.86431573461074	71.5562798910728	7.59024618962197
280	7.06194043790013	39.9595338051066	8.66005320937361
281	4.00932875357141	63.810528243922	7.83024940856749
282	6.1362257469724	-3.84130168906614	10.1022896859234
283	3.42528158304847	67.8224636314361	7.70230213685029
284	3.66504341307866	66.1919889404173	7.75339146475218
285	4.8262251525801	57.9487717116371	8.02891312164859
286	4.77877431501407	58.2989044791177	8.01672101005439
287	5.25144490605001	54.7705677779068	8.14043439962981
288	4.13781761056562	62.9092365087534	7.85996995221045
289	8.77599329831536	22.1449419141909	9.18288396215178
290	6.66273566725763	43.4429677769725	8.54066547399757
291	4.96707045167039	56.9078158462321	8.06519854999249
292	7.76942365117348	33.3233821482125	8.87574963204507
293	4.28296478574902	61.8810999215148	7.89432421448945
294	3.00582480993184	70.6235780932616	7.61764435951853
295	8.97625943412605	8.25182867600059	9.7973968950388
296	8.68372862276768	23.3069452872716	9.15483087374615
297	5.19568770731548	55.1927737720954	8.12552002536776
298	8.81254477655131	21.6812452695008	9.19401831347298
299	5.95741258996762	49.2720822478116	8.33565176058041
300	3.29711413496682	68.6858113171006	7.67573925966347
301	2.81249455695674	71.8946284678267	7.58052387362837
302	8.54892701288436	4.18999256609586	10.1310583937633
303	6.9217240783102	41.2011710853079	8.61788008709495
304	4.90176624852849	57.3913650495076	8.04832279951716
305	5.73395426278799	51.0439296272783	8.27268595223219
306	4.81964273148373	57.997342431005	8.02722182141695
307	8.75632246171855	5.74085172785127	10.0060858598152
308	8.75746772125899	22.3799597120084	9.17724068058483
309	7.97587446535089	31.2400306465756	8.93917504449002
310	7.80350438795361	32.9858686337627	8.8862160180028
311	3.51569455349082	67.2106606500956	7.72129572124712
312	4.49046355229329	60.3963159197384	7.94455325580048
313	8.81874564147355	21.6025803181121	9.19590722773504
314	6.73649837253004	42.8099946745027	8.56257604246741
315	5.45243812405318	53.2347035246721	8.19484001506556
316	8.89055698348008	6.99947842831205	9.89981616394621
317	5.48040865363757	53.0201412255956	8.20244950181991
318	8.26372197709387	28.1797217313079	9.02740162440485
319	4.11718236981689	63.0549642286827	7.85511910930239
320	8.66764823694828	4.97161262095762	10.0707182308261
321	4.90474426967522	57.3693906684596	8.04908797813177
322	8.31827070965731	27.5769223134918	9.04405031760029
323	8.18194222675814	29.0694204518917	9.00239288021089
324	4.82889658877852	57.9290595759345	8.02959952572318
325	8.3322414882092	27.4225360100572	9.04831430678723
326	5.38903810043736	53.7210459368695	8.17759180249688
327	6.90755294058106	-2.00673425303285	10.2835940808763
328	3.46689487655851	67.5408764110596	7.71104408613528
329	9.00290220367204	19.1394228495969	9.25498103606229
330	6.65565383350386	43.5037384640798	8.53856187702698
331	4.55671849288582	59.918267780184	7.96087487385904
332	8.10977409466081	1.75166595246282	10.2888772083683
333	6.15015527576109	47.7156239387734	8.39081109523871
334	4.9925647969803	56.7171996109205	8.07189242887763
335	5.95808167392262	49.2667555252082	8.33584101094736
336	7.69020323845098	34.1001681876012	8.85144100888524
337	3.98841660546136	63.9568763968252	7.82543929900844
338	8.90403478793543	20.4836757032576	9.22250587325144
339	8.49808861244541	25.5331408777453	9.09871084867011
340	4.30216688928822	61.7440434035572	7.89894760377995
341	6.01329765064697	48.8228645459731	8.35158650604854
342	5.14067763382551	55.609322366633	8.11080549804514
343	7.06213924904042	-1.58862029113394	10.3081854422353
344	3.2142110364629	69.2407074668351	7.65888411818964
345	5.41713767654707	53.5054937202058	8.1852363968391
346	5.60567249951712	52.0492462098623	8.23694350639248
347	9.1487969790749	17.050543077596	9.30997774880858
348	3.09255990836278	70.0512438765051	7.63450005055461
349	5.76603915287719	50.7919751829389	8.28164469329757
350	4.55673329415985	59.9181609848047	7.96087852008888
351	4.74300986417155	58.5622027224379	8.00756941476644
352	4.07562482100246	63.3465727018023	7.84549850426054
353	5.96048109023707	49.247653251089	8.33651968574534
354	3.58508783564056	66.7393022584333	7.7360337156295
355	5.22596038738363	54.9635422598421	8.1336176000433
356	6.83286330401949	-2.20874942608912	10.2717125639376
357	6.45950878605227	45.1638552601519	8.48069754528477
358	8.54590188840485	24.9731041142436	9.11318501417226
359	5.70963201362175	51.2349260357661	8.26589469529467
360	6.23669315092653	47.0075382504246	8.4158224462894
361	5.19647671269651	55.186799246673	8.12573107473564
362	9.15856525092415	11.3983493186306	9.57133293292809
363	4.04423106905296	63.5662735946199	7.83827746768639
364	5.2602453213696	54.7039290624834	8.14278840396856
365	6.62510746357724	43.7658632122196	8.52948834417171
366	3.92470219801903	64.401010174105	7.81092910598768
367	8.89218056008625	7.02320338074409	9.8978758982039
368	8.47874418893137	25.7596110909599	9.09285462248379
369	4.61889809397762	59.4667551095046	7.97638570941692
370	5.02324810855856	56.4877864893502	8.07994873975766
371	5.89729532139444	49.750688872543	8.31864759383449
372	5.19980089018416	55.1616278303737	8.12662025188746
373	3.09967867277965	70.0039414140432	7.63591488364386
374	7.3910671269946	-0.683469956133127	10.3307811753756
375	8.27592798247588	28.0448373335892	9.03112699123185
376	6.8151245669681	42.1318041629086	8.58598241528588
377	4.73192317484303	58.6430048194599	8.00478382841326
378	8.96245129993408	19.6929965203871	9.24156045502383
379	5.57289288475465	52.3036668555708	8.22790230684075
380	5.96338667229443	49.2245212816173	8.33734152950122
381	4.42365842576366	60.8768880465083	7.928199746259
382	4.86461128186052	57.6655260964438	8.03877612925525
383	5.33628419540373	54.1257218338749	8.16323990614174
384	5.11380421645632	55.8107161758313	8.1037254483261
385	8.68426831703622	23.3003059779173	9.15499398780556
386	7.83345138897835	32.6863277848585	8.89541542930553
387	5.84162555415557	-4.11067639346403	9.99221130852547
388	9.00805242319898	8.71641233072842	9.75940247746162
389	6.0738514500785	48.3342732059975	8.3689071901132
390	3.1973971213217	69.3532482155187	7.65546565828225
391	5.30764921393704	54.3449761730971	8.1554683701662
392	6.81844182069974	42.1028439358814	8.58697503400905
393	5.43703776276279	53.3528398979968	8.19065028941529
394	6.60642515914044	43.9241828034759	8.52397349409959
395	5.90607654034216	49.6807796823661	8.32113136122385
396	8.02216746937401	30.7570844397998	8.95338778193191
397	6.37106042412871	-3.3265795919105	10.1676932020185
398	5.22921730828543	54.9388801254711	8.13448878687431
399	8.21763488712473	28.6863716521597	9.01332626638369
400	4.82855970794729	57.9315453701544	8.02951296689937
401	-45.6285071877405	-21.310951484373	-6.86239406809182
402	-43.9739929327201	-20.934186136736	-6.93915387853862
403	-47.8397710777054	-21.8122026361551	-6.74727298243957
404	-48.2204711743502	-21.8982600506557	-6.72624093246832
405	-1.77945319607111	-11.5662600419085	3.15281133583678
406	-48.0998706099671	-21.8710214761461	-6.73301706791152
407	-37.9435407126045	-19.5496534126295	-7.13368259923806
408	-21.0651723765258	-15.5636218085575	-6.77434188720999
409	-38.1723586081411	-19.602425307445	-7.12884806892962
410	-35.3192293099418	-18.9434696037928	-7.17430392405112
411	-12.0611087580723	-13.6584481523666	-3.85591444530258
412	-42.6126670668229	-20.6230197266676	-6.99504371432365
413	-37.4445551679619	-19.434573197358	-7.14422530934116
414	-30.9873733851092	-17.9385668857024	-7.17177964244454
415	-1.08210996140917	-11.3154984637606	3.66973805055941
416	-44.5990946097024	-21.0766239840342	-6.91066034579688
417	-46.5682253414445	-21.5243561608929	-6.81548067515897
418	-48.2204711743502	-21.8982600506557	-6.72624093246832
419	0.0350753091555903	-10.8947802912008	4.51620547146398
420	-41.7469587091577	-20.4245686802942	-7.02638231404284
421	-27.108548607572	-17.0307508191211	-7.08954877296657
422	3.72542117686638	-7.40890845107433	8.50904104757072
423	-48.2204711743502	-21.8982600506557	-6.72624093246832
424	-37.2772005162175	-19.3959535979426	-7.14741344984371
425	-19.7722393571821	-15.2306706180479	-6.66768618584427
426	-19.6061456955827	-15.1875473669794	-6.6533558474293
427	-2.94478012659186	-11.9425282436438	2.33449356651601
428	-38.0133480569302	-19.5657529656101	-7.13220768958948
429	-47.2306486193993	-21.674349884104	-6.78014114694648
430	-45.2127837085526	-21.2164613214935	-6.88268702389546
431	-39.1814789232435	-19.8349846495144	-7.10524917861748
432	-30.9038992538886	-17.9191544194738	-7.17105482193033
433	-13.007940894596	-13.651178907215	-4.72593602704398
434	-48.2204711743502	-21.8982600506557	-6.72624093246832
435	-46.1076405358739	-21.4197599571745	-6.83847437372429
436	-32.5551492410319	-18.3029355915554	-7.18246043024619
437	-24.7684725631961	-16.4748035273927	-6.99858429267878
438	-42.8356903912257	-20.6739995653363	-6.98590048781502
439	-13.3108449313405	-13.6777168912789	-4.96012806793263
440	3.76432848326972	-7.27667150836037	8.57072858533166
441	-44.5691369307865	-21.0697977228802	-6.91202588381491
442	-20.6672368000776	-15.4629836902634	-6.74479258308038
443	-3.98009954519165	-12.256444341753	1.62803264253412
444	-39.1487650468281	-19.8274527406917	-7.10610998729311
445	-16.7832158965402	-14.4192087671158	-6.3139456646937
446	-37.315204989139	-19.404730764338	-7.14679686221077
447	-46.2643576998661	-21.4553495385346	-6.83065060883829
448	-13.3660183418472	-13.6825507360322	-5.00278571537837
449	0.478812151663558	-10.6587857015466	4.93105304586567
450	-42.2894905974866	-20.5489369331763	-7.00674792743856
451	-34.0366977757522	-18.6465239650063	-7.18235430731036
452	-15.4464586757775	-14.0540600833689	-6.07955883805001
453	-32.5894704572929	-18.310901414757	-7.18255519903946
454	-24.8603495062281	-16.4967186835157	-7.00247331572963
455	-25.9088751758497	-16.7468206458841	-7.04685594714938
456	-29.739038825974	-17.6476019550732	-7.15417531117425
457	-11.4612878679842	-13.6514310255793	-3.34844727816811
458	-14.1042864520809	-13.7730016543162	-5.50372615326958
459	-33.4893062525257	-18.519671167142	-7.18383165615631
460	-46.9225881526029	-21.6046315826903	-6.79676404758439
461	-46.6506842665494	-21.5430821162965	-6.81136409196961
462	-43.9029341861778	-20.9179557373311	-6.94214698452876
463	-14.9422974375819	-13.937639263139	-5.89875241381877
464	-17.5055222436729	-14.6190358818083	-6.42022839575098
465	-44.4567629994583	-21.0441918071385	-6.91714813897678
466	-36.1824857737723	-19.143076010445	-7.16429462024591
467	-4.0224823612727	-12.2689767851182	1.59957300217038
468	-3.57188308800994	-12.1357362316408	1.9021459421256
469	-30.9281133704678	-17.9247855738623	-7.17126507734926
470	0.180960491565536	-10.816223343488	4.65386437518442
471	3.75977608882082	-7.29214404500194	8.56351076352827
472	-22.2781681654481	-15.8681775247388	-6.86027073802915
473	-39.3319820433169	-19.8696358710187	-7.10128895116465
474	-38.8229866063801	-19.7524468478186	-7.11468227950056
475	0.74465416636148	-10.5326814537636	5.15956185940036
476	-39.5986823107876	-19.931039847487	-7.09427119817454
477	-44.3392276967968	-21.0174098033316	-6.92250566098962
478	-23.0682001847583	-16.0625946495004	-6.90864093832061
479	-48.2204711743502	-21.8982600506557	-6.72624093246832
480	-45.2060790877666	-21.2149335832281	-6.88299263550861
481	-43.6263632514329	-20.8547357056528	-6.95348548783933
482	-25.375745285356	-16.6196546301414	-7.02428930132069
483	-23.5483351206903	-16.1800377324501	-6.93641870543218
484	-42.6282915749609	-20.6265912585075	-6.99440316061755
485	-38.5640230554363	-19.692754234591	-7.12057286983847
486	-0.469116314385555	-11.0785353920209	4.14559874968916
487	2.71963535975025	-9.45082353123483	6.98789223722001
488	-48.0868820311595	-21.8680879047036	-6.73374685196904
489	-25.3406442222249	-16.6112820694835	-7.02280352220004
490	6.1362257469724	-3.84130168906614	10.1022896859234
491	-27.5733453157968	-17.1401303993558	-7.10320524197219
492	4.85184785588583	-5.28301444268144	9.55847890354646
493	-43.6715501468426	-20.8650647626879	-6.95163297299112
494	-35.5642605165053	-19.0001426462582	-7.1717377384861
495	-45.8975572106759	-21.3720512225082	-6.84896232859119
496	-34.5319021090369	-18.7612390561653	-7.18026995687112
497	-12.014973039352	-13.6588023564929	-3.81352142818002
498	-34.3076453616414	-18.709313500259	-7.18162304990805
499	-47.1429027579917	-21.6544917943042	-6.78487590162219
500	-19.5642951148693	-15.1763336259435	-6.64905673918752
501	-33.1420662983977	-18.4391567987943	-7.18408104359652
502	-45.5299386217717	-21.2885671206649	-6.86731489019991
503	2.6314778422586	-9.50736026643046	6.89970192941538
504	-44.2241819347768	-20.9911950749341	-6.92774970417111
505	-47.1642265434878	-21.6593176589144	-6.78372527307445
506	-45.3575656265204	-21.2494221885942	-6.8759202385433
507	-35.2478880411647	-18.9269573348623	-7.17484451803854
508	-43.8344361816294	-20.902298104972	-6.94495517857148
509	-42.0453918023648	-20.4929805159905	-7.01558193372679
510	-37.9622234731074	-19.553962186949	-7.1332878645007
511	-48.2204711743502	-21.8982600506557	-6.72624093246832
512	-43.1613680594667	-20.7484446711538	-6.97254876912147
513	-46.6092878535177	-21.5336812250854	-6.81343071820527
514	-13.8383846678717	-13.7239356253426	-5.36799852379024
515	-25.0468146857403	-16.541195713178	-7.01036612710724
516	-1.06699858285373	-11.3094040642898	3.6818386326926
517	-20.3662880193239	-15.3848668907224	-6.71886504952067
518	-48.2204711743502	-21.8982600506557	-6.72624093246832
519	-42.0985181399965	-20.5051590255591	-7.0136592761386
520	-45.6533672361553	-21.3165970607294	-6.86115298403378
521	-34.3748326064551	-18.7248835075093	-7.18144171900617
522	-31.09017038136	-17.9624730131331	-7.17267224678307
523	-43.6761349858014	-20.8661127891716	-6.95144500959663
524	3.48519482363986	-8.22538230769852	8.12816214317652
525	-28.2048519018054	-17.2884927638912	-7.12055904475909
526	-41.6065034084329	-20.3923711620746	-7.03146543216802
527	-6.90407093947596	-13.0279864169802	-0.415774648591167
528	6.17987997497924	-3.74561822331276	10.1144477710863
529	-34.4444599534583	-18.7410001619946	-7.18093255657482
530	-48.1402183955813	-21.8801343370218	-6.73075006309646
531	-31.3427234320286	-18.0212059103234	-7.17486520919402
532	-41.0132954804286	-20.2562512328379	-7.05172187261298
533	-48.2204711743502	-21.8982600506557	-6.72624093246832
534	-48.2204711743502	-21.8982600506557	-6.72624093246832
535	-15.0140811813576	-13.9542155520251	-5.92449608676844
536	-36.5797572775222	-19.2348784694953	-7.15872882518247
537	-39.9877892783938	-20.0205961065614	-7.08370046472035
538	-42.9376161142902	-20.6972982805354	-6.98172186669757
539	-15.8747218299197	-14.1706100641908	-6.1581586797918
540	-36.3121536555077	-19.1730551585719	-7.16273348477892
541	-40.668512295655	-20.1770221411127	-7.06247332473435
542	-46.58977748281	-21.529250530272	-6.81440473119381
543	-39.8053040615539	-19.9786115925107	-7.08883430670454
544	-4.58607687802409	-12.4370834514951	1.20172781717932
545	-48.2204711743502	-21.8982600506557	-6.72624093246832
546	-41.1129310086839	-20.279146874957	-7.04861491537453
547	-18.4955213526021	-14.8899588136544	-6.5392667670619
548	-27.1336551287748	-17.0366867522925	-7.0904200645399
549	-28.7937049372199	-17.4265795758162	-7.13512576096996
550	-46.5088488999481	-21.5108721069343	-6.81844491536215
551	-33.7083378206001	-18.5704296572755	-7.18324051431251
552	-12.4097167239117	-13.6557717362758	-4.17624203257778
553	-5.39848728384636	-12.6677604820295	0.630355493056752
554	-48.2204711743502	-21.8982600506557	-6.72624093246832
555	-33.0875608651187	-18.426506295918	-7.18393054152518
556	-17.2465247117147	-14.5473838331601	-6.38211857553012
557	-13.9437996027008	-13.7433875153025	-5.42180680965274
558	-20.022588332263	-15.2956533059748	-6.68925441229393
559	-32.2717764687711	-18.2371658534781	-7.18167797267049
560	-25.0406461185582	-16.5397243417066	-7.01010502024876
561	-33.9605629911972	-18.628880450217	-7.18255978662695
562	-1.95687762221428	-11.6247219119943	3.02855669546953
563	-4.84988050646652	-12.5123796476251	1.01682127333233
564	-44.5126088588818	-21.0569170393523	-6.91460255978132
565	-45.1600456858342	-21.2044442517857	-6.88509094094191
566	-40.4744242584329	-20.1324218833769	-7.06852561594715
567	-19.562415669454	-15.1758300340263	-6.6488636728277
568	-43.763644610578	-20.8861161971784	-6.94785740133566
569	-40.3222610025912	-20.0974556869767	-7.07327055720897
570	-4.83918785458091	-12.5093276956171	1.02431601977081
571	2.00133290647169	-9.90233397824994	6.27649942697414
572	-17.8605970193756	-14.7166213895879	-6.46460625104931
573	-41.2317120337554	-20.3064420365142	-7.04491093977369
574	-6.66315309902942	-12.9893303919793	-0.268503947921944
575	-44.6111028387037	-21.0793602209566	-6.9101129838575
576	-31.8725527091113	-18.1444212441986	-7.17946580968482
577	-15.2681961136638	-14.0128957253714	-6.01562886091525
578	6.43367230051143	-3.189343827973	10.1851311584325
579	-2.94201916458034	-11.9416504927767	2.33643630974198
580	-20.6605332458798	-15.4612436592915	-6.74421505415337
581	-41.3981890671656	-20.3446178571886	-7.0390043886785
582	-1.91994640221124	-11.6125529664163	3.05442052695854
583	-40.6014441099983	-20.1616102774606	-7.06456472715419
584	-15.8224375623561	-14.156381124991	-6.14856286208875
585	-41.4062810651015	-20.3464728405864	-7.03871153692308
586	-21.3455457250257	-15.6343382184394	-6.79482217058611
587	-23.0433513850607	-16.0564796667239	-6.90711955515005
588	-21.0783076506544	-15.5669348175655	-6.77530137261691
589	-43.7089549808216	-20.8736149553944	-6.95009949719659
590	-41.3276890600237	-20.3284566638928	-7.04155580441204
591	-18.6989429741887	-14.9444650438353	-6.56016328880694
592	-43.3069786973888	-20.781729112813	-6.96657920944356
593	-46.7323999604016	-21.5615893908535	-6.80702657641303
594	-33.4915439890783	-18.520189741381	-7.18382561675421
595	2.71963535975025	-9.45082353123483	6.98789223722001
596	-7.5209401979513	-13.1269650290818	-0.792860744617015
597	-43.1647098476931	-20.7492085545956	-6.97241176673941
598	-38.3381061723645	-19.6406513955078	-7.12534610672117
599	-6.15349451017353	-12.8697129808501	0.086257753206397
600	-25.3960625885554	-16.6245008609467	-7.02514930447128
601	-27.3819812086188	-17.0951724653339	-7.09794655576047
602	-25.8098035701065	-16.7231893665276	-7.04266238404524
603	-26.1921468345445	-16.8140860076607	-7.05774615339294
604	-24.721305458085	-16.4634934769446	-6.99642022353179
605	-24.1076816479278	-16.315207379332	-6.96503122845006
606	-26.23549973396	-16.8243359308435	-7.05925066354134
607	-24.034302030673	-16.2974747279796	-6.96127760545339
608	-21.0376320495348	-15.556675524033	-6.77233016354201
609	-26.1480274070571	-16.8036548542958	-7.05621504181123
610	-26.0478431356005	-16.7799682935259	-7.05273826735905
611	-23.241759698406	-16.1053055027236	-6.91926722717021
612	-26.2104804210195	-16.8184206163159	-7.05838239842569
613	-25.3953804026255	-16.6243381410012	-7.02512042849088
614	-27.0976319677462	-17.0281697986787	-7.08916992413233
615	-25.9317417541085	-16.7522749483021	-7.04782385756311
616	-26.2383956157616	-16.8250206039891	-7.05935116163069
617	-26.0478431356005	-16.7799682935259	-7.05273826735905
618	-23.387615300751	-16.1411987654588	-6.92819732687075
619	-26.0755304251666	-16.7865143975932	-7.05369912138947
620	-24.7961907700913	-16.48141507553	-6.99975756577632
621	-27.6600250376521	-17.1604944126165	-7.1055872009763
622	-20.9932484811043	-15.5454809984693	-6.76908810054436
623	-22.0517707690466	-15.8124639210037	-6.84640941704248
624	-26.6731140248016	-16.9278010491009	-7.07443754032535
625	-26.729394016491	-16.9411073238673	-7.07639066963826
626	-24.5744839036306	-16.4280131142288	-6.98890978965622
627	-23.1145944320385	-16.0740117008872	-6.91148145488001
628	-26.5066899636841	-16.8884534191794	-7.0686619937699
629	-35.5938519959645	-19.0069841812176	-7.17138147209626
630	-22.4788519788819	-15.9175633332128	-6.87255772895329
631	-28.0663616478092	-17.2559566953795	-7.11675333218379
632	-27.7129604144398	-17.1729307321131	-7.1070418652816
633	-26.188475009093	-16.8132178782085	-7.05761872711398
634	-25.9353494741122	-16.7531354878948	-7.04797656732676
635	-28.695577964454	-17.4036284331169	-7.13307715464282
636	-21.5587584309642	-15.6881152168091	-6.81039660610351
637	-26.8859917526414	-16.9781317164174	-7.08182520542318
638	-26.0730282151331	-16.7859228002381	-7.05361228520458
639	-23.6591584221316	-16.2068188883037	-6.94208770328771
640	-23.6228402678122	-16.1980423752555	-6.94022990320166
641	-24.7402917058176	-16.4680816245002	-6.99739143623057
642	-24.7930474682784	-16.4806653123391	-6.99962451418794
643	-30.0293412859995	-17.7152872942617	-7.15848481248055
644	-25.4277382264078	-16.6320563642745	-7.02649009011012
645	-26.6496725873042	-16.9222587915614	-7.07362403347613
646	-24.2104572852244	-16.3400437659456	-6.97028856025535
647	-26.8662624051211	-16.9734671080693	-7.08114052218479
648	-23.9407067921423	-16.2748568431337	-6.95648988301941
649	-24.7071769626308	-16.4600792361323	-6.99569750178113
650	-23.2185116675917	-16.0995844494032	-6.9178438520672
651	-24.7402917058176	-16.4680816245002	-6.99739143623057
652	-23.8736471715537	-16.2586514591837	-6.95305954986415
653	-27.8426157435829	-17.2033911764417	-7.1106047940967
654	-25.6076116633199	-16.6749610835895	-7.03410388220312
655	-25.0493431443732	-16.5417988195054	-7.01047315324004
656	-27.1455578253246	-17.0395009060618	-7.09083313328487
657	-26.0478431356005	-16.7799682935259	-7.05273826735905
658	-27.0052660337862	-17.0063317269335	-7.08596447566448
659	-26.5370939644391	-16.895641835096	-7.06971712798939
660	-23.9047819953984	-16.2661753874462	-6.95465220454338
661	-28.6373352364465	-17.3900059078926	-7.13186121556162
662	-23.515445986777	-16.1720898639986	-6.93473631168285
663	-31.6039875807256	-18.0819646314884	-7.17713381159618
664	-24.7263875659118	-16.4647216006335	-6.99668019104762
665	-26.0478431356005	-16.7799682935259	-7.05273826735905
666	-25.2120732102237	-16.5806143773737	-7.01736129030984
667	-24.2089511989523	-16.3396798106162	-6.97021151869698
668	-25.2265426075926	-16.5840657231834	-7.0179737597504
669	-25.6243930959649	-16.6789639128549	-7.03481421687719
670	-26.7948574499613	-16.9565848391754	-7.07866249923519
671	-22.7551478103333	-15.9855563256757	-6.88947411256856
672	-24.1624383763992	-16.3284396911306	-6.96783222582375
673	-24.4699879800517	-16.4027610094906	-6.983564459216
674	-27.2309018090396	-17.0596787785684	-7.0937948934286
675	-26.0809566737451	-16.7877973251909	-7.05388743280956
676	-23.4035792654513	-16.1450565590917	-6.92901393926611
677	-28.549120671569	-17.369373201007	-7.13001955153531
678	-25.9878736329898	-16.765663931964	-7.05019984182698
679	-25.8123244079975	-16.7237906551003	-7.04276908760265
680	-28.8702474951754	-17.4444822902349	-7.13672374737576
681	-25.1667810318104	-16.5698109578397	-7.01544413547143
682	-28.3480928216384	-17.3221449253025	-7.12449530564515
683	-24.3922806442716	-16.3839825374235	-6.97958945834374
684	-30.7277150543204	-17.8781163153627	-7.16885207794086
685	-27.8828732917613	-17.2128490430269	-7.11171107163561
686	-26.1307611991247	-16.7995726058799	-7.05561583886497
687	-36.9892442562526	-19.3294498468304	-7.15208527542301
688	-41.2162466529218	-20.3028881854833	-7.04539320024611
689	-25.4001461852614	-16.6254749101085	-7.02532215743303
690	-25.2712514196876	-16.5947299939439	-7.01986622150496
691	-24.1153660423234	-16.317064362126	-6.96542431198739
692	-23.6288472320114	-16.1994939963707	-6.94053718034212
693	-28.9140028578075	-17.454716332347	-7.13763723232498
694	-25.0738430366439	-16.5476427118509	-7.01151019956135
695	-27.5080743786021	-17.1247960373836	-7.10141159643169
696	-26.0588681989665	-16.7825749485389	-7.05312087890163
697	-20.3138579813516	-15.3712577086019	-6.71434806305654
698	-27.4117643672914	-17.102169541757	-7.09876499704584
699	-28.080325627985	-17.2592373090154	-7.1171370623989
700	-23.6461162380211	-16.2036671615387	-6.9414205501458
