# Supplementary material for: Single-cell trajectories reconstruction, exploration and mapping of omics data with STREAM
Source: Nat Commun. 2019 Apr 23;10:1903. doi: 10.1038/s41467-019-09670-4 (PMC6478907; doi:10.1038/s41467-019-09670-4)
Supplement: Supplementary file 5 — Supplementary Data 2 [file 41467_2019_9670_MOESM5_ESM.zip › Sup_data2/Synthetic/scuba/sample_data/simulation/intermediate_files/final_tree.txt]

Cluster ID	Time	Cell Stage	Parent cluster	MU PC 1	MU PC 2	MU PC 3	MU PC 4	MU PC 5	MU PC 6	MU PC 7	MU PC 8	MU PC 9	MU PC 10	MU PC 11	MU PC 12	MU PC 13	MU PC 14	MU PC 15	MU PC 16	MU PC 17	MU PC 18	MU PC 19	MU PC 20	MU PC 21	MU PC 22	MU PC 23	MU PC 24	MU PC 25	MU PC 26	MU PC 27	MU PC 28	MU PC 29	MU PC 30	MU PC 31	MU PC 32	MU PC 33	MU PC 34	MU PC 35	MU PC 36	MU PC 37	MU PC 38	MU PC 39	MU PC 40	MU PC 41	MU PC 42	MU PC 43	MU PC 44	MU PC 45	MU PC 46
1	1	1	0	9.428353e-02	-2.318699e+00	-9.636100e+00	-2.906649e+00	-9.813554e-01	2.547706e+00	2.494450e+00	-6.087384e-01	-2.618704e+00	-2.770903e+00	4.003035e-01	2.554942e+00	-2.464679e+00	-1.741225e-02	3.029431e+00	1.505669e+00	2.466546e+00	-1.940848e+00	-5.219248e-01	1.871915e+00	-7.912705e-01	5.221790e-01	-1.429797e+00	6.387889e-01	1.976108e+00	-4.428565e-01	-2.022313e-02	2.540272e+00	-3.393108e-01	-7.582960e-01	-1.508484e+00	1.186684e+00	1.059920e+00	7.349881e-01	1.998671e+00	4.073881e-01	-1.037447e+00	-5.642341e-01	-1.046134e+00	3.423935e+00	-3.539374e-01	-7.736249e-02	-2.586512e+00	2.745100e+00	-1.650905e+00	1.152109e+00
2	2	2	1	-1.342376e+00	-2.337254e+00	-7.858863e+00	-2.419779e+00	-8.174963e-01	2.243212e+00	2.078111e+00	-4.856249e-01	-2.189891e+00	-2.415657e+00	1.853449e-01	2.256071e+00	-2.047710e+00	2.292949e-01	2.350043e+00	1.385196e+00	2.026868e+00	-1.559240e+00	-3.766164e-01	1.530199e+00	-5.116943e-01	4.942237e-01	-1.246107e+00	5.192153e-01	1.605778e+00	-4.505162e-01	-3.819957e-02	2.181240e+00	-4.085542e-01	-6.990665e-01	-1.270292e+00	9.064277e-01	8.255034e-01	5.545037e-01	1.676613e+00	3.619070e-01	-9.705533e-01	-4.173219e-01	-8.563604e-01	2.840187e+00	-2.422005e-01	-5.962982e-02	-2.206052e+00	2.230819e+00	-1.349347e+00	9.418446e-01
3	3	3	2	-4.104838e+00	-2.500321e+00	-5.486867e+00	-1.966667e+00	-7.517750e-01	1.877034e+00	1.613946e+00	-4.239368e-01	-1.685069e+00	-1.971354e+00	1.281782e-02	1.746667e+00	-1.615610e+00	5.074199e-01	1.533888e+00	1.123268e+00	1.577451e+00	-1.080045e+00	-2.643688e-01	9.275821e-01	-2.340383e-01	2.549717e-01	-1.149363e+00	4.009235e-01	9.875229e-01	-2.755653e-01	-1.376106e-01	1.699122e+00	-4.547000e-01	-6.385305e-01	-9.582950e-01	7.276351e-01	3.746891e-01	1.711805e-01	1.182561e+00	2.488816e-01	-8.666369e-01	-2.446739e-01	-3.711751e-01	2.019725e+00	-1.911368e-02	1.831762e-02	-1.617014e+00	1.723796e+00	-9.818243e-01	9.307823e-01
4	4	4	3	-6.277531e+00	-2.604045e+00	-3.199980e+00	-1.566509e+00	-8.536675e-01	1.369684e+00	1.110523e+00	-3.814657e-01	-1.060091e+00	-1.577462e+00	-4.271518e-02	1.340851e+00	-1.205509e+00	1.019155e+00	7.030062e-01	7.408154e-01	9.894345e-01	-6.918662e-01	1.060149e-02	3.548685e-01	-1.828575e-03	-3.235878e-02	-1.041486e+00	3.066311e-01	4.438410e-01	-1.872138e-01	-1.974736e-01	1.266192e+00	-7.337211e-01	-4.861865e-01	-6.822293e-01	2.452435e-01	8.424141e-02	-7.013301e-03	7.029502e-01	5.204656e-02	-8.466947e-01	1.167873e-02	4.625721e-02	1.310490e+00	2.344833e-01	2.568372e-02	-1.291475e+00	1.180332e+00	-7.126493e-01	9.734598e-01
5	5	5	4	-1.053598e+01	-3.152315e+00	-9.375215e-01	-1.032322e+00	-1.089482e+00	9.482979e-01	5.413809e-01	-3.134814e-01	-9.239731e-01	-1.434824e+00	-4.470977e-01	1.079051e+00	-7.774743e-01	1.724925e+00	-1.506551e-01	6.130539e-01	6.354699e-01	-3.556994e-01	7.582865e-03	-2.976679e-01	3.379288e-01	-3.944204e-01	-7.775757e-01	1.513073e-01	-9.202519e-02	2.500705e-02	-4.085344e-01	1.064256e+00	-8.293277e-01	-4.204602e-01	-8.126970e-01	1.207047e-01	-5.997580e-01	-5.163504e-01	4.716495e-01	2.197313e-01	-6.595391e-01	1.366039e-01	5.607507e-01	5.559706e-01	4.555995e-01	9.299921e-02	-7.152810e-01	1.153287e+00	-3.608195e-01	1.100670e+00
6	6	6	5	-5.463577e+00	-1.628209e+00	-5.498363e-01	-5.393860e-01	-4.117846e-01	4.190320e-01	2.973704e-01	-1.502548e-01	-4.168452e-01	-6.883159e-01	-2.124931e-01	4.549579e-01	-4.127909e-01	7.563735e-01	-5.655220e-02	2.754096e-01	2.584554e-01	-1.848469e-01	6.834808e-02	-1.849020e-01	1.180979e-01	-2.492142e-01	-4.721799e-01	1.404284e-02	-7.310484e-03	-1.482964e-01	-1.397351e-01	5.038285e-01	-4.055070e-01	-1.871187e-01	-2.632404e-01	5.426369e-02	-1.582738e-01	-2.717202e-01	2.744812e-01	8.029215e-02	-1.881299e-01	1.985286e-01	2.917547e-01	2.399133e-01	2.832222e-01	9.684901e-02	-2.928551e-01	4.647912e-01	-1.621257e-01	4.752235e-01
7	7	7	6	-1.364785e+00	-7.052700e-01	-1.633828e+00	-6.364360e-01	-1.248457e-01	5.606861e-01	5.059444e-01	-2.908336e-02	-3.867618e-01	-4.503264e-01	3.463223e-02	4.906219e-01	-5.534498e-01	4.226164e-02	4.682835e-01	2.455664e-01	3.850348e-01	-2.273773e-01	-7.727729e-02	3.106140e-01	-1.052514e-01	1.842276e-01	-3.757585e-01	9.333075e-02	2.915959e-01	-1.407440e-01	2.897252e-02	5.056808e-01	-1.844657e-01	-1.624354e-01	-1.024450e-01	1.663595e-01	2.049844e-01	4.387158e-02	2.608203e-01	4.020477e-02	-2.939662e-01	-3.995074e-02	-1.381838e-01	5.608964e-01	-8.261914e-03	-7.653136e-02	-4.500920e-01	4.471760e-01	-3.020243e-01	2.465510e-01
8	8	8	7	-1.176539e-02	-6.079914e-03	-1.408473e-02	-5.486518e-03	-1.076256e-03	4.833501e-03	4.361590e-03	-2.507186e-04	-3.334153e-03	-3.882125e-03	2.985537e-04	4.229499e-03	-4.771119e-03	3.643245e-04	4.036926e-03	2.116952e-03	3.319265e-03	-1.960149e-03	-6.661835e-04	2.677707e-03	-9.073395e-04	1.588169e-03	-3.239297e-03	8.045755e-04	2.513758e-03	-1.213310e-03	2.497631e-04	4.359317e-03	-1.590222e-03	-1.400305e-03	-8.831463e-04	1.434133e-03	1.767107e-03	3.782032e-04	2.248451e-03	3.465928e-04	-2.534192e-03	-3.444029e-04	-1.191240e-03	4.835314e-03	-7.122340e-05	-6.597531e-04	-3.880104e-03	3.854965e-03	-2.603658e-03	2.125440e-03
[truncated: 68 more columns]
