# Supplementary material for: Single-cell trajectories reconstruction, exploration and mapping of omics data with STREAM
Source: Nat Commun. 2019 Apr 23;10:1903. doi: 10.1038/s41467-019-09670-4 (PMC6478907; doi:10.1038/s41467-019-09670-4)
Supplement: Supplementary file 5 — Supplementary Data 2 [file 41467_2019_9670_MOESM5_ESM.zip › Sup_data2/Synthetic/scuba/sample_data/simulation/intermediate_files/simulation_tsne_d3.csv]

T1	T2	T3
40.843922	-17.477429	12.451327
52.797031	-28.818272	25.049267
19.891931	-4.256215	6.139278
37.312512	-19.668764	21.970836
17.637023	-4.489240	3.932476
36.363850	-17.752425	21.281743
41.719132	-17.335035	20.737881
39.612103	-19.386975	24.238113
44.200430	-18.305015	18.977233
39.152318	-20.204611	11.487742
24.106255	-12.597267	12.912435
37.440372	-15.580996	9.471307
25.859342	-12.307544	10.477595
21.336814	-8.387186	9.380700
34.634119	-18.074306	15.609992
17.936290	-12.056766	14.248069
24.434068	-7.935502	15.815749
44.403707	-24.403613	14.124181
22.757816	-10.779909	6.934264
34.591861	-18.442005	20.184335
24.671797	-15.529917	14.674449
48.521777	-26.726282	20.900349
31.343238	-15.264385	21.063128
52.543772	-24.078717	23.230991
41.137540	-24.575615	23.385439
20.803907	-12.757284	5.998322
21.673984	-8.119839	6.945624
35.562569	-20.577578	5.046012
23.557154	-15.186377	11.670752
37.066301	-17.127339	10.556969
34.424767	-18.916034	15.006807
43.862099	-17.039709	16.414932
23.658493	-12.985626	6.606274
8.041559	-4.285343	8.001037
37.681955	-20.535686	6.907659
30.942403	-14.445234	6.346563
22.543339	-13.010029	9.416036
49.866707	-24.331084	24.518368
27.405824	-18.809803	12.774925
41.492819	-15.203577	15.765071
35.766689	-17.044753	10.022657
22.808262	-13.604205	12.294427
44.369908	-25.049120	19.216639
32.255022	-13.780946	22.186523
28.154026	-12.226824	12.759433
47.002494	-26.012041	19.677793
30.098506	-13.204468	6.558943
32.797790	-22.091907	11.577778
34.329980	-17.367750	17.759744
48.585551	-25.812345	25.371660
25.988271	-15.291117	21.243509
28.870558	-17.607574	16.602653
29.204017	-21.967971	9.733331
27.053471	-14.606012	13.766078
28.025495	-7.897394	7.979557
45.195260	-19.656095	20.783528
20.234354	-9.989105	3.729947
44.985944	-24.695207	17.803073
36.241204	-13.464707	19.150329
37.952724	-16.624109	15.545938
29.356893	-13.383665	16.666196
35.052325	-12.848169	9.067014
19.818661	-14.369618	8.508667
46.765848	-23.020524	23.647144
45.510513	-27.962854	21.894010
39.860543	-18.959596	6.645780
18.948978	-13.586156	7.895574
18.402665	-11.719998	8.531074
48.436962	-21.792144	20.088661
45.076373	-25.343944	24.554138
36.371411	-13.506984	13.978699
33.894318	-11.366736	8.734351
19.390520	-16.679988	8.958459
29.388332	-14.551104	20.645626
29.182230	-19.456303	14.248878
34.348295	-19.255063	6.820359
51.106089	-27.542997	20.810304
17.097715	-12.211450	7.458373
19.353145	-8.945186	12.515646
18.953166	-8.124716	9.166091
27.659429	-16.614064	7.289211
20.495505	-11.476796	10.566234
37.585889	-14.837161	15.042505
32.859623	-21.774651	18.915136
31.780872	-22.200438	14.391030
36.016187	-18.573803	19.997499
47.815306	-25.669459	22.074639
11.665601	-3.430517	6.999300
49.703011	-24.816752	16.646193
44.165054	-22.275041	21.626317
22.702673	-17.602404	15.160672
44.304855	-20.146443	23.764068
52.295750	-27.037344	24.134134
38.522140	-18.533801	19.990491
51.332789	-22.929951	20.409640
30.908173	-19.810703	16.807556
44.392291	-20.044138	21.815317
46.535954	-24.624458	14.870882
34.443094	-19.493784	22.036646
43.824373	-24.460921	14.782661
51.161880	-27.507019	24.512273
11.906225	-4.306335	10.054224
45.054133	-20.650896	15.123055
40.046933	-23.311738	9.448063
30.537731	-15.153046	17.963476
7.575347	-3.219873	3.563927
27.430272	-17.426935	20.478992
42.642756	-22.995341	22.002248
46.686079	-24.347651	23.932360
32.471054	-17.642574	15.023135
24.729908	-14.695901	9.476089
33.468105	-16.605018	11.971663
36.152546	-21.659619	17.097730
37.264428	-20.192441	6.428594
24.818557	-14.452178	8.355811
32.103822	-20.173556	18.690132
27.624811	-11.875724	4.603915
27.004993	-9.225397	12.471816
48.106690	-20.220068	17.072454
23.252026	-19.185965	9.599811
24.961198	-16.424116	16.307254
12.535345	-6.577846	4.287345
32.956179	-17.469097	11.594049
15.430740	-12.083269	6.571435
31.958131	-11.507126	17.495891
26.057960	-14.111374	12.443918
27.050845	-13.461061	10.241632
38.940228	-17.563432	14.744413
41.200982	-21.175950	10.537936
25.589872	-14.417909	6.321364
31.092516	-20.425384	12.002429
46.658581	-24.446795	18.983987
30.300923	-12.477478	13.022446
22.065983	-11.574360	6.179390
21.245368	-16.518579	15.162886
45.005246	-22.768796	12.067083
35.845387	-20.533044	16.155387
24.124045	-18.303632	10.599355
39.365771	-18.377530	9.653309
39.737594	-21.008790	11.362649
30.904019	-11.603006	17.138552
20.988033	-6.585229	9.018171
46.206562	-20.555045	20.942550
46.032441	-23.083993	21.011476
16.077310	-5.673764	9.072468
51.072836	-25.270542	20.374109
33.303401	-14.775425	15.988079
28.226642	-18.554355	19.360426
27.377517	-13.753661	16.145602
46.606391	-22.980402	18.190817
28.006953	-12.037559	5.935424
15.574512	-4.992812	7.235983
16.501312	-7.671450	4.691018
33.856721	-15.375455	12.698841
13.835599	-6.267196	5.237652
24.649446	-9.292108	9.464743
44.340641	-21.275993	16.849128
32.013539	-21.141406	10.101932
52.262925	-26.084417	21.760341
48.631964	-24.574880	22.039293
37.559981	-17.613780	13.784875
48.515550	-19.926742	22.734024
23.828298	-11.123372	12.430684
22.714308	-11.450040	10.366582
44.998588	-21.394995	18.548222
49.187535	-18.650101	17.908806
50.828669	-28.717583	25.372102
40.235547	-21.499878	13.058577
40.250962	-22.116651	21.148604
29.022848	-19.826583	19.732237
32.148253	-24.096500	13.931002
41.273967	-26.358671	18.120247
35.045859	-23.807040	21.150403
28.848366	-12.754957	16.179326
50.266580	-25.858381	21.510602
49.485211	-23.146827	22.016510
39.834919	-19.663755	7.568756
43.013442	-22.702246	17.173447
37.310630	-18.515846	18.544380
32.133455	-16.898545	10.146147
18.132501	-15.711803	11.540734
30.013509	-19.084594	13.043334
21.354778	-8.005691	11.226845
48.516952	-27.241230	22.922885
44.554369	-21.762837	19.497944
42.821959	-21.650837	9.302440
17.194864	-5.464638	10.933096
13.864443	-3.465152	6.683892
24.576156	-12.495828	14.664815
42.599690	-24.510299	21.909758
37.539615	-22.695887	11.255205
39.752347	-19.062533	16.482862
28.262573	-20.741350	16.082647
17.744312	-3.409204	6.075871
15.840075	-9.894406	10.255617
10.326401	-1.723418	7.783623
23.298866	-11.613324	14.972648
33.608069	-15.900428	6.011565
27.806478	-17.591275	14.599557
33.401138	-17.668284	9.549841
10.754627	24.914033	6.500753
10.581391	29.595689	6.610984
5.125889	57.256567	10.710782
3.881131	63.564204	4.655598
6.607060	44.272072	8.428312
9.476102	57.456161	5.932398
6.990921	56.081686	3.810907
10.165976	27.229997	4.844144
-1.172987	61.952272	9.534822
12.405214	27.035394	10.310336
5.908318	42.907663	6.683718
4.301458	50.701865	11.426885
9.326532	53.011809	0.631619
1.998067	64.248376	8.991729
9.218923	35.149401	7.404832
9.314651	55.154199	6.778900
13.457896	23.634478	7.315679
-4.406173	65.573497	13.397757
10.725422	29.075874	5.003129
8.639279	41.927528	4.980805
7.003309	51.705611	9.621916
12.289122	29.677400	6.937096
12.566875	8.914625	6.372088
7.701064	49.726788	9.059092
-1.701605	65.265367	12.071636
6.761230	45.564574	6.412337
0.648852	66.082333	11.986089
13.980670	30.837620	7.965601
5.620763	52.550909	7.827011
3.188401	55.647483	13.395638
14.082907	29.718652	5.706756
11.243998	6.880968	7.585443
11.215455	25.984560	8.363199
11.602480	30.425284	9.138054
2.927740	56.867023	13.832206
11.813477	13.969367	7.503381
7.527862	61.283879	7.506751
10.462547	19.154804	7.909355
7.501056	37.052551	7.883759
10.437940	28.033545	7.228508
13.414767	-1.103153	5.698175
-0.112308	65.026737	10.426146
-4.733165	68.672985	14.727480
12.487277	25.864251	5.773446
-2.448939	64.366427	13.604746
-1.103147	65.908700	13.822938
5.793346	40.794711	7.470117
12.552388	48.987807	2.095749
11.393707	-1.849246	5.203803
2.919541	53.330233	12.646762
5.263405	41.447394	8.544946
1.596538	61.977946	10.136460
10.842698	18.278872	6.240132
12.870215	21.869783	5.566074
4.221205	54.078834	2.744323
9.023066	44.800794	10.137437
5.570102	55.750406	5.129126
-0.585051	59.868228	10.037423
8.560276	55.438045	3.644465
13.003746	56.505351	4.361794
16.960068	-8.274550	6.169771
4.326626	61.834816	6.473669
-0.548124	69.541856	12.039925
15.242997	-8.760733	6.307817
0.274263	64.622202	13.148751
7.844273	56.747659	10.596022
11.939760	21.004300	7.633125
9.450729	31.278764	7.654473
5.665216	58.861853	7.358435
13.183454	3.756033	7.180308
11.390344	51.746834	1.592668
9.208769	38.458883	6.487969
-2.232756	69.313629	11.073215
5.796723	62.067347	8.632429
11.799089	46.229013	4.120130
9.219894	53.122017	4.133492
9.331468	25.717268	7.853633
11.525341	5.210669	9.144209
-2.231446	70.957512	13.525851
8.545569	40.112724	8.301847
1.114856	63.496225	10.851373
11.496382	-7.144667	7.142670
1.073373	67.602389	11.808991
1.777037	65.964333	9.271881
3.452720	57.889001	11.658005
7.943702	58.594127	4.177238
4.012573	54.706749	10.965313
3.532948	62.824279	7.880768
12.855419	22.452386	8.594772
8.208489	43.575294	7.159610
9.744153	57.398223	3.836117
9.167855	33.409069	7.085227
-2.409162	60.986581	9.171101
-3.385538	69.844224	14.097307
13.622115	7.590350	5.596415
11.184757	23.526273	9.807261
1.888785	54.870411	11.362672
10.846860	21.802730	7.575300
9.310928	49.493428	2.709569
-2.729202	67.966774	13.644781
-3.195401	71.190148	15.152826
11.190942	3.451400	6.706633
8.777879	41.385501	7.792701
2.014988	57.110844	11.227461
3.143199	50.603122	5.154002
4.559788	57.870121	5.385010
12.439849	5.010380	6.365890
9.936693	22.388031	5.642052
8.818577	31.182399	4.236339
11.715351	33.315668	6.783507
-4.329713	66.182069	11.934881
4.678900	60.508039	10.451888
9.719635	21.679005	9.421619
5.410064	42.658712	8.657669
9.734508	53.746458	6.884812
10.395744	6.540917	6.139428
6.885636	53.032354	3.381545
8.762331	28.228893	9.173997
-1.783287	62.416630	13.778770
10.726651	4.409973	6.211212
9.346438	57.957683	7.656905
11.679050	27.826349	7.063546
10.893385	29.304600	8.390133
6.586730	58.218761	9.507883
10.094403	27.607584	9.974706
8.239395	54.083648	7.924565
22.366011	-7.839864	12.286275
-2.094591	66.820515	10.981155
12.300544	19.330180	7.184097
8.628834	43.729456	8.416526
2.398553	59.673902	9.564284
12.800401	0.412089	4.194936
4.094074	47.574007	11.495498
2.604744	56.447564	9.487971
8.490109	49.515880	6.395985
10.679148	34.389060	8.184671
1.115248	63.710544	12.821966
12.110313	20.625485	4.946956
11.067929	25.616096	3.817904
2.165104	61.412448	6.944826
5.763191	48.671661	4.960738
4.948564	55.560798	7.455350
21.016494	-6.764441	14.462577
-1.477294	68.769567	15.223710
10.229407	53.976274	3.771028
7.140611	52.109516	4.367923
11.102203	17.107697	6.922080
-1.151388	69.596569	13.786768
9.237266	51.153753	6.024383
3.979646	59.954123	11.356779
10.054896	59.134273	3.460315
4.513798	63.479594	9.987717
11.936670	49.708015	0.165603
-0.501839	66.194645	9.387998
1.797674	54.540859	8.984626
11.493516	-3.816194	8.304376
8.696322	45.439638	8.778130
13.920639	25.334423	5.673858
13.329500	52.059760	4.173579
6.999720	47.019459	6.113246
10.907213	55.766053	3.174114
12.213855	10.998617	6.104830
6.628902	63.883825	6.262852
12.094999	55.342842	0.677916
8.668853	43.878671	4.908047
0.083793	63.875645	8.719360
13.386515	6.335721	5.252325
8.737175	25.705411	6.143127
5.223814	59.360834	2.496313
10.165744	56.885651	-0.176125
14.270000	50.611212	2.938067
8.489666	55.353894	1.270310
-3.072145	69.311922	15.553122
19.695971	-5.057669	6.431350
13.598396	28.529074	9.125106
10.296663	42.558716	9.406366
3.340781	58.458966	8.203114
10.000609	19.687502	5.885811
11.242636	52.790954	1.384120
12.996578	49.893212	2.293154
5.894822	60.976240	4.763286
6.404505	58.043926	12.912487
4.310727	54.038355	9.469468
4.692810	55.599588	3.694997
10.692530	23.438998	8.155572
10.179728	32.925783	9.130839
8.225916	-4.507505	4.582275
12.710799	8.292473	7.674075
3.937594	48.015911	6.856852
-2.912554	68.573834	12.048194
11.049361	54.994065	5.064996
7.615950	42.222743	9.419907
12.435407	54.102550	3.605772
10.093129	44.275917	6.762788
4.222808	49.623847	12.669851
11.868299	31.033123	5.805653
15.477461	-6.671143	3.792214
10.161490	55.623340	9.071381
9.144161	28.712013	6.887023
1.077215	57.446975	8.713613
-46.258717	-17.037569	-0.046779
-43.400650	-22.093660	-0.157172
-48.570207	-18.534359	-6.536005
-51.390565	-21.767927	-7.425191
-1.568739	-8.142326	1.240999
-46.840410	-25.975330	-0.815639
-37.892129	-19.258210	-1.519086
-20.196250	-18.612883	-8.141046
-37.909204	-20.554078	-5.061440
-35.218301	-19.296554	-4.640069
-9.706441	-13.962481	-6.420994
-43.761922	-16.072585	-9.656088
-36.761689	-22.156833	-4.540058
-31.126210	-17.120679	-13.088177
-0.087647	-9.272923	1.399093
-44.884874	-19.395996	-4.778759
-47.790153	-16.594693	-8.867274
-49.176074	-19.812591	-12.546230
2.967750	-10.352776	1.098987
-41.723134	-20.014692	-3.771679
-27.413196	-15.317161	-9.985419
10.458252	-8.754895	7.147832
-49.163705	-23.320352	-4.530740
-36.030496	-24.616024	-4.612817
-18.708866	-18.418556	-9.405832
-18.628962	-19.079559	-6.014084
-2.862888	-10.865248	1.731394
-39.294402	-14.061475	-7.681611
-47.018738	-23.415645	-10.156044
-44.750130	-22.767186	-4.485229
-38.114085	-23.831439	-1.508649
-31.251150	-16.544137	-4.006203
-12.390310	-12.716322	-5.499301
-49.627390	-15.209185	-4.055417
-45.770583	-22.147991	-3.399528
-31.257412	-23.858691	-10.179728
-24.649261	-16.064593	-12.126568
-43.801412	-15.482780	-1.597329
-11.486168	-11.415720	-7.576477
8.625059	-5.714686	2.156646
-44.823196	-21.106940	-12.671298
-21.227973	-12.204993	-10.052118
-2.841322	-9.105139	-1.455560
-39.228280	-20.158609	-13.025642
-16.635805	-13.178521	-9.648414
-37.573332	-18.399508	-8.747164
-45.103290	-25.679658	-2.789335
-14.144651	-14.165656	-3.940945
2.260536	-7.869000	1.318672
-42.465131	-19.760851	-6.868019
-33.462626	-21.096777	-4.865318
-14.650809	-15.726052	-7.884387
-33.142534	-15.889985	-10.371892
-24.400127	-17.735106	-10.896710
-25.597434	-17.917747	-7.806183
-29.196727	-20.247075	-2.859856
-10.535564	-12.565887	-4.545821
-14.064047	-9.859907	-6.997145
-31.944106	-25.219399	-9.923462
-46.522961	-22.749162	-4.190935
-45.905131	-25.596160	-10.314344
-43.106979	-24.216599	-5.919294
-15.183165	-13.467428	-5.529868
-18.059306	-14.199055	-3.446285
-44.809657	-20.429828	-11.587866
-35.563050	-21.705373	-4.919073
-2.215191	-12.546083	-0.969865
-3.440554	-8.338308	0.034320
-29.858817	-22.651984	-3.710228
0.852081	-9.326576	3.092551
10.465420	-7.137597	4.002820
-22.376180	-14.783894	-9.617508
-38.507444	-23.792614	-10.090982
-38.590337	-20.673934	-6.336056
2.494875	-8.890101	2.216931
-39.449614	-19.802082	-0.300868
-45.050454	-18.194935	-8.416271
-22.312663	-18.802417	-8.236538
-51.326711	-17.184189	-5.240298
-45.172455	-21.172702	-5.934595
-42.687008	-24.291477	-3.202962
-24.414538	-20.041125	-10.452051
-23.354489	-16.360529	-9.873254
-44.217020	-14.259899	-10.248081
-38.571293	-19.873099	-9.432867
1.619261	-7.785516	-0.428645
8.071967	-10.252570	3.640558
-48.344598	-19.685390	-2.546568
-24.927845	-18.834445	-4.247219
14.825661	-8.406454	10.619915
-26.246404	-22.373141	-10.652486
9.471915	-6.613338	4.573724
-43.272700	-22.674249	-7.310101
-34.013290	-25.688446	-6.786491
-45.045648	-25.694301	-9.446030
-34.621486	-18.272831	-4.082907
-11.350353	-14.734016	-4.545798
-33.731570	-21.196554	-7.301393
-46.383898	-23.563355	-0.724693
-18.966569	-14.417975	-14.445811
-32.648351	-20.524321	-10.721082
-46.013260	-20.902070	-14.790604
6.114932	-8.898660	3.027319
-44.572274	-20.092805	-10.073325
-48.027361	-18.634530	-10.093382
-47.002418	-14.103641	-7.318268
-34.344125	-22.847401	-7.656030
-44.508920	-17.262656	-3.103598
-42.636848	-17.611244	-5.104860
-37.475529	-21.699828	-7.521270
-49.709261	-24.402907	-1.637862
-43.222752	-20.281699	-5.867475
-46.683891	-20.604846	-4.082642
-13.547734	-11.815733	-6.554302
-26.053894	-11.890059	-9.428282
0.828446	-9.407108	0.356717
-20.665333	-12.677074	-11.406098
-48.249368	-23.889716	-5.155294
-40.764998	-26.740416	-9.661783
-45.649394	-20.119455	-1.335802
-34.751394	-17.102233	-7.376079
-31.653371	-15.535594	-7.308406
-45.348881	-13.321506	-5.687168
10.533535	-11.266946	8.301079
-28.072119	-17.685907	-8.553187
-42.358242	-17.510360	-9.547882
-5.280835	-10.880206	-3.635010
13.498603	-6.684999	6.968960
-32.611839	-26.740996	-9.692035
-48.444292	-20.278257	-5.703312
-30.743749	-20.615616	-6.672496
-39.904569	-24.150613	-0.194622
-52.162593	-21.652342	-7.334533
-49.623763	-20.171792	-3.912012
-14.260202	-16.594358	-6.326639
-36.714813	-18.985385	-11.930790
-39.395230	-22.729443	-8.043158
-43.012803	-19.722819	-3.382264
-16.298494	-13.271379	-5.182547
-36.184335	-19.490427	-2.641152
-39.775230	-23.811425	-5.198354
-46.759836	-19.265252	0.077916
-38.304098	-26.335282	-5.657039
-2.045121	-11.989938	-2.605514
-50.052756	-17.598656	-9.337878
-41.542618	-18.472236	-7.512670
-18.074143	-16.015359	-7.705862
-26.605270	-18.544910	-12.040815
-28.402774	-19.477328	-2.885621
-46.502491	-21.910260	-8.507875
-33.970314	-17.457743	-8.707348
-12.482291	-11.346861	-4.077949
-4.950452	-10.628691	-0.756651
-47.872274	-26.820414	-6.462661
-34.120043	-14.014600	-4.105235
-16.639868	-15.060156	-9.540904
-12.646834	-14.498107	-7.689814
-19.341637	-15.519277	-13.919455
-32.239902	-18.395193	-5.443487
-25.196081	-15.917859	-6.842229
-33.759997	-19.422409	-1.006911
-0.131377	-11.307873	0.272840
-2.421318	-9.901834	-3.511013
-45.380984	-16.881528	-5.092759
-46.345041	-14.809574	-0.914502
-41.434158	-16.388554	-10.256632
-18.858645	-17.540152	-7.332810
-44.193296	-19.142443	-7.705830
-40.813922	-17.482322	-3.568824
-3.090534	-11.569607	-1.853139
4.127748	-8.544624	3.133213
-17.368733	-16.597636	-6.262804
-40.772173	-22.159668	-5.964865
-5.844938	-10.930330	-2.147491
-43.127168	-27.364240	-5.772885
-31.308066	-20.437306	-10.781210
-14.460859	-12.352049	-9.336235
18.040524	-8.031464	6.617349
-0.760540	-9.754687	-1.751888
-21.497152	-11.306626	-9.550733
-41.534238	-18.905602	-1.683386
-1.255093	-10.053571	1.371544
-39.976358	-23.310444	-10.223151
-15.620172	-15.919155	-4.636818
-40.583907	-22.577630	1.552361
-21.718730	-14.387678	-5.990633
-22.661602	-17.128705	-8.832572
-20.858742	-15.973953	-8.375779
-43.606720	-20.300277	-1.259607
-41.821691	-19.032108	-12.480471
-19.553886	-12.053387	-5.778510
-42.836979	-23.148446	-8.698323
-48.392533	-14.156713	-6.516232
-33.156311	-19.987220	-8.939335
8.941843	-10.957174	3.739947
-7.446668	-11.330615	-1.385764
-42.767023	-21.567134	-1.832558
-38.734814	-17.713822	-4.868690
-5.201513	-8.702912	-2.705676
-25.945512	-14.022238	-8.708650
-27.034142	-15.388175	-34.349361
-25.251009	-16.305783	-22.596127
-24.519426	-18.227589	-45.627914
-23.052174	-17.034154	-36.930396
-23.190907	-14.687241	-32.577840
-25.107117	-16.558490	-41.385100
-22.798575	-13.790904	-42.959900
-20.809821	-14.038728	-15.132382
-26.105635	-14.724556	-22.442347
-25.832082	-15.466841	-21.253146
-21.625168	-12.430003	-48.095478
-25.747346	-17.314068	-17.027025
-23.855343	-16.026653	-46.776033
-26.083351	-17.774422	-31.231984
-24.971050	-16.757914	-29.712185
-25.589830	-13.771973	-46.547796
-24.101240	-19.294837	-39.360217
-21.394922	-17.287918	-40.360356
-24.731838	-18.412189	-34.697162
-24.720736	-15.699089	-13.190916
-26.231552	-19.692514	-37.440827
-20.003579	-17.262485	-14.388953
-20.948219	-18.999583	-11.720176
-26.061561	-15.009366	-37.766348
-26.458916	-15.069226	-27.623076
-23.663840	-13.996992	-36.275579
-21.101009	-15.248996	-43.115454
-26.310874	-12.550793	-42.262695
-35.935612	-17.886297	-14.037236
-22.584437	-15.338917	-7.473832
-27.244865	-17.502198	-34.906064
-26.978932	-16.472023	-39.810718
-25.269537	-16.364086	-36.596914
-25.681097	-14.795056	-24.088741
-27.812557	-18.185334	-40.671522
-21.259576	-15.664999	-10.986046
-25.467900	-18.392754	-38.307011
-24.424869	-17.648634	-48.668200
-22.500032	-16.591161	-27.786186
-21.050709	-18.431836	-46.670079
-23.614281	-18.078544	-23.748134
-23.596941	-15.173543	-42.623171
-29.641336	-18.568114	-19.900969
-24.684041	-12.638514	-47.100265
-25.508875	-15.426933	-50.133479
-23.023266	-14.058944	-40.954931
-25.939696	-16.975871	-33.764113
-22.155628	-18.398020	-31.822864
-23.403725	-17.869344	-25.819322
-21.143138	-14.736978	-46.291786
-24.355069	-10.822675	-45.242212
-22.499268	-15.003922	-39.748390
-27.248676	-19.015773	-13.229412
-23.163678	-21.025291	-40.256518
-24.226908	-17.657496	-20.153062
-26.561441	-14.240242	-42.993160
-24.019900	-20.302116	-37.385438
-27.090013	-12.636478	-34.414867
-26.480451	-12.501477	-38.638483
-22.658253	-15.845301	-33.311292
-27.874033	-20.637388	-7.313521
-22.791059	-13.634966	-33.081542
-31.569075	-17.843816	-17.576237
-22.648267	-16.547282	-47.231865
-25.148400	-17.204689	-28.456726
-24.434626	-13.203306	-44.415900
-22.408489	-17.510642	-36.635656
-23.926334	-14.805853	-47.755360
-23.697158	-18.370073	-43.035452
-27.374225	-14.232688	-8.941355
-21.354569	-12.202977	-44.968716
-23.242146	-11.900033	-45.879081
-23.034290	-14.313877	-44.918210
-26.119254	-16.587494	-46.583164
-24.729201	-17.160478	-43.466070
-22.485361	-17.061289	-20.550853
-27.870460	-16.920842	-38.847031
-24.729487	-15.460564	-44.133494
-24.626783	-15.512568	-41.876238
-28.428552	-17.678448	-25.672768
-23.618204	-19.565877	-26.716786
-27.606608	-16.245860	-43.308694
-22.347153	-17.356686	-42.364621
-30.842676	-16.679044	-18.257328
-27.729512	-13.201451	-46.987034
-24.913241	-15.896367	-48.292141
-35.850162	-24.564071	-11.458614
-40.638949	-23.497004	-12.070262
-24.720146	-13.320723	-41.712858
-24.469229	-14.446342	-38.073896
-22.146755	-15.555624	-49.046976
-21.652779	-16.284415	-45.169500
-27.566748	-20.204512	-40.863427
-24.802225	-15.821774	-17.518691
-27.000190	-16.949427	-27.082664
-24.733932	-17.641763	-39.377942
-19.397960	-16.971828	-12.523081
-25.827935	-19.521915	-44.047293
-26.760933	-19.767747	-33.684080
-22.046613	-17.231167	-33.356080
