# Supplementary material for: Single-cell trajectories reconstruction, exploration and mapping of omics data with STREAM
Source: Nat Commun. 2019 Apr 23;10:1903. doi: 10.1038/s41467-019-09670-4 (PMC6478907; doi:10.1038/s41467-019-09670-4)
Supplement: Supplementary file 5 — Supplementary Data 2 [file 41467_2019_9670_MOESM5_ESM.zip › Sup_data2/Synthetic/scuba/sample_data/simulation/intermediate_files/simulation_tsne_d3_lambda.csv]

x
1	75.4171666483436
2	76.6071969969724
3	72.9648972972043
4	76.6071969969724
5	73.4244101621113
6	75.4320027455954
7	75.4171666483436
8	75.4171666483436
9	75.4171666483436
10	76.6071969969724
11	76.6071969969724
12	75.4171666483436
13	76.0831549275205
14	75.4171666483436
15	76.6071969969724
16	76.6071969969724
17	74.0629568557842
18	76.6071969969724
19	76.388295462986
20	76.6071969969724
21	76.6071969969724
22	76.6071969969724
23	75.4171666483436
24	75.4171666483436
25	76.6071969969724
26	76.6071969969724
27	75.402647953361
28	76.6071969969724
29	76.6071969969724
30	75.8090388799331
31	76.6071969969724
32	75.4171666483436
33	76.6071969969724
34	76.4641820122797
35	76.6071969969724
36	76.393626132543
37	76.6071969969724
38	75.4382454633934
39	76.6071969969724
40	74.6885936140974
41	76.3316313688264
42	76.6071969969724
43	76.6071969969724
44	75.4171666483436
45	75.4171666483436
46	76.6071969969724
47	75.5958399739858
48	76.6071969969724
49	76.3274339736434
50	76.6071969969724
51	76.6071969969724
52	76.6071969969724
53	82.1756294344197
54	76.6071969969724
55	72.9846683516442
56	75.4171666483436
57	76.6071969969724
58	76.6071969969724
59	74.6920280911196
60	75.4171666483436
61	75.4171666483436
62	75.0816786961649
63	76.6071969969724
64	75.6324346104168
65	76.6071969969724
66	76.6071969969724
67	76.6071969969724
68	76.6071969969724
69	75.4171666483436
70	76.6071969969724
71	74.9713938228954
72	74.1602070977341
73	82.1756294344197
74	75.4880273159038
75	76.6071969969724
76	76.6071969969724
77	76.6071969969724
78	76.6071969969724
79	75.4930301859073
80	75.4171666483436
81	76.6071969969724
82	76.6071969969724
83	75.4171666483436
84	76.6071969969724
85	76.6071969969724
86	76.4651695873557
87	76.6071969969724
88	74.473479456573
89	76.6071969969724
90	76.2631460142739
91	76.6071969969724
92	75.4171666483436
93	76.6071969969724
94	75.4171666483436
95	75.4171666483436
96	76.6071969969724
97	75.4171666483436
98	76.6071969969724
99	76.6071969969724
100	76.6071969969724
101	76.6071969969724
102	75.0421186089829
103	75.4171666483436
104	76.6071969969724
105	75.8661214823355
106	76.2030262203159
107	76.6071969969724
108	76.6071969969724
109	76.6071969969724
110	76.6071969969724
111	76.6071969969724
112	76.6071969969724
113	76.6071969969724
114	76.6071969969724
115	76.6071969969724
116	76.6071969969724
117	75.6394566701376
118	74.2877491580166
119	75.4171666483436
120	82.1756294344197
121	76.6071969969724
122	76.6071969969724
123	76.6071969969724
124	82.1756294344197
125	74.4328734792689
126	76.6071969969724
127	76.6071969969724
128	75.4171666483436
129	76.6071969969724
130	76.6071969969724
131	76.6071969969724
132	76.6071969969724
133	75.4171666483436
134	76.6071969969724
135	76.6071969969724
136	76.6071969969724
137	76.6071969969724
138	76.6071969969724
139	76.0945486924392
140	76.6071969969724
141	74.9073401197481
142	74.1303316483129
143	75.4171666483436
144	76.2948778541809
145	74.9325686855288
146	76.265893612792
147	75.4171666483436
148	76.6071969969724
149	76.1132206704538
150	76.2885174559092
151	75.4752403336156
152	74.5700829563548
153	76.4163319553844
154	75.4171666483436
155	76.1835942682432
156	75.3314833615657
157	75.8364417450075
158	76.6071969969724
159	76.3515426891512
160	76.4523953565411
161	75.6744242439504
162	75.4171666483436
163	75.6261139410979
164	76.6071969969724
165	75.4775797749292
166	75.1339355260012
167	76.6071969969724
168	76.6071969969724
169	76.6071969969724
170	76.6071969969724
171	76.6071969969724
172	76.6071969969724
173	76.6071969969724
174	75.4171666483436
175	76.6071969969724
176	75.4171666483436
177	76.6071969969724
178	76.6071969969724
179	76.0459220446229
180	76.6071969969724
181	82.1756294344197
182	76.6071969969724
183	75.1704569266985
184	76.6071969969724
185	75.8841242095608
186	76.6071969969724
187	74.2472703835652
188	73.6857747470966
189	76.3015714718474
190	76.6071969969724
191	76.6071969969724
192	75.7699479076897
193	76.6071969969724
194	72.8521343771561
195	76.6071969969724
196	73.2314964694813
197	75.9953077723468
198	76.6071969969724
199	76.6071969969724
200	76.6071969969724
201	47.4805782091676
202	42.8207272415501
203	14.9160504584291
204	8.29842084268379
205	27.8952877386825
206	15.1289034271421
207	16.0873716160535
208	45.0855731278116
209	9.34493892775912
210	45.618719176434
211	29.1088863083349
212	21.3358126879192
213	19.3054693416604
214	7.49273216648128
215	37.2017742125718
216	17.4101834678489
217	48.9915539744906
218	5.39121104847878
219	43.3057707929002
220	30.3369501465458
221	20.6181977497735
222	42.9070447176656
223	62.9895368690493
224	22.6451292765379
225	6.04512016515442
226	26.5610070587637
227	5.5740479875572
228	41.9532601030968
229	19.5425078990482
230	16.3471158102723
231	42.9973921880114
232	65.1031360886819
233	46.5042335936566
234	42.1710287899256
235	15.11972286279
236	58.1576967446914
237	11.154004381861
238	53.2156702557446
239	35.1473601171953
240	44.3756608918691
241	71.8323941205547
242	6.4671231926367
243	2.27322891707298
244	46.6655722590985
245	6.88814187799669
246	5.55025532348649
247	31.2250408012118
248	23.7265456658815
249	73.0458054129751
250	18.5907782695722
251	30.5510338372401
252	9.72743524424801
253	54.0662098763979
254	50.6515605581293
255	17.6679802493035
256	27.713931860784
257	16.2731464143228
258	11.523056456942
259	16.9205438532206
260	16.4695853147222
261	76.6024173844386
262	10.1302875224493
263	1.95749367204868
264	76.6071969969724
265	7.00960869240394
266	15.7767610051274
267	51.4819525121369
268	41.0731380290011
269	13.2848346931246
270	67.774456317709
271	20.8481405426239
272	33.8891320578162
273	1.90390510293768
274	10.1760718392824
275	26.423482958916
276	19.3059604195726
277	46.5970565091083
278	66.7410350539558
279	0.342432062273871
280	32.2368454131574
281	8.17606677157664
282	76.6071969969724
283	4.11981880097447
284	5.76861992491159
285	14.0978189724085
286	13.7442752206119
287	17.3062836307505
288	9.08695626627378
289	50.142247466284
290	28.7285757077153
291	15.1488866914211
292	38.9141175218089
293	10.1258562089527
294	1.28620540463533
295	64.0741843827494
296	48.9762492843261
297	16.8801507813959
298	50.6075157358204
299	22.8533515261275
300	3.24660536341492
301	0
302	68.1742847081472
303	30.9866043296724
304	14.6606558757459
305	21.0663589736081
306	14.0487750783555
307	66.6038527874887
308	49.9064331136183
309	41.0086348080181
310	39.2535087625485
311	4.73855796205087
312	11.6259105049223
313	50.68644730935
314	29.366208798254
315	18.8561992877677
316	65.3336349612064
317	19.0727108001612
318	44.0837220920036
319	8.9396948925416
320	67.3808786976717
321	14.6828443306426
322	44.6892135298694
323	43.1899222071241
324	14.1177231432245
325	44.8442893014953
326	18.3654386478083
327	74.6066608433241
328	4.40459845360678
329	53.1571880262385
330	28.6673576229607
331	12.1088040088136
332	70.6568637579619
333	24.4226683670934
334	15.3413167275943
335	22.8587234403797
336	38.1329239901274
337	8.0281538345132
338	51.8089130427848
339	46.7416204900283
340	10.264328536959
341	23.3063124890298
342	16.459727950057
343	74.1602070977341
344	2.68529728710939
345	18.5829490707973
346	20.0522607449209
347	55.2518806611348
348	1.86531985557789
349	21.3205060594381
350	12.1089118866415
351	13.4784015427573
352	8.64498302053785
353	22.8779877772398
354	5.21522489973003
355	17.1115143309971
356	74.822368614161
357	26.9946919780045
358	47.3038809166088
359	20.8737004128574
360	25.1364608534393
361	16.8861808747077
362	60.9141877451265
363	8.42293304117389
364	17.3735421397996
365	28.4033030958237
366	7.57923860472249
367	65.3097754976741
368	46.5142501762675
369	12.5648419245998
370	15.5729128201846
371	22.3706844266643
372	16.9115864054144
373	1.91317590550312
374	73.1968788852313
375	44.2192088650603
376	30.0493429774286
377	13.3967948453927
378	52.6019761778411
379	19.7955778444464
380	22.9013159971867
381	11.1404417114596
382	14.3838239590196
383	17.9570864309142
384	16.2564257681208
385	48.982912489621
386	39.5546834165301
387	77.0212854587142
388	63.6069667223795
389	23.7989464974187
390	2.57145610947684
391	17.7358335796268
392	30.0785094687109
393	18.7369896923853
394	28.2437896636434
395	22.4411867229237
396	41.4940027949788
397	76.03766755716
398	17.1364058430441
399	43.5747856737112
400	14.115213132462
401	138.202834396696
402	136.504226497531
403	140.473123727497
404	140.863995652256
405	90.3104141151841
406	140.740171777004
407	130.313689700108
408	112.960986410808
409	130.548563868299
410	127.619954645398
411	102.968570763585
412	135.106672763131
413	129.801497179228
414	123.172995985156
415	89.4068754140772
416	137.145983872493
417	139.167620710238
418	140.863995652256
419	87.9433119592944
420	134.217956899488
421	119.188434093268
422	81.2432094651205
423	140.863995652256
424	129.629714516635
425	111.621594078641
426	111.449396291764
427	91.7832413581006
428	130.385344680999
429	139.847732756424
430	137.776024583664
431	131.584406431892
432	123.087291260707
433	104.254448475257
434	140.863995652256
435	138.694749227562
436	124.78259624591
437	116.781487504431
438	135.335631156228
439	104.638246641081
440	81.0921937711516
441	137.115227977749
442	112.549460007968
443	93.0753700403627
444	131.550825658342
445	108.503724617799
446	129.668724243529
447	138.855647018374
448	104.708154767702
449	87.2916219926217
450	134.774907365253
451	126.303468326299
452	107.098289827261
453	124.817829883333
454	116.876022001992
455	117.954876435828
456	121.891077885574
457	102.182785561772
458	105.609216725532
459	125.741568606967
460	139.531444575203
461	139.252279330546
462	136.431276308988
463	106.550180965332
464	109.260661440655
465	136.999859867506
466	128.506044369453
467	93.1279372960006
468	92.5690606243198
469	123.112152426182
470	87.7278968849513
471	81.1098635373337
472	114.214595290636
473	131.738897789919
474	131.21641429427
475	86.919075974054
476	132.012665446613
477	136.879192862315
478	115.029634115609
479	140.863995652256
480	137.769141319718
481	136.14734530327
482	117.406325682294
483	115.524709992441
484	135.122713068717
485	130.95059475427
486	88.5954810114206
487	84.0162822923815
488	140.726836050342
489	117.370209315582
490	76.6071969969724
491	119.666125037994
492	78.6157007724778
493	136.193734706664
494	127.871467490478
495	138.479061666291
496	126.811791489023
497	102.905914575518
498	126.581597171934
499	139.757643368445
500	111.405856638277
501	125.385116350069
502	138.101636390659
503	84.1531971590233
504	136.761081731034
505	139.77953667206
506	137.924665129662
507	127.546725389647
508	136.360955444147
509	134.524321288084
510	130.332866949433
511	140.863995652256
512	135.669975717665
513	139.209778616299
514	105.306672144604
515	117.067880715136
516	89.3865796126711
517	112.237458982322
518	140.863995652256
519	134.578859535742
520	138.228357618068
521	126.650565163584
522	123.278539919654
523	136.198441556781
524	82.1756294344197
525	120.315057325566
526	134.073768793977
527	96.727327277882
528	76.5013252052794
529	126.722035249976
530	140.781597944437
531	123.537841685361
532	133.464805335789
533	140.863995652256
534	140.863995652256
535	106.628222082191
536	128.913823249804
537	132.41208555384
538	135.440269313831
539	107.549034946311
540	128.63914187514
541	133.110872733164
542	139.189747781994
543	132.224762543725
544	93.8379932246521
545	140.863995652256
546	133.567084865031
547	110.293947592535
548	119.214247497896
549	120.920062948374
550	139.106660327727
551	125.966405440209
552	103.442009714475
553	94.857645652651
554	140.863995652256
555	125.329161903143
556	108.989246452061
557	105.426613864349
558	111.88113703741
559	124.491690077627
560	117.061533721212
561	126.22531564717
562	90.5347719385355
563	94.1688289867584
564	137.057193727686
565	137.721881367821
566	132.911634234345
567	111.403901339193
568	136.288279976699
569	132.755433063457
570	94.1554193469578
571	85.1234900179971
572	109.631566309469
573	133.689017949945
574	96.442328412288
575	137.158312058139
576	124.08182904448
577	106.904488156997
578	75.8858190000659
579	91.7797531480932
580	112.542510267949
581	133.859918194795
582	90.488071445747
583	133.042024777257
584	107.49400598064
585	133.868225249396
586	113.250864776994
587	115.003998779302
588	112.97456698765
589	136.232134953386
590	133.78754454698
591	110.505579229769
592	135.819461327593
593	139.336176814861
594	125.743865653025
595	84.0162822923815
596	97.4570658416989
597	135.67340643714
598	130.718698381535
599	95.8099392387348
600	117.427230666574
601	119.469480457269
602	117.852939168844
603	118.246230688081
604	116.732934621254
605	116.100867998065
606	118.290804204476
607	116.025282914629
608	112.932512431255
609	118.200869061732
610	118.097864064917
611	115.20868729144
612	118.26508046349
613	117.426528748313
614	119.177210091394
615	117.978404433335
616	118.293781620905
617	118.097864064917
618	115.359159646794
619	118.1263309004
620	116.810007464669
621	119.75519658758
622	112.88662420268
623	113.981031759754
624	118.740739688152
625	118.798604263903
626	116.581700261375
627	115.077496875426
628	118.569629895804
629	127.901841643683
630	114.421631329042
631	120.172745591495
632	119.809592655512
633	118.242455481021
634	117.982116507187
635	120.819266844663
636	113.471305668321
637	118.959611067456
638	118.123758239714
639	115.638864151313
640	115.601454434185
641	116.752491511473
642	116.806773242374
643	122.189197652177
644	117.459822527062
645	118.716638248279
646	116.206732615664
647	118.939326232831
648	115.928874617908
649	116.718381485823
650	115.184703392997
651	116.752491511473
652	115.859799482236
653	119.942825675089
654	117.64489883045
655	117.070482309819
656	119.226485319287
657	118.097864064917
658	119.08224356027
659	118.600889932489
660	115.891870080941
661	120.759439868581
662	115.49083235688
663	123.806087326796
664	116.738169474725
665	118.097864064917
666	117.237919367535
667	116.205181263111
668	117.25280729442
669	117.662165668583
670	118.865910844648
671	114.706672725222
672	116.157270471191
673	116.47406365331
674	119.31423219455
675	118.131909927022
676	115.375603417544
677	120.66882579806
678	118.036159935336
679	117.855532922354
680	120.998687524191
681	117.191317105984
682	120.462250814661
683	116.394020779304
684	122.906377330211
685	119.98419408424
686	118.183116717305
687	129.33414154338
688	133.673142168496
689	117.431432381935
690	117.298809315694
691	116.10878335131
692	115.607641941114
693	121.043633067149
694	117.095690865194
695	119.599053023981
696	118.109199543035
697	112.183103468467
698	119.500085448123
699	120.187094891724
700	115.625429976933
