# Supplementary material for: Single-cell trajectories reconstruction, exploration and mapping of omics data with STREAM
Source: Nat Commun. 2019 Apr 23;10:1903. doi: 10.1038/s41467-019-09670-4 (PMC6478907; doi:10.1038/s41467-019-09670-4)
Supplement: Supplementary file 5 — Supplementary Data 2 [file 41467_2019_9670_MOESM5_ESM.zip › Sup_data2/Synthetic/scuba/simulation_command_line.txt]

addpath(genpath('/Applications/MATLAB_R2014b.app/toolbox/drtoolbox/'))
addpath(genpath('/Applications/MATLAB_R2014b.app/toolbox/ksegments/'))

#RNAseq_preprocess_simulation('simulation',1);
PCR_preprocess('simulation',1)
SCUBA('simulation')
